# Supplementary material for: Direct energy transfer from photosystem II to photosystem I confers winter sustainability in Scots Pine
Source: Nat Commun. 2020 Dec 15;11:6388. doi: 10.1038/s41467-020-20137-9 (PMC7738668; doi:10.1038/s41467-020-20137-9)
Supplement: Supplementary file 3 — Source Data [file 41467_2020_20137_MOESM3_ESM.zip]

Archive with 348 entries (330 files):
- Source data file_Bag et al., 2020/
- Source data file_Bag et al., 2020/Source data file/
- Source data file_Bag et al., 2020/Source data file/Soruce data file.xlsx
- Source data file_Bag et al., 2020/Source data file/time resolved fluoresence data/
- Source data file_Bag et al., 2020/Source data file/Blot images Supplementary information 5-I/
- Source data file_Bag et al., 2020/Source data file/time resolved fluoresence data/Summer quenched/
- Source data file_Bag et al., 2020/Source data file/time resolved fluoresence data/Winter/
- Source data file_Bag et al., 2020/Source data file/time resolved fluoresence data/winter recovered/
- Source data file_Bag et al., 2020/Source data file/time resolved fluoresence data/Summer/
- Source data file_Bag et al., 2020/Source data file/time resolved fluoresence data/Time resolved decay/
- Source data file_Bag et al., 2020/Source data file/Blot images Supplementary information 5-I/LHCB2.tif
- __MACOSX/Source data file_Bag et al., 2020/Source data file/Blot images Supplementary information 5-I/._LHCB2.tif
- Source data file_Bag et al., 2020/Source data file/Blot images Supplementary information 5-I/PSAD.tif
- __MACOSX/Source data file_Bag et al., 2020/Source data file/Blot images Supplementary information 5-I/._PSAD.tif
- Source data file_Bag et al., 2020/Source data file/Blot images Supplementary information 5-I/PSBD.tif
- __MACOSX/Source data file_Bag et al., 2020/Source data file/Blot images Supplementary information 5-I/._PSBD.tif
- Source data file_Bag et al., 2020/Source data file/Blot images Supplementary information 5-I/Full gel scan_CBB.jpg
- __MACOSX/Source data file_Bag et al., 2020/Source data file/Blot images Supplementary information 5-I/._Full gel scan_CBB.jpg
- Source data file_Bag et al., 2020/Source data file/Blot images Supplementary information 5-I/All data labelled.pptx
- __MACOSX/Source data file_Bag et al., 2020/Source data file/Blot images Supplementary information 5-I/._All data labelled.pptx
- Source data file_Bag et al., 2020/Source data file/Blot images Supplementary information 5-I/LHCA4.tif
- __MACOSX/Source data file_Bag et al., 2020/Source data file/Blot images Supplementary information 5-I/._LHCA4.tif
- Source data file_Bag et al., 2020/Source data file/time resolved fluoresence data/Summer quenched/Summerquenched_747nm.opju
- Source data file_Bag et al., 2020/Source data file/time resolved fluoresence data/Summer quenched/Summerquenched_682nm.opju
- Source data file_Bag et al., 2020/Source data file/time resolved fluoresence data/Summer quenched/SQ_742.eps
- Source data file_Bag et al., 2020/Source data file/time resolved fluoresence data/Summer quenched/Summerquenched_690nm.opju
- Source data file_Bag et al., 2020/Source data file/time resolved fluoresence data/Summer quenched/SQ_747.eps
- Source data file_Bag et al., 2020/Source data file/time resolved fluoresence data/Summer quenched/summer quenched ACRR.eps
- __MACOSX/Source data file_Bag et al., 2020/Source data file/time resolved fluoresence data/Summer quenched/._summer quenched ACRR.eps
- Source data file_Bag et al., 2020/Source data file/time resolved fluoresence data/Summer quenched/Summer quenched ACR Residual.xlsx
- Source data file_Bag et al., 2020/Source data file/time resolved fluoresence data/Summer quenched/SQ_723.eps
- Source data file_Bag et al., 2020/Source data file/time resolved fluoresence data/Summer quenched/SQ_694.eps
- Source data file_Bag et al., 2020/Source data file/time resolved fluoresence data/Summer quenched/Summer quenched ACRR.opju
- Source data file_Bag et al., 2020/Source data file/time resolved fluoresence data/Summer quenched/SQ_682.eps
- __MACOSX/Source data file_Bag et al., 2020/Source data file/time resolved fluoresence data/Summer quenched/._SQ_682.eps
- Source data file_Bag et al., 2020/Source data file/time resolved fluoresence data/Summer quenched/SQ_735.eps
- Source data file_Bag et al., 2020/Source data file/time resolved fluoresence data/Summer quenched/SQ_686.eps
- Source data file_Bag et al., 2020/Source data file/time resolved fluoresence data/Summer quenched/SQ_690.eps
- Source data file_Bag et al., 2020/Source data file/time resolved fluoresence data/Summer quenched/Summerquenched_694nm.opju
- Source data file_Bag et al., 2020/Source data file/time resolved fluoresence data/Summer quenched/Summerquenched_698nm.opju
- Source data file_Bag et al., 2020/Source data file/time resolved fluoresence data/Summer quenched/Summerquenched_686nm.opju
- Source data file_Bag et al., 2020/Source data file/time resolved fluoresence data/Summer quenched/SQ_717.eps
- Source data file_Bag et al., 2020/Source data file/time resolved fluoresence data/Summer quenched/Summerquenched_729nm.opju
- Source data file_Bag et al., 2020/Source data file/time resolved fluoresence data/Summer quenched/SQ_729.eps
- Source data file_Bag et al., 2020/Source data file/time resolved fluoresence data/Summer quenched/summer quenched residuals.eps
- __MACOSX/Source data file_Bag et al., 2020/Source data file/time resolved fluoresence data/Summer quenched/._summer quenched residuals.eps
- Source data file_Bag et al., 2020/Source data file/time resolved fluoresence data/Summer quenched/Summerquenched_735nm.opju
- Source data file_Bag et al., 2020/Source data file/time resolved fluoresence data/Summer quenched/SQ_705.eps
- Source data file_Bag et al., 2020/Source data file/time resolved fluoresence data/Summer quenched/SQ_711.eps
- Source data file_Bag et al., 2020/Source data file/time resolved fluoresence data/Summer quenched/Summer quenched without spillover ACR Residual.xlsx
- Source data file_Bag et al., 2020/Source data file/time resolved fluoresence data/Summer quenched/Summerquenched_711nm.opju
- Source data file_Bag et al., 2020/Source data file/time resolved fluoresence data/Summer quenched/SQ_698.eps
- Source data file_Bag et al., 2020/Source data file/time resolved fluoresence data/Summer quenched/Summerquenched_723nm.opju
- Source data file_Bag et al., 2020/Source data file/time resolved fluoresence data/Summer quenched/Summerquenched_717nm.opju
- Source data file_Bag et al., 2020/Source data file/time resolved fluoresence data/Summer quenched/Summer quenched residuals.opju
- Source data file_Bag et al., 2020/Source data file/time resolved fluoresence data/Summer quenched/Summerquenched_705nm.opju
- Source data file_Bag et al., 2020/Source data file/time resolved fluoresence data/Summer quenched/Without spillover/
- Source data file_Bag et al., 2020/Source data file/time resolved fluoresence data/Summer quenched/Summerquenched_742nm.opju
- Source data file_Bag et al., 2020/Source data file/time resolved fluoresence data/Winter/winterquenched_717nm.opju
- Source data file_Bag et al., 2020/Source data file/time resolved fluoresence data/Winter/winterquenched_705nm.opju
- Source data file_Bag et al., 2020/Source data file/time resolved fluoresence data/Winter/winterquenched_723nm.opju
- Source data file_Bag et al., 2020/Source data file/time resolved fluoresence data/Winter/Winter residuals.eps
- __MACOSX/Source data file_Bag et al., 2020/Source data file/time resolved fluoresence data/Winter/._Winter residuals.eps
- Source data file_Bag et al., 2020/Source data file/time resolved fluoresence data/Winter/Winter ACRR.opju
- Source data file_Bag et al., 2020/Source data file/time resolved fluoresence data/Winter/no spillover/
- Source data file_Bag et al., 2020/Source data file/time resolved fluoresence data/Winter/WQ_729.eps
- Source data file_Bag et al., 2020/Source data file/time resolved fluoresence data/Winter/winterquenched_711nm.opju
- Source data file_Bag et al., 2020/Source data file/time resolved fluoresence data/Winter/WQ_717.eps
- Source data file_Bag et al., 2020/Source data file/time resolved fluoresence data/Winter/winterquenched_735nm.opju
- Source data file_Bag et al., 2020/Source data file/time resolved fluoresence data/Winter/winterquenched_729nm.opju
- Source data file_Bag et al., 2020/Source data file/time resolved fluoresence data/Winter/WQ_698.eps
- Source data file_Bag et al., 2020/Source data file/time resolved fluoresence data/Winter/WQ_705.eps
- Source data file_Bag et al., 2020/Source data file/time resolved fluoresence data/Winter/WQ_711.eps
- Source data file_Bag et al., 2020/Source data file/time resolved fluoresence data/Winter/winterquenched_694nm.opju
- Source data file_Bag et al., 2020/Source data file/time resolved fluoresence data/Winter/WQ_682.eps
- Source data file_Bag et al., 2020/Source data file/time resolved fluoresence data/Winter/winterquenched_686nm.opju
- Source data file_Bag et al., 2020/Source data file/time resolved fluoresence data/Winter/WQ_735.eps
- Source data file_Bag et al., 2020/Source data file/time resolved fluoresence data/Winter/winterquenched_698nm.opju
- Source data file_Bag et al., 2020/Source data file/time resolved fluoresence data/Winter/WQ_723.eps
- Source data file_Bag et al., 2020/Source data file/time resolved fluoresence data/Winter/WQ_694.eps
- Source data file_Bag et al., 2020/Source data file/time resolved fluoresence data/Winter/WQ_690.eps
- Source data file_Bag et al., 2020/Source data file/time resolved fluoresence data/Winter/Winter ACR Residual.xlsx
- Source data file_Bag et al., 2020/Source data file/time resolved fluoresence data/Winter/winterquenched_741nm.opju
- Source data file_Bag et al., 2020/Source data file/time resolved fluoresence data/Winter/WQ_686.eps
- Source data file_Bag et al., 2020/Source data file/time resolved fluoresence data/Winter/winter acrr.eps
- __MACOSX/Source data file_Bag et al., 2020/Source data file/time resolved fluoresence data/Winter/._winter acrr.eps
- Source data file_Bag et al., 2020/Source data file/time resolved fluoresence data/Winter/winter residuals.opju
- Source data file_Bag et al., 2020/Source data file/time resolved fluoresence data/Winter/WQ_741.eps
- Source data file_Bag et al., 2020/Source data file/time resolved fluoresence data/Winter/winterquenched_682nm.opju
- Source data file_Bag et al., 2020/Source data file/time resolved fluoresence data/Winter/winterquenched_690nm.opju
- Source data file_Bag et al., 2020/Source data file/time resolved fluoresence data/Winter/winterquenched_747nm.opju
- Source data file_Bag et al., 2020/Source data file/time resolved fluoresence data/Winter/WQ_747.eps
- Source data file_Bag et al., 2020/Source data file/time resolved fluoresence data/winter recovered/WR_717.eps
- __MACOSX/Source data file_Bag et al., 2020/Source data file/time resolved fluoresence data/winter recovered/._WR_717.eps
- Source data file_Bag et al., 2020/Source data file/time resolved fluoresence data/winter recovered/winterquenched_717nm.opju
- Source data file_Bag et al., 2020/Source data file/time resolved fluoresence data/winter recovered/winterquenched_705nm.opju
- Source data file_Bag et al., 2020/Source data file/time resolved fluoresence data/winter recovered/Winter recovered acrr.opj
- Source data file_Bag et al., 2020/Source data file/time resolved fluoresence data/winter recovered/WR_729.eps
- Source data file_Bag et al., 2020/Source data file/time resolved fluoresence data/winter recovered/WR_705.eps
- Source data file_Bag et al., 2020/Source data file/time resolved fluoresence data/winter recovered/WR_711.eps
- __MACOSX/Source data file_Bag et al., 2020/Source data file/time resolved fluoresence data/winter recovered/._WR_711.eps
- Source data file_Bag et al., 2020/Source data file/time resolved fluoresence data/winter recovered/Winter recovered ACRR.opju
- Source data file_Bag et al., 2020/Source data file/time resolved fluoresence data/winter recovered/winterquenched_723nm.opju
- Source data file_Bag et al., 2020/Source data file/time resolved fluoresence data/winter recovered/winterrecovered_686nm.opju
- Source data file_Bag et al., 2020/Source data file/time resolved fluoresence data/winter recovered/WR_698.eps
- Source data file_Bag et al., 2020/Source data file/time resolved fluoresence data/winter recovered/WR acrr.eps
- Source data file_Bag et al., 2020/Source data file/time resolved fluoresence data/winter recovered/winterquenched_711nm.opju
- Source data file_Bag et al., 2020/Source data file/time resolved fluoresence data/winter recovered/Winter recovered ACR Residual.xlsx
- Source data file_Bag et al., 2020/Source data file/time resolved fluoresence data/winter recovered/winterquenched_735nm.opju
- Source data file_Bag et al., 2020/Source data file/time resolved fluoresence data/winter recovered/winterrecovered_682nm.opju
- Source data file_Bag et al., 2020/Source data file/time resolved fluoresence data/winter recovered/winterquenched_729nm.opju
- Source data file_Bag et al., 2020/Source data file/time resolved fluoresence data/winter recovered/winterquenched_694nm.opju
- Source data file_Bag et al., 2020/Source data file/time resolved fluoresence data/winter recovered/WR_741.eps
- Source data file_Bag et al., 2020/Source data file/time resolved fluoresence data/winter recovered/winterquenched_698nm.opju
- Source data file_Bag et al., 2020/Source data file/time resolved fluoresence data/winter recovered/WR_747.eps
- Source data file_Bag et al., 2020/Source data file/time resolved fluoresence data/winter recovered/winterquenched_741nm.opju
- Source data file_Bag et al., 2020/Source data file/time resolved fluoresence data/winter recovered/WR_694.eps
- Source data file_Bag et al., 2020/Source data file/time resolved fluoresence data/winter recovered/WR_723.eps
- __MACOSX/Source data file_Bag et al., 2020/Source data file/time resolved fluoresence data/winter recovered/._WR_723.eps
- Source data file_Bag et al., 2020/Source data file/time resolved fluoresence data/winter recovered/WR_735.eps
- __MACOSX/Source data file_Bag et al., 2020/Source data file/time resolved fluoresence data/winter recovered/._WR_735.eps
- Source data file_Bag et al., 2020/Source data file/time resolved fluoresence data/winter recovered/WR_682.eps
- Source data file_Bag et al., 2020/Source data file/time resolved fluoresence data/winter recovered/winter recovered residuals.opju
- Source data file_Bag et al., 2020/Source data file/time resolved fluoresence data/winter recovered/WR residuals.eps
- __MACOSX/Source data file_Bag et al., 2020/Source data file/time resolved fluoresence data/winter recovered/._WR residuals.eps
- Source data file_Bag et al., 2020/Source data file/time resolved fluoresence data/winter recovered/WR_686.eps
- Source data file_Bag et al., 2020/Source data file/time resolved fluoresence data/winter recovered/winterquenched_690nm.opju
- Source data file_Bag et al., 2020/Source data file/time resolved fluoresence data/winter recovered/winterquenched_747nm.opju
- Source data file_Bag et al., 2020/Source data file/time resolved fluoresence data/winter recovered/WR_690.eps
- Source data file_Bag et al., 2020/Source data file/time resolved fluoresence data/Summer/Summer_747nm.opju
- Source data file_Bag et al., 2020/Source data file/time resolved fluoresence data/Summer/S_711.eps
- Source data file_Bag et al., 2020/Source data file/time resolved fluoresence data/Summer/S_705.eps
- Source data file_Bag et al., 2020/Source data file/time resolved fluoresence data/Summer/Summer ACRR.eps
- __MACOSX/Source data file_Bag et al., 2020/Source data file/time resolved fluoresence data/Summer/._Summer ACRR.eps
- Source data file_Bag et al., 2020/Source data file/time resolved fluoresence data/Summer/Summer_690nm.opju
- Source data file_Bag et al., 2020/Source data file/time resolved fluoresence data/Summer/S_698.eps
- Source data file_Bag et al., 2020/Source data file/time resolved fluoresence data/Summer/Summer_682nm.opju
- Source data file_Bag et al., 2020/Source data file/time resolved fluoresence data/Summer/S_717.eps
- Source data file_Bag et al., 2020/Source data file/time resolved fluoresence data/Summer/S_729.eps
- Source data file_Bag et al., 2020/Source data file/time resolved fluoresence data/Summer/Summer residuals.opju
- Source data file_Bag et al., 2020/Source data file/time resolved fluoresence data/Summer/Summer_698nm.opju
- Source data file_Bag et al., 2020/Source data file/time resolved fluoresence data/Summer/Summer_686nm.opju
- Source data file_Bag et al., 2020/Source data file/time resolved fluoresence data/Summer/Summer_694nm.opju
- Source data file_Bag et al., 2020/Source data file/time resolved fluoresence data/Summer/S_747.eps
- Source data file_Bag et al., 2020/Source data file/time resolved fluoresence data/Summer/Summer_729nm.opju
- Source data file_Bag et al., 2020/Source data file/time resolved fluoresence data/Summer/Summer_711nm.opju
- Source data file_Bag et al., 2020/Source data file/time resolved fluoresence data/Summer/Summer_735nm.opju
- Source data file_Bag et al., 2020/Source data file/time resolved fluoresence data/Summer/S_742.eps
- __MACOSX/Source data file_Bag et al., 2020/Source data file/time resolved fluoresence data/Summer/._S_742.eps
- Source data file_Bag et al., 2020/Source data file/time resolved fluoresence data/Summer/summer residuals.eps
- __MACOSX/Source data file_Bag et al., 2020/Source data file/time resolved fluoresence data/Summer/._summer residuals.eps
- Source data file_Bag et al., 2020/Source data file/time resolved fluoresence data/Summer/Summer ACRR.opju
- Source data file_Bag et al., 2020/Source data file/time resolved fluoresence data/Summer/Summer_723nm.opju
- Source data file_Bag et al., 2020/Source data file/time resolved fluoresence data/Summer/S_686.eps
- Source data file_Bag et al., 2020/Source data file/time resolved fluoresence data/Summer/S_690.eps
- Source data file_Bag et al., 2020/Source data file/time resolved fluoresence data/Summer/S_723.eps
- Source data file_Bag et al., 2020/Source data file/time resolved fluoresence data/Summer/S_694.eps
- Source data file_Bag et al., 2020/Source data file/time resolved fluoresence data/Summer/Summer ACR Residual.xlsx
- Source data file_Bag et al., 2020/Source data file/time resolved fluoresence data/Summer/Summer_742nm.opju
- Source data file_Bag et al., 2020/Source data file/time resolved fluoresence data/Summer/S_682.eps
- Source data file_Bag et al., 2020/Source data file/time resolved fluoresence data/Summer/S_735.eps
- Source data file_Bag et al., 2020/Source data file/time resolved fluoresence data/Summer/Summer_705nm.opju
- Source data file_Bag et al., 2020/Source data file/time resolved fluoresence data/Summer/Summer_717nm.opju
- Source data file_Bag et al., 2020/Source data file/time resolved fluoresence data/Time resolved decay/Pine_winter_relaxed/
- Source data file_Bag et al., 2020/Source data file/time resolved fluoresence data/Time resolved decay/Pine_summer_quench/
- Source data file_Bag et al., 2020/Source data file/time resolved fluoresence data/Time resolved decay/Pine_summer_unquench/
- Source data file_Bag et al., 2020/Source data file/time resolved fluoresence data/Time resolved decay/Pine_winter_quench/
- Source data file_Bag et al., 2020/Source data file/time resolved fluoresence data/Summer quenched/Without spillover/SQ_741.eps
- Source data file_Bag et al., 2020/Source data file/time resolved fluoresence data/Summer quenched/Without spillover/Summerquenched_747nm.opju
- Source data file_Bag et al., 2020/Source data file/time resolved fluoresence data/Summer quenched/Without spillover/Summerquenched_682nm.opju
- Source data file_Bag et al., 2020/Source data file/time resolved fluoresence data/Summer quenched/Without spillover/Summerquenched_690nm.opju
- Source data file_Bag et al., 2020/Source data file/time resolved fluoresence data/Summer quenched/Without spillover/SQ_747.eps
- Source data file_Bag et al., 2020/Source data file/time resolved fluoresence data/Summer quenched/Without spillover/SQ_723.eps
- Source data file_Bag et al., 2020/Source data file/time resolved fluoresence data/Summer quenched/Without spillover/SQ_694.eps
- Source data file_Bag et al., 2020/Source data file/time resolved fluoresence data/Summer quenched/Without spillover/Summer quenched without spillover ACRR.opju
- Source data file_Bag et al., 2020/Source data file/time resolved fluoresence data/Summer quenched/Without spillover/SQ_682.eps
- Source data file_Bag et al., 2020/Source data file/time resolved fluoresence data/Summer quenched/Without spillover/SQ without spillover residuals.eps
- __MACOSX/Source data file_Bag et al., 2020/Source data file/time resolved fluoresence data/Summer quenched/Without spillover/._SQ without spillover residuals.eps
- Source data file_Bag et al., 2020/Source data file/time resolved fluoresence data/Summer quenched/Without spillover/SQ_735.eps
- Source data file_Bag et al., 2020/Source data file/time resolved fluoresence data/Summer quenched/Without spillover/SQ_686.eps
- Source data file_Bag et al., 2020/Source data file/time resolved fluoresence data/Summer quenched/Without spillover/SQ_690.eps
- Source data file_Bag et al., 2020/Source data file/time resolved fluoresence data/Summer quenched/Without spillover/SQ without spillover ACRR.eps
- __MACOSX/Source data file_Bag et al., 2020/Source data file/time resolved fluoresence data/Summer quenched/Without spillover/._SQ without spillover ACRR.eps
- Source data file_Bag et al., 2020/Source data file/time resolved fluoresence data/Summer quenched/Without spillover/Summerquenched_694nm.opju
- Source data file_Bag et al., 2020/Source data file/time resolved fluoresence data/Summer quenched/Without spillover/Summerquenched_698nm.opju
- Source data file_Bag et al., 2020/Source data file/time resolved fluoresence data/Summer quenched/Without spillover/Summerquenched_686nm.opju
- Source data file_Bag et al., 2020/Source data file/time resolved fluoresence data/Summer quenched/Without spillover/SQ_717.eps
- Source data file_Bag et al., 2020/Source data file/time resolved fluoresence data/Summer quenched/Without spillover/Summerquenched_729nm.opju
- Source data file_Bag et al., 2020/Source data file/time resolved fluoresence data/Summer quenched/Without spillover/SQ_729.eps
- Source data file_Bag et al., 2020/Source data file/time resolved fluoresence data/Summer quenched/Without spillover/Summerquenched_735nm.opju
- Source data file_Bag et al., 2020/Source data file/time resolved fluoresence data/Summer quenched/Without spillover/SQ_705.eps
- Source data file_Bag et al., 2020/Source data file/time resolved fluoresence data/Summer quenched/Without spillover/SQ_711.eps
- Source data file_Bag et al., 2020/Source data file/time resolved fluoresence data/Summer quenched/Without spillover/Summerquenched_711nm.opju
- Source data file_Bag et al., 2020/Source data file/time resolved fluoresence data/Summer quenched/Without spillover/SQ_698.eps
- Source data file_Bag et al., 2020/Source data file/time resolved fluoresence data/Summer quenched/Without spillover/Summerquenched_723nm.opju
- Source data file_Bag et al., 2020/Source data file/time resolved fluoresence data/Summer quenched/Without spillover/SQ without spillover residuals.opju
- Source data file_Bag et al., 2020/Source data file/time resolved fluoresence data/Summer quenched/Without spillover/Summerquenched_717nm.opju
- Source data file_Bag et al., 2020/Source data file/time resolved fluoresence data/Summer quenched/Without spillover/Summerquenched_705nm.opju
- Source data file_Bag et al., 2020/Source data file/time resolved fluoresence data/Summer quenched/Without spillover/Summerquenched_742nm.opju
- Source data file_Bag et al., 2020/Source data file/time resolved fluoresence data/Winter/no spillover/winterquenched_717nm.opju
- Source data file_Bag et al., 2020/Source data file/time resolved fluoresence data/Winter/no spillover/winterquenched_705nm.opju
- Source data file_Bag et al., 2020/Source data file/time resolved fluoresence data/Winter/no spillover/WQ without spillover residuals.opju
- Source data file_Bag et al., 2020/Source data file/time resolved fluoresence data/Winter/no spillover/winterquenched_723nm.opju
- Source data file_Bag et al., 2020/Source data file/time resolved fluoresence data/Winter/no spillover/WQ_729.eps
- Source data file_Bag et al., 2020/Source data file/time resolved fluoresence data/Winter/no spillover/winterquenched_711nm.opju
- Source data file_Bag et al., 2020/Source data file/time resolved fluoresence data/Winter/no spillover/WQ_717.eps
- Source data file_Bag et al., 2020/Source data file/time resolved fluoresence data/Winter/no spillover/winterquenched_735nm.opju
- Source data file_Bag et al., 2020/Source data file/time resolved fluoresence data/Winter/no spillover/WQ no spillover ACRR.eps
- __MACOSX/Source data file_Bag et al., 2020/Source data file/time resolved fluoresence data/Winter/no spillover/._WQ no spillover ACRR.eps
- Source data file_Bag et al., 2020/Source data file/time resolved fluoresence data/Winter/no spillover/winterquenched_729nm.opju
- Source data file_Bag et al., 2020/Source data file/time resolved fluoresence data/Winter/no spillover/WQ_698.eps
- Source data file_Bag et al., 2020/Source data file/time resolved fluoresence data/Winter/no spillover/WQ_705.eps
- Source data file_Bag et al., 2020/Source data file/time resolved fluoresence data/Winter/no spillover/WQ_711.eps
- Source data file_Bag et al., 2020/Source data file/time resolved fluoresence data/Winter/no spillover/winterquenched_694nm.opju
- Source data file_Bag et al., 2020/Source data file/time resolved fluoresence data/Winter/no spillover/WQ_682.eps
- Source data file_Bag et al., 2020/Source data file/time resolved fluoresence data/Winter/no spillover/winterquenched_686nm.opju
- Source data file_Bag et al., 2020/Source data file/time resolved fluoresence data/Winter/no spillover/WQ_735.eps
- Source data file_Bag et al., 2020/Source data file/time resolved fluoresence data/Winter/no spillover/winterquenched_698nm.opju
- Source data file_Bag et al., 2020/Source data file/time resolved fluoresence data/Winter/no spillover/WQ_723.eps
- Source data file_Bag et al., 2020/Source data file/time resolved fluoresence data/Winter/no spillover/Winter without spillover ACR Residual.xlsx
- Source data file_Bag et al., 2020/Source data file/time resolved fluoresence data/Winter/no spillover/WQ_694.eps
- Source data file_Bag et al., 2020/Source data file/time resolved fluoresence data/Winter/no spillover/WQ_690.eps
- Source data file_Bag et al., 2020/Source data file/time resolved fluoresence data/Winter/no spillover/winterquenched_741nm.opju
- Source data file_Bag et al., 2020/Source data file/time resolved fluoresence data/Winter/no spillover/Winter quenched without spillover ACRR.opju
- Source data file_Bag et al., 2020/Source data file/time resolved fluoresence data/Winter/no spillover/WQ_686.eps
- Source data file_Bag et al., 2020/Source data file/time resolved fluoresence data/Winter/no spillover/WQ no spillover residuals.eps
- __MACOSX/Source data file_Bag et al., 2020/Source data file/time resolved fluoresence data/Winter/no spillover/._WQ no spillover residuals.eps
- Source data file_Bag et al., 2020/Source data file/time resolved fluoresence data/Winter/no spillover/WQ_741.eps
- Source data file_Bag et al., 2020/Source data file/time resolved fluoresence data/Winter/no spillover/winterquenched_682nm.opju
- Source data file_Bag et al., 2020/Source data file/time resolved fluoresence data/Winter/no spillover/winterquenched_690nm.opju
- Source data file_Bag et al., 2020/Source data file/time resolved fluoresence data/Winter/no spillover/winterquenched_747nm.opju
- Source data file_Bag et al., 2020/Source data file/time resolved fluoresence data/Winter/no spillover/WQ_747.eps
- Source data file_Bag et al., 2020/Source data file/time resolved fluoresence data/Time resolved decay/Pine_winter_relaxed/.DS_Store
- Source data file_Bag et al., 2020/Source data file/time resolved fluoresence data/Time resolved decay/Pine_winter_relaxed/Decays_Pine_winter_relaxed_8.txt
- Source data file_Bag et al., 2020/Source data file/time resolved fluoresence data/Time resolved decay/Pine_winter_relaxed/Decays_Pine_winter_relaxed_9.txt
- Source data file_Bag et al., 2020/Source data file/time resolved fluoresence data/Time resolved decay/Pine_winter_relaxed/Decays_Pine_winter_relaxed_4.txt
- Source data file_Bag et al., 2020/Source data file/time resolved fluoresence data/Time resolved decay/Pine_winter_relaxed/Decays_Pine_winter_relaxed_5.txt
- Source data file_Bag et al., 2020/Source data file/time resolved fluoresence data/Time resolved decay/Pine_winter_relaxed/Decays_Pine_winter_relaxed_7.txt
- Source data file_Bag et al., 2020/Source data file/time resolved fluoresence data/Time resolved decay/Pine_winter_relaxed/Decays_Pine_winter_relaxed_6.txt
- Source data file_Bag et al., 2020/Source data file/time resolved fluoresence data/Time resolved decay/Pine_winter_relaxed/Decays_Pine_winter_relaxed_2.txt
- Source data file_Bag et al., 2020/Source data file/time resolved fluoresence data/Time resolved decay/Pine_winter_relaxed/Decays_Pine_winter_relaxed_13.txt
- Source data file_Bag et al., 2020/Source data file/time resolved fluoresence data/Time resolved decay/Pine_winter_relaxed/Decays_Pine_winter_relaxed_12.txt
- Source data file_Bag et al., 2020/Source data file/time resolved fluoresence data/Time resolved decay/Pine_winter_relaxed/Decays_Pine_winter_relaxed_3.txt
- Source data file_Bag et al., 2020/Source data file/time resolved fluoresence data/Time resolved decay/Pine_winter_relaxed/Decays_Pine_winter_relaxed_1.txt
- Source data file_Bag et al., 2020/Source data file/time resolved fluoresence data/Time resolved decay/Pine_winter_relaxed/Decays_Pine_winter_relaxed_10.txt
- Source data file_Bag et al., 2020/Source data file/time resolved fluoresence data/Time resolved decay/Pine_winter_relaxed/Decays_Pine_winter_relaxed_11.txt
- Source data file_Bag et al., 2020/Source data file/time resolved fluoresence data/Time resolved decay/Pine_summer_quench/Decays_Pine_summer_quench_spillover_5.txt
- Source data file_Bag et al., 2020/Source data file/time resolved fluoresence data/Time resolved decay/Pine_summer_quench/Decays_Pine_summer_quench_spillover_4.txt
- Source data file_Bag et al., 2020/Source data file/time resolved fluoresence data/Time resolved decay/Pine_summer_quench/Decays_Pine_summer_quench_spillover_6.txt
- Source data file_Bag et al., 2020/Source data file/time resolved fluoresence data/Time resolved decay/Pine_summer_quench/no_spillover/
- Source data file_Bag et al., 2020/Source data file/time resolved fluoresence data/Time resolved decay/Pine_summer_quench/Decays_Pine_summer_quench_spillover_7.txt
- Source data file_Bag et al., 2020/Source data file/time resolved fluoresence data/Time resolved decay/Pine_summer_quench/Decays_Pine_summer_quench_spillover_3.txt
- Source data file_Bag et al., 2020/Source data file/time resolved fluoresence data/Time resolved decay/Pine_summer_quench/.DS_Store
- Source data file_Bag et al., 2020/Source data file/time resolved fluoresence data/Time resolved decay/Pine_summer_quench/Decays_Pine_summer_quench_spillover_2.txt
- Source data file_Bag et al., 2020/Source data file/time resolved fluoresence data/Time resolved decay/Pine_summer_quench/Decays_Pine_summer_quench_spillover_1.txt
- Source data file_Bag et al., 2020/Source data file/time resolved fluoresence data/Time resolved decay/Pine_summer_quench/Decays_Pine_summer_quench_spillover_10.txt
- Source data file_Bag et al., 2020/Source data file/time resolved fluoresence data/Time resolved decay/Pine_summer_quench/Decays_Pine_summer_quench_spillover_11.txt
- Source data file_Bag et al., 2020/Source data file/time resolved fluoresence data/Time resolved decay/Pine_summer_quench/Decays_Pine_summer_quench_spillover_13.txt
- Source data file_Bag et al., 2020/Source data file/time resolved fluoresence data/Time resolved decay/Pine_summer_quench/Decays_Pine_summer_quench_spillover_12.txt
- Source data file_Bag et al., 2020/Source data file/time resolved fluoresence data/Time resolved decay/Pine_summer_quench/Decays_Pine_summer_quench_spillover_9.txt
- Source data file_Bag et al., 2020/Source data file/time resolved fluoresence data/Time resolved decay/Pine_summer_quench/Decays_Pine_summer_quench_spillover_8.txt
- Source data file_Bag et al., 2020/Source data file/time resolved fluoresence data/Time resolved decay/Pine_summer_unquench/.DS_Store
- Source data file_Bag et al., 2020/Source data file/time resolved fluoresence data/Time resolved decay/Pine_summer_unquench/summerunq/
- Source data file_Bag et al., 2020/Source data file/time resolved fluoresence data/Time resolved decay/Pine_winter_quench/No_spillover/
- Source data file_Bag et al., 2020/Source data file/time resolved fluoresence data/Time resolved decay/Pine_winter_quench/.DS_Store
- Source data file_Bag et al., 2020/Source data file/time resolved fluoresence data/Time resolved decay/Pine_winter_quench/Pine_winter_quench_spillover_9.txt
- Source data file_Bag et al., 2020/Source data file/time resolved fluoresence data/Time resolved decay/Pine_winter_quench/Pine_winter_quench_spillover_8.txt
- Source data file_Bag et al., 2020/Source data file/time resolved fluoresence data/Time resolved decay/Pine_winter_quench/Pine_winter_quench_spillover_12.txt
- Source data file_Bag et al., 2020/Source data file/time resolved fluoresence data/Time resolved decay/Pine_winter_quench/Pine_winter_quench_spillover_13.txt
- Source data file_Bag et al., 2020/Source data file/time resolved fluoresence data/Time resolved decay/Pine_winter_quench/Pine_winter_quench_spillover_11.txt
- Source data file_Bag et al., 2020/Source data file/time resolved fluoresence data/Time resolved decay/Pine_winter_quench/Pine_winter_quench_spillover_10.txt
- Source data file_Bag et al., 2020/Source data file/time resolved fluoresence data/Time resolved decay/Pine_winter_quench/Pine_winter_quench_spillover_5.txt
- Source data file_Bag et al., 2020/Source data file/time resolved fluoresence data/Time resolved decay/Pine_winter_quench/Pine_winter_quench_spillover_4.txt
- Source data file_Bag et al., 2020/Source data file/time resolved fluoresence data/Time resolved decay/Pine_winter_quench/Pine_winter_quench_spillover_6.txt
- Source data file_Bag et al., 2020/Source data file/time resolved fluoresence data/Time resolved decay/Pine_winter_quench/Pine_winter_quench_spillover_7.txt
- Source data file_Bag et al., 2020/Source data file/time resolved fluoresence data/Time resolved decay/Pine_winter_quench/Pine_winter_quench_spillover_3.txt
- Source data file_Bag et al., 2020/Source data file/time resolved fluoresence data/Time resolved decay/Pine_winter_quench/Pine_winter_quench_spillover_2.txt
- Source data file_Bag et al., 2020/Source data file/time resolved fluoresence data/Time resolved decay/Pine_winter_quench/Pine_winter_quench_spillover_1.txt
- Source data file_Bag et al., 2020/Source data file/time resolved fluoresence data/Time resolved decay/Pine_summer_quench/no_spillover/.DS_Store
- Source data file_Bag et al., 2020/Source data file/time resolved fluoresence data/Time resolved decay/Pine_summer_quench/no_spillover/Decays_summer_quench_no_spillover_12.txt
- Source data file_Bag et al., 2020/Source data file/time resolved fluoresence data/Time resolved decay/Pine_summer_quench/no_spillover/Decays_summer_quench_no_spillover_9.txt
- Source data file_Bag et al., 2020/Source data file/time resolved fluoresence data/Time resolved decay/Pine_summer_quench/no_spillover/Decays_summer_quench_no_spillover_8.txt
- Source data file_Bag et al., 2020/Source data file/time resolved fluoresence data/Time resolved decay/Pine_summer_quench/no_spillover/Decays_summer_quench_no_spillover_13.txt
- Source data file_Bag et al., 2020/Source data file/time resolved fluoresence data/Time resolved decay/Pine_summer_quench/no_spillover/Decays_summer_quench_no_spillover_11.txt
- Source data file_Bag et al., 2020/Source data file/time resolved fluoresence data/Time resolved decay/Pine_summer_quench/no_spillover/Decays_summer_quench_no_spillover_10.txt
- Source data file_Bag et al., 2020/Source data file/time resolved fluoresence data/Time resolved decay/Pine_summer_quench/no_spillover/Decays_summer_quench_no_spillover_1.txt
- Source data file_Bag et al., 2020/Source data file/time resolved fluoresence data/Time resolved decay/Pine_summer_quench/no_spillover/Decays_summer_quench_no_spillover_3.txt
- Source data file_Bag et al., 2020/Source data file/time resolved fluoresence data/Time resolved decay/Pine_summer_quench/no_spillover/Decays_summer_quench_no_spillover_2.txt
- Source data file_Bag et al., 2020/Source data file/time resolved fluoresence data/Time resolved decay/Pine_summer_quench/no_spillover/Decays_summer_quench_no_spillover_6.txt
- Source data file_Bag et al., 2020/Source data file/time resolved fluoresence data/Time resolved decay/Pine_summer_quench/no_spillover/Decays_summer_quench_no_spillover_7.txt
- Source data file_Bag et al., 2020/Source data file/time resolved fluoresence data/Time resolved decay/Pine_summer_quench/no_spillover/Decays_summer_quench_no_spillover_5.txt
- Source data file_Bag et al., 2020/Source data file/time resolved fluoresence data/Time resolved decay/Pine_summer_quench/no_spillover/Decays_summer_quench_no_spillover_4.txt
- Source data file_Bag et al., 2020/Source data file/time resolved fluoresence data/Time resolved decay/Pine_summer_unquench/summerunq/694nmall_1.115.txt
- Source data file_Bag et al., 2020/Source data file/time resolved fluoresence data/Time resolved decay/Pine_summer_unquench/summerunq/723nmall_1.081.txt
- Source data file_Bag et al., 2020/Source data file/time resolved fluoresence data/Time resolved decay/Pine_summer_unquench/summerunq/741nmautall.txt
- Source data file_Bag et al., 2020/Source data file/time resolved fluoresence data/Time resolved decay/Pine_summer_unquench/summerunq/741nmall_1.119.txt
- Source data file_Bag et al., 2020/Source data file/time resolved fluoresence data/Time resolved decay/Pine_summer_unquench/summerunq/686nmresall.txt
- Source data file_Bag et al., 2020/Source data file/time resolved fluoresence data/Time resolved decay/Pine_summer_unquench/summerunq/.DS_Store
- Source data file_Bag et al., 2020/Source data file/time resolved fluoresence data/Time resolved decay/Pine_summer_unquench/summerunq/747nmresall.txt
- Source data file_Bag et al., 2020/Source data file/time resolved fluoresence data/Time resolved decay/Pine_summer_unquench/summerunq/705nmresall.txt
[truncated: 48 more entries]
