# Supplementary material for: Direct energy transfer from photosystem II to photosystem I confers winter sustainability in Scots Pine
Source: Nat Commun. 2020 Dec 15;11:6388. doi: 10.1038/s41467-020-20137-9 (PMC7738668; doi:10.1038/s41467-020-20137-9)
Supplement: Supplementary file 3 — Source Data [file 41467_2020_20137_MOESM3_ESM.zip › Source data file_Bag et al., 2020/Source data file/Soruce data file.xlsx]

## Sheet: Fig 1
Figure Number	Figure ID	Source data
Fig 1A (I, II, III)	Taken from public domain website mentioned in material methods
Fig 1B-I	Fo		Autumn	Winter	Early Spring	Late Spring	Summer
		R1	0.184	0.223	0.164667	0.158	0.143
		R2	0.159	0.202	0.151333	0.11	0.15
		R3	0.186	0.233	0.125333	0.129	0.142
		Avg	0.176333	0.219333	0.147111	0.132333	0.145
		SD	0.0122837	0.0129185	0.016333	0.0197372	0.00355903
Fig 1B-I	Fm		Autumn	Winter	Early Spring	Late Spring	Summer
		R1	0.876	0.47	0.134	0.397	0.845
		R2	0.959	0.521	0.139	0.352	0.894
		R3	0.772	0.951	0.132	0.356	0.827
		Avg	0.869	0.647333	0.135	0.368333	0.855333
		SD	0.0765027	0.215732	0.00294392	0.0203361	0.0283118
		P value	0.7861	0.1731	0.0001	0.0001	1
Fig 1B-II	Fv/Fm		Autumn	Winter	Early Spring	Late Spring	Summer
		R1	0.818	0.536	0.106	0.61	0.845
		R2	0.809	0.621	0.142	0.686	0.84
		R3	0.797	0.744	0.149	0.653	0.813
		Avg	0.808	0.633667	0.132333	0.649667	0.832667
		SD	0.00860233	0.0853867	0.0188385	0.0311163	0.0140554
		P value	0.0605	0.0164	0.0001	0.0007	1
Fig 1B-III	Φ (II)		Autumn	Winter	Early Spring	Late Spring	Summer
		R1	0.426	0.155	0.052	0.201	0.53
		R2	0.326	0.154	0.062	0.315	0.509
		R3	0.227	0.131	0.084	0.261	0.289
		Avg	0.326333	0.146667	0.066	0.259	0.442667
		SD	0.0812418	0.0110855	0.0133666	0.0465618	0.108996
		P value	0.2124	0.0095	0.004	0.055	1
Fig 1C-I	NPQ	Par	a1	a2	a3	Avg	sd	W1	W2	W3	Avg	sd	E1	E2	E3	Avg	sd	L1	L2	L3	Avg	sd	S1	S2	S3	Avg	sd
		0	0	0	0	0	0	0	0	0	0	0	0	0	0	0	0	0	0	0	0	0	0	0	0	0	0
		0	0.031	0.058	0.066	0.0516667	0.0149741	0.009	0	0.02	0.00966667	0.00817856	0.042	0	0.039	0.027	0.0191311	0.057	0.073	0.069	0.0663333	0.00679869	0.091	0.102	0.058	0.0836667	0.0186964
		33	0.101	0.186	0.202	0.163	0.0443246	0.049	0	0.424	0.157667	0.189386	0.098	0.107	0.099	0.101333	0.00402768	0.328	0.222	0.096	0.215333	0.0948308	0.552	0.529	0.994	0.691667	0.213988
		80	0.211	0.454	0.954	0.539667	0.309318	0.262	0.377	1.222	0.620333	0.428025	0.15	0.233	0.157	0.18	0.0375855	0.425	0.303	0.298	0.342	0.0587253	0.555	0.607	1.369	0.843667	0.372073
		143	0.607	0.885	1.727	1.073	0.476171	0.827	0.701	1.686	1.07133	0.437668	0.225	0.415	0.215	0.285	0.0920145	0.614	0.541	0.565	0.573333	0.0303791	0.514	0.59	1.628	0.910667	0.508179
		322	2.063	2.15	2.546	2.253	0.210205	1.288	0.879	2.344	1.50367	0.61722	0	0.415	0.26	0.225	0.171221	1.025	1.037	1.061	1.041	0.0149666	1.324	1.287	2.139	1.58333	0.393206
		632	2.97	2.813	2.465	2.74933	0.211023	1.395	0.893	2.564	1.61733	0.700064	0.349	0.502	0.3	0.383667	0.0860323	1.172	1.754	1.473	1.46633	0.237647	2.524	2.321	2.623	2.48933	0.125704
		958	3.198	3.031	2.958	3.06233	0.100453	1.447	0.918	2.549	1.638	0.679412	0.364	0.538	0.359	0.420333	0.0832279	1.364	1.843	1.6	1.60233	0.195558	3.404	3.135	2.91	3.14967	0.201941
		1189	3.333	3.065	2.956	3.118	0.158407	1.491	0.922	2.742	1.71833	0.760202	0.408	0.657	0.492	0.519	0.103431	0.943	1.678	1.641	1.42067	0.338099	2.916	3.354	3.075	3.115	0.181036
		1469	3.276	3.102	3.002	3.12667	0.113212	1.489	0.967	2.716	1.724	0.733107	0.45	0.346	0.141	0.312333	0.128375	1.404	2	1.664	1.68933	0.243974	3.882	3.553	3.345	3.59333	0.221077
Fig 1C-II	NPQ	Time points	A1	A2	A3	Autumn	Sd	SE		W1	W2	W3	Winter	SD	SE		E1	E2	E3	E.Spring	SD	SE		L1	L2	L3	L.Spring	SD	SE		S1	S2	S3	Summer	SD	SE
		0	0	0	0	0	0	0		0	0	0	0	0	0		0	0	0	0	0	0		0	0	0	0	0	0		0	0	0	0	0	0
		0.5	0	0.02	0.007	0.009	0.00828654	0.00585947		0	0.049	0.03	0.0263333	0.0201715	0.0142634		0.314	0.034	0.072	0.14	0.124011	0.0876888		0	0.054	0.031	0.0283333	0.0221259	0.0156454		0	0	0	0	0	0
		1	0	0	0.026	0.00866667	0.0122565	0.00866667		0.025	0.014	0.048	0.029	0.0141657	0.0100167		0.302	0.034	0.042	0.126	0.124494	0.0880303		0.039	0.082	0.071	0.064	0.0182392	0.012897		0.032	0.049	0	0.027	0.0203142	0.0143643
		1.5	0.31	0.365	0.316	0.330333	0.0246351	0.0174197		0.241	0.243	0.422	0.302	0.0848567	0.0600028		0.394	0.128	0.235	0.252333	0.109284	0.0772751		0.452	0.536	0.494	0.494	0.0342929	0.0242487		1.082	0.8	0.572	0.818	0.208595	0.147499
		2	0.835	0.967	0.907	0.903	0.053963	0.0381576		0.633	0.724	1.024	0.793667	0.167054	0.118125		0.504	0.268	0.513	0.428333	0.113432	0.0802088		0.88	1.139	1.141	1.05333	0.122568	0.0866686		1.581	1.32	1.324	1.40833	0.122105	0.0863411
		2.5	1.149	1.308	1.224	1.227	0.0649461	0.0459239		0.927	0.965	1.172	1.02133	0.107661	0.0761278		0.705	0.384	0.629	0.572667	0.136968	0.096851		1.085	1.392	1.352	1.27633	0.136275	0.096361		1.726	1.506	1.626	1.61933	0.0899383	0.0635959
		3	1.113	1.573	1.45	1.37867	0.19445	0.137497		1.14	1.18	1.158	1.15933	0.0163571	0.0115662		0.703	0.409	0.716	0.609333	0.141756	0.100237		1.147	1.452	1.458	1.35233	0.145213	0.102681		1.91	1.587	1.745	1.74733	0.131875	0.0932494
		3.5	1.616	1.936	1.629	1.727	0.147881	0.104567		1.268	1.206	1.447	1.307	0.10218	0.0722519		0.738	0.408	1.229	0.791667	0.337313	0.238516		1.158	1.702	1.089	1.31633	0.274159	0.193859		2.017	1.701	1.845	1.85433	0.129175	0.0913406
		4	1.626	1.922	1.749	1.76567	0.121415	0.0858532		1.241	1.914	1.527	1.56067	0.275781	0.195006		0.775	0.427	0.719	0.640333	0.152572	0.107885		1.159	1.604	1.442	1.40167	0.183896	0.130034		2.049	1.58	1.879	1.836	0.193868	0.137085
		4.5	1.734	2.004	1.652	1.79667	0.15038	0.106335		1.201	1.325	1.251	1.259	0.0509379	0.0360185		0.779	0.487	0.74	0.668667	0.129441	0.0915284		1.222	1.588	1.393	1.401	0.149526	0.105731		2.125	1.867	1.89	1.96067	0.11658	0.0824345
		5	1.837	2.06	1.93	1.94233	0.0914561	0.0646692		1.189	1.344	1.428	1.32033	0.0989961	0.0700008		0.789	0.43	0.74	0.653	0.158949	0.112394		1.156	1.615	1.382	1.38433	0.187393	0.132507		2.202	1.951	1.911	2.02133	0.12879	0.0910684
		5.5	1.852	1.469	1.988	1.76967	0.219734	0.155375		1.331	1.383	1.442	1.38533	0.0453456	0.0320642		0.766	0.408	0.734	0.636	0.161749	0.114374		1.217	1.523	1.4	1.38	0.125722	0.0888988		1.363	2.061	1.877	1.767	0.295382	0.208867
		6	1.958	2.141	1.705	1.93467	0.178759	0.126402		1.008	1.468	1.404	1.29333	0.203446	0.143858		0.823	0.455	0.79	0.689333	0.166245	0.117553		1.259	1.622	1.327	1.40267	0.157557	0.11141		2.369	2.094	1.861	2.108	0.207626	0.146814
		6.5	1.768	2.092	1.89	1.91667	0.13361	0.0944763		0.757	0.903	0.884	0.848	0.0648126	0.0458294		0.69	0.368	0.657	0.571667	0.144643	0.102278		0.757	0.754	0.714	0.741667	0.0196016	0.0138604		1.293	1.578	1.253	1.37467	0.144703	0.10232
		7	1.516	1.734	1.627	1.62567	0.0890031	0.0629347		0.763	0.65	0.683	0.698667	0.0474435	0.0335476		0.601	0.302	0.525	0.476	0.126888	0.0897236		0.477	0.633	0.5	0.536667	0.0687621	0.0486221		1.106	1.24	0.828	1.058	0.171589	0.121332
		7.5	1.291	1.613	1.509	1.471	0.134174	0.0948754		0.714	0.537	0.624	0.625	0.0722634	0.0510979		0.592	0.297	0.51	0.466333	0.124328	0.0879135		0.398	0.544	0.456	0.466	0.0600222	0.0424421		1.054	1.108	0.626	0.929333	0.215619	0.152466
		8	1.161	1.507	1.301	1.323	0.142108	0.100485		0.626	0.461	0.533	0.54	0.0675426	0.0477598		0.587	0.278	0.506	0.457	0.13082	0.0925041		0.354	0.355	0.422	0.377	0.0318224	0.0225019		0.985	1.03	0.514	0.843	0.233362	0.165012
		8.5	1.013	1.321	1.18	1.17133	0.12589	0.0890175		0.409	0.409	0.48	0.432667	0.0334697	0.0236667		0.176	0.256	0.35	0.260667	0.0711118	0.0502836		0.345	0.465	0.403	0.404333	0.0489989	0.0346474		0.954	0.998	0.411	0.787667	0.266949	0.188761
		9	0.908	1.035	0.884	0.942333	0.0662537	0.0468485		0.489	0.392	0.449	0.443333	0.0398023	0.0281445		0.535	0.243	0.453	0.410333	0.122967	0.0869508		0.313	0.466	0.393	0.390667	0.0624838	0.0441827		0.9	0.959	0.363	0.740667	0.268135	0.1896
		9.5	0.783	0.615	0.475	0.624333	0.125914	0.0890343		0.472	0.389	0.253	0.371333	0.0902749	0.063834		0.438	0.221	0.414	0.357667	0.0971334	0.0686837		0.297	0.433	0.391	0.373667	0.0568585	0.040205		0.966	0.857	0.312	0.711667	0.286089	0.202295
		10	0.753	1.018	0.848	0.873	0.109621	0.0775134		0.276	0.344	0.375	0.331667	0.0413468	0.0292366		0.159	0.231	0.38	0.256667	0.0920302	0.0650752		0.29	0.437	0.379	0.368667	0.0604557	0.0427486		0.945	0.925	0.276	0.715333	0.310763	0.219743
		10.5	0.699	0.505	0.813	0.672333	0.127146	0.0899061		0.441	0.332	0.379	0.384	0.0446393	0.0315647		0.403	0.207	0.394	0.334667	0.0903487	0.0638862		0.281	0.412	0.389	0.360667	0.05711	0.0403829		0.961	0.835	0.246	0.680667	0.31163	0.220356
		11	0.635	0.775	0.741	0.717	0.059621	0.0421584		0.416	0.312	0.332	0.353333	0.045058	0.0318608		0.509	0.022	0.388	0.306333	0.207034	0.146395		0.224	0.17	0.391	0.261667	0.0940721	0.066519		1.027	0.924	0.223	0.724667	0.357215	0.252589
Fig 1C-III	Φ (NO)		Autumn	Winter	Early Spring	Late Spring	Summer
		R1	0.187	0.369	0.952	0.395	0.202
		R2	0.214	0.35	0.663	0.336	0.202
		R3	0.218	0.26	0.727	0.359	0.227
		Avg	0.206333	0.326333	0.780667	0.363333	0.210333
		SD	0.0137679	0.0475418	0.123936	0.0242808	0.0117851
		P value	0.7217	0.0148	0.001	0.0006	1
Fig 1D-I	Fv/Fm during recovery	Time	0h	3h	6h	12h	24h	48h	Summer
		Avg 1	0.405	0.375333	0.412333	0.507	0.599667	0.792556	0.845
		Avg 2	0.296	0.208	0.444667	0.6405	0.733667	0.761667	0.84
		Avg3	0.395667	0.338	0.413	0.565667	0.646667	0.719333	0.832
		Avg4	0.389667	0.423	0.439	0.558333	0.8075	0.76	0.813
		Fv/Fm	0.371583	0.336083	0.42725	0.567875	0.696875	0.758389	0.8325
		SD	0.0439788	0.07985	0.0147222	0.0476342	0.0799404	0.0260098	0.0121758
		P value	0.0001	0.0001	0.0001	0.0001	0.0153	0.0021	1
Fig 1D-I	Fo during recovery	Time	0h	3h	6h	12h	24h	48h	Summer
		Avg 1	0.164667	0.209667	0.152667	0.146667	0.091	0.0826667	0.15
		Avg 2	0.151333	0.158	0.151333	0.112667	0.0763333	0.0946667	0.154
		Avg 3	0.125333	0.143333	0.152	0.100667	0.0853333	0.0936667	0.142
		Avg 4	0.121333	0.074	0.103	0.122	0.158	0.143	0.125
		Fo	0.140667	0.14625	0.13975	0.1205	0.102667	0.1035	0.14275
		SD	0.0180185	0.0484466	0.0212229	0.0168943	0.032372	0.0232863	0.0111215
Fig 1D-I	Fm during recovery	Time	0h	3h	6h	12h	24h	48h	Summer
		Avg 1	0.276751	0.335646	0.259784	0.297498	0.227311	0.3985	0.967742
		Avg 2	0.214962	0.199495	0.272509	0.313398	0.286608	0.397203	0.9625
		Avg 3	0.207391	0.216516	0.258944	0.231773	0.241509	0.333729	0.845238
		Avg 4	0.198798	0.12825	0.183601	0.276226	0.820779	0.595833	0.668449
		Fm	0.224476	0.219976	0.243709	0.279724	0.394052	0.431316	0.860982
		SD	0.030718	0.0745397	0.0351175	0.0306652	0.247342	0.0985263	0.121471
Fig 1D-II	Φ (II) during recovery	Time	0h	3h	6h	12h	24h	48h	Summer
		Avg 1	0.0853333	0.0135	0.0526667	0.102333	0.24	0.397667	0.53
		Avg 2	0.182667	0.170667	0.211	0.2005	0.241667	0.291	0.539
		Avg 3	0.205667	0.167	0.221333	0.279667	0.338333	0.349333	0.499
		Avg 4	0.232333	0.199	0.209667	0.229333	0.2495	0.223	0.289
		Y(II)	0.1765	0.137542	0.173667	0.202958	0.267375	0.31525	0.46425
		SD	0.055492	0.0726783	0.0700052	0.064636	0.0411245	0.0652922	0.102263
		P value	0.0026	0.002	0.0034	0.005	0.0118	0.0494	1
Fig 1D-III	NPQ during recovery	Time	R1	R2	R3	0 h	sd	SE		R1	R2	R3	3 h	SD	SE		R1	R2	R3	6 h	SD	SE		R1	R2	R3	12 h	SD	SE		R1	R2	R3	24 h	SD	SE		R1	R2	R3	48 h	SD	SE		R1	R2	R3	Summer	SD
		0	0	0	0	0	0	0		0	0	0	0	0	0		0	0	0	0	0	0		0	0	0	0	0	0		0	0	0	0	0	0		0	0	0	0	0	0		0	0	0	0	0
		0.5	0.05	0.058	0.021	0.043	0.0158955	0.00794775		0.02	0.03	0.029	0.0263333	0.00449691	0.00224846		0.036	0.003	0.034	0.0243333	0.015107	0.00755351		0.042	0.034	0.009	0.0283333	0.0140554	0.00702772		0.053	0.048	0.053	0.0513333	0.00235702	0.00117851		0.049	0.046	0.047	0.0473333	0.00124722	0.00062361		0.02	0.019	0.022	0.0203333	0.00124722
		1	0.028	0.032	0.026	0.0286667	0.00249444	0.00124722		0.065	0.104	0.057	0.0753333	0.0205318	0.0102659		0.096	0.064	0.103	0.0876667	0.0169771	0.00848855		0.272	0.103	0.113	0.162667	0.0774181	0.038709		0.286	0.211	0.286	0.261	0.0353553	0.0176777		0.266	0.242	0.404	0.304	0.0713863	0.0356931		0.674	0.784	0.716	0.724667	0.0453235
		1.5	0.137	0.101	0.074	0.104	0.025807	0.0129035		0.267	0.313	0.161	0.247	0.0636448	0.0318224		0.312	0.284	0.291	0.295667	0.0118977	0.00594886		0.831	0.291	0.491	0.537667	0.22291	0.111455		0.724	0.593	0.724	0.680333	0.061754	0.030877		0.967	0.997	1.321	1.095	0.160275	0.0801374		2.286	1.947	1.653	1.962	0.258639
		2	0.259	0.157	0.102	0.172667	0.0650453	0.0325226		0.413	0.523	0.26	0.398667	0.107847	0.0539233		0.426	0.388	0.414	0.409333	0.0158605	0.00793025		1.065	0.414	0.755	0.744667	0.26587	0.132935		0.951	0.764	0.951	0.888667	0.0881526	0.0440763		1.303	1.458	1.857	1.53933	0.233367	0.116684		2.704	2.038	1.723	2.155	0.408947
		2.5	0.312	0.195	0.12	0.209	0.0790063	0.0395032		0.499	0.614	0.308	0.473667	0.126202	0.0631009		0.498	0.421	0.492	0.470333	0.0349698	0.0174849		1.204	0.492	0.936	0.877333	0.293618	0.146809		1.095	0.902	1.095	1.03067	0.0909811	0.0454905		1.504	1.742	2.346	1.864	0.354405	0.177202		2.475	2.06	1.727	2.08733	0.305981
		3	0.366	0.201	0.146	0.237667	0.093482	0.046741		0.581	0.675	0.345	0.533667	0.138817	0.0694086		0.563	0.448	0.538	0.516333	0.0493851	0.0246926		1.29	0.538	1.106	0.978	0.320067	0.160033		1.232	0.996	1.232	1.15333	0.111251	0.0556257		1.696	1.986	2.655	2.11233	0.401572	0.200786		2.423	2.065	1.724	2.07067	0.285394
		3.5	0.367	0.265	0.162	0.264667	0.0836912	0.0418456		0.655	0.758	0.373	0.595333	0.16274	0.0813699		0.611	0.52	0.581	0.570667	0.0378623	0.0189312		1.362	0.581	1.231	1.058	0.341504	0.170752		1.357	1.076	1.357	1.26333	0.132465	0.0662323		1.81	2.205	2.891	2.302	0.446615	0.223307		2.49	2.058	1.72	2.08933	0.315131
		4	0.399	0.297	0.165	0.287	0.0957914	0.0478957		0.702	0.795	0.407	0.634667	0.165401	0.0827006		0.648	0.557	0.612	0.605667	0.0374195	0.0187098		1.413	0.612	1.332	1.119	0.360025	0.180012		1.448	1.15	1.448	1.34867	0.140479	0.0702393		1.889	2.346	2.981	2.40533	0.447777	0.223888		2.57	2.044	1.729	2.11433	0.34692
		4.5	0.418	0.285	0.176	0.293	0.0989579	0.049479		0.74	0.848	0.431	0.673	0.176709	0.0883544		0.705	0.6	0.638	0.647667	0.0434076	0.0217038		1.449	0.638	1.435	1.174	0.379052	0.189526		1.554	1.211	1.554	1.43967	0.161692	0.0808459		1.948	2.465	3.088	2.50033	0.466073	0.233037		2.591	2.035	1.721	2.11567	0.359727
		5	0.422	0.323	0.183	0.309333	0.0980487	0.0490244		0.77	0.863	0.465	0.699333	0.169993	0.0849964		0.73	0.636	0.666	0.677333	0.0392032	0.0196016		1.474	0.666	1.493	1.211	0.385451	0.192726		1.622	1.264	1.622	1.50267	0.168763	0.0843814		1.985	2.53	3.123	2.546	0.464724	0.232362		2.612	2.022	1.722	2.11867	0.369715
		5.5	0.44	0.293	0.189	0.307333	0.10297	0.0514852		0.785	0.9	0.474	0.719667	0.179945	0.0899725		0.786	0.669	0.68	0.711667	0.0527531	0.0263765		1.507	0.68	1.545	1.244	0.39911	0.199555		1.685	1.299	1.685	1.55633	0.181962	0.0909811		2.025	2.563	3.199	2.59567	0.47984	0.23992		2.626	2.024	1.721	2.12367	0.376126
		6	0.445	0.299	0.201	0.315	0.100253	0.0501265		0.808	0.921	0.498	0.742333	0.178823	0.0894113		0.818	0.692	0.692	0.734	0.059397	0.0296985		1.517	0.692	1.571	1.26	0.402241	0.201121		1.717	1.345	1.717	1.593	0.175362	0.0876812		2.056	2.616	3.22	2.63067	0.475314	0.237657		2.641	2.014	1.72	2.125	0.384102
		6.5	0.319	0.336	0.211	0.288667	0.0553554	0.0276777		0.827	0.941	0.514	0.760667	0.180522	0.090261		0.86	0.715	0.67	0.748333	0.0810692	0.0405346		1.552	0.67	1.61	1.27733	0.430102	0.215051		1.759	1.379	1.759	1.63233	0.179134	0.0895669		2.071	2.663	3.247	2.66033	0.480104	0.240052		2.648	2.019	1.721	2.12933	0.386404
		7	0.399	0.388	0.183	0.323333	0.0993322	0.0496661		0.752	0.888	0.481	0.707	0.169176	0.0845882		0.813	0.648	0.631	0.697333	0.0820826	0.0410413		1.488	0.631	1.352	1.157	0.376059	0.18803		1.667	1.286	1.667	1.54	0.179605	0.0898026		1.719	2.229	2.433	2.127	0.30028	0.15014		1.696	1.12	0.915	1.24367	0.330616
		7.5	0.384	0.278	0.181	0.281	0.0829015	0.0414508		0.709	0.806	0.462	0.659	0.144819	0.0724097		0.772	0.592	0.57	0.644667	0.0904851	0.0452426		1.414	0.57	1.21	1.06467	0.35956	0.17978		1.563	1.214	1.563	1.44667	0.16452	0.0822601		1.429	1.792	1.903	1.708	0.20242	0.10121		1.308	0.756	0.586	0.883333	0.308201
		8	0.332	0.344	0.154	0.276667	0.0868767	0.0434383		0.694	0.773	0.451	0.639333	0.137021	0.0685107		0.743	0.575	0.547	0.621667	0.0865538	0.0432769		1.382	0.547	1.164	1.031	0.353622	0.176811		1.475	1.191	1.475	1.38033	0.133879	0.0669394		1.29	1.572	1.619	1.49367	0.145287	0.0726433		1.136	0.595	0.452	0.727667	0.294578
		8.5	0.314	0.27	0.142	0.242	0.0729566	0.0364783		0.677	0.741	0.433	0.617	0.132705	0.0663526		0.745	0.508	0.512	0.588333	0.110792	0.055396		1.355	0.512	1.118	0.995	0.354973	0.177487		1.416	1.166	1.416	1.33267	0.117851	0.0589256		1.203	1.459	1.448	1.37	0.118172	0.0590861		1.042	0.503	0.375	0.64	0.28902
		9	0.302	0.251	0.139	0.230667	0.06808	0.03404		0.671	0.697	0.441	0.603	0.115042	0.057521		0.719	0.474	0.488	0.560333	0.11234	0.0561699		1.331	0.488	1.095	0.971333	0.355089	0.177545		1.375	1.137	1.375	1.29567	0.112194	0.0560971		1.147	1.377	1.302	1.27533	0.0957717	0.0478859		0.97	0.445	0.333	0.582667	0.277676
		9.5	0.291	0.266	0.128	0.228333	0.0716767	0.0358384		0.651	0.674	0.426	0.583667	0.111882	0.0559409		0.715	0.455	0.479	0.549667	0.117318	0.0586591		1.306	0.479	1.073	0.952667	0.348178	0.174089		1.326	1.118	1.326	1.25667	0.0980521	0.0490261		1.11	1.327	1.21	1.21567	0.0886805	0.0443402		0.92	0.406	0.308	0.544667	0.268399
		10	0.261	0.242	0.123	0.208667	0.0610701	0.030535		0.639	0.659	0.418	0.572	0.1092	0.0546001		0.699	0.431	0.457	0.529	0.120676	0.0603379		1.287	0.457	1.061	0.935	0.350364	0.175182		1.288	1.11	1.288	1.22867	0.08391	0.041955		1.079	1.264	1.128	1.157	0.0782602	0.0391301		0.883	0.376	0.291	0.516667	0.261351
		10.5	0.262	0.249	0.125	0.212	0.0617468	0.0308734		0.632	0.637	0.43	0.566333	0.0964238	0.0482119		0.697	0.395	0.443	0.511667	0.132507	0.0662537		1.266	0.443	1.043	0.917333	0.34754	0.17377		1.258	1.098	1.258	1.20467	0.0754247	0.0377124		1.044	1.224	1.047	1.105	0.0841546	0.0420773		0.855	0.356	0.285	0.498667	0.253627
		11	0.249	0.295	0.116	0.22	0.0758991	0.0379495		0.624	0.624	0.412	0.553333	0.0999378	0.0499689		0.69	0.372	0.441	0.501	0.13658	0.0682898		1.247	0.441	1.019	0.902333	0.339232	0.169616		1.242	1.091	1.242	1.19167	0.0711821	0.035591		1.018	1.19	0.982	1.06333	0.0907647	0.0453823		0.833	0.343	0.283	0.486333	0.246351
[truncated: 1 more columns]

## Sheet: Fig 2
Figure Number	Figure ID	Source data
Fig 2A-I	Φ (I)		Autumn	Winter	Early Spring	Late Spring	Summer
		R1	0.428	0.335	0.295	0.383	0.472
		R2	0.357	0.302	0.275	0.327	0.472
		R3	0.332	0.269	0.309	0.271	0.406
		Avg	0.372333	0.302	0.293	0.327	0.45
		SD	0.0406639	0.0269444	0.0139523	0.0457238	0.0311127
		P avlue	0.0583	0.0034	0.0013	0.0183	1
Fig 2A-II	Φ (NA)		Autumn	Winter	Early Spring	Late Spring	Summer
		R1	0.228	0.122	0.058	0.193	0.297
		R2	0.261	0.09	0.014	0.29	0.317
		R3	0.213	0.083	0.046	0.193	0.147
		Avg	0.234	0.0983333	0.0393333	0.225333	0.253667
		SD	0.0200499	0.0169771	0.0185712	0.0457262	0.0758654
		P avlue	0.6866	0.0258	0.009	0.6091	1
Fig 2A-III	Φ (ND)		Autumn	Winter	Early Spring	Late Spring	Summer
		R1	0.344	0.543	0.647	0.423	0.232
		R2	0.382	0.607	0.711	0.383	0.211
		R3	0.455	0.648	0.645	0.536	0.448
		Avg	0.393667	0.599333	0.667667	0.447333	0.297
		SD	0.0460603	0.0432075	0.0306522	0.0647885	0.107117
		P avlue	0.2244	0.0105	0.0045	0.106	1
Fig 2B-I	Φ (I) during recovery	Time	0h	3h	6h	12h	24h	48h	Summer
		Avg 1	0.157333	0.186333	0.219	0.238	0.260333	0.561333	0.472
		Avg 2	0.368	0.345	0.367333	0.347	0.367333	0.374333	0.472
		Avg3	0.357667	0.325	0.424667	0.379667	0.478	0.499333	0.514
		Avg4	0.375667	0.371	0.409667	0.428333	0.362	0.407	0.406
		Φ (I)	0.314667	0.306833	0.355167	0.34825	0.366917	0.4605	0.466
		SD	0.0910607	0.0714569	0.0813786	0.0699231	0.0770128	0.0740985	0.0386523
		P value	0.0380455	0.0146138	0.0771216	0.0433323	0.0935014	0.912967	1
Fig 2B-II	Y(NA) during recovery	Time	0h	3h	6h	12h	24h	48h	Summer
		Avg 1	0.0856667	0.044	0.036	0.037	0.042	0.035	0.297
		Avg 2	0.0273333	0.0506667	0.131667	0.125	0.044	0.1145	0.317
		Avg3	0.0823333	0.00466667	0.0376667	0.025	0.039	0.0206667	0.24
		Avg4	0.06	0.102	0.0736667	0.11	0.087	0.067	0.147
		Y(NA)	0.0651111	0.0331111	0.0684444	0.0623333	0.0416667	0.0567222	0.284667
		SD	0.0232766	0.0354697	0.0387904	0.0441032	0.0203516	0.0360369	0.0677391
		P value	0.00363115	0.00351186	0.00646257	0.00845692	0.00254647	0.00456539	1
Fig 2B-II	Y(ND) during recovery	Time	0h	3h	6h	12h	24h	48h	Summer
		Avg 1	0.757	0.903	0.909333	0.732	0.636667	0.523667	0.232
		Avg 2	0.684	0.61	0.534	0.552667	0.588667	0.494	0.211
		Avg3	0.560333	0.760333	0.569667	0.757333	0.622333	0.575	0.246
		Avg4	0.5315	0.4805	0.517	0.462	0.551	0.526	0.448
		Y(ND)	0.633208	0.688458	0.6325	0.626	0.599667	0.529667	0.28425
		SD	0.0915963	0.158585	0.160956	0.123246	0.0330614	0.0290545	0.0953582
		P value	0.00380587	0.00914364	0.0180423	0.0089828	0.0016436	0.0052972	1

## Sheet: Fig 4
No of layers/grana	Autumn	Winter	E.Spring	L.Spring	Summer
	2	2	2	2	2
	2	2	2	2	2
	2	2	2	2	2
	2	2	2	2	2
	2	2	2	2	2
	2	2	2	2	2
	2	2	2	2	2
	2	2	2	2	2
	2	2	2	2	2
	2	2	2	2	2
	2	2	2	2	2
	2	2	2	2	2
	2	2	2	2	2
	2	2	2	2	2
	2	2	2	2	2
	2	2	2	2	2
	2	2	2	2	2
	2	2	2	2	2
	2	2	2	2	2
	2	2	2	2	2
	2	2	2	2	2
	2	2	2	2	2
	2	2	2	2	2
	2	2	2	2	2
	2	2	2	2	2
	2	2	2	2	2
	2	2	2	2	2
	2	2	2	2	2
	2	2	2	2	2
	2	2	2	2	2
	2	2	2	2	2
	2	2	2	2	2
	2	2	2	2	2
	2	2	2	2	2
	2	2	2	2	2
	2	2	2	2	2
	2	2	2	2	2
	2	2	2	2	2
	2	2	2	2	2
	2	2	2	2	2
	2	2	2	2	2
	2	2	2	2	2
	2	2	2	2	2
	2	2	2	2	2
	2	2	2	2	3
	2	2	2	2	3
	2	2	2	2	3
	2	2	2	2	3
	2	2	2	2	3
	2	2	2	2	3
	2	2	2	2	3
	2	2	2	2	3
	2	2	2	2	3
	2	2	2	2	3
	2	2	2	2	3
	2	2	2	2	3
	2	2	2	2	3
	2	2	2	2	3
	2	2	2	2	3
	2	2	2	2	3
	2	2	2	2	3
	2	2	2	2	3
	2	2	2	2	3
	2	2	2	2	3
	2	2	2	2	3
	2	2	2	2	3
	2	2	2	2	3
	2	2	2	2	3
	2	2	2	2	3
	2	2	2	2	3
	2	2	2	2	3
	2	2	2	2	3
	2	2	2	2	3
	2	2	2	2	3
	2	2	2	2	3
	2	2	2	2	3
	2	2	2	2	3
	2	2	2	2	3
	2	2	2	2	3
	2	2	2	2	3
	2	2	2	2	3
	2	2	2	2	3
	2	2	2	2	3
	2	2	2	2	3
	2	2	2	2	3
	2	2	2	2	3
	2	2	2	2	3
	2	2	2	2	3
	2	2	2	2	3
	2	2	2	2	3
	2	2	2	2	3
	2	2	2	2	3
	2	2	2	2	3
	2	2	2	2	3
	2	2	2	2	3
	2	2	2	2	3
	2	2	2	2	3
	2	2	2	2	3
	2	2	2	2	3
	2	2	2	2	3
	2	2	2	2	3
	2	2	2	2	3
	2	2	2	2	3
	2	2	2	2	3
	2	2	2	2	3
	2	2	2	2	3
	2	2	2	2	3
	2	2	2	2	3
	2	2	2	2	3
	2	2	2	2	3
	2	2	2	2	3
	2	2	2	2	3
	3	2	2	2	3
	3	2	2	2	3
	3	2	2	2	3
	3	2	2	2	3
	3	2	2	2	3
	3	2	2	2	3
	3	2	2	2	3
	3	2	2	2	3
	3	2	2	2	4
	3	2	2	2	4
	3	2	2	2	4
	3	2	2	2	4
	3	2	2	2	4
	3	2	2	2	4
	3	2	2	2	4
	3	2	2	2	4
	3	2	2	2	4
	3	2	2	2	4
	3	2	2	2	4
	3	2	2	2	4
	3	2	2	2	4
	3	2	2	2	4
	3	2	2	2	4
	3	2	2	2	4
	3	2	2	2	4
	3	2	2	2	4
	3	2	2	2	4
	3	2	2	2	4
	3	2	2	2	4
	3	2	2	2	4
	3	2	2	2	4
	3	2	2	2	4
	3	2	2	2	4
	3	2	2	2	4
	3	2	2	2	4
	3	2	2	2	4
	3	2	2	2	4
	3	2	2	2	4
	3	2	2	2	4
	3	2	2	2	4
	3	2	2	2	4
	3	2	2	2	4
	3	2	2	2	4
	3	2	2	2	4
	3	2	2	2	4
	3	2	2	2	4
	3	2	2	2	4
	3	2	2	2	4
	3	2	2	2	4
	3	2	2	2	4
	3	2	2	2	4
	3	2	2	2	4
	3	2	2	2	4
	3	2	2	2	4
	3	2	2	2	4
	3	2	2	2	4
	3	2	2	2	4
	3	2	2	2	4
	3	2	2	2	4
	3	2	2	2	4
	3	2	2	2	4
	3	2	2	2	4
	3	2	2	2	4
	3	2	2	2	4
	3	2	2	2	4
	3	2	2	2	4
	3	2	2	2	4
	3	2	2	2	4
	3	2	2	2	4
	3	2	2	2	4
	3	2	2	2	4
	3	2	2	2	4
	3	2	2	2	4
	3	3	2	2	4
	3	3	2	2	4
	3	3	2	2	4
	3	3	2	2	4
	3	3	2	2	4
	3	3	2	2	4
	3	3	2	2	4
	3	3	2	2	4
	3	3	2	2	4
	3	3	2	2	4
	3	3	2	2	4
	3	3	2	2	4
	3	3	2	2	4
	3	3	2	2	4
	3	3	2	2	4
	3	3	2	2	4
	3	3	2	2	4
	3	3	2	2	4
	3	3	2	2	4
	3	3	2	2	4
	3	3	2	2	4
	3	3	2	2	4
	3	3	2	2	4
	3	3	2	2	4
	3	3	2	2	4
	3	3	2	2	4
	3	3	2	2	4
	3	3	2	2	4
	3	3	2	2	4
	3	3	2	2	4
	3	3	2	2	4
	3	3	2	2	4
	3	3	2	2	4
	3	3	2	2	4
	3	3	2	2	4
	3	3	2	2	4
	3	3	2	2	4
	3	3	2	2	4
	3	3	2	2	4
	3	3	2	3	4
	3	3	2	3	4
	3	3	2	3	4
	3	3	2	3	4
	3	3	2	3	4
	3	3	2	3	4
	3	3	2	3	4
	3	3	2	3	4
	3	3	2	3	4
	3	3	2	3	4
	3	3	2	3	4
	3	3	2	3	5
	3	3	2	3	5
	3	3	2	3	5
	3	3	2	3	5
	3	3	2	3	5
	3	3	2	3	5
	3	3	2	3	5
	3	3	2	3	5
	3	3	2	3	5
	3	3	2	3	5
	3	3	2	3	5
	3	3	2	3	5
	3	3	2	3	5
	3	3	2	3	5
	3	3	2	3	5
	3	3	2	3	5
	3	3	2	3	5
	3	3	2	3	5
	3	3	2	3	5
	3	3	2	3	5
	3	3	2	3	5
	3	3	2	3	5
	3	3	2	3	5
	3	3	2	3	5
	3	3	2	3	5
	3	3	2	3	5
	3	3	2	3	5
	3	3	2	3	5
	3	3	2	3	5
	3	3	2	3	5
	3	3	2	3	5
	3	3	2	3	5
	3	3	2	3	5
	3	3	2	3	5
	3	3	2	3	5
	3	3	2	3	5
	3	3	2	3	5
	3	3	2	3	5
	3	3	2	3	5
	3	3	2	3	5
	3	3	2	3	5
	3	3	2	3	5
	3	3	2	3	5
	3	3	2	3	5
	3	3	2	3	5
	3	3	2	3	5
	3	3	2	3	5
	3	3	2	3	5
	3	3	2	3	5
	3	3	2	3	5
	3	3	2	3	5
	3	3	2	3	5
	3	3	2	3	5
	3	3	2	3	5
	3	3	2	3	5
	3	3	2	3	5
	3	3	2	3	5
	3	3	2	3	5
	3	3	2	3	5
	3	3	2	3	5
	3	3	2	3	5
	3	3	2	3	5
	4	3	2	3	5
	4	3	2	3	5
	4	3	2	3	5
	4	3	2	3	5
	4	3	2	3	5
	4	3	2	3	5
	4	3	2	3	5
	4	3	2	3	5
	4	3	2	3	5
	4	3	2	3	5
	4	3	2	3	5
	4	3	2	3	5
	4	3	2	3	5
	4	3	2	3	5
	4	3	2	3	5
	4	3	2	3	5
	4	3	2	3	5
	4	3	2	3	5
	4	3	2	3	5
	4	3	2	3	5
	4	3	2	3	5
	4	3	2	3	5
	4	3	2	3	5
	4	3	2	3	5
	4	3	2	3	5
	4	3	2	3	5
	4	3	2	3	5
	4	3	2	3	5
	4	3	2	3	5
	4	3	2	3	5
	4	3	2	3	5
	4	3	2	3	5
	4	3	2	3	5
	4	3	2	3	5
	4	3	2	3	5
	4	3	2	3	5
	4	3	2	3	5
	4	3	2	3	5
	4	3	2	3	5
	4	3	2	3	5
	4	3	3	3	5
	4	3	3	3	5
	4	3	3	3	5
	4	3	3	3	5
	4	3	3	3	5
	4	3	3	3	5
	4	3	3	3	5
	4	3	3	3	5
	4	3	3	3	5
	4	3	3	3	5
	4	3	3	3	5
	4	3	3	3	5
	4	3	3	3	5
	4	3	3	3	5
	4	3	3	3	5
	4	3	3	3	5
	4	3	3	3	5
	4	3	3	3	5
	4	3	3	3	5
	4	3	3	3	5
	4	3	3	3	5
	4	3	3	3	5
	4	3	3	3	5
	4	3	3	3	5
	4	3	3	3	5
	4	3	3	3	5
	4	3	3	3	5
	4	3	3	3	5
	4	3	3	3	5
	4	3	3	3	5
	4	3	3	3	5
	4	3	3	3	5
	4	3	3	3	5
	4	3	3	3	5
	4	3	3	3	5
	4	3	3	3	5
	4	3	3	3	5
	4	3	3	3	5
	4	3	3	3	5
	4	3	3	3	5
	4	3	3	3	5
	4	3	3	3	5
	4	3	3	3	5
	4	3	3	3	5
	4	3	3	3	5
	4	3	3	3	5
	4	3	3	3	5
	4	3	3	3	5
	4	3	3	3	5
	4	3	3	3	5
	4	3	3	3	5
	4	3	3	3	5
	4	3	3	3	5
	4	3	3	3	5
	4	3	3	3	5
	4	3	3	3	5
	4	3	3	3	5
	4	3	3	3	5
	4	3	3	3	5
	4	3	3	3	5
	4	3	3	3	5
	4	3	3	3	5
	4	3	3	3	5
	4	3	3	3	5
	4	3	3	3	5
	4	3	3	3	5
	4	3	3	3	5
	4	3	3	3	5
	4	3	3	3	5
	4	3	3	3	6
	4	3	3	3	6
	4	3	3	3	6
	4	3	3	3	6
	4	3	3	3	6
	4	3	3	3	6
	4	3	3	3	6
	4	3	3	3	6
	4	3	3	3	6
	4	3	3	3	6
	4	3	3	3	6
	4	3	3	3	6
	4	3	3	3	6
	4	3	3	3	6
	4	3	3	3	6
	4	3	3	3	6
	4	3	3	3	6
	4	3	3	3	6
	4	3	3	3	6
	4	3	3	3	6
	4	3	3	3	6
	4	3	3	3	6
	4	3	3	3	6
	4	3	3	3	6
	4	3	4	3	6
	4	3	4	3	6
	4	3	4	3	6
	4	3	4	3	6
	4	3	4	3	6
	4	3	4	3	6
	4	3	4	3	6
	4	3	4	3	6
	4	3	4	3	6
	4	4	4	3	6
	4	4	4	3	6
	4	4	4	3	6
	4	4	4	3	6
	4	4	4	3	6
	4	4	4	3	6
	4	4	4	3	6
	4	4	4	3	6
	4	4	4	3	6
	4	4	4	3	6
	4	4	4	3	6
	4	4	4	3	6
	4	4	4	3	6
	4	4	4	3	6
	4	4	4	3	6
	4	4	4	3	6
	4	4	4	3	6
	4	4	4	3	6
	4	4	4	3	6
	4	4	4	3	6
	4	4	4	3	6
	4	4	4	3	6
	4	4	4	3	6
	4	4	4	3	6
	4	4	4	3	6
	4	4	4	3	6
	4	4	4	3	6
	4	4	4	3	6
	4	4	4	3	6
	4	4	4	3	6
	4	4	4	3	6
	4	4	4	3	6
	4	4	4	3	6
	4	4	5	3	6
	4	4	5	3	6
	4	4	5	3	6
	4	4	5	3	6
	4	4	5	3	6
	4	4	5	3	6
	4	4	5	3	6
	4	4	5	3	6
	4	4	5	3	6
	4	4	5	3	6
	4	4	5	3	6
	4	4	5	4	6
	4	4	5	4	6
	4	4	5	4	6
	4	4	5	4	6
	4	4	5	4	6
	4	4	5	4	6
	4	4	5	4	6
	4	4	5	4	6
	4	4	6	4	6
	4	4	6	4	6
	4	4	6	4	6
	4	4	6	4	6
	4	4	6	4	6
	4	4	6	4	6
	4	4	6	4	6
	4	4	6	4	6
	4	4	6	4	6
	4	4	6	4	6
	4	4	6	4	6
	4	4	6	4	6
	4	4	6	4	6
	4	4	6	4	6
	4	4	6	4	6
	4	4	6	4	6
	4	4	6	4	6
	4	4	7	4	6
	4	4	7	4	6
	4	4	7	4	6
	4	4	8	4	6
	4	4	8	4	6
	4	4	8	4	6
	4	4	8	4	6
	4	4	8	4	6
	4	4	8	4	6
	5	4	8	4	6
	5	4	8	4	6
	5	4	8	4	6
	5	4	9	4	6
	5	4		4	6
	5	4		4	6
	5	4		4	6
	5	4		4	6
	5	4		4	6
	5	4		4	6
	5	4		4	6
	5	4		4	6
	5	4		4	6
	5	4		4	6
	5	4		4	6
	5	4		4	6
	5	4		4	6
	5	4		4	6
	5	4		4	6
	5	4		4	6
	5	4		4	6
	5	4		4	6
	5	4		4	6
	5	4		4	6
	5	4		4	6
	5	4		4	6
	5	4		4	6
	5	4		4	6
	5	4		4	6
	5	4		4	6
	5	4		4	6
	5	4		4	6
	5	4		4	6
	5	4		4	6
	5	4		4	6
	5	4		4	6
	5	4		4	6
	5	4		4	6
	5	4		5	6
	5	4		5	6
	5	4		5	6
	5	4		5	6
	5	4		5	6
	5	4		5	6
	5	4		5	6
	5	4		5	6
	5	4		5	6
	5	4		5	6
	5	4		5	6
	5	4		5	6
	5	4		6	6
	5	4		6	6
	5	4		6	6
	5	4		6	6
	5	4		6	6
	5	4		7	6
	5	4		7	7
	5	4		8	7
	5	4		9	7
	5	4		10	7
	5	4			7
	5	4			7
	5	4			7
	5	4			7
	5	4			7
	5	4			7
	5	4			7
	5	4			7
	5	4			7
	5	4			7
	5	4			7
	5	4			7
	5	4			7
	5	4			7
	5	4			7
	5	4			7
	5	4			7
	5	4			7
	5	4			7
	5	4			7
	5	4			7
	5	4			7
	5	4			7
	5	4			7
	5	4			7
	5	4			7
	5	4			7
	5	4			7
	5	4			7
	5	4			7
	5	4			7
	5	4			7
	5	4			7
	5	4			7
	5	4			7
	5	4			7
	5	4			7
	5	4			7
	5	4			7
	5	4			7
	5	4			7
	5	4			7
	5	4			7
	5	4			7
	5	4			7
	5	4			7
	5	4			7
	5	4			7
	5	4			7
	5	4			7
	5	4			7
	5	4			7
	5	4			7
	5	4			7
	5	4			7
	5	4			7
	5	4			7
	5	4			7
	5	4			7
	5	4			7
	5	4			7
	5	4			7
	5	4			7
	5	4			7
	5	4			7
	5	4			7
	5	4			7
	5	4			7
	5	4			7
	5	4			7
	5	4			7
	5	4			7
	5	4			7
	5	4			7
	5	4			7
	5	4			7
	5	4			7
	5	4			7
	5	4			7
	5	4			7
	5	4			7
	5	4			7
	5	4			7
	5	4			7
	5	4			7
	5	4			7
	5	4			7
	5	4			7
	5	4			7
	5	4			7
	5	4			7
	5	4			7
	5	4			7
	5	4			7
	5	4			7
	5	4			7
	5	4			7
	5	4			7
	5	4			7
	5	4			7
	5	4			7
	5	4			7
	5	4			7
	5	4			7
	5	4			7
	6	4			7
	6	4			7
	6	4			7
	6	4			7
	6	4			7
	6	4			7
	6	4			7
	6	4			7
	6	4			7
	6	4			7
	6	4			7
	6	4			7
	6	4			7
	6	4			7
	6	4			7
	6	4			7
	6	4			7
	6	4			7
	6	4			7
	6	4			7
	6	4			7
	6	4			7
	6	4			7
	6	4			7
	6	4			7
	6	4			7
	6	4			7
	6	4			7
	6	4			7
	6	4			7
	6	4			7
	6	4			7
	6	4			7
	6	4			7
	6	4			7
	6	4			7
	6	4			7
	6	4			8
	6	4			8
	6	4			8
	6	4			8
	6	4			8
	6	4			8
	6	4			8
	6	4			8
	6	4			8
	6	4			8
	6	4			8
	6	4			8
	6	4			8
	6	4			8
	6	4			8
	6	4			8
	6	4			8
	6	4			8
	6	4			8
	6	4			8
	6	4			8
	6	4			8
	6	4			8
	6	4			8
	6	4			8
	6	4			8
	6	4			8
	6	4			8
	6	4			8
	6	4			8
	6	4			8
	6	4			8
	6	4			8
	6	4			8
	6	4			8
	6	4			8
	6	4			8
	6	4			8
	6	4			8
	6	4			8
	6	4			8
	6	4			8
	6	4			8
	6	4			8
	6	4			8
	6	4			8
	6	4			8
	6	4			8
	6	4			8
	6	4			8
	6	4			8
	6	4			8
	6	4			8
	6	4			8
	6	4			8
	6	4			8
	6	4			8
	6	4			8
	6	4			8
	6	4			8
	6	4			8
	6	4			8
	6	4			8
	6	4			8
	6	4			8
	6	4			8
	6	4			8
	6	4			8
	6	4			8
	6	4			8
	6	4			8
	6	4			8
	6	4			8
	6	4			8
	6	4			8
	6	4			8
	6	4			8
	6	4			8
	6	4			8
	6	4			8
	6	4			8
	6	4			8
	6	4			8
	6	4			8
	6	4			8
	6	4			8
	6	4			8
	6	4			8
	6	4			8
	6	4			8
	6	4			8
	6	4			8
	6	4			8
	6	4			8
	6	4			8
	6	4			8
	6	4			8
	6	4			8
	6	4			8
	6	4			8
	6	4			9
	6	4			9
	6	4			9
	6	4			9
	6	4			9
	6	4			9
	6	4			9
	6	4			9
	6	4			9
	6	4			9
	6	4			9
	6	4			9
	6	5			9
	6	5			9
	6	5			9
	6	5			9
	6	5			9
	6	5			9
	6	5			9
	6	5			9
	6	5			9
	6	5			9
	6	5			9
	6	5			9
	6	5			9
	6	5			9
	6	5			9
	6	5			9
	6	5			9
	6	5			9
	6	5			9
	6	5			9
	6	5			9
	6	5			9
	6	5			9
	6	5			9
	6	5			9
	6	5			9
	6	5			9
	6	5			9
	6	5			9
	6	5			9
	6	5			9
	6	5			9
	6	5			9
	6	5			9
	6	5			9
	6	5			9
	6	5			9
	6	5			9
	6	5			9
	6	5			9
	6	5			9
	6	5			9
	6	5			9
	6	5			9
	6	5			9
	6	5			9
	6	5			9
	6	5			9
	6	5			9
	6	5			9
	6	5			9
	6	5			9
	6	5			9
	6	5			9
	6	5			9
	6	5			9
	6	5			9
	6	5			9
	6	5			9
	6	5			10
	6	5			10
	6	5			10
	6	5			10
	6	5			10
	6	5			10
	6	5			10
	6	5			10
	6	5			10
	6	5			10
	6	5			10
	6	5			10
	6	5			10
	6	5			10
	6	5			10
	6	5			10
	6	5			10
	6	5			10
	6	5			10
	7	5			10
	7	5			10
	7	5			10
	7	5			10
	7	5			10
	7	5			10
	7	5			10
	7	5			10
	7	5			10
	7	5			10
	7	5			10
	7	5			10
	7	5			10
	7	5			10
	7	5			10
	7	5			10
	7	5			10
	7	5			10
	7	5			10
	7	5			10
	7	5			10
	7	5			10
	7	5			10
	7	5			10
	7	5			10
	7	5			10
	7	5			10
	7	5			10
	7	5			10
	7	5			11
	7	5			11
	7	5			11
	7	5			11
	7	5			11
	7	5			11
	7	5			11
	7	5			11
	7	5			11
	7	5			11
	7	5			11
	7	5			11
	7	5			11
	7	5			11
	7	5			11
	7	5			11
	7	5			11
	7	5			11
	7	5			11
	7	5			11
	7	5			11
	7	5			11
	7	5			11
	7	5			11
	7	5			11
	7	5			11
	7	5			11
	7	5			11
	7	5			11
	7	5			11
	7	5			11
	7	5			12
	7	5			12
	7	5			12
	7	5			12
	7	5			12
	7	5			12
	7	5			12
	7	5			12
	7	5			12
	7	5			12
	7	5			12
	7	5			12
	7	5			12
	7	5			12
	7	5			12
	7	5			12
	7	5			12
	7	5			12
	7	5			12
	7	5			12
	7	5			12
	7	5			12
	7	5			12
	7	5			12
	7	5			12
	7	5			12
	7	5			12
	7	5			12
	7	5			12
	7	5			12
	7	5			12
	7	5			12
	7	5			12
	7	5			12
	8	5			12
	8	5			13
	8	5			13
	8	5			13
	8	5			13
	8	5			13
	8	5			13
	8	5			13
	8	5			13
	8	5			13
	8	5			13
	8	5			13
	8	5			13
	8	5			13
	8	5			13
	8	5			13
	8	5			14
	8	5			14
	8	5			14
	8	5			14
	8	5			14
	8	5			14
	8	5			14
	8	5			14
	8	5			14
	8	5			15
	8	5			15
	8	5			15
	8	5			15
	8	5			16
	8	5			16
	8	5			17
	8	5			17
	8	5			18
	8	5			19
	8	5			20
	8	5			20
	8	5			20
	8	5			20
	8	5			21
	8	5			22
	8	5			22
	8	5			22
	8	5			22
	8	5
	8	5
	8	5
	8	5
	8	5
	8	5
	8	5
	8	5
	8	5
	8	5
	8	5
	8	5
	8	5
	8	5
	8	5
	8	5
	8	5
	8	5
	8	5
	8	5
	9	5
	9	5
	9	5
	9	5
	9	5
	9	5
	9	5
	9	5
	9	5
	9	5
	9	5
	9	5
	9	5
	9	5
	9	5
	9	5
	9	5
	10	5
	10	5
	10	6
	10	6
	10	6
	10	6
	10	6
	10	6
	10	6
	11	6
	11	6
	11	6
	11	6
	11	6
	12	6
	12	6
	12	6
	12	6
	12	6
	12	6
	12	6
	13	6
	13	6
	13	6
	13	6
	14	6
	14	6
	14	6
	14	6
	14	6
	15	6
	15	6
	16	6
	16	6
	17	6
	18	6
	18	6
	19	6
	20	6
	22	6
		6
		6
		6
		6
		6
		6
		6
		6
		6
		6
		6
		6
		6
		6
		6
		6
		6
		6
		6
		6
		6
		6
		6
		6
		6
		6
		6
		6
		6
		6
		6
		6
		6
		6
		6
		6
		6
		6
		6
		7
		7
		7
		7
		7
		7
		7
		7
		7
		7
		7
		7
		7
		7
		7
		7
		7
		7
		7
		7
		7
		7
		7
		7
		7
		7
		7
		7
		7
		7
		7
		7
		7
		7
		7
		7
		7
		7
		7
		7
		7
		7
		7
		7
		7
		7
		7
		8
		8
		9
		9
		9
		9
		9
		9
		9
		9
		9
		9
		9
		9
		10
		10
		10
		10
		11
		12
		13
		16
		17
		21

## Sheet: Fig 5
Fig 5B -I													Fig 5B -II, III
ES	ER	ERQ1	ERQ2	S	SQ1	SQ2							ES	ER	ER+30HL	ER+60HL	S	S+30HL	S+60HL
10	14	16	9	25	29	21							2	2	2	2	2	2	2
15	14	17	22	29	31	25							2	2	2	2	2	2	2
17	15	15	12	27	25	21							2	2	2	2	2	2	2
11	15	18	5	29	28	15							2	3	2	2	2	2	2
9	11	11	11	31	21	18							2	3	2	2	2	2	2
8	15	12	10	22	24	19							2	3	2	2	2	2	2
10	11	13	11	31	29	21							2	3	2	2	2	2	2
12	10	14	14	25	22	22							2	4	2	2	2	2	2
11	15	19	10	26	25	11							2	4	2	2	2	2	2
19	11	21	9	29	26	17							2	4	2	2	2	2	2
14	12	11	8	29	24	18							2	4	2	2	2	2	2
8	13	11	5	28	19	19							2	4	2	2	2	2	2
11	11	25	15	29	21	31							2	4	2	2	2	2	2
9	11	21	11	30	27	22							2	4	2	2	2	2	2
12	8	19	21	24	18	25							2	4	2	2	2	2	2
7	9	11	11	29	29	24							2	4	2	2	2	2	2
8	10	17	25	26	22	26							2	4	2	2	2	2	2
15	11	14	11	29	32	25							2	4	2	2	2	2	2
13	12	11	10	31	21	21							2	4	2	2	2	2	2
8	15	10	8	37	24	25							2	4	2	2	2	2	2
11	12	12	12	28	25	21							2	4	2	2	2	2	2
18	12	21	11	25	26	15							2	4	2	2	3	2	2
9	12	10	8	25	34	16							2	4	2	2	3	2	2
8	11	9	22	30	22	19							2	4	2	2	3	2	2
10	14	12	11	32	20	20							2	4	2	2	3	2	2
9	17	9	20	29	29	21							2	5	2	2	3	2	2
10	11	14	8	27	21	12							2	5	3	2	3	2	2
12	10	10	9	29	21	22							2	5	3	2	3	3	2
11	14	12	15	28	23	30							2	5	3	2	3	3	2
13	13	5	6	27	25	21							2	5	3	2	3	3	2
8	11	14	9	27	24	22							2	5	3	2	3	3	2
9	9	11	8	27	25	25							2	5	3	2	3	3	2
12	18	12	8	26	22	19							2	5	3	2	3	3	2
12	12	18	16	29	33	17							2	5	3	2	3	3	2
14	12	11	9	25	21	21							2	5	3	2	3	3	2
7	11	16	12	31	29	11							2	5	3	2	3	3	2
8	10	14	8	28	19	21							2	5	3	2	3	3	2
9	12	15	8	31	20	16							2	6	3	2	3	3	2
12	12	11	11	27	21	26							2	6	3	3	3	3	2
8	15	9	25	35	25	37							2	6	3	3	3	3	2
9	14	21	10	22	27	14							2	6	3	3	3	3	2
9	13	14	12	26	31	21							2	6	3	3	3	3	2
13	14	11	15	28	17	36							2	6	3	3	3	3	2
11	12	10	8	32	18	22							2	6	3	3	3	3	2
14	11	8	17	27	21	17							2	6	3	3	3	3	2
8	10	21	8	30	22	11							2	6	3	3	3	3	2
8	11	16	5	25	21	18							2	6	3	3	3	3	3
6	14	10	16	29	29	19							2	6	3	3	3	3	3
11	15	9	12	28	31	21							2	6	3	3	3	3	3
15	12	17	11	31	22	20							2	6	3	3	3	3	3
18	11	5	20	25	18	21							2	6	3	3	3	3	3
12	10	9	11	29	15	25							2	6	3	3	3	3	3
11	12	21	10	26	22	31							2	6	3	3	4	3	3
19	13	10	15	35	22	18							2	6	4	3	4	3	3
11	15	21	8	27	30	16							2	6	4	3	4	3	3
12	11	7	10	23	12	19							2	6	4	3	4	3	3
14	10	9	14	32	22	15							2	6	4	3	4	3	3
11	15	10	8	25	21	15							2	6	4	3	4	3	3
10	12	11	9	29	24	20							2	6	4	3	4	3	3
9	13	22	14	29	25	14							2	6	4	3	4	3	3
10	11	25	7	31	26	19							2	6	4	3	4	3	3
8	11	11	15	30	24	15							2	6	4	3	4	3	3
15	15	12	14	34	22	21							2	6	4	3	4	3	3
7	14	10	12	32	21	26							2	6	4	3	4	3	3
11	10	21	16	28	35	21							2	6	4	3	4	3	3
9	11	22	17	35	31	17							2	6	4	3	4	3	3
8	14	10	11	29	17	22							2	6	4	3	4	3	3
12	13	21	15	27	29	23							2	6	4	3	4	3	3
11	15	14	12	29	25	11							2	6	4	3	4	3	3
9	11	16	19	29	21	22							2	6	4	3	4	3	3
8	17	5	21	35	25	32							2	6	4	3	4	3	3
8	15	8	11	36	29	21							2	6	4	3	4	3	3
15	14	10	22	38	21	11							2	6	4	3	4	3	3
15	15	12	20	32	32	18							2	6	4	3	4	3	3
11	21	12	9	35	26	16							2	6	4	4	4	3	3
11	12.6133	13.6267	12.3733	28.9333	24.2133	20.3467							2	6	4	4	4	3	3
2.97546	2.268	4.8077	4.75752	3.36782	4.6023	5.34289							2	6	4	4	4	3	3
													2	6	4	4	4	4	3
													2	6	4	4	4	4	3
													2	6	4	4	4	4	3
													2	6	4	4	4	4	3
													2	6	4	4	4	4	3
													2	6	4	4	4	4	3
													2	6	4	4	4	4	3
													2	6	4	4	4	4	3
													2	6	4	4	4	4	3
													2	6	4	4	4	4	3
													2	6	4	4	4	4	3
													2	6	4	4	4	4	3
													2	6	4	4	4	4	3
													2	6	4	4	4	4	3
													2	6	4	4	4	4	3
													2	6	4	4	4	4	3
													2	6	4	4	4	4	3
													2	6	4	4	4	4	3
													2	6	5	4	4	4	3
													2	6	5	4	4	4	3
													2	6	5	4	4	4	3
													2	6	5	4	4	4	3
													2	6	5	4	4	4	3
													2	6	5	4	4	4	3
													2	6	5	4	4	4	3
													2	6	5	4	4	4	3
													2	6	5	4	4	4	3
													2	6	5	4	4	4	3
													2	6	5	4	4	4	3
													2	6	5	4	4	4	3
													2	6	5	4	4	4	3
													2	6	5	4	4	4	3
													2	6	5	4	4	4	3
													2	6	5	4	4	4	3
													2	6	5	4	5	4	3
													2	6	5	4	5	4	3
													2	6	5	4	5	4	3
													2	7	5	4	5	4	3
													2	7	5	4	5	4	4
													2	7	5	4	5	4	4
													2	7	5	4	5	4	4
													2	7	5	4	5	4	4
													2	7	5	4	5	4	4
													2	7	5	4	5	4	4
													2	7	5	4	5	4	4
													2	7	5	4	5	4	4
													2	7	5	4	5	4	4
													2	7	5	4	5	4	4
													2	7	5	4	5	4	4
													2	7	5	5	5	4	4
													2	7	5	5	5	4	4
													2	7	5	5	5	4	4
													2	7	5	5	5	4	4
													2	7	5	5	5	4	4
													2	7	5	5	5	4	4
													2	7	5	5	5	4	4
													2	7	5	5	5	4	4
													2	7	5	5	5	4	4
													2	7	5	5	5	4	4
													2	7	5	5	5	4	4
													2	7	5	5	5	4	4
													2	7	6	5	5	4	4
													2	7	6	5	5	4	4
													2	7	6	5	5	4	4
													2	7	6	5	5	4	4
													2	7	6	5	5	4	4
													2	7	6	5	5	4	4
													2	7	6	5	5	5	4
													2	7	6	5	5	5	4
													2	7	6	5	5	5	4
													2	7	6	5	5	5	4
													2	7	6	5	5	5	4
													2	7	6	5	5	5	4
													2	7	6	5	5	5	4
													2	7	6	5	5	5	4
													2	7	6	5	5	5	4
													2	7	6	5	5	5	4
													2	7	6	5	5	5	4
													2	7	6	5	5	5	4
													2	7	6	5	5	5	4
													2	7	6	5	5	5	4
													2	7	6	5	5	5	4
													2	7	6	5	5	5	4
													2	7	6	5	5	5	4
													2	7	6	5	5	5	4
													2	7	6	5	5	5	4
													3	7	6	5	5	5	4
													3	7	6	5	5	5	4
													3	7	6	5	5	5	4
													3	7	6	5	5	5	4
													3	7	6	5	5	5	4
													3	7	6	5	5	5	5
													3	7	6	5	5	5	5
													3	7	6	5	5	5	5
													3	7	6	5	5	5	5
													3	8	6	5	5	5	5
													3	8	6	6	5	5	5
													3	8	6	6	5	5	5
													3	8	6	6	5	5	5
													3	8	6	6	6	5	5
													3	8	6	6	6	5	5
													3	8	6	6	6	5	5
													3	8	6	6	6	5	5
													3	8	6	6	6	5	5
													3	8	6	6	6	5	5
													3	8	6	6	6	5	5
													3	8	6	6	6	5	5
													3	8	7	6	6	5	5
													3	8	7	6	6	5	5
													3	8	7	6	6	5	5
													3	8	7	6	6	5	5
													3	8	7	6	6	5	5
													3	8	7	6	6	5	5
													3	8	7	6	6	5	5
													3	8	7	6	6	5	5
													3	8	7	6	6	5	5
													3	8	7	6	6	5	5
													3	9	7	6	6	5	5
													3	9	7	6	6	5	5
													3	9	7	6	6	5	5
													3	9	7	6	6	5	5
													3	9	7	6	6	5	5
													3	9	7	6	6	5	5
													3	9	7	6	6	5	5
													3	9	7	6	6	5	5
													3	9	7	6	6	5	5
													3	9	7	6	6	5	5
													3	9	7	6	6	5	5
													3	9	7	6	6	6	5
													4	9	7	6	6	6	5
													4	10	7	6	6	6	5
													4	10	7	6	6	6	5
													4	10	7	6	6	6	5
													4	10	7	7	6	6	5
													4	10	7	7	6	6	5
													4	10	7	7	6	6	5
													5	10	7	7	6	6	5
													5	10	7	7	6	6	6
													5	10	7	7	6	6	6
													6	10	7	7	6	6	6
													6	10	7	7	6	6	6
													6	10	8	7	6	6	6
													7	10	8	7	6	6	6
													7	10	8	7	6	6	6
														10	8	7	6	6	6
														11	8	7	6	6	6
														11	8	7	6	6	6
														11	8	8	6	6	6
														11	8	8	6	6	6
														11	8	8	6	6	6
														11	8	8	6	6	6
														11	8	8	6	6	6
														11	8	9	6	6	6
														11	8	9	6	6	6
														11	8	9	6	6	6
														11	8	9	6	6	6
														11	8	10	6	6	6
														12	9	10	6	6	6
														12	9	10	6	6	6
														12	9	11	6	6	6
														12	9	11	6	6	6
														12	9	12	6	6	6
														12	10	12	6	6	6
														12	10	13	6	6	6
														12	10	13	6	6	6
														13	10	13	6	6	6
														14	10	14	6	6	6
														14	10	15	6	6	6
														14	10	19	6	6	6
														14	10		6	6	6
														15	11		6	6	6
														15	11		6	6	6
														16	11		6	6	6
														18	11		6	6	6
														18	11		6	6	6
														21	12		6	6	6
														21	12		6	6	6
															13		6	6	6
															13		6	6	6
															13		6	6	6
															13		6	7	6
															14		6	7	6
															14		6	7	6
															14		6	7	7
															14		6	7	7
															15		6	7	7
															15		7	7	7
															15		7	7	7
															16		7	7	7
															16		7	7	7
															17		7	7	7
															18		7	7	7
															19		7	7	7
															21		7	7	7
															22		7	7	7
																	7	7	7
																	7	7	7
																	7	7	7
																	7	7	7
																	7	7	7
																	7	7	7
																	7	7	7
																	7	7	7
																	7	7	7
																	7	7	7
																	7	7	7
																	7	7	7
																	7	7	7
																	7	7	7
																	7	7	7
																	7	7	7
																	7	7	7
																	7	7	7
																	7	7	7
																	7	7	7
																	7	7	7
																	7	7	7
																	7	7	7
																	7	7	7
																	7	7	7
																	7	7	7
																	7	7	7
																	7	7	7
																	7	7	8
																	7	7	8
																	7	7	8
																	7	7	8
																	7	7	8
																	7	7	8
																	7	7	8
																	7	7	8
																	7	7	8
																	7	8	8
																	7	8	8
																	7	8	8
																	7	8	8
																	7	8	8
																	7	8	8
																	7	8	8
																	7	8	8
																	7	8	8
																	7	8	8
																	7	8	8
																	7	8	8
																	7	8	8
																	7	8	8
																	7	8	8
																	7	8	8
																	8	8	8
																	8	8	8
																	8	8	8
																	8	8	8
																	8	8	8
																	8	8	8
																	8	8	8
																	8	8	8
																	8	8	9
																	8	8	9
																	8	8	9
																	8	8	9
																	8	8	9
																	8	8	9
																	8	8	9
																	8	8	9
																	8	8	9
																	8	8	9
																	8	8	9
																	8	8	9
																	8	8	9
																	8	8	9
																	8	8	9
																	8	8	9
																	8	8	9
																	8	8	9
																	8	8	9
																	8	8	9
																	8	8	9
																	8	8	9
																	8	8	9
																	8	8	9
																	8	8	9
																	8	8	9
																	8	8	9
																	8	8	9
																	8	8	9
																	8	8	9
																	8	8	10
																	8	8	10
																	8	9	10
																	8	9	10
																	8	9	10
																	8	9	10
																	8	9	10
																	8	9	10
																	8	9	10
																	8	9	10
																	8	9	10
																	8	9	10
																	8	9	10
																	8	9	11
																	9	9	11
																	9	9	11
																	9	9	11
																	9	9	11
																	9	9	11
																	9	9	11
																	9	9	11
																	9	9	11
																	9	9	12
																	9	9	12
																	9	9	12
																	9	9	12
																	9	9	12
																	9	9	13
																	9	9	13
																	9	9	13
																	9	9	13
																	9	9	13
																	9	10	13
																	9	10	14
																	9	10	14
																	9	10	14
																	9	10	15
																	9	10	15
																	9	10	15
																	9	10	15
																	9	10	16
																	9	10	16
																	9	10	16
																	9	10	16
																	9	10	17
																	9	10	17
																	9	10	17
																	9	10	18
																	9	10	19
																	9	10	19
																	9	10	20
																	9	11	20
																	9	11
																	9	11
																	9	11
																	9	11
																	9	11
																	9	11
																	9	11
																	9	11
																	9	11
																	9	11
																	10	11
																	10	11
																	10	11
																	10	11
																	10	12
																	10	12
																	10	12
																	10	12
																	10	12
																	10	12
																	10	12
																	10	12
																	10	12
																	10	12
																	10	12
																	10	12
																	10	12
																	10	12
																	10	12
																	10	12
																	10	12
																	10	12
																	10	12
																	10	13
																	10	13
																	10	13
																	10	13
																	10	13
																	10	13
																	10	13
																	10	13
																	11	13
																	11	13
																	11	14
																	11	14
																	11	14
																	11	14
																	11	14
																	11	14
																	11	14
																	11	14
																	11	14
																	11	15
																	11	15
																	11	15
																	11	15
																	11	15
																	11	15
																	11	15
																	11	15
																	11	15
																	11	15
																	11	15
																	11	16
																	11	16
																	11	16
																	11	16
																	11	16
																	11	17
																	11	17
																	12	17
																	12	17
																	12	17
																	12	17
																	12	18
																	12	19
																	12	20
																	12	21
																	12	22
																	12	23
																	12	25
																	12
																	12
																	12
																	12
																	12
																	12
																	12
																	12
																	12
																	12
																	12
																	12
																	12
																	12
																	12
																	12
																	12
																	12
																	13
																	13
																	13
																	13
																	13
																	13
																	13
																	13
																	13
																	13
																	13
																	13
																	13
																	13
																	14
																	14
																	14
																	14
																	14
																	14
																	14
																	14
																	15
																	15
																	15
																	15
																	15
																	15
																	15
																	15
																	15
																	15
																	15
																	15
																	16
																	16
																	16
																	16
																	16
																	17
																	17
																	17
																	17
																	17
																	17
																	17
																	17
																	18
																	18
																	19
																	19
																	20
																	20
																	21
																	21
																	23
																	23
																	23
																	24
																	25

## Sheet: SI 2
2015-2016	Month	Sept	Oct	Mid Oct	Nov	Mid Nov	Dec	Mid Dec	Jan	Mid Jan	Feb	Mid Feb	Mar	Mid Mar	Apr	Mid Apr	May	Mid May
	Fv/Fm	0.823818	0.78275	0.797214	0.7725	0.709214	0.68545	0.60125	0.525316	0.501692	0.534412	0.5159	0.35665	0.424225	0.4918	0.650821	0.690103	0.8046
	SD	0.02145	0.012563	0.014522	0.032566	0.025698	0.03569	0.0458962	0.0145255	0.0358223	0.012546	0.012563	0.0125478	0.02365	0.045896	0.015896	0.046982	0.025698
	Date	07.11.16	11.11.16	14.11.16	22.11.16	24.11.16	28.11.16	02.12.16	07.12.16	14.12.16	05.01.17	16.01.17	19.01.17	24.01.17	22.02.17	24.02.17	02.03.17	06.03.17	09.03.17	17.03.17	23.03.17	30.03.17	11.04.17	14.04.17	20.04.17	25.04.17	27.04.17	02.05.17	04.05.17	08.05.17	15.05.17	03.06.17
	Fm	0.228667	0.25175	0.269333	0.243	0.190333	0.187667	0.164	0.185333	0.147333	0.176	0.145	0.161	0.14	0.187	0.12325	0.138667	0.115333	0.146	0.151667	0.109	0.14175	0.224	0.2032	0.2055	0.1335	0.18	0.231	0.235667	0.354333	0.27225	0.433667
2016-2017	Month	Nov	Mid Nov	Dec	Mid Dec	Jan	Mid Jan	Feb	Mid Feb	March	Mid March	April	Mid April	May	Mid May	June
	Fv/Fm	0.664417	0.662667	0.611667	0.575625	0.582667	0.534796	0.502667	0.497366	0.368167	0.459	0.541333	0.5706	0.620619	0.7125	0.815667
	SD	0.0175496	0.0188408	0.0119004	0.0303779	0.0118479	0.0107413	0.05	0.0298054	0.0109125	0.0452941	0.0323082	0.0147591	0.0206704	0.0122248	0.0308797
	Month	Sept	Oct	Mid Oct	Nov	Mid Nov	Dec	Mid Dec	Jan	Mid Jan	Feb	Mid Feb	Mar	Mid Mar	Apr	Mid Apr	May	Mid May
2015-2016	Y(NPQ)	0.324134	0.479626	0.442157	0.499913	0.589318	0.594165	0.545222	0.345078	0.3692	0.4465	0.4204	0.3085	0.331	0.3535	0.5228	0.546556	0.4356
	SD	0.0436883	0.0389644	0.0384014	0.00997775	0.007	0.00216025	0.00475875	0.0254301	0.012	0.0639316	0.0211397	0.0156036	0.026	0.0131403	0.04578	0.012563	0.045236
	Y(II)	0.4905	0.3395	0.367286	0.296571	0.175143	0.1593	0.1358	0.147286	0.1877	0.1745	0.1689	0.1374	0.1629	0.1884	0.2058	0.214889	0.3719
	SD	0.0235514	0.0115	0.0350523	0.0358267	0.021853	0.00928559	0.0310685	0.0209815	0.0169181	0.0284292	0.0119536	0.0315	0.021853	0.0074087	0.0289169	0.0118603	0.0313718
	Y(NO)	0.185366	0.180874	0.190557	0.203515	0.235528	0.246535	0.322578	0.507636	0.4429	0.37925	0.4106	0.554	0.506	0.458	0.2713	0.238111	0.1925
	SD	0.00731817	0.00169967	0.019	0.0438406	0.0313718	0.0319305	0.0515729	0.0118004	0.0318089	0.0480902	0.0433923	0.0020548	0.021853	0.0358267	0.015	0.00801499	0.0209815
	Date	07.11.16	11.11.16	14.11.16	22.11.16	24.11.16	28.11.16	02.12.16	07.12.16	14.12.16	05.01.17	16.01.17	19.01.17	24.01.17	22.02.17	24.02.17	02.03.17	06.03.17	09.03.17	17.03.17	23.03.17	30.03.17	11.04.17	14.04.17	20.04.17	25.04.17	27.04.17	02.05.17	04.05.17	08.05.17	15.05.17	03.06.17
2016-2017	Y(NO)	0.297333	0.225333	0.263667	0.253	0.301	0.277	0.292667	0.308333	0.334	0.368333	0.636667	0.318333	0.350667	0.316667	0.452667	0.475667	0.386	0.47675	0.466667	0.555667	0.602	0.324667	0.348667	0.355	0.312	0.310333	0.30475	0.332333	0.222333	0.25925	0.221333
	SD	0.0155849	0.0153261	0.0180616	0.0377094	0.0094163	0.0566804	0.00980929	0.0164992	0.0360832	0.0385775	0.141698	0.0281938	0.0426328	0.0319305	0.0691199	0.0320659	0.029	0.0575386	0.0613967	0.0466214	0.159317	0.0232283	0.05402	0.0134722	0.0128323	0.020155	0.0140086	0.0242808	0.00873053	0.0523277	0.0244586
	Y(II)	0.130333	0.170333	0.282333	0.154667	0.239667	0.169	0.148667	0.187333	0.203667	0.162667	0.166	0.225	0.167667	0.183667	0.162	0.156333	0.134	0.195	0.174333	0.157333	0.166	0.223667	0.209	0.16825	0.2522	0.251333	0.1986	0.204333	0.261667	0.20875	0.397667
	SD	0.0138884	0.0231565	0.0209497	0.0347978	0.0232713	0.0415772	0.0138884	0.000471405	0.0371872	0.0266124	0.0709413	0.0262425	0.0122565	0.0449172	0.0438482	0.027256	0.018	0.0245662	0.0309121	0.0114407	0.0374967	0.00817856	0.0123288	0.0125374	0.0377327	0.0129572	0.00674092	0.0168193	0.0302692	0.0242629	0.0393475
	Y(NPQ)	0.572333	0.605	0.454	0.591667	0.459333	0.554333	0.558667	0.504333	0.462333	0.469	0.196667	0.456333	0.481667	0.499333	0.385	0.368	0.4795	0.328	0.358667	0.286667	0.295333	0.451667	0.446333	0.47675	0.427667	0.4456	0.4918	0.463	0.516	0.53275	0.381
	SD	0.0255908	0.00816497	0.0325679	0.0311377	0.023041	0.0499755	0.0210766	0.0160278	0.0497483	0.036341	0.0844801	0.0114698	0.0332298	0.0158395	0.0886153	0.00616441	0.0105	0.0398811	0.026837	0.0390413	0.0542115	0.0169378	0.0362293	0.0214753	0.0288714	0.0161071	0.0122049	0.0243447	0.0389444	0.0612061	0.0449518
	Month	Nov	Mid Nov	Dec	Mid Dec	Jan	Mid Jan	Feb	Mid Feb	March	Mid Mar	Apr	Mid Apr	May	Mid May	June
2016-2017	Y(NPQ)	0.588667	0.501667	0.5565	0.483333	0.469	0.456333	0.481667	0.499333	0.410833	0.324444	0.3735	0.45025	0.4668	0.524375	0.381
	SD	0.036	0.0205793	0.00783333	0.0128333	0.0385775	0.0281938	0.0426328	0.0319305	0.0380257	0.0397918	0.138667	0.0189548	0.0119071	0.0184583	0.0449518
	Y(II)	0.150333	0.225556	0.158833	0.1955	0.162667	0.225	0.167667	0.183667	0.150778	0.175556	0.194833	0.209817	0.218089	0.235208	0.397667
	SD	0.02	0.0530662	0.0101667	0.00816667	0.0266124	0.0262425	0.0122565	0.0449172	0.0120871	0.0154016	0.0288333	0.0342773	0.0236236	0.0264583	0.0393475
	Y(NO)	0.261333	0.272556	0.284833	0.321167	0.368333	0.318333	0.350667	0.316667	0.438111	0.499694	0.463333	0.338556	0.315806	0.240792	0.221333
	SD	0.0163333	0.0636768	0.00216667	0.021	0.036341	0.0114698	0.0332298	0.0158395	0.0490482	0.0295012	0.0781667	0.0202287	0.0190515	0.008375	0.0244586

## Sheet: SI 3
	Date	7.11.16	11.11.16	14.11.16	22.11.16	24.11.16	28.11.17	2.12.16	7.12.16	14.12.16	05.01.17	16.01.17	19.01.17	24.01.17	22.02.17	24.02.17	02.03.17	06.03.17	09.03.17	17.03.17	23.03.17	30.03.17	11.04.17	14.04.17	20.04.17	25.04.17	02.05.17	04.05.17	08.05.17	15.05.17	03.06.17
A	1	0.268293	0.348485	0.641975	0.246914	0.46875	0.318379	0.305556	0.271111	0.435897	0.391304	0.193548	0.413043	0.45283	0.477816	0.264151	0.32491	0.2625	0.391185	0.56	0.447761	0.633333	0.777778	0.642857	0.639552	0.68	0.787879	0.68	0.727273	0.710811	0.734341
	2	0.214286	0.297935	0.5	0.476562	0.376176	0.473684	0.244898	0.366667	0.536585	0.356	0.375723	0.545825	0.387755	0.535714	0.552632	0.416667	0.25	0.429864	0.338667	0.491228	0.572207	0.78	0.659639	0.608365	0.795455	0.62	0.729167	0.775	0.70122	0.783077
	3	0.3	0.515152	0.626923	0.303571	0.574074	0.46595	0.285714	0.36	0.5	0.446194	0.478261	0.44	0.477816	0.45	0.400517	0.375	0.433735	0.541333	0.413043	0.467742	0.664879	0.64	0.491228	0.675	0.67658	0.729167	0.734783	0.697826	0.734341	0.741085
	Avg	0.260859	0.38719	0.589633	0.342349	0.473	0.419338	0.278723	0.332593	0.490828	0.397833	0.349177	0.466289	0.439467	0.487843	0.405766	0.372192	0.315412	0.454127	0.437237	0.46891	0.623473	0.732593	0.597908	0.640972	0.717345	0.712348	0.71465	0.733366	0.715457	0.752834
	SD	0.0353853	0.0928057	0.0636772	0.0976813	0.0808476	0.0714583	0.025252	0.0435591	0.0416142	0.0371099	0.117739	0.0573066	0.0379619	0.0357039	0.11783	0.0375122	0.0838227	0.0636537	0.0919641	0.0177645	0.0384704	0.0654791	0.0757445	0.0272221	0.0552496	0.0695603	0.0246081	0.0317994	0.0139153	0.0215611
	Month	Nov	Mid Nov	Dec	Mid Dec	Jan	Mid Jan	Feb	Mid Feb	Mar	Mid Mar	Apr	Mid Apr	May	Mid May	June
	Y(I)	0.412561	0.407675	0.34903	0.41171	0.397833	0.407733	0.439467	0.446805	0.380577	0.453074	0.678033	0.652075	0.720122	0.715457	0.752834
	SD	0.135415	0.0653254	0.0703076	0.0791175	0.0371099	0.0585561	0.0379619	0.0410384	0.05694	0.0158368	0.0545597	0.0493879	0.00941247	0.0139153	0.0215611
	Date	7.11.16	11.11.16	14.11.16	22.11.16	24.11.16	28.11.17	2.12.16	7.12.16	14.12.16	05.01.17	16.01.17	19.01.17	24.01.17	22.02.17	24.02.17	02.03.17	06.03.17	09.03.17	17.03.17	23.03.17	30.03.17	11.04.17	14.04.17	20.04.17	25.04.17	02.05.17	04.05.17	08.05.17	15.05.17	03.06.17
B	1	0.0243902	0.030303	0.037037	-0.0493827	0.03125	0.00144718	0.0833333	0.0666667	0.025641	0.115942	0.0967742	0.0173913	0.028	0.0102389	0.169811	0.0252708	0	0.0633609	0.04	0	0	0	1.58603e-16	0.0175439	-0.00833333	0.070632	0.0208333	0	-0.0456522	0.00647948
	2	0.0285714	0.0265487	0.0405405	0.015625	0.0909091	0.0350877	0.142857	0	0.0243902	0.084	0.017341	-0.0346232	0.0188679	0.0357143	0.0789474	0.0277778	0	0.0972851	0.0213333	-0.0175439	0.0326975	-0.02	0.0391566	0.0246269	0.148	-0.030303	0.08	0	0.0648649	0.0307692
	3	0.0285714	0	-0.0384615	0.0892857	0.037037	0.0501792	0.052381	0.04	0.0833333	0.00262467	0.0434783	0.0025	0.0122449	0.05	0.0568475	0	0.060241	0.032	1.93082e-16	0.0322581	-0.00268097	-0.02	0.0175439	0.0380228	0.0545455	0	1.85037e-16	0	0.00914634	0.0263566
	Avg	0.0986333	0.048759	0.0302268	0.177056	0.0914329	0.0739487	0.0777383	0.0823152	0.190706	0.175814	0.27504	-0.00491064	0.0197043	0.0319844	0.101869	0.0176828	0.0200803	0.0642153	0.0204444	0.00490473	0.0100055	-0.0133333	0.0189002	0.0267312	0.0647374	0.013443	0.0336111	0	0.00945301	0.0212018
	SD	0.0357822	0.0201009	0.0374438	0.0974333	0.0330102	0.030367	0.0382991	0.0360171	0.0781241	0.0721642	0.116061	0.0218718	0.00645912	0.0164453	0.0488825	0.0125455	0.0283979	0.0266594	0.016342	0.0206252	0.016083	0.00942809	0.0160144	0.00849188	0.0642284	0.0422887	0.0338866	0	0.0451189	0.0105649
	Month	Nov	Mid Nov	Dec	Mid Dec	Jan	Mid Jan	Feb	Mid Feb	Mar	Mid Mar	Apr	Mid Apr	May	Mid May	June
	Y(NA)	0.0592064	0.134245	0.0758435	0.136511	0.175814	0.135065	0.0197043	0.0669266	0.0339928	0.0126746	-0.0016639	0.0367896	0.0156847	0.00945301	0.0212018
	SD	0.0288874	0.0428116	0.00189477	0.0541953	0.0721642	0.139976	0.00645912	0.0349422	0.0213929	0.00776985	0.0116694	0.020019	0.0138129	0.0451189	0.0105649
	Date	7.11.16	11.11.16	14.11.16	22.11.16	24.11.16	28.11.17	2.12.16	7.12.16	14.12.16	05.01.17	16.01.17	19.01.17	24.01.17	22.02.17	24.02.17	02.03.17	06.03.17	09.03.17	17.03.17	23.03.17	30.03.17	11.04.17	14.04.17	20.04.17	25.04.17	02.05.17	04.05.17	08.05.17	15.05.17	03.06.17
C	1	0.707317	0.621212	0.320988	0.802469	0.5	0.680174	0.611111	0.662222	0.538462	0.492754	0.709677	0.569565	0.532	0.511945	0.566038	0.649819	0.625	0.506024	0.426667	0.586957	0.5	0.337802	0.38	0.491228	0.333333	0.252788	0.25	0.265217	0.347826	0.259179
	2	0.757143	0.675516	0.459459	0.507812	0.532915	0.491228	0.612245	0.633333	0.439024	0.56	0.606936	0.488798	0.528302	0.428571	0.368421	0.555556	0.7375	0.545455	0.4	0.552239	0.366667	0.222222	0.357143	0.335821	0.172	0.242424	0.24	0.272727	0.224324	0.186154
	3	0.671429	0.484848	0.411538	0.607143	0.388889	0.483871	0.661905	0.6	0.416667	0.551181	0.478261	0.617647	0.6	0.5	0.542636	0.625	0.75	0.472851	0.64	0.526316	0.395095	0.24	0.301205	0.353612	0.15	0.38	0.270833	0.225	0.289634	0.232558
	Avg	0.711963	0.593859	0.397329	0.639141	0.473935	0.551758	0.62842	0.631852	0.464718	0.534645	0.598292	0.55867	0.553434	0.480172	0.492365	0.610125	0.704167	0.50811	0.488889	0.55517	0.420587	0.266675	0.346116	0.393554	0.218444	0.291737	0.253611	0.254315	0.287262	0.225964
	SD	0.0351466	0.0802068	0.0574169	0.122403	0.0616196	0.0908536	0.0236816	0.0254237	0.0529377	0.0298396	0.094673	0.0531634	0.0329618	0.0368118	0.0881607	0.0398946	0.0562114	0.0296771	0.107405	0.0248431	0.0573401	0.0508154	0.0330995	0.0694471	0.0817337	0.0625543	0.012844	0.0209543	0.0504473	0.030175
	Month	Nov	Mid Nov	Dec	Mid Dec	Jan	Mid Jan	Feb	Mid Feb	Mar	Mid Mar	Apr	Mid Apr	May	Mid May	June
	Y(ND)	0.567717	0.556538	0.590089	0.548285	0.534645	0.578481	0.553434	0.486269	0.607467	0.52203	0.343631	0.319371	0.266554	0.287262	0.225964
	SD	0.129772	0.0826034	0.0383313	0.0835672	0.0298396	0.0198107	0.0368118	0.00609627	0.080062	0.0331407	0.0769564	0.0739471	0.0178094	0.0504473	0.030175

## Sheet: SI 6-tab
No of chloroplast								No of grana perchloroplast									No of layers per grana																						No of lipid gluboles per chloroplast
No of images	No of cell	Autumn	Winter	E. Spring	L. Spring	Summer		No of images	No of chloroplast	Autumn	Winter	E. Spring	L. Spring	Summer				Autumn	Fraction of total			Winter	Fraction of total			Early spring	Fraction of total			Late spring	Fraction of total			Summer	Fraction of total				No of images	No of cell	Autumn	Winter	E. Spring	L. Spring	Summer
1	1	18	5	21	9	16		1	1	26	26	28	49	46			2	112	0.100358		2	185	0.150407		2	337	0.646833		2	224	0.388215		2	104	0.0942883				1	1	9	22	28	7	8
2	2	16	13	15	15	16		2	2	24	19	21	26	44			3	185	0.165771		3	254	0.206504		3	93	0.178503		3	259	0.448873		3	218	0.197643				2	2	1	48	54	54	5
3	3	12	15	11	19	14		3	3	29	18	17	46	23			4	220	0.197133		4	392	0.318699		4	42	0.0806142		4	72	0.124783		4	257	0.233001				3	3	5	51	55	48	9
4	4	15	10	5	18	18		4	4	32	7	19	25	26			5	165	0.147849		5	255	0.207317		5	19	0.0364683		5	12	0.0207972		5	195	0.176791				4	4	19	32	56	49	12
5	5	14	15	11	21	20		5	5	35	19	16	26	21			6	227	0.203405		6	77	0.0626016		6	17	0.0326296		6	5	0.00866551		6	187	0.169538				5	5	12	58	59	41	9
6	6	22	13	6	16	17		6	6	32	12	28	49	25			7	94	0.0842294		7	46	0.0373984		7	3	0.00575816		7	2	0.0034662		7	100	0.0906618				6	6	25	59	78	26	14
7	7	10	15	20	20	16		7	7	25	15	18	12	27			8	64	0.0573477		8	2	0.00162602		8	9	0.0172745		8	1	0.0017331		8	9	0.00815956				7	7	21	51	54	56	23
8	8	9	21	14	21	15		8	8	19	25	21	45	31			9	17	0.015233		9	12	0.0097561		9	1	0.00191939		9	1	0.0017331		9	6	0.00543971				8	8	14	45	58	51	21
9	9	5	14	15	14	23		9	9	36	9	21	48	25			10	9	0.00806452		10	4	0.00325203		10	0	0		10	0	0		10	6	0.00543971				9	9	19	78	53	24	17
10	10	17	11	11	14	21		10	10	23	11	17	26	26			11	5	0.00448029		11	1	0.000813008		11	0	0		11	1	0.0017331		11	8	0.00725295				10	10	6	54	56	12	15
11	11	15	10	12	11	18		11	11	51	6	19	27	29			12	7	0.0062724		12	1	0.000813008		12	0	0		12	0	0		12	4	0.00362647				11	11	8	21	61	25	11
12	12	18	12	11	12	15		12	12	24	13	18	29	41			13	4	0.00358423		13	1	0.000813008		13	0	0		13	0	0		13	3	0.00271985				12	12	9	22	52	15	15
13	13	6	12	24	15	16		13	13	27	25	19	28	25			14	5	0.00448029		14	0	0		14	0	0		14	0	0		14	4	0.00362647				13	13	15	23	56	56	14
14	14	16	11	15	11	15		14	14	22	15	26	58	36			15	2	0.00179211		15	0	0		15	0	0		15	0	0		15	2	0.00181324				14	14	13	26	59	59	13
15	15	12	10	11	10	16		15	15	25	15	25	17	38			total	1116			total	1230			total	521			total	577			total	1103					15	15	30	25	51	21	11
16	16	19	7	10	9	16		16	16	15	19	28	18	37																									16	16	10	56	54	23	10
17	17	15	14	12	21	15		17	17	18	23	23	9	34				Avg no of layers	Avg no of thylkaoids per stack	Total no of thylakoids	Avg no of thylakoids per grana	SD avg no of layers	SD																17	17	14	54	52	26	9
18	18	19	14	11	6	13		18	18	51	21	12	12	32																									18	18	15	57	56	25	12
19	19	17	11	12	4	14		19	19	16	21	21	14	35																									19	19	55	58	58	45	25
20	20	21	11	11	18	11		20	20	17	19	24	25	32			2	2.8	5.6	224		2.94712																	20	20	48	59	59	56	23
21	21	18	12	10	19	13		21	21	30	18	20	34	36			3	4.625	13.875	555		3.68269																	21	21	41	52	70	52	26
22	22	13	11	15	12	18		22	22	38	17	29	37	26			4	5.5	22	880		4.2462																	22	22	21	78	52	12	25
23	23	16	10	15	16	18		23	23	25	12	21	19	24			5	4.125	20.625	825		2.79904																	23	23	50	75	59	17	11
24	24	15	11	12	14	17		24	24	25	31	17	18	24			6	5.675	34.05	1362		2.39402																	24	24	21	65	78	15	26
25	25	19	11	13	15	16		25	25	32	15	17	25	35			7	2.35	16.45	658		1.50209																	25	25	22	51	85	29	21
26	26	14	21	21	15	15		26	26	29	25	12	18	26			8	1.6	12.8	512		1.24546																	26	26	14	23	55	45	19
27	27	18	11	15	14	16		27	27	17	21	9	17	29			9	0.435897	3.92308	156.923		1.62517																	27	27	18	56	56	26	11
28	28	13	19	16	14	19		28	28	28	20	16	47	31			10	0.225	2.25	90		1.55608																	28	28	23	54	45	53	8
29	29	15	21	14	11	16		29	29	18	29	14	12	34			11	0.125	1.375	55		1.70049																	29	29	21	48	21	21	19
30	30	19	11	15	12	16		30	30	15	13	21	15	38			12	0.175	2.1	84		1.85421																	30	30	29	54	59	11	12
Avg no of chloroplast per cell		15.2	12.7333	13.4667	14.2	16.3		31	31	21	31	15	19	25			13	0.1	1.3	52		2.00802																	31	31	27	21	73	41	32
SD		3.93616	3.7232	4.05572	4.26146	2.38258		32	32	17	18	23	36	26			14	0.125	1.75	70		2.16025																	32	32	66	56	69	45	12
P value		0.1955	0.0001	0.0005	0.0108	1		33	33	26	14	17	25	24			15	0.05	0.75	30		2.31455																	33	33	21	58	62	45	12
								34	34	22	19	18	27	23						5553.92	4.97663	2.28824	0.342853																34	34	56	59	52	85	14
								35	35	12	14	12	29	49																									35	35	26	75	12	25	12
								36	36	18	17	11	21	39																									36	36	59	52	56	12	15
								37	37	19	18	19	18	31				Avg no of layers	Avg no of thylkaoids per stack	Total no of thylakoids	Avg no of thylakoids per grana	SD avg no of layers	SD																37	37	84	71	89	12	13
								38	38	21	12	15	19	25																									38	38	21	52	54	23	16
								39	39	25	16	21	13	25																									39	39	68	57	51	26	17
								40	40	20	15	14	28	39			2	4.65	9.3	372		2.94712																	40	40	56	59	21	11	28
								41	41	17	17	23	24	43			3	6.3	18.9	756		3.68269																	Avg no of lipids per chloroplast		27.3	50.375	55.7	33.125	15.625
								42	42	14	23	26	49	45			4	9.8	39.2	1568		4.2462																	SD		19.8131	16.2368	15.0785	18.0016	6.29558
								43	43	29	12	27	12	47			5	6.375	31.875	1275		2.79904																	P value		0.0007	0.0001	0.0001	0.0001	1
								45	45	28	15	12	18	43			6	1.925	11.55	462		2.39402
								46	46	18	19	19	25	35			7	1.15	8.05	322		1.50209
								47	47	19	17	26	19	16			8	0.05	0.4	16		1.24546
								48	48	26	19	25	25	14			9	0.3	2.7	108		1.62517
								49	49	27	16	21	28	35			10	0.1	1	40		1.55608
								50	50	25	16	19	51	36			11	0.025	0.275	11		1.70049
								51	51	31	16	17	26	49			12	0.025	0.3	12		1.85421
								52	52	21	16	11	52	25			13	0.025	0.325	13		2.00802
								53	53	25	19	9	17	26			14	0	0	0		2.16025
								54	54	19	18	7	18	29			15	0	0	0		2.31455
								55	55	38	12	18	12	24						4955	4.02846	2.28824	0.152549
								56	56	16	15	12	11	21
								57	57	31	30	13	24	21			2	8.425	16.85	674		3.42898
								58	58	37	26	15	14	25			3	2.325	6.975	279		1.61713
								59	59	45	21	48	16	29			4	1.05	4.2	168		0.771367
								60	60	15	19	19	25	16			5	0.475	2.375	95		1.18901
								61	61	16	12	13	17	15			6	0.425	2.55	102		1.19057
								62	62	11	22	12	28	12			7	0.075	0.525	21		1.09977
								63	63	18	20	18	44	25			8	0.225	1.8	72		1.37917
								64	64	17	5	19	24	16			9	0.025	0.225	9		1.39343
								67	67	29	14	12	15	32			10	0	0	0		1.54303
								68	68	21	15	25	29	21			11	0	0	0		1.69734
								69	69	20	18	39	28	15			12	0	0	0		1.85164
								70	70	19	10	25	29	21			13	0	0	0		2.00594
								71	71	23	12	16	27	21			14	0	0	0		2.16025
								72	72	21	22	15	21	34			15	0	0	0		2.31455
								73	73	29	17	14	45	17						1420	2.72553	1.68873	0.0938181
								74	74	11	32	15	17	13
								75	75	27	18	21	15	24			2	5.6	11.2	448		3.09307
								76	76	27	6	11	15	23			3	6.475	19.425	777		3.59459
								77	77	18	17	28	17	21			4	1.8	7.2	288		1.91989
								78	78	12	39	23	19	25			5	0.3	1.5	60		0.962264
								79	79	29	12	11	26	26			6	0.125	0.75	30		0.963591
								80	80	25	35	17	22	21			7	0.05	0.35	14		1.0938
								81	81	21	26	18	23	17			8	0.025	0.2	8		1.24019
								82	82	18	11	33	35	19			9	0.025	0.225	9		1.39343
								83	83	25	19	23	31	25			10	0	0	0		1.54303
								84	84	21	14	19	25	25			11	0.025641	0.282051	11.2821		1.721
								85	85	19	12	15	17	14			12	0	0	0		1.85164
								86	86	12	16	19	47	25			13	0	0	0		2.00594
								87	87	20	21	14	24	26			14	0	0	0		2.16025
								88	88	17	18	12	29	18			15	0	0	0		2.31455
								89	89	10	14	18	23	39						1645.28	2.85144	1.84695	0.102608
								90	90	19	14	16	29	26
								91	91	25	19	14	21	19			2	1.1	2.2	88		1.56479
								92	92	17	17	28	24	18			3	1.9	5.7	228		2.00476
								93	93	19	12	18	24	19			4	2.875	11.5	460		2.45749
								94	94	15	6	13	19	16			5	4.275	21.375	855		2.84771
								95	95	19	18	19	17	23			6	4.175	25.05	1002		2.51351
								96	96	17	12	25	29	23			7	3.65	25.55	1022		2.50879
								97	97	22	11	17	17	24			8	2.5	20	800		2.19495
								98	98	20	12	12	15	29			9	1.775	15.975	639		2.11806
								99	99	18	23	11	11	19			10	1.2	12	480		1.96305
								100	100	19	29	9	45	32			11	0.775	8.525	341		1.76024
								101	101	19	28	18	12	31			12	0.875	10.5	420		1.95806
								102	102	15	57	24	12	22			13	0.375	4.875	195		2.03008
								103	103	26	54	21	27	28			14	0.225	3.15	126		2.16518
								104	104	21	21	26	21	19			15	0.1	1.5	60		2.32863
								105	105	32	12	21	31	29						6716	6.50775	2.17252	0.065834
								106	106	21	28	12	30	41
								107	107	14	15	17	25	24
								108	108	31	25	18	36	36
								109	109	35	29	13	22	23					Avg no of grana per layer	SD
								Avg no of grna per chloroplast		23.0755	18.6604	18.7358	25.3868	27.4717				Autumn	4.97663	0.342853
								SD		6.90266	9.24369	7.06721	9.89039	8.63272				Winter	4.02846	0.342853
								P value		0.0001	0.0001	0.0001	0.5916	1				Early spring	2.72553	0.469737
																		Late spring	2.85144	0.513747
																		Summer	6.50775	0.339664

## Sheet: Supple fig 9
	PsbD						Lhcb2							Lhca4
	r1	r2	r3	Avg	SD	SE	r1	r2	r3	r4	Avg	SD	SE	r1	r2	r3	r4	Avg	SD	SE	r1	r2	r3	Avg	SD	SE
SU 1/2	2677.7	7675.15	6509.28	5620.71	2134.76	1067.38	12307.4	14061.7	16202.5	8147.61	12679.8	2957.99	1478.99	15844.9	14497.8	15417.5	7972.35	13433.1	3190.13	1595.06	4892.85	10043.4	7468.11	7468.11	2102.69	858.42
SU 1/4	8861.02	17296.2	9985.05	12047.4	3739.69	1869.85	23918.7	17953.4	23154.2	14393	19854.8	3900.24	1950.12	19992	20232.9	25340.8	9514.88	18770.2	5754.69	2877.34	12090.9	18763.1	15427	15427	2723.94	1112.04
SU	26104.5	35701	19306.9	27037.5	6725.31	3362.66	37079.3	32121.1	42265.2	29045.9	35127.9	5019.45	2509.73	27898	30537.4	47393	16134.2	30490.7	11163.8	5581.9	30597.8	32585.1	31591.5	31591.5	811.314	331.218
SQ	29374.1	33750.6	17586.9	26903.9	6826.08	3413.04	35798.5	35989.7	46223.1	28848.8	36715	6197.72	3098.86	26248	31936.7	49531.9	18950.5	31666.8	11294.9	5647.47	32805.1	31608.8	32206.9	32206.9	488.405	199.391
WU	21947.2	18379.1	12700.5	17675.6	3807.57	1903.79	25048.5	27422.3	36654.2	20159.4	27321.1	5991.08	2995.54	24363.8	29699.8	46996.5	15610.1	29167.6	11456.8	5728.4	32938	31492.7	32215.3	32215.3	590.038	240.882
WQ	20440.1	25280.6	12638.4	19453	5208.13	2604.07	34135.8	36012.9	35506.9	21731.3	31846.7	5880.37	2940.18	20463.6	26015.3	39911.1	6082.75	23118.2	12120.7	6060.36	23441.3	24676.8	24059	24059	504.419	205.928
	PsbD	SE	Lhcb2	SE	PsaD	SE	Lhca4	SE
SU 1/2	5620.71	1067.38	12679.8	1478.99	7468.11	858.42	13433.1	1595.06
SU 1/4	12047.4	1869.85	19854.8	1950.12	15427	1112.04	18770.2	2877.34			SU 1/2		SU 1/4		SU		SQ		WU		WQ
SU	27037.5	3362.66	35127.9	2509.73	31591.5	331.218	30490.7	5581.9		PsbD	0.207886	0.0394777	0.445582	0.0691576	1	0.12437	0.995058	0.151629	0.653745	0.0704128	0.719484	0.0963132
SQ	26903.9	4099.68	36715	3098.86	32206.9	199.391	31666.8	5647.47		Lhcb2	0.360962	0.0421032	0.565216	0.0555148	1	0.0714455	1.04518	0.0882165	0.777761	0.0852753	0.906594	0.0836994
WU	17675.6	1903.79	27321.1	2995.54	32215.3	240.882	29167.6	5728.4		PsaD	0.236397	0.0271725	0.488328	0.0352008	1	0.0104844	1.01948	0.00631153	1.01975	0.00762492	0.761568	0.00651848
WQ	19453	2604.07	31846.7	2940.18	24059	205.928	23118.2	6060.36		Lhca4	0.440565	0.0523132	0.615603	0.0943681	1	0.183069	1.03857	0.18522	0.956607	0.187874	0.758206	0.198761
	PsbD	SE	Lhcb2	SE	PsaD	SE	Lhca4	SE
SU 1/2	0.207886	0.0394777	0.360962	0.0421032	0.236397	0.0271725	0.440565	0.0523132
SU 1/4	0.445582	0.0691576	0.565216	0.0555148	0.488328	0.0352008	0.615603	0.0943681
SU	1	0.12437	1	0.0714455	1	0.0104844	1	0.183069
SQ	0.995058	0.151629	1.04518	0.0882165	1.01948	0.00631153	1.03857	0.18522						SU 1/2	SU 1/4	SU	SQ	WU	WQ	SU 1/2	SU 1/4	SU	SQ	WU	WQ	SU 1/2	SU 1/4	SU	SQ	WU	WQ	SU 1/2	SU 1/4	SU	SQ	WU	WQ
WU	0.653745	0.0704128	0.777761	0.0852753	1.01975	0.00762492	0.956607	0.187874						PsbD						Lhcb2						Lhca4						PsaD
WQ	0.719484	0.0963132	0.906594	0.0836994	0.761568	0.00651848	0.758206	0.198761						2677.7	8861.02	26104.5	29374.1	21947.2	20440.1	12307.4	23918.7	37079.3	35798.5	25048.5	34135.8	15844.9	19992	27898	26248	24363.8	20463.6	4892.85	12090.9	30597.8	32805.1	32938	23441.3
														7675.15	17296.2	35701	33750.6	18379.1	25280.6	14061.7	17953.4	32121.1	35989.7	27422.3	36012.9	14497.8	20232.9	30537.4	31936.7	29699.8	26015.3	10043.4	18763.1	32585.1	31608.8	31492.7	24676.8
														6509.28	9985.05	19306.9	17586.9	12700.5	12638.4	16202.5	23154.2	42265.2	46223.1	36654.2	35506.9	15417.5	25340.8	47393	49531.9	46996.5	39911.1	7468.11	15427	31591.5	32206.9	32215.3	24059
														SU 1/4	SU 1/2	SU	SQ	WU	WQ	SU 1/4	SU 1/2	SU	SQ	WU	WQ	SU 1/4	SU 1/2	SU	SQ	WU	WQ	SU 1/4	SU 1/2	SU	SQ	WU	WQ
														PsbD						Lhcb2						Lhca4						PsaD
														0.102576	0.339444	1	1.12525	0.840744	0.783012	0.331921	0.645067	1	0.965457	0.675538	0.920615	0.567957	0.716611	1	0.940858	0.873319	0.733516	0.159909	0.395155	1	1.07214	1.07648	0.766109
														0.214984	0.484472	1	0.945367	0.514806	0.708118	0.437773	0.558929	1	1.12044	0.853718	1.12116	0.474756	0.662563	1	1.04582	0.972572	0.851917	0.30822	0.575819	1	0.970037	0.966475	0.757304
														0.337147	0.517175	1	0.91091	0.657822	0.654604	0.383354	0.547832	1	1.09365	0.867244	0.840099	0.325311	0.534694	1	1.04513	0.991633	0.84213	0.236397	0.488328	1	1.01948	1.01975	0.761568
