# Supplementary material for: Direct energy transfer from photosystem II to photosystem I confers winter sustainability in Scots Pine
Source: Nat Commun. 2020 Dec 15;11:6388. doi: 10.1038/s41467-020-20137-9 (PMC7738668; doi:10.1038/s41467-020-20137-9)
Supplement: Supplementary file 3 — Source Data [file 41467_2020_20137_MOESM3_ESM.zip › Source data file_Bag et al., 2020/Source data file/time resolved fluoresence data/Summer quenched/Summer quenched ACR Residual.xlsx]

## Sheet: ACRR
Time	682	686	690	694	698	705	711	717	723	729	735	741	747
0	-0.06521	0.10327	-0.02475	0.07703	0.07555	0.0179	-0.01659	-0.0031	0.02227	-0.01514	0.28653	0.15627	-0.01137
0.00257	-0.0653	0.10341	-0.02479	0.07714	0.07566	0.01792	-0.01662	-0.0031	0.0223	-0.01516	0.28693	0.15649	-0.01139
0.00514	0.11619	0.07047	0.05214	0.07118	0.06398	0.05379	0.02888	0.0026	-0.01307	0.04942	0.2866	0.17815	0.0981
0.00771	0.03279	0.07125	0.02699	0.04128	0.03204	0.02434	-0.04079	-0.01662	-0.000805008	0.00454	0.2641	0.10123	-0.02801
0.01028	0.07843	0.08183	0.06369	0.08538	0.09342	0.02669	0.03302	0.03829	0.02855	0.09528	0.25508	0.1579	0.07059
0.01285	-0.0281	0.1005	-0.0027	0.09793	-0.00598	0.06327	0.03564	0.01426	0.03357	0.06584	0.23025	0.10944	0.00528
0.01541	0.04414	0.11125	0.03151	0.04753	0.02172	-0.02933	-0.00169	0.09094	0.00445	0.01485	0.25921	0.08548	0.03333
0.01798	0.08064	0.05995	0.02005	0.00174	0.00196	0.00604	0.03241	0.02693	0.00131	0.02842	0.26253	0.09572	-0.03293
0.02055	0.06203	0.11288	0.0128	0.08173	0.05354	0.04532	0.03272	0.01538	-0.00942	0.05012	0.28245	0.10954	-0.02802
0.02312	0.02963	0.08618	-0.00212	0.06596	-0.000354262	0.03178	-0.01126	-0.0336	-0.02533	-0.01075	0.26113	0.09471	0.01454
0.02569	0.1105	0.05736	0.0588	0.06685	0.04744	0.04582	0.02629	0.02015	-0.00687	0.0049	0.21938	0.08747	-0.01784
0.02826	0.04564	0.10795	-0.07637	0.06332	-0.03041	0.0228	0.000380843	-0.03507	0.01144	-0.02527	0.2264	0.04081	0.04349
0.03083	0.02752	0.05671	0.08144	-0.03345	0.0072	0.05285	0.01635	-0.02104	0.01629	0.04168	0.29701	0.06919	-0.13123
0.0334	0.00945	0.06479	0.02127	-0.03926	-0.0508	0.01949	0.01808	0.00705	0.05102	-0.04211	0.22592	0.04044	0.0165
0.03597	0.06833	0.15914	-0.04474	0.034	0.02786	0.0046	0.00629	0.00908	0.04373	0.01492	0.27862	0.11302	-0.04082
0.03854	-0.04209	0.02009	-0.00719	-0.01301	-0.04533	0.04643	-0.01359	-0.03296	-0.02708	-0.01984	0.23771	0.0691	-0.02439
0.0411	0.08261	0.01275	-0.00346	0.0323	0.04964	-0.03023	0.05059	0.12818	-0.03503	0.09647	0.18264	0.10058	-0.00902
0.04367	-0.03499	0.07565	-0.0321	-0.02343	0.03331	0.02432	-0.07024	-0.04441	0.01148	-0.02172	0.18225	0.11219	-0.04736
0.04624	0.10488	0.04866	0.01597	0.0516	0.05764	-0.03772	-0.09583	-0.01772	-0.01093	0.02958	0.20201	0.06152	-0.02324
0.04881	0.06653	0.0245	-0.00962	0.032	-0.03307	0.02158	-0.03618	-0.01636	-0.05096	0.02712	0.18851	0.03946	-0.00215
0.05138	0.02971	0.09475	0.058	-0.02613	0.00511	0.01669	0.04519	0.03748	-0.00788	-0.00946	0.2608	0.12383	0.09249
0.05395	0.02204	0.10535	-0.01556	-0.03006	-0.07575	-0.00494	0.00405	-0.09927	0.02085	-0.00644	0.19299	0.05955	-0.04706
0.05652	-0.00533	0.01909	0.06499	0.03869	0.01223	0.08514	0.01646	-0.00773	-0.00722	0.07208	0.23841	0.06811	0.05765
0.05909	0.00432	0.03705	-0.0112	-0.00412	-0.03286	-0.06746	0.00881	0.06769	0.00622	-0.02894	0.15755	0.04534	-0.09389
0.06166	-0.02345	0.0528	0.01281	0.03923	-0.02335	0.00837	-0.02812	-0.01967	-0.01724	0.02542	0.2224	0.06802	0.00204
0.06423	0.04622	0.02375	0.00282	0.01438	0.02877	0.00584	-0.01193	-0.05921	0.0105	0.0503	0.14671	0.09392	0.02765
0.06679	0.09417	0.04513	0.04196	-0.01857	0.02088	-0.02139	-0.00876	0.02904	0.03998	-0.01759	0.18612	0.10524	-0.01832
0.06936	0.07313	0.05138	-0.01225	-0.02086	-0.03487	0.03448	0.0456	-0.05396	-0.0018	-0.03282	0.14139	0.06408	-0.01612
0.07193	0.04661	0.0691	-0.00596	-0.03175	0.03377	-0.05144	0.00398	0.04905	0.04364	0.04268	0.16917	0.07031	0.02126
0.0745	0.01085	0.00519	0.011	-0.00863	0.07214	-0.0077	-0.0871	-0.01327	0.02318	0.01813	0.13603	0.00949	-0.06076
0.07707	0.05131	0.06031	-0.00565	0.00273	0.06062	0.00354	-0.02098	0.01328	0.00191	-0.02582	0.13355	0.05575	-0.01224
0.07964	-0.03213	0.05857	-0.08083	-0.04437	-0.0018	0.01424	0.02724	0.03115	0.00252	-0.00364	0.17044	0.0756	0.02091
0.08221	0.03702	-0.00625	-0.0291	0.03309	0.01636	-0.0074	0.05308	0.06969	0.02681	0.02976	0.18465	0.03657	-0.03458
0.08478	0.0339	-0.06601	0.02295	0.04254	0.02586	-0.01775	-0.01676	0.05043	0.02534	0.06143	0.16253	0.01598	-0.04214
0.08735	0.03849	-0.00771	0.0609	-0.05721	0.06886	0.04036	-0.07487	0.01348	0.04241	0.01965	0.17886	0.05887	-0.01837
0.08992	0.00418	-0.01372	-0.02746	0.06906	-0.05355	0.01108	-0.01482	0.0096	-0.02106	0.00771	0.1168	0.04044	0.03625
0.09248	0.07082	-0.01182	0.04103	-0.05531	0.00458	-0.00658	0.04529	0.01151	-0.11113	0.06301	0.15585	0.07409	0.01116
0.09505	0.00419	0.00468	-0.02343	-0.0201	-0.01935	-0.08265	-0.0031	-0.01534	0.0154	0.0642	0.1416	0.0653	-0.05449
0.09762	0.03323	-0.0214	-0.02717	0.03006	-0.06632	0.00424	-0.0813	0.04615	-0.03488	0.06537	0.15995	0.03486	0.01696
0.10019	0.00259	0.04445	-0.08811	0.03774	-0.04766	-0.02627	-0.0396	-0.02234	0.03196	0.09272	0.13755	0.02709	-0.01204
0.10276	-0.04081	-0.02785	-0.00903	0.08665	0.05341	-0.01445	-0.01322	-0.0264	-0.04097	0.04128	0.13873	0.05196	0.02898
0.10533	0.00747	-0.01225	-0.02726	-0.01452	0.01964	0.00275	0.03154	-0.06347	0.00168	0.0211	0.12716	0.0219	-0.0028
0.1079	-0.03834	0.02844	-0.03488	-0.02126	-0.000160092	0.01063	-0.01891	0.02036	-0.00346	0.06389	0.12607	0.04225	-0.01478
0.11047	-0.08975	-0.11093	-0.00254	-0.000410198	-0.05861	0.00864	0.02067	-0.04947	-0.02788	0.07478	0.16289	0.04171	-0.09503
0.11304	0.09537	-0.09193	-0.01452	0.03444	0.06722	0.11132	0.00338	0.05393	-0.05155	0.02041	0.18732	0.03796	-0.02222
0.11561	-0.02424	0.00106	0.02835	-0.05484	-0.00734	-0.00146	0.01655	-0.04296	-0.0371	0.000693133	0.18664	0.05013	-0.06173
0.11817	0.07077	-0.01436	0.04192	0.02394	-0.00118	0.05047	0.02092	-0.02389	-0.08152	0.05084	0.20782	0.03609	-0.05674
0.12074	-0.02514	-0.03713	-0.02917	-0.00452	0.03156	0.0034	-0.01717	-0.10279	-0.05854	0.01012	0.1294	-0.04055	-0.01828
0.12331	0.01678	0.05187	0.0122	-0.01522	0.01346	-0.02695	0.10719	-0.00386	0.02413	-0.00235	0.12591	0.04213	-0.02468
0.12588	-0.07157	-0.01691	-0.03325	0.02592	0.00818	0.01411	0.01118	-0.03734	-0.01258	-0.03725	0.09241	0.01781	-0.02168
0.12845	0.00764	-0.00243	-0.0401	0.04364	0.01021	0.05472	0.0214	0.01818	-0.03524	0.01461	0.14631	0.04042	0.06443
0.13102	-0.07136	0.03174	-0.05083	-0.01648	-0.01552	0.04393	0.02244	-0.02742	-0.02192	0.02662	0.13706	0.03999	-0.0497
0.13359	-0.0025	0.00763	0.09922	-0.00505	0.02921	-0.00508	0.02878	-0.03191	0.05953	-0.07912	0.16514	0.0716	0.08234
0.13616	-0.00869	0.03305	-0.06068	-0.02187	-0.05116	0.05406	-0.03795	-0.04923	0.01958	0.0036	0.14398	0.04908	-0.03617
0.13873	0.05521	-0.08034	-0.02823	-0.01233	0.00221	0.01447	-0.00547	-0.02446	0.01852	-0.01633	0.09821	0.02588	-0.03768
0.1413	-0.03053	-0.09537	0.00447	-0.0629	-0.01668	-0.02595	0.00323	-0.03011	0.0625	-0.01743	0.09577	0.01657	0.00217
0.14386	-0.0275	0.03027	0.07304	0.0545	0.06865	-0.01611	0.04151	-0.02463	0.01681	-0.01501	0.13069	0.0074	0.00723
0.14643	-0.00534	-0.02583	-0.02567	0.04769	0.0643	-0.01029	0.00425	0.00325	0.01538	-0.04955	0.11502	0.0463	-0.01249
0.149	-0.01793	-0.01509	0.037	0.03531	0.15485	0.00634	0.05304	0.07678	-0.04905	0.00673	0.16498	0.02049	0.04798
0.15157	0.01759	-0.03679	-0.03906	-0.00971	0.10302	-0.0133	0.00842	0.02286	0.00216	0.00786	0.172	0.04388	0.0043
0.15414	0.01834	-0.02166	0.01352	0.00479	-0.01488	0.02786	0.01272	-0.03531	0.03551	-0.06931	0.14613	0.05264	0.0184
0.15671	-0.01792	-0.04591	-0.01506	0.03065	0.01568	0.08957	-0.08432	0.00755	-0.01472	0.01854	0.13051	0.03671	-0.05361
0.15928	0.000596034	0.01702	-0.06004	0.09248	-0.00591	-0.02362	0.01475	0.02854	-0.02449	-0.02739	0.10746	0.07472	-0.05788
0.16185	0.05193	-0.07814	0.00452	-0.05847	0.01911	-0.0068	0.00816	-0.03615	0.02557	-0.01613	0.09323	0.01214	-0.00299
0.16442	0.02365	-0.04193	0.0261	0.0464	-0.00605	-0.0105	0.06288	0.04096	-0.03595	0.013	0.10824	0.00684	-0.06479
0.16699	0.05357	-0.0751	-0.04094	-0.00734	-0.00214	0.09235	-0.01235	0.02209	0.0197	-0.01675	0.07866	0.000700211	-0.03645
0.16955	-0.07131	0.06168	-0.06285	0.03186	0.03777	0.00745	-0.05073	0.01245	0.04288	-0.05512	0.09548	0.01698	0.05455
0.17212	0.01545	-0.00629	-0.05551	-0.02125	-0.03442	-0.04365	0.03016	0.01223	0.01507	0.00936	0.11728	0.02479	-0.03381
0.17469	-0.03591	-0.03338	0.03546	0.03708	0.03382	0.07562	-0.00193	-0.0168	0.00149	0.02664	0.0802	-0.00186	0.00151
0.17726	-0.03618	0.01148	-0.0098	-0.07646	-0.03574	-0.0064	0.04916	-0.06592	-0.01683	-0.00841	0.04322	-0.0356	-0.000635481
0.17983	0.01878	0.05109	0.08748	-0.02549	0.01312	-0.03157	-0.02727	0.0159	-0.06735	0.06203	0.10096	-0.00343	0.01859
0.1824	0.04248	-0.04993	-0.00752	-0.01263	-0.04174	0.04067	0.0655	-0.05148	-0.00578	0.01904	0.06956	0.04113	-0.04449
0.18497	-0.05654	-0.05695	0.03254	-0.03943	-0.01556	-0.01608	0.03934	0.03283	-0.0158	0.07821	0.07376	0.03645	0.07701
0.18754	0.00132	0.01341	-0.06512	0.05941	0.04432	0.0117	-0.0169	0.00883	-0.01095	0.03256	0.0496	0.0036	-0.03684
0.19011	-0.00562	0.00673	0.0528	0.01759	0.08876	-0.06232	-0.01287	-0.02051	0.01495	0.00938	0.04744	-0.03188	0.11397
0.19268	0.0386	-0.01682	-0.10692	0.01751	0.04285	0.03982	-0.02591	-0.03105	-0.02823	0.0377	0.05347	0.03251	-0.02212
0.19524	-0.01656	-0.02567	0.00424	-0.000657349	0.04951	-0.00176	0.01398	-0.03444	-0.05388	0.06183	0.05196	0.03424	0.05223
0.19781	0.02704	0.00888	-0.03964	-0.01067	-0.02771	-0.03007	-0.08271	0.01945	-0.09896	0.05657	0.01121	0.06401	-0.02511
0.20038	-0.04438	0.03175	-0.01513	0.05701	0.07363	-0.07869	0.00918	-0.01544	-0.04571	0.02049	0.03354	0.06955	0.06694
0.20295	0.03378	-0.03965	-0.05744	0.01548	-0.01608	-0.03099	-0.00942	-0.05721	0.04766	-0.01281	0.05393	0.03287	-0.05578
0.20552	-0.04292	-0.00313	0.04749	0.02003	0.03627	-0.00638	0.01132	0.01442	0.00076918	-0.03285	0.06622	-0.00181	0.0206
0.20809	-0.00861	-0.02479	0.00938	0.0247	0.05827	0.07027	0.01528	0.01186	8.30564e-05	-0.00234	0.077	0.03257	0.00696
0.21066	-0.05786	-0.06405	0.00397	0.01995	-0.00647	-0.03209	-0.03994	0.00552	0.00896	0.05784	0.08664	0.05659	0.01122
0.21323	0.00111	-0.05896	-0.03774	-0.04813	-0.00481	0.02776	-0.0244	-0.05512	0.0694	-0.01225	0.0332	0.03755	0.0289
0.2158	-0.05044	-0.03263	-0.00236	0.03418	0.03737	0.06035	-0.0513	-0.02784	-0.04414	0.02579	0.0446	-0.00385	-0.02456
0.21837	0.01005	-0.09143	0.04279	-0.02587	-0.04044	0.00269	-0.00248	-0.00924	-0.02398	-0.03668	0.03398	0.01204	0.05917
0.22093	-0.05357	-0.02954	0.0285	0.00647	0.09149	0.11733	-0.05559	0.03479	0.07968	0.02907	-0.04341	0.02409	-0.03391
0.2235	-0.06828	-0.02051	-0.01817	-0.01798	-0.01995	-0.00359	0.07498	-0.02447	0.01305	-0.03112	-0.01234	0.00426	0.02787
0.22607	-0.00573	0.0384	0.04896	-0.01475	0.01577	0.02487	-0.02449	0.0419	-0.01886	-0.03236	0.03108	0.03289	0.02236
0.22864	0.05727	-0.000395285	-0.01175	0.02535	-0.06235	0.02143	-0.03164	0.03702	0.02337	0.01513	-0.01063	-0.00934	-0.01779
0.23121	-0.10818	-0.02485	0.05396	0.00351	0.07462	-0.02796	-0.00936	0.01462	-0.06766	0.05008	0.0179	-0.02572	0.03612
0.23378	0.00951	-0.05793	-0.08061	-0.06114	0.03035	0.02403	0.04684	0.01469	0.00235	-0.03848	-0.02421	0.02877	-0.03048
0.23635	0.0208	-0.03801	0.03249	-0.04374	-0.00529	-0.03411	0.0373	0.01086	0.04823	-0.03852	-0.02433	-0.01174	-0.03846
0.23892	-0.04555	-0.07967	0.00162	-0.04478	-0.02874	0.02986	-0.00728	0.03231	0.05103	-0.05075	-0.02594	0.06295	-0.01774
0.24149	-0.03953	-0.02044	-0.04453	-0.04409	0.00554	0.06947	-0.03981	0.0325	0.01852	-0.00484	0.00858	0.01588	0.08068
0.24406	0.01668	0.00748	-0.01778	-0.00791	-0.0305	-0.01231	0.03158	0.02839	-0.03281	-0.01292	-0.01225	0.03096	-0.07178
0.24662	0.03994	-0.03523	-0.01565	0.03251	-0.02162	0.07129	-0.0382	0.07605	0.01919	-0.05187	0.00902	0.04367	0.06539
0.24919	-0.02723	-0.00424	-0.01941	-0.03631	-0.05205	0.00962	-0.00651	-0.02108	0.0818	-0.0037	0.00648	0.04932	-0.06245
0.25176	0.04945	-0.01775	0.03709	-0.02008	-0.01202	-0.00459	0.00772	0.04198	0.00338	0.0078	-0.07174	0.0171	0.05968
0.25433	-0.04967	-0.08144	-0.07277	0.01568	0.03559	-0.07683	0.01969	-0.00433	-0.03761	-0.06113	-0.07018	-0.02183	0.01835
0.2569	-0.06509	-0.04368	0.04931	0.01942	0.00417	-0.05848	-0.00287	-0.000261997	0.02203	-0.03477	-0.07514	-0.02323	0.00497
0.25947	-0.04972	-0.04304	-0.02698	-0.02655	-0.05232	0.05283	-0.03685	-0.03306	-0.01052	-0.08448	-0.0478	-0.07563	-0.07946
0.26204	-0.06647	-0.05223	-0.02903	-0.08844	-0.06655	-0.07622	-0.01766	0.05304	0.0375	-0.03836	-0.01055	0.02784	-0.02314
0.26461	-0.02922	-0.0227	-0.02891	0.02898	0.02074	0.05955	0.00237	-0.04534	0.00391	-0.0491	0.00581	0.03181	-0.02951
0.26718	0.04024	-0.03047	0.05689	0.02728	0.01792	-0.000767397	0.04004	0.03171	-0.00683	0.02181	-0.03872	0.00777	0.01462
0.26975	-0.05878	-0.02641	0.0564	-0.00851	-0.02947	0.01383	-0.0092	-0.02144	0.0705	-0.00705	-0.05828	-0.05655	0.01761
0.27231	-0.06261	-0.04633	-0.00458	-0.00966	0.02593	0.05709	0.01697	-0.04306	-0.03861	0.0149	-0.0753	0.01081	-0.07035
0.27488	0.00736	-0.07357	0.04467	-0.02195	-0.0036	-0.05168	-0.00506	0.05694	0.05663	-0.06702	-0.12331	-0.04063	0.05691
0.27745	-0.06311	0.01048	0.0026	0.04446	0.05577	0.05477	-0.01455	0.02963	0.04726	0.01667	-0.08081	-0.03981	0.000893961
0.28002	-0.00175	-0.03854	-0.11355	-0.09184	0.02485	-0.00185	-0.05173	-0.02956	-0.01926	0.01062	-0.08168	-0.08272	0.08671
0.28259	-0.11802	-0.12128	0.00581	0.00633	-0.02738	-0.05923	0.00735	0.03365	-0.09579	0.00502	-0.10338	-0.06057	0.05873
0.28516	-0.04865	-0.08815	-0.04054	-0.03124	-0.04487	-0.05853	-0.00569	-0.05046	0.01218	-0.02276	-0.06292	-0.10444	-0.0139
0.28773	-0.02648	-0.01933	-0.04962	0.03072	0.03247	-0.1483	-0.00701	0.01438	0.00885	0.06158	-0.08422	-0.02366	-0.00954
0.2903	-0.09441	-0.13201	-0.000266934	-0.00159	-0.00782	-0.01389	-0.00136	0.01974	-0.01141	-0.01594	-0.08849	-0.06814	0.02961
0.29287	0.02367	-0.09692	-0.01206	0.04312	-0.0073	0.00591	0.01671	0.0684	0.02589	0.03872	-0.11305	-0.02987	-0.03868
0.29544	-0.01929	-0.01321	-0.02607	0.00151	0.01052	0.01574	0.03979	0.01052	-0.01152	0.00181	-0.1191	-0.03397	-0.00763
0.298	-0.02715	0.01677	0.01826	0.00289	0.02255	0.04059	-0.05135	-0.08374	-0.02411	-4.36089e-05	-0.05877	-0.05275	0.02982
0.30057	0.01974	-0.01777	0.01288	-0.02324	0.00672	-0.04218	-0.01718	0.01053	-0.01081	-0.08135	-0.10446	-0.0387	-0.09555
0.30314	-0.01205	-0.04605	-0.02052	0.01821	-0.02333	-0.02179	0.00739	0.0361	-0.00545	0.07789	-0.07246	-0.08746	0.0759
0.30571	-0.01688	-0.01546	-0.03852	0.02603	-0.04494	0.01287	0.07667	-0.00494	0.01947	-0.03895	-0.11716	-0.00516	-0.04002
0.30828	-0.06214	-0.00468	0.00445	-0.0058	0.06277	-0.01785	0.07421	0.04233	0.05616	0.04288	-0.11872	0.01959	0.02232
0.31085	-0.06618	-0.07127	-0.05069	-0.02996	-0.02894	0.00425	-0.07923	-0.01879	0.00725	-0.01572	-0.11699	-0.01744	-0.05107
0.31342	-0.06199	-0.04873	0.01531	0.03294	-0.02105	-0.01123	-0.01719	-0.00452	0.05968	-0.00254	-0.12595	-0.05406	0.03027
0.31599	-0.00866	-0.06664	-0.04064	-0.02106	0.01176	-0.08233	0.02346	0.05086	-0.05616	0.04468	-0.11135	-0.04709	-0.05189
0.31856	0.07693	-0.01985	0.05284	0.0134	0.000303026	-0.09704	0.02239	0.00968	-0.01553	-0.02708	-0.15104	-0.07286	0.02123
0.32113	0.09921	-0.04862	0.03428	-0.05938	0.03035	0.03302	-0.10844	-0.0199	-0.01266	-0.0511	-0.06874	-0.10775	-0.02145
0.32369	-0.03975	0.08778	0.03858	-0.05703	0.01554	-0.02047	0.01675	-0.02898	-0.03757	-0.02963	-0.10546	-0.07963	0.00463
0.32626	0.00768	-0.0416	-0.01842	0.0253	-0.01876	0.02789	-0.01484	0.07407	0.01612	-0.10579	-0.15597	-0.09686	-0.02074
0.32883	0.01951	-0.03403	0.06524	-0.00955	-0.06035	-0.01552	0.04758	0.03277	-0.01146	0.04875	-0.14062	-0.02042	-0.02798
0.3314	-0.06484	-0.03521	0.02438	0.00135	-0.05849	0.00573	-0.01924	0.00785	-0.02339	-0.05783	-0.19912	-0.08588	-0.05241
0.33397	0.02804	-0.02441	0.0484	0.07896	0.00945	0.0316	-0.00901	0.0554	-0.00593	-0.00529	-0.15873	-0.05318	0.000711264
0.33654	-0.02692	-0.01949	-0.06661	-0.00659	-0.02268	0.02515	-0.02624	-0.02227	0.007	-0.03396	-0.19096	-0.08825	-0.01098
0.33911	0.01699	-0.02552	0.01731	-0.02826	0.0485	-0.02093	0.06313	-0.01519	0.01017	0.000364625	-0.18443	-0.13099	0.03559
0.34168	-0.01501	-0.02691	0.04756	-0.02011	0.00969	0.02393	-0.02414	0.02568	-0.02226	-0.11332	-0.16851	-0.08754	-0.06788
0.34425	0.01786	0.00177	0.02357	-0.0365	0.02122	0.01302	0.05379	-0.01366	0.0193	-0.03385	-0.09889	-0.03288	0.00691
0.34682	-0.0758	-0.02258	-0.08392	0.02362	0.04942	0.03282	-0.00894	-0.06363	0.03055	-0.09804	-0.15164	-0.06148	-0.0269
0.34938	-0.03961	-0.05998	-0.06053	0.02029	0.00806	0.00151	0.09319	-0.02693	-0.00213	-0.02033	-0.17311	-0.0683	-0.01961
0.35195	-0.06955	-0.00548	-0.03681	-0.01432	-0.03231	-0.02961	-0.06502	-0.07248	-0.06454	0.0025	-0.1016	-0.11243	-0.01606
0.35452	0.0076	-0.07934	0.00657	0.08072	0.01213	-0.00035276	0.0338	-0.01314	-0.08174	-0.06265	-0.18595	-0.07819	0.08267
0.35709	-0.0162	-0.02924	0.02898	0.03446	-0.01694	0.00797	0.0129	-0.0121	0.00949	-0.13815	-0.14972	-0.08922	-0.09429
0.35966	-0.03786	0.00533	0.07784	0.07925	0.00944	0.07077	-0.0232	-0.06667	-0.0045	0.02288	-0.12726	-0.03793	0.02688
0.36223	-0.0083	-0.05423	0.0217	-0.04083	0.01781	-0.03887	-0.04124	-0.05537	-0.00256	-0.09453	-0.15752	-0.11623	-0.04654
0.3648	0.03835	-0.00693	0.01934	-0.03637	0.02107	0.0684	0.0144	-0.05047	0.000809211	0.02797	-0.18818	-0.02195	-0.04074
0.36737	0.01041	0.02731	0.01684	-0.03352	-0.00147	-0.04972	-0.01631	0.01851	-0.096	-0.08909	-0.15811	-0.13605	-0.05823
0.36994	0.00132	0.03334	0.04527	-0.04297	-0.05819	0.03858	-0.00587	-0.02876	-0.01925	0.03812	-0.1782	-0.10022	0.03857
0.37251	-0.00897	0.04285	-0.02182	0.02322	0.04095	-0.00964	-0.03978	-0.03682	-0.00101	-0.0197	-0.16129	-0.11735	0.02031
0.37507	-0.01159	0.11351	0.03718	0.00788	-0.05134	0.01726	-0.02094	0.03542	0.0271	-0.03219	-0.17575	-0.04422	0.0569
0.37764	-0.1193	0.03868	-0.05515	-0.01199	-0.08167	0.06712	-0.01362	0.01355	0.00715	-0.01765	-0.16422	-0.11774	-0.01168
0.38021	0.01634	-0.00542	0.031	-0.04164	0.04949	-0.02247	-0.0798	-0.06731	-0.01949	0.04188	-0.19712	-0.04055	0.03637
0.38278	-0.06042	-0.05727	-0.0075	-0.0373	0.09503	0.00786	0.01994	-0.06451	-0.07359	-0.0524	-0.13944	-0.10679	0.01557
0.38535	0.05626	-0.04128	0.0467	-0.02505	0.03495	-0.02433	0.04839	0.03273	0.01757	-0.02481	-0.18745	-0.0259	-0.02807
0.38792	0.04456	0.04846	0.01657	-0.00634	0.0107	-0.006	-0.00777	0.01215	0.00799	0.01578	-0.17794	-0.08311	0.02126
0.39049	0.04673	-0.02332	0.01114	-0.00628	0.06431	-0.01058	-0.07542	0.06691	-0.02659	0.03908	-0.11753	-0.0765	0.00374
0.39306	0.01405	0.00645	-0.0184	-0.05193	0.01126	-0.07993	-0.05544	-0.03332	0.03648	0.01177	-0.18994	-0.0015	0.00945
0.39563	-0.03863	0.05441	0.00313	0.00186	-0.00759	0.04548	0.01243	-0.08554	0.02385	0.01362	-0.16282	-0.03634	0.03109
0.3982	-0.05671	0.00739	0.00964	-0.02634	-0.03135	-0.02057	0.04098	-0.00782	-0.01272	7.96429e-05	-0.15307	-0.02223	-0.07889
0.40076	-0.02008	0.00829	0.01011	-0.03258	-0.0215	0.02296	-0.02211	-0.03393	-0.00543	-0.00686	-0.16559	-0.01284	0.06262
0.40333	-0.09037	0.06798	-0.05497	0.02247	-0.0474	0.02514	-0.11766	0.0039	0.045	-0.00435	-0.15868	-0.06064	0.01477
0.4059	0.01939	0.00481	0.02546	-0.06344	-0.0698	-0.01857	-0.00826	-0.00375	-0.034	0.06817	-0.17401	0.01349	0.02096
0.40847	-0.03343	-0.02593	-0.02663	-0.04352	-0.0387	0.07662	0.00365	-0.0314	0.10823	0.02776	-0.17466	-0.03273	0.01013
0.41104	-0.01627	0.00194	-0.02019	0.02908	-0.06799	-0.06682	0.04698	-0.10354	0.04984	-0.000751969	-0.159	-0.0474	-0.02165
0.41361	-0.01828	-0.02492	-0.01253	-0.00656	-0.02078	0.00904	-0.05806	-0.00602	-0.00809	-0.03822	-0.08066	-0.04282	-0.0086
0.41618	0.000926654	-0.01683	-0.02074	0.05504	-0.03253	-0.07129	-0.02579	-0.03609	-0.00274	0.00074965	-0.11751	-0.09036	0.06382
0.41875	-0.03895	0.02764	-0.00446	0.0018	-0.10327	-0.11013	0.00408	-0.01165	-0.00329	-0.01079	-0.11371	-0.10346	-0.03261
0.42132	-0.02876	0.02106	0.00592	-0.06296	0.01513	-0.02507	0.02185	0.00534	0.00455	-0.05138	-0.11385	-0.1191	0.06443
0.42389	-0.04562	0.05314	-0.03842	-0.01826	-0.02823	-0.07073	-0.02451	0.03084	-0.0635	0.01573	-0.17542	-0.02714	0.05264
0.42645	-0.07222	0.02611	-0.03812	-0.08375	-0.06761	0.06536	0.03885	0.05839	-0.08361	-0.00837	-0.15511	-0.08798	0.09972
0.42902	-0.06301	-0.03669	-0.01733	-0.00524	-0.01285	0.0173	0.00968	-0.09284	0.03401	0.03636	-0.16555	-0.0956	-0.04098
0.43159	-0.04093	-0.03382	-0.0152	0.00551	0.01444	-0.0877	0.01986	-0.05474	0.04199	0.01926	-0.1858	-0.05561	0.02327
0.43416	-0.00101	-0.03519	-0.05246	-0.01751	0.02633	0.07175	-0.06196	-0.06288	-0.05406	-0.02753	-0.11589	-0.08632	-0.0012
0.43673	-0.02784	-0.00363	0.06865	-0.04706	-0.000282891	-0.03044	-0.05616	-0.08785	-0.08125	-0.04179	-0.1981	-0.00229	-0.02619
0.4393	0.01005	0.02265	-0.0696	-0.02875	-0.05961	0.02438	0.00205	0.00486	-0.01255	-0.07174	-0.16701	0.00125	0.01065
0.44187	0.04408	0.0318	-0.05857	-0.03995	0.02594	-0.03138	-0.06622	0.00495	-0.01117	-0.07701	-0.14061	-0.02985	0.01929
0.44444	-0.03328	-0.03261	-0.02692	-0.02056	-0.06319	-0.00893	-0.04243	-0.06922	0.0404	0.03811	-0.19686	0.02464	-0.01476
0.44701	-0.000919365	0.06836	0.03874	-0.10144	-0.02611	-0.00378	0.05731	-0.04545	0.01449	0.0083	-0.25911	0.00118	0.01457
0.44958	-0.08179	-0.01861	-0.0488	-0.02693	-0.07005	-0.04769	-0.00467	-0.06183	0.00332	-0.06719	-0.17616	-0.03147	0.04916
0.45214	0.07698	0.00947	0.01846	0.02034	-0.02624	0.00385	0.000625648	-0.0282	-0.04234	-0.03533	-0.19892	0.0491	0.00656
0.45471	-0.04336	0.05195	-0.01186	0.03232	-0.0137	0.0157	-0.0169	-0.00268	-0.04088	-0.12871	-0.16274	-0.04399	-0.04108
0.45728	0.03536	0.06814	-0.02185	0.043	0.00473	-0.01238	-0.00745	-0.03945	-0.01751	-0.12381	-0.18434	-0.00742	-0.02381
0.45985	-0.03178	-0.07248	-0.07003	-0.00742	0.02732	-0.04501	-0.00213	-0.04833	-0.01094	-0.0125	-0.18204	-0.0149	0.12829
0.46242	0.03013	-0.08555	-0.000214096	-0.04176	-0.04708	-0.02661	0.01255	0.01505	0.08694	-0.10909	-0.16001	-0.01336	-0.03208
0.46499	-0.1435	-0.01359	-0.03427	-0.02715	0.04764	-0.00164	-0.08824	0.03601	-0.03472	0.02265	-0.16586	-0.03971	-0.04256
0.46756	-0.01195	-0.00841	0.00179	-0.03741	0.01844	-0.02436	0.01539	0.06182	-0.03895	-0.04342	-0.19222	-0.07508	-0.01654
0.47013	0.00577	0.01658	-0.04543	-0.03956	-0.00757	-0.06993	-0.01934	-0.03168	-0.01666	0.01265	-0.15172	-0.12139	-0.09794
0.4727	-0.02771	0.0086	-0.00206	-0.06128	-0.00123	-0.05541	-0.04026	0.06406	-0.00558	0.08474	-0.11832	-0.05608	0.09023
0.47527	-0.09078	-0.01293	-0.01082	0.00907	-0.00755	0.00949	-0.03878	-0.02466	0.01333	-0.12106	-0.16747	-0.08358	0.01597
0.47783	-0.0074	0.06937	0.04512	-0.03841	-0.00459	0.0313	0.06449	-0.02748	-0.05848	0.07387	-0.21258	-0.03477	0.0434
0.4804	0.04312	-0.05678	0.00797	0.02853	-0.05765	-0.03897	0.07948	0.04675	0.00992	-0.01324	-0.18907	-0.08161	-0.02692
0.48297	0.0434	-0.05479	0.01573	-0.02809	-0.06502	-0.000628132	-0.11475	0.11275	0.02489	0.04793	-0.25774	-0.05345	-0.00197
0.48554	-0.02303	-0.12728	0.01154	0.00638	-0.01745	0.03849	-0.0459	-0.02359	-0.07625	-0.05524	-0.25667	-0.16786	-0.04065
0.48811	0.01202	0.00826	0.01871	-0.01535	0.04289	0.03172	-0.00403	-0.0254	0.01351	0.03365	-0.23854	-0.04771	0.03341
0.49068	-0.06563	-0.01781	0.01934	-0.0629	-0.10572	0.00616	0.00301	-0.08582	-0.02609	0.04281	-0.19325	-0.12046	-0.04751
0.49325	0.03634	0.06308	0.01943	0.00602	-0.04331	-0.0162	-0.00792	0.04386	0.0408	0.00012678	-0.23199	-0.09736	0.02378
0.49582	-0.12485	-0.00666	-0.03947	-0.09564	0.01788	-0.01312	-0.0121	-0.03741	-0.02106	0.0373	-0.14025	-0.10137	0.07576
0.49839	-0.01769	-0.00601	-0.01611	-0.01357	-0.00602	0.01682	-0.01333	0.06979	0.05229	-0.02328	-0.24707	-0.04884	0.04127
0.50096	-0.00362	0.0323	0.00572	0.04817	-0.11059	-0.01177	0.00975	0.00722	-0.03413	0.03144	-0.22939	-0.06385	-0.02128
0.50352	-0.01169	0.0161	0.03336	-0.03529	-0.06991	-0.10632	0.03402	0.02522	-0.0454	-0.00672	-0.17577	-0.0266	0.01233
0.50609	-0.02215	0.02366	-0.01011	-0.02519	-0.05609	-0.03477	-0.01934	0.01649	0.0178	-0.13559	-0.14643	-0.05266	0.00854
0.50866	0.05517	-0.03402	0.02124	-0.05194	0.11457	-0.0396	0.04999	-0.09304	-0.03397	-0.01045	-0.2064	-0.0522	-0.01965
0.51123	-0.03052	-0.00299	-0.01315	-0.02488	-0.00291	0.01791	0.04402	0.01213	-0.11774	-0.03155	-0.23154	-0.08734	0.00166
0.5138	-0.03544	0.01146	0.01189	0.08019	0.0077	0.03569	-0.01235	0.07031	0.00397	0.03255	-0.2021	-0.08223	-0.06667
0.51637	-0.0141	-0.00259	-0.01676	0.03441	-0.04655	0.02583	-0.06144	-0.07286	0.04076	-0.03904	-0.18563	-0.06533	-0.0706
0.51894	0.01494	0.01438	-0.06861	-0.07096	0.03237	0.01397	0.05357	-0.0132	0.06319	-0.02349	-0.22986	-0.01643	-0.12305
0.52151	0.01312	-0.00417	0.01145	-0.04969	-0.02191	0.01123	-0.06431	0.01014	-0.01566	0.01299	-0.22265	-0.04944	0.04687
0.52408	-0.02072	0.05972	0.021	0.00754	0.03939	-0.0087	0.01135	0.02517	-0.03098	-0.1182	-0.15962	-0.07831	0.02081
0.52665	0.03586	0.04965	-0.07751	-0.07712	-0.10966	-0.00383	-0.06117	0.04187	0.00448	0.02453	-0.15719	-0.06898	0.00421
0.52921	-0.03284	-0.000723536	0.00513	-0.02852	0.05031	-0.05019	0.06167	0.01266	-0.08213	0.00157	-0.1942	-0.09577	0.06347
0.53178	-0.00174	0.04866	-0.04187	-0.01243	0.01778	-0.01666	0.12525	-0.05	0.02778	9.24345e-05	-0.158	-0.09305	-0.0111
0.53435	0.00789	-0.03591	-0.00801	0.05584	0.09534	-0.04645	0.04682	0.06249	0.04991	-0.06607	-0.16834	-0.04413	-0.05146
0.53692	-0.02309	-0.12289	0.02079	-0.0503	0.03285	-0.03443	0.03528	-0.01859	-0.03182	-0.07303	-0.14609	-0.07931	-0.0288
0.53949	-0.02836	-0.01865	0.07032	0.04205	0.04342	0.05015	0.02667	0.09604	0.04979	-0.01174	-0.19572	-0.01918	0.02455
0.54206	-0.02881	0.01253	0.03397	0.05209	0.04812	-0.04573	0.0327	-0.00472	-0.01029	-0.04808	-0.19095	-0.05998	-0.06409
0.54463	-0.04599	0.02721	0.00307	-0.02275	-0.01188	-0.05958	-0.0082	0.02495	0.02295	-0.02002	-0.16553	-0.02532	0.07238
0.5472	0.01631	0.05335	0.02221	-0.00306	-0.02457	-0.01129	-0.0216	-0.0325	0.03823	-0.01222	-0.1815	-0.01683	-0.06113
0.54977	0.02892	-0.00107	0.06139	-0.00342	-0.04678	-0.07609	0.04304	-0.05734	0.02348	-0.01909	-0.16483	-0.07095	0.13745
0.55234	-0.02225	-0.01029	-0.01125	0.03612	-0.04356	0.06962	-0.08435	0.00311	-0.0133	-0.05965	-0.101	-0.1116	-0.08305
0.5549	0.01133	-0.00171	0.00818	0.02693	0.03006	-0.11261	-0.05732	0.07093	0.02529	-0.10253	-0.12954	-0.04281	0.12257
0.55747	-0.02609	-0.03489	0.00658	0.01259	-0.1146	0.07163	0.01123	-0.03894	-0.01574	-0.04314	-0.17805	-0.04384	-0.10777
0.56004	-0.09718	-0.05487	0.04306	0.04648	-0.09426	-0.05574	0.0089	0.00751	-0.02367	0.05214	-0.12825	-0.04355	0.01391
0.56261	-0.03648	0.00296	-0.0233	0.04784	-0.06989	0.00329	0.00141	0.04055	0.06276	-0.03436	-0.12821	-0.08376	-0.02775
0.56518	0.02739	-0.05011	-0.00447	0.04407	-0.04777	-0.00969	-0.06167	-0.00583	-0.04701	-0.09848	-0.19791	-0.09125	0.0334
0.56775	0.06517	0.01568	-0.04361	-0.03611	-0.07165	0.02106	-0.02233	-0.04685	-0.01568	-0.10735	-0.14341	-0.05896	-0.05386
0.57032	-0.03089	0.00839	0.03434	0.01528	-0.05787	0.00531	0.02249	0.10891	-0.00284	0.00218	-0.10746	-0.00969	-0.06161
0.57289	-0.01199	0.08336	-0.01415	-0.01649	-0.04427	-0.00564	0.09406	0.00701	0.01531	-0.08946	-0.13616	-0.05314	-0.06473
0.57546	0.0706	-0.05787	0.03243	-0.0045	0.01205	0.01541	0.03144	0.04476	-0.000869523	0.05946	-0.13514	-0.07151	-0.04773
0.57803	-0.14807	2.8349e-05	-0.02426	0.00541	-0.03836	0.01857	-0.02382	-0.02088	0.000900319	-0.09272	-0.1514	0.01944	-0.01493
0.58059	0.02496	0.00457	0.03422	0.04654	-0.02392	-0.04223	-0.05565	0.00454	-0.02925	0.02357	-0.17326	-0.04929	-0.05207
0.58316	-0.04839	0.04737	-0.00657	0.07857	-0.02406	-0.01716	-0.00375	-0.05456	-0.04592	0.00436	-0.12431	-0.03651	-0.01699
0.58573	0.02247	0.03868	0.06962	-0.01333	0.00384	-0.00888	-0.02309	-0.02492	-0.04281	0.02723	-0.16098	-0.08885	-0.06309
0.5883	-0.06922	-0.02939	-0.01346	-0.02254	0.0492	0.00855	-0.01451	-0.09359	-0.03153	0.07674	-0.07821	-0.06327	0.06983
0.59087	-0.04113	-0.06179	-0.00823	0.00222	-0.04906	0.06235	0.01538	-0.01459	0.03874	0.04984	-0.10212	-0.07616	-0.02091
0.59344	-0.06244	0.00517	-0.02992	-0.08759	-0.07498	-0.0367	-0.0114	-0.03079	-0.073	-0.01945	-0.12139	-0.05791	0.0022
0.59601	0.01135	0.00934	0.05857	-0.03475	-0.09317	0.02031	-0.00915	0.02335	-0.02674	0.02084	-0.14661	-0.09326	-0.03569
0.59858	-0.03702	8.52962e-05	0.01891	-0.01876	-0.000639663	0.00506	-0.03564	-0.0321	0.03728	-0.10044	-0.13981	0.0171	-0.06617
0.60115	-0.00719	0.06982	0.0208	0.02899	-0.07232	0.01736	0.06342	0.02098	-0.04047	0.08805	-0.10311	-0.08478	0.06776
0.60372	-0.00818	-0.0123	-0.04831	0.00125	-0.0427	0.06088	0.0139	-0.02116	0.01809	-0.00234	-0.18589	-0.01785	-0.03388
0.60628	-0.00139	-0.01154	-0.07051	0.02049	-0.1282	-0.02686	0.00751	-0.0266	-0.03064	0.01767	-0.02437	-0.04575	0.06458
0.60885	-0.01864	0.04613	-0.01748	0.01524	-0.07563	0.00375	-0.04728	-0.06532	-0.03304	-0.09893	-0.09503	-0.02217	-0.0349
0.61142	-0.04947	-0.03824	0.02808	-0.02091	0.00866	-0.00575	0.05847	0.05549	-0.03979	-0.0589	-0.1107	0.0422	-0.000454542
0.61399	-0.079	-0.04579	-0.03045	0.05606	-0.02693	0.01747	0.03805	-0.01638	0.01942	-0.02307	-0.11545	-0.03159	-0.00374
0.61656	0.05648	0.05039	-0.01943	0.00151	0.02942	-0.03926	0.01222	0.01261	0.00141	-0.02991	-0.09935	0.00149	-0.01376
0.61913	-0.03858	-0.03298	-0.01378	-0.01566	-0.08614	-0.04403	-0.05881	-0.00174	-0.09861	-0.02747	-0.11448	-0.02475	-0.07001
0.6217	0.02131	0.006	-0.10031	-0.05609	-0.00544	0.03401	-0.13053	-0.01521	0.05509	-0.00718	-0.05696	-0.03024	-0.00251
0.62427	-0.01838	0.05242	-0.05234	0.02911	-0.08732	-0.00364	0.10478	-0.03515	-0.01484	-0.03449	-0.0915	-0.08857	-0.05591
0.62684	-0.01649	-0.01609	0.036	-0.04254	0.0061	-0.00375	0.017	0.04277	0.02822	-0.03989	-0.08308	-0.02628	0.00657
0.62941	-0.02301	-0.01068	-0.03383	0.0045	-0.06944	-0.03101	0.03724	0.00145	0.01495	-0.04315	-0.13633	-0.08583	0.02188
0.63197	-0.01471	0.06835	0.05124	-0.00335	-0.0614	-0.08551	-0.01027	0.02666	0.03147	0.04467	-0.08516	-0.02964	0.00976
0.63454	0.05633	0.00219	-0.0463	-0.01472	-0.03622	0.02075	0.0957	-0.06711	0.03235	-0.09387	-0.0876	-0.04031	0.04384
0.63711	-0.01603	0.01405	-0.04263	-0.0358	0.02313	0.03268	0.03265	-0.0307	-0.06796	-0.03336	-0.13	-0.00867	-0.02782
0.63968	0.05602	-0.03723	-0.05434	-0.04003	-0.06192	-0.05955	0.02515	0.05569	-0.01221	-0.03601	-0.10505	-0.03113	0.04565
0.64225	0.03865	0.03607	0.05536	-0.03067	0.02395	-0.00751	0.01107	0.06745	-0.09483	0.01109	-0.13291	-0.01902	0.04798
0.64482	0.05599	0.01786	-0.02903	0.03346	-0.05538	-0.06615	-0.07786	-0.0629	-0.02514	0.00786	-0.04252	-0.09426	0.03554
0.64739	-0.06351	0.04604	-0.0735	-0.05637	-0.03444	0.02386	0.02908	-0.03488	-0.02896	0.01313	-0.09351	-0.01106	0.00134
0.64996	0.02527	-0.03975	-0.04981	-0.00667	0.02736	0.00284	-0.05735	0.00236	0.03307	-0.04898	-0.14725	0.00531	-0.02231
0.65253	-0.01489	-0.00618	-0.00598	-0.00698	-0.00579	-0.04002	0.07883	0.03886	0.02793	0.00473	-0.07817	-0.04716	0.06136
0.6551	0.00278	-0.05183	0.01485	0.02082	-0.03326	0.01049	0.04886	0.0196	-0.00827	-0.03768	-0.08143	-0.04666	0.03347
0.65766	-0.02403	-0.06714	-0.07463	-0.02527	0.0828	-0.05449	0.08927	0.0096	0.04473	0.05182	-0.10615	-0.00701	0.12328
0.66023	0.03562	-0.07101	-0.04205	0.03201	-0.00781	-0.02879	-0.03047	-0.05136	-0.02633	0.08261	-0.07461	-0.06158	-0.04888
0.6628	0.03918	-0.04731	0.03412	0.00526	0.0435	-0.11464	0.0404	-0.04693	-0.05933	-0.01082	-0.10279	0.03398	0.03891
0.66537	0.00134	-0.09684	-0.05277	0.01525	-0.06347	-0.03506	0.0822	-0.00816	0.05559	-0.07005	-0.08246	-0.02941	-0.03875
0.66794	0.03472	0.02595	-0.05131	0.04448	0.06513	0.03097	-0.03054	0.04538	0.02608	0.00621	0.03235	-0.05301	0.08765
0.67051	0.00805	0.02333	-0.04552	0.01833	-0.07558	-0.03377	-0.03002	-0.0453	0.01565	-0.02584	-0.039	-0.03556	-0.05228
0.67308	-0.02137	-0.05186	0.035	-0.03646	0.01729	0.04177	-0.0297	0.01576	-0.0297	-0.12144	-0.08008	-0.01213	0.05054
0.67565	-0.0083	0.0649	-0.0554	-0.04032	-0.06892	-0.1057	0.05474	-0.11658	-0.02628	0.01478	-0.04813	-0.06407	-0.02947
0.67822	-0.07205	-0.00419	0.00259	-0.03299	0.00912	-0.000969842	-0.02934	0.05307	-0.00101	0.03569	-0.07115	-0.00199	0.11622
0.68079	0.08109	-0.05779	-0.05921	0.03147	-0.00268	-0.05206	0.02288	-0.00349	-0.00899	-0.01358	-0.06385	-0.04032	-0.09063
0.68335	-0.0505	-0.0428	-0.02958	-0.02545	-0.0233	-0.02937	0.06088	0.04396	0.01954	-0.05609	-0.02965	-0.01249	0.00642
0.68592	0.10227	-0.07226	0.00136	-0.06959	-0.00996	0.01209	-0.03399	-0.00772	0.04482	-0.03012	-0.00922	-0.05469	0.01451
0.68849	0.07645	-0.00857	0.00546	0.01903	0.00229	-0.06174	0.03786	-0.09415	-0.04292	0.07006	-0.04685	-0.0285	0.01509
0.69106	0.05219	-0.02789	-0.04045	0.01469	-0.0432	-0.03584	0.01294	-0.02182	-0.03513	-0.00222	-0.04535	-0.05022	0.09054
0.69363	0.00469	-0.04799	-0.00944	-0.07886	-0.01462	-0.03162	0.09074	0.03259	-0.05395	0.03663	-0.07568	0.0205	-0.07249
0.6962	0.02659	0.0264	0.05056	-0.00453	-0.10811	-0.02684	-0.02768	-0.05626	0.000996388	0.00409	-0.08888	-0.06694	0.06578
0.69877	0.0647	-0.02077	0.00336	-0.01855	-0.00742	-0.10864	-0.08658	-0.00209	0.04015	0.03823	-0.05572	0.0237	0.00289
0.70134	-0.09862	-0.000613927	0.01076	-0.00882	-0.03966	-0.00318	-0.03757	0.02367	-0.00805	0.08753	-0.06482	0.02968	0.00799
0.70391	0.1183	0.0602	0.07732	-0.00709	0.02638	0.05709	-0.11813	-0.00152	-0.03795	-0.01171	-0.05541	0.07099	-0.01394
0.70648	-0.000106154	-0.00485	-0.04188	-0.00652	-0.13287	0.08675	-0.04459	-0.02539	0.0071	-0.0209	-0.00425	0.02717	-0.00812
0.70904	0.09764	-0.00172	-0.04821	0.00665	0.03453	-0.02636	-0.0317	0.06346	0.07281	0.03244	-0.08789	-0.000476677	-0.02905
0.71161	-0.00561	-0.02876	-0.01502	0.02642	-0.09653	-0.07543	-0.04082	-0.03989	0.02132	0.0107	-0.07428	-0.03076	-0.0804
0.71418	0.04264	-0.04815	-0.00815	-0.02709	-0.03028	-0.01007	0.08492	0.04826	-0.0264	0.02756	-0.03081	-0.04243	0.07198
0.71675	0.07785	-0.00716	-0.000688702	-0.0236	-0.07256	-0.03085	0.01741	-0.02382	-0.0279	0.0283	-0.08048	-0.00782	-0.06321
0.71932	0.03198	-0.01544	0.08895	-0.08679	-0.05575	-0.07041	0.04368	0.01198	-0.00211	-0.05835	-0.02772	0.01371	0.02407
0.72189	-0.0103	-0.02191	5.77186e-05	-0.04078	-0.07461	-0.05952	-0.0089	-0.03078	-0.02784	-0.05268	-0.0073	-0.0117	-0.1458
0.72446	-0.0432	0.00682	0.00996	-0.05197	0.03222	0.02241	-0.09994	0.0278	-0.08802	0.01856	0.00244	-0.10016	0.05431
0.72703	0.05426	-0.02192	-0.00908	0.00823	0.00921	0.01506	0.00446	0.04639	0.01901	-0.02939	-0.05747	-0.05075	-0.00218
0.7296	0.05494	-0.06371	0.13542	-0.05918	0.14171	-0.03829	-0.03106	-0.0282	0.05184	-0.08911	-0.03141	-0.06258	0.08901
0.73217	-0.07719	0.04163	-0.08333	-0.00434	0.01754	0.03613	-0.0283	0.00319	-0.07526	-0.01248	-0.01105	-0.12035	-0.04841
0.73473	0.11084	-0.05376	-0.00835	-0.03462	0.04252	0.0567	0.031	0.03348	0.028	-0.0318	-0.05281	-0.08967	0.1099
0.7373	0.00748	-0.0717	-0.01508	-0.04337	0.0101	-0.04891	-0.07953	-0.03029	0.02496	-0.01676	-0.01594	-0.05749	-0.0355
0.73987	0.06078	2.07697e-05	-0.02428	-0.07124	0.03317	0.0554	0.01435	0.03367	0.00375	-0.01894	-0.01958	-0.01401	0.06939
0.74244	-0.03925	0.04036	0.00504	-0.03296	-0.01981	-0.00392	-0.05159	0.00906	0.00804	0.00825	0.01949	-0.03515	0.04994
0.74501	0.20058	0.00832	-0.0447	-0.000263512	0.08702	0.01927	-0.06549	0.0788	-0.01539	-0.01486	-0.02794	0.02135	0.01081
0.74758	-0.02692	0.04858	0.04242	-0.00911	-0.04729	0.10644	-0.00842	-0.03296	-0.01434	-0.04732	-0.07486	-0.06841	0.04169
0.75015	0.03673	0.01044	-0.04118	-0.04899	0.10807	-0.02178	0.00958	0.06235	-0.04821	0.0234	-0.01947	-0.03719	0.02726
0.75272	0.01456	0.00429	0.00734	0.01412	-0.00809	-0.02667	0.03345	0.02374	-0.02154	-0.03683	-0.02004	0.00218	-0.10915
0.75529	0.07678	0.00849	0.07562	-0.04898	0.08284	0.03804	0.05182	0.01623	0.0447	0.04173	-0.03201	-0.07651	0.11229
0.75786	0.03162	-0.03389	0.02972	0.02127	-0.0567	-0.03846	-0.07918	0.06274	-0.01097	0.00147	-0.04	-0.07867	-0.02986
0.76042	0.07954	0.000580446	0.08726	-0.07579	0.00543	0.08897	-0.05204	0.00472	0.05632	0.02708	0.01251	-0.06978	-0.05333
0.76299	0.07238	-0.03279	0.09827	-0.02384	0.05601	-0.03909	-0.04879	0.01912	0.05491	-0.02091	0.05481	-0.02788	-0.0327
0.76556	-0.00956	0.02247	0.06418	-0.07625	-0.0306	0.0209	0.08481	0.03652	0.02066	-0.05507	0.01413	-0.00396	-0.12133
0.76813	0.01194	0.05266	0.05469	-0.03908	-0.06981	-0.01484	0.00765	0.01173	-0.000307634	0.01588	-0.000606846	-0.01931	-0.05835
0.7707	0.01444	0.03426	0.04606	0.06118	0.07318	0.00146	0.04061	-0.05481	0.0282	-0.03252	0.0588	0.0344	-0.09979
0.77327	0.03554	-0.01321	-0.02053	-0.04861	0.05551	-0.0234	-0.07382	0.000755696	0.02829	-0.00901	0.01762	-0.00705	-0.03943
0.77584	0.04403	0.09075	0.04659	-0.13329	0.04125	-0.02095	0.05822	-0.00461	0.05213	0.026	0.08604	-0.04241	-0.02077
0.77841	0.03219	0.01561	0.03472	-0.03618	-0.01125	-0.05446	-0.03617	0.00872	-0.10805	0.02854	0.04677	-0.08993	0.00342
0.78098	0.07745	-0.04823	0.07153	-0.01781	0.01778	-0.07494	0.00826	0.11266	0.03196	0.06736	0.09089	0.04169	-0.03949
0.78355	0.01325	-0.08632	-0.02377	0.013	-0.09602	-0.05181	0.02028	-0.04078	0.00674	-0.03985	0.06083	0.05427	-0.0431
0.78611	0.04492	-0.03583	0.05534	-0.03634	0.0278	0.000228512	0.08053	0.000201647	-0.01809	0.0148	0.09153	0.00351	-0.01582
0.78868	0.00985	0.01576	0.01187	0.02341	-0.04325	-0.04009	-0.00733	0.04121	0.01961	-0.00871	0.01488	0.02974	-0.03869
0.79125	-0.06747	-0.00482	-0.08082	-0.00608	-0.02745	-0.0089	-0.07449	0.03938	0.0482	-0.04479	-0.02245	-0.02465	-0.08984
0.79382	0.01705	0.0358	-0.00595	-0.04947	-0.00345	-0.03372	-0.00429	0.00532	0.05225	-0.04616	0.03175	0.02487	-0.0297
0.79639	-0.03147	-0.012	0.0095	-0.06515	0.04127	-0.01946	-0.00768	0.04103	0.07553	0.0546	0.01601	0.02428	0.08933
0.79896	-0.06136	-0.04725	-0.00759	0.00694	-0.05981	0.00444	0.05387	0.08903	-0.01241	0.05458	0.03945	0.01003	0.0226
0.80153	0.06403	0.04541	-0.07755	-0.01333	-0.07183	-0.08102	0.05854	-0.04073	-0.00467	0.02697	0.09211	-0.004	0.05416
0.8041	-0.03223	-0.000334928	0.02545	-0.08303	-0.04748	0.06336	-0.02897	-0.04848	-0.05264	-0.01381	0.03505	0.00415	-0.0108
0.80667	0.02769	-0.02457	-0.00897	0.02514	0.01872	0.00521	0.07895	0.02679	0.00814	0.03145	0.03335	0.05918	0.09762
0.80924	0.06731	0.01169	0.0217	0.02957	-0.07895	-0.00982	-0.02516	0.02619	0.07477	0.0663	0.07088	0.03559	-0.03253
0.8118	0.04268	0.04571	-0.03251	0.04995	-0.0237	0.03677	0.00663	-0.076	-0.00743	-0.00701	0.09879	0.01605	0.12569
0.81437	-9.49911e-05	0.02477	0.00651	-0.06623	-0.02542	-0.01173	-0.03879	0.08944	-0.06832	-0.00603	0.00898	0.02241	-0.00158
0.81694	-0.01446	-0.02692	0.03017	-0.03704	-0.01771	0.0589	0.00427	0.01395	-0.03944	0.04864	0.09843	0.04173	-0.04855
0.81951	-0.0158	-0.04503	-0.01846	-0.06807	0.04185	-0.01371	0.02063	-0.14026	-0.00187	0.04298	0.10573	0.02013	0.01447
0.82208	0.05568	0.01024	0.00555	-0.11044	0.04294	-0.01605	-0.0924	0.07038	-0.00997	-0.04148	0.0638	0.0727	0.000420627
0.82465	0.02997	0.01724	-0.09694	-0.00604	-0.06342	0.0026	0.06103	0.03082	0.08986	-0.01449	0.12561	-0.00216	0.05239
0.82722	0.02657	0.05399	0.06195	-0.02163	-0.07058	-0.04214	-0.09621	0.00517	-0.03938	-0.02688	0.10805	-0.01468	0.01432
0.82979	-0.0256	0.09698	0.01116	-0.0264	0.02725	0.0036	-0.037	0.05753	-0.06127	0.07724	0.02342	-0.00864	0.06108
0.83236	0.05457	0.02509	0.00174	-0.0228	0.00349	-0.00859	-0.11339	0.06108	-0.02101	0.06686	0.13436	0.09298	-0.01486
0.83493	0.00721	-0.08851	0.00415	0.01321	-0.0746	0.03017	0.06117	-0.09987	-0.0522	-0.08341	0.06939	0.12189	0.0418
0.83749	0.01809	-0.04393	-0.00846	-0.02882	0.02152	0.01498	0.03435	-0.01098	0.00511	0.03173	0.13309	0.11862	-0.03785
0.84006	-0.03338	0.09094	-0.03336	-0.03776	-0.06316	-0.01813	-0.03469	0.05722	0.05618	-0.03795	0.14337	-0.00611	0.02338
0.84263	0.16104	-0.02878	0.01076	-0.07271	0.0027	0.06201	0.0202	-0.02768	0.03553	0.09399	0.10091	0.13114	0.00919
0.8452	-0.07677	0.0555	0.09178	-0.03478	-0.05748	-0.08862	-0.07647	-0.00992	0.0173	-0.10277	0.05338	0.09517	0.03979
0.84777	0.07643	0.07496	-0.00732	0.07413	0.04772	-0.01024	-0.01042	0.10466	-0.04557	0.04374	0.19631	0.12971	0.12576
0.85034	-0.01294	-0.00399	0.03423	-0.0555	-0.03443	-0.06063	-0.03547	-0.02407	-0.04735	0.02417	0.13843	0.13761	-0.05413
0.85291	0.00977	-0.01867	0.0617	-0.04612	-0.11481	-0.06249	-0.0352	-0.0495	0.01584	-0.00835	0.1203	0.13456	0.04361
0.85548	-0.04391	-0.08467	-0.04294	-0.02683	-0.03277	-0.01853	-0.08795	-0.01116	-0.03102	-0.00673	0.07985	0.0553	-0.10304
0.85805	0.03595	0.02662	-0.05682	-0.02563	0.1242	-0.02822	0.05806	-0.000277043	-0.02225	-0.00818	0.12543	0.07481	0.04094
0.86062	-0.03927	-0.06085	-0.09238	0.07167	-0.04125	0.14156	-0.04958	-0.10753	0.00626	0.01685	0.07621	0.03359	-0.06131
0.86318	0.05436	-0.03789	-0.03642	-0.01231	0.0159	0.09193	-0.02023	0.05395	-0.0782	0.00862	0.1342	0.01112	0.03441
0.86575	-0.07606	-0.0052	-0.0283	-0.06069	-0.05963	-0.0873	0.04439	0.08718	-0.0934	-0.03181	0.0638	0.08856	0.01131
0.86832	0.06866	0.03676	0.00634	0.03446	0.0392	0.01146	-0.04811	0.03331	0.01807	-0.07195	0.05449	0.00847	0.02401
0.87089	0.01602	-0.03817	0.0283	0.10981	-0.05516	-0.04207	-0.03537	0.00196	0.03844	0.08038	0.15334	-0.00914	-0.10204
0.87346	0.06748	-0.00695	-0.00442	0.10615	-0.0415	-0.01134	-0.05345	0.0783	-0.0599	-0.03017	0.15499	-0.04371	0.01002
0.87603	0.01069	-0.02071	-0.04379	0.03707	0.00694	-0.04677	-0.0593	-0.00276	0.00359	0.02418	0.15835	0.02425	0.11498
0.8786	0.0095	-0.02547	0.06347	-0.12422	0.03384	-0.03254	0.1021	-0.06295	0.00344	0.17132	0.12972	0.02468	-0.00382
0.88117	-0.04843	0.02226	0.008	0.04504	-0.04237	0.08407	-0.04447	-0.00965	0.00374	0.04766	0.21471	-0.03267	0.02124
0.88374	0.07866	-0.05276	-0.02219	-0.00321	0.02013	-0.04371	-0.0595	-0.02396	-0.0554	0.0597	0.14379	-0.00886	0.01236
0.88631	-0.07206	-0.10283	-0.01528	9.66145e-05	-0.05399	-0.02308	-0.00217	-0.00345	-0.08503	-0.04151	0.14054	0.02192	-0.000755435
0.88887	0.03042	-0.0424	-0.07062	0.07138	-0.0212	-0.01777	0.03331	0.09993	-0.000454731	0.04207	0.14722	0.08453	-0.0229
0.89144	0.08709	0.01467	-0.00941	0.06257	0.04049	-0.08238	0.04757	-0.00813	0.05869	0.08849	0.17922	0.02304	-0.11132
0.89401	0.05543	0.10514	-0.00714	0.01897	0.08489	0.00533	-0.05604	-0.05364	-0.04775	0.0058	0.19648	0.00559	-0.06207
0.89658	-0.07633	0.03678	-0.00361	0.0169	0.05261	-0.11254	-0.06433	-0.00345	0.04423	0.03566	0.16153	-0.00705	-0.03165
0.89915	-0.02641	-0.02292	0.02701	0.05164	0.07757	-0.01295	0.00803	-0.06083	-0.01543	0.13252	0.12493	0.12179	0.05117
0.90172	0.01934	0.05145	0.12603	0.06107	0.00987	-0.000970248	-0.03177	0.036	-0.04874	0.03387	0.05814	0.07582	-0.07074
0.90429	-0.0529	-0.02871	0.10018	-0.07086	0.04555	-0.02057	-0.05164	0.03155	0.03474	0.03178	0.15496	0.16336	0.04891
0.90686	-0.03271	-0.02047	-0.04039	0.00592	-0.00878	-0.0072	0.07437	0.07777	-0.03642	-0.0026	0.07552	0.05929	-0.11692
0.90943	0.09783	0.02562	0.0412	0.03842	-0.02053	-0.10032	0.00318	-0.04331	0.03962	0.03791	0.14208	0.05178	0.14647
0.912	-0.07963	-0.00518	-0.01577	-0.01388	-0.10624	0.00524	-0.07156	-0.02546	0.00188	0.07048	0.1702	0.14389	-0.10915
0.91456	-0.05071	-0.0906	0.02681	0.03105	-0.02017	-0.02152	-0.08335	-0.04782	-0.07276	-0.08312	0.17536	0.09099	0.02662
0.91713	0.05333	-0.01324	-0.0679	0.04909	-0.01929	0.08436	0.02269	-0.03197	0.07638	0.0062	0.06622	0.04811	-0.03004
0.9197	0	0	0	0	0	0	0	0	0	0	0	0	0
0.92227	0	0	0	0	0	0	0	0	0	0	0	0	0
0.92484	0	0	0	0	0	0	0	0	0	0	0	0	0
0.92741	0	0	0	0	0	0	0	0	0	0	0	0	0
0.92998	0	0	0	0	0	0	0	0	0	0	0	0	0
0.93255	0	0	0	0	0	0	0	0	0	0	0	0	0
0.93512	0	0	0	0	0	0	0	0	0	0	0	0	0
0.93769	0	0	0	0	0	0	0	0	0	0	0	0	0
0.94025	0	0	0	0	0	0	0	0	0	0	0	0	0
0.94282	0	0	0	0	0	0	0	0	0	0	0	0	0
0.94539	0	0	0	0	0	0	0	0	0	0	0	0	0
0.94796	0	0	0	0	0	0	0	0	0	0	0	0	0
0.95053	0	0	0	0	0	0	0	0	0	0	0	0	0
0.9531	0	0	0	0	0	0	0	0	0	0	0	0	0
0.95567	0	0	0	0	0	0	0	0	0	0	0	0	0
0.95824	0	0	0	0	0	0	0	0	0	0	0	0	0
0.96081	0	0	0	0	0	0	0	0	0	0	0	0	0
0.96338	0	0	0	0	0	0	0	0	0	0	0	0	0
0.96594	0	0	0	0	0	0	0	0	0	0	0	0	0
0.96851	0	0	0	0	0	0	0	0	0	0	0	0	0
0.97108	0	0	0	0	0	0	0	0	0	0	0	0	0
0.97365	0	0	0	0	0	0	0	0	0	0	0	0	0
0.97622	0	0	0	0	0	0	0	0	0	0	0	0	0
0.97879	0	0	0	0	0	0	0	0	0	0	0	0	0
0.98136	0	0	0	0	0	0	0	0	0	0	0	0	0
0.98393	0	0	0	0	0	0	0	0	0	0	0	0	0
0.9865	0	0	0	0	0	0	0	0	0	0	0	0	0
0.98907	0	0	0	0	0	0	0	0	0	0	0	0	0
0.99163	0	0	0	0	0	0	0	0	0	0	0	0	0
0.9942	0	0	0	0	0	0	0	0	0	0	0	0	0
0.99677	0	0	0	0	0	0	0	0	0	0	0	0	0
0.99934	0	0	0	0	0	0	0	0	0	0	0	0	0
1.00191	0	0	0	0	0	0	0	0	0	0	0	0	0
1.00448	0	0	0	0	0	0	0	0	0	0	0	0	0
1.00705	0	0	0	0	0	0	0	0	0	0	0	0	0
1.00962	0	0	0	0	0	0	0	0	0	0	0	0	0
1.01219	0	0	0	0	0	0	0	0	0	0	0	0	0
1.01476	0	0	0	0	0	0	0	0	0	0	0	0	0
1.01732	0	0	0	0	0	0	0	0	0	0	0	0	0
1.01989	0	0	0	0	0	0	0	0	0	0	0	0	0
1.02246	0	0	0	0	0	0	0	0	0	0	0	0	0
1.02503	0	0	0	0	0	0	0	0	0	0	0	0	0
1.0276	0	0	0	0	0	0	0	0	0	0	0	0	0
1.03017	0	0	0	0	0	0	0	0	0	0	0	0	0
1.03274	0	0	0	0	0	0	0	0	0	0	0	0	0
1.03531	0	0	0	0	0	0	0	0	0	0	0	0	0
1.03788	0	0	0	0	0	0	0	0	0	0	0	0	0
1.04045	0	0	0	0	0	0	0	0	0	0	0	0	0
1.04301	0	0	0	0	0	0	0	0	0	0	0	0	0
1.04558	0	0	0	0	0	0	0	0	0	0	0	0	0
1.04815	0	0	0	0	0	0	0	0	0	0	0	0	0
1.05072	0	0	0	0	0	0	0	0	0	0	0	0	0
1.05329	0	0	0	0	0	0	0	0	0	0	0	0	0
1.05586	0	0	0	0	0	0	0	0	0	0	0	0	0
1.05843	0	0	0	0	0	0	0	0	0	0	0	0	0
1.061	0	0	0	0	0	0	0	0	0	0	0	0	0
1.06357	0	0	0	0	0	0	0	0	0	0	0	0	0
1.06614	0	0	0	0	0	0	0	0	0	0	0	0	0
1.0687	0	0	0	0	0	0	0	0	0	0	0	0	0
1.07127	0	0	0	0	0	0	0	0	0	0	0	0	0
1.07384	0	0	0	0	0	0	0	0	0	0	0	0	0
1.07641	0	0	0	0	0	0	0	0	0	0	0	0	0
1.07898	0	0	0	0	0	0	0	0	0	0	0	0	0
1.08155	0	0	0	0	0	0	0	0	0	0	0	0	0
1.08412	0	0	0	0	0	0	0	0	0	0	0	0	0
1.08669	0	0	0	0	0	0	0	0	0	0	0	0	0
1.08926	0	0	0	0	0	0	0	0	0	0	0	0	0
1.09183	0	0	0	0	0	0	0	0	0	0	0	0	0
1.09439	0	0	0	0	0	0	0	0	0	0	0	0	0
1.09696	0	0	0	0	0	0	0	0	0	0	0	0	0
1.09953	0	0	0	0	0	0	0	0	0	0	0	0	0
1.1021	0	0	0	0	0	0	0	0	0	0	0	0	0
1.10467	0	0	0	0	0	0	0	0	0	0	0	0	0
1.10724	0	0	0	0	0	0	0	0	0	0	0	0	0
1.10981	0	0	0	0	0	0	0	0	0	0	0	0	0
1.11238	0	0	0	0	0	0	0	0	0	0	0	0	0
1.11495	0	0	0	0	0	0	0	0	0	0	0	0	0
1.11752	0	0	0	0	0	0	0	0	0	0	0	0	0
1.12008	0	0	0	0	0	0	0	0	0	0	0	0	0
1.12265	0	0	0	0	0	0	0	0	0	0	0	0	0
1.12522	0	0	0	0	0	0	0	0	0	0	0	0	0
1.12779	0	0	0	0	0	0	0	0	0	0	0	0	0
1.13036	0	0	0	0	0	0	0	0	0	0	0	0	0
1.13293	0	0	0	0	0	0	0	0	0	0	0	0	0
1.1355	0	0	0	0	0	0	0	0	0	0	0	0	0
1.13807	0	0	0	0	0	0	0	0	0	0	0	0	0
1.14064	0	0	0	0	0	0	0	0	0	0	0	0	0
1.14321	0	0	0	0	0	0	0	0	0	0	0	0	0
1.14577	0	0	0	0	0	0	0	0	0	0	0	0	0
1.14834	0	0	0	0	0	0	0	0	0	0	0	0	0
1.15091	0	0	0	0	0	0	0	0	0	0	0	0	0
1.15348	0	0	0	0	0	0	0	0	0	0	0	0	0
1.15605	0	0	0	0	0	0	0	0	0	0	0	0	0
1.15862	0	0	0	0	0	0	0	0	0	0	0	0	0
1.16119	0	0	0	0	0	0	0	0	0	0	0	0	0
1.16376	0	0	0	0	0	0	0	0	0	0	0	0	0
1.16633	0	0	0	0	0	0	0	0	0	0	0	0	0
1.1689	0	0	0	0	0	0	0	0	0	0	0	0	0
1.17146	0	0	0	0	0	0	0	0	0	0	0	0	0
1.17403	0	0	0	0	0	0	0	0	0	0	0	0	0
1.1766	0	0	0	0	0	0	0	0	0	0	0	0	0
1.17917	0	0	0	0	0	0	0	0	0	0	0	0	0
1.18174	0	0	0	0	0	0	0	0	0	0	0	0	0
1.18431	0	0	0	0	0	0	0	0	0	0	0	0	0
1.18688	0	0	0	0	0	0	0	0	0	0	0	0	0
1.18945	0	0	0	0	0	0	0	0	0	0	0	0	0
1.19202	0	0	0	0	0	0	0	0	0	0	0	0	0
1.19459	0	0	0	0	0	0	0	0	0	0	0	0	0
1.19715	0	0	0	0	0	0	0	0	0	0	0	0	0
1.19972	0	0	0	0	0	0	0	0	0	0	0	0	0
1.20229	0	0	0	0	0	0	0	0	0	0	0	0	0
1.20486	0	0	0	0	0	0	0	0	0	0	0	0	0
1.20743	0	0	0	0	0	0	0	0	0	0	0	0	0
1.21	0	0	0	0	0	0	0	0	0	0	0	0	0
1.21257	0	0	0	0	0	0	0	0	0	0	0	0	0
1.21514	0	0	0	0	0	0	0	0	0	0	0	0	0
1.21771	0	0	0	0	0	0	0	0	0	0	0	0	0
1.22028	0	0	0	0	0	0	0	0	0	0	0	0	0
1.22284	0	0	0	0	0	0	0	0	0	0	0	0	0
1.22541	0	0	0	0	0	0	0	0	0	0	0	0	0
1.22798	0	0	0	0	0	0	0	0	0	0	0	0	0
1.23055	0	0	0	0	0	0	0	0	0	0	0	0	0
1.23312	0	0	0	0	0	0	0	0	0	0	0	0	0
1.23569	0	0	0	0	0	0	0	0	0	0	0	0	0
1.23826	0	0	0	0	0	0	0	0	0	0	0	0	0
1.24083	0	0	0	0	0	0	0	0	0	0	0	0	0
1.2434	0	0	0	0	0	0	0	0	0	0	0	0	0
1.24597	0	0	0	0	0	0	0	0	0	0	0	0	0
1.24853	0	0	0	0	0	0	0	0	0	0	0	0	0
1.2511	0	0	0	0	0	0	0	0	0	0	0	0	0
1.25367	0	0	0	0	0	0	0	0	0	0	0	0	0
1.25624	0	0	0	0	0	0	0	0	0	0	0	0	0
1.25881	0	0	0	0	0	0	0	0	0	0	0	0	0
1.26138	0	0	0	0	0	0	0	0	0	0	0	0	0
1.26395	0	0	0	0	0	0	0	0	0	0	0	0	0
1.26652	0	0	0	0	0	0	0	0	0	0	0	0	0
1.26909	0	0	0	0	0	0	0	0	0	0	0	0	0
1.27166	0	0	0	0	0	0	0	0	0	0	0	0	0
1.27422	0	0	0	0	0	0	0	0	0	0	0	0	0
1.27679	0	0	0	0	0	0	0	0	0	0	0	0	0
1.27936	0	0	0	0	0	0	0	0	0	0	0	0	0
1.28193	0	0	0	0	0	0	0	0	0	0	0	0	0
1.2845	0	0	0	0	0	0	0	0	0	0	0	0	0
1.28707	0	0	0	0	0	0	0	0	0	0	0	0	0
1.28964	0	0	0	0	0	0	0	0	0	0	0	0	0
1.29221	0	0	0	0	0	0	0	0	0	0	0	0	0
1.29478	0	0	0	0	0	0	0	0	0	0	0	0	0
1.29735	0	0	0	0	0	0	0	0	0	0	0	0	0
1.29991	0	0	0	0	0	0	0	0	0	0	0	0	0
1.30248	0	0	0	0	0	0	0	0	0	0	0	0	0
1.30505	0	0	0	0	0	0	0	0	0	0	0	0	0
1.30762	0	0	0	0	0	0	0	0	0	0	0	0	0
1.31019	0	0	0	0	0	0	0	0	0	0	0	0	0
1.31276	0	0	0	0	0	0	0	0	0	0	0	0	0
1.31533	0	0	0	0	0	0	0	0	0	0	0	0	0
1.3179	0	0	0	0	0	0	0	0	0	0	0	0	0
1.32047	0	0	0	0	0	0	0	0	0	0	0	0	0
1.32304	0	0	0	0	0	0	0	0	0	0	0	0	0
1.3256	0	0	0	0	0	0	0	0	0	0	0	0	0
1.32817	0	0	0	0	0	0	0	0	0	0	0	0	0
1.33074	0	0	0	0	0	0	0	0	0	0	0	0	0
1.33331	0	0	0	0	0	0	0	0	0	0	0	0	0
1.33588	0	0	0	0	0	0	0	0	0	0	0	0	0
1.33845	0	0	0	0	0	0	0	0	0	0	0	0	0
1.34102	0	0	0	0	0	0	0	0	0	0	0	0	0
1.34359	0	0	0	0	0	0	0	0	0	0	0	0	0
1.34616	0	0	0	0	0	0	0	0	0	0	0	0	0
1.34873	0	0	0	0	0	0	0	0	0	0	0	0	0
1.35129	0	0	0	0	0	0	0	0	0	0	0	0	0
1.35386	0	0	0	0	0	0	0	0	0	0	0	0	0
1.35643	0	0	0	0	0	0	0	0	0	0	0	0	0
1.359	0	0	0	0	0	0	0	0	0	0	0	0	0
1.36157	0	0	0	0	0	0	0	0	0	0	0	0	0
1.36414	0	0	0	0	0	0	0	0	0	0	0	0	0
1.36671	0	0	0	0	0	0	0	0	0	0	0	0	0
1.36928	0	0	0	0	0	0	0	0	0	0	0	0	0
1.37185	0	0	0	0	0	0	0	0	0	0	0	0	0
1.37442	0	0	0	0	0	0	0	0	0	0	0	0	0
1.37698	0	0	0	0	0	0	0	0	0	0	0	0	0
1.37955	0	0	0	0	0	0	0	0	0	0	0	0	0
1.38212	0	0	0	0	0	0	0	0	0	0	0	0	0
1.38469	0	0	0	0	0	0	0	0	0	0	0	0	0
1.38726	0	0	0	0	0	0	0	0	0	0	0	0	0
1.38983	0	0	0	0	0	0	0	0	0	0	0	0	0
1.3924	0	0	0	0	0	0	0	0	0	0	0	0	0
1.39497	0	0	0	0	0	0	0	0	0	0	0	0	0
1.39754	0	0	0	0	0	0	0	0	0	0	0	0	0
1.40011	0	0	0	0	0	0	0	0	0	0	0	0	0
1.40267	0	0	0	0	0	0	0	0	0	0	0	0	0
1.40524	0	0	0	0	0	0	0	0	0	0	0	0	0
1.40781	0	0	0	0	0	0	0	0	0	0	0	0	0
1.41038	0	0	0	0	0	0	0	0	0	0	0	0	0
1.41295	0	0	0	0	0	0	0	0	0	0	0	0	0
1.41552	0	0	0	0	0	0	0	0	0	0	0	0	0
1.41809	0	0	0	0	0	0	0	0	0	0	0	0	0
1.42066	0	0	0	0	0	0	0	0	0	0	0	0	0
1.42323	0	0	0	0	0	0	0	0	0	0	0	0	0
1.4258	0	0	0	0	0	0	0	0	0	0	0	0	0
1.42836	0	0	0	0	0	0	0	0	0	0	0	0	0
1.43093	0	0	0	0	0	0	0	0	0	0	0	0	0
1.4335	0	0	0	0	0	0	0	0	0	0	0	0	0
1.43607	0	0	0	0	0	0	0	0	0	0	0	0	0
1.43864	0	0	0	0	0	0	0	0	0	0	0	0	0
1.44121	0	0	0	0	0	0	0	0	0	0	0	0	0
1.44378	0	0	0	0	0	0	0	0	0	0	0	0	0
1.44635	0	0	0	0	0	0	0	0	0	0	0	0	0
1.44892	0	0	0	0	0	0	0	0	0	0	0	0	0
1.45149	0	0	0	0	0	0	0	0	0	0	0	0	0
1.45405	0	0	0	0	0	0	0	0	0	0	0	0	0
1.45662	0	0	0	0	0	0	0	0	0	0	0	0	0
1.45919	0	0	0	0	0	0	0	0	0	0	0	0	0
1.46176	0	0	0	0	0	0	0	0	0	0	0	0	0
1.46433	0	0	0	0	0	0	0	0	0	0	0	0	0
1.4669	0	0	0	0	0	0	0	0	0	0	0	0	0
1.46947	0	0	0	0	0	0	0	0	0	0	0	0	0
1.47204	0	0	0	0	0	0	0	0	0	0	0	0	0
1.47461	0	0	0	0	0	0	0	0	0	0	0	0	0
1.47718	0	0	0	0	0	0	0	0	0	0	0	0	0
1.47974	0	0	0	0	0	0	0	0	0	0	0	0	0
1.48231	0	0	0	0	0	0	0	0	0	0	0	0	0
1.48488	0	0	0	0	0	0	0	0	0	0	0	0	0
1.48745	0	0	0	0	0	0	0	0	0	0	0	0	0
1.49002	0	0	0	0	0	0	0	0	0	0	0	0	0
1.49259	0	0	0	0	0	0	0	0	0	0	0	0	0
1.49516	0	0	0	0	0	0	0	0	0	0	0	0	0
1.49773	0	0	0	0	0	0	0	0	0	0	0	0	0
1.5003	0	0	0	0	0	0	0	0	0	0	0	0	0
1.50287	0	0	0	0	0	0	0	0	0	0	0	0	0
1.50543	0	0	0	0	0	0	0	0	0	0	0	0	0
1.508	0	0	0	0	0	0	0	0	0	0	0	0	0
1.51057	0	0	0	0	0	0	0	0	0	0	0	0	0
1.51314	0	0	0	0	0	0	0	0	0	0	0	0	0
1.51571	0	0	0	0	0	0	0	0	0	0	0	0	0
1.51828	0	0	0	0	0	0	0	0	0	0	0	0	0
1.52085	0	0	0	0	0	0	0	0	0	0	0	0	0
1.52342	0	0	0	0	0	0	0	0	0	0	0	0	0
1.52599	0	0	0	0	0	0	0	0	0	0	0	0	0
1.52856	0	0	0	0	0	0	0	0	0	0	0	0	0
1.53112	0	0	0	0	0	0	0	0	0	0	0	0	0
1.53369	0	0	0	0	0	0	0	0	0	0	0	0	0
1.53626	0	0	0	0	0	0	0	0	0	0	0	0	0
1.53883	0	0	0	0	0	0	0	0	0	0	0	0	0
1.5414	0	0	0	0	0	0	0	0	0	0	0	0	0
1.54397	0	0	0	0	0	0	0	0	0	0	0	0	0
1.54654	0	0	0	0	0	0	0	0	0	0	0	0	0
1.54911	0	0	0	0	0	0	0	0	0	0	0	0	0
1.55168	0	0	0	0	0	0	0	0	0	0	0	0	0
1.55425	0	0	0	0	0	0	0	0	0	0	0	0	0
1.55681	0	0	0	0	0	0	0	0	0	0	0	0	0
1.55938	0	0	0	0	0	0	0	0	0	0	0	0	0
1.56195	0	0	0	0	0	0	0	0	0	0	0	0	0
1.56452	0	0	0	0	0	0	0	0	0	0	0	0	0
1.56709	0	0	0	0	0	0	0	0	0	0	0	0	0
1.56966	0	0	0	0	0	0	0	0	0	0	0	0	0
1.57223	0	0	0	0	0	0	0	0	0	0	0	0	0
1.5748	0	0	0	0	0	0	0	0	0	0	0	0	0
1.57737	0	0	0	0	0	0	0	0	0	0	0	0	0
1.57994	0	0	0	0	0	0	0	0	0	0	0	0	0
1.5825	0	0	0	0	0	0	0	0	0	0	0	0	0
1.58507	0	0	0	0	0	0	0	0	0	0	0	0	0
1.58764	0	0	0	0	0	0	0	0	0	0	0	0	0
1.59021	0	0	0	0	0	0	0	0	0	0	0	0	0
1.59278	0	0	0	0	0	0	0	0	0	0	0	0	0
1.59535	0	0	0	0	0	0	0	0	0	0	0	0	0
1.59792	0	0	0	0	0	0	0	0	0	0	0	0	0
1.60049	0	0	0	0	0	0	0	0	0	0	0	0	0
1.60306	0	0	0	0	0	0	0	0	0	0	0	0	0
1.60563	0	0	0	0	0	0	0	0	0	0	0	0	0
1.60819	0	0	0	0	0	0	0	0	0	0	0	0	0
1.61076	0	0	0	0	0	0	0	0	0	0	0	0	0
1.61333	0	0	0	0	0	0	0	0	0	0	0	0	0
1.6159	0	0	0	0	0	0	0	0	0	0	0	0	0
1.61847	0	0	0	0	0	0	0	0	0	0	0	0	0
1.62104	0	0	0	0	0	0	0	0	0	0	0	0	0
1.62361	0	0	0	0	0	0	0	0	0	0	0	0	0
1.62618	0	0	0	0	0	0	0	0	0	0	0	0	0
1.62875	0	0	0	0	0	0	0	0	0	0	0	0	0
1.63132	0	0	0	0	0	0	0	0	0	0	0	0	0
1.63388	0	0	0	0	0	0	0	0	0	0	0	0	0
1.63645	0	0	0	0	0	0	0	0	0	0	0	0	0
1.63902	0	0	0	0	0	0	0	0	0	0	0	0	0
1.64159	0	0	0	0	0	0	0	0	0	0	0	0	0
1.64416	0	0	0	0	0	0	0	0	0	0	0	0	0
1.64673	0	0	0	0	0	0	0	0	0	0	0	0	0
1.6493	0	0	0	0	0	0	0	0	0	0	0	0	0
1.65187	0	0	0	0	0	0	0	0	0	0	0	0	0
1.65444	0	0	0	0	0	0	0	0	0	0	0	0	0
1.65701	0	0	0	0	0	0	0	0	0	0	0	0	0
1.65957	0	0	0	0	0	0	0	0	0	0	0	0	0
1.66214	0	0	0	0	0	0	0	0	0	0	0	0	0
1.66471	0	0	0	0	0	0	0	0	0	0	0	0	0
1.66728	0	0	0	0	0	0	0	0	0	0	0	0	0
1.66985	0	0	0	0	0	0	0	0	0	0	0	0	0
1.67242	0	0	0	0	0	0	0	0	0	0	0	0	0
1.67499	0	0	0	0	0	0	0	0	0	0	0	0	0
1.67756	0	0	0	0	0	0	0	0	0	0	0	0	0
1.68013	0	0	0	0	0	0	0	0	0	0	0	0	0
1.6827	0	0	0	0	0	0	0	0	0	0	0	0	0
1.68526	0	0	0	0	0	0	0	0	0	0	0	0	0
1.68783	0	0	0	0	0	0	0	0	0	0	0	0	0
1.6904	0	0	0	0	0	0	0	0	0	0	0	0	0
1.69297	0	0	0	0	0	0	0	0	0	0	0	0	0
1.69554	0	0	0	0	0	0	0	0	0	0	0	0	0
1.69811	0	0	0	0	0	0	0	0	0	0	0	0	0
1.70068	0	0	0	0	0	0	0	0	0	0	0	0	0
1.70325	0	0	0	0	0	0	0	0	0	0	0	0	0
1.70582	0	0	0	0	0	0	0	0	0	0	0	0	0
1.70839	0	0	0	0	0	0	0	0	0	0	0	0	0
1.71095	0	0	0	0	0	0	0	0	0	0	0	0	0
1.71352	0	0	0	0	0	0	0	0	0	0	0	0	0
1.71609	0	0	0	0	0	0	0	0	0	0	0	0	0
1.71866	0	0	0	0	0	0	0	0	0	0	0	0	0
1.72123	0	0	0	0	0	0	0	0	0	0	0	0	0
1.7238	0	0	0	0	0	0	0	0	0	0	0	0	0
1.72637	0	0	0	0	0	0	0	0	0	0	0	0	0
1.72894	0	0	0	0	0	0	0	0	0	0	0	0	0
1.73151	0	0	0	0	0	0	0	0	0	0	0	0	0
1.73408	0	0	0	0	0	0	0	0	0	0	0	0	0
1.73664	0	0	0	0	0	0	0	0	0	0	0	0	0
1.73921	0	0	0	0	0	0	0	0	0	0	0	0	0
1.74178	0	0	0	0	0	0	0	0	0	0	0	0	0
1.74435	0	0	0	0	0	0	0	0	0	0	0	0	0
1.74692	0	0	0	0	0	0	0	0	0	0	0	0	0
1.74949	0	0	0	0	0	0	0	0	0	0	0	0	0
1.75206	0	0	0	0	0	0	0	0	0	0	0	0	0
1.75463	0	0	0	0	0	0	0	0	0	0	0	0	0
1.7572	0	0	0	0	0	0	0	0	0	0	0	0	0
1.75977	0	0	0	0	0	0	0	0	0	0	0	0	0
1.76233	0	0	0	0	0	0	0	0	0	0	0	0	0
1.7649	0	0	0	0	0	0	0	0	0	0	0	0	0
1.76747	0	0	0	0	0	0	0	0	0	0	0	0	0
1.77004	0	0	0	0	0	0	0	0	0	0	0	0	0
1.77261	0	0	0	0	0	0	0	0	0	0	0	0	0
1.77518	0	0	0	0	0	0	0	0	0	0	0	0	0
1.77775	0	0	0	0	0	0	0	0	0	0	0	0	0
1.78032	0	0	0	0	0	0	0	0	0	0	0	0	0
1.78289	0	0	0	0	0	0	0	0	0	0	0	0	0
1.78546	0	0	0	0	0	0	0	0	0	0	0	0	0
1.78802	0	0	0	0	0	0	0	0	0	0	0	0	0
1.79059	0	0	0	0	0	0	0	0	0	0	0	0	0
1.79316	0	0	0	0	0	0	0	0	0	0	0	0	0
1.79573	0	0	0	0	0	0	0	0	0	0	0	0	0
1.7983	0	0	0	0	0	0	0	0	0	0	0	0	0
1.80087	0	0	0	0	0	0	0	0	0	0	0	0	0
1.80344	0	0	0	0	0	0	0	0	0	0	0	0	0
1.80601	0	0	0	0	0	0	0	0	0	0	0	0	0
1.80858	0	0	0	0	0	0	0	0	0	0	0	0	0
1.81115	0	0	0	0	0	0	0	0	0	0	0	0	0
1.81371	0	0	0	0	0	0	0	0	0	0	0	0	0
1.81628	0	0	0	0	0	0	0	0	0	0	0	0	0
1.81885	0	0	0	0	0	0	0	0	0	0	0	0	0
1.82142	0	0	0	0	0	0	0	0	0	0	0	0	0
1.82399	0	0	0	0	0	0	0	0	0	0	0	0	0
1.82656	0	0	0	0	0	0	0	0	0	0	0	0	0
1.82913	0	0	0	0	0	0	0	0	0	0	0	0	0
1.8317	0	0	0	0	0	0	0	0	0	0	0	0	0
1.83427	0	0	0	0	0	0	0	0	0	0	0	0	0
1.83684	0	0	0	0	0	0	0	0	0	0	0	0	0
1.8394
1.84197
1.84454
1.84711
1.84968
1.85225
1.85482
1.85739
1.85996
1.86253
1.86509
1.86766
1.87023
1.8728
1.87537
1.87794
1.88051
1.88308
1.88565
1.88822
1.89078
1.89335
1.89592
1.89849
1.90106
1.90363
1.9062
1.90877
1.91134
1.91391
1.91647
1.91904
1.92161
1.92418
1.92675
1.92932
1.93189
1.93446
1.93703
1.9396
1.94216
1.94473
1.9473
1.94987
1.95244
1.95501
1.95758
1.96015
1.96272
1.96529
1.96785
1.97042
1.97299
1.97556
1.97813
1.9807
1.98327
1.98584
1.98841
1.99098
1.99354
1.99611
1.99868
2.00125
2.00382
2.00639
2.00896
2.01153
2.0141
2.01667
2.01923
2.0218
2.02437
2.02694
2.02951
2.03208
2.03465
2.03722
2.03979
2.04236
2.04492
2.04749
2.05006
2.05263
2.0552
2.05777
2.06034
2.06291
2.06548
2.06805
2.07061
2.07318
2.07575
2.07832
2.08089
2.08346
2.08603
2.0886
2.09117
2.09374
2.0963
2.09887
2.10144
2.10401
2.10658
2.10915
2.11172
2.11429
2.11686
2.11943
2.12199
2.12456
2.12713
2.1297
2.13227
2.13484
2.13741
2.13998
2.14255
2.14512
2.14768
2.15025
2.15282
2.15539
2.15796
2.16053
2.1631
2.16567
2.16824
2.17081
2.17337
2.17594
2.17851
2.18108
2.18365
2.18622
2.18879
2.19136
2.19393
2.1965
2.19906
2.20163
2.2042
2.20677
2.20934
2.21191
2.21448
2.21705
2.21962
2.22219
2.22475
2.22732
2.22989
2.23246
2.23503
2.2376
2.24017
2.24274
2.24531
2.24788
2.25044
2.25301
2.25558
2.25815
2.26072
2.26329
2.26586
2.26843
2.271
2.27357
2.27613
2.2787
2.28127
2.28384
2.28641
2.28898
2.29155
2.29412
2.29669
2.29926
2.30182
2.30439
2.30696
2.30953
2.3121
2.31467
2.31724
2.31981
2.32238
2.32495
2.32751
2.33008
2.33265
2.33522
2.33779
2.34036
2.34293
2.3455
2.34807
2.35064
2.3532
2.35577
2.35834
2.36091
2.36348
2.36605
2.36862
2.37119
2.37376
2.37633
2.37889
2.38146
2.38403
2.3866
2.38917
2.39174
2.39431
2.39688
2.39945
2.40202
2.40458
2.40715
2.40972
2.41229
2.41486
2.41743
2.42
2.42257
2.42514
2.42771
2.43027
2.43284
2.43541
2.43798
2.44055
2.44312
2.44569
2.44826
2.45083
2.4534
2.45596
2.45853
2.4611
2.46367
2.46624
2.46881
2.47138
2.47395
2.47652
2.47909
2.48165
2.48422
2.48679
2.48936
2.49193
2.4945
2.49707
2.49964
2.50221
2.50478
2.50734
2.50991
2.51248
2.51505
2.51762
2.52019
2.52276
2.52533
2.5279
2.53047
2.53303
2.5356
2.53817
2.54074
2.54331
2.54588
2.54845
2.55102
2.55359
2.55616
2.55872
2.56129
2.56386
2.56643
2.569
2.57157
2.57414
2.57671
2.57928
2.58185
2.58441
2.58698
2.58955
2.59212
2.59469
2.59726
2.59983
2.6024
2.60497
2.60754
2.6101
2.61267
2.61524
2.61781
2.62038
2.62295
2.62552
2.62809
2.63066
2.63323
2.63579
2.63836
2.64093
2.6435
2.64607
2.64864
2.65121
2.65378
2.65635
2.65892
2.66148
2.66405
2.66662
2.66919
2.67176
2.67433
2.6769
2.67947
2.68204
2.68461
2.68717
2.68974
2.69231
2.69488
2.69745
2.70002
2.70259
2.70516
2.70773
2.7103
2.71286
2.71543
2.718
2.72057
2.72314
2.72571
2.72828
2.73085
2.73342
2.73599
2.73855
2.74112
2.74369
2.74626
2.74883
2.7514
2.75397
2.75654
2.75911
2.76168
2.76424
2.76681
2.76938
2.77195
2.77452
2.77709
2.77966
2.78223
2.7848
2.78737
2.78993
2.7925
2.79507
2.79764
2.80021
2.80278
2.80535
2.80792
2.81049
2.81306
2.81562
2.81819
2.82076
2.82333
2.8259
2.82847
2.83104
2.83361
2.83618
2.83875
2.84131
2.84388
2.84645
2.84902
2.85159
2.85416
2.85673
2.8593
2.86187
2.86444
2.867
2.86957
2.87214
2.87471
2.87728
2.87985
2.88242
2.88499
2.88756
2.89013
2.89269
2.89526
2.89783
2.9004
2.90297
2.90554
2.90811
2.91068
2.91325
2.91582
2.91838
2.92095
2.92352
2.92609
2.92866
2.93123
2.9338
2.93637
2.93894
2.94151
2.94407
2.94664
2.94921
2.95178
2.95435
2.95692
2.95949
2.96206
2.96463
2.9672
2.96976
2.97233
2.9749
2.97747
2.98004
2.98261
2.98518
2.98775
2.99032
2.99289
2.99545
2.99802
3.00059
3.00316
3.00573
3.0083
3.01087
3.01344
3.01601
3.01858
3.02114
3.02371
3.02628
3.02885
3.03142
3.03399
3.03656
3.03913
3.0417
3.04427
3.04683
3.0494
3.05197
3.05454
3.05711
3.05968
3.06225
3.06482
3.06739
3.06996
3.07252
3.07509
3.07766
3.08023
3.0828
3.08537
3.08794
3.09051
3.09308
3.09565
3.09821
3.10078
3.10335
3.10592
3.10849
3.11106
3.11363
3.1162
3.11877
3.12134
3.1239
3.12647
3.12904
3.13161
3.13418
3.13675
3.13932
3.14189
3.14446
3.14703
3.14959
3.15216
3.15473
3.1573
3.15987
3.16244
3.16501
3.16758
3.17015
3.17272
3.17528
3.17785
3.18042
3.18299
3.18556
3.18813
3.1907
3.19327
3.19584
3.19841
3.20097
3.20354
3.20611
3.20868
3.21125
3.21382
3.21639
3.21896
3.22153
3.2241
3.22666
3.22923
3.2318
3.23437
3.23694
3.23951
3.24208
3.24465
3.24722
3.24979
3.25235
3.25492
3.25749
3.26006
3.26263
3.2652
3.26777
3.27034
3.27291
3.27548
3.27804
3.28061
3.28318
3.28575
3.28832
3.29089
3.29346
3.29603
3.2986
3.30117
3.30373
3.3063
3.30887
3.31144
3.31401
3.31658
3.31915
3.32172
3.32429
3.32686
3.32942
3.33199
3.33456
3.33713
3.3397
3.34227
3.34484
3.34741
3.34998
3.35255
3.35511
3.35768
3.36025
3.36282
3.36539
3.36796
3.37053
3.3731
3.37567
3.37824
3.3808
3.38337
3.38594
3.38851
3.39108
3.39365
3.39622
3.39879
3.40136
3.40393
3.40649
3.40906
3.41163
3.4142
3.41677
3.41934
3.42191
3.42448
3.42705
3.42962
3.43218
3.43475
3.43732
3.43989
3.44246
3.44503
3.4476
3.45017
3.45274
3.45531
3.45787
3.46044
3.46301
3.46558
3.46815
3.47072
3.47329
3.47586
3.47843
3.481
3.48356
3.48613
3.4887
3.49127
3.49384
3.49641
3.49898
3.50155
3.50412
3.50669
3.50925
3.51182
3.51439
3.51696
3.51953
3.5221
3.52467
3.52724
3.52981
3.53238
3.53494
3.53751
3.54008
3.54265
3.54522
3.54779
3.55036
3.55293
3.5555
3.55807
3.56063
3.5632
3.56577
3.56834
3.57091
3.57348
3.57605
3.57862
3.58119
3.58376
3.58632
3.58889
3.59146
3.59403
3.5966
3.59917
3.60174
3.60431
3.60688
3.60945
3.61201
3.61458
3.61715
3.61972
3.62229
3.62486
3.62743
3.63
3.63257
3.63514
3.6377
3.64027
3.64284
3.64541
3.64798
3.65055
3.65312
3.65569
3.65826
3.66083
3.66339
3.66596
3.66853
3.6711
3.67367
3.67624
3.67881
3.68138
3.68395
3.68652
3.68908
3.69165
3.69422
3.69679
3.69936
3.70193
3.7045
3.70707
3.70964
3.71221
3.71477
3.71734
3.71991
3.72248
3.72505
3.72762
3.73019
3.73276
3.73533
3.7379
3.74046
3.74303
3.7456
3.74817
3.75074
3.75331
3.75588
3.75845
3.76102
3.76359
3.76615
3.76872
3.77129
3.77386
3.77643
3.779
3.78157
3.78414
3.78671
3.78928
3.79184
3.79441
3.79698
3.79955
3.80212
3.80469
3.80726
3.80983
3.8124
3.81497
3.81753
3.8201
3.82267
3.82524
3.82781
3.83038
3.83295
3.83552
3.83809
3.84066
3.84322
3.84579
3.84836
3.85093
3.8535
3.85607
3.85864
3.86121
3.86378
3.86635
3.86891
3.87148
3.87405
3.87662
3.87919
3.88176
3.88433
3.8869
3.88947
3.89204
3.8946
3.89717
3.89974
3.90231
3.90488
3.90745
3.91002
3.91259
3.91516
3.91773
3.92029
3.92286
3.92543
3.928
3.93057
3.93314
3.93571
3.93828
3.94085
3.94342
3.94598
3.94855
3.95112
3.95369
3.95626
3.95883
3.9614
3.96397
3.96654
3.96911
3.97167
3.97424
3.97681
3.97938
3.98195
3.98452
3.98709
3.98966
3.99223
3.9948
3.99736
3.99993
4.0025
4.00507
4.00764
4.01021
4.01278
4.01535
4.01792
4.02049
4.02305
4.02562
4.02819
4.03076
4.03333
4.0359
4.03847
4.04104
4.04361
4.04618
4.04874
4.05131
4.05388
4.05645
4.05902
4.06159
4.06416
4.06673
4.0693
4.07187
4.07443
4.077
4.07957
4.08214
4.08471
4.08728
4.08985
4.09242
4.09499
4.09756
4.10012
4.10269
4.10526
4.10783
4.1104
4.11297
4.11554
4.11811
4.12068
4.12325
4.12581
4.12838
4.13095
4.13352
4.13609
4.13866
4.14123
4.1438
4.14637
4.14894
4.1515
4.15407
4.15664
4.15921
4.16178
4.16435
4.16692
4.16949
4.17206
4.17463
4.17719
4.17976
4.18233
4.1849
4.18747
4.19004
4.19261
4.19518
4.19775
4.20032
4.20288
4.20545
4.20802
4.21059
4.21316
4.21573
4.2183
4.22087
4.22344
4.22601
4.22857
4.23114
4.23371
4.23628
4.23885
4.24142
4.24399
4.24656
4.24913
4.2517
4.25426
4.25683
4.2594
4.26197
4.26454
4.26711
4.26968
4.27225
4.27482
4.27739
4.27995
4.28252
4.28509
4.28766
4.29023
4.2928
4.29537
4.29794
4.30051
4.30308
4.30564
4.30821
4.31078
4.31335
4.31592
4.31849
4.32106
4.32363
4.3262
4.32877
4.33133
4.3339
4.33647
4.33904
4.34161
4.34418
4.34675
4.34932
4.35189
4.35446
4.35702
4.35959
4.36216
4.36473
4.3673
4.36987
4.37244
4.37501
4.37758
4.38015
4.38271
4.38528
4.38785
4.39042
4.39299
4.39556
4.39813
4.4007
4.40327
4.40584
4.4084
4.41097
4.41354
4.41611
4.41868
4.42125
4.42382
4.42639
4.42896
4.43153
4.43409
4.43666
4.43923
4.4418
4.44437
4.44694
4.44951
4.45208
4.45465
4.45722
4.45978
4.46235
4.46492
4.46749
4.47006
4.47263
4.4752
4.47777
4.48034
4.48291
4.48547
4.48804
4.49061
4.49318
4.49575
4.49832
4.50089
4.50346
4.50603
4.5086
4.51116
4.51373
4.5163
4.51887
4.52144
4.52401
4.52658
4.52915
4.53172
4.53429
4.53685
4.53942
4.54199
4.54456
4.54713
4.5497
4.55227
4.55484
4.55741
4.55998
4.56254
4.56511
4.56768
4.57025
4.57282
4.57539
4.57796
4.58053
4.5831
4.58567
4.58823
4.5908
4.59337
4.59594
4.59851
4.60108
4.60365
4.60622
4.60879
4.61136
4.61392
4.61649
4.61906
4.62163
4.6242
4.62677
4.62934
4.63191
4.63448
4.63705
4.63961
4.64218
4.64475
4.64732
4.64989
4.65246
4.65503
4.6576
4.66017
4.66274
4.6653
4.66787
4.67044
4.67301
4.67558
4.67815
4.68072
4.68329
4.68586
4.68843
4.69099
4.69356
4.69613
4.6987
4.70127
4.70384
4.70641
4.70898
4.71155
4.71412
4.71668
4.71925
4.72182
4.72439
4.72696
4.72953
4.7321
4.73467
4.73724
4.73981
4.74237
4.74494
4.74751
4.75008
4.75265
4.75522
4.75779
4.76036
4.76293
4.7655
4.76806
4.77063
4.7732
4.77577
4.77834
4.78091
4.78348
4.78605
4.78862
4.79119
4.79375
4.79632
4.79889
4.80146
4.80403
4.8066
4.80917
4.81174
4.81431
4.81688
4.81944
4.82201
4.82458
4.82715
4.82972
4.83229
4.83486
4.83743
4.84
4.84257
4.84513
4.8477
4.85027
4.85284
4.85541
4.85798
4.86055
4.86312
4.86569
4.86826
4.87082
4.87339
4.87596
4.87853
4.8811
4.88367
4.88624
4.88881
4.89138
4.89395
4.89651
4.89908
4.90165
4.90422
4.90679
4.90936
4.91193
4.9145
4.91707
4.91964
4.9222
4.92477
4.92734
4.92991
4.93248
4.93505
4.93762
4.94019
4.94276
4.94533
4.94789
4.95046
4.95303
4.9556
4.95817
4.96074
4.96331
4.96588
4.96845
4.97102
4.97358
4.97615
4.97872
4.98129
4.98386
4.98643
4.989
4.99157
4.99414
4.99671
4.99927
5.00184
5.00441
5.00698
5.00955
5.01212
5.01469
5.01726
5.01983
5.0224
5.02496
5.02753
5.0301
5.03267
5.03524
5.03781
5.04038
5.04295
5.04552
5.04809
5.05065
5.05322
5.05579
5.05836
5.06093
5.0635
5.06607
5.06864
5.07121
5.07378
5.07634
5.07891
5.08148
5.08405
5.08662
5.08919
5.09176
5.09433
5.0969
5.09947
5.10203
5.1046
5.10717
5.10974
5.11231
5.11488
5.11745
5.12002
5.12259
5.12516
5.12772
5.13029
5.13286
[truncated: 1,042 more rows]

## Sheet: Residuals
Time	682	686	690	694	698	705	711	717	723	729	735	741	747
0	2.6771	0.97911	1.06099	0.49054	0.64274	1.97787	1.98046	-0.38753	2.79255	2.49769	1.09912	1.09912	1.13622
0.00257	0.51043	-0.93307	-0.46466	0.28766	1.21891	-1.84649	-0.66482	-0.95096	0.63459	1.61726	0.61876	0.61876	1.79965
0.00514	0.52921	1.24952	-0.82772	-0.06595	1.16047	-1.43354	-0.75297	0.08471	-0.77327	0.42714	0.98978	0.98978	1.58366
0.00771	0.44619	-1.18329	-0.51574	-0.05735	-0.57135	-1.28947	1.51742	-1.19811	0.82274	1.27861	-0.35475	-0.35475	-0.15361
0.01028	-0.63453	0.71595	-0.98803	-1.36147	-0.71619	-1.04238	-0.33381	-3.09353	-0.10438	-0.01892	-0.28262	-0.28262	1.0461
0.01285	-0.54257	0.1965	-3.21143	0.24053	-0.73751	2.08505	-0.88757	-1.61178	-0.15191	-1.10171	0.56471	0.56471	-1.01676
0.01541	-2.57532	-1.25544	-0.3155	-1.01174	-1.24881	-1.48214	-2.41321	1.96428	-0.69238	0.27249	0.41634	0.41634	0.10822
0.01798	-0.69543	0.58093	0.53451	-1.60633	-1.47631	0.34328	-0.87555	-0.60686	-1.83598	-1.66102	-1.33856	-1.33856	-0.14661
0.02055	1.30908	0.60863	0.27421	-1.6559	-1.51469	0.67199	-1.23615	-0.57886	-1.0595	-0.68822	0.78292	0.78292	-0.64318
0.02312	-0.47064	-0.97021	1.1939	-1.66603	-0.91747	0.41864	-1.18919	0.25568	0.90471	-0.72804	-3.49973	-3.49973	1.46371
0.02569	1.15954	-2.25475	-0.1773	1.27439	1.38378	-0.06528	-0.60783	-0.04062	-1.20914	-0.14561	-2.85689	-2.85689	-0.61044
0.02826	-1.61542	-0.61745	1.57757	-0.36903	-0.32326	-1.63391	-0.41342	-2.57831	-1.00821	-2.01105	-1.06666	-1.06666	-4.16376
0.03083	-0.80448	0.81097	1.36513	0.38784	0.56358	0.58844	-0.00175	1.3554	0.36522	-1.10127	0.25545	0.25545	-2.20755
0.0334	-0.37157	1.00167	-0.28896	1.47157	-0.11961	-2.09052	0.58004	0.77274	-0.90172	-1.24773	1.32883	1.32883	-1.54784
0.03597	-0.23942	0.83753	0.90503	2.11793	0.60302	0.71838	1.34836	-0.22489	-0.34505	0.20112	-0.33522	-0.33522	-1.07297
0.03854	-1.14032	-0.23122	0.22002	-1.11769	0.53115	0.66521	0.45289	1.74819	-0.96809	-0.81298	-0.09454	-0.09454	-1.32134
0.0411	-1.37838	1.68252	1.33767	3.83004	2.13941	1.33808	0.79803	-0.20793	-0.06363	-0.25373	0.21906	0.21906	-1.06716
0.04367	0.40008	-2.37035	1.02238	1.05583	3.29638	0.56003	0.74786	0.51427	0.98831	-0.21778	1.3152	1.3152	1.12461
0.04624	0.36543	0.12388	1.51498	2.52977	0.49168	0.48081	1.14916	-0.88578	1.97294	-0.43438	-0.6751	-0.6751	-0.32399
0.04881	0.51706	-0.68498	1.02484	1.44211	0.45926	-0.22296	0.16179	0.47929	-0.99889	-0.26995	-1.61069	-1.61069	-1.45145
0.05138	-0.60762	-0.71064	0.49278	2.89467	2.14254	1.47702	1.85728	2.01697	0.12613	1.41477	1.62847	1.62847	-0.17645
0.05395	0.05517	0.76382	-0.27696	-1.49573	1.22445	1.20333	1.79612	1.03591	-0.13414	-1.08163	1.05365	1.05365	0.59349
0.05652	-0.12235	-0.57569	1.22154	2.24613	1.9353	-0.37355	0.27228	2.43968	-0.7235	2.14923	0.40877	0.40877	2.89075
0.05909	-0.7671	-1.37538	0.59439	0.33683	-1.05368	2.48665	0.72928	-0.94938	-0.12149	-0.89743	-0.78468	-0.78468	-0.33108
0.06166	-1.75161	0.34435	-0.47477	0.76018	0.23561	1.88359	0.37812	0.9327	-0.41319	0.92657	1.97517	1.97517	1.91623
0.06423	-0.74466	0.3136	0.25168	1.01668	-0.15342	-0.61571	1.58517	0.63463	2.03777	0.98984	1.8691	1.8691	1.45134
0.06679	0.54651	-0.14883	-0.54415	0.77443	0.11512	-0.55691	-0.10324	1.64097	0.70494	0.54187	1.20696	1.20696	-0.08285
0.06936	0.18888	-0.82094	-0.437	0.91397	0.91919	1.00512	0.45717	-0.37517	1.27195	0.63227	0.75611	0.75611	-0.01165
0.07193	-0.29387	-1.05721	0.11402	-0.8168	0.11869	1.26944	2.06911	1.71167	1.13586	0.40469	0.19354	0.19354	0.65367
0.0745	0.7931	-0.59049	-1.72925	-0.73107	-2.45818	1.40394	-0.03177	1.56184	-0.42982	1.41049	0.18583	0.18583	-0.94592
0.07707	-1.10195	-0.47398	0.06375	-0.46182	1.6666	0.62853	0.39188	-0.22027	0.37165	-0.57367	-0.40058	-0.40058	0.34943
0.07964	0.09996	-1.233	0.72551	-0.16427	-0.57377	0.60789	-0.46438	-1.5088	0.4568	-1.68737	0.0096	0.0096	-0.46962
0.08221	0.72453	-0.14694	-1.85723	-0.0062	-1.80381	0.18633	2.11341	1.9931	-0.34132	1.28335	2.28494	2.28494	-0.01797
0.08478	-2.03283	-0.79534	0.27911	-1.81772	-1.42194	-1.72537	-0.25716	-1.05377	-0.48196	-0.96524	1.73493	1.73493	0.54675
0.08735	-0.72395	-1.75732	-1.85693	-0.15364	-1.12215	0.27963	-0.1265	0	-0.19293	0.75301	2.37682	2.37682	0.04898
0.08992	0.64701	1.76198	-1.5241	-1.65564	-0.21124	-0.06835	0.33215	-0.504	-0.31713	-0.17498	-1.65454	-1.65454	0.57924
0.09248	-0.18485	-0.59491	-1.22138	-0.60465	0.08838	1.97903	1.01697	-1.49295	-0.87521	0.53023	-0.46627	-0.46627	0.26762
0.09505	-0.44521	-1.45106	0.04217	-1.00862	-1.31121	0.93292	-0.98894	-2.04259	-0.70061	1.61983	-0.28502	-0.28502	-0.64833
0.09762	0.88159	-0.98981	-1.26631	-0.22444	-0.64465	-0.83721	0.46484	-0.76707	0.83539	1.28641	-1.0833	-1.0833	1.53154
0.10019	-2.52482	-0.97686	-1.26459	-3.05001	0.5321	-1.34268	-1.0713	1.58425	0.51945	0.45884	-0.64828	-0.64828	1.15
0.10276	-0.8694	-1.47798	1.23156	-0.81585	-0.85489	-1.69407	-1.09154	-0.03535	0.4086	1.14909	-0.00782	-0.00782	-0.12869
0.10533	-0.53099	-1.24019	-0.22318	0.95742	-0.43722	0.2296	0.55271	0.10679	-0.55172	-0.5844	-0.7893	-0.7893	1.87569
0.1079	0.31506	-1.55265	-0.25612	-2.22422	-1.13491	0.6975	-0.77788	-1.22487	-0.21257	0.22557	-1.12477	-1.12477	1.02103
0.11047	-1.12858	-3.83112	-0.60153	0.98432	0.07916	-0.01243	-1.03362	-0.92598	-0.42367	1.17323	-1.3405	-1.3405	1.98462
0.11304	1.78789	-0.81239	-0.22138	-2.02405	0.83395	-0.07545	0.39838	0.87572	-1.65646	0.188	-0.22922	-0.22922	1.1962
0.11561	-2.55808	-1.12429	-0.11059	-1.00469	-0.99912	0.59125	-0.1042	0.06474	1.0752	0.44821	0.80194	0.80194	-1.32214
0.11817	2.34452	0.25674	0.45806	0.41971	0.83354	-1.11965	-0.01209	-0.04701	0.78888	-0.38138	0.55556	0.55556	-0.65973
0.12074	-1.08099	-0.66419	-0.24561	-2.05461	-0.63422	-1.46875	-0.98755	0.40383	-1.57173	-0.70477	-0.59436	-0.59436	-0.2183
0.12331	0.03296	1.21845	-1.19255	0.38948	-0.30296	-1.9509	0.17487	0.92314	0.46419	-1.85815	1.78754	1.78754	0.09492
0.12588	-1.53147	0.06847	0.02519	-1.6708	0.70301	-0.30544	0.12569	1.10399	-0.80982	-0.88815	0.46426	0.46426	1.51984
0.12845	0.43192	1.41382	0.58492	-2.09179	-0.92976	0.12979	-0.61281	0.96815	1.04935	0.0449	-1.11426	-1.11426	-0.33083
0.13102	0.2067	0.24246	-0.61542	-0.35488	-0.56189	-0.62364	0.08616	-1.08554	1.17234	-0.27155	-2.08565	-2.08565	-1.25537
0.13359	-1.56548	1.64072	-0.70078	0.61344	-4.04705	-0.76451	-0.48037	0.71833	1.67236	-0.03154	0.57739	0.57739	0.29643
0.13616	0.68279	1.14282	-0.51114	-1.25778	0.04055	0.97922	-2.17598	-1.30929	0.65722	-0.20045	-2.5411	-2.5411	2.05185
0.13873	1.33624	1.49974	-1.28409	-0.97235	0.7399	0.59345	-1.67734	-0.74541	0.95479	-0.0519	0.64819	0.64819	0.35095
0.1413	1.04149	1.38882	0.4979	-2.00207	-1.09774	0.63761	-1.24507	2.21482	0.56397	-1.46	-0.27289	-0.27289	-0.16831
0.14386	-0.13935	1.28133	-0.01476	1.84859	-0.13576	0.07708	0.28153	-1.96607	0.40487	-0.63529	-1.59981	-1.59981	0.475
0.14643	1.00383	-0.05592	-0.87	0.3483	-0.11117	0.4378	-1.23056	0.01152	-0.09529	-0.29551	-0.63875	-0.63875	-0.00132
0.149	-0.15758	1.25464	-0.25106	-0.85455	0.95202	1.2321	-2.01102	-0.78622	0.56945	-0.13967	-0.88204	-0.88204	0.47173
0.15157	1.35275	-0.19275	0.38311	0.44196	-0.10057	-0.44458	-3.55718	0.42097	0.46171	0.09075	-0.15826	-0.15826	-1.04785
0.15414	-0.54905	0.30971	-0.04175	0.3202	1.95296	-0.90395	-1.78911	1.6897	0.86878	0.07479	-1.2226	-1.2226	0.11436
0.15671	-0.83794	1.04838	1.26812	-0.238	0.88039	0.30247	1.69387	0.2628	-0.12827	-0.22047	-1.76972	-1.76972	0.62849
0.15928	2.69285	-0.94589	-0.82941	0.90437	0.17412	0.67047	1.15607	-1.30468	-1.10046	-1.18975	-1.62485	-1.62485	0.48817
0.16185	0.57042	-0.12132	0.70828	0.05174	-1.11984	0.9351	0.2821	-1.94709	-0.35937	0.40105	-0.59896	-0.59896	0.65422
0.16442	0.73697	1.9712	0.43476	-0.33885	-1.4332	0.88191	2.25166	1.01438	0.31022	-0.73847	1.33461	1.33461	-1.38219
0.16699	0.66443	-0.01699	0.81349	-0.70492	-1.36123	-0.15514	-1.01881	-0.18401	0.16446	0.49406	-0.80076	-0.80076	-1.11458
0.16955	2.26001	2.00144	0.41947	1.11599	1.55736	0.13791	0.52161	-0.76817	1.561	0.88968	-0.0917	-0.0917	-1.51459
0.17212	1.84427	0.05916	1.38071	0.73927	1.60101	-1.52677	0.06769	-1.09779	-0.66903	1.33082	-0.67259	-0.67259	0.27333
0.17469	-0.25961	0.55286	0.58512	-1.29246	1.16606	0.92703	0.75193	1.08899	-0.44107	-0.5662	-0.01034	-0.01034	-2.94352
0.17726	0.35143	1.14305	-0.52454	0.25069	2.69408	0.3992	1.47336	-1.91509	-0.25208	-1.55228	-0.37372	-0.37372	0.23349
0.17983	0.97438	1.66792	0.68151	0.17833	1.06936	-0.93672	-1.31837	1.62339	-1.79974	0.07922	0.18786	0.18786	-0.87527
0.1824	0.61179	0.54315	-0.46602	-0.76993	-1.28596	-0.63814	1.03672	-0.45464	-0.43256	0.68767	-1.09644	-1.09644	-0.52961
0.18497	-0.76373	1.14102	0.92578	1.25575	-0.92626	-0.23926	0.68877	-0.79921	0.26286	0.63427	1.31461	1.31461	0.04157
0.18754	2.68818	1.02236	-0.2246	0.70952	0.83134	0.3001	-0.00241	-1.38582	-0.27295	1.81063	-0.53463	-0.53463	1.15073
0.19011	0.79003	1.36456	-0.90898	2.44047	0.901	-0.81784	-0.48621	-1.16329	-1.07813	0.55227	-0.28382	-0.28382	1.73545
0.19268	1.62009	1.41458	-0.15269	-0.74372	1.83491	0.47594	-0.26993	-0.65021	-0.34053	0.67668	-0.29044	-0.29044	-0.07014
0.19524	1.61228	0.00829	0.17492	-0.09052	-0.43194	0.85067	0.97816	-0.25347	-0.40192	-0.51325	0.73854	0.73854	0.02993
0.19781	0.99823	1.87443	-0.05151	-0.02279	0.84465	-0.92786	0.41871	-1.17124	1.05184	-0.95219	0.0039	0.0039	0.39629
0.20038	2.05937	0.70378	0.49066	3.64978	1.29125	-0.08557	1.51594	0.39139	-0.34474	-0.09667	-0.78038	-0.78038	0.49399
0.20295	-0.60873	1.42203	0.5703	0.68411	0.04517	0.64339	-0.06828	0.77303	0.36541	-1.22533	0.08669	0.08669	-0.09375
0.20552	1.03475	2.96575	1.99747	0.27122	-0.41302	0.98462	-1.72078	0.93047	-0.37982	0.82177	1.02549	1.02549	0.1732
0.20809	0.51659	2.13834	0.98243	1.21534	-0.90686	-0.09072	0.07889	-0.98236	-0.48071	-0.3643	-1.03167	-1.03167	-1.31689
0.21066	-0.29922	1.00594	0.76739	0.78184	0.35858	0.47562	1.1025	-1.74691	1.17808	0.27085	-0.15189	-0.15189	0.05601
0.21323	0.63418	0.62142	-0.06996	-1.44376	-1.03423	-0.63262	0.33757	1.58211	-0.99501	-1.75169	-1.3536	-1.3536	-0.22877
0.2158	2.10893	3.02457	0.23637	-0.21878	-0.33529	0.34861	-0.00889	0.88399	1.00464	-1.58128	0.50639	0.50639	-0.21827
0.21837	2.68504	1.71792	0.52479	0.99778	0.26086	-1.32238	-0.55692	0.35133	-0.03475	-0.36828	0.0317	0.0317	0.45154
0.22093	-1.10546	-0.11693	-0.93727	-0.65798	1.37975	-0.43823	-2.22945	2.06406	0.2106	0.69536	0.89629	0.89629	1.80438
0.2235	-0.89424	2.58511	-0.05743	-0.77616	0.04463	-1.08278	-0.45785	0.08649	0.67826	-0.19884	0.37641	0.37641	-1.34027
0.22607	0.76991	0.93022	0.91978	0.29114	-0.19332	0.17316	2.337	0.23317	-0.18389	-1.73293	-0.73944	-0.73944	1.5767
0.22864	-0.34881	-0.37236	0.07629	-0.08805	-1.85163	0.48913	1.14113	-1.66314	0.10804	-2.324	-0.21889	-0.21889	-0.44684
0.23121	-0.304	0.98974	-1.17765	-0.19118	-1.20342	-1.6234	0.54904	-0.5789	-0.75466	-0.47278	-1.14794	-1.14794	-0.32085
0.23378	0.2606	-0.38464	-1.52227	0.65574	-1.44565	0.64934	0.10248	-0.96585	0.79643	-0.16102	0.61243	0.61243	-0.15665
0.23635	1.85765	0.000645654	1.23141	3.21176	-0.69272	0.773	0.24861	0.68173	1.30995	0.93216	0.2128	0.2128	-0.80918
0.23892	-0.0788	1.64469	-1.79966	1.04653	-0.89449	-1.02378	-0.36115	0.82978	-0.18178	-1.19093	-0.13405	-0.13405	-0.74169
0.24149	-0.5422	0.3466	1.25852	0.10658	0.53912	-1.25327	0.04299	0.73367	-0.0877	-1.83421	-0.10484	-0.10484	-0.67663
0.24406	0.7794	0.53644	0.8601	0.1698	-0.45709	-0.24808	-0.47568	-2.40697	-1.61006	-1.73227	-0.03888	-0.03888	-1.30238
0.24662	2.94071	0.69376	-0.02204	0.42147	-0.47054	0.28428	-1.3755	-1.1731	0.79059	2.03184	-0.35407	-0.35407	1.16009
0.24919	1.49357	0.24641	0.79287	0.29385	0.21082	-1.11462	0.07306	0.94412	-0.90619	-0.1705	-1.28657	-1.28657	-1.0459
0.25176	1.41062	0.88979	-0.61782	1.19549	-0.11337	-2.10307	-0.58021	-1.34017	-0.9882	1.04	-0.586	-0.586	0.48579
0.25433	0.63119	-1.84795	0.48328	-0.97495	0.09699	-0.98767	0.96361	-0.27232	-0.92823	0.71416	-2.61192	-2.61192	-0.36688
0.2569	-0.37551	0.08517	-0.46929	1.23063	2.05943	-1.01387	0.26716	1.15246	1.48347	-0.21762	-0.98879	-0.98879	-0.45289
0.25947	0.54092	0.41939	1.24329	-0.03389	-0.25372	-0.28911	0.67763	-0.25658	0.89132	-0.21995	-0.11247	-0.11247	-2.2388
0.26204	-0.34722	2.7568	1.35891	1.40388	0.08776	-1.24938	-0.76119	0.14715	-1.50563	0.36672	-0.84657	-0.84657	-0.50179
0.26461	-0.24601	0.55546	-2.32919	-1.28219	0.30897	-0.49887	-2.31283	0.37666	-1.74508	-0.27596	-0.02508	-0.02508	-2.3647
0.26718	-1.19991	0.44157	0.81269	-0.93813	0.80232	-0.78273	0.23657	-1.15593	0.20255	1.18011	0.1343	0.1343	-0.04261
0.26975	0.39033	0.31571	0.82211	0.20772	1.28491	0.26497	-0.15705	-1.44734	1.57548	-1.61485	0.0204	0.0204	0.3961
0.27231	1.91364	-0.42418	-1.44995	-1.66227	-0.46658	0.84469	-2.26961	1.28162	0.68043	0.60022	-0.06893	-0.06893	-1.38721
0.27488	-0.3539	0.0148	0.1051	-1.40525	-0.28494	0.12974	-0.12577	-0.63542	0.62677	0.01653	-0.24658	-0.24658	-0.75338
0.27745	-0.552	1.28479	-0.93822	-0.47846	-0.9659	-0.40692	-1.02787	-0.39584	-1.09479	1.60265	0.76759	0.76759	-0.75552
0.28002	-0.69003	-1.46246	-0.52284	-0.48688	-0.26891	-0.96001	0.28929	-2.06792	-0.80468	-0.88639	0.09946	0.09946	0.60717
0.28259	-0.68912	0.64213	0.85888	0.21958	-1.16691	0.00807	-0.00465	0.04995	-0.30791	-1.12758	0.53823	0.53823	0.96339
0.28516	-1.45621	0.41612	-2.04199	-0.55927	0.87248	-0.63808	-2.02588	-0.17398	-0.17695	-0.40886	-0.47715	-0.47715	0.32181
0.28773	1.20762	-0.18148	1.15182	0.01926	-0.90674	-0.118	0.84302	-0.46466	0.47895	1.25642	-1.59507	-1.59507	-0.61613
0.2903	-0.61582	-1.19863	-0.23229	2.10746	-0.88589	-0.20031	-1.53757	-0.5673	-0.67779	-0.14154	-0.23893	-0.23893	-0.22398
0.29287	0.35727	0.68482	2.18412	1.03279	0.94847	0.3278	0.83209	1.08338	-0.56683	-2.30129	-2.01968	-2.01968	0.4678
0.29544	0.01141	-0.69547	0.16365	-1.38653	0.76809	0.1192	0.86664	-2.0095	-1.01059	1.73553	1.39355	1.39355	0.14266
0.298	0.54946	1.37837	0.37236	-0.80136	-0.03803	-0.64809	-0.7954	1.89513	-0.79832	-1.22195	0.64971	0.64971	-1.21615
0.30057	-0.00569	0.24164	-0.83738	1.36189	-0.09669	-1.26856	-0.49452	0.80772	0.1196	0.50332	0.27865	0.27865	-0.05383
0.30314	0.71649	-0.41697	-1.36762	0.70538	-0.74413	-1.59737	-0.51318	-1.3878	-0.15095	-0.99079	0.43653	0.43653	-2.6174
0.30571	-0.02507	-1.1637	0.30768	0.58973	-1.47969	-0.75227	1.87828	-1.1281	0.49437	-1.51094	-1.15965	-1.15965	-1.47877
0.30828	-0.5644	1.02706	-0.04073	-1.44303	-1.32021	-1.9657	0.73973	0.42683	-0.04723	2.2898	-1.96682	-1.96682	0.47448
0.31085	0.25876	0.67694	-1.10826	-1.47677	1.06557	-0.41281	-0.71978	-0.10381	0.11548	0.56164	-0.20728	-0.20728	-0.14245
0.31342	0.31172	1.90126	1.02302	0.55623	-1.10224	1.02004	-1.04257	-0.34593	0.17824	-1.02131	-0.28695	-0.28695	-1.06748
0.31599	-0.81257	0.89922	0.44891	0.43439	-1.08841	-0.57369	0.08734	0.11256	0.52234	-0.29171	0.35803	0.35803	-2.39346
0.31856	-0.12425	0.74173	-0.30222	0.53522	-1.12445	-0.47207	0.86429	0.4167	0.31968	1.99351	-0.13902	-0.13902	-0.8109
0.32113	-0.53993	0.86603	2.64869	-0.2469	-0.01641	1.52276	-0.00924	0.62431	-0.15506	-1.26992	-2.64289	-2.64289	-0.86139
0.32369	0.77657	0.50119	1.4425	0.20654	0.12437	0.25997	-0.39169	-1.22396	-1.5777	-2.6752	0.17493	0.17493	-0.72165
0.32626	0.12811	-2.01923	-0.18104	-0.93065	0.93815	-0.28582	-0.11588	1.64483	-2.72499	-1.42626	0.54722	0.54722	0.41407
0.32883	0.09896	0.53198	-0.67495	-0.19002	0.17048	-0.24036	-0.72913	1.73106	-1.82082	0.33386	0.31769	0.31769	-0.07267
0.3314	0.35324	-1.22192	0.16457	-0.82242	0.97907	-1.49569	0.46537	-0.0889	0.06321	-1.48947	1.72952	1.72952	-0.09704
0.33397	-1.26546	-0.07237	0.17302	1.37891	-0.41699	0.57821	0.52638	1.90342	-0.82832	-0.61177	-1.52879	-1.52879	0.65463
0.33654	0.1532	-0.14354	1.13767	-1.3664	1.48353	0.15247	0.19518	-1.58691	-0.93773	1.31876	1.04931	1.04931	-0.86079
0.33911	-0.51236	0.99008	-0.42495	0.38794	-0.64675	0.2101	0.69877	0.56658	0.89405	-0.09911	-1.45417	-1.45417	-0.21618
0.34168	0.78568	-0.03554	-1.20182	0.1868	0.02924	-1.40807	0.13345	0.40148	0.9152	-0.32271	-0.21871	-0.21871	0.17463
0.34425	-0.70863	-0.57018	-0.71209	-0.26988	1.9879	1.7411	-0.67067	0.59169	-0.21838	0.40269	-0.46493	-0.46493	-0.27278
0.34682	0.60488	-1.35019	0.64568	0.29925	-0.60817	-1.2765	-0.52145	0.14232	-0.71481	1.15409	1.4573	1.4573	0.61143
0.34938	0.70772	0.05523	-0.43766	0.47666	0.59448	1.53419	1.52311	0.05474	-0.41861	-1.17387	1.24161	1.24161	0.86226
0.35195	-0.51564	-1.04711	0.07454	0.2856	0.03976	0.98313	0.74964	0.09687	-0.01043	-0.69657	0.27648	0.27648	1.05961
0.35452	2.21088	0.14627	2.25115	0.29109	-0.16661	0.74104	-0.4325	-0.97126	-0.74741	-0.46184	0.35937	0.35937	0.13381
0.35709	-0.43548	-2.27325	1.57936	0.83623	-0.8282	0.86171	-1.10696	0.40258	0.56123	-1.022	0.73272	0.73272	0.63141
0.35966	-1.23802	1.27603	0.25113	-0.50507	0.34835	-1.12806	-0.84291	0.57739	0.86795	1.15239	0.7549	0.7549	0.77723
0.36223	0.62574	0.35034	0.46433	-0.63357	-0.40748	-1.43333	1.21937	1.65978	-0.03108	0.12829	-0.68883	-0.68883	-0.45711
0.3648	2.7154	0.15703	1.26712	0.01988	-0.71669	1.03539	1.23634	2.07238	1.4859	0.28179	1.47916	1.47916	0.16688
0.36737	-0.33932	-1.20551	-1.23753	-0.74942	1.58669	-0.37583	-0.91807	0.57294	-0.01306	-0.618	-0.77161	-0.77161	0.01172
0.36994	-0.60587	-0.45752	1.93838	-0.44429	0.67143	-0.40476	0.00818	0.917	0.61517	-0.25331	-0.19271	-0.19271	0.66035
0.37251	1.10714	0.73034	-0.6079	-2.34142	-0.04923	0.15667	-0.7847	2.89	1.52927	2.6311	1.34801	1.34801	-0.06108
0.37507	0.17215	0.70083	0.60689	1.37247	-0.35523	1.04314	-0.29283	0.61971	-0.13469	0.35761	1.21623	1.21623	1.06123
0.37764	-1.11426	-0.17842	1.10856	0.89549	0.60992	0.08276	0.75868	-0.35992	-0.10802	0.89506	0.60716	0.60716	0.52424
0.38021	-0.01201	-0.908	-0.16912	0.4152	0.02212	-1.19799	-0.12886	-1.53342	0.62551	1.09568	1.60505	1.60505	0.82339
0.38278	0.62669	0.59161	-1.53283	-0.22979	0.26607	1.25609	-0.74348	-0.51982	-0.26957	1.94382	0.42716	0.42716	-0.06543
0.38535	-0.43103	-0.37254	0.01721	-0.15692	0.81468	1.59497	0.39588	0.76594	0.11803	1.38044	2.4539	2.4539	-0.06656
0.38792	1.13086	-0.96725	0.55371	-0.32191	0.0729	-0.33779	-0.69825	1.40949	1.25681	-0.69546	2.4964	2.4964	-0.69508
0.39049	1.81043	-0.73385	1.58248	0.56469	1.01089	-0.41023	-1.089	0.59041	1.19476	0.39189	0.36649	0.36649	1.37876
0.39306	0.4703	-0.29159	0.27627	-0.26305	0.07241	-1.82744	0.41291	-0.7488	0.69079	0.4694	0.57449	0.57449	-0.67446
0.39563	-0.53554	1.46352	-0.90187	0.80262	-0.75858	0.37212	-0.95313	-0.49056	0.55654	-0.00522	0.99706	0.99706	1.4539
0.3982	-0.11492	0.68019	-1.42306	0.77988	-0.42754	-1.16284	1.4846	-0.37729	-0.16192	0.70617	-0.06534	-0.06534	0.84932
0.40076	0.44904	-0.45921	-0.2103	1.54337	-0.30477	1.62565	-0.97918	0.21491	0.92578	1.27946	0.08941	0.08941	1.73188
0.40333	-1.96646	0.79449	-0.40777	-1.3009	-0.52672	-0.21493	1.59569	0.59085	1.62086	1.99503	1.38482	1.38482	0.15884
0.4059	-1.40638	-0.48948	0.61088	0.79663	0.47938	1.04872	-1.33875	0.53086	-0.90624	1.03398	0.86155	0.86155	-0.50557
0.40847	0.6134	0.4699	0.37082	-1.94123	-0.86129	1.27608	2.16471	0.0676	1.40649	-0.45303	0.2925	0.2925	0.57819
0.41104	-0.53885	-0.69191	1.12918	0.62292	-0.24986	1.13977	-0.38486	0.85154	2.30197	-0.59915	1.96563	1.96563	0.37318
0.41361	-0.42758	1.71432	-2.82135	0.1182	0.48281	0.23207	-1.16027	-0.44875	-1.48245	0.51667	1.70854	1.70854	-0.11146
0.41618	0.33703	-1.37682	-0.14435	0.21613	0.25656	-1.74941	1.42204	1.7159	0.30632	1.21097	0.62879	0.62879	-0.13685
0.41875	-2.10695	-0.91632	-1.08322	0.57967	-1.19247	1.00561	-0.62711	-1.06403	2.49453	1.70345	1.01331	1.01331	0.18034
0.42132	-1.24292	-1.44075	-0.22621	-0.27106	-2.29535	-0.21623	-0.21004	1.20969	-0.62283	1.18005	0.88601	0.88601	-1.13753
0.42389	-0.92158	-1.62987	1.07097	0.90004	-0.84949	-1.47336	-0.44878	-1.31653	0.73381	-2.50871	0.30804	0.30804	1.21381
0.42645	-0.18877	-0.02041	1.20423	-0.20372	1.26199	1.90094	0.2231	-0.12459	-2.06437	1.26522	1.17803	1.17803	1.7874
0.42902	-1.2553	-0.47654	0.36377	-1.61548	0.03685	-1.63209	-0.8054	-0.19812	0.14976	0.61509	2.3695	2.3695	-0.10962
0.43159	-0.93118	0.35519	-0.47391	-3.93412	0.80096	-0.44537	1.71988	0.9266	1.27351	1.90488	1.36055	1.36055	-0.40708
0.43416	0.69803	-1.83152	-2.79617	-4.13905	0.0876	0.18012	1.22168	-2.33195	-1.43903	-0.26101	1.54081	1.54081	0.34737
0.43673	0.2163	-0.50012	0.55592	-0.15087	0.81668	-0.91022	-0.7572	-0.83754	-0.80354	-0.14225	-1.63479	-1.63479	2.19929
0.4393	-0.02032	-1.25253	0.66238	-0.94367	-1.41516	-0.31225	-1.03245	-0.38874	-1.35957	0.25545	-0.50519	-0.50519	1.66306
0.44187	0.00813	1.476	1.19447	0.11795	-0.67794	1.5569	-0.85528	0.53777	0.62339	-0.34298	-0.50804	-0.50804	0.47647
0.44444	-0.42137	1.49777	-1.74159	1.04275	0.55968	-1.1551	-1.28853	0.66184	1.45909	-1.072	1.29904	1.29904	0.60892
0.44701	0.83671	-1.0864	1.30561	-1.6928	0.31553	0.57528	-1.05315	0.06809	1.63655	0.92483	1.08917	1.08917	-0.67587
0.44958	-0.50024	-1.40766	-1.47639	-1.03148	-0.68499	-1.61484	-1.70798	0.24476	-0.83852	-0.15613	-0.02453	-0.02453	-0.60467
0.45214	-0.06615	-1.13137	-1.75096	-0.34982	-2.11875	0.86383	-0.74571	1.36239	0.70448	0.88733	-0.73225	-0.73225	0.69568
0.45471	-0.04244	-0.11614	-0.68543	-0.9623	-0.71385	-0.87578	-1.28843	0.59865	-0.79314	0.40412	1.27932	1.27932	-3.98026
0.45728	-1.48571	0.65347	-0.51985	-0.91253	0.23996	-0.62223	-1.33947	2.05087	-1.53969	-0.21875	-0.91478	-0.91478	-1.0222
0.45985	-1.02472	-0.96332	0.27237	-1.50782	0.05044	-2.6384	-1.71916	0.48554	-1.77986	0.15815	-1.54033	-1.54033	-0.34299
0.46242	0.43849	-2.73682	-0.42589	-0.89186	-0.9868	-1.1145	-0.51909	0.74263	0.92984	-0.046	-0.4679	-0.4679	-0.54658
0.46499	0.44695	0.27842	-1.1841	3.29757	-2.02053	-2.34278	1.60987	-1.15409	-2.5869	-1.28478	1.16965	1.16965	-0.0933
0.46756	-0.06673	-0.08748	-0.24647	-0.75983	-1.2022	-0.08215	-0.32581	-0.9103	-0.47608	-0.35888	-1.1414	-1.1414	0.78137
0.47013	-1.50395	-0.85391	0.35365	-2.20622	-0.82803	-1.6375	0.34127	0.36909	-2.43978	0.03266	1.15182	1.15182	-0.71508
0.4727	-0.18473	-2.13829	0.04369	-2.13012	-0.49904	-0.07206	-1.03708	-0.30767	1.06709	0.65774	0.22004	0.22004	-0.86684
0.47527	-2.45646	-0.000434689	-1.03679	0.05036	0.19204	0.05979	-1.02958	-0.2506	0.36412	-0.31778	0.66914	0.66914	0.7977
0.47783	0.08005	-0.86528	-0.0993	0.53171	-0.96946	-1.0182	0.26257	-0.95262	-0.49371	1.43509	2.15774	2.15774	-0.67766
0.4804	1.39633	-1.49047	-0.69082	-1.93244	-2.34439	1.19372	0.83747	-0.23024	-0.41804	1.25538	0.0101	0.0101	0.44123
0.48297	-0.09258	-2.13813	0.0685	0.19378	-1.52064	0.93925	-0.84794	-0.2809	-0.76423	1.46529	2.02217	2.02217	-0.46874
0.48554	0.70857	-1.60934	-1.46453	0.33949	-1.17128	0.04792	-0.0638	0.45061	0.25145	1.42476	0.8619	0.8619	-0.84704
0.48811	-1.50758	-1.65639	-0.49429	-0.27929	-1.56332	0.27266	-0.76062	0.09917	-0.15397	-0.29344	-1.26267	-1.26267	-0.91471
0.49068	-0.24474	-1.1993	-2.55845	-0.02701	0.17131	-0.68068	-0.72343	-0.91744	-0.45771	0.57154	-0.57917	-0.57917	-1.3804
0.49325	0.78303	0.73094	-0.40186	-0.09067	1.37331	-0.03263	1.26244	-2.01231	-0.05388	0.90071	-0.93742	-0.93742	0.3124
0.49582	-2.21241	-1.28284	-1.0819	-2.01918	0.43561	0.92253	-0.35173	1.06648	0.39684	-0.1639	0.29188	0.29188	1.26138
0.49839	-0.839	-1.37335	0.54313	0.23286	-0.86705	0.15884	0.0427	-0.22259	-1.20217	0.65455	0.85101	0.85101	1.28152
0.50096	0.52519	-1.6491	-1.2941	0.15521	0.36195	-0.69753	0.53672	-1.15848	-1.42172	0.63627	0.87346	0.87346	1.25259
0.50352	0.03572	-1.10834	-0.98994	-0.91746	-0.30443	-0.28576	1.14872	0.01704	-0.36579	1.56656	-0.35172	-0.35172	-0.19642
0.50609	0.31652	-1.45024	-1.00928	0.65309	-1.96572	-0.03652	0.1074	-1.29191	-0.3473	-0.95313	1.6965	1.6965	-0.01038
0.50866	-0.10614	1.97635	0.61028	-0.05787	-1.54285	-0.20526	-1.02577	-0.19743	1.43861	-0.13064	2.36213	2.36213	0.38888
0.51123	-1.28101	1.1948	-1.12382	-1.52928	0.68418	0.21351	0.24924	-2.54121	-1.84195	-1.51715	-0.44325	-0.44325	-0.86505
0.5138	0.38608	0.14218	0.84679	1.12478	-0.24926	1.14176	1.253	1.50125	-1.36675	-1.39625	-0.28257	-0.28257	-0.47902
0.51637	0.30823	-1.61667	0.11033	-0.9608	-1.66513	-0.40493	-1.39882	0.2889	0.11837	0.08965	2.09251	2.09251	0.7271
0.51894	0.4303	0.1499	0.1088	-2.18093	2.49017	0.47812	2.01987	-0.19248	-0.20098	-0.41428	-1.15858	-1.15858	0.36112
0.52151	-1.53986	-0.084	-1.21087	1.94696	1.00869	1.54735	-1.40245	-0.87901	-0.09124	-0.37753	0.63394	0.63394	-1.0612
0.52408	-0.19118	-1.31203	0.10854	0.84462	-1.104	-1.85736	-0.54307	-0.02359	-0.05049	-0.92758	0.4117	0.4117	-0.34637
0.52665	0.01678	-2.20578	1.00683	1.11483	-1.1193	-0.44064	-0.0403	-0.81699	1.53789	1.05498	0.87268	0.87268	-0.91424
0.52921	-0.41452	0.86086	-0.02364	-1.36143	0.21491	-1.64126	-0.77623	1.25743	-1.43471	-0.70509	0.62253	0.62253	-0.49904
0.53178	-0.03172	0.04466	-0.503	-1.98662	0.32156	0.43779	1.28358	-1.01844	-0.39763	-1.62598	-1.33281	-1.33281	0.53479
0.53435	0.34296	-0.46962	-0.74208	0.41699	0.97767	-0.16486	-0.8428	-1.12183	-0.64408	1.15724	0.85875	0.85875	0.45607
0.53692	-0.37848	-1.37734	-0.03499	-1.94017	0.82474	1.2168	0.11479	0.43579	-1.49366	0.71614	1.56399	1.56399	0.96103
0.53949	-0.7402	-0.48627	1.13361	-0.35183	0.48391	1.53803	-0.53696	-0.3175	-0.24939	1.97735	0.32728	0.32728	0.26461
0.54206	-1.34202	0.08889	-2.39991	-0.87845	0.29598	0.685	1.27874	0.08161	1.32479	0.1746	0.41424	0.41424	-0.30552
0.54463	-0.38199	0.74442	2.69195	0.58288	-0.22228	-0.63547	-0.53155	0.64357	0.68097	-1.02607	2.17688	2.17688	-0.83027
0.5472	-0.78067	0.72759	-1.86579	0.94679	-0.422	-1.25266	-1.7877	-0.03488	-0.575	-0.97148	1.44528	1.44528	0.21809
0.54977	0.48184	-0.82963	-0.7547	0.84595	-0.90155	-1.1797	0.11185	-0.3223	0.9986	0.88028	0.41534	0.41534	0.6085
0.55234	0.47945	-1.60315	-1.8927	-1.54228	0.13924	0.86836	0.91808	-3.01265	-1.10351	-0.80585	-1.19308	-1.19308	-0.43415
0.5549	-0.82486	-0.4029	-0.97133	-0.48886	-1.25039	-0.75245	-0.59623	1.1904	-2.81433	-1.5444	-1.16917	-1.16917	0.02548
0.55747	0.8471	-0.78619	-0.11385	1.10687	0.44346	1.00277	0.37249	0.03376	0.25314	2.1581	2.26447	2.26447	-1.04155
0.56004	-1.83173	0.73529	-0.17801	-0.43892	0.0305	0.65336	-0.56431	-0.70989	0.56843	0.29167	-0.23153	-0.23153	2.25461
0.56261	-1.20243	1.58157	-0.46201	-0.05026	-1.52763	-0.77533	-0.33063	-0.74626	1.16512	-1.45754	1.28332	1.28332	0.9106
0.56518	0.45681	0.21268	0.52192	0.5669	0.22272	2.04905	1.24059	-0.09105	-1.16548	0.85659	-0.0149	-0.0149	1.33158
0.56775	0.25666	-1.36919	0.45826	0.64692	-0.61611	-0.79499	-0.93826	-0.10463	-0.58745	-0.13658	1.08015	1.08015	-0.42571
0.57032	0.52398	-2.11642	-1.17309	-0.75992	-0.09306	3.21922	1.80417	-0.0071	0.27372	0.09305	-1.69711	-1.69711	0.75299
0.57289	-1.42743	1.88988	-1.16056	0.95536	1.21581	0.40241	0.76444	-0.44235	-0.3227	-2.0772	-0.62159	-0.62159	1.07652
0.57546	1.72896	0.80633	-0.78385	-0.20974	1.81841	-0.8249	1.15129	-1.76281	-0.36667	3.05462	-1.69902	-1.69902	-0.44962
0.57803	-1.50467	0.12702	-2.11702	-0.15454	3.14412	-0.16426	0.25213	-0.32992	1.09257	0.43411	0.51012	0.51012	-1.30004
0.58059	0.25579	-0.05106	1.58563	-0.53602	1.63957	-1.16747	0.1195	0.2538	0.34565	1.40069	0.22409	0.22409	0.85511
0.58316	-1.29752	0.2495	0.69471	-0.74295	-0.0541	0.76578	-1.00309	-0.45031	-0.07495	1.1523	0.48463	0.48463	-0.54975
0.58573	0.3121	1.24267	1.74713	1.73618	1.19847	-0.58657	2.91116	0.39158	-0.06868	0.69967	-0.66539	-0.66539	0.14356
0.5883	-0.81159	-0.18062	0.14653	1.10298	0.6292	-0.06662	-0.33476	0.09399	-2.46646	0.07377	1.09446	1.09446	-0.02704
0.59087	1.92067	0.42164	1.45811	0.10708	1.11669	0.17115	0.9179	-0.19516	-0.50451	0.97877	2.6521	2.6521	1.43543
0.59344	0.25958	-0.50567	0.14196	-0.32587	-0.52459	0.86233	1.64226	1.27021	-0.94444	-0.73631	2.77502	2.77502	0.97108
0.59601	-1.29088	-1.1753	0.58407	0.21383	-0.78188	-0.62278	0.87225	1.02872	-0.56354	1.2997	1.75965	1.75965	-0.11134
0.59858	-0.74795	-0.70989	-0.6012	0.17755	0.20352	0.85307	-0.50174	0.98897	-0.5196	0.59745	0.55622	0.55622	0.36113
0.60115	-1.09141	0.36484	0.5288	-1.22596	-0.44434	0.68939	-1.32551	2.1583	0.34219	-0.17454	1.97281	1.97281	-0.8846
0.60372	-1.81274	-0.58233	-0.45738	1.29908	-1.29578	1.88653	-1.0524	1.04435	0.40516	0.97513	-0.73444	-0.73444	-0.26185
0.60628	0.42522	-0.72185	-0.11755	-0.34301	-0.96487	-0.83688	1.20321	1.21855	0.4613	0.40737	-0.1999	-0.1999	1.43832
0.60885	-1.97632	-0.91795	-2.12984	0.73318	0.4735	-1.11255	0.54619	0.52179	1.34036	-0.60244	-0.77036	-0.77036	0.42194
0.61142	-0.65994	0.06584	-0.11356	1.84765	-0.83555	-1.2759	2.10555	-0.43454	-0.52545	0.35493	1.70561	1.70561	2.64297
0.61399	-1.49113	-0.25947	1.58906	0.42729	0.62779	2.35607	-0.2532	-0.1205	1.0414	1.09603	2.44215	2.44215	0.19431
0.61656	-0.000119624	-0.43296	-0.63427	2.08148	-0.14357	-0.25116	-0.35405	0.13735	2.85687	0.82942	-0.75728	-0.75728	0.45044
0.61913	-0.72992	-0.80222	0.15079	0.77742	-0.4971	0.23225	-1.21745	1.01941	-0.78965	-1.44394	0.53117	0.53117	-0.96553
0.6217	0.54471	0.01587	0.23289	-0.72018	0.45639	-0.19125	0.80274	0.0028	1.51816	0.57734	0.0605	0.0605	1.49169
0.62427	-0.34071	-1.31584	-1.15038	-0.52768	0.43401	-0.48555	0.63597	0.27794	-0.52428	0.03706	0.94222	0.94222	-0.30877
0.62684	-1.19149	1.5606	-0.4983	0.77263	-0.88943	-0.30789	2.45848	1.60197	0.12176	-0.54219	-0.10837	-0.10837	0.95683
0.62941	-1.0214	-2.52534	1.09072	-0.66595	-0.97892	1.18986	0.22857	-0.33141	0.34154	0.80022	0.7832	0.7832	-0.20483
0.63197	2.18269	0.04279	-1.17419	-0.20439	0.44538	-1.1784	0.53324	-2.50936	2.63437	-1.01233	0.69777	0.69777	1.66243
0.63454	-1.47217	1.24051	-0.15957	0.82225	0.96041	0.77044	-0.87393	0.73873	-0.97327	0.33489	0.30523	0.30523	-1.40918
0.63711	-0.4015	0.86312	-0.02629	-0.10719	0.5181	-0.97302	1.08976	-0.75032	-0.67462	-1.56643	0.58692	0.58692	-0.24494
0.63968	0.48682	0.45381	0.18931	-0.70359	-0.58514	0.42739	-2.22292	-0.70919	-1.75024	-0.17421	0.74521	0.74521	0.15121
0.64225	-0.48472	-1.01581	0.01302	1.42334	1.02418	0.45896	-0.83901	0.41814	-0.55987	-0.96164	-2.64852	-2.64852	-0.94383
0.64482	-1.79862	-0.02572	-0.8194	-0.6345	0.91861	0.29381	0.98933	-0.37376	-0.00517	-0.47617	-0.82834	-0.82834	0.54915
0.64739	-1.69622	1.39352	0.90303	1.36375	-0.97307	1.97486	1.52281	1.5649	-0.65162	-0.44201	-0.24784	-0.24784	0.85158
0.64996	-0.11414	-1.31356	0.62161	-0.1074	-0.03648	1.99443	-1.49111	-1.59126	1.2842	0.16573	0.38632	0.38632	-0.49181
0.65253	-0.99309	-0.93662	-0.44223	0.45666	-0.49381	1.09174	0.68124	-0.71827	-0.25003	1.35273	1.14371	1.14371	-0.3627
0.6551	-0.48762	0.08053	2.15769	-0.97996	0.1859	-0.15192	0.72612	0.75424	0.06349	1.08847	0.41406	0.41406	-1.24475
0.65766	1.79987	0.51925	0.31438	0.66939	1.10577	-0.63232	1.87525	0.40113	-0.04938	1.63682	-0.24637	-0.24637	-0.46678
0.66023	0.46036	0.33484	0.40496	0.47114	-1.45433	0.32269	-1.66803	0.36828	0.92262	-0.07112	1.04317	1.04317	-0.36985
0.6628	0.49381	0.53642	-0.06781	-0.58122	0.10974	-0.03712	-0.48787	-0.80332	0.36961	0.13652	-0.70764	-0.70764	-0.0493
0.66537	-1.84262	-0.01262	-0.7834	-1.08832	1.49641	-1.13835	1.22731	-0.3666	-0.70877	-0.14876	0.55986	0.55986	-0.73382
0.66794	0.78204	-1.63257	-0.73558	-1.05428	-1.14245	0.72489	-0.89604	0.28988	0.86874	-0.27878	-0.66378	-0.66378	0.81715
0.67051	-0.4253	0.75283	-2.26611	0.9702	-0.64745	-1.60355	0.18176	-0.86336	0.70193	0.86631	1.17383	1.17383	0.55544
0.67308	-0.96631	-0.63748	1.44045	-0.6959	-2.93905	0.6524	-0.10911	-2.73614	-0.33292	-1.63723	1.11714	1.11714	-1.0661
0.67565	-0.24235	-1.66472	0.04207	-0.13463	-0.6102	-0.1485	-0.47802	0.22647	-0.80945	0.01593	0.8715	0.8715	-1.51998
0.67822	-1.12674	-0.34477	1.01577	-1.3421	0.80907	1.84269	1.24789	2.13724	0.96919	-0.10879	0.02526	0.02526	-0.43243
0.68079	-0.02711	2.22869	2.25136	-0.40213	0.39806	0.24261	0.94689	-0.65207	0.51383	-0.40036	1.17481	1.17481	-0.90766
0.68335	-0.61146	1.0043	-0.56574	0.30241	-0.11385	-1.14296	-1.68203	-0.14204	-0.78346	0.51218	-0.88664	-0.88664	-0.19318
0.68592	1.11584	-1.1486	-1.11281	0.06433	1.03106	0.78155	-0.64914	0.86721	0.79495	-0.14872	-0.91516	-0.91516	-0.73795
0.68849	1.36114	-0.45859	0.58399	0.21228	0.34267	-0.98412	1.90124	2.37591	0.2656	0.1856	0.63663	0.63663	0.39839
0.69106	0.49521	-0.17453	1.07242	-1.92735	0.07307	-0.03683	-1.30741	-0.15573	0.67432	-0.52049	0.82304	0.82304	0.83382
0.69363	-0.7643	-1.17698	-0.62032	1.31531	2.70166	-0.11003	1.88418	-0.05238	-0.74874	-0.42493	0.12544	0.12544	0.73565
0.6962	-0.96653	-0.87371	-1.08851	-0.58367	-1.1663	0.87618	-0.83809	-0.34804	0.71596	0.17517	-0.11494	-0.11494	0.15151
0.69877	0.68766	0.78431	1.8481	-1.59245	-1.14736	-0.84214	0.52242	-0.58237	0.01578	0.48903	0.58414	0.58414	0.53169
0.70134	-1.35354	0.62238	-0.74132	0.15427	1.90162	-0.9685	1.03917	0.28864	0.13415	-0.70717	0.06959	0.06959	-0.25636
0.70391	1.25724	-0.17552	0.85852	0.70549	-0.08142	0.76892	0.57363	0.2106	0.69327	0.24186	0.38487	0.38487	-1.33318
0.70648	0.27517	0.36718	1.43858	0.10784	0.52561	1.41028	1.16207	0.63559	-1.31847	0.00612	-0.05414	-0.05414	-1.14977
0.70904	0.99756	1.20693	-0.01743	-0.10738	0.07775	-0.76125	-0.3912	-1.07323	0.43885	1.72851	-0.85766	-0.85766	-1.25328
0.71161	-1.5282	-0.41203	0.01135	-0.4682	0.64557	-0.94265	-0.31905	-2.00718	1.18796	-1.46591	-1.15859	-1.15859	-0.08519
0.71418	0.24861	-0.28536	0.61069	0.98982	0.73116	0.68313	1.93617	0.60791	-1.28773	1.19149	-0.13128	-0.13128	1.1342
0.71675	0.91777	0.46964	-1.46659	1.37634	0.25678	0.93442	2.14626	-0.14754	2.38018	1.52816	-0.46443	-0.46443	-0.41774
0.71932	-0.94223	-0.49468	0.46624	0.28551	-1.37441	-1.08169	1.10879	0.99659	-0.99865	0.2953	-0.38701	-0.38701	-1.301
0.72189	-0.52414	0.95306	0.04365	0.41468	2.06205	0.04289	-0.4846	-2.48639	-0.09192	-1.54562	-0.80384	-0.80384	0.5122
0.72446	-1.05183	-1.64174	0.39364	0.45536	0.77191	0.3599	-1.27473	-0.8297	-1.09751	-1.26398	-0.412	-0.412	-1.56138
0.72703	0.29489	-0.78274	-1.18604	-1.23401	2.29846	1.56881	0.78875	0.45676	0.78997	-0.97594	-0.30058	-0.30058	0.60357
0.7296	0.43184	0.07177	2.5828	-0.48141	1.81708	-0.21962	0.9085	0.12995	1.76606	-3.12671	1.42874	1.42874	-1.81346
0.73217	-0.86189	1.74692	-0.24896	1.55896	-0.31033	0.67574	-1.03941	-0.88234	-0.55014	1.4719	0.70815	0.70815	0.28734
0.73473	-0.2922	0.46549	0.88285	-0.90719	1.77247	-2.06954	1.66566	-0.04113	-1.10925	-0.35239	-0.68932	-0.68932	0.31844
0.7373	-0.8919	0.68075	-1.57467	0.08725	-1.26382	0.0889	1.29223	-1.09916	0.70224	-0.04974	0.0796	0.0796	-2.19234
0.73987	-0.70585	-1.03482	1.11967	-0.69527	0.83197	1.48697	-1.13711	-0.32984	-1.94578	-1.24943	1.07533	1.07533	1.99857
0.74244	0.563	-0.6396	0.09425	0.41565	-0.36902	0.00928	-2.4285	0.33163	0.31753	-1.31319	-1.56004	-1.56004	1.29078
0.74501	0.66698	-1.5904	2.67043	0.6537	-1.29942	1.06428	0.21994	-0.86676	0.69768	0.23414	-0.18701	-0.18701	0.66944
0.74758	0.8036	0.18925	1.26208	-0.1115	-2.48673	0.87714	1.4653	0.69762	0.07046	-1.03176	0.87088	0.87088	1.41215
0.75015	-0.81648	-0.09264	-0.26636	-0.43098	-1.07558	0.90088	-1.01049	1.41944	0.69086	-0.03387	-0.39966	-0.39966	1.92621
0.75272	1.23444	-0.2558	-0.55557	1.81867	0.73579	1.75115	-1.45769	-1.03634	-1.00477	0.03476	1.49307	1.49307	-0.83375
0.75529	0.26216	-0.72907	0.2309	-0.23689	-1.26926	-0.02843	-0.20797	-0.74044	-0.7959	1.34374	0.15432	0.15432	-0.17782
0.75786	-0.81468	-0.12138	1.34582	-0.74828	0.25906	-0.50507	0.84017	-1.07322	0.92184	-0.54894	0.35818	0.35818	-1.19666
0.76042	-1.26367	0.43206	-0.44978	0.97915	-0.00671	1.95435	1.28996	0.11686	0.62621	-0.16221	0.13027	0.13027	1.86647
0.76299	-2.30958	0.33756	0.72428	-0.70221	-2.1015	1.56936	0.20166	-1.88894	1.17714	0.70967	-0.1908	-0.1908	-1.04908
0.76556	-0.71364	1.94348	-0.12745	-0.64687	2.00324	0.223	0.29348	0.99036	-0.14045	1.42795	1.02272	1.02272	1.10329
0.76813	-1.17394	-1.53197	-0.05882	-0.56458	0.67054	-0.85658	-1.60758	-0.79987	-0.76533	0.62797	0.07468	0.07468	-1.56371
0.7707	0.6207	2.01178	0.57881	0.96931	0.34359	-1.4169	1.98234	-0.38677	0.75135	-1.33462	0.54002	0.54002	1.63489
0.77327	-0.09043	-0.52083	1.09515	0.47646	-0.0634	-0.01138	0.78395	-0.71509	1.99907	-0.64064	-0.23014	-0.23014	-0.07109
0.77584	-0.78664	-0.4955	-0.34595	0.91053	-0.09354	-2.23369	1.46903	-0.08862	1.55976	-0.83335	0.40377	0.40377	0.58188
0.77841	-1.85367	0.89719	-2.8035	1.27507	-0.23532	1.07416	-0.68638	-1.97981	-0.38502	1.41114	-0.51775	-0.51775	-0.26346
0.78098	1.31342	0.68614	-1.641	-0.68327	1.1714	1.42382	0.31391	0.03134	-0.17727	1.11882	-0.00378	-0.00378	0.27516
0.78355	0.61564	-1.72788	1.13515	1.36267	-1.54019	0.81221	0.50858	1.71476	-0.07472	-2.32506	-0.33115	-0.33115	-1.55529
0.78611	-0.61927	-0.02563	-0.11999	-0.95256	0.89159	1.10036	-0.85496	-1.1138	-0.88295	1.4257	2.56106	2.56106	-0.39171
0.78868	-0.44708	1.5487	-0.20156	0.83339	0.14483	0.73637	-1.00467	0.61842	0.38584	0.15736	-0.64241	-0.64241	0.10024
0.79125	-4.10397	-0.1665	0.27463	0.94882	1.66542	-0.61069	0.21643	0.14733	-1.30251	1.0281	1.10296	1.10296	1.03067
0.79382	1.07708	-1.06435	-0.2974	-0.25694	-0.52893	0.20623	-0.17947	0.19426	-0.11502	-1.21167	0.32044	0.32044	0.16577
0.79639	-0.90079	-1.68218	0.91852	0.11175	1.81374	0.97418	0.12162	1.97412	0.49216	0.48892	-0.64183	-0.64183	0.35701
0.79896	0.16758	-1.68665	0.65822	0.58182	1.59187	0.60847	1.38742	-0.21486	0.08343	0.33495	-1.40051	-1.40051	1.51079
0.80153	-0.44285	-0.15884	-0.53426	2.18061	-0.10789	0.3259	-0.16789	-0.79263	-0.6815	0.23743	-0.46308	-0.46308	0.16901
0.8041	0.66359	-1.56904	1.14819	0.32888	-0.49923	-0.55312	-1.15221	-1.07373	0.11427	-1.18009	-0.13696	-0.13696	1.6098
0.80667	-1.77438	1.15466	-1.14035	-0.03103	1.68146	1.30515	-1.90012	0.88409	0.63182	2.90663	0.73247	0.73247	-1.06643
0.80924	1.27133	1.04716	0.23902	0.22131	1.00974	0.96745	1.61854	0.2986	-0.37406	2.50976	0.43786	0.43786	-1.28914
0.8118	0.85151	-0.53776	-0.74906	1.38103	0.06638	1.7619	-1.78441	0.85147	1.73724	1.77101	-1.50776	-1.50776	2.54334
0.81437	0.12847	1.15803	0.48961	1.27064	1.15195	-1.58366	0.20616	0.06079	1.04706	-0.71636	-0.68691	-0.68691	0.37491
0.81694	0.63188	0.07918	0.13997	0.92466	0.89149	1.71231	-0.43742	-0.93004	-0.88546	-0.00709	-0.39577	-0.39577	2.23101
0.81951	0.1702	0.07511	-0.05354	-1.13315	0.11542	1.05323	-0.000950064	0.64205	0.05172	-0.98713	0.62809	0.62809	1.00953
0.82208	1.85868	-0.97698	0.94343	-0.76949	0.5484	0.27632	-1.07843	0.08969	0.99217	0.19124	1.11519	1.11519	2.17338
0.82465	0.63518	0.69614	1.72576	0.71438	-0.58636	-0.10619	1.8744	-0.42628	0.877	-0.3024	-1.39612	-1.39612	-0.76046
0.82722	-0.94606	-0.84741	0.83343	1.01155	0.63715	-0.62591	-0.26144	0.82748	1.50465	0.21504	0.69041	0.69041	-1.0751
0.82979	0.3738	0.49992	0.29075	0.25961	-0.06022	0.02853	0.07131	0.9912	-1.33489	-0.42161	1.07356	1.07356	-0.00872
0.83236	-0.43994	1.32081	-2.20264	0.59591	0.37016	-0.36453	-1.40903	1.99245	0.74109	1.43944	-0.1877	-0.1877	0.11818
0.83493	1.37778	1.25878	1.16246	1.39893	-0.13552	0.86929	0.8428	0.14494	0.12862	-1.51018	-0.78065	-0.78065	-0.0427
0.83749	-1.25197	-1.88897	1.34329	-0.16992	-0.3747	-1.49651	0.92128	1.65484	2.76404	0.93006	1.15249	1.15249	-0.07921
0.84006	-0.84263	-0.06781	-1.67335	2.42131	0.49061	-0.90451	1.13908	1.03661	0.46117	-2.21949	0.27522	0.27522	0.57242
0.84263	0.20712	-0.34319	-0.40247	0.76694	2.52459	0.73571	1.34341	-0.20673	-0.37845	-0.09909	-0.46344	-0.46344	-1.5912
0.8452	-1.12324	-0.30634	1.77852	-1.00108	0.34043	-0.75964	-0.42211	-0.24112	-0.62468	-1.1546	-0.0306	-0.0306	0.99628
0.84777	0.96147	0.07401	-0.78397	1.0813	0.65679	-0.66693	-0.86096	1.82808	-2.63363	1.42137	0.35869	0.35869	-0.64821
0.85034	-1.30353	-0.42511	-0.59558	1.69896	0.99204	0.87375	1.75613	-1.73458	0.86636	2.0433	-0.29944	-0.29944	1.15373
0.85291	0.13267	0.12521	-0.79222	1.73523	1.31703	1.48406	1.90934	0.21357	0.85675	0.50124	0.32405	0.32405	0.21206
0.85548	0.56246	-0.09061	0.00782	1.47666	-0.52332	-0.66161	-0.59079	1.83869	-0.89249	-1.58852	-0.41627	-0.41627	-0.78526
0.85805	1.54099	-1.75141	-0.53677	2.29781	1.30034	-1.68345	2.31154	-1.66341	-0.18461	-0.04797	-0.61976	-0.61976	-0.69727
0.86062	-2.0657	0.92052	-0.02126	0.28016	-2.49078	1.26059	1.98875	-0.11978	0.19689	-0.57845	-0.63784	-0.63784	-0.39845
0.86318	0.61169	0.01033	-0.57297	0.99345	1.12257	0.64937	0.39826	0.63537	0.7088	0.83181	-0.91234	-0.91234	0.45408
0.86575	-1.0094	-0.29041	-1.15307	0.17813	-0.84693	-0.28753	0.81674	-0.84825	-1.42195	0.27874	0.10838	0.10838	-1.41097
0.86832	1.34211	1.19948	0.74517	0.33499	-0.41839	0.72087	-0.83305	1.62624	-0.50028	-0.43489	0.000627473	0.000627473	2.17242
0.87089	0.12992	1.46117	-1.34604	1.08628	-1.00924	0.49113	-0.88326	0.4923	0.6818	0.45804	-0.64002	-0.64002	-1.87957
0.87346	0.40137	-2.62444	1.28756	0.49027	1.14804	0.7911	-1.19564	-0.07542	-1.14139	-0.18561	-1.14126	-1.14126	1.47841
0.87603	0.41698	-2.64579	0.53403	2.32578	-1.03315	0.42772	-0.53744	0.04108	-1.25857	-1.45992	-0.95126	-0.95126	-0.93987
0.8786	2.09505	0.54971	0.98535	0.00389	0.7134	0.30916	3.21988	0.31817	1.35504	0.47918	0.12059	0.12059	-0.78076
0.88117	-0.85978	0.12859	-0.27078	0.78987	0.83797	1.64034	-0.94888	-0.7502	1.18291	0.27098	-0.83828	-0.83828	0.09004
0.88374	0.82664	0.16444	0.06291	-0.77031	0.85934	-0.43003	0.63524	-0.69631	0.77461	-0.31396	-0.80438	-0.80438	1.10919
0.88631	0.79237	0.83199	1.46983	-0.47558	0.000646735	-0.84769	-1.23266	-0.76366	-0.02556	-1.2747	-0.67535	-0.67535	1.15288
0.88887	0.0558	-0.81521	-0.07729	-0.46938	-0.0987	-0.75547	1.87919	0.31399	-0.96864	-1.02649	-0.95026	-0.95026	0.8041
0.89144	1.3489	0.74927	-0.26636	-1.08427	0.42237	-1.25398	-0.28073	-0.35416	1.72323	0.58448	-0.38392	-0.38392	0.68694
0.89401	-1.14292	0.48605	0.75245	-1.69554	-0.96452	1.00789	0.70771	-0.97401	0.84971	1.3102	-0.56656	-0.56656	-2.03473
0.89658	1.52605	-0.407	-0.49158	0.83835	-1.81794	-0.02955	-1.4034	0.6434	0.02876	1.19831	-0.10296	-0.10296	-0.04781
0.89915	0.08197	-0.62824	-0.03148	0.60751	0.54755	0.72731	0.62826	1.94704	0.17674	2.27792	-1.36015	-1.36015	0.36571
0.90172	-1.30756	0.34315	0.39609	-0.10861	-0.739	1.42014	-0.90816	-0.425	-0.22021	-2.13153	1.06338	1.06338	-0.38431
0.90429	2.01435	-1.78705	1.47361	2.3093	1.08606	-1.1213	-1.72139	1.07086	0.69432	0.97675	-0.40489	-0.40489	-1.76347
0.90686	-0.28114	0.9609	0.72538	1.59719	-0.29442	1.083	-0.35852	-1.04437	1.14625	-0.65119	-0.70076	-0.70076	-0.07869
0.90943	0.75807	0.15479	0.09637	-0.54214	1.90037	0.05463	1.86931	0.81467	0.67697	0.22233	-0.34254	-0.34254	-0.15736
0.912	-0.27044	-0.60837	-1.16763	1.03078	0.18542	0.65543	0.77739	0.15475	1.49034	-1.03495	-1.76604	-1.76604	-0.24944
0.91456	2.305	0.99486	-0.33836	0.88552	0.65119	-0.77813	-0.33569	1.83204	-0.67338	-1.31362	-1.24304	-1.24304	-0.18449
0.91713	1.31068	-2.26902	-0.28008	1.47803	0.07043	1.674	0.65382	-1.03829	-0.1773	-2.12891	-0.14878	-0.14878	-0.20653
0.9197	0.46291	-0.06059	1.22909	-1.06234	0.14829	2.34794	-0.34753	0.12692	1.1879	-0.34048	-1.05897	-1.05897	-0.51909
0.92227	0.22875	-0.05329	0.26239	-1.21032	0.65929	-0.69749	-1.32991	0.69717	-0.92192	-0.33663	-2.55	-2.55	1.56428
0.92484	-0.2082	0.10379	1.30897	0.8595	1.91162	-0.02159	-0.47614	-0.44092	0.90081	-0.79377	1.06305	1.06305	1.36191
0.92741	-0.64306	-0.73868	-0.58555	-0.29894	1.66799	-0.18939	-0.71824	1.39811	-0.44333	0.26167	-0.91215	-0.91215	-0.54191
0.92998	-0.81435	1.77033	1.94692	1.87169	-0.03267	0.74377	1.07721	-0.18523	-1.13273	-0.60159	-1.70183	-1.70183	-0.74913
0.93255	0.25896	1.08315	-0.3101	1.21233	-0.32281	0.4712	-0.84888	-0.52782	-0.41377	-0.12235	-2.3776	-2.3776	1.04057
0.93512	-0.31377	1.62243	-0.03345	0.9899	2.3673	0.67258	-0.12279	0.92336	1.0092	-0.69468	0.30105	0.30105	2.61346
0.93769	-0.53926	-0.46148	0.09493	-0.66985	-0.09408	-0.43326	-0.59794	-0.26105	1.246	-1.54553	-1.50308	-1.50308	-0.12731
0.94025	0.34872	-0.30933	0.27714	1.79363	-1.43577	-0.00929	1.63477	0.90858	1.63155	-0.94973	-0.8222	-0.8222	2.34292
0.94282	0.20944	0.44831	0.17937	0.65268	0.62525	1.05033	2.00347	0.38729	-0.11594	1.45018	-1.67738	-1.67738	-1.56481
0.94539	-0.83273	-0.27581	0.49352	0.07583	-0.194	-2.29694	-0.78081	0.77587	-0.09009	-2.06195	-0.54377	-0.54377	1.09716
0.94796	0.71831	0.98869	1.36109	1.28415	2.8508	-0.34865	-0.10898	-0.02309	0.78382	0.83498	-0.27701	-0.27701	-0.71189
0.95053	-1.15454	-1.1128	2.25525	-0.07315	-0.26564	-0.27046	0.76774	0.0812	-0.23691	0.23618	0.32652	0.32652	0.91342
0.9531	1.08663	-0.92371	0.77703	1.78298	-0.60742	-0.89608	-2.29382	-1.05945	0.20531	0.28357	-0.61087	-0.61087	-1.54416
0.95567	1.78369	-0.37796	-0.4273	-0.31485	-0.08738	0.83318	-1.17065	0.62828	-0.43047	-2.25535	-1.19556	-1.19556	-0.65159
0.95824	-1.16822	2.36406	-1.11278	2.09628	-1.414	0.52925	-0.41054	-0.20058	-0.1971	-0.98372	0.64778	0.64778	-1.36943
0.96081	2.23065	-0.47044	0.3448	0.85812	0.05042	0.35732	-1.54026	-1.18298	0.42295	0.76393	-0.57291	-0.57291	-0.32326
0.96338	1.18387	-0.53876	-0.52487	0.20119	-0.91192	-0.01775	0.33049	0.2762	0.64169	0.49989	-0.91319	-0.91319	-0.46659
0.96594	0.40299	0.31768	0.53057	-1.11324	0.93677	0.62903	0.87904	-0.64499	1.56729	1.27411	0.39636	0.39636	1.76059
0.96851	0.65976	0.89926	0.52158	-0.91151	0.79717	1.29565	1.23653	1.37567	0.8542	1.19374	-1.02822	-1.02822	-1.16559
0.97108	-0.53004	1.64109	0.55441	-0.74672	0.67571	1.30786	1.79974	-0.6098	0.15387	-2.87308	-0.37095	-0.37095	-0.39028
0.97365	-0.41814	-0.99115	0.4496	-1.20986	-0.59862	1.3913	0.4528	0.15487	-1.18121	1.14183	-0.41109	-0.41109	0.97501
0.97622	0.70466	-1.24734	-0.32547	-0.95216	0.22459	-0.59892	0.73077	-0.81246	0.00534	0.34203	-0.1297	-0.1297	-0.8284
0.97879	-1.11553	-0.40109	0.26642	0.34208	-0.7869	1.28622	-1.75955	0.19271	0.33465	0.04475	-0.38214	-0.38214	-0.04622
0.98136	2.54442	0.60844	0.72917	0.06716	-0.09613	-0.30411	0.97768	0.97513	0.04566	0.05487	-0.28938	-0.28938	-0.35428
0.98393	-0.52997	-0.53065	-0.33176	-1.08075	-1.30304	0.30005	-0.99786	0.56375	-1.97046	-2.34716	-0.74745	-0.74745	-1.759
0.9865	0.35386	2.34606	-0.77692	-0.76737	0.71219	-0.15127	-1.60765	-0.36258	0.84328	-0.17261	-0.70568	-0.70568	-0.72197
0.98907	0.2608	0.12959	-0.64067	0.57611	0.90299	-1.60747	-0.95464	0.892	-0.86004	0.43303	-1.63421	-1.63421	1.49937
0.99163	1.52778	1.79345	1.00596	0.69523	-1.43225	0.29831	0.31158	-0.29431	-0.22192	-1.03063	-2.09868	-2.09868	-0.30508
0.9942	-1.62242	-0.30229	-1.51913	0.0424	0.1557	1.27254	1.00282	1.30178	0.47364	-0.47075	-1.7894	-1.7894	-0.90186
0.99677	1.42983	-0.58652	0.11164	-0.3683	0.48901	-1.33575	0.96482	2.25028	-0.92578	0.38808	1.11633	1.11633	0.3314
0.99934	-0.85941	0.34707	0.74383	0.16469	1.08604	1.22626	0.06103	-0.38474	-0.32656	0.20378	-0.60523	-0.60523	-0.42546
1.00191	-0.09197	-0.82776	0.51145	-0.40687	1.58327	-0.15026	0.0159	-0.16467	-1.70031	-0.27642	0.33431	0.33431	-0.17288
1.00448	-1.15147	-2.39617	-0.29018	0.66447	0.72468	0.84333	0.73429	0.06722	0.10737	0.73815	0.38852	0.38852	-0.43636
1.00705	0.50447	0.14272	0.03596	0.41464	0.25723	1.24891	0.57108	-2.04577	0.3853	-0.71303	-1.09023	-1.09023	0.06554
1.00962	1.35502	0.26798	0.24235	-0.90649	0.289	1.14688	1.29688	-0.89158	0.40985	0.95186	-0.89737	-0.89737	-0.57025
1.01219	0.7164	0.25167	1.46711	-1.93543	1.59049	0.02068	0.54784	1.38014	-1.93959	-1.91442	-0.61068	-0.61068	0.57126
1.01476	0.30424	0.30232	-1.11678	0.07904	0.77656	-1.37936	-1.3159	-0.72734	2.35281	-0.6455	-1.11781	-1.11781	1.11142
1.01732	-0.42472	1.29653	1.84683	0.04866	2.10949	1.00372	-0.55077	0.02107	0.26764	-1.70378	0.38568	0.38568	-0.6448
1.01989	-1.38247	0.37637	0.30408	0.02799	0.29832	0.45724	0.11707	0.21819	0.02838	-0.02779	-1.6902	-1.6902	0.91119
1.02246	0.48961	0.21077	-0.26239	-0.25233	-0.56604	1.10126	0.26761	1.14016	0.68016	0.11203	-1.4075	-1.4075	0.52058
1.02503	-0.57375	0.79658	-0.7285	-0.0947	-1.67553	-0.79276	-0.81911	0.24101	1.5415	-2.11078	-1.078	-1.078	0.35574
1.0276	0.41558	-0.34596	-1.21413	0.54879	-0.17795	0.92	1.336	0.88948	0.18085	-0.97401	-0.46002	-0.46002	0.66213
1.03017	0.28404	-0.15292	0.04377	-1.09717	1.72604	0.77299	-1.48628	0.43846	-0.75518	0.69518	-2.39824	-2.39824	1.40305
1.03274	0.67751	-0.65776	-1.01617	0.43565	0.11163	-0.50259	-0.13402	-1.73199	-0.88186	-1.25132	-1.03832	-1.03832	-0.87518
1.03531	2.10222	0.77194	-0.45144	-0.16698	-0.33374	0.20599	0.01814	-0.13971	0.5714	-0.65337	-1.52551	-1.52551	0.08436
1.03788	-0.62135	1.08759	-0.75234	-1.65369	0.69445	1.25801	-0.69074	-2.2327	-1.50208	-0.69016	-2.14425	-2.14425	0.46513
1.04045	0.4165	-0.89544	0.25141	1.39667	0.10089	-0.90742	-0.9586	-0.81384	0.89341	0.26626	-2.27178	-2.27178	0.55312
1.04301	-0.10159	0.0775	0.25663	-0.19082	0.28733	-0.05947	2.42453	2.12878	0.37572	-0.52941	-1.31783	-1.31783	0.19583
1.04558	0.44843	-0.0626	-1.29946	0.76008	0.07861	-0.23428	-0.43928	-0.62314	0.74916	-1.09319	-1.54364	-1.54364	0.16416
1.04815	0.60684	-0.09685	-1.48779	0.47316	0.2362	2.11548	0.65195	0.25476	0.91372	-0.63821	-2.47531	-2.47531	0.38947
1.05072	0.03172	0.62858	0.23588	-0.45671	0.03631	-0.08573	-0.5914	-0.06103	-0.70153	-0.23685	-1.15723	-1.15723	-0.6538
1.05329	-0.7882	0.54418	-0.61664	0.35879	0.02408	0.6615	-0.73294	-0.03136	-0.13035	0.06128	-0.17522	-0.17522	-0.41844
1.05586	-0.06676	0.75795	-0.19257	-1.71491	-0.88067	-0.19886	-0.20796	0.38555	-0.47156	-0.09965	-1.23647	-1.23647	-0.55543
1.05843	0.13231	1.07764	0.0563	0.1824	-0.52498	-0.62979	-0.90328	-0.42608	0.7388	-0.16175	-1.92676	-1.92676	0.39045
1.061	1.34616	0.36761	-0.97302	1.10401	1.52564	0.05109	-0.16055	-0.37645	0.35737	-1.20677	-0.61391	-0.61391	-0.68245
1.06357	-1.48333	-0.57432	0.66082	-0.94117	-0.99804	-0.99161	1.07651	-0.07008	1.12735	0.7274	-2.01156	-2.01156	-1.75103
1.06614	0.49788	-0.7871	-0.32948	-0.38723	-0.20261	-2.7919	-0.2288	-0.30911	-0.32857	0.22713	-0.63341	-0.63341	0.51433
1.0687	0.48212	0.4418	0.3404	-0.85152	1.49619	-0.45019	-0.00905	1.23875	-1.00847	1.42969	-1.58369	-1.58369	0.27365
1.07127	0.36811	-0.32097	0.17807	1.40419	-0.0383	-1.38402	-1.14499	0.88397	0.70312	0.27805	-0.57195	-0.57195	-0.73029
1.07384	0.44988	-1.03431	0.38379	1.74483	1.97737	-0.58524	0.52449	-1.05469	-0.45081	-0.3102	-1.27274	-1.27274	-1.12631
1.07641	2.20374	0.02684	1.31608	1.66107	1.11008	0.01411	0.66993	-0.59938	-0.26104	-0.268	-2.65312	-2.65312	0.11636
1.07898	-1.18722	2.53183	0.56772	-0.1946	1.10948	-0.61224	-1.36547	0.63414	0.83318	1.22659	-0.80319	-0.80319	-0.41433
1.08155	1.83346	-0.15244	-0.23084	0.4917	-0.85026	-0.17374	-0.11455	1.98504	1.3622	-0.03521	-0.98242	-0.98242	1.12085
1.08412	-0.42941	-1.29569	1.04379	-2.50136	-0.0163	1.56588	0.22153	-0.1799	0.45799	0.30075	-1.9317	-1.9317	0.88306
1.08669	-0.72948	-0.88391	0.43007	0.82381	0.3141	0.22824	-1.24988	0.55692	-1.58585	1.11172	-1.71996	-1.71996	0.64101
1.08926	0.22696	-0.31125	-0.05374	0.62467	2.23061	1.15724	-0.28083	0.85098	0.1235	-0.37473	-0.56492	-0.56492	-0.60675
1.09183	-1.35592	-0.28104	1.71872	-0.99988	-1.26175	0.64985	0.21966	-0.569	-0.23859	-0.25251	-1.75305	-1.75305	-0.19681
1.09439	-1.65439	-0.17508	-0.15634	-1.8967	1.62166	-1.24709	-0.44191	-0.31542	-1.07273	-0.17138	-0.90341	-0.90341	1.40043
1.09696	-0.85424	-1.57113	0.78154	-0.02779	1.36184	-0.05146	-0.36379	0.11659	-1.15646	-0.38099	-2.01369	-2.01369	0.14155
1.09953	0.269	-0.74332	0.49166	-0.22672	0.96621	-1.47445	1.10963	0.87678	-0.00539	-1.38076	-0.55745	-0.55745	1.05783
1.1021	-0.71173	-1.82554	0.59367	0.57441	-0.95147	-1.14163	0.32133	0.83417	1.59877	-2.48272	-1.15276	-1.15276	-0.93683
1.10467	-1.38126	0.60584	1.93846	0.83957	1.6633	0.35947	2.07585	0.09398	0.36781	-0.6964	-1.4311	-1.4311	1.16715
1.10724	1.77577	0.52662	-1.22734	0.92146	0.63012	0.25887	-0.98019	1.87302	0.8797	-0.66289	-2.00013	-2.00013	1.06731
1.10981	0.536	0.85931	-0.54731	-1.31302	-0.61019	0.00126	0.35546	0.21885	-0.5391	-0.16411	0.11466	0.11466	-1.43538
1.11238	-0.19345	1.09419	0.13119	-0.14465	0.17232	-0.661	-1.34437	1.50708	-0.85742	-1.64216	-1.64369	-1.64369	0.36672
1.11495	-0.93309	-0.40888	1.43852	-0.75124	3.32131	-0.4552	0.28849	0.91806	1.52058	-0.07857	-1.23677	-1.23677	0.45857
1.11752	0.40468	-0.61291	-1.35715	0.787	-0.44589	0.43084	2.26091	1.14549	-0.74205	-0.9494	1.08477	1.08477	-1.53409
1.12008	-0.40273	0.24729	-0.18158	-0.59497	-0.77524	-1.18524	-1.14159	0.95343	0.54688	-1.26257	-1.25053	-1.25053	-0.5371
1.12265	0.15403	-0.55005	-0.5072	0.10401	0.719	0.0194	0.33455	1.02553	-1.93408	-1.1708	-1.5302	-1.5302	-0.37555
1.12522	0.59066	-0.01061	1.19743	1.4622	-0.28322	0.03496	0.22801	1.65455	0.49026	-0.48259	-1.3371	-1.3371	-0.25291
1.12779	1.11439	0.79337	0.71978	0.63387	-0.75592	0.53967	-0.82074	0.75659	-0.91053	0.68227	-1.02693	-1.02693	0.10691
1.13036	-0.51187	-1.31199	-0.3124	1.53157	-0.71222	0.70575	-1.00893	1.07734	0.77309	-0.29028	-0.52207	-0.52207	-2.16985
1.13293	1.90918	-0.30197	0.11237	0.02316	-0.76525	1.5532	0.45532	-1.86557	-0.5183	-0.89771	-2.20135	-2.20135	-0.73038
1.1355	0.29276	-0.05128	0.36618	-0.60308	-1.06792	0.54542	-1.40648	-1.87715	-1.50994	-2.06899	-0.14648	-0.14648	1.32407
1.13807	-0.02291	0.09457	0.46186	0.6401	0.49435	-1.20129	-1.35001	-0.61626	0.3324	0.70954	-2.10757	-2.10757	0.06078
1.14064	-0.42329	2.64226	0.60722	-1.79077	0.99489	1.13926	-1.29578	2.47118	0.41961	-0.79631	-2.42001	-2.42001	0.73045
1.14321	1.15159	-0.6401	1.71045	-0.63737	-0.66275	1.01843	0.71364	-0.78926	0.04149	-0.09845	-1.4013	-1.4013	-0.16927
1.14577	-0.11821	1.25703	-0.2763	-0.03425	-0.1164	-0.15678	-0.24962	1.34182	-0.54153	-0.1685	-1.5936	-1.5936	-1.61608
1.14834	-0.04669	2.24143	-0.65275	0.1494	0.30391	0.27389	0.47266	1.04409	1.95001	-0.6533	-2.52076	-2.52076	0.43322
1.15091	0.27643	0.25024	0.047	0.92135	0.91335	0.43211	-0.30887	-0.68012	0.08955	1.49268	-0.39026	-0.39026	-0.40311
1.15348	0.75696	0.41394	-0.27781	1.16908	-0.34553	1.36949	1.2261	0.76944	0.5936	-1.72657	1.26029	1.26029	-0.14151
1.15605	-0.15988	0.05112	-0.09987	-0.7048	0.44632	-0.21591	0.24399	1.01034	0.39	0.13963	-0.47128	-0.47128	-0.80941
1.15862	-0.91871	1.7242	0.32655	-0.777	0.34998	-0.03353	0.96004	0.58503	0.1551	-1.4112	-1.28676	-1.28676	1.06538
1.16119	-0.65608	-0.5084	-0.18225	0.40525	-0.82513	2.62544	-0.80981	1.03774	0.37268	1.05258	-1.70738	-1.70738	-0.39625
1.16376	-1.65048	-0.64824	-0.02363	-0.45561	0.32909	-1.95243	-0.36808	2.44323	0.79986	-2.66493	-1.71117	-1.71117	-1.0259
1.16633	-0.79809	-0.41316	-0.49733	-0.99875	0.17289	0.7576	2.67052	1.33426	0.89908	1.92342	-0.52406	-0.52406	0.90915
1.1689	-0.8231	-0.05923	0.5579	-1.62064	0.36206	-0.32592	0.05243	-0.65627	-1.29394	-1.38111	-1.59977	-1.59977	-0.43825
1.17146	-0.78249	-0.18836	0.11041	-0.86316	-0.72644	-0.37041	-3.11903	-0.24374	0.78318	-0.96366	0.01797	0.01797	1.34717
1.17403	-0.00558	0.30982	-0.42249	0.81983	0.18061	-0.00489	0.77782	0.10855	1.30544	-0.3808	-1.04288	-1.04288	2.06589
1.1766	-0.50927	0.67433	0.26061	1.31644	-0.72959	1.07049	-0.11905	-2.31818	0.98846	-0.36086	-0.58986	-0.58986	0.31516
1.17917	-0.127	0.98459	0.19974	-0.8479	0.36259	-0.99323	-0.11256	-0.89784	-1.59366	0.76064	-2.40016	-2.40016	-0.61057
1.18174	-0.98131	-1.34407	-0.80377	0.7857	-0.57929	-0.7579	-0.04721	0.3644	0.64785	-1.25758	-1.27889	-1.27889	0.00681
1.18431	-2.44312	0.65804	-0.76136	-2.47544	-1.29416	-1.09027	1.98358	0.10631	0.22099	-1.44148	0.74478	0.74478	-0.7174
1.18688	-2.35426	1.85322	1.28663	0.38915	0.56906	-1.1419	1.53473	-0.30571	0.76143	2.14254	-2.30532	-2.30532	-0.83974
1.18945	0.87898	-0.46761	1.36621	1.26546	2.56612	-0.25691	-0.60399	-1.13398	-1.12407	-0.32877	-0.55119	-0.55119	-0.35461
1.19202	-0.07469	-1.27182	0.1736	0.32711	-1.26635	-0.00095405	-0.6998	-1.48529	0.98397	0.9913	0.04648	0.04648	0.82118
1.19459	1.67338	-0.17094	-0.54559	-0.8961	-0.71017	-0.45808	0.70218	0.99962	-0.00623	-0.48998	-0.59979	-0.59979	1.67271
1.19715	1.89359	-0.71448	0.73767	-0.33789	-1.32487	-0.36582	0.09693	2.30845	-1.53991	0.49728	-0.34443	-0.34443	-0.40535
1.19972	-0.3058	-0.36704	2.13641	0.42511	0.87763	-0.31697	0.10861	0.24331	1.1262	-0.27263	0.23764	0.23764	0.1952
1.20229	0.6211	-0.59814	1.35172	0.03932	-0.89108	1.03525	0.14848	1.16874	-0.59473	0.4885	-0.77175	-0.77175	-0.84152
1.20486	0.28791	-0.21297	-0.48067	-0.30758	-1.06205	-0.46564	-0.60864	-0.73192	-0.37802	-0.54384	-1.10057	-1.10057	-1.24666
1.20743	0.1187	0.73054	-0.75735	1.53836	-0.47729	-1.39247	1.64014	0.20669	1.01405	-0.00851	0.17489	0.17489	2.38808
1.21	0.30865	0.26626	0.22961	-0.39077	-0.63583	-0.63537	-2.65412	0.14083	0.27322	-1.12885	-1.30654	-1.30654	-1.53834
1.21257	0.41241	1.50087	-0.76106	-0.2358	-0.15782	-0.56565	-0.62828	-1.2477	-0.99133	-1.02534	-0.10831	-0.10831	-1.00036
1.21514	0.02679	1.0371	-0.05018	-0.69328	-2.78898	1.46166	-0.00989	0.38367	-0.46329	0.57366	0.14039	0.14039	-0.46583
1.21771	0.07346	0.27951	-0.34619	0.63822	-0.78673	-0.03343	0.02266	0.82946	0.69956	1.73522	-0.98885	-0.98885	0.44065
1.22028	-0.57274	0.39714	-0.78793	-1.09153	1.94526	-0.80061	-0.47222	0.10625	-0.34165	-1.55908	0.04108	0.04108	-0.52099
1.22284	2.24139	1.75635	0.04844	2.00057	0.87532	-1.59792	1.57758	1.32271	-2.53095	-0.31931	0.71569	0.71569	1.49113
1.22541	1.08561	-1.3164	0.69578	-0.23132	0.05984	1.11386	0.23388	-1.30005	0.39027	-0.30879	-0.96177	-0.96177	-0.86905
1.22798	0.1582	1.17866	0.29593	1.23527	-0.56435	0.98331	1.7255	-1.50773	1.76363	-0.48931	2.2516	2.2516	0.76858
1.23055	0.4641	-1.13813	-0.29146	-0.151	0.27576	0.50398	-0.54078	0.56918	-0.35491	1.33616	-0.72521	-0.72521	-0.89848
1.23312	0.98046	0.86307	-0.1624	1.19133	-1.03027	-1.39853	0.97174	-1.86664	0.45196	-1.19896	-0.48199	-0.48199	-0.83266
1.23569	0.18493	2.74837	0.73988	0.38646	-0.50799	-1.41712	-2.45781	1.73649	-0.38579	2.37357	0.47479	0.47479	0.48577
1.23826	-0.68051	-1.91326	-0.62978	-0.50479	-1.731	2.2766	-0.26799	-0.72605	-0.00025151	-1.08992	0.64539	0.64539	2.49952
1.24083	1.65265	-0.43309	0.43333	-0.49151	0.38198	0.24847	0.36334	0.17226	-0.95742	0.14894	0.17259	0.17259	-0.55781
1.2434	-0.6008	0.839	-0.75005	0.23206	-0.98094	1.39887	0.57079	-1.15182	0.57092	0.57468	-0.57579	-0.57579	0.39364
1.24597	-2.50628	-1.56657	0.6565	0.0866	0.82489	-0.60673	1.0725	2.72107	-1.48058	0.59124	0.58068	0.58068	0.75452
1.24853	-0.00499	0.13822	-0.01325	1.0783	-0.74395	0.06939	0.22071	-0.5859	-0.95198	-1.91814	-1.16768	-1.16768	-0.05789
1.2511	-2.66202	-0.31075	-1.35955	0.51714	-0.02882	-0.75888	0.569	-0.67487	-0.22689	0.81144	0.57881	0.57881	0.72703
1.25367	-0.36416	0.89647	-1.35481	-1.64889	-0.43461	0.44543	-0.29555	-1.40416	-0.28798	0.03352	1.44458	1.44458	-0.40829
1.25624	1.29867	0.32003	0.56641	1.35394	-1.27203	-0.27612	0.2404	-0.08432	-1.01701	1.1895	0.78487	0.78487	0.15991
1.25881	-0.44652	0.95589	0.34361	0.29391	-1.1897	0.78066	-0.38099	1.32083	-0.67879	2.62812	1.35534	1.35534	-0.21302
1.26138	0.56383	0.16274	-0.98336	0.19726	0.09827	-0.51807	-0.56057	-0.71614	0.58035	-1.63205	0.13494	0.13494	-0.5481
1.26395	-0.45939	0.84299	-0.64718	-0.44543	1.35032	-0.07681	1.14543	-0.73349	-0.22336	0.16242	-0.27415	-0.27415	1.40785
1.26652	-0.4239	1.96608	-0.09547	-0.34066	-0.65834	0.765	0.17942	-0.17794	-1.37275	-0.59285	1.26644	1.26644	-0.72314
1.26909	-0.87692	-0.67097	-0.05409	-0.46032	0.1287	-0.78339	0.99542	-1.01411	0.55127	-1.19339	1.31426	1.31426	-0.30806
1.27166	0.95235	1.19937	-1.4808	0.40936	-0.21673	0.33081	1.09803	-0.09095	0.2816	-1.22169	0.55218	0.55218	0.61786
1.27422	1.28763	-1.70444	0.72033	-0.5833	1.75384	-0.26799	-0.32841	0.26915	-2.1427	0.58492	0.48172	0.48172	0.77747
1.27679	0.0105	0.02443	1.1621	0.90497	1.7129	-0.4294	0.03079	1.8938	0.77068	-0.76564	0.71059	0.71059	0.71503
1.27936	0.87247	1.34697	0.18785	-0.25259	-1.07655	-1.21811	-1.61301	-0.5943	-1.40494	-0.9342	1.7892	1.7892	1.80909
1.28193	-0.24624	2.46442	0.32404	-0.96526	0.03312	0.86285	1.59386	-0.5255	0.42206	1.28662	0.33423	0.33423	-1.02254
1.2845	0.0444	0.06919	-1.14256	0.58183	-0.30605	-0.91782	1.95864	-1.51563	-1.07405	0.33149	0.1847	0.1847	-0.55428
1.28707	-0.3894	0.05509	-0.99002	0.47183	-2.36247	0.33282	-0.90878	-0.0166	0.10836	-1.75098	0.71281	0.71281	-1.26923
1.28964	0.34651	1.3971	0.60302	0.46237	1.18411	0.38837	0.4238	-0.23924	-0.85755	-0.81688	-0.51344	-0.51344	0.93697
1.29221	0.95715	-0.50827	0.00382	1.83641	0.72568	-2.05801	-0.50509	-0.69324	0.3716	0.52949	-0.229	-0.229	-0.1334
1.29478	0.34471	0.52536	-0.57357	0.35197	-0.0285	-0.70513	1.3492	0.45546	0.69607	1.67406	1.98213	1.98213	-0.79419
1.29735	-1.01447	-0.6702	-0.96426	-1.43454	-0.3616	-0.62216	0.78657	-0.30386	-0.90828	0.63584	-1.0038	-1.0038	0.09869
1.29991	-0.78611	-0.19097	0.23685	-1.06921	1.10835	-1.4187	0.32851	-2.10909	0.46624	-0.20894	-0.17448	-0.17448	1.51345
1.30248	0.48932	0.72332	-1.62481	0.83455	-0.27961	0.56369	-0.30007	-1.03283	-0.65364	1.20536	-1.04751	-1.04751	-0.63055
1.30505	1.54149	1.02143	-0.22833	0.44837	0.99757	1.29351	1.01335	1.15751	0.62323	-0.63415	0.5599	0.5599	-0.18078
1.30762	-0.51247	-0.93679	-0.21661	0.47923	0.33035	-0.41163	-0.64462	1.34847	0.89785	1.4695	-0.81226	-0.81226	-1.05576
1.31019	2.09286	0.77255	-0.447	-2.11886	0.39466	-0.24964	-2.08415	0.08738	-0.6066	-0.88078	0.17973	0.17973	0.71409
1.31276	-1.06531	-0.84309	0.14385	0.60944	-1.21314	0.13595	1.28654	0.61832	-0.32873	-0.60054	-1.01163	-1.01163	-0.42731
1.31533	0.38809	0.17193	0.83484	0.06101	1.67859	0.26104	-1.24831	-2.31357	-0.22935	0.32552	-0.38766	-0.38766	-0.62928
1.3179	0.38508	1.51169	-1.87839	0.3908	-0.38478	0.9321	1.10676	1.33343	0.96813	0.18598	0.34946	0.34946	-1.22819
1.32047	1.05726	-1.03024	2.17218	-0.3492	0.1122	-0.46115	-0.00365	0.9398	1.11362	0.24562	0.58149	0.58149	-0.63046
1.32304	-1.18586	1.01488	0.09127	-1.33647	0.43409	-3.16583	-0.58551	-0.76434	-0.27492	-0.65866	0.90097	0.90097	0.72533
1.3256	1.7914	-0.84448	0.28885	2.63086	-1.14544	0.06169	0.66087	1.69709	-0.51978	1.14583	1.62739	1.62739	-0.59288
1.32817	1.56245	-1.08004	-0.43464	-0.71976	1.32084	0.58925	-0.41797	-0.14082	1.08539	-0.34203	-0.04699	-0.04699	-0.08754
1.33074	-1.5333	-1.93392	0.95299	-0.57716	-1.27409	0.56626	-2.03697	0.96576	0.70136	0.76871	-1.23516	-1.23516	-2.29537
1.33331	-0.56644	0.7619	0.01931	1.8814	-0.25038	-1.10486	1.43668	0.09723	1.30577	0.01828	-2.10831	-2.10831	-0.41908
1.33588	1.5974	1.71706	-1.04044	1.17667	-0.49959	-0.04292	-0.03811	1.24942	-0.55383	-0.05251	-1.00116	-1.00116	0.21558
1.33845	-0.05625	1.41435	-0.58337	1.01194	-0.55935	-1.55561	0.65926	-0.57102	0.25423	0.74748	-0.69597	-0.69597	-1.14586
1.34102	-0.72314	0.77978	1.73883	1.40812	0.29938	-0.86656	1.74336	-1.86811	0.50646	0.96989	-1.06235	-1.06235	1.91358
1.34359	-0.38368	-0.39778	0.38291	-1.02227	0.444	0.0795	0.28293	-1.52981	0.04373	-0.62379	0.13727	0.13727	0.7272
1.34616	0.50989	-1.05855	0.08776	0.76724	-1.27895	1.24121	0.09199	-0.15895	-0.77279	0.60602	0.87196	0.87196	1.26692
1.34873	-0.11002	1.14936	-0.70565	-0.26038	-0.63384	-0.11743	-0.74793	-0.31459	-0.51974	-0.0196	-1.84432	-1.84432	0.89496
1.35129	1.25512	1.22559	1.22685	1.35926	1.0163	0.31149	0.96581	-0.94931	-0.15193	-0.16108	-1.05869	-1.05869	-0.48354
1.35386	-1.28639	0.34849	0.35128	1.17041	-0.55863	1.40657	-0.42789	-0.59938	-0.92862	-0.78366	0.98874	0.98874	-0.94728
1.35643	1.30625	-0.52994	-1.43428	0.8545	-0.04987	2.26037	-0.27016	-1.27761	-0.79414	1.20469	0.60936	0.60936	-0.30871
1.359	-1.77482	1.86395	-0.38524	-0.15121	1.1988	1.56268	-0.09657	0.2285	-0.84472	1.53024	0.72489	0.72489	-0.04531
1.36157	2.38608	-0.94897	-1.37169	-0.90552	1.47983	-1.15348	-0.1094	-0.0169	0.95424	-1.00743	0.71817	0.71817	0.51256
1.36414	-1.76965	-0.38059	-1.45305	-1.82032	-1.02124	-0.3477	0.43904	-0.86489	0.62821	0.55334	0.59017	0.59017	-0.14324
1.36671	-0.88775	0.08989	-0.54204	-0.422	-0.60648	-0.57634	-1.28302	-1.46812	0.85775	0.92763	-0.13549	-0.13549	0.50414
1.36928	1.15425	-0.91604	-0.43516	-0.85076	1.18267	2.11573	-0.63972	1.2621	0.31279	0.6696	-0.25401	-0.25401	0.11176
1.37185	0.19034	0.22485	-1.22749	-1.70597	-0.90326	-1.76432	0.71554	1.73349	-0.69333	-0.82969	1.18499	1.18499	0.17844
1.37442	-0.53692	1.25855	0.75679	-0.09905	-2.09211	1.49946	-0.65956	-1.08092	-0.76691	-0.48346	1.6724	1.6724	0.64617
1.37698	1.61046	-0.28039	0.65895	-2.25511	-0.69837	-0.02737	0.16722	-3.28551	0.91298	0.61445	0.50928	0.50928	-0.78883
1.37955	-1.28442	-1.67304	-1.1876	-0.21377	0.92503	-0.22836	-2.71405	-1.50499	-0.40986	1.47587	-0.69634	-0.69634	-0.93918
1.38212	-0.66102	-1.26027	-0.92542	0.05553	0.30186	1.99417	-0.832	1.22917	-1.11613	0.35279	1.63844	1.63844	0.24145
1.38469	-0.31364	-0.15578	0.6097	0.22769	0.19117	0.25184	0.89364	-0.82768	1.00927	-0.76281	-1.17212	-1.17212	1.86069
1.38726	-0.86731	1.34801	0.16287	-0.59513	-0.42907	-0.34196	0.39129	1.36428	0.98492	1.36475	-0.12435	-0.12435	-1.3848
1.38983	0.50198	0.97768	-0.99136	-3.23118	-0.72693	-0.39376	0.5574	-1.24126	0.60977	-0.46733	0.53964	0.53964	-0.49789
1.3924	-0.06332	-0.91059	-0.90843	-0.68977	-0.06911	-0.36086	0.8259	0.86906	-1.46013	1.3068	1.65545	1.65545	-0.2717
1.39497	0.58253	0.55236	0.00315	-0.51873	1.00477	0.20201	-0.22262	-1.16699	1.17089	0.84425	1.92683	1.92683	0.6485
1.39754	1.23922	-2.12059	-0.53535	1.44166	-0.26991	0.57486	0.82883	-1.51251	0.3055	-1.26624	2.1972	2.1972	-1.91681
1.40011	-0.33425	-1.93481	1.09651	-0.94389	-2.06919	0.50585	-1.12798	-1.30774	0.72953	-0.26232	1.86079	1.86079	-0.71235
1.40267	0.45981	0.60043	-1.56978	-0.26944	0.26853	-0.26718	-0.67704	0.28196	1.53389	-0.03635	-0.80411	-0.80411	-0.53342
1.40524	-0.13236	-0.59747	-2.29724	0.64009	-1.59119	-0.20334	-0.92236	0.23903	-0.1805	0.20535	0.19768	0.19768	0.05784
1.40781	0.49855	1.28879	1.32074	1.14134	1.23945	0.70014	0.91142	2.39942	0.16056	0.49452	2.03019	2.03019	0.02021
1.41038	-0.48864	0.66858	3.05081	-0.71902	-0.66476	0.60925	1.33088	-1.26525	0.73671	0.01434	1.80947	1.80947	0.45516
1.41295	-0.75405	1.78283	-0.74193	-0.51998	-0.37363	-0.26166	-0.11617	-0.23145	-1.29545	-0.83847	2.79203	2.79203	1.18933
1.41552	-0.46076	-0.66688	-0.38981	1.85528	-0.11474	-0.86559	-0.09621	-0.63348	1.20568	-1.31921	2.49582	2.49582	-0.53348
1.41809	-0.44583	0.20322	1.04596	-0.83171	0.40902	0.1211	-1.53277	-0.06278	-0.76587	-0.0773	1.19421	1.19421	2.119
1.42066	-0.44944	-0.90828	-0.25692	1.57432	-0.92643	0.61271	1.08521	0.67693	-1.42066	1.6454	1.91137	1.91137	-2.61425
1.42323	0.23288	1.04747	0.37978	-2.66114	0.80096	-0.98878	0.36534	0.50514	0.02061	-0.95037	0.82662	0.82662	-0.75963
1.4258	0.82892	-0.39384	0.90178	-0.7727	-0.29409	1.08879	-1.37949	-0.51837	1.31186	1.19087	1.36007	1.36007	-1.12136
1.42836	0.74491	-1.70762	-0.20062	-0.77655	-1.17321	-1.60624	1.85201	0.68598	1.37405	-0.96244	1.54859	1.54859	2.44016
1.43093	-1.20924	-1.38183	-0.43957	-0.24969	-0.10137	0.22093	-0.85901	-0.000775937	-0.69979	-0.08611	1.59724	1.59724	-1.29816
1.4335	1.0902	-0.69702	1.75327	0.66683	0.68802	1.36581	-0.91921	1.45576	-1.38223	1.46791	0.48019	0.48019	0.77724
1.43607	-2.80268	-0.06704	0.33386	1.65158	-0.20117	-1.78576	-0.34536	0.61673	-1.89646	0.2854	0.54158	0.54158	0.01711
1.43864	1.86509	0.15313	0.3858	-0.67064	0.89001	-0.35401	-0.28024	0.5795	0.62711	1.01556	4.17273	4.17273	0.52695
1.44121	0.67232	0.30822	0.64804	0.59981	-0.33974	-1.39271	-1.43956	0.8418	-0.14937	2.11174	2.14013	2.14013	0.36819
1.44378	1.68714	-0.25356	0.21073	0.01259	0.823	-1.01683	-1.70988	-0.1581	-1.02875	0.28532	2.84999	2.84999	-0.4833
1.44635	-1.71778	-0.85719	1.44224	0.45264	-0.51685	-0.4471	-0.43217	-0.30768	-1.29505	0.86723	0.02544	0.02544	0.96405
1.44892	0.05664	0.11978	-2.07338	-0.00467	-0.2969	-0.27042	0.98181	-0.09692	-0.28032	-0.8545	0.67678	0.67678	-0.76795
1.45149	0.10934	-0.33318	-1.46845	-1.52451	-0.09611	-0.63014	1.34714	-0.73846	0.82423	0.79667	1.63951	1.63951	0.31432
1.45405	0.12563	1.21855	0.43832	-1.23239	0.30624	0.34434	0.24577	0.2301	0.26943	1.52427	-0.24245	-0.24245	0.38464
1.45662	-1.04113	-0.77683	-0.20842	0.72288	1.76175	0.67431	0.37819	-0.41203	-0.18858	0.0665	1.00602	1.00602	1.40364
1.45919	-0.24794	0.34805	2.16405	2.02361	0.51346	-0.61457	-0.0158	-1.50923	0.91616	-0.02526	-0.10205	-0.10205	-1.97587
1.46176	1.69212	-1.70409	0.86848	-0.76967	0.52292	-0.46036	-0.91358	-1.4857	0.25004	-1.01108	2.16148	2.16148	1.43226
1.46433	0.38336	0.82516	0.2388	0.59873	-1.02153	-0.32441	-0.15415	-0.51968	-1.11033	0.19634	-0.63697	-0.63697	-0.00701
1.4669	0.63112	0.16939	1.39836	-0.95818	-0.30049	-1.02189	2.23921	0.46862	0.06766	1.26584	-0.40455	-0.40455	0.53422
1.46947	0.94447	-1.13611	0.40805	0.95188	-0.13777	0.01949	0.07253	0.31229	-0.47163	1.10758	2.49467	2.49467	1.58686
1.47204	-0.75126	-1.29306	0.28403	0.96923	0.33407	-0.93314	0.03782	-0.11958	0.66201	-0.27769	1.83496	1.83496	-0.25732
1.47461	2.20713	-0.57079	0.50813	-0.79366	-0.10865	0.5206	-0.90701	1.93419	0.60478	-0.47944	2.26726	2.26726	1.42145
1.47718	-1.32251	0.1116	0.74871	-1.38555	1.25333	0.33228	-0.08839	-0.96228	2.37628	0.67367	1.00504	1.00504	1.98434
1.47974	0.0108	0.39142	-2.09503	-0.87017	0.59402	1.10843	-1.60737	-1.42917	-0.44334	0.28676	0.45219	0.45219	-0.17931
1.48231	-1.32727	0.38712	-0.1242	-0.25646	0.25277	1.223	1.03044	-1.01609	0.2502	-0.06978	1.18487	1.18487	-0.9271
1.48488	-0.42164	2.54167	0.55058	0.82691	0.18577	0.13616	-0.426	1.47574	-0.04444	0.91031	-0.72635	-0.72635	-1.37455
1.48745	-0.6588	-1.09686	0.73867	-1.44972	-2.13794	1.83673	-0.20476	0.40987	0.71576	1.64106	0.26666	0.26666	0.53438
1.49002	0.4621	-1.51984	-0.30141	0.23956	0.34667	0.30853	-0.03999	0.00592	1.3271	0.43717	0.27973	0.27973	3.42451
1.49259	-0.02982	-0.57045	0.97833	1.56799	-1.31341	0.29396	0.23486	0.52034	-0.38279	0.54195	0.67145	0.67145	-1.47836
1.49516	-1.4579	-1.3207	-0.72984	0.56349	-0.97734	1.64167	0.0062	-0.14602	-1.66727	2.03824	-1.34134	-1.34134	-0.27144
1.49773	0.33372	0.93976	-0.06668	-1.16384	0.1504	-1.70584	-1.6911	0.79094	-0.86693	-0.95972	1.17059	1.17059	-1.01768
1.5003	2.12555	-2.27972	1.07608	-2.35515	1.58407	1.51969	1.12011	1.36999	-1.27153	0.43741	1.92961	1.92961	-0.27311
1.50287	-1.31108	-0.18438	-0.3675	0.37192	-0.89093	0.81747	0.66914	-0.50026	0.8828	1.14046	0.5142	0.5142	-0.08837
1.50543	-3.11956	-0.25273	0.49694	1.77133	-1.1506	-0.43139	0.26891	0.05391	-0.66022	0.6029	2.30435	2.30435	-0.11663
1.508	0.87401	-2.07779	-0.68961	-0.40134	-1.17683	-0.58419	-0.04116	-1.02827	-0.10951	-0.59377	1.51687	1.51687	-0.78727
1.51057	-0.42886	0.69945	0.2822	0.96578	0.34868	1.00934	-2.36671	-0.26182	0.05529	0.88647	0.1992	0.1992	-0.3227
1.51314	0.21031	0.68175	0.29183	-1.08916	-0.24494	0.05329	1.44379	-0.25309	-0.47829	-0.22019	1.46512	1.46512	-1.65338
1.51571	0.99876	-0.001	-1.03132	-0.069	-0.00539	-0.8483	0.1853	1.44489	-1.11393	0.94312	-0.31601	-0.31601	0.14018
1.51828	-0.08307	0.61013	1.41295	-1.0212	-2.43576	0.00258	0.66061	0.10183	-1.81691	1.36741	1.01191	1.01191	0.15732
1.52085	-1.24291	0.06122	0.89869	-0.45729	-0.43659	-0.11537	-1.49389	-1.14616	1.24747	-1.85109	-0.19417	-0.19417	-0.0561
1.52342	0.46016	0.00485	-0.85668	-1.40722	-0.90211	0.28462	1.26816	-0.47129	-0.49288	-0.26039	1.36663	1.36663	-2.20798
1.52599	-0.87499	-1.13524	0.60232	0.9655	0.53603	0.32923	-0.31361	0.81359	-0.05305	1.53287	1.31911	1.31911	0.66395
1.52856	0.22675	-0.53234	-0.43064	-0.06505	-0.62511	-0.223	-2.14804	-0.25454	-2.07846	0.87958	1.28636	1.28636	-0.01353
1.53112	-0.47358	0.65311	-0.51279	-0.19111	0.53028	1.2849	-0.08053	-0.7284	-0.96534	0.14435	0.70039	0.70039	-0.39974
1.53369	-0.80694	-1.75035	0.43051	0.47196	-1.12735	0.18865	-0.69494	-1.17008	0.97454	0.9593	2.11426	2.11426	-1.77306
1.53626	-1.74625	-0.94469	-2.6771	-1.6244	0.09106	0.38218	1.06031	-1.6977	-0.2676	0.70132	2.09911	2.09911	0.88288
1.53883	-1.27352	0.85342	-2.42528	-2.03666	-0.37828	0.34993	-1.64168	-0.43443	-1.01148	0.17354	0.15306	0.15306	-0.93817
1.5414	0.35709	-0.07379	-0.71986	0.36654	0.29259	0.3369	-0.468	-0.52964	1.02781	0.29971	1.19808	1.19808	0.50986
1.54397	-0.54835	-0.64633	0.57867	-1.72526	-1.94613	0.45637	-0.15878	-0.29711	-1.62916	-1.8435	0.36556	0.36556	1.11386
1.54654	-0.85353	0.84359	-1.32595	0.35482	-0.35452	-0.12012	-0.97872	-0.02689	-1.71915	-0.27217	-1.14351	-1.14351	0.94411
1.54911	-0.20333	0.0517	0.60039	0.54185	0.84027	0.88072	-0.72594	1.15133	1.77041	0.74861	0.47599	0.47599	-1.84886
1.55168	-0.8531	-1.1301	0.61677	-1.13834	0.08314	-0.07183	0.79811	-1.54826	-0.29209	1.82363	0.48801	0.48801	-1.63566
1.55425	0.34994	1.31006	-0.99586	-0.55304	-0.65265	-0.83621	0.54549	0.47038	0.5775	0.10671	-0.88631	-0.88631	2.5566
1.55681	-0.37095	-0.45194	0.15526	-0.54813	0.44051	-0.08916	-0.44847	-0.2627	0.65818	-0.52993	1.89735	1.89735	-0.25895
1.55938	1.94907	1.04016	0.69481	-0.40014	0.6906	-0.1841	0.20757	-1.0885	0.32735	1.3521	0.92803	0.92803	0.06686
1.56195	1.87795	-0.15108	0.35639	0.19729	0.68652	0.29075	-2.73483	-0.40764	-0.34839	-0.0829	1.56489	1.56489	-0.31842
1.56452	0.47944	-0.92107	-0.48449	-0.57562	-0.19421	-0.43686	0.32918	0.68864	-0.49873	-0.25168	-0.79	-0.79	0.26005
1.56709	-0.01168	0.60527	0.59094	0.22134	-0.03495	1.45535	-0.48104	0.87549	0.11165	0.84562	0.95184	0.95184	1.4495
1.56966	-0.65715	-0.47915	-1.11689	-0.42868	-1.65032	-0.6558	0.33193	-1.5168	1.9754	-0.57617	1.02702	1.02702	-1.08548
1.57223	-1.07245	-0.0728	1.7294	-1.34682	1.58533	-1.86027	0.45872	0.80715	0.28501	-1.25203	1.2551	1.2551	0.43544
1.5748	-1.62274	0.17284	-0.30567	0.72921	-1.76677	-1.23278	0.50826	-0.24647	-0.45903	0.32255	-1.14932	-1.14932	0.33496
1.57737	0.22845	1.55765	0.84123	-0.94401	-1.79822	0.10414	1.40574	-1.16678	1.058	-2.04642	1.29971	1.29971	-0.7433
1.57994	-0.27474	1.11742	-0.49167	-0.1572	-1.03214	-0.99084	0.56473	-0.83908	-0.71296	0.67	0.02161	0.02161	0.60573
1.5825	-0.50747	0.1559	-0.3956	-0.94956	-0.21842	-0.82189	0.12186	1.35375	-1.73571	-0.38259	-0.48837	-0.48837	0.31578
1.58507	0.41503	-1.68852	-1.22889	1.78235	2.21627	-0.22327	-1.08773	-0.74205	-1.03252	0.74235	0.7748	0.7748	0.09156
1.58764	0.13163	-0.09019	-0.76511	0.09576	0.46781	0.56352	-1.26354	-0.05907	-1.54924	1.22097	0.55019	0.55019	1.22657
1.59021	1.24569	2.18284	0.3083	-1.25796	-0.28662	0.23173	-0.67185	0.28422	0.04606	-0.51068	-0.54212	-0.54212	1.1751
1.59278	-0.48338	0.25419	-0.74096	-0.91008	-0.24396	-1.8696	-0.30665	2.53756	-1.58032	-0.33652	0.81448	0.81448	-0.48797
1.59535	-0.01814	0.02745	-1.68433	-0.4893	-1.4949	-0.52709	0.6878	-1.25698	-0.75838	1.5359	-0.70594	-0.70594	0.40366
1.59792	-0.29343	-0.0202	0.17278	-0.56964	-0.40559	0.70814	-0.88506	0.40443	0.43681	1.32634	-0.17347	-0.17347	0.65492
1.60049	-0.1982	1.15309	0.15637	-1.42209	-1.9173	-1.86892	2.01865	0.03587	0.7374	-1.26507	-2.63389	-2.63389	0.40933
1.60306	-0.43968	1.42644	0.1198	0.08007	1.13031	-1.45893	-0.23522	-2.3994	-0.05804	-2.01094	1.17688	1.17688	0.88265
1.60563	-0.2916	-0.71866	-0.17325	1.07712	-0.13524	-0.8332	1.01695	-1.28529	-1.3462	0.81366	-0.1311	-0.1311	-0.26442
1.60819	1.25491	-0.05612	0.55276	0.88813	1.31992	-0.45046	0.30621	0.46343	0.46754	-1.07186	-0.04744	-0.04744	-0.57229
1.61076	-1.29716	-0.69676	-0.8789	0.25715	-0.47581	-0.96325	-0.33618	-0.95701	-2.83239	1.40429	5.23325e-05	5.23325e-05	-1.32731
1.61333	0.02125	-0.8991	-1.63114	-1.11716	-0.03749	-1.60435	0.32838	0.54989	1.99338	-1.8821	1.17968	1.17968	-2.16773
1.6159	0.37477	-0.59975	1.29175	-0.90146	0.00225	-0.11428	-1.23635	-0.68936	0.07014	0.0409	-0.04905	-0.04905	-0.87208
1.61847	0.78101	1.31545	-2.44417	1.67452	-0.99471	-0.52566	-1.03251	-1.44717	-0.80777	-0.65723	0.49835	0.49835	1.4146
1.62104	-1.14218	-0.99156	-0.09769	1.30151	1.29454	1.7065	-0.27882	-0.46659	0.08868	-0.58227	0.45597	0.45597	-1.68779
1.62361	-0.19827	0.68553	-1.33669	0.99853	0.8838	0.50961	0.36546	0.39817	0.44744	1.12006	0.42976	0.42976	1.92203
1.62618	-0.96499	-0.17691	-0.09038	-0.25956	-0.92972	-0.96191	-0.2243	-0.93901	-1.15073	0.61808	1.09656	1.09656	-0.04309
1.62875	-0.00255	0.09827	-1.56496	1.22787	2.34288	0.65462	1.57493	-1.10756	-0.14806	-0.24987	1.98419	1.98419	-1.57632
1.63132	1.1829	-1.1589	-0.24127	-0.79125	-1.25909	-0.53951	-0.29904	-0.33449	-0.04405	0.55753	-0.26696	-0.26696	-0.00351
1.63388	-2.70351	1.25698	-0.68278	-1.0773	0.79013	-2.83441	0.92755	0.76878	0.47075	-0.37388	1.29882	1.29882	0.48835
1.63645	1.92027	-0.01247	-0.97636	-0.18024	0.61522	-2.23009	0.54058	1.20337	-0.53812	0.92089	-1.58684	-1.58684	-0.37766
1.63902	-2.03774	-1.12632	0.13832	-0.21716	0.64793	-1.32136	-0.15779	-0.24771	1.48743	-0.00829	0.5246	0.5246	0.18934
1.64159	0.72051	0.90015	-0.69725	0.48136	-1.81151	0.29533	-1.09943	-0.68474	-0.75665	-1.07323	0.51156	0.51156	-0.34469
1.64416	-1.24159	-1.00987	-0.27551	-0.31104	0.23407	-1.95084	-0.79519	-0.34126	-0.65552	0.84752	1.80041	1.80041	-0.88614
1.64673	1.31884	1.07353	0.27463	0.42748	-1.05795	1.67344	-0.07849	-0.67753	0.36407	0.23595	-1.11347	-1.11347	0.66242
1.6493	-0.05006	0.55187	1.44186	-0.43116	-0.09133	0.15167	0.40453	-0.27293	-1.80163	0.26604	1.52768	1.52768	0.05862
1.65187	-1.22917	-1.25161	-0.26317	0.4939	-1.40307	-0.64517	-0.91361	1.17764	-0.9002	0.12424	0.12569	0.12569	1.02736
1.65444	-0.08456	1.23097	1.285	-0.86612	-1.81997	-0.51201	-0.42659	0.34137	-0.15502	-1.2243	1.15865	1.15865	0.22672
1.65701	0.35947	0.08822	-1.7536	-0.90715	-0.79645	-0.78507	-0.64738	-0.13824	-0.11908	0.33088	0.508	0.508	-0.44342
1.65957	0.15529	0.90089	0.44524	0.07067	0.57792	-0.44033	0.72848	-0.89559	-0.22296	0.77589	-0.67051	-0.67051	0.28728
1.66214	2.2679	-0.25311	-0.72833	-0.07089	0.68103	-0.46682	-0.63036	2.67347	-0.08372	0.25047	1.08967	1.08967	-0.94742
1.66471	0.92294	-0.99592	1.22978	-0.77332	0.57001	-0.17039	0.49753	1.11721	0.15477	-0.8485	0.7819	0.7819	0.27446
1.66728	0.10132	0.60342	-0.11718	-1.07206	-0.61682	1.15138	-0.49373	-0.09932	-0.39705	-0.23883	0.65224	0.65224	0.60593
1.66985	-0.10931	0.12082	1.42255	-1.1977	-1.69309	-0.43192	-1.40055	0.03442	-0.30138	0.88142	-0.62619	-0.62619	2.30485
1.67242	1.61253	-1.45186	0.67987	0.55904	-1.0048	-0.00919	-0.56453	0.12617	0.22068	-0.89672	1.14053	1.14053	-0.9141
1.67499	0.60742	-0.34588	0.22743	-0.80244	0.46088	0.04446	-1.69369	0.79305	1.7077	0.24081	-1.52405	-1.52405	0.02463
1.67756	1.52274	1.1513	1.11091	-1.2282	0.19039	-0.83263	1.41682	0.26605	-0.66727	-0.35823	1.35479	1.35479	-1.10273
1.68013	-0.36823	-0.03651	-0.81536	-2.09991	-1.2825	0.91762	-0.8294	0.25166	0.68801	-0.59108	0.62115	0.62115	2.07142
1.6827	-0.07751	0.74362	-0.66438	-1.0738	-0.61837	-1.23685	0.8741	0.8767	-2.04703	-0.92657	-1.52711	-1.52711	-2.27502
1.68526	0.38667	-0.36203	1.25544	0.2048	-0.2799	-0.70487	0.795	0.44965	-1.74069	-1.62776	1.23473	1.23473	-1.5742
1.68783	-0.52187	0.38379	-0.44442	1.13476	0.1748	-0.59519	-0.99835	-1.8185	-1.56258	0.7215	0.49375	0.49375	0.16568
1.6904	0.86101	-0.05787	1.58718	0.47425	-3.09185	-0.50541	-0.07973	-1.10346	0.69662	1.66117	1.05837	1.05837	-1.25176
1.69297	-0.89264	-0.34788	-0.29919	-0.67183	0.09796	-0.53884	-0.63097	-1.31629	0.44391	-1.75672	0.32968	0.32968	0.04637
1.69554	1.16285	-0.19502	-0.17122	-0.21448	-0.52312	0.1952	0.9515	1.12918	0.57708	-0.83135	-1.05839	-1.05839	-0.0966
1.69811	0.76907	-1.57526	-1.29736	0.06495	-0.00588	-0.63378	-0.61201	0.49037	0.01475	0.60801	0.03232	0.03232	1.75038
1.70068	-0.63979	0.37551	-0.69538	-0.56042	-1.48789	-0.79864	-0.20655	0.59695	1.70282	0.35277	0.52787	0.52787	-1.96761
1.70325	0.73531	-0.99302	2.03304	0.73758	0.24814	1.43815	0.19653	0.20083	0.15383	-0.72036	-2.42074	-2.42074	-0.62982
1.70582	0.62959	-1.37716	-0.91184	0.15868	0.85968	-1.32441	-0.74761	-2.80071	0.5922	-0.86523	-0.45546	-0.45546	-1.21185
1.70839	-0.67015	-1.82571	1.28873	0.30122	0.72035	-0.6817	-1.55917	-0.13567	-0.26665	0.54168	-0.69755	-0.69755	-1.02468
1.71095	1.16144	0.55278	-0.81312	2.51322	1.95102	1.11282	-1.87338	-0.92992	0.79165	0.73491	0.63592	0.63592	-2.53716
1.71352	-0.16917	0.17992	1.12136	-0.46448	-0.38792	1.05703	-1.56776	-0.37101	0.26552	-0.23701	0.2296	0.2296	-0.65138
1.71609	0.05839	-1.14922	0.61146	0.15121	0.41132	0.33714	-0.97914	-1.39344	0.04392	-0.82522	-0.73792	-0.73792	-0.40998
1.71866	0.52244	0.49485	-0.87346	-0.48581	-1.30664	0.08748	1.0111	0.17962	-1.58121	0.8823	-0.77238	-0.77238	-0.94011
1.72123	0.23038	-1.15242	0.41125	0.44633	-0.49382	-0.35594	-1.08168	1.1039	-0.83071	-0.37457	-0.59534	-0.59534	1.26416
1.7238	0.01519	-0.56623	-0.1112	0.0909	0.02599	0.1074	-0.08608	0.2794	-1.70906	0.61534	-0.90269	-0.90269	1.66122
1.72637	1.36868	-0.04305	-0.64006	-1.48498	-1.08837	0.35985	0.296	0.72187	0.14169	0.74652	-0.57158	-0.57158	0.5248
1.72894	0.16715	-1.21021	1.10912	-1.20384	-0.50037	0.21385	-0.7304	0.88749	0.35294	1.36818	0.4276	0.4276	-0.4696
1.73151	-0.39614	-0.40325	-0.11811	0.73862	-0.55369	0.90191	0.21744	-0.35728	0.14699	0.83154	-0.89855	-0.89855	2.57311
1.73408	-0.13081	1.95744	0.45619	-0.54193	-0.09383	0.2083	0.05777	-1.48465	1.71495	-0.43966	-0.06536	-0.06536	0.56617
1.73664	0.83573	1.1604	0.45964	1.69356	-1.45257	-0.99348	0.33052	1.16861	2.18237	0.19554	0.60468	0.60468	0.56004
1.73921	1.05765	0.83756	1.3018	-0.3874	0.35336	-0.26502	-1.93504	-0.09599	-0.18999	-0.42203	-0.41334	-0.41334	0.36685
1.74178	0.6831	0.591	0.60544	1.40095	1.15054	-0.97987	0.50953	1.53812	1.00309	-0.76145	-0.20074	-0.20074	-0.73718
1.74435	1.14563	-1.38694	-1.54093	-0.29578	-1.98121	0.79124	-0.54605	0.04223	-0.25529	0.14308	-0.25934	-0.25934	1.26381
1.74692	0.2032	1.11304	0.21356	-0.58802	-0.33676	-0.51202	0.23162	-0.29268	2.27471	0.93462	-0.51368	-0.51368	-0.10802
1.74949	0.38469	0.17164	-0.18584	-0.24926	1.19785	-0.86653	-0.83723	1.2045	0.41947	-0.36856	0.22241	0.22241	1.08271
1.75206	-1.41304	1.02408	-1.03706	-1.36822	0.35441	-1.07109	0.5784	-1.13086	0.66932	-0.8772	0.50926	0.50926	-1.43758
1.75463	0.07668	2.0379	-1.14373	-1.13075	-0.15482	2.47403	-1.63205	0.11358	-0.69615	0.49804	-2.1796	-2.1796	0.89715
1.7572	-0.38006	1.49892	-0.477	1.25019	0.60881	-0.52108	0.57476	0.49237	-1.04888	-0.392	-0.94233	-0.94233	0.92396
1.75977	1.32269	0.09647	0.54333	-0.10236	-0.14851	0.31042	0.86471	1.9511	-1.03422	-0.7392	0.6352	0.6352	-0.45329
1.76233	1.20144	1.95068	-2.49457	1.09887	-0.85522	-1.66637	0.41844	1.1169	0.97007	0.23016	-0.0684	-0.0684	-0.6407
1.7649	0.89755	-0.22435	0.09858	-0.53332	-0.05624	-0.28614	-0.99533	-0.21879	1.28011	-2.14821	0.06338	0.06338	-2.2461
1.76747	0.28113	0.71777	0.47344	-0.46488	0.48281	1.22419	-0.81065	-0.49913	-1.27669	0.30038	0.64154	0.64154	1.19572
1.77004	1.45128	0.29473	0.00522	0.98847	0.50476	0.23261	0.48248	-0.15999	-0.60624	0.07862	-1.09776	-1.09776	0.38919
1.77261	-0.48015	-0.60148	0.0205	0.85873	1.02102	0.07097	0.07031	-0.37391	0.11973	0.95606	0.3954	0.3954	0.88589
1.77518	0.36433	-0.09357	0.519	-0.23336	-0.85151	-0.48442	-1.00106	0.05433	1.23777	1.05971	0.01607	0.01607	0.11004
1.77775	0.99235	0.89068	1.07219	0.47034	0.28393	-0.51845	0.05941	-1.07935	0.08242	0.000872197	1.52176	1.52176	-0.19518
1.78032	1.04616	2.15057	-0.26569	-0.03465	0.1172	0.03806	-0.67727	1.82397	1.0985	1.68887	-0.69536	-0.69536	-1.09152
1.78289	-0.22192	0.80393	2.31982	-1.05024	0.92635	1.12542	1.40711	-3.49775	0.7934	0.6809	-1.08803	-1.08803	1.54196
1.78546	-0.97218	-0.42054	-0.34493	-0.47901	-0.2201	-0.29457	-1.05951	0.58591	0.93361	-0.43571	0.59038	0.59038	1.54509
1.78802	0.19683	0.57383	0.4009	-0.0592	0.59586	0.8246	-1.56538	-0.36256	1.83121	-1.38995	0.62021	0.62021	-0.13326
1.79059	0.18561	0.83027	-1.03149	-0.49344	-0.28879	-0.47817	-1.33449	1.0774	1.21289	0.37319	1.83082	1.83082	-1.03609
1.79316	-0.24693	-0.3818	-0.04845	0.11507	-0.52643	1.0553	0.18924	1.25639	-1.77874	-0.84251	-1.73085	-1.73085	-2.34401
1.79573	0.64117	1.77805	0.53395	-0.65399	-0.16707	-0.51017	0.90305	0.53918	0.76484	-0.84677	1.01949	1.01949	1.26804
1.7983	1.41297	0.34335	0.66449	0.53397	2.09039	0.22577	1.08157	-0.94137	0.55992	0.22205	0.87221	0.87221	-1.04492
1.80087	-1.1652	1.08516	0.89459	0.34939	-0.2845	0.58018	0.3041	0.78742	0.52632	-2.12927	-0.61226	-0.61226	1.5903
1.80344	0.14012	-0.17242	-0.93422	-0.63246	1.40907	0.56236	-0.10295	-0.66801	-1.50432	0.27821	-0.5063	-0.5063	-2.57379
1.80601	0.5035	-0.47495	0.87036	1.80512	-0.92174	-0.33766	-0.42271	1.12176	0.58455	0.58522	-0.98959	-0.98959	-1.26101
1.80858	0.6773	0.28126	-1.60293	2.37051	1.91698	-0.64763	1.43573	0.43815	-0.06387	-0.02554	-1.0267	-1.0267	-0.15431
1.81115	-0.43784	1.57346	0.20969	-0.82428	-0.20176	-1.34794	0.02984	1.25807	1.18227	0.5967	0.82706	0.82706	0.85463
1.81371	0.20528	2.73702	-0.36812	-0.74235	-0.08118	-0.55144	1.50223	-0.05566	-0.25073	-0.0794	-0.46927	-0.46927	0.07157
1.81628	-0.58306	0.78068	-1.40298	0.914	-0.69468	0.2975	-0.34267	-0.97317	1.96523	0.39825	-0.56781	-0.56781	-1.45163
1.81885	-0.90647	0.64456	-0.27748	-0.19377	-0.27088	-1.23341	1.07814	-0.95318	0.68266	-0.28488	-1.86789	-1.86789	0.80127
1.82142	-0.0631	0.5702	-0.65237	-0.94242	-1.01905	0.12424	1.40987	1.69904	-0.55149	1.5252	1.51533	1.51533	0.54212
1.82399	-0.03853	-0.38173	-1.56843	-0.90222	1.01426	0.0377	-0.70143	-1.49675	-1.15887	0.33379	1.69603	1.69603	0.57497
1.82656	-0.3155	1.22328	-0.45634	0.49635	-0.88509	-0.13955	0.57864	1.37069	-0.61251	-0.22563	0.99117	0.99117	0.93921
1.82913	1.00589	0.0922	0.83863	-1.39075	0.31804	0.531	0.02721	-0.09099	-0.56461	0.86454	1.90042	1.90042	-1.37856
1.8317	0.15792	-0.19829	2.08283	-0.76726	-0.55889	-0.98276	3.52935	1.34541	-0.85729	1.04463	-1.15942	-1.15942	0.92469
1.83427	0.20065	-0.34302	1.1108	-0.08658	-0.90087	0.17344	0.29003	-1.19037	-0.40404	-0.81609	0.73857	0.73857	0.44533
1.83684	0.67012	-0.46783	-1.90164	0.20568	1.91432	0.95159	0.55778	0.28402	0.44606	0.98514	0.67922	0.67922	0.69192
1.8394
1.84197
1.84454
1.84711
1.84968
1.85225
1.85482
1.85739
1.85996
1.86253
1.86509
1.86766
1.87023
1.8728
1.87537
1.87794
1.88051
1.88308
1.88565
1.88822
1.89078
1.89335
1.89592
1.89849
1.90106
1.90363
1.9062
1.90877
1.91134
1.91391
1.91647
1.91904
1.92161
1.92418
1.92675
1.92932
1.93189
1.93446
1.93703
1.9396
1.94216
1.94473
1.9473
1.94987
1.95244
1.95501
1.95758
1.96015
1.96272
1.96529
1.96785
1.97042
1.97299
1.97556
1.97813
1.9807
1.98327
1.98584
1.98841
1.99098
1.99354
1.99611
1.99868
2.00125
2.00382
2.00639
2.00896
2.01153
2.0141
2.01667
2.01923
2.0218
2.02437
2.02694
2.02951
2.03208
2.03465
2.03722
2.03979
2.04236
2.04492
2.04749
2.05006
2.05263
2.0552
2.05777
2.06034
2.06291
2.06548
2.06805
2.07061
2.07318
2.07575
2.07832
2.08089
2.08346
2.08603
2.0886
2.09117
2.09374
2.0963
2.09887
2.10144
2.10401
2.10658
2.10915
2.11172
2.11429
2.11686
2.11943
2.12199
2.12456
2.12713
2.1297
2.13227
2.13484
2.13741
2.13998
2.14255
2.14512
2.14768
2.15025
2.15282
2.15539
2.15796
2.16053
2.1631
2.16567
2.16824
2.17081
2.17337
2.17594
2.17851
2.18108
2.18365
2.18622
2.18879
2.19136
2.19393
2.1965
2.19906
2.20163
2.2042
2.20677
2.20934
2.21191
2.21448
2.21705
2.21962
2.22219
2.22475
2.22732
2.22989
2.23246
2.23503
2.2376
2.24017
2.24274
2.24531
2.24788
2.25044
2.25301
2.25558
2.25815
2.26072
2.26329
2.26586
2.26843
2.271
2.27357
2.27613
2.2787
2.28127
2.28384
2.28641
2.28898
2.29155
2.29412
2.29669
2.29926
2.30182
2.30439
2.30696
2.30953
2.3121
2.31467
2.31724
2.31981
2.32238
2.32495
2.32751
2.33008
2.33265
2.33522
2.33779
2.34036
2.34293
2.3455
2.34807
2.35064
2.3532
2.35577
2.35834
2.36091
2.36348
2.36605
2.36862
2.37119
2.37376
2.37633
2.37889
2.38146
2.38403
2.3866
2.38917
2.39174
2.39431
2.39688
2.39945
2.40202
2.40458
2.40715
2.40972
2.41229
2.41486
2.41743
2.42
2.42257
2.42514
2.42771
2.43027
2.43284
2.43541
2.43798
2.44055
2.44312
2.44569
2.44826
2.45083
2.4534
2.45596
2.45853
2.4611
2.46367
2.46624
2.46881
2.47138
2.47395
2.47652
2.47909
2.48165
2.48422
2.48679
2.48936
2.49193
2.4945
2.49707
2.49964
2.50221
2.50478
2.50734
2.50991
2.51248
2.51505
2.51762
2.52019
2.52276
2.52533
2.5279
2.53047
2.53303
2.5356
2.53817
2.54074
2.54331
2.54588
2.54845
2.55102
2.55359
2.55616
2.55872
2.56129
2.56386
2.56643
2.569
2.57157
2.57414
2.57671
2.57928
2.58185
2.58441
2.58698
2.58955
2.59212
2.59469
2.59726
2.59983
2.6024
2.60497
2.60754
2.6101
2.61267
2.61524
2.61781
2.62038
2.62295
2.62552
2.62809
2.63066
2.63323
2.63579
2.63836
2.64093
2.6435
2.64607
2.64864
2.65121
2.65378
2.65635
2.65892
2.66148
2.66405
2.66662
2.66919
2.67176
2.67433
2.6769
2.67947
2.68204
2.68461
2.68717
2.68974
2.69231
2.69488
2.69745
2.70002
2.70259
2.70516
2.70773
2.7103
2.71286
2.71543
2.718
2.72057
2.72314
2.72571
2.72828
2.73085
2.73342
2.73599
2.73855
2.74112
2.74369
2.74626
2.74883
2.7514
2.75397
2.75654
2.75911
2.76168
2.76424
2.76681
2.76938
2.77195
2.77452
2.77709
2.77966
2.78223
2.7848
2.78737
2.78993
2.7925
2.79507
2.79764
2.80021
2.80278
2.80535
2.80792
2.81049
2.81306
2.81562
2.81819
2.82076
2.82333
2.8259
2.82847
2.83104
2.83361
2.83618
2.83875
2.84131
2.84388
2.84645
2.84902
2.85159
2.85416
2.85673
2.8593
2.86187
2.86444
2.867
2.86957
2.87214
2.87471
2.87728
2.87985
2.88242
2.88499
2.88756
2.89013
2.89269
2.89526
2.89783
2.9004
2.90297
2.90554
2.90811
2.91068
2.91325
2.91582
2.91838
2.92095
2.92352
2.92609
2.92866
2.93123
2.9338
2.93637
2.93894
2.94151
2.94407
2.94664
2.94921
2.95178
2.95435
2.95692
2.95949
2.96206
2.96463
2.9672
2.96976
2.97233
2.9749
2.97747
2.98004
2.98261
2.98518
2.98775
2.99032
2.99289
2.99545
2.99802
3.00059
3.00316
3.00573
3.0083
3.01087
3.01344
3.01601
3.01858
3.02114
3.02371
3.02628
3.02885
3.03142
3.03399
3.03656
3.03913
3.0417
3.04427
3.04683
3.0494
3.05197
3.05454
3.05711
3.05968
3.06225
3.06482
3.06739
3.06996
3.07252
3.07509
3.07766
3.08023
3.0828
3.08537
3.08794
3.09051
3.09308
3.09565
3.09821
3.10078
3.10335
3.10592
3.10849
3.11106
3.11363
3.1162
3.11877
3.12134
3.1239
3.12647
3.12904
3.13161
3.13418
3.13675
3.13932
3.14189
3.14446
3.14703
3.14959
3.15216
3.15473
3.1573
3.15987
3.16244
3.16501
3.16758
3.17015
3.17272
3.17528
3.17785
3.18042
3.18299
3.18556
3.18813
3.1907
3.19327
3.19584
3.19841
3.20097
3.20354
3.20611
3.20868
3.21125
3.21382
3.21639
3.21896
3.22153
3.2241
3.22666
3.22923
3.2318
3.23437
3.23694
3.23951
3.24208
3.24465
3.24722
3.24979
3.25235
3.25492
3.25749
3.26006
3.26263
3.2652
3.26777
3.27034
3.27291
3.27548
3.27804
3.28061
3.28318
3.28575
3.28832
3.29089
3.29346
3.29603
3.2986
3.30117
3.30373
3.3063
3.30887
3.31144
3.31401
3.31658
3.31915
3.32172
3.32429
3.32686
3.32942
3.33199
3.33456
3.33713
3.3397
3.34227
3.34484
3.34741
3.34998
3.35255
3.35511
3.35768
3.36025
3.36282
3.36539
3.36796
3.37053
3.3731
3.37567
3.37824
3.3808
3.38337
3.38594
3.38851
3.39108
3.39365
3.39622
3.39879
3.40136
3.40393
3.40649
3.40906
3.41163
3.4142
3.41677
3.41934
3.42191
3.42448
3.42705
3.42962
3.43218
3.43475
3.43732
3.43989
3.44246
3.44503
3.4476
3.45017
3.45274
3.45531
3.45787
3.46044
3.46301
3.46558
3.46815
3.47072
3.47329
3.47586
3.47843
3.481
3.48356
3.48613
3.4887
3.49127
3.49384
3.49641
3.49898
3.50155
3.50412
3.50669
3.50925
3.51182
3.51439
3.51696
3.51953
3.5221
3.52467
3.52724
3.52981
3.53238
3.53494
3.53751
3.54008
3.54265
3.54522
3.54779
3.55036
3.55293
3.5555
3.55807
3.56063
3.5632
3.56577
3.56834
3.57091
3.57348
3.57605
3.57862
3.58119
3.58376
3.58632
3.58889
3.59146
3.59403
3.5966
3.59917
3.60174
3.60431
3.60688
3.60945
3.61201
3.61458
3.61715
3.61972
3.62229
3.62486
3.62743
3.63
3.63257
3.63514
3.6377
3.64027
3.64284
3.64541
3.64798
3.65055
3.65312
3.65569
3.65826
3.66083
3.66339
3.66596
3.66853
3.6711
3.67367
3.67624
3.67881
3.68138
3.68395
3.68652
3.68908
3.69165
3.69422
3.69679
3.69936
3.70193
3.7045
3.70707
3.70964
3.71221
3.71477
3.71734
3.71991
3.72248
3.72505
3.72762
3.73019
3.73276
3.73533
3.7379
3.74046
3.74303
3.7456
3.74817
3.75074
3.75331
3.75588
3.75845
3.76102
3.76359
3.76615
3.76872
3.77129
3.77386
3.77643
3.779
3.78157
3.78414
3.78671
3.78928
3.79184
3.79441
3.79698
3.79955
3.80212
3.80469
3.80726
3.80983
3.8124
3.81497
3.81753
3.8201
3.82267
3.82524
3.82781
3.83038
3.83295
3.83552
3.83809
3.84066
3.84322
3.84579
3.84836
3.85093
3.8535
3.85607
3.85864
3.86121
3.86378
3.86635
3.86891
3.87148
3.87405
3.87662
3.87919
3.88176
3.88433
3.8869
3.88947
3.89204
3.8946
3.89717
3.89974
3.90231
3.90488
3.90745
3.91002
3.91259
3.91516
3.91773
3.92029
3.92286
3.92543
3.928
3.93057
3.93314
3.93571
3.93828
3.94085
3.94342
3.94598
3.94855
3.95112
3.95369
3.95626
3.95883
3.9614
3.96397
3.96654
3.96911
3.97167
3.97424
3.97681
3.97938
3.98195
3.98452
3.98709
3.98966
3.99223
3.9948
3.99736
3.99993
4.0025
4.00507
4.00764
4.01021
4.01278
4.01535
4.01792
4.02049
4.02305
4.02562
4.02819
4.03076
4.03333
4.0359
4.03847
4.04104
4.04361
4.04618
4.04874
4.05131
4.05388
4.05645
4.05902
4.06159
4.06416
4.06673
4.0693
4.07187
4.07443
4.077
4.07957
4.08214
4.08471
4.08728
4.08985
4.09242
4.09499
4.09756
4.10012
4.10269
4.10526
4.10783
4.1104
4.11297
4.11554
4.11811
4.12068
4.12325
4.12581
4.12838
4.13095
4.13352
4.13609
4.13866
4.14123
4.1438
4.14637
4.14894
4.1515
4.15407
4.15664
4.15921
4.16178
4.16435
4.16692
4.16949
4.17206
4.17463
4.17719
4.17976
4.18233
4.1849
4.18747
4.19004
4.19261
4.19518
4.19775
4.20032
4.20288
4.20545
4.20802
4.21059
4.21316
4.21573
4.2183
4.22087
4.22344
4.22601
4.22857
4.23114
4.23371
4.23628
4.23885
4.24142
4.24399
4.24656
4.24913
4.2517
4.25426
4.25683
4.2594
4.26197
4.26454
4.26711
4.26968
4.27225
4.27482
4.27739
4.27995
4.28252
4.28509
4.28766
4.29023
4.2928
4.29537
4.29794
4.30051
4.30308
4.30564
4.30821
4.31078
4.31335
4.31592
4.31849
4.32106
4.32363
4.3262
4.32877
4.33133
4.3339
4.33647
4.33904
4.34161
4.34418
4.34675
4.34932
4.35189
4.35446
4.35702
4.35959
4.36216
4.36473
4.3673
4.36987
4.37244
4.37501
4.37758
4.38015
4.38271
4.38528
4.38785
4.39042
4.39299
4.39556
4.39813
4.4007
4.40327
4.40584
4.4084
4.41097
4.41354
4.41611
4.41868
4.42125
4.42382
4.42639
4.42896
4.43153
4.43409
4.43666
4.43923
4.4418
4.44437
4.44694
4.44951
4.45208
4.45465
4.45722
4.45978
4.46235
4.46492
4.46749
4.47006
4.47263
4.4752
4.47777
4.48034
4.48291
4.48547
4.48804
4.49061
4.49318
4.49575
4.49832
4.50089
4.50346
4.50603
4.5086
4.51116
4.51373
4.5163
4.51887
4.52144
4.52401
4.52658
4.52915
4.53172
4.53429
4.53685
4.53942
4.54199
4.54456
4.54713
4.5497
4.55227
4.55484
4.55741
4.55998
4.56254
4.56511
4.56768
4.57025
4.57282
4.57539
4.57796
4.58053
4.5831
4.58567
4.58823
4.5908
4.59337
4.59594
4.59851
4.60108
4.60365
4.60622
4.60879
4.61136
4.61392
4.61649
4.61906
4.62163
4.6242
4.62677
4.62934
4.63191
4.63448
4.63705
4.63961
4.64218
4.64475
4.64732
4.64989
4.65246
4.65503
4.6576
4.66017
4.66274
4.6653
4.66787
4.67044
4.67301
4.67558
4.67815
4.68072
4.68329
4.68586
4.68843
4.69099
4.69356
4.69613
4.6987
4.70127
4.70384
4.70641
4.70898
4.71155
4.71412
4.71668
4.71925
4.72182
4.72439
4.72696
4.72953
4.7321
4.73467
4.73724
4.73981
4.74237
4.74494
4.74751
4.75008
4.75265
4.75522
4.75779
4.76036
4.76293
4.7655
4.76806
4.77063
4.7732
4.77577
4.77834
4.78091
4.78348
4.78605
4.78862
4.79119
4.79375
4.79632
4.79889
4.80146
4.80403
4.8066
4.80917
4.81174
4.81431
4.81688
4.81944
4.82201
4.82458
4.82715
4.82972
4.83229
4.83486
4.83743
4.84
4.84257
4.84513
4.8477
4.85027
4.85284
4.85541
4.85798
4.86055
4.86312
4.86569
4.86826
4.87082
4.87339
4.87596
4.87853
4.8811
4.88367
4.88624
4.88881
4.89138
4.89395
4.89651
4.89908
4.90165
4.90422
4.90679
4.90936
4.91193
4.9145
4.91707
4.91964
4.9222
4.92477
4.92734
4.92991
4.93248
4.93505
4.93762
4.94019
4.94276
4.94533
4.94789
4.95046
4.95303
4.9556
4.95817
4.96074
4.96331
4.96588
4.96845
4.97102
4.97358
4.97615
4.97872
4.98129
4.98386
4.98643
4.989
4.99157
4.99414
4.99671
4.99927
5.00184
5.00441
5.00698
5.00955
5.01212
5.01469
5.01726
5.01983
5.0224
5.02496
5.02753
5.0301
5.03267
5.03524
5.03781
5.04038
5.04295
5.04552
5.04809
5.05065
5.05322
5.05579
5.05836
5.06093
5.0635
5.06607
5.06864
5.07121
5.07378
5.07634
5.07891
5.08148
5.08405
5.08662
5.08919
5.09176
5.09433
5.0969
5.09947
5.10203
5.1046
5.10717
5.10974
5.11231
5.11488
5.11745
5.12002
5.12259
5.12516
5.12772
5.13029
5.13286
[truncated: 1,042 more rows]
