# Supplementary material for: Direct energy transfer from photosystem II to photosystem I confers winter sustainability in Scots Pine
Source: Nat Commun. 2020 Dec 15;11:6388. doi: 10.1038/s41467-020-20137-9 (PMC7738668; doi:10.1038/s41467-020-20137-9)
Supplement: Supplementary file 3 — Source Data [file 41467_2020_20137_MOESM3_ESM.zip › Source data file_Bag et al., 2020/Source data file/time resolved fluoresence data/Summer quenched/Summer quenched without spillover ACR Residual.xlsx]

## Sheet: ACRR
Time	682	686	690	694	698	705	711	717	723	729	735	741	747
0	-0.00764	0.07902	0.06389	0.12787	0.05685	0.16923	-0.02699
0.00257	-0.00765	0.07913	0.06398	0.12805	0.05693	0.16947	-0.02703
0.00514	0.15927	0.04432	0.13018	0.11838	0.04455	0.17521	0.0195
0.00771	0.07694	0.03931	0.10561	0.08468	0.0117	0.12618	-0.05021
0.01028	0.11659	0.04978	0.13644	0.12001	0.0753	0.10303	0.0267
0.01285	0.01198	0.06458	0.07562	0.12214	-0.02514	0.1098	0.03084
0.01541	0.07566	0.07157	0.1158	0.06812	0.00474	0.02747	-0.00571
0.01798	0.1094	0.02002	0.10588	0.01441	-0.01388	0.03372	0.02889
0.02055	0.08772	0.07151	0.09726	0.07713	0.04094	0.05341	0.03036
0.02312	0.05048	0.04138	0.08207	0.04892	-0.01188	0.03161	-0.01367
0.02569	0.1231	0.01478	0.13286	0.03474	0.03916	0.03238	0.02496
0.02826	0.05618	0.07227	0.01145	0.02573	-0.03914	0.000161474	-0.000582671
0.03083	0.03847	0.02215	0.14889	-0.07447	0.00137	0.00486	0.01649
0.0334	0.02038	0.02907	0.08893	-0.08682	-0.05666	-0.03	0.01908
0.03597	0.07368	0.12419	0.03024	-0.02133	0.02546	-0.06382	0.00863
0.03854	-0.03369	-0.01756	0.06119	-0.06579	-0.04816	-0.03356	-0.00962
0.0411	0.08552	-0.02228	0.06381	-0.03256	0.05006	-0.10204	0.05654
0.04367	-0.02317	0.04087	0.03229	-0.07855	0.03329	-0.05378	-0.06439
0.04624	0.10715	0.02065	0.07202	-0.00798	0.05712	-0.10605	-0.08915
0.04881	0.07078	-0.00123	0.04211	-0.02112	-0.03534	-0.056	-0.02768
0.05138	0.03564	0.07574	0.09856	-0.07313	0.00376	-0.06354	0.05454
0.05395	0.02932	0.09147	0.02844	-0.06845	-0.07983	-0.07363	0.01407
0.05652	0.00373	0.00504	0.10077	-0.0078	0.00943	0.01087	0.02793
0.05909	0.01584	0.02867	0.02553	-0.04075	-0.03794	-0.11918	0.01997
0.06166	-0.00682	0.05121	0.04352	0.00215	-0.02816	-0.04006	-0.01729
0.06423	0.06369	0.02263	0.03387	-0.01727	0.02422	-0.02898	-0.00185
0.06679	0.11136	0.04455	0.06597	-0.04252	0.01573	-0.05288	0.00174
0.06936	0.09466	0.05211	0.01666	-0.03975	-0.04191	-0.00736	0.05566
0.07193	0.07116	0.07263	0.02166	-0.04426	0.02689	-0.07201	0.01185
0.0745	0.0405	0.00985	0.03366	-0.02175	0.065	-0.02505	-0.08057
0.07707	0.0801	0.06921	0.02262	-0.00962	0.05322	-0.00454	-0.01502
0.07964	0.00578	0.06799	-0.04859	-0.05187	-0.01243	0.01135	0.03238
0.08221	0.07074	0.00409	-0.00735	0.02421	0.00537	-0.000549099	0.05615
0.08478	0.0667	-0.05669	0.04377	0.03672	0.01482	-0.00431	-0.01523
0.08735	0.07224	0.00427	0.07336	-0.06006	0.05818	0.03787	-0.07599
0.08992	0.04102	0.00131	-0.00263	0.06217	-0.06698	0.01812	-0.01725
0.09248	0.10254	-0.00189	0.06256	-0.05612	-0.00876	0.00585	0.04198
0.09505	0.04084	0.0125	0.00637	-0.02169	-0.03473	-0.0434	-0.00783
0.09762	0.06853	-0.0125	0.000414392	0.02655	-0.08293	0.03942	-0.08869
0.10019	0.0383	0.0559	-0.05223	0.03658	-0.0646	0.01299	-0.04768
0.10276	0.00109	-0.01625	0.02245	0.07717	0.03688	0.01816	-0.02261
0.10533	0.04619	0.00318	-0.000799477	-0.01809	0.00176	0.02484	0.02097
0.1079	0.00232	0.04646	-0.00933	-0.01833	-0.01928	0.03469	-0.03011
0.11047	-0.04839	-0.09298	0.01802	-0.00277	-0.07935	0.03967	0.00914
0.11304	0.12752	-0.06315	0.00679	0.03597	0.04799	0.12914	-0.00938
0.11561	0.01054	0.0349	0.04446	-0.05112	-0.02923	0.03539	0.00419
0.11817	0.10272	0.0226	0.05481	0.02285	-0.02321	0.08435	0.00865
0.12074	0.00747	0.0014	-0.01388	0.000542721	0.00919	0.0397	-0.02891
0.12331	0.04675	0.09512	0.02167	-0.01287	-0.00919	0.00577	0.09699
0.12588	-0.03839	0.02393	-0.01746	0.0296	-0.01459	0.02773	0.000790588
0.12845	0.03884	0.04108	-0.02472	0.04465	-0.01248	0.05832	0.01272
0.13102	-0.03825	0.07233	-0.03852	-0.01598	-0.03792	0.04765	0.01468
0.13359	0.02575	0.04736	0.09811	-0.00472	0.00865	1.81541e-05	0.02279
0.13616	0.02238	0.06928	-0.04485	-0.0167	-0.07052	0.04231	-0.04302
0.13873	0.08038	-0.04905	-0.01403	-0.01016	-0.01548	0.01127	-0.00956
0.1413	-0.00208	-0.06975	0.02061	-0.05962	-0.03405	-0.02153	6.38498e-05
0.14386	-0.000228626	0.0544	0.08208	0.04495	0.05464	-0.01094	0.03948
0.14643	0.01982	-0.00753	-0.00629	0.04466	0.05154	-0.00693	0.00325
0.149	0.00738	0.0025	0.055	0.03471	0.14477	0.00827	0.053
0.15157	0.04027	-0.02324	-0.01134	-0.00955	0.09293	-0.00219	0.00707
0.15414	0.03934	-0.00807	0.03801	0.00576	-0.0259	0.02908	0.00952
0.15671	0.00691	-0.03278	0.01461	0.03142	0.00571	0.07409	-0.09019
0.15928	0.02596	0.02903	-0.02828	0.08838	-0.01567	-0.02066	0.01107
0.16185	0.0733	-0.06408	0.03628	-0.05173	0.01109	-0.00364	0.00573
0.16442	0.04709	-0.02505	0.05608	0.04666	-0.01252	-0.00183	0.06103
0.16699	0.0774	-0.06267	-0.00323	-0.00487	-0.00672	0.09047	-0.01324
0.16955	-0.04027	0.07982	-0.02305	0.02898	0.03577	0.01814	-0.05253
0.17212	0.03888	0.00877	-0.01543	-0.01844	-0.03756	-0.02323	0.03013
0.17469	-0.01042	-0.01651	0.06449	0.03795	0.0326	0.06722	-0.00225
0.17726	-0.00668	0.03188	0.023	-0.07393	-0.0379	0.00218	0.05022
0.17983	0.04593	0.0746	0.11533	-0.02631	0.01147	-0.01722	-0.02511
0.1824	0.06806	-0.02816	0.02875	-0.01541	-0.04474	0.03675	0.06795
0.18497	-0.02494	-0.03106	0.06948	-0.04485	-0.01717	-0.01736	0.0424
0.18754	0.03061	0.04178	-0.02035	0.05106	0.04467	0.00229	-0.01407
0.19011	0.02108	0.03816	0.08947	0.01191	0.08996	-0.06003	-0.00986
0.19268	0.06451	0.0173	-0.04882	0.01859	0.04271	0.01903	-0.02339
0.19524	0.00934	0.00983	0.05602	-0.00244	0.0489	-0.01665	0.01652
0.19781	0.05007	0.05113	0.01882	-0.01373	-0.02986	-0.03686	-0.08099
0.20038	-0.02053	0.07422	0.04469	0.04755	0.07337	-0.08496	0.01176
0.20295	0.05368	0.00568	0.00759	0.01884	-0.01859	-0.04687	-0.00599
0.20552	-0.01962	0.04599	0.10336	0.02439	0.03505	-0.02352	0.01487
0.20809	0.01401	0.02046	0.06263	0.02855	0.05767	0.04755	0.01693
0.21066	-0.03161	-0.02093	0.05533	0.02753	-0.00732	-0.03719	-0.03944
0.21323	0.02503	-0.01477	0.015	-0.03479	-0.00577	0.01903	-0.02382
0.2158	-0.02232	0.01495	0.04786	0.03755	0.03831	0.04535	-0.05192
0.21837	0.03163	-0.0507	0.08818	-0.0213	-0.04032	0.00205	-0.00394
0.22093	-0.02966	0.01164	0.07244	0.0107	0.09433	0.09347	-0.05913
0.2235	-0.03955	0.02308	0.0339	-0.01646	-0.01974	-0.00835	0.06968
0.22607	0.02315	0.07742	0.09501	-0.01918	0.01693	0.01086	-0.03309
0.22864	0.08174	0.03629	0.03605	0.01651	-0.06246	0.01115	-0.04026
0.23121	-0.06879	0.01334	0.09463	-0.00679	0.07893	-0.02437	-0.01801
0.23378	0.04553	-0.02234	-0.02291	-0.07074	0.03487	0.01195	0.0387
0.23635	0.05858	0.00136	0.08581	-0.05468	-8.41254e-05	-0.03038	0.02819
0.23892	-0.00414	-0.03946	0.05266	-0.04702	-0.02352	0.03255	-0.01667
0.24149	0.00368	0.01705	0.01853	-0.04366	0.01241	0.06443	-0.05043
0.24406	0.06078	0.04476	0.03739	-0.00968	-0.02467	-0.00907	0.0217
0.24662	0.08393	0.000615441	0.03492	0.02838	-0.01518	0.06271	-0.04958
0.24919	0.01967	0.03258	0.03069	-0.03515	-0.04596	0.01659	-0.01918
0.25176	0.09104	0.01803	0.07645	-0.01877	-0.0051	0.00188	-0.00502
0.25433	-0.00304	-0.05125	-0.0231	0.02017	0.04381	-0.06922	0.00637
0.2569	-0.01826	-0.00744	0.08318	0.0215	0.01132	-0.05778	-0.01538
0.25947	-0.00253	-0.00534	0.0136	-0.01653	-0.0481	0.03122	-0.04909
0.26204	-0.01826	-0.01369	0.00373	-0.07394	-0.06353	-0.07814	-0.02817
0.26461	0.01532	0.00936	-0.00605	0.04401	0.02439	0.02925	-0.00737
0.26718	0.08004	-0.000559136	0.0775	0.03984	0.02074	-0.0235	0.02939
0.26975	-0.01125	0.00186	0.07052	0.00425	-0.02939	-0.01409	-0.01969
0.27231	-0.01534	-0.01844	0.00798	0.00522	0.02536	0.02688	0.00762
0.27488	0.04791	-0.04582	0.05494	-0.01144	-0.00576	-0.05667	-0.01589
0.27745	-0.01565	0.03985	0.01344	0.04617	0.054	0.03815	-0.02543
0.28002	0.04565	-0.01261	-0.08995	-0.08459	0.02197	-0.0078	-0.06361
0.28259	-0.06371	-0.09258	0.0181	0.00487	-0.03214	-0.05811	-0.0034
0.28516	0.0031	-0.0585	-0.03021	-0.03057	-0.05063	-0.05315	-0.01611
0.28773	0.02483	0.01076	-0.03171	0.02502	0.02674	-0.12866	-0.01871
0.2903	-0.04185	-0.10347	0.00636	-0.00619	-0.01474	-0.01061	-0.01206
0.29287	0.06798	-0.06247	-0.00529	0.0429	-0.01477	0.01023	0.00471
0.29544	0.02575	0.02204	-0.0299	0.00734	0.00157	0.02651	0.0285
0.298	0.01779	0.05606	0.00675	0.00456	0.01255	0.05441	-0.0631
0.30057	0.05794	0.01881	-0.00319	-0.02332	-0.0046	-0.01411	-0.02914
0.30314	0.02398	-0.01089	-0.03259	0.0202	-0.03603	-0.000613551	-0.00428
0.30571	0.01543	0.02058	-0.04507	0.03093	-0.05863	0.02198	0.06495
0.30828	-0.03	0.0362	-0.00866	0.0037	0.05171	-0.00593	0.06384
0.31085	-0.03423	-0.03483	-0.05852	-0.02313	-0.04168	3.34867e-05	-0.09089
0.31342	-0.0338	-0.01497	0.00635	0.03179	-0.0344	-0.0164	-0.02799
0.31599	0.01442	-0.03939	-0.04867	-0.01766	-0.000684401	-0.06917	0.01274
0.31856	0.09239	0.00386	0.03428	0.01667	-0.01198	-0.08494	0.01128
0.32113	0.11236	-0.02978	0.01947	-0.04885	0.01896	0.02201	-0.12017
0.32369	-0.01795	0.10377	0.01277	-0.04642	0.00412	-0.01266	0.00666
0.32626	0.02473	-0.03249	-0.04535	0.03276	-0.03074	0.03088	-0.0251
0.32883	0.03401	-0.02194	0.03082	-0.00157	-0.07329	-0.00583	0.03772
0.3314	-0.04537	-0.02991	-0.00361	0.00914	-0.07142	0.01107	-0.03029
0.33397	0.03602	-0.01928	0.01833	0.08087	-0.00245	0.02239	-0.01901
0.33654	-0.01527	-0.01765	-0.08487	0.00679	-0.03473	0.02088	-0.0355
0.33911	0.02869	-0.02849	-0.01296	-0.01846	0.0379	-0.01672	0.05581
0.34168	0.000683958	-0.03568	0.01752	-0.00902	-0.000798595	0.02182	-0.03152
0.34425	0.02899	-0.01138	0.00429	-0.02251	0.01135	0.00204	0.04865
0.34682	-0.05668	-0.03905	-0.08629	0.03463	0.03945	0.03015	-0.01396
0.34938	-0.02162	-0.07736	-0.06471	0.03392	-0.00162	-0.00488	0.09036
0.35195	-0.0499	-0.0256	-0.03723	0.00389	-0.04289	-0.01994	-0.06756
0.35452	0.02493	-0.09837	0.00564	0.09581	0.00332	0.01218	0.03442
0.35709	-0.00186	-0.04955	0.01934	0.05422	-0.02529	0.02582	0.01496
0.35966	-0.01983	-0.00843	0.05906	0.09989	0.00316	0.08744	-0.0211
0.36223	0.01041	-0.07331	0.00861	-0.01435	0.01289	-0.0111	-0.03864
0.3648	0.05851	-0.02782	0.00614	-0.01225	0.01759	0.06898	0.01977
0.36737	0.02776	0.00429	-0.000479355	-0.00937	-0.00367	-0.02466	-0.00879
0.36994	0.02262	0.01191	0.03143	-0.02201	-0.06119	0.04641	0.00281
0.37251	0.01622	0.02285	-0.03746	0.03661	0.04076	0.00103	-0.02964
0.37507	0.01373	0.0932	0.01928	0.01128	-0.05229	0.02196	-0.01025
0.37764	-0.08461	0.01273	-0.06597	-0.00593	-0.0815	0.06887	-0.00255
0.38021	0.04563	-0.03231	0.00772	-0.03295	0.05349	-0.00773	-0.06793
0.38278	-0.02716	-0.08354	-0.02651	-0.02962	0.10169	0.00709	0.03368
0.38535	0.08214	-0.06779	0.0297	-0.02138	0.0419	-0.01391	0.06194
0.38792	0.07274	0.02465	0.00282	-0.00759	0.01816	0.01028	0.00549
0.39049	0.07246	-0.04542	-0.00337	-0.01152	0.07426	0.00182	-0.06392
0.39306	0.03534	-0.01244	-0.03659	-0.05412	0.02081	-0.06262	-0.04521
0.39563	-0.01395	0.03855	-0.0184	-0.00619	0.00313	0.02516	0.0223
0.3982	-0.02985	-0.01195	-0.00802	-0.03027	-0.01932	-0.03418	0.04876
0.40076	0.00629	-0.01217	-0.00109	-0.03419	-0.00739	-0.01274	-0.01504
0.40333	-0.06661	0.05083	-0.05817	0.02446	-0.03233	-0.00536	-0.11382
0.4059	0.04023	-0.01606	0.01813	-0.05993	-0.05337	-0.04751	-0.00301
0.40847	-0.01012	-0.04656	-0.03052	-0.03689	-0.02067	0.03654	0.00611
0.41104	0.00442	-0.02032	-0.02515	0.02604	-0.04914	-0.07818	0.0515
0.41361	0.00371	-0.0453	-0.02295	-0.00407	0.000221879	-0.00606	-0.0559
0.41618	0.02118	-0.04074	-0.01651	0.05553	-0.01101	-0.0717	-0.0249
0.41875	-0.01923	0.00801	0.000295996	0.00981	-0.08284	-0.11535	0.00629
0.42132	-0.00789	0.00499	0.01606	-0.04487	0.03938	-0.0343	0.02291
0.42389	-0.02298	0.0423	-0.02159	0.00309	-0.00297	-0.07159	-0.02458
0.42645	-0.04824	0.02233	-0.02457	-0.04921	-0.04235	0.03522	0.03911
0.42902	-0.04106	-0.03872	-0.01021	0.02957	0.01292	0.01238	0.01042
0.43159	-0.01775	-0.03146	-0.01054	0.04004	0.04103	-0.08345	0.02088
0.43416	0.02116	-0.03379	-0.04377	0.00846	0.052	0.05192	-0.05985
0.43673	-0.00539	0.00459	0.07871	-0.0326	0.0244	-0.02817	-0.05164
0.4393	0.0285	0.03147	-0.04962	-0.01408	-0.03774	0.01722	0.00811
0.44187	0.06136	0.04345	-0.04447	-0.02538	0.04962	-0.02667	-0.05975
0.44444	-0.0121	-0.02638	-0.02407	-0.0044	-0.04149	0.01034	-0.03467
0.44701	0.01733	0.06913	0.04083	-0.07386	-0.00505	0.01345	0.0671
0.44958	-0.06103	-0.01842	-0.04777	-0.00815	-0.05139	-0.01141	0.00563
0.45214	0.08647	0.01323	0.01601	0.03501	-0.00762	0.0286	0.01093
0.45471	-0.02933	0.05747	-0.00734	0.04753	0.00534	0.0526	-0.0065
0.45728	0.04136	0.06998	-0.01624	0.05572	0.02349	0.03023	0.00244
0.45985	-0.02303	-0.08119	-0.06024	0.00597	0.04534	0.00527	0.00674
0.46242	0.03769	-0.09603	-0.00165	-0.03108	-0.03212	0.0069	0.02032
0.46499	-0.12883	-0.01679	-0.03476	-0.01947	0.06335	0.02407	-0.08221
0.46756	-0.00764	-0.0163	-0.000111634	-0.01523	0.03327	-0.0115	0.02394
0.47013	0.00918	0.00358	-0.0451	-0.01786	0.00664	-0.05047	-0.01193
0.4727	-0.023	-0.00703	-0.01146	-0.04491	0.01238	-0.05187	-0.03324
0.47527	-0.08712	-0.02755	-0.02397	0.01313	0.00488	0.00112	-0.03277
0.47783	-0.00134	0.05087	0.02703	-0.03181	0.00707	0.01875	0.07036
0.4804	0.04232	-0.07831	-0.01014	0.03396	-0.04725	-0.04967	0.08471
0.48297	0.0402	-0.07693	-0.00346	-0.02646	-0.05436	-0.00923	-0.11178
0.48554	-0.02597	-0.14828	-0.01138	0.00756	-0.0059	0.03131	-0.04367
0.48811	0.00566	-0.0079	-0.000938909	-0.00997	0.05577	0.0264	-0.00235
0.49068	-0.06674	-0.03157	-0.00105	-0.05539	-0.09582	0.00743	0.00292
0.49325	0.0286	0.05097	0.00933	0.01071	-0.03342	-0.01559	-0.01037
0.49582	-0.1274	-0.0256	-0.04269	-0.08445	0.0274	-0.01304	-0.01447
0.49839	-0.02538	-0.023	-0.01619	-0.01419	0.00188	0.01999	-0.01665
0.50096	-0.01219	0.01878	0.000201259	0.04595	-0.10537	-0.00205	0.00558
0.50352	-0.01963	0.00622	0.03093	-0.03084	-0.06512	-0.08582	0.02997
0.50609	-0.03236	0.01621	-0.00403	-0.02341	-0.0518	-0.02726	-0.02312
0.50866	0.03495	-0.04125	0.02919	-0.04491	0.12243	-0.03102	0.04664
0.51123	-0.04521	-0.01911	-0.00557	-0.01811	0.00324	0.01692	0.03925
0.5138	-0.04632	-0.01187	0.02258	0.07692	0.01289	0.03447	-0.0173
0.51637	-0.03093	-0.02936	-0.00842	0.03806	-0.04254	0.03608	-0.06538
0.51894	-0.00466	-0.0108	-0.05749	-0.06398	0.03885	0.02464	0.05016
0.52151	-0.00872	-0.03176	0.01141	-0.05152	-0.01831	0.0276	-0.06601
0.52408	-0.03872	0.03053	0.02353	0.0114	0.04386	0.02463	0.00977
0.52665	0.01123	0.02123	-0.06824	-0.06246	-0.10784	0.01479	-0.06296
0.52921	-0.05148	-0.02354	-0.002	-0.01019	0.05651	-0.02837	0.06175
0.53178	-0.02415	0.0226	-0.04833	0.00258	0.02362	-0.01453	0.12572
0.53435	-0.01361	-0.06419	-0.01923	0.06088	0.10323	-0.03769	0.04897
0.53692	-0.04356	-0.15184	0.00708	-0.03572	0.03935	-0.03018	0.03789
0.53949	-0.05045	-0.04137	0.04826	0.04378	0.05039	0.04814	0.03018
0.54206	-0.05192	-0.00809	0.00555	0.05191	0.05552	-0.02155	0.03668
0.54463	-0.06529	0.00799	-0.01354	-0.02168	-0.00523	-0.0277	-0.00222
0.5472	-0.00398	0.03269	-0.01307	0.000264108	-0.01704	0.00727	-0.01503
0.54977	0.00994	-0.02358	0.02833	0.00472	-0.03827	-0.0585	0.04957
0.55234	-0.03935	-0.02989	-0.0362	0.047	-0.03406	0.05155	-0.0795
0.5549	-0.00829	-0.01514	-0.00999	0.03341	0.04202	-0.09931	-0.05013
0.55747	-0.0426	-0.04394	-0.00714	0.01792	-0.10358	0.04609	0.01931
0.56004	-0.10985	-0.05837	0.0263	0.05515	-0.08222	-0.05877	0.01688
0.56261	-0.04877	0.000110442	-0.03264	0.05569	-0.05581	-0.00764	0.00867
0.56518	0.01703	-0.06013	-0.01278	0.05227	-0.03068	-0.02779	-0.0559
0.56775	0.05303	0.00762	-0.04994	-0.02072	-0.0541	0.01315	-0.01518
0.57032	-0.03899	0.00471	0.01879	0.03063	-0.03849	-0.00854	0.02902
0.57289	-0.02332	0.09158	-0.01832	-0.00241	-0.02364	0.00789	0.10263
0.57546	0.05631	-0.0574	0.03121	0.01272	0.03422	0.03051	0.03976
0.57803	-0.15242	-0.000794892	-0.01414	0.02092	-0.0176	0.02813	-0.01575
0.58059	0.01186	0.00349	0.05243	0.05772	-0.00483	-0.02308	-0.04867
0.58316	-0.05644	0.04675	0.0101	0.08534	-0.00611	-0.01151	0.00344
0.58573	0.01093	0.03685	0.07692	-0.0067	0.02243	0.00215	-0.01835
0.5883	-0.08184	-0.03924	-0.00667	-0.00983	0.06804	0.01195	-0.00743
0.59087	-0.05554	-0.07324	-0.00327	0.01781	-0.03289	0.05582	0.02217
0.59344	-0.08631	-0.01037	-0.03195	-0.06763	-0.05987	-0.02791	-0.00475
0.59601	-0.02144	-0.00675	0.0446	-0.02113	-0.0785	0.02779	-0.00144
0.59858	-0.06491	-0.01466	0.00244	-0.00763	0.01645	0.01095	-0.02777
0.60115	-0.03976	0.05518	0.0049	0.03509	-0.05746	0.02906	0.07138
0.60372	-0.04128	-0.02885	-0.06273	0.00040941	-0.02734	0.06973	0.01855
0.60628	-0.03242	-0.02689	-0.08346	0.02049	-0.11412	0.0108	0.01004
0.60885	-0.05204	0.03165	-0.03791	0.00946	-0.05995	0.02989	-0.04541
0.61142	-0.07942	-0.0511	0.01252	-0.02475	0.02529	0.01214	0.06107
0.61399	-0.10699	-0.06153	-0.04089	0.05328	-0.01079	0.01917	0.04131
0.61656	0.02476	0.03801	-0.04075	0.00216	0.04609	-0.01205	0.01439
0.61913	-0.06839	-0.04603	-0.03448	-0.00762	-0.07171	-0.02049	-0.05904
0.6217	-0.01321	-0.00321	-0.11547	-0.04303	0.01014	0.04452	-0.13393
0.62427	-0.05526	0.04516	-0.07581	0.03246	-0.07511	0.00906	0.104
0.62684	-0.0555	-0.01892	0.00863	-0.03882	0.01899	0.0017	0.01464
0.62941	-0.0619	-0.01917	-0.05275	0.00749	-0.05842	-0.0289	0.03688
0.63197	-0.05546	0.07135	0.01694	-0.00358	-0.05039	-0.06986	-0.01046
0.63454	0.00279	0.00432	-0.06606	-0.01714	-0.02607	0.00453	0.09734
0.63711	-0.06503	0.01148	-0.06227	-0.0349	0.03271	0.01509	0.03281
0.63968	-0.00118	-0.04535	-0.07314	-0.03946	-0.05509	-0.0781	0.02715
0.64225	-0.01958	0.02598	0.02524	-0.03465	0.03176	-0.03768	0.01153
0.64482	-0.00323	0.00974	-0.05141	0.03195	-0.05097	-0.0889	-0.07937
0.64739	-0.11537	0.03618	-0.08667	-0.05512	-0.03142	-0.0156	0.02985
0.64996	-0.02955	-0.05845	-0.07052	-0.000675563	0.03248	-0.02064	-0.05505
0.65253	-0.07451	-0.01951	-0.03513	-0.000133226	-0.00169	-0.04141	0.08257
0.6551	-0.06234	-0.06328	-0.01427	0.02962	-0.0301	0.0111	0.0546
0.65766	-0.09083	-0.08194	-0.10864	-0.01511	0.08788	-0.04361	0.09734
0.66023	-0.04124	-0.08755	-0.08304	0.04382	-0.00525	-0.02695	-0.02031
0.6628	-0.04295	-0.06525	-0.01868	0.02454	0.04824	-0.09522	0.0512
0.66537	-0.08278	-0.1196	-0.09895	0.03436	-0.06051	-0.02747	0.09456
0.66794	-0.05111	0.00454	-0.09475	0.05968	0.0699	0.01813	-0.01815
0.67051	-0.08165	0.00685	-0.0866	0.03177	-0.07197	-0.02967	-0.01756
0.67308	-0.11245	-0.07453	-0.000939382	-0.01407	0.02439	0.02033	-0.01538
0.67565	-0.10248	0.04482	-0.0906	-0.01914	-0.06026	-0.09957	0.07062
0.67822	-0.16444	-0.02026	-0.03765	-0.01139	0.02104	-0.01105	-0.01457
0.68079	-0.02052	-0.07191	-0.09857	0.04415	0.00992	-0.03562	0.03966
0.68335	-0.14546	-0.06545	-0.0858	-0.01096	-0.00995	-0.01106	0.0797
0.68592	0.000600857	-0.09961	-0.05628	-0.05013	0.00498	0.01678	-0.01777
0.68849	-0.02548	-0.03124	-0.04613	0.03465	0.01819	-0.03538	0.0536
0.69106	-0.05228	-0.04779	-0.09078	0.03242	-0.02741	-0.01886	0.02995
0.69363	-0.09829	-0.06693	-0.06859	-0.06498	0.00255	-0.01415	0.10637
0.6962	-0.07392	0.01251	-0.00996	0.01021	-0.09436	-0.01026	-0.01181
0.69877	-0.03629	-0.02914	-0.04391	-0.00749	0.01007	-0.06958	-0.07296
0.70134	-0.19076	-0.0113	-0.04568	-0.00688	-0.02149	0.01302	-0.02379
0.70391	0.01826	0.04763	0.02113	-0.00647	0.04434	0.05495	-0.10557
0.70648	-0.09103	-0.01865	-0.08887	-0.00451	-0.11832	0.0857	-0.03153
0.70904	0.000344411	-0.01878	-0.10057	0.00719	0.05176	0.00295	-0.01808
0.71161	-0.09662	-0.05175	-0.06781	0.0241	-0.08276	-0.04523	-0.02809
0.71418	-0.04484	-0.07155	-0.05847	-0.02977	-0.01649	-0.0011	0.09851
0.71675	-0.01055	-0.03048	-0.05176	-0.02329	-0.06098	-0.01548	0.03168
0.71932	-0.05534	-0.04082	0.04226	-0.0764	-0.04529	-0.04343	0.06013
0.72189	-0.09087	-0.0465	-0.03556	-0.03119	-0.06488	-0.04699	0.00903
0.72446	-0.12129	-0.02249	-0.0222	-0.03986	0.04219	0.01998	-0.0834
0.72703	-0.02573	-0.04532	-0.03672	0.01963	0.01644	0.01382	0.02013
0.7296	-0.0231	-0.08365	0.10664	-0.04996	0.14799	-0.01988	-0.01505
0.73217	-0.14312	0.02454	-0.1009	3.86181e-05	0.01798	0.0384	-0.0112
0.73473	0.03401	-0.0788	-0.0274	-0.02057	0.04229	0.05971	0.04736
0.7373	-0.06253	-0.10132	-0.03509	-0.03329	0.00568	-0.05251	-0.06357
0.73987	-0.00889	-0.03267	-0.03057	-0.05888	0.02854	0.03031	0.03286
0.74244	-0.10168	0.00932	-0.00703	-0.0265	-0.02756	-0.01129	-0.0353
0.74501	0.11969	-0.02168	-0.0489	0.00485	0.08064	0.00383	-0.05351
0.74758	-0.09891	0.02563	0.0162	-0.00149	-0.05713	0.08384	0.00239
0.75015	-0.04226	-0.01368	-0.06673	-0.03972	0.10291	-0.0189	0.01996
0.75272	-0.06379	-0.02067	-0.02186	0.01718	-0.01548	-0.01768	0.04041
0.75529	-0.01111	-0.01678	0.04291	-0.03491	0.07614	0.05245	0.05549
0.75786	-0.05306	-0.05724	0.000148872	0.03123	-0.06602	-0.01279	-0.08018
0.76042	-0.01116	-0.01803	0.0437	-0.06486	-0.00275	0.08843	-0.05503
0.76299	-0.01268	-0.05335	0.05574	-0.01164	0.04914	-0.00229	-0.0531
0.76556	-0.08542	0.000905133	0.01874	-0.0652	-0.0368	0.06342	0.08028
0.76813	-0.0632	0.02297	0.00841	-0.03441	-0.07822	0.03485	0.000658773
0.7707	-0.05771	0.00899	8.98323e-05	0.05461	0.06782	0.03758	0.02988
0.77327	-0.03847	-0.05004	-0.06391	-0.0469	0.04985	-0.00318	-0.08554
0.77584	-0.03484	0.0565	-0.01119	-0.12693	0.03568	-0.00842	0.04837
0.77841	-0.0416	-0.01881	-0.02121	-0.0324	-0.01676	-0.06735	-0.04566
0.78098	0.00608	-0.08839	0.02954	-0.00927	0.01372	-0.08411	-0.00136
0.78355	-0.05701	-0.13167	-0.0432	0.01436	-0.10262	-0.05943	0.0114
0.78611	-0.0308	-0.07417	0.02544	-0.0259	0.02602	-0.0163	0.07371
0.78868	-0.06168	-0.02187	-0.00985	0.02461	-0.0461	-0.04769	-0.01518
0.79125	-0.13232	-0.05048	-0.08878	-0.000405426	-0.02874	-0.02	-0.08329
0.79382	-0.04003	-0.0099	-0.01884	-0.03776	-0.00427	-0.05309	-0.01016
0.79639	-0.08673	-0.05565	0.00103	-0.05498	0.043	-0.04593	-0.0111
0.79896	-0.10959	-0.0856	-0.01675	0.01329	-0.06044	-0.02357	0.05272
0.80153	0.00852	0.01829	-0.08148	-0.00548	-0.07255	-0.09491	0.0612
0.8041	-0.0748	-0.02463	0.01792	-0.06167	-0.04682	0.02559	-0.02483
0.80667	-0.01648	-0.04127	-0.01847	0.0405	0.02222	-0.03361	0.08558
0.80924	0.02776	-0.00634	0.01832	0.0423	-0.07734	-0.03718	-0.02048
0.8118	0.00416	0.02574	-0.03017	0.06096	-0.02095	0.00967	0.01583
0.81437	-0.03804	0.00937	0.01229	-0.04344	-0.02268	-0.01403	-0.03127
0.81694	-0.05079	-0.04606	0.03234	-0.01281	-0.01535	0.03002	0.01364
0.81951	-0.05606	-0.0622	-0.01258	-0.04047	0.04534	-0.0132	0.03083
0.82208	0.0097	-0.00354	0.00945	-0.09055	0.04746	-0.00164	-0.08279
0.82465	-0.01994	0.00883	-0.08961	-0.00247	-0.06099	0.01945	0.07079
0.82722	-0.02491	0.04498	0.04141	-0.02134	-0.06696	-0.0162	-0.0861
0.82979	-0.07052	0.09374	-0.01391	-0.02864	0.03259	0.0191	-0.02633
0.83236	0.00352	0.02025	-0.02919	-0.032	0.00846	0.01123	-0.10412
0.83493	-0.04428	-0.10443	-0.01616	-0.00318	-0.07133	0.04188	0.07032
0.83749	-0.03967	-0.06605	-0.03832	-0.04308	0.02731	0.04091	0.04345
0.84006	-0.08865	0.07967	-0.07502	-0.06069	-0.05875	-0.000791035	-0.02723
0.84263	0.09846	-0.04328	-0.02899	-0.08956	0.00793	0.05475	0.02818
0.8452	-0.13061	0.04358	0.04312	-0.05683	-0.05624	-0.06465	-0.06916
0.84777	0.01932	0.06715	-0.06274	0.03281	0.04975	-0.00573	-0.00433
0.85034	-0.06755	-0.01418	-0.02533	-0.0912	-0.03514	-0.05804	-0.0333
0.85291	-0.04172	-0.02497	-0.00118	-0.08052	-0.11834	-0.05346	-0.03368
0.85548	-0.0929	-0.09336	-0.09426	-0.05859	-0.03699	-0.00196	-0.08641
0.85805	-0.01336	0.02039	-0.10988	-0.05373	0.12281	-0.01774	0.05911
0.86062	-0.08973	-0.06324	-0.14073	0.04806	-0.04797	0.10571	-0.04849
0.86318	0.00688	-0.04716	-0.09209	-0.03188	0.01216	0.07297	-0.01634
0.86575	-0.11624	-0.01601	-0.08212	-0.07473	-0.06624	-0.07352	0.04866
0.86832	0.02405	0.02921	-0.04397	0.01421	0.03566	0.00398	-0.04404
0.87089	-0.02471	-0.05346	-0.02976	0.08566	-0.05976	-0.03723	-0.03248
0.87346	0.02724	-0.03176	-0.04939	0.08739	-0.04419	-0.00903	-0.05171
0.87603	-0.02089	-0.03817	-0.0928	0.02567	0.00458	-0.03355	-0.06017
0.8786	-0.01577	-0.0328	0.000872038	-0.11048	0.03376	-0.01867	0.10043
0.88117	-0.07564	0.01595	-0.05655	0.053	-0.04418	0.08158	-0.04474
0.88374	0.05249	-0.06298	-0.08254	0.01518	0.01981	-0.01043	-0.06229
0.88631	-0.08651	-0.117	-0.07677	0.01788	-0.0557	-0.000468639	-0.00503
0.88887	0.0073	-0.06239	-0.13715	0.08337	-0.02103	-0.00916	0.02862
0.89144	0.06402	-0.000862182	-0.08141	0.07386	0.04411	-0.07697	0.04503
0.89401	0.03013	0.08586	-0.07657	0.02578	0.09051	-0.02403	-0.06038
0.89658	-0.08865	0.01184	-0.07736	0.01139	0.06005	-0.11881	-0.0677
0.89915	-0.04441	-0.04915	-0.04528	0.04554	0.08828	-0.04196	0.00326
0.90172	-0.00105	0.02725	0.04627	0.05344	0.0202	-0.03015	-0.03704
0.90429	-0.06476	-0.05605	0.0233	-0.07547	0.05977	-0.03465	-0.05882
0.90686	-0.04959	-0.03929	-0.11123	0.00471	0.00479	-0.04017	0.06527
0.90943	0.07231	0.00482	-0.04024	0.04166	-0.00549	-0.11196	-0.00799
0.912	-0.09778	-0.0291	-0.08982	-0.01474	-0.09294	-0.02619	-0.08172
0.91456	-0.0702	-0.1143	-0.03954	0.02957	-0.00366	-0.04382	-0.09259
0.91713	0.02147	-0.04037	-0.11766	0.04577	-0.00242	0.03341	0.01362
0.9197	0	0	0	0	0	0	0
0.92227	0	0	0	0	0	0	0
0.92484	0	0	0	0	0	0	0
0.92741	0	0	0	0	0	0	0
0.92998	0	0	0	0	0	0	0
0.93255	0	0	0	0	0	0	0
0.93512	0	0	0	0	0	0	0
0.93769	0	0	0	0	0	0	0
0.94025	0	0	0	0	0	0	0
0.94282	0	0	0	0	0	0	0
0.94539	0	0	0	0	0	0	0
0.94796	0	0	0	0	0	0	0
0.95053	0	0	0	0	0	0	0
0.9531	0	0	0	0	0	0	0
0.95567	0	0	0	0	0	0	0
0.95824	0	0	0	0	0	0	0
0.96081	0	0	0	0	0	0	0
0.96338	0	0	0	0	0	0	0
0.96594	0	0	0	0	0	0	0
0.96851	0	0	0	0	0	0	0
0.97108	0	0	0	0	0	0	0
0.97365	0	0	0	0	0	0	0
0.97622	0	0	0	0	0	0	0
0.97879	0	0	0	0	0	0	0
0.98136	0	0	0	0	0	0	0
0.98393	0	0	0	0	0	0	0
0.9865	0	0	0	0	0	0	0
0.98907	0	0	0	0	0	0	0
0.99163	0	0	0	0	0	0	0
0.9942	0	0	0	0	0	0	0
0.99677	0	0	0	0	0	0	0
0.99934	0	0	0	0	0	0	0
1.00191	0	0	0	0	0	0	0
1.00448	0	0	0	0	0	0	0
1.00705	0	0	0	0	0	0	0
1.00962	0	0	0	0	0	0	0
1.01219	0	0	0	0	0	0	0
1.01476	0	0	0	0	0	0	0
1.01732	0	0	0	0	0	0	0
1.01989	0	0	0	0	0	0	0
1.02246	0	0	0	0	0	0	0
1.02503	0	0	0	0	0	0	0
1.0276	0	0	0	0	0	0	0
1.03017	0	0	0	0	0	0	0
1.03274	0	0	0	0	0	0	0
1.03531	0	0	0	0	0	0	0
1.03788	0	0	0	0	0	0	0
1.04045	0	0	0	0	0	0	0
1.04301	0	0	0	0	0	0	0
1.04558	0	0	0	0	0	0	0
1.04815	0	0	0	0	0	0	0
1.05072	0	0	0	0	0	0	0
1.05329	0	0	0	0	0	0	0
1.05586	0	0	0	0	0	0	0
1.05843	0	0	0	0	0	0	0
1.061	0	0	0	0	0	0	0
1.06357	0	0	0	0	0	0	0
1.06614	0	0	0	0	0	0	0
1.0687	0	0	0	0	0	0	0
1.07127	0	0	0	0	0	0	0
1.07384	0	0	0	0	0	0	0
1.07641	0	0	0	0	0	0	0
1.07898	0	0	0	0	0	0	0
1.08155	0	0	0	0	0	0	0
1.08412	0	0	0	0	0	0	0
1.08669	0	0	0	0	0	0	0
1.08926	0	0	0	0	0	0	0
1.09183	0	0	0	0	0	0	0
1.09439	0	0	0	0	0	0	0
1.09696	0	0	0	0	0	0	0
1.09953	0	0	0	0	0	0	0
1.1021	0	0	0	0	0	0	0
1.10467	0	0	0	0	0	0	0
1.10724	0	0	0	0	0	0	0
1.10981	0	0	0	0	0	0	0
1.11238	0	0	0	0	0	0	0
1.11495	0	0	0	0	0	0	0
1.11752	0	0	0	0	0	0	0
1.12008	0	0	0	0	0	0	0
1.12265	0	0	0	0	0	0	0
1.12522	0	0	0	0	0	0	0
1.12779	0	0	0	0	0	0	0
1.13036	0	0	0	0	0	0	0
1.13293	0	0	0	0	0	0	0
1.1355	0	0	0	0	0	0	0
1.13807	0	0	0	0	0	0	0
1.14064	0	0	0	0	0	0	0
1.14321	0	0	0	0	0	0	0
1.14577	0	0	0	0	0	0	0
1.14834	0	0	0	0	0	0	0
1.15091	0	0	0	0	0	0	0
1.15348	0	0	0	0	0	0	0
1.15605	0	0	0	0	0	0	0
1.15862	0	0	0	0	0	0	0
1.16119	0	0	0	0	0	0	0
1.16376	0	0	0	0	0	0	0
1.16633	0	0	0	0	0	0	0
1.1689	0	0	0	0	0	0	0
1.17146	0	0	0	0	0	0	0
1.17403	0	0	0	0	0	0	0
1.1766	0	0	0	0	0	0	0
1.17917	0	0	0	0	0	0	0
1.18174	0	0	0	0	0	0	0
1.18431	0	0	0	0	0	0	0
1.18688	0	0	0	0	0	0	0
1.18945	0	0	0	0	0	0	0
1.19202	0	0	0	0	0	0	0
1.19459	0	0	0	0	0	0	0
1.19715	0	0	0	0	0	0	0
1.19972	0	0	0	0	0	0	0
1.20229	0	0	0	0	0	0	0
1.20486	0	0	0	0	0	0	0
1.20743	0	0	0	0	0	0	0
1.21	0	0	0	0	0	0	0
1.21257	0	0	0	0	0	0	0
1.21514	0	0	0	0	0	0	0
1.21771	0	0	0	0	0	0	0
1.22028	0	0	0	0	0	0	0
1.22284	0	0	0	0	0	0	0
1.22541	0	0	0	0	0	0	0
1.22798	0	0	0	0	0	0	0
1.23055	0	0	0	0	0	0	0
1.23312	0	0	0	0	0	0	0
1.23569	0	0	0	0	0	0	0
1.23826	0	0	0	0	0	0	0
1.24083	0	0	0	0	0	0	0
1.2434	0	0	0	0	0	0	0
1.24597	0	0	0	0	0	0	0
1.24853	0	0	0	0	0	0	0
1.2511	0	0	0	0	0	0	0
1.25367	0	0	0	0	0	0	0
1.25624	0	0	0	0	0	0	0
1.25881	0	0	0	0	0	0	0
1.26138	0	0	0	0	0	0	0
1.26395	0	0	0	0	0	0	0
1.26652	0	0	0	0	0	0	0
1.26909	0	0	0	0	0	0	0
1.27166	0	0	0	0	0	0	0
1.27422	0	0	0	0	0	0	0
1.27679	0	0	0	0	0	0	0
1.27936	0	0	0	0	0	0	0
1.28193	0	0	0	0	0	0	0
1.2845	0	0	0	0	0	0	0
1.28707	0	0	0	0	0	0	0
1.28964	0	0	0	0	0	0	0
1.29221	0	0	0	0	0	0	0
1.29478	0	0	0	0	0	0	0
1.29735	0	0	0	0	0	0	0
1.29991	0	0	0	0	0	0	0
1.30248	0	0	0	0	0	0	0
1.30505	0	0	0	0	0	0	0
1.30762	0	0	0	0	0	0	0
1.31019	0	0	0	0	0	0	0
1.31276	0	0	0	0	0	0	0
1.31533	0	0	0	0	0	0	0
1.3179	0	0	0	0	0	0	0
1.32047	0	0	0	0	0	0	0
1.32304	0	0	0	0	0	0	0
1.3256	0	0	0	0	0	0	0
1.32817	0	0	0	0	0	0	0
1.33074	0	0	0	0	0	0	0
1.33331	0	0	0	0	0	0	0
1.33588	0	0	0	0	0	0	0
1.33845	0	0	0	0	0	0	0
1.34102	0	0	0	0	0	0	0
1.34359	0	0	0	0	0	0	0
1.34616	0	0	0	0	0	0	0
1.34873	0	0	0	0	0	0	0
1.35129	0	0	0	0	0	0	0
1.35386	0	0	0	0	0	0	0
1.35643	0	0	0	0	0	0	0
1.359	0	0	0	0	0	0	0
1.36157	0	0	0	0	0	0	0
1.36414	0	0	0	0	0	0	0
1.36671	0	0	0	0	0	0	0
1.36928	0	0	0	0	0	0	0
1.37185	0	0	0	0	0	0	0
1.37442	0	0	0	0	0	0	0
1.37698	0	0	0	0	0	0	0
1.37955	0	0	0	0	0	0	0
1.38212	0	0	0	0	0	0	0
1.38469	0	0	0	0	0	0	0
1.38726	0	0	0	0	0	0	0
1.38983	0	0	0	0	0	0	0
1.3924	0	0	0	0	0	0	0
1.39497	0	0	0	0	0	0	0
1.39754	0	0	0	0	0	0	0
1.40011	0	0	0	0	0	0	0
1.40267	0	0	0	0	0	0	0
1.40524	0	0	0	0	0	0	0
1.40781	0	0	0	0	0	0	0
1.41038	0	0	0	0	0	0	0
1.41295	0	0	0	0	0	0	0
1.41552	0	0	0	0	0	0	0
1.41809	0	0	0	0	0	0	0
1.42066	0	0	0	0	0	0	0
1.42323	0	0	0	0	0	0	0
1.4258	0	0	0	0	0	0	0
1.42836	0	0	0	0	0	0	0
1.43093	0	0	0	0	0	0	0
1.4335	0	0	0	0	0	0	0
1.43607	0	0	0	0	0	0	0
1.43864	0	0	0	0	0	0	0
1.44121	0	0	0	0	0	0	0
1.44378	0	0	0	0	0	0	0
1.44635	0	0	0	0	0	0	0
1.44892	0	0	0	0	0	0	0
1.45149	0	0	0	0	0	0	0
1.45405	0	0	0	0	0	0	0
1.45662	0	0	0	0	0	0	0
1.45919	0	0	0	0	0	0	0
1.46176	0	0	0	0	0	0	0
1.46433	0	0	0	0	0	0	0
1.4669	0	0	0	0	0	0	0
1.46947	0	0	0	0	0	0	0
1.47204	0	0	0	0	0	0	0
1.47461	0	0	0	0	0	0	0
1.47718	0	0	0	0	0	0	0
1.47974	0	0	0	0	0	0	0
1.48231	0	0	0	0	0	0	0
1.48488	0	0	0	0	0	0	0
1.48745	0	0	0	0	0	0	0
1.49002	0	0	0	0	0	0	0
1.49259	0	0	0	0	0	0	0
1.49516	0	0	0	0	0	0	0
1.49773	0	0	0	0	0	0	0
1.5003	0	0	0	0	0	0	0
1.50287	0	0	0	0	0	0	0
1.50543	0	0	0	0	0	0	0
1.508	0	0	0	0	0	0	0
1.51057	0	0	0	0	0	0	0
1.51314	0	0	0	0	0	0	0
1.51571	0	0	0	0	0	0	0
1.51828	0	0	0	0	0	0	0
1.52085	0	0	0	0	0	0	0
1.52342	0	0	0	0	0	0	0
1.52599	0	0	0	0	0	0	0
1.52856	0	0	0	0	0	0	0
1.53112	0	0	0	0	0	0	0
1.53369	0	0	0	0	0	0	0
1.53626	0	0	0	0	0	0	0
1.53883	0	0	0	0	0	0	0
1.5414	0	0	0	0	0	0	0
1.54397	0	0	0	0	0	0	0
1.54654	0	0	0	0	0	0	0
1.54911	0	0	0	0	0	0	0
1.55168	0	0	0	0	0	0	0
1.55425	0	0	0	0	0	0	0
1.55681	0	0	0	0	0	0	0
1.55938	0	0	0	0	0	0	0
1.56195	0	0	0	0	0	0	0
1.56452	0	0	0	0	0	0	0
1.56709	0	0	0	0	0	0	0
1.56966	0	0	0	0	0	0	0
1.57223	0	0	0	0	0	0	0
1.5748	0	0	0	0	0	0	0
1.57737	0	0	0	0	0	0	0
1.57994	0	0	0	0	0	0	0
1.5825	0	0	0	0	0	0	0
1.58507	0	0	0	0	0	0	0
1.58764	0	0	0	0	0	0	0
1.59021	0	0	0	0	0	0	0
1.59278	0	0	0	0	0	0	0
1.59535	0	0	0	0	0	0	0
1.59792	0	0	0	0	0	0	0
1.60049	0	0	0	0	0	0	0
1.60306	0	0	0	0	0	0	0
1.60563	0	0	0	0	0	0	0
1.60819	0	0	0	0	0	0	0
1.61076	0	0	0	0	0	0	0
1.61333	0	0	0	0	0	0	0
1.6159	0	0	0	0	0	0	0
1.61847	0	0	0	0	0	0	0
1.62104	0	0	0	0	0	0	0
1.62361	0	0	0	0	0	0	0
1.62618	0	0	0	0	0	0	0
1.62875	0	0	0	0	0	0	0
1.63132	0	0	0	0	0	0	0
1.63388	0	0	0	0	0	0	0
1.63645	0	0	0	0	0	0	0
1.63902	0	0	0	0	0	0	0
1.64159	0	0	0	0	0	0	0
1.64416	0	0	0	0	0	0	0
1.64673	0	0	0	0	0	0	0
1.6493	0	0	0	0	0	0	0
1.65187	0	0	0	0	0	0	0
1.65444	0	0	0	0	0	0	0
1.65701	0	0	0	0	0	0	0
1.65957	0	0	0	0	0	0	0
1.66214	0	0	0	0	0	0	0
1.66471	0	0	0	0	0	0	0
1.66728	0	0	0	0	0	0	0
1.66985	0	0	0	0	0	0	0
1.67242	0	0	0	0	0	0	0
1.67499	0	0	0	0	0	0	0
1.67756	0	0	0	0	0	0	0
1.68013	0	0	0	0	0	0	0
1.6827	0	0	0	0	0	0	0
1.68526	0	0	0	0	0	0	0
1.68783	0	0	0	0	0	0	0
1.6904	0	0	0	0	0	0	0
1.69297	0	0	0	0	0	0	0
1.69554	0	0	0	0	0	0	0
1.69811	0	0	0	0	0	0	0
1.70068	0	0	0	0	0	0	0
1.70325	0	0	0	0	0	0	0
1.70582	0	0	0	0	0	0	0
1.70839	0	0	0	0	0	0	0
1.71095	0	0	0	0	0	0	0
1.71352	0	0	0	0	0	0	0
1.71609	0	0	0	0	0	0	0
1.71866	0	0	0	0	0	0	0
1.72123	0	0	0	0	0	0	0
1.7238	0	0	0	0	0	0	0
1.72637	0	0	0	0	0	0	0
1.72894	0	0	0	0	0	0	0
1.73151	0	0	0	0	0	0	0
1.73408	0	0	0	0	0	0	0
1.73664	0	0	0	0	0	0	0
1.73921	0	0	0	0	0	0	0
1.74178	0	0	0	0	0	0	0
1.74435	0	0	0	0	0	0	0
1.74692	0	0	0	0	0	0	0
1.74949	0	0	0	0	0	0	0
1.75206	0	0	0	0	0	0	0
1.75463	0	0	0	0	0	0	0
1.7572	0	0	0	0	0	0	0
1.75977	0	0	0	0	0	0	0
1.76233	0	0	0	0	0	0	0
1.7649	0	0	0	0	0	0	0
1.76747	0	0	0	0	0	0	0
1.77004	0	0	0	0	0	0	0
1.77261	0	0	0	0	0	0	0
1.77518	0	0	0	0	0	0	0
1.77775	0	0	0	0	0	0	0
1.78032	0	0	0	0	0	0	0
1.78289	0	0	0	0	0	0	0
1.78546	0	0	0	0	0	0	0
1.78802	0	0	0	0	0	0	0
1.79059	0	0	0	0	0	0	0
1.79316	0	0	0	0	0	0	0
1.79573	0	0	0	0	0	0	0
1.7983	0	0	0	0	0	0	0
1.80087	0	0	0	0	0	0	0
1.80344	0	0	0	0	0	0	0
1.80601	0	0	0	0	0	0	0
1.80858	0	0	0	0	0	0	0
1.81115	0	0	0	0	0	0	0
1.81371	0	0	0	0	0	0	0
1.81628	0	0	0	0	0	0	0
1.81885	0	0	0	0	0	0	0
1.82142	0	0	0	0	0	0	0
1.82399	0	0	0	0	0	0	0
1.82656	0	0	0	0	0	0	0
1.82913	0	0	0	0	0	0	0
1.8317	0	0	0	0	0	0	0
1.83427	0	0	0	0	0	0	0
1.83684	0	0	0	0	0	0	0
1.8394
1.84197
1.84454
1.84711
1.84968
1.85225
1.85482
1.85739
1.85996
1.86253
1.86509
1.86766
1.87023
1.8728
1.87537
1.87794
1.88051
1.88308
1.88565
1.88822
1.89078
1.89335
1.89592
1.89849
1.90106
1.90363
1.9062
1.90877
1.91134
1.91391
1.91647
1.91904
1.92161
1.92418
1.92675
1.92932
1.93189
1.93446
1.93703
1.9396
1.94216
1.94473
1.9473
1.94987
1.95244
1.95501
1.95758
1.96015
1.96272
1.96529
1.96785
1.97042
1.97299
1.97556
1.97813
1.9807
1.98327
1.98584
1.98841
1.99098
1.99354
1.99611
1.99868
2.00125
2.00382
2.00639
2.00896
2.01153
2.0141
2.01667
2.01923
2.0218
2.02437
2.02694
2.02951
2.03208
2.03465
2.03722
2.03979
2.04236
2.04492
2.04749
2.05006
2.05263
2.0552
2.05777
2.06034
2.06291
2.06548
2.06805
2.07061
2.07318
2.07575
2.07832
2.08089
2.08346
2.08603
2.0886
2.09117
2.09374
2.0963
2.09887
2.10144
2.10401
2.10658
2.10915
2.11172
2.11429
2.11686
2.11943
2.12199
2.12456
2.12713
2.1297
2.13227
2.13484
2.13741
2.13998
2.14255
2.14512
2.14768
2.15025
2.15282
2.15539
2.15796
2.16053
2.1631
2.16567
2.16824
2.17081
2.17337
2.17594
2.17851
2.18108
2.18365
2.18622
2.18879
2.19136
2.19393
2.1965
2.19906
2.20163
2.2042
2.20677
2.20934
2.21191
2.21448
2.21705
2.21962
2.22219
2.22475
2.22732
2.22989
2.23246
2.23503
2.2376
2.24017
2.24274
2.24531
2.24788
2.25044
2.25301
2.25558
2.25815
2.26072
2.26329
2.26586
2.26843
2.271
2.27357
2.27613
2.2787
2.28127
2.28384
2.28641
2.28898
2.29155
2.29412
2.29669
2.29926
2.30182
2.30439
2.30696
2.30953
2.3121
2.31467
2.31724
2.31981
2.32238
2.32495
2.32751
2.33008
2.33265
2.33522
2.33779
2.34036
2.34293
2.3455
2.34807
2.35064
2.3532
2.35577
2.35834
2.36091
2.36348
2.36605
2.36862
2.37119
2.37376
2.37633
2.37889
2.38146
2.38403
2.3866
2.38917
2.39174
2.39431
2.39688
2.39945
2.40202
2.40458
2.40715
2.40972
2.41229
2.41486
2.41743
2.42
2.42257
2.42514
2.42771
2.43027
2.43284
2.43541
2.43798
2.44055
2.44312
2.44569
2.44826
2.45083
2.4534
2.45596
2.45853
2.4611
2.46367
2.46624
2.46881
2.47138
2.47395
2.47652
2.47909
2.48165
2.48422
2.48679
2.48936
2.49193
2.4945
2.49707
2.49964
2.50221
2.50478
2.50734
2.50991
2.51248
2.51505
2.51762
2.52019
2.52276
2.52533
2.5279
2.53047
2.53303
2.5356
2.53817
2.54074
2.54331
2.54588
2.54845
2.55102
2.55359
2.55616
2.55872
2.56129
2.56386
2.56643
2.569
2.57157
2.57414
2.57671
2.57928
2.58185
2.58441
2.58698
2.58955
2.59212
2.59469
2.59726
2.59983
2.6024
2.60497
2.60754
2.6101
2.61267
2.61524
2.61781
2.62038
2.62295
2.62552
2.62809
2.63066
2.63323
2.63579
2.63836
2.64093
2.6435
2.64607
2.64864
2.65121
2.65378
2.65635
2.65892
2.66148
2.66405
2.66662
2.66919
2.67176
2.67433
2.6769
2.67947
2.68204
2.68461
2.68717
2.68974
2.69231
2.69488
2.69745
2.70002
2.70259
2.70516
2.70773
2.7103
2.71286
2.71543
2.718
2.72057
2.72314
2.72571
2.72828
2.73085
2.73342
2.73599
2.73855
2.74112
2.74369
2.74626
2.74883
2.7514
2.75397
2.75654
2.75911
2.76168
2.76424
2.76681
2.76938
2.77195
2.77452
2.77709
2.77966
2.78223
2.7848
2.78737
2.78993
2.7925
2.79507
2.79764
2.80021
2.80278
2.80535
2.80792
2.81049
2.81306
2.81562
2.81819
2.82076
2.82333
2.8259
2.82847
2.83104
2.83361
2.83618
2.83875
2.84131
2.84388
2.84645
2.84902
2.85159
2.85416
2.85673
2.8593
2.86187
2.86444
2.867
2.86957
2.87214
2.87471
2.87728
2.87985
2.88242
2.88499
2.88756
2.89013
2.89269
2.89526
2.89783
2.9004
2.90297
2.90554
2.90811
2.91068
2.91325
2.91582
2.91838
2.92095
2.92352
2.92609
2.92866
2.93123
2.9338
2.93637
2.93894
2.94151
2.94407
2.94664
2.94921
2.95178
2.95435
2.95692
2.95949
2.96206
2.96463
2.9672
2.96976
2.97233
2.9749
2.97747
2.98004
2.98261
2.98518
2.98775
2.99032
2.99289
2.99545
2.99802
3.00059
3.00316
3.00573
3.0083
3.01087
3.01344
3.01601
3.01858
3.02114
3.02371
3.02628
3.02885
3.03142
3.03399
3.03656
3.03913
3.0417
3.04427
3.04683
3.0494
3.05197
3.05454
3.05711
3.05968
3.06225
3.06482
3.06739
3.06996
3.07252
3.07509
3.07766
3.08023
3.0828
3.08537
3.08794
3.09051
3.09308
3.09565
3.09821
3.10078
3.10335
3.10592
3.10849
3.11106
3.11363
3.1162
3.11877
3.12134
3.1239
3.12647
3.12904
3.13161
3.13418
3.13675
3.13932
3.14189
3.14446
3.14703
3.14959
3.15216
3.15473
3.1573
3.15987
3.16244
3.16501
3.16758
3.17015
3.17272
3.17528
3.17785
3.18042
3.18299
3.18556
3.18813
3.1907
3.19327
3.19584
3.19841
3.20097
3.20354
3.20611
3.20868
3.21125
3.21382
3.21639
3.21896
3.22153
3.2241
3.22666
3.22923
3.2318
3.23437
3.23694
3.23951
3.24208
3.24465
3.24722
3.24979
3.25235
3.25492
3.25749
3.26006
3.26263
3.2652
3.26777
3.27034
3.27291
3.27548
3.27804
3.28061
3.28318
3.28575
3.28832
3.29089
3.29346
3.29603
3.2986
3.30117
3.30373
3.3063
3.30887
3.31144
3.31401
3.31658
3.31915
3.32172
3.32429
3.32686
3.32942
3.33199
3.33456
3.33713
3.3397
3.34227
3.34484
3.34741
3.34998
3.35255
3.35511
3.35768
3.36025
3.36282
3.36539
3.36796
3.37053
3.3731
3.37567
3.37824
3.3808
3.38337
3.38594
3.38851
3.39108
3.39365
3.39622
3.39879
3.40136
3.40393
3.40649
3.40906
3.41163
3.4142
3.41677
3.41934
3.42191
3.42448
3.42705
3.42962
3.43218
3.43475
3.43732
3.43989
3.44246
3.44503
3.4476
3.45017
3.45274
3.45531
3.45787
3.46044
3.46301
3.46558
3.46815
3.47072
3.47329
3.47586
3.47843
3.481
3.48356
3.48613
3.4887
3.49127
3.49384
3.49641
3.49898
3.50155
3.50412
3.50669
3.50925
3.51182
3.51439
3.51696
3.51953
3.5221
3.52467
3.52724
3.52981
3.53238
3.53494
3.53751
3.54008
3.54265
3.54522
3.54779
3.55036
3.55293
3.5555
3.55807
3.56063
3.5632
3.56577
3.56834
3.57091
3.57348
3.57605
3.57862
3.58119
3.58376
3.58632
3.58889
3.59146
3.59403
3.5966
3.59917
3.60174
3.60431
3.60688
3.60945
3.61201
3.61458
3.61715
3.61972
3.62229
3.62486
3.62743
3.63
3.63257
3.63514
3.6377
3.64027
3.64284
3.64541
3.64798
3.65055
3.65312
3.65569
3.65826
3.66083
3.66339
3.66596
3.66853
3.6711
3.67367
3.67624
3.67881
3.68138
3.68395
3.68652
3.68908
3.69165
3.69422
3.69679
3.69936
3.70193
3.7045
3.70707
3.70964
3.71221
3.71477
3.71734
3.71991
3.72248
3.72505
3.72762
3.73019
3.73276
3.73533
3.7379
3.74046
3.74303
3.7456
3.74817
3.75074
3.75331
3.75588
3.75845
3.76102
3.76359
3.76615
3.76872
3.77129
3.77386
3.77643
3.779
3.78157
3.78414
3.78671
3.78928
3.79184
3.79441
3.79698
3.79955
3.80212
3.80469
3.80726
3.80983
3.8124
3.81497
3.81753
3.8201
3.82267
3.82524
3.82781
3.83038
3.83295
3.83552
3.83809
3.84066
3.84322
3.84579
3.84836
3.85093
3.8535
3.85607
3.85864
3.86121
3.86378
3.86635
3.86891
3.87148
3.87405
3.87662
3.87919
3.88176
3.88433
3.8869
3.88947
3.89204
3.8946
3.89717
3.89974
3.90231
3.90488
3.90745
3.91002
3.91259
3.91516
3.91773
3.92029
3.92286
3.92543
3.928
3.93057
3.93314
3.93571
3.93828
3.94085
3.94342
3.94598
3.94855
3.95112
3.95369
3.95626
3.95883
3.9614
3.96397
3.96654
3.96911
3.97167
3.97424
3.97681
3.97938
3.98195
3.98452
3.98709
3.98966
3.99223
3.9948
3.99736
3.99993
4.0025
4.00507
4.00764
4.01021
4.01278
4.01535
4.01792
4.02049
4.02305
4.02562
4.02819
4.03076
4.03333
4.0359
4.03847
4.04104
4.04361
4.04618
4.04874
4.05131
4.05388
4.05645
4.05902
4.06159
4.06416
4.06673
4.0693
4.07187
4.07443
4.077
4.07957
4.08214
4.08471
4.08728
4.08985
4.09242
4.09499
4.09756
4.10012
4.10269
4.10526
4.10783
4.1104
4.11297
4.11554
4.11811
4.12068
4.12325
4.12581
4.12838
4.13095
4.13352
4.13609
4.13866
4.14123
4.1438
4.14637
4.14894
4.1515
4.15407
4.15664
4.15921
4.16178
4.16435
4.16692
4.16949
4.17206
4.17463
4.17719
4.17976
4.18233
4.1849
4.18747
4.19004
4.19261
4.19518
4.19775
4.20032
4.20288
4.20545
4.20802
4.21059
4.21316
4.21573
4.2183
4.22087
4.22344
4.22601
4.22857
4.23114
4.23371
4.23628
4.23885
4.24142
4.24399
4.24656
4.24913
4.2517
4.25426
4.25683
4.2594
4.26197
4.26454
4.26711
4.26968
4.27225
4.27482
4.27739
4.27995
4.28252
4.28509
4.28766
4.29023
4.2928
4.29537
4.29794
4.30051
4.30308
4.30564
4.30821
4.31078
4.31335
4.31592
4.31849
4.32106
4.32363
4.3262
4.32877
4.33133
4.3339
4.33647
4.33904
4.34161
4.34418
4.34675
4.34932
4.35189
4.35446
4.35702
4.35959
4.36216
4.36473
4.3673
4.36987
4.37244
4.37501
4.37758
4.38015
4.38271
4.38528
4.38785
4.39042
4.39299
4.39556
4.39813
4.4007
4.40327
4.40584
4.4084
4.41097
4.41354
4.41611
4.41868
4.42125
4.42382
4.42639
4.42896
4.43153
4.43409
4.43666
4.43923
4.4418
4.44437
4.44694
4.44951
4.45208
4.45465
4.45722
4.45978
4.46235
4.46492
4.46749
4.47006
4.47263
4.4752
4.47777
4.48034
4.48291
4.48547
4.48804
4.49061
4.49318
4.49575
4.49832
4.50089
4.50346
4.50603
4.5086
4.51116
4.51373
4.5163
4.51887
4.52144
4.52401
4.52658
4.52915
4.53172
4.53429
4.53685
4.53942
4.54199
4.54456
4.54713
4.5497
4.55227
4.55484
4.55741
4.55998
4.56254
4.56511
4.56768
4.57025
4.57282
4.57539
4.57796
4.58053
4.5831
4.58567
4.58823
4.5908
4.59337
4.59594
4.59851
4.60108
4.60365
4.60622
4.60879
4.61136
4.61392
4.61649
4.61906
4.62163
4.6242
4.62677
4.62934
4.63191
4.63448
4.63705
4.63961
4.64218
4.64475
4.64732
4.64989
4.65246
4.65503
4.6576
4.66017
4.66274
4.6653
4.66787
4.67044
4.67301
4.67558
4.67815
4.68072
4.68329
4.68586
4.68843
4.69099
4.69356
4.69613
4.6987
4.70127
4.70384
4.70641
4.70898
4.71155
4.71412
4.71668
4.71925
4.72182
4.72439
4.72696
4.72953
4.7321
4.73467
4.73724
4.73981
4.74237
4.74494
4.74751
4.75008
4.75265
4.75522
4.75779
4.76036
4.76293
4.7655
4.76806
4.77063
4.7732
4.77577
4.77834
4.78091
4.78348
4.78605
4.78862
4.79119
4.79375
4.79632
4.79889
4.80146
4.80403
4.8066
4.80917
4.81174
4.81431
4.81688
4.81944
4.82201
4.82458
4.82715
4.82972
4.83229
4.83486
4.83743
4.84
4.84257
4.84513
4.8477
4.85027
4.85284
4.85541
4.85798
4.86055
4.86312
4.86569
4.86826
4.87082
4.87339
4.87596
4.87853
4.8811
4.88367
4.88624
4.88881
4.89138
4.89395
4.89651
4.89908
4.90165
4.90422
4.90679
4.90936
4.91193
4.9145
4.91707
4.91964
4.9222
4.92477
4.92734
4.92991
4.93248
4.93505
4.93762
4.94019
4.94276
4.94533
4.94789
4.95046
4.95303
4.9556
4.95817
4.96074
4.96331
4.96588
4.96845
4.97102
4.97358
4.97615
4.97872
4.98129
4.98386
4.98643
4.989
4.99157
4.99414
4.99671
4.99927
5.00184
5.00441
5.00698
5.00955
5.01212
5.01469
5.01726
5.01983
5.0224
5.02496
5.02753
5.0301
5.03267
5.03524
5.03781
5.04038
5.04295
5.04552
5.04809
5.05065
5.05322
5.05579
5.05836
5.06093
5.0635
5.06607
5.06864
5.07121
5.07378
5.07634
5.07891
5.08148
5.08405
5.08662
5.08919
5.09176
5.09433
5.0969
5.09947
5.10203
5.1046
5.10717
5.10974
5.11231
5.11488
5.11745
5.12002
5.12259
5.12516
5.12772
5.13029
5.13286
[truncated: 1,042 more rows]

## Sheet: Residuals
Time	682	686	690	694	698	705	711	717	723	729	735	741	747
0	3.76191	2.65305	3.54237	-1.84322	0.96404	-2.30929	1.50284
0.00257	1.37976	0.45081	1.57878	-1.70105	1.50247	-5.49784	-0.98436
0.00514	1.17447	2.30799	0.81952	-1.74503	1.39419	-4.52192	-0.96381
0.00771	0.92084	-0.3727	0.78351	-1.32727	-0.39257	-3.81848	1.38864
0.01028	-0.3123	1.29954	-0.10113	-2.1978	-0.58779	-2.89203	-0.33841
0.01285	-0.41852	0.49415	-2.78453	-0.20797	-0.66155	0.95131	-0.75982
0.01541	-2.65306	-1.26087	-0.34487	-1.22884	-1.23145	-2.05102	-2.18034
0.01798	-0.93231	0.3081	0.18402	-1.55221	-1.53021	0.20284	-0.62272
0.02055	0.9961	0.18292	-0.40239	-1.36666	-1.63171	0.96981	-0.94268
0.02312	-0.87415	-1.57336	0.21502	-1.19663	-1.09676	1.08698	-0.87341
0.02569	0.69733	-3.0033	-1.40338	1.9472	1.14335	0.93312	-0.30018
0.02826	-2.10899	-1.45981	0.09946	0.43126	-0.61806	-0.3206	-0.09534
0.03083	-1.32965	-0.13949	-0.30296	1.30098	0.21473	2.1171	0.28549
0.0334	-0.88105	0.00651	-2.12332	2.46014	-0.51643	-0.36582	0.83554
0.03597	-0.72236	-0.1896	-1.04874	3.12909	0.1647	2.55033	1.55883
0.03854	-1.57242	-1.26049	-1.79868	-0.08145	0.05516	2.55047	0.59681
0.0411	-1.72869	0.7024	-0.71294	4.84459	1.6371	3.24772	0.87904
0.04367	0.13853	-3.30355	-1.03076	2.03076	2.77467	2.45095	0.75863
0.04624	0.2091	-0.72348	-0.49477	3.41957	-0.04624	2.29221	1.08076
0.04881	0.4849	-1.42408	-0.89816	2.22138	-0.08411	1.45094	0.00474
0.05138	-0.49649	-1.30991	-1.2987	3.5429	1.60434	2.96101	1.60698
0.05395	0.32261	0.33047	-1.90638	-1.00407	0.69851	2.46243	1.45476
0.05652	0.30782	-0.83192	-0.19258	2.58039	1.43136	0.62748	-0.16785
0.05909	-0.16286	-1.42824	-0.59653	0.50966	-1.52823	3.21801	0.20692
0.06166	-0.98267	0.48932	-1.42307	0.77098	-0.19692	2.33612	-0.22135
0.06423	0.18241	0.66151	-0.43132	0.90683	-0.53782	-0.42549	0.91983
0.06679	1.61868	0.40083	-0.98561	0.54868	-0.21084	-0.58727	-0.80851
0.06936	1.37854	-0.10196	-0.63974	0.57469	0.65628	0.76183	-0.27445
0.07193	1.0014	-0.17754	0.154	-1.25132	-0.07893	0.8219	1.3209
0.0745	2.17665	0.44099	-1.45506	-1.22828	-2.58743	0.78504	-0.7864
0.07707	0.35592	0.68942	0.54649	-0.98995	1.60986	-0.11179	-0.34503
0.07964	1.5943	0.03542	1.38362	-0.72703	-0.55797	-0.21902	-1.16535
0.08221	2.23093	1.19037	-1.02358	-0.5842	-1.71828	-0.72083	1.45394
0.08478	-0.51254	0.60997	1.26288	-2.38481	-1.26863	-2.68077	-0.87069
0.08735	0.77555	-0.30533	-0.74614	-0.69617	-0.90315	-0.67728	-0.67506
0.08992	2.10157	3.21721	-0.31237	-2.17007	0.06836	-1.01298	-0.14651
0.09248	1.21847	0.86662	0.07384	-1.08542	0.42383	1.06416	0.61151
0.09505	0.89355	-0.00217	1.40411	-1.45547	-0.92397	0.04786	-1.3231
0.09762	2.14308	0.43184	0.15844	-0.62884	-0.21292	-1.68589	0.20392
0.10019	-1.33513	0.40972	0.20327	-3.40831	1.00252	-2.13829	-1.25905
0.10276	0.22547	-0.13746	2.71682	-1.12438	-0.34819	-2.42546	-1.20422
0.10533	0.46478	0.04028	1.28088	0.69501	0.09798	-0.43318	0.51235
0.1079	1.20758	-0.33681	1.25469	-2.4386	-0.57552	0.10266	-0.75087
0.11047	-0.3366	-2.67842	0.90365	0.81759	0.65551	-0.53559	-0.93965
0.11304	2.46728	0.25479	1.26832	-2.14511	1.42245	-0.52661	0.55364
0.11561	-1.98019	-0.13604	1.35549	-1.08195	-0.39942	0.21437	0.10981
0.11817	2.80773	1.15801	1.89179	0.37628	1.43473	-1.43047	0.25573
0.12074	-0.72148	0.1537	1.16026	-2.06632	-0.03148	-1.72304	-0.67345
0.12331	0.28947	1.95187	0.18342	0.41621	0.29509	-2.14587	0.52935
0.12588	-1.37556	0.72201	1.3518	-1.61606	1.29287	-0.43686	0.52185
0.12845	0.48411	1.97707	1.86524	-2.01275	-0.34827	0.04971	-0.18275
0.13102	0.16276	0.72502	0.62326	-0.25258	0.00558	-0.65529	0.54373
0.13359	-1.70283	2.04134	0.48739	0.72428	-3.49048	-0.75569	0.00356
0.13616	0.45641	1.46309	0.63399	-1.13282	0.57282	1.01511	-1.67473
0.13873	1.0298	1.74947	-0.18341	-0.83196	1.25155	0.66177	-1.16137
0.1413	0.654	1.56531	1.54185	-1.84898	-0.60484	0.7405	-0.71574
0.14386	-0.60733	1.38378	0.97695	2.0048	0.33345	0.2082	0.8189
0.14643	0.46263	-0.02462	0.07402	0.507	0.33389	0.58727	-0.68703
0.149	-0.76825	1.22097	0.64328	-0.69573	1.371	1.39507	-1.46551
0.15157	0.68086	-0.28856	1.22862	0.59823	0.29397	-0.27114	-3.01144
0.15414	-1.28371	0.15513	0.75857	0.47856	2.31953	-0.72013	-1.25037
0.15671	-1.62926	0.83828	2.01573	-0.08258	1.22217	0.49757	2.22406
0.15928	1.85402	-1.21437	-0.12575	1.05388	0.49005	0.8709	1.67912
0.16185	-0.32175	-0.44097	1.3635	0.19316	-0.82947	1.13671	0.79616
0.16442	-0.1994	1.60519	1.04676	-0.21063	-1.16919	1.07782	2.75058
0.16699	-0.31188	-0.42904	1.38692	-0.58294	-1.12392	0.03286	-0.53196
0.16955	1.25308	1.55328	0.95164	1.23148	1.76751	0.32511	0.99301
0.17212	0.8011	-0.4323	1.86772	0.84036	1.78621	-1.34331	0.52579
0.17469	-1.34047	0.0227	1.03681	-1.2021	1.32628	1.09519	1.19014
0.17726	-0.75273	0.58276	-0.10623	0.34248	2.82938	0.56313	1.89245
0.17983	-0.15253	1.07784	1.05301	0.26256	1.18259	-0.76637	-0.90814
0.1824	-0.54392	-0.08649	-0.13444	-0.70084	-1.19531	-0.47556	1.42716
0.18497	-1.94328	0.4832	1.22399	1.31121	-0.85883	-0.09389	1.05799
0.18754	1.50593	0.34277	0.04416	0.75693	0.87651	0.43098	0.34668
0.19011	-0.40997	0.66507	-0.67222	2.48515	0.92542	-0.69146	-0.15537
0.19268	0.41052	0.6935	0.04556	-0.71311	1.8398	0.59717	0.0451
0.19524	0.39092	-0.73929	0.34442	-0.07371	-0.44696	0.9539	1.27013
0.19781	-0.22845	1.11727	0.09329	-0.01401	0.8109	-0.84048	0.68939
0.20038	0.83442	-0.06726	0.60794	3.65249	1.24016	-0.00852	1.76706
0.20295	-1.84477	0.63922	0.6599	0.68615	-0.02269	0.71554	0.1659
0.20552	-0.19736	2.17376	2.05553	0.26852	-0.49645	1.05565	-1.50086
0.20809	-0.71893	1.33032	1.01256	1.20703	-1.00564	-0.02468	0.28036
0.21066	-1.53498	0.18583	0.77135	0.76271	0.24574	0.53198	1.28584
0.21323	-0.5933	-0.20692	-0.0866	-1.47384	-1.1615	-0.59188	0.50129
0.2158	0.89603	2.19971	0.20146	-0.26042	-0.4752	0.37032	0.13528
0.21837	1.48552	0.89004	0.47649	0.96127	0.10908	-1.31266	-0.43287
0.22093	-2.30438	-0.94602	-1.01051	-0.69061	1.21862	-0.42154	-2.11642
0.2235	-2.08631	1.75493	-0.1582	-0.81978	-0.1266	-1.06751	-0.35686
0.22607	-0.40754	0.09102	0.80579	0.24775	-0.37485	0.177	2.41775
0.22864	-1.51223	-1.20761	-0.05763	-0.14348	-2.04219	0.48437	1.20939
0.23121	-1.45316	0.15785	-1.3211	-0.24616	-1.40218	-1.64421	0.59816
0.23378	-0.86584	-1.20896	-1.67956	0.61119	-1.65117	0.63142	0.13898
0.23635	0.75138	-0.81923	1.05115	3.16211	-0.90301	0.76217	0.27824
0.23892	-1.17845	0.82612	-1.995	0.98757	-1.11098	-1.0465	-0.34636
0.24149	-1.62133	-0.46522	1.05886	0.04393	0.31811	-1.29185	0.0415
0.24406	-0.27153	-0.26151	0.65331	0.11145	-0.68284	-0.29412	-0.49034
0.24662	1.91799	-0.09277	-0.2405	0.37686	-0.69925	0.24502	-1.39931
0.24919	0.48521	-0.53405	0.55532	0.25715	-0.01926	-1.13705	0.04549
0.25176	0.41699	0.11193	-0.87526	1.14825	-0.34565	-2.1239	-0.61401
0.25433	-0.34483	-2.62627	0.22441	-1.02875	-0.13811	-1.02815	0.9144
0.2569	-1.32465	-0.66946	-0.72694	1.19169	1.824	-1.06084	0.20462
0.25947	-0.37906	-0.31666	0.97336	-0.05947	-0.49013	-0.31779	0.6132
0.26204	-1.25254	2.02975	1.07095	1.37401	-0.14774	-1.26843	-0.82788
0.26461	-1.13183	-0.17099	-2.62349	-1.31271	0.07312	-0.52627	-2.39111
0.26718	-2.05959	-0.26681	0.51892	-0.96813	0.56748	-0.81597	0.15044
0.26975	-0.43881	-0.37683	0.52648	0.18111	1.05173	0.22872	-0.25088
0.27231	1.11448	-1.10185	-1.75098	-1.68682	-0.69885	0.80844	-2.36979
0.27488	-1.13284	-0.64717	-0.19731	-1.43197	-0.51458	0.0897	-0.23095
0.27745	-1.30482	0.64118	-1.23954	-0.50419	-1.19336	-0.4533	-1.14099
0.28002	-1.41441	-2.09155	-0.82364	-0.52006	-0.4923	-1.01652	0.17154
0.28259	-1.38578	0.03436	0.56933	0.20116	-1.38772	-0.05502	-0.13223
0.28516	-2.12356	-0.16763	-2.34041	-0.57465	0.65868	-0.68853	-2.15149
0.28773	0.56552	-0.75745	0.85331	-0.00806	-1.11696	-0.17735	0.71591
0.2903	-1.23428	-1.75946	-0.51645	2.10053	-1.09245	-0.26873	-1.67684
0.29287	-0.22694	0.15529	1.89423	1.0326	0.75004	0.27949	0.70074
0.29544	-0.55653	-1.22178	-0.13302	-1.39594	0.57516	0.0697	0.7355
0.298	0.0071	0.8698	0.08755	-0.80511	-0.22695	-0.71072	-0.93552
0.30057	-0.51735	-0.24263	-1.11919	1.36578	-0.27935	-1.32825	-0.63435
0.30314	0.2296	-0.88643	-1.6499	0.71418	-0.92065	-1.6518	-0.65155
0.30571	-0.49023	-1.61979	0.02895	0.60556	-1.65034	-0.80221	1.74111
0.30828	-1.00649	0.5901	-0.31958	-1.42622	-1.48418	-2.01243	0.60383
0.31085	-0.15946	0.25389	-1.38331	-1.45894	0.90893	-0.46242	-0.85755
0.31342	-0.08082	1.49828	0.75559	0.57512	-1.25352	0.96773	-1.18126
0.31599	-1.18117	0.51333	0.18643	0.44998	-1.23299	-0.63271	-0.05098
0.31856	-0.467	0.37363	-0.55429	0.56084	-1.26267	-0.53443	0.72369
0.32113	-0.85685	0.51944	2.39898	-0.22287	-0.14637	1.46635	-0.14511
0.32369	0.48062	0.16571	1.19821	0.22594	0.00112	0.19318	-0.52848
0.32626	-0.14292	-2.33771	-0.41234	-0.89061	0.8216	-0.35373	-0.2554
0.32883	-0.14706	0.23782	-0.91207	-0.13724	0.06219	-0.28355	-0.85797
0.3314	0.11989	-1.51374	-0.07874	-0.77365	0.87838	-1.52858	0.3441
0.33397	-1.48279	-0.35466	-0.06325	1.42419	-0.51233	0.53598	0.40339
0.33654	-0.03811	-0.40604	0.91274	-1.31399	1.39487	0.10482	0.07093
0.33911	-0.6805	0.74761	-0.64763	0.44791	-0.72898	0.16903	0.57898
0.34168	0.63633	-0.26664	-1.42459	0.25307	-0.04593	-1.44088	0.01836
0.34425	-0.8413	-0.79059	-0.93363	-0.1988	1.91971	1.71503	-0.78196
0.34682	0.49055	-1.55936	0.4269	0.37305	-0.67068	-1.29847	-0.62925
0.34938	0.61171	-0.14061	-0.65471	0.54756	0.53832	1.51088	1.41877
0.35195	-0.59279	-1.23037	-0.13374	0.36286	-0.01095	0.95611	0.64464
0.35452	2.15535	-0.01914	2.047	0.37728	-0.211	0.72258	-0.53339
0.35709	-0.47554	-2.42932	1.37238	0.92105	-0.86627	0.84995	-1.20183
0.35966	-1.26326	1.12986	0.04868	-0.41461	0.31568	-1.14201	-0.93711
0.36223	0.61981	0.21878	0.26583	-0.5257	-0.43454	-1.43487	1.12959
0.3648	2.72417	0.03595	1.05958	0.1259	-0.73722	1.05205	1.15718
0.36737	-0.32095	-1.32588	-1.44572	-0.65446	1.57089	-0.36683	-0.99703
0.36994	-0.56812	-0.56367	1.74538	-0.34888	0.65958	-0.40994	-0.07501
0.37251	1.16752	0.64506	-0.79654	-2.2465	-0.05572	0.14706	-0.86571
0.37507	0.24932	0.62761	0.42638	1.47997	-0.35675	1.03701	-0.37275
0.37764	-1.02046	-0.23836	0.92344	1.00953	0.61449	0.09431	0.68813
0.38021	0.09026	-0.96557	-0.35908	0.52341	0.03175	-1.18333	-0.19427
0.38278	0.74167	0.54131	-1.71499	-0.1106	0.27938	1.26813	-0.81085
0.38535	-0.29789	-0.4073	-0.16672	-0.03042	0.83317	1.62154	0.33618
0.38792	1.27233	-0.99854	0.36524	-0.19938	0.09599	-0.30414	-0.75244
0.39049	1.96274	-0.75972	1.39869	0.68334	1.03735	-0.38176	-1.14366
0.39306	0.63974	-0.30452	0.09662	-0.15255	0.10271	-1.80831	0.35891
0.39563	-0.34948	1.4627	-1.07192	0.91449	-0.7248	0.38038	-1.00981
0.3982	0.08845	0.695	-1.5885	0.90344	-0.38951	-1.14885	1.43126
0.40076	0.6634	-0.43577	-0.38009	1.67547	-0.26199	1.65733	-1.02485
0.40333	-1.74408	0.81915	-0.58467	-1.17119	-0.47981	-0.17309	1.55709
0.4059	-1.17627	-0.46222	0.43692	0.91997	0.52892	1.08439	-1.37771
0.40847	0.85608	0.50783	0.20349	-1.81477	-0.80877	1.30639	2.12528
0.41104	-0.28111	-0.64191	0.96373	0.74935	-0.194	1.17135	-0.42149
0.41361	-0.15983	1.77043	-2.98682	0.25569	0.54155	0.26937	-1.19476
0.41618	0.61376	-1.31289	-0.3131	0.36938	0.31887	-1.69118	1.39498
0.41875	-1.82379	-0.85227	-1.26511	0.73602	-1.12639	1.08547	-0.64455
0.42132	-0.95839	-1.38053	-0.41381	-0.12253	-2.22698	-0.13377	-0.22421
0.42389	-0.62846	-1.56551	0.88985	1.0479	-0.78042	-1.39861	-0.46607
0.42645	0.11746	0.05569	1.0251	-0.05302	1.33255	1.97516	0.20726
0.42902	-0.93875	-0.39407	0.18404	-1.45479	0.10973	-1.54908	-0.8189
0.43159	-0.60749	0.44222	-0.66067	-3.76667	0.87608	-0.34785	1.71248
0.43416	1.02386	-1.74427	-2.99051	-3.97322	0.16473	0.28403	1.21832
0.43673	0.54871	-0.41139	0.36493	0.0211	0.89463	-0.80217	-0.76077
0.4393	0.32107	-1.15675	0.46596	-0.76378	-1.33472	-0.19106	-1.03068
0.44187	0.35289	1.57044	0.99232	0.30869	-0.59635	1.69426	-0.84915
0.44444	-0.07255	1.59241	-1.95727	1.23042	0.64251	-1.00212	-1.27555
0.44701	1.18609	-0.99426	1.09109	-1.50182	0.39861	0.72863	-1.04108
0.44958	-0.14054	-1.30899	-1.69516	-0.84261	-0.60085	-1.45785	-1.69447
0.45214	0.29957	-1.02948	-1.96956	-0.15946	-2.03367	1.01925	-0.73248
0.45471	0.33102	-0.00893	-0.90351	-0.7593	-0.62839	-0.70866	-1.27393
0.45728	-1.10528	0.76367	-0.74872	-0.71345	0.32682	-0.44102	-1.3176
0.45985	-0.64419	-0.85694	0.0436	-1.31176	0.13745	-2.4586	-1.69881
0.46242	0.82565	-2.6231	-0.65267	-0.69578	-0.89907	-0.93648	-0.49991
0.46499	0.84178	0.39714	-1.41332	3.4799	-1.93143	-2.16727	1.63041
0.46756	0.33496	0.03445	-0.46695	-0.57604	-1.11328	0.07949	-0.30984
0.47013	-1.08918	-0.72034	0.1384	-2.00823	-0.73809	-1.46931	0.35749
0.4727	0.23298	-1.99946	-0.18059	-1.92705	-0.40703	0.11453	-1.01254
0.47527	-2.03755	0.1317	-1.26862	0.24912	0.2849	0.25464	-1.00123
0.47783	0.49744	-0.73334	-0.33028	0.72534	-0.87581	-0.82502	0.29063
0.4804	1.81757	-1.35379	-0.91905	-1.74054	-2.24989	1.38008	0.86431
0.48297	0.33725	-1.99542	-0.15584	0.38397	-1.42579	1.12314	-0.82119
0.48554	1.14236	-1.46216	-1.68905	0.53188	-1.07561	0.23647	-0.03572
0.48811	-1.06729	-1.50686	-0.72155	-0.09889	-1.46631	0.46053	-0.72909
0.49068	0.19594	-1.0501	-2.77976	0.14315	0.26767	-0.50854	-0.69639
0.49325	1.23128	0.88905	-0.61186	0.07652	1.46974	0.12751	1.28626
0.49582	-1.75217	-1.11532	-1.28852	-1.85547	0.53366	1.07736	-0.32667
0.49839	-0.37775	-1.20262	0.34223	0.39459	-0.76752	0.31024	0.06782
0.50096	0.98765	-1.47406	-1.49455	0.3177	0.46226	-0.54409	0.56409
0.50352	0.49994	-0.93264	-1.19079	-0.75682	-0.20272	-0.1301	1.17913
0.50609	0.78033	-1.27471	-1.20962	0.80551	-1.86268	0.11532	0.13948
0.50866	0.35995	2.15104	0.41604	0.09049	-1.43975	-0.06205	-0.99457
0.51123	-0.80951	1.37436	-1.31477	-1.37714	0.7868	0.35483	0.28063
0.5138	0.85588	0.32473	0.65472	1.27317	-0.1454	1.28729	1.28873
0.51637	0.77558	-1.43624	-0.08294	-0.81663	-1.56058	-0.26043	-1.36104
0.51894	0.89734	0.32911	-0.08204	-2.04024	2.5928	0.6166	2.05708
0.52151	-1.06837	0.09712	-1.40048	2.08375	1.11166	1.68223	-1.36412
0.52408	0.27793	-1.12941	-0.08044	0.97899	-1.00034	-1.72115	-0.50299
0.52665	0.48408	-2.02388	0.81818	1.24376	-1.01609	-0.30844	0.000894716
0.52921	0.05263	1.04	-0.21111	-1.23317	0.31677	-1.51305	-0.73514
0.53178	0.43454	0.22505	-0.69076	-1.85591	0.42268	0.56607	1.32579
0.53435	0.80615	-0.29069	-0.93399	0.54861	1.07791	-0.02945	-0.79678
0.53692	0.08136	-1.20265	-0.23233	-1.81152	0.9241	1.35563	0.16402
0.53949	-0.28412	-0.31741	0.93547	-0.22847	0.58168	1.67337	-0.48772
0.54206	-0.88627	0.25625	-2.60084	-0.75571	0.392	0.81817	1.32716
0.54463	0.07052	0.91036	2.4922	0.70544	-0.12769	-0.49922	-0.48144
0.5472	-0.33106	0.88996	-2.07403	1.06767	-0.32908	-1.11169	-1.73536
0.54977	0.92509	-0.67105	-0.96729	0.95628	-0.81047	-1.04227	0.16478
0.55234	0.91998	-1.44785	-2.10285	-1.43169	0.22704	0.99502	0.96656
0.5549	-0.38093	-0.24549	-1.18247	-0.37324	-1.16414	-0.61989	-0.54663
0.55747	1.28397	-0.63252	-0.33423	1.21554	0.52742	1.14105	0.42625
0.56004	-1.39704	0.87946	-0.40035	-0.33201	0.1116	0.7878	-0.51274
0.56261	-0.76976	1.7248	-0.68722	0.05634	-1.44867	-0.63972	-0.27948
0.56518	0.8836	0.35348	0.29228	0.67151	0.29855	2.18595	1.29216
0.56775	0.67967	-1.23233	0.22348	0.74637	-0.54283	-0.65719	-0.88639
0.57032	0.94344	-1.983	-1.41123	-0.66161	-0.02312	3.35157	1.85327
0.57289	-1.00636	2.0199	-1.40236	1.05291	1.28253	0.53827	0.81328
0.57546	2.1415	0.93323	-1.03178	-0.11887	1.8822	-0.6883	1.20059
0.57803	-1.09063	0.24929	-2.36712	-0.06661	3.20414	-0.03384	0.29809
0.58059	0.66657	0.07137	1.33669	-0.449	1.69699	-1.03686	0.1642
0.58316	-0.88686	0.36901	0.43968	-0.66153	0.000885478	0.89493	-0.95838
0.58573	0.71693	1.3576	1.49137	1.81278	1.24987	-0.4615	2.95231
0.5883	-0.40593	-0.06587	-0.11275	1.17778	0.67765	0.05566	-0.29504
0.59087	2.32007	0.53423	1.19666	0.18059	1.16213	0.29324	0.95642
0.59344	0.65872	-0.39587	-0.12483	-0.25214	-0.48182	0.98624	1.67971
0.59601	-0.8924	-1.0686	0.31146	0.28078	-0.74193	-0.49738	0.90994
0.59858	-0.3539	-0.60813	-0.87657	0.23818	0.23988	0.97089	-0.4674
0.60115	-0.69694	0.46617	0.25455	-1.16961	-0.41113	0.80096	-1.29447
0.60372	-1.41752	-0.48073	-0.73399	1.35009	-1.26545	1.99243	-1.02381
0.60628	0.81568	-0.62138	-0.39434	-0.29143	-0.93759	-0.73237	1.22883
0.60885	-1.58345	-0.81825	-2.41309	0.78541	0.49803	-1.00439	0.57183
0.61142	-0.27306	0.16092	-0.40037	1.89816	-0.81357	-1.16338	2.13124
0.61399	-1.10698	-0.16899	1.29914	0.47085	0.64673	2.46534	-0.22817
0.61656	0.37926	-0.34567	-0.92694	2.11896	-0.12794	-0.148	-0.33314
0.61913	-0.34901	-0.71394	-0.14123	0.80715	-0.48445	0.32697	-1.1996
0.6217	0.92341	0.10372	-0.05666	-0.69177	0.46591	-0.10401	0.81601
0.62427	0.03991	-1.22579	-1.44322	-0.4979	0.44107	-0.39667	0.64823
0.62684	-0.81246	1.64693	-0.79591	0.79841	-0.88462	-0.21638	2.47133
0.62941	-0.64661	-2.44232	0.79292	-0.6438	-0.97696	1.27829	0.23922
0.63197	2.55125	0.12384	-1.47656	-0.18933	0.44462	-1.09433	0.54181
0.63454	-1.09916	1.31994	-0.45903	0.83539	0.95671	0.84745	-0.86931
0.63711	-0.02997	0.94394	-0.32715	-0.0958	0.51201	-0.89601	1.09322
0.63968	0.85456	0.5325	-0.11399	-0.69646	-0.59369	0.50279	-2.22047
0.64225	-0.11775	-0.93895	-0.29157	1.42459	1.01311	0.52906	-0.83897
0.64482	-1.43054	0.05022	-1.12364	-0.63406	0.90484	0.35931	0.98607
0.64739	-1.32871	1.46971	0.59874	1.36161	-0.98915	2.04065	1.51904
0.64996	0.24807	-1.23936	0.3142	-0.11967	-0.0548	2.05445	-1.49619
0.65253	-0.63101	-0.86427	-0.74614	0.4451	-0.51514	1.14291	0.67055
0.6551	-0.12465	0.15641	1.8555	-0.98962	0.16275	-0.09705	0.7157
0.65766	2.15545	0.59139	0.00468	0.65704	1.08079	-0.5738	1.86586
0.66023	0.81384	0.40251	0.09356	0.45629	-1.48209	0.37957	-1.67935
0.6628	0.84546	0.60277	-0.38127	-0.59991	0.0798	0.01816	-0.50064
0.66537	-1.48927	0.05241	-1.099	-1.11603	1.4643	-1.08932	1.21266
0.66794	1.13055	-1.56782	-1.047	-1.08485	-1.17771	0.76331	-0.9158
0.67051	-0.07359	0.82011	-2.57804	0.94391	-0.68473	-1.56442	0.16032
0.67308	-0.6159	-0.57064	1.12813	-0.72414	-2.97831	0.69683	-0.12847
0.67565	0.10181	-1.60328	-0.27457	-0.16509	-0.65131	-0.10414	-0.49867
0.67822	-0.7834	-0.28533	0.69934	-1.37567	0.76598	1.88521	1.22597
0.68079	0.31271	2.28617	1.93565	-0.44202	0.35265	0.28115	0.92324
0.68335	-0.27208	1.06117	-0.88311	0.25851	-0.16181	-1.11185	-1.70963
0.68592	1.45302	-1.08952	-1.42911	0.01964	0.98125	0.80851	-0.67902
0.68849	1.69694	-0.39945	0.26931	0.16831	0.29089	-0.95603	1.87114
0.69106	0.82953	-0.11744	0.75598	-1.97126	0.01944	-0.0056	-1.33791
0.69363	-0.43157	-1.12262	-0.94233	1.26846	2.64684	-0.0773	1.85421
0.6962	-0.63656	-0.82235	-1.41181	-0.63848	-1.2243	0.90323	-0.87057
0.69877	1.01449	0.83513	1.53265	-1.65186	-1.20773	-0.82409	0.48597
0.70134	-1.0227	0.67592	-1.05787	0.09372	1.84022	-0.95513	1.0004
0.70391	1.58349	-0.12115	0.54449	0.64381	-0.14504	0.78084	0.53384
0.70648	0.60078	0.4203	1.12516	0.04602	0.46053	1.42252	1.12152
0.70904	1.31981	1.25858	-0.33464	-0.17255	0.01099	-0.74924	-0.43212
0.71161	-1.20504	-0.36227	-0.30461	-0.53213	0.57708	-0.93151	-0.36203
0.71418	0.56786	-0.23543	0.29293	0.92108	0.66128	0.69475	1.89436
0.71675	1.23277	0.51617	-1.78564	1.30295	0.18472	0.93929	2.10158
0.71932	-0.6245	-0.44645	0.1532	0.21122	-1.44889	-1.08126	1.06112
0.72189	-0.20747	1.00226	-0.27026	0.33727	1.98742	0.04199	-0.5329
0.72446	-0.73683	-1.59364	0.08169	0.37752	0.69517	0.35692	-1.32512
0.72703	0.60676	-0.73452	-1.50085	-1.31644	2.22095	1.5646	0.73866
0.7296	0.74113	0.11814	2.27522	-0.5662	1.73774	-0.22842	0.85627
0.73217	-0.55144	1.79377	-0.55869	1.4745	-0.39197	0.66462	-1.09367
0.73473	0.01598	0.51266	0.57478	-0.99355	1.69036	-2.0807	1.61182
0.7373	-0.58538	0.72645	-1.8864	-0.000575282	-1.34851	0.07755	1.23772
0.73987	-0.4018	-0.98989	0.81208	-0.78839	0.74675	1.47231	-1.19328
0.74244	0.86374	-0.59529	-0.2115	0.32122	-0.45637	-0.01136	-2.48781
0.74501	0.96743	-1.54413	2.37043	0.56117	-1.38846	1.04306	0.16035
0.74758	1.1019	0.23485	0.9589	-0.20337	-2.57733	0.85923	1.40695
0.75015	-0.51958	-0.04973	-0.57311	-0.52262	-1.16677	0.88604	-1.06928
0.75272	1.52534	-0.21506	-0.86432	1.72337	0.64414	1.73612	-1.51651
0.75529	0.55186	-0.69014	-0.07438	-0.33848	-1.36349	-0.05048	-0.26906
0.75786	-0.52341	-0.08093	1.04656	-0.85155	0.16398	-0.53348	0.77643
0.76042	-0.97161	0.47465	-0.74973	0.87585	-0.10299	1.92444	1.22558
0.76299	-2.01789	0.37982	0.42718	-0.80567	-2.19988	1.53951	0.13631
0.76556	-0.42625	1.98484	-0.42617	-0.75168	1.90592	0.19425	0.22844
0.76813	-0.88871	-1.49166	-0.35702	-0.674	0.57145	-0.88835	-1.67403
0.7707	0.90202	2.05106	0.28513	0.85818	0.24299	-1.45498	1.91459
0.77327	0.1919	-0.47906	0.80551	0.36644	-0.16527	-0.05124	0.71431
0.77584	-0.50463	-0.45301	-0.6377	0.80086	-0.19615	-2.27148	1.40033
0.77841	-1.57335	0.93741	-3.0992	1.16109	-0.33886	1.03574	-0.75578
0.78098	1.58736	0.72522	-1.9313	-0.79989	1.06735	1.38035	0.24234
0.78355	0.89053	-1.6862	0.85105	1.24556	-1.64657	0.76609	0.43629
0.78611	-0.34422	0.0158	-0.40359	-1.07167	0.78567	1.05194	-0.92872
0.78868	-0.1737	1.59011	-0.48309	0.71931	0.03769	0.68975	-1.07901
0.79125	-3.82792	-0.12498	-0.00869	0.83232	1.55869	-0.65389	0.14471
0.79382	1.34217	-1.02631	-0.57968	-0.37533	-0.63796	0.1604	-0.25287
0.79639	-0.63397	-1.64304	0.64027	-0.00453	1.7051	0.92856	0.04746
0.79896	0.43131	-1.64739	0.37897	0.46384	1.48249	0.56439	1.3147
0.80153	-0.1813	-0.12193	-0.81344	2.06111	-0.2192	0.27934	-0.24247
0.8041	0.9228	-1.53119	0.87384	0.20352	-0.61165	-0.60488	-1.22854
0.80667	-1.51255	1.19303	-1.4129	-0.15883	1.56935	1.24722	-1.9794
0.80924	1.52975	1.08828	-0.02762	0.09494	0.89663	0.90703	1.53952
0.8118	1.10948	-0.49516	-1.01582	1.25724	-0.04761	1.70401	-1.86428
0.81437	0.38467	1.19913	0.22435	1.14649	1.03825	-1.64042	0.12808
0.81694	0.88462	0.11891	-0.12435	0.80051	0.77703	1.6566	-0.51609
0.81951	0.42176	0.11475	-0.31677	-1.25836	-5.11773e-05	0.99784	-0.07947
0.82208	2.10615	-0.93757	0.6827	-0.89489	0.43267	0.22096	-1.15744
0.82465	0.88227	0.73482	1.46767	0.58876	-0.70335	-0.16259	1.7963
0.82722	-0.69851	-0.80837	0.57665	0.88556	0.5203	-0.68412	-0.34127
0.82979	0.61862	0.53939	0.0355	0.13268	-0.17797	-0.03002	-0.00882
0.83236	-0.19551	1.3604	-2.45948	0.46508	0.25229	-0.42565	-1.49006
0.83493	1.6188	1.29858	0.91459	1.26536	-0.25432	0.80206	0.76056
0.83749	-1.00706	-1.84569	1.10093	-0.30472	-0.49406	-1.56938	0.83731
0.84006	-0.59818	-0.02249	-1.91623	2.29013	0.37173	-0.97696	1.05515
0.84263	0.44862	-0.29748	-0.64278	0.63459	2.40706	0.66581	1.2606
0.8452	-0.88261	-0.26167	1.5427	-1.13609	0.22139	-0.83122	-0.50572
0.84777	1.19811	0.11883	-1.0192	0.94985	0.53768	-0.73945	-0.94563
0.85034	-1.06506	-0.37887	-0.82941	1.56909	0.8732	0.80449	1.67381
0.85291	0.36675	0.17018	-1.02537	1.60415	1.19834	1.41561	1.82772
0.85548	0.79405	-0.0461	-0.2213	1.34521	-0.64347	-0.73258	-0.67434
0.85805	1.77062	-1.7053	-0.76383	2.16644	1.18127	-1.756	2.22925
0.86062	-1.83303	0.9665	-0.24462	0.14882	-2.61246	1.18901	1.90597
0.86318	0.83995	0.05736	-0.79548	0.8623	1.00333	0.57873	0.31547
0.86575	-0.78126	-0.24384	-1.37395	0.0445	-0.96753	-0.36021	0.73399
0.86832	1.56647	1.2464	0.53061	0.20152	-0.53886	0.64617	-0.91767
0.87089	0.3554	1.5099	-1.56022	0.9512	-1.12997	0.41453	-0.96778
0.87346	0.62536	-2.57414	1.08081	0.35474	1.02869	0.71088	-1.28146
0.87603	0.64085	-2.59325	0.33068	2.19769	-1.15379	0.34972	-0.62308
0.8786	2.31541	0.60229	0.78068	-0.12648	0.59459	0.23763	3.13945
0.88117	-0.64022	0.17773	-0.47509	0.65589	0.71923	1.56636	-1.03159
0.88374	1.04377	0.21469	-0.13467	-0.90427	0.74038	-0.50968	0.55094
0.88631	1.01048	0.88579	1.27644	-0.6105	-0.11848	-0.92794	-1.3171
0.88887	0.27314	-0.76095	-0.26844	-0.60462	-0.21771	-0.83807	1.79572
0.89144	1.56434	0.80481	-0.45367	-1.21777	0.30401	-1.33688	-0.36542
0.89401	-0.92559	0.5429	0.56773	-1.83023	-1.08326	0.92731	0.62485
0.89658	1.73825	-0.35043	-0.67398	0.70577	-1.937	-0.1123	-1.48767
0.89915	0.29522	-0.57006	-0.20967	0.4781	0.43042	0.64623	0.54512
0.90172	-1.09398	0.40197	0.2188	-0.24043	-0.85632	1.34159	-0.99008
0.90429	2.22166	-1.72888	1.3013	2.17739	0.9701	-1.20507	-1.80466
0.90686	-0.07105	1.02058	0.558	1.46804	-0.41103	0.99869	-0.44214
0.90943	0.96684	0.21723	-0.07008	-0.67164	1.78595	-0.02704	1.78869
0.912	-0.06309	-0.54678	-1.33304	0.90309	0.07036	0.57503	0.69691
0.91456	2.50806	1.05634	-0.50007	0.75887	0.53689	-0.85882	-0.41633
0.91713	1.51366	-2.20567	-0.439	1.35326	-0.04376	1.59572	0.57428
0.9197	0.66543	0.0025	1.07361	-1.18944	0.0347	2.2707	-0.42669
0.92227	0.43013	0.01003	0.10959	-1.33923	0.54644	-0.77882	-1.40975
0.92484	-0.00663	0.16873	1.16246	0.73488	1.79994	-0.10437	-0.55652
0.92741	-0.44096	-0.67081	-0.7314	-0.42247	1.55697	-0.26914	-0.79715
0.92998	-0.61423	1.83677	1.80474	1.7482	-0.14408	0.66531	1.0003
0.93255	0.45647	1.14995	-0.44976	1.08634	-0.43395	0.3889	-0.9274
0.93512	-0.11531	1.69146	-0.16706	0.86443	2.25839	0.5869	-0.20194
0.93769	-0.3401	-0.38869	-0.03448	-0.79489	-0.20372	-0.5195	-0.6768
0.94025	0.54592	-0.23545	0.1509	1.67208	-1.54538	-0.09387	1.558
0.94282	0.40538	0.52243	0.05574	0.53182	0.51783	0.96799	1.92793
0.94539	-0.6371	-0.20096	0.37281	-0.04504	-0.3011	-2.38025	-0.8567
0.94796	0.91101	1.06362	1.24465	1.16549	2.74633	-0.43081	-0.18426
0.95053	-0.96052	-1.03557	2.14225	-0.19336	-0.37116	-0.35279	0.69381
0.9531	1.27713	-0.84588	0.66776	1.66625	-0.71245	-0.97958	-2.36943
0.95567	1.97324	-0.29816	-0.53447	-0.43132	-0.19111	0.75274	-1.24438
0.95824	-0.9771	2.44285	-1.21799	1.98023	-1.5176	0.44865	-0.4828
0.96081	2.41701	-0.38983	0.24561	0.74343	-0.05159	0.27522	-1.61364
0.96338	1.3715	-0.45543	-0.62169	0.08649	-1.01344	-0.09853	0.25937
0.96594	0.58998	0.40086	0.43764	-1.2308	0.83727	0.54674	0.80866
0.96851	0.8461	0.98364	0.43468	-1.02711	0.69834	1.21075	1.1654
0.97108	-0.34182	1.72836	0.47136	-0.85912	0.57796	1.22493	1.73003
0.97365	-0.23143	-0.90187	0.36842	-1.32199	-0.69589	1.31086	0.3844
0.97622	0.88835	-1.15813	-0.40341	-1.06321	0.12877	-0.68056	0.66297
0.97879	-0.93047	-0.31077	0.1927	0.23415	-0.88229	1.20617	-1.82778
0.98136	2.72481	0.69959	0.65847	-0.03891	-0.19	-0.38269	0.91202
0.98393	-0.34782	-0.43851	-0.40032	-1.18679	-1.39649	0.22327	-1.06307
0.9865	0.53384	2.43724	-0.84208	-0.87292	0.62086	-0.22867	-1.67254
0.98907	0.44034	0.2234	-0.70144	0.47294	0.81275	-1.68604	-1.01896
0.99163	1.70565	1.88817	0.94931	0.59414	-1.52264	0.22201	0.24878
0.9942	-1.44229	-0.20543	-1.57381	-0.05857	0.06735	1.19788	0.94158
0.99677	1.60565	-0.48884	0.06139	-0.46886	0.4019	-1.41224	0.90402
0.99934	-0.68156	0.44595	0.69801	0.06656	1.00034	1.15132	0.000379711
1.00191	0.08456	-0.72651	0.46858	-0.50446	1.49908	-0.2245	-0.04341
1.00448	-0.97499	-2.29333	-0.32959	0.56794	0.64119	0.76932	0.67594
1.00705	0.67876	0.24558	0.00104	0.31958	0.17465	1.17497	0.51308
1.00962	1.5281	0.37266	0.21087	-1.00225	0.20772	1.07306	1.24031
1.01219	0.88933	0.35738	1.44052	-2.0298	1.51102	-0.05429	0.49123
1.01476	0.47747	0.4102	-1.14014	-0.01156	0.69804	-1.45304	-1.37192
1.01732	-0.25187	1.40467	1.8264	-0.04121	2.03299	0.93312	-0.60482
1.01989	-1.20998	0.48549	0.28725	-0.06135	0.22217	0.3861	0.0639
1.02246	0.65984	0.32169	-0.27488	-0.34055	-0.64135	1.03011	0.21504
1.02503	-0.40273	0.90899	-0.7372	-0.18235	-1.75	-0.86469	-0.87108
1.0276	0.58498	-0.23143	-1.2185	0.46193	-0.25042	0.84801	1.28535
1.03017	0.45337	-0.03659	0.04408	-1.18341	1.65577	0.70049	-1.53734
1.03274	0.84618	-0.53909	-1.01191	0.35161	0.0421	-0.57537	-0.18347
1.03531	2.26867	0.89087	-0.44296	-0.24691	-0.40207	0.13559	-0.03029
1.03788	-0.45302	1.20771	-0.7421	-1.73115	0.62819	1.19325	-0.73674
1.04045	0.58144	-0.77461	0.26318	1.32063	0.03583	-0.97072	-1.00267
1.04301	0.06237	0.19766	0.27273	-0.26657	0.2235	-0.12339	2.38163
1.04558	0.6119	0.05995	-1.27894	0.68672	0.01603	-0.29773	-0.48222
1.04815	0.76962	0.02731	-1.46402	0.40013	0.17512	2.05392	0.61068
1.05072	0.19419	0.75311	0.26353	-0.53006	-0.02352	-0.14913	-0.63247
1.05329	-0.62502	0.67073	-0.58398	0.28679	-0.03441	0.59728	-0.77367
1.05586	0.09573	0.88659	-0.15561	-1.78634	-0.93802	-0.2635	-0.24768
1.05843	0.29413	1.20768	0.09722	0.1144	-0.58067	-0.69327	-0.94206
1.061	1.50601	0.49958	-0.92895	1.03748	1.47227	-0.01048	-0.19738
1.06357	-1.3219	-0.44105	0.70859	-1.00514	-1.05086	-1.05242	1.04082
1.06614	0.65673	-0.65197	-0.2788	-0.44723	-0.25353	-2.84902	-0.26273
1.0687	0.63916	0.57592	0.39219	-0.91215	1.44741	-0.50354	-0.04056
1.07127	0.52355	-0.18654	0.23422	1.34346	-0.08633	-1.44022	-1.17671
1.07384	0.6057	-0.8967	0.4458	1.68646	1.93124	-0.6432	0.4929
1.07641	2.35835	0.16658	1.38158	1.60639	1.06529	-0.04076	0.63987
1.07898	-1.03054	2.67025	0.63507	-0.25084	1.0664	-0.66502	-1.39348
1.08155	1.98552	-0.01204	-0.15814	0.43634	-0.89259	-0.22853	-0.1425
1.08412	-0.27456	-1.15128	1.12069	-2.556	-0.05689	1.5114	0.19434
1.08669	-0.57464	-0.73796	0.51102	0.7722	0.27523	0.17425	-1.27598
1.08926	0.37998	-0.16469	0.03115	0.57639	2.1938	1.10597	-0.30544
1.09183	-1.20239	-0.1334	1.80466	-1.04824	-1.29769	0.60106	0.19739
1.09439	-1.50222	-0.02763	-0.06548	-1.94554	1.58784	-1.29771	-0.46367
1.09696	-0.70293	-1.42039	0.87714	-0.0735	1.32937	-0.10261	-0.38532
1.09953	0.41929	-0.59087	0.59093	-0.26874	0.93533	-1.52282	1.09004
1.1021	-0.56193	-1.67147	0.69432	0.53185	-0.98097	-1.18743	0.30411
1.10467	-1.23259	0.75719	2.04302	0.79779	1.63563	0.31169	2.05878
1.10724	1.92189	0.68082	-1.11529	0.88601	0.60375	0.21322	-0.99703
1.10981	0.68262	1.01508	-0.43564	-1.34712	-0.6348	-0.03765	0.34261
1.11238	-0.04941	1.24756	0.24434	-0.18005	0.1493	-0.69988	-1.356
1.11495	-0.7891	-0.25315	1.55641	-0.7851	3.29997	-0.49659	0.27643
1.11752	0.54818	-0.45367	-1.23306	0.7558	-0.46617	0.39093	2.25026
1.12008	-0.25942	0.40672	-0.05561	-0.62545	-0.79392	-1.22391	-1.15083
1.12265	0.29564	-0.3892	-0.37728	0.07445	0.70202	-0.01889	0.32631
1.12522	0.73137	0.15118	1.33004	1.4342	-0.29877	-0.00352	0.22057
1.12779	1.25419	0.95597	0.85672	0.60797	-0.76992	0.50221	-0.82716
1.13036	-0.37136	-1.14584	-0.17145	1.50794	-0.72455	0.67038	-1.01373
1.13293	2.04623	-0.13627	0.25584	0.000949424	-0.77595	1.5199	0.4521
1.1355	0.43008	0.11482	0.51252	-0.62467	-1.07705	0.51272	-1.40844
1.13807	0.11381	0.26147	0.61198	0.61929	0.48681	-1.23491	-1.35117
1.14064	-0.28663	2.808	0.76152	-1.80986	0.9889	1.10621	-1.29622
1.14321	1.28635	-0.46906	1.86691	-0.65403	-0.66714	0.98714	0.71471
1.14577	0.01645	1.42665	-0.11498	-0.04904	-0.11913	-0.18632	-0.24692
1.14834	0.08656	2.41045	-0.48798	0.13635	0.30277	0.24597	0.4767
1.15091	0.40829	0.42229	0.21411	0.90964	0.91377	0.40553	-0.30348
1.15348	0.88735	0.58662	-0.10717	1.15717	-0.34355	1.34319	1.23257
1.15605	-0.02946	0.22526	0.07492	-0.71754	0.44974	-0.24479	0.25086
1.15862	-0.78761	1.8985	0.5063	-0.78712	0.35486	-0.06377	0.96693
1.16119	-0.5252	-0.32901	0.00138	0.39915	-0.81844	2.59899	-0.80097
1.16376	-1.52051	-0.46847	0.16105	-0.46047	0.33752	-1.97584	-0.35665
1.16633	-0.67117	-0.23448	-0.30921	-1.00295	0.18283	0.73508	2.68278
1.1689	-0.69707	0.12002	0.74871	-1.62185	0.37344	-0.34796	0.06564
1.17146	-0.65727	-0.00752	0.30415	-0.86137	-0.71332	-0.38903	-3.10348
1.17403	0.11702	0.48985	-0.22638	0.82296	0.19523	-0.02058	0.79491
1.1766	-0.38812	0.85366	0.45861	1.32083	-0.71346	1.05599	-0.10078
1.17917	-0.00722	1.16436	0.40085	-0.84278	0.38003	-1.00745	-0.09322
1.18174	-0.86182	-1.1606	-0.59776	0.79152	-0.56034	-0.77212	-0.02715
1.18431	-2.32315	0.84031	-0.552	-2.47007	-1.27364	-1.10543	2.00419
1.18688	-2.23505	2.03515	1.49777	0.39585	0.59069	-1.1586	1.55551
1.18945	0.99543	-0.28065	1.5808	1.27482	2.58899	-0.27209	-0.58168
1.19202	0.04123	-1.0831	0.39211	0.33847	-1.24118	-0.01358	-0.67554
1.19459	1.78603	0.0162	-0.32336	-0.88142	-0.68359	-0.46794	0.72755
1.19715	2.00448	-0.52629	0.95925	-0.32295	-1.29655	-0.37299	0.12459
1.19972	-0.19531	-0.17997	2.35903	0.44016	0.90682	-0.3249	0.13681
1.20229	0.73026	-0.40944	1.57961	0.05698	-0.86017	1.02765	0.17712
1.20486	0.39657	-0.02331	-0.24785	-0.2894	-1.02952	-0.47143	-0.57798
1.20743	0.22562	0.91868	-0.52092	1.55633	-0.44352	-1.39899	1.67095
1.21	0.41467	0.45615	0.46855	-0.37034	-0.60066	-0.64215	-2.62187
1.21257	0.51763	1.69063	-0.51788	-0.21301	-0.12122	-0.57005	-0.59492
1.21514	0.13042	1.2274	0.19363	-0.66928	-2.75013	1.45959	0.02502
1.21771	0.17516	0.47056	-0.09931	0.66219	-0.74704	-0.03523	0.0586
1.22028	-0.47181	0.58859	-0.53668	-1.06594	1.98547	-0.80264	-0.43564
1.22284	2.33951	1.94722	0.30102	2.02602	0.91727	-1.5996	1.61475
1.22541	1.18313	-1.12104	0.95061	-0.20386	0.10339	1.11219	0.27208
1.22798	0.25532	1.37166	0.55428	1.26518	-0.51916	0.98365	1.7645
1.23055	0.55925	-0.94179	-0.03062	-0.11987	0.32218	0.5067	-0.49913
1.23312	1.07303	1.05597	0.10095	1.22458	-0.98212	-1.39435	1.01372
1.23569	0.27661	2.9393	1.00315	0.42078	-0.4586	-1.41067	-2.41293
1.23826	-0.59044	-1.71659	-0.36156	-0.47025	-1.67988	2.28279	-0.22299
1.24083	1.73995	-0.23797	0.70314	-0.45456	0.43349	0.25493	0.40843
1.2434	-0.51313	1.03348	-0.47625	0.26977	-0.9275	1.40728	0.61752
1.24597	-2.41966	-1.36942	0.93002	0.12592	0.87886	-0.5972	1.11991
1.24853	0.07857	0.33338	0.26372	1.11866	-0.68806	0.08065	0.26964
1.2511	-2.57874	-0.11508	-1.07816	0.55581	0.02807	-0.748	0.61899
1.25367	-0.28382	1.0904	-1.06868	-1.60793	-0.37655	0.45383	-0.24589
1.25624	1.37787	0.51699	0.85132	1.39656	-1.21222	-0.26568	0.29114
1.25881	-0.36841	1.15172	0.63006	0.3372	-1.1285	0.79316	-0.32815
1.26138	0.63894	0.35874	-0.69149	0.2419	0.16003	-0.50505	-0.50711
1.26395	-0.3851	1.03862	-0.3539	-0.40026	1.41275	-0.06307	1.19931
1.26652	-0.3515	2.15994	0.19932	-0.29537	-0.59379	0.77809	0.23431
1.26909	-0.80568	-0.4729	0.24379	-0.413	0.19402	-0.76998	1.05041
1.27166	1.02121	1.3954	-1.17806	0.45814	-0.14994	0.34644	1.15445
1.27422	1.35392	-1.50499	1.01954	-0.53429	1.82086	-0.25092	-0.26995
1.27679	0.07523	0.22076	1.46295	0.95292	1.781	-0.41364	0.08945
1.27936	0.93554	1.54202	0.4945	-0.20171	-1.00596	-1.20277	-1.5535
1.28193	-0.18393	2.65882	0.6319	-0.91064	0.1044	0.88176	1.65355
1.2845	0.10365	0.2658	-0.83172	0.63537	-0.23328	-0.89536	2.02042
1.28707	-0.33316	0.24971	-0.67718	0.5248	-2.28763	0.35372	-0.84545
1.28964	0.40125	1.59047	0.91556	0.51672	1.25787	0.40833	0.48647
1.29221	1.01035	-0.31139	0.31965	1.89181	0.80081	-2.03599	-0.44081
1.29478	0.39577	0.72011	-0.25527	0.40808	0.04817	-0.68201	1.41378
1.29735	-0.96533	-0.47462	-0.64281	-1.37739	-0.28377	-0.59965	0.85186
1.29991	-0.73873	0.0041	0.55815	-1.00914	1.18625	-1.39496	0.39449
1.30248	0.53426	0.91713	-1.29872	0.89563	-0.19972	0.59092	-0.23177
1.30505	1.58274	1.21286	0.09475	0.50946	1.07766	1.32244	1.08226
1.30762	-0.47324	-0.74381	0.10839	0.53955	0.41167	-0.38324	-0.57454
1.31019	2.12975	0.96324	-0.11861	-2.05737	0.47673	-0.22298	-2.0133
1.31276	-1.02896	-0.64957	0.47349	0.67182	-1.12916	0.16289	1.35573
1.31533	0.42212	0.36405	1.1635	0.12448	1.76175	0.29037	-1.17611
1.3179	0.4161	1.70037	-1.54188	0.45346	-0.29938	0.9616	1.17835
1.32047	1.08587	-0.83864	2.50101	-0.2862	0.19805	-0.43267	0.06859
1.32304	-1.15836	1.20388	0.42777	-1.27111	0.52055	-3.13649	-0.51261
1.3256	1.81623	-0.65294	0.62571	2.69577	-1.05692	0.09282	0.73435
1.32817	1.58429	-0.88967	-0.09555	-0.65393	1.40856	0.62144	-0.34263
1.33074	-1.51375	-1.74372	1.29067	-0.5119	-1.18386	0.59693	-1.96069
1.33331	-0.5487	0.94848	0.36199	1.94685	-0.16014	-1.07418	1.51082
1.33588	1.61291	1.90232	-0.694	1.24338	-0.40827	-0.01079	0.03808
1.33845	-0.04351	1.59866	-0.23728	1.07854	-0.46718	-1.52246	0.73585
1.34102	-0.71302	0.96389	2.08073	1.47577	0.39161	-0.83352	1.81942
1.34359	-0.3758	-0.21234	0.72925	-0.95227	0.53692	0.11406	0.36093
1.34616	0.51471	-0.87361	0.43536	0.83546	-1.184	1.27608	0.17104
1.34873	-0.10799	1.32987	-0.35391	-0.19156	-0.5388	-0.08323	-0.66848
1.35129	1.25521	1.40593	1.57503	1.42735	1.11077	0.34542	1.04449
1.35386	-1.28878	0.52931	0.70314	1.23822	-0.4623	1.43961	-0.34785
1.35643	1.30144	-0.34872	-1.07538	0.92528	0.04666	2.29393	-0.19021
1.359	-1.78225	2.04146	-0.02984	-0.07934	1.29521	1.59982	-0.01488
1.36157	2.37494	-0.7704	-1.01333	-0.83455	1.57659	-1.11548	-0.02709
1.36414	-1.78394	-0.20407	-1.09222	-1.74815	-0.92211	-0.31123	0.52048
1.36671	-0.90393	0.26578	-0.18274	-0.34991	-0.50707	-0.53898	-1.19969
1.36928	1.1353	-0.74023	-0.07553	-0.77761	1.28121	2.1536	-0.55622
1.37185	0.16816	0.39765	-0.8655	-1.63377	-0.80248	-1.72492	0.79883
1.37442	-0.5623	1.4283	1.11515	-0.02813	-1.99	1.53584	-0.57579
1.37698	1.58353	-0.1087	1.01936	-2.18108	-0.59695	0.00983	0.25042
1.37955	-1.31475	-1.50033	-0.8223	-0.14083	1.02575	-0.18892	-2.62742
1.38212	-0.69502	-1.09062	-0.56041	0.12797	0.4035	2.03303	-0.74646
1.38469	-0.35046	0.01109	0.9714	0.30011	0.29328	0.291	0.97797
1.38726	-0.90708	1.51189	0.52663	-0.52214	-0.32605	-0.30248	0.47627
1.38983	0.45964	1.14065	-0.62356	-3.15619	-0.62328	-0.35387	0.64253
1.3924	-0.10893	-0.74662	-0.54047	-0.61598	0.03437	-0.32021	0.91128
1.39497	0.53389	0.71274	0.3688	-0.44481	1.10768	0.24312	-0.13606
1.39754	1.18761	-1.95851	-0.16781	1.51449	-0.1656	0.6165	0.91491
1.40011	-0.38977	-1.77467	1.45952	-0.87103	-1.96302	0.54711	-1.04012
1.40267	0.40154	0.75573	-1.19749	-0.19705	0.37282	-0.22702	-0.59008
1.40524	-0.1934	-0.44132	-1.92207	0.71185	-1.48498	-0.16309	-0.83501
1.40781	0.43462	1.44101	1.68552	1.2114	1.34348	0.73925	0.99759
1.41038	-0.55625	0.8199	3.41228	-0.64585	-0.55895	0.64798	1.4161
1.41295	-0.82454	1.93214	-0.37021	-0.44608	-0.26766	-0.21954	-0.02853
1.41552	-0.5356	-0.51786	-0.02015	1.92615	-0.00876	-0.82244	-0.0079
1.41809	-0.52441	0.34874	1.41239	-0.76068	0.51454	0.16164	-1.44405
1.42066	-0.53055	-0.76225	0.11492	1.64472	-0.81967	0.65191	1.17131
1.42323	0.14939	1.19029	0.74967	-2.58665	0.90641	-0.94689	0.45256
1.4258	0.74182	-0.25186	1.26854	-0.7011	-0.18742	1.1314	-1.2898
1.42836	0.65349	-1.56736	0.17027	-0.70578	-1.06584	-1.5644	1.93835
1.43093	-1.30483	-1.24283	-0.0672	-0.17959	0.00506	0.26137	-0.77083
1.4335	0.9932	-0.56037	2.11917	0.7354	0.79381	1.40524	-0.83096
1.43607	-2.90639	0.06696	0.70474	1.72011	-0.09461	-1.7456	-0.25797
1.43864	1.76209	0.2854	0.75599	-0.60116	0.9957	-0.31346	-0.19243
1.44121	0.56426	0.43766	1.01723	0.66781	-0.23297	-1.35214	-1.35087
1.44378	1.57646	-0.12558	0.58165	0.082	0.92864	-0.97606	-1.62129
1.44635	-1.83526	-0.73042	1.80819	0.52101	-0.40994	-0.40489	-0.34384
1.44892	-0.06355	0.24233	-1.69719	0.06137	-0.19033	-0.22975	1.06877
1.45149	-0.01419	-0.21218	-1.09259	-1.45798	0.00999	-0.59195	1.43251
1.45405	-0.00052214	1.33733	0.80848	-1.16595	0.41191	0.38227	0.33198
1.45662	-1.17245	-0.65843	0.16306	0.78781	1.86605	0.71263	0.46448
1.45919	-0.38249	0.4627	2.52795	2.0877	0.61873	-0.57567	0.07067
1.46176	1.55589	-1.58987	1.23573	-0.70395	0.62801	-0.42083	-0.82637
1.46433	0.24152	0.93441	0.60696	0.66283	-0.91521	-0.28437	-0.06738
1.4669	0.48538	0.27638	1.76255	-0.89446	-0.19512	-0.98239	2.32373
1.46947	0.79539	-1.03022	0.77531	1.0142	-0.03287	0.05781	0.15816
1.47204	-0.90616	-1.18909	0.65113	1.03113	0.43829	-0.89443	0.12335
1.47461	2.05202	-0.4701	0.87386	-0.73104	-0.00433	0.55924	-0.82091
1.47718	-1.48653	0.20906	1.11255	-1.32451	1.35613	0.3708	-0.00296
1.47974	-0.15558	0.48574	-1.72233	-0.81104	0.69697	1.14459	-1.52167
1.48231	-1.499	0.47967	0.24278	-0.19758	0.35561	1.25807	1.11324
1.48488	-0.59573	2.63067	0.91446	0.88475	0.28839	0.17227	-0.34196
1.48745	-0.83783	-1.00831	1.10088	-1.39218	-2.0336	1.87214	-0.1211
1.49002	0.28056	-1.43387	0.06357	0.29457	0.44831	0.34301	0.04286
1.49259	-0.21593	-0.48747	1.33937	1.6212	-1.21077	0.32693	0.31665
1.49516	-1.65009	-1.23933	-0.364	0.61531	-0.87543	1.67286	0.08763
1.49773	0.14048	1.01707	0.29717	-1.11212	0.2508	-1.67539	-1.6093
1.5003	1.93159	-2.2024	1.43591	-2.30298	1.68278	1.54903	1.19939
1.50287	-1.5153	-0.11122	-0.0045	0.42333	-0.79047	0.84827	0.74875
1.50543	-3.332	-0.18295	0.85509	1.82067	-1.05034	-0.39917	0.34912
1.508	0.66378	-2.01088	-0.32878	-0.35287	-1.07719	-0.55329	0.03853
1.51057	-0.64556	0.7622	0.63977	1.01314	0.4463	1.03859	-2.28627
1.51314	-0.00922	0.74213	0.64812	-1.04192	-0.14737	0.08267	1.52114
1.51571	0.77608	0.05639	-0.67206	-0.02215	0.09131	-0.81831	0.26301
1.51828	-0.31243	0.66418	1.76255	-0.97657	-2.33754	0.03246	0.73803
1.52085	-1.47963	0.11165	1.24939	-0.4156	-0.34094	-0.08853	-1.41628
1.52342	0.22333	0.05323	-0.50022	-1.36553	-0.80688	0.30895	1.34228
1.52599	-1.11842	-1.08839	0.95318	1.00777	0.62942	0.35498	-0.23861
1.52856	-0.01947	-0.48936	-0.07996	-0.02323	-0.5313	-0.19418	-2.07097
1.53112	-0.7273	0.69068	-0.1643	-0.153	0.62232	1.31219	-0.00542
1.53369	-1.06607	-1.71559	0.77651	0.50777	-1.035	0.21213	-0.62151
1.53626	-2.01087	-0.91166	-2.32167	-1.58777	0.18155	0.40427	1.13132
1.53883	-1.5414	0.88333	-2.07274	-1.99968	-0.28811	0.37367	-1.56881
1.5414	0.08756	-0.04787	-0.37541	0.401	0.38146	0.36158	-0.3959
1.54397	-0.82553	-0.62467	0.91781	-1.6916	-1.85645	0.48004	-0.08796
1.54654	-1.13598	0.86195	-0.98265	0.38558	-0.26705	-0.09742	-0.9082
1.54911	-0.48882	0.06683	0.93681	0.56894	0.92581	0.90017	-0.65687
1.55168	-1.14444	-1.11764	0.95359	-1.11166	0.16818	-0.05542	0.86411
1.55425	0.05807	1.32048	-0.65572	-0.52739	-0.56786	-0.8197	0.61118
1.55681	-0.66993	-0.44522	0.48985	-0.5247	0.52358	-0.07339	-0.38267
1.55938	1.65127	1.04298	1.0268	-0.37766	0.77245	-0.16971	0.27166
1.56195	1.57551	-0.15118	0.68753	0.21859	0.76745	0.30507	-2.66948
1.56452	0.16795	-0.92512	-0.15309	-0.55657	-0.11361	-0.42323	0.39197
1.56709	-0.32967	0.59741	0.91809	0.23883	0.04442	1.46685	-0.41916
1.56966	-0.98157	-0.49008	-0.78624	-0.41139	-1.57084	-0.64421	0.39242
1.57223	-1.4033	-0.08739	2.04896	-1.33162	1.66151	-1.84821	0.51889
1.5748	-1.96099	0.15371	0.01802	0.7416	-1.6894	-1.22286	0.56709
1.57737	-0.10882	1.53552	1.16064	-0.93258	-1.72206	0.11202	1.46255
1.57994	-0.6182	1.09218	-0.17039	-0.14667	-0.95764	-0.98308	0.62124
1.5825	-0.8571	0.12638	-0.07711	-0.93964	-0.14561	-0.81352	0.17801
1.58507	0.06273	-1.72295	-0.91101	1.78984	2.28631	-0.21478	-1.03144
1.58764	-0.22722	-0.12868	-0.45063	0.09996	0.5377	0.56969	-1.20853
1.59021	0.88576	2.14166	0.61896	-1.25639	-0.21763	0.23439	-0.61918
1.59278	-0.85337	0.2096	-0.4283	-0.90971	-0.1763	-1.86901	-0.25577
1.59535	-0.39135	-0.02047	-1.37119	-0.48989	-1.42765	-0.52647	0.73738
1.59792	-0.67322	-0.07242	0.47775	-0.57305	-0.34022	0.70826	-0.83534
1.60049	-0.58331	1.09691	0.45977	-1.42821	-1.85242	-1.87149	2.06529
1.60306	-0.83041	1.36715	0.42205	0.07279	1.19201	-1.46342	-0.18913
1.60563	-0.68677	-0.78254	0.1274	1.06859	-0.07407	-0.83801	1.06164
1.60819	0.85974	-0.12407	0.84884	0.87853	1.37893	-0.45539	0.35028
1.61076	-1.70763	-0.76955	-0.5818	0.24652	-0.41715	-0.96772	-0.29266
1.61333	-0.39009	-0.97671	-1.33544	-1.13129	0.01954	-1.60935	0.3709
1.6159	-0.04105	-0.68203	1.57789	-0.9195	0.05767	-0.12295	-1.19518
1.61847	0.3622	1.23141	-2.14861	1.65552	-0.94038	-0.53775	-0.9938
1.62104	-1.57317	-1.08022	0.18925	1.28137	1.34634	1.69442	-0.24138
1.62361	-0.63135	0.59368	-1.04975	0.97569	0.93441	0.4972	0.40188
1.62618	-1.40722	-0.27437	0.19081	-0.28733	-0.87978	-0.97774	-0.18926
1.62875	-0.44586	-0.00283	-1.28028	1.19821	2.38962	0.63422	1.60665
1.63132	0.74036	-1.26364	0.03868	-0.81998	-1.21222	-0.56021	-0.26825
1.63388	-3.16846	1.15059	-0.4068	-1.10789	0.83486	-2.85253	0.95857
1.63645	1.46784	-0.12697	-0.70321	-0.21343	0.65841	-2.24906	0.57049
1.63902	-2.51335	-1.24669	0.40651	-0.2523	0.68939	-1.34218	-0.12952
1.64159	0.2519	0.77815	-0.42968	0.44446	-1.77075	0.2738	-1.07223
1.64416	-1.72493	-1.1387	-0.01195	-0.35087	0.27237	-1.97387	-0.76946
1.64673	0.84144	0.94263	0.53396	0.38248	-1.02089	1.64779	-0.05457
1.6493	-0.53905	0.41609	1.69819	-0.47913	-0.05655	0.11987	0.4251
1.65187	-1.72779	-1.39192	-0.00403	0.44774	-1.36953	-0.67775	-0.89451
1.65444	-0.58358	1.08978	1.53534	-0.91321	-1.78771	-0.54059	-0.40713
1.65701	-0.14521	-0.06153	-1.50139	-0.95911	-0.76616	-0.81354	-0.62834
1.65957	-0.35705	0.74631	0.69053	0.01406	0.60577	-0.47449	0.74438
1.66214	1.7616	-0.41231	-0.4803	-0.12779	0.70685	-0.50511	-0.61741
1.66471	0.40554	-1.15886	1.46963	-0.83084	0.5943	-0.2067	0.50988
1.66728	-0.42733	0.43689	0.12067	-1.1335	-0.59392	1.116	-0.48168
1.66985	-0.64597	-0.05267	1.65464	-1.26162	-1.67202	-0.47055	-1.39084
1.67242	1.07962	-1.63176	0.91063	0.49254	-0.98575	-0.04979	-0.55651
1.67499	0.06343	-0.52872	0.45695	-0.87363	0.47769	3.49501e-05	-1.68792
1.67756	0.97842	0.96721	1.33699	-1.30069	0.20528	-0.8799	1.42001
1.68013	-0.92806	-0.22645	-0.58906	-2.17607	-1.26913	0.87097	-0.82696
1.6827	-0.64251	0.54931	-0.44147	-1.15302	-0.60706	-1.28746	0.87457
1.68526	-0.18143	-0.56288	1.47253	0.12566	-0.27066	-0.75772	0.79305
1.68783	-1.10057	0.18051	-0.22763	1.05546	0.18221	-0.64686	-1.00121
1.6904	0.28314	-0.26796	1.79491	0.3901	-3.08612	-0.5574	-0.08337
1.69297	-1.48746	-0.56469	-0.08999	-0.76099	0.10133	-0.59527	-0.63739
1.69554	0.57491	-0.4152	0.03608	-0.3048	-0.52186	0.13615	0.94263
1.69811	0.17344	-1.80232	-1.0915	-0.02728	-0.00653	-0.69378	-0.62224
1.70068	-1.25055	0.14704	-0.4945	-0.65597	-1.49059	-0.85998	-0.2183
1.70325	0.12645	-1.22988	2.22557	0.64134	0.24339	1.37682	0.18292
1.70582	0.01395	-1.61988	-0.71762	0.05932	0.85294	-1.38831	-0.76283
1.70839	-1.30044	-2.07514	1.47519	0.19846	0.71149	-0.74706	-1.57635
1.71095	0.53635	0.30393	-0.62574	2.40891	1.9401	1.04543	-1.893
1.71352	-0.80834	-0.07432	1.30285	-0.5751	-0.40132	0.98625	-1.58985
1.71609	-0.58498	-1.41112	0.79102	0.03821	0.39591	0.26317	-1.00321
1.71866	-0.12396	0.23237	-0.69429	-0.60204	-1.32449	0.01105	0.98551
1.72123	-0.42406	-1.42409	0.58489	0.32991	-0.51366	-0.43357	-1.10969
1.7238	-0.64722	-0.84165	0.05872	-0.02854	0.0042	0.03042	-0.1149
1.72637	0.70816	-0.3233	-0.47356	-1.61169	-1.11265	0.28025	0.26551
1.72894	-0.50771	-1.49917	1.27123	-1.33241	-0.52698	0.12968	-0.76461
1.73151	-1.07999	-0.69336	0.04252	0.61072	-0.58246	0.81747	0.18196
1.73408	-0.81968	1.66843	0.61149	-0.6744	-0.12464	0.12243	0.02082
1.73664	0.14666	0.86321	0.61136	1.56234	-1.48616	-1.08164	0.29157
1.73921	0.3637	0.53424	1.4477	-0.52476	0.31816	-0.35313	-1.97636
1.74178	-0.02049	0.28081	0.74856	1.26142	1.11325	-1.07186	0.46702
1.74435	0.43928	-1.70844	-1.3971	-0.44115	-2.02224	0.69669	-0.5921
1.74692	-0.51549	0.79538	0.35199	-0.73623	-0.37947	-0.61033	0.18365
1.74949	-0.33895	-0.15401	-0.05088	-0.39998	1.15357	-0.96651	-0.88753
1.75206	-2.15701	0.6955	-0.90496	-1.52509	0.30741	-1.17406	0.52681
1.75463	-0.66249	1.70734	-1.01411	-1.28994	-0.20455	2.37129	-1.68781
1.7572	-1.12857	1.16224	-0.35166	1.09426	0.55714	-0.62765	0.51835
1.75977	0.58032	-0.25057	0.66165	-0.26384	-0.20279	0.20567	0.80774
1.76233	0.45038	1.60296	-2.37703	0.93414	-0.91244	-1.77666	0.35887
1.7649	0.13791	-0.58508	0.21085	-0.70467	-0.11563	-0.40007	-1.05924
1.76747	-0.48876	0.35653	0.58273	-0.63703	0.42127	1.10997	-0.87708
1.77004	0.68436	-0.07295	0.10976	0.81657	0.44097	0.11799	0.41599
1.77261	-1.27044	-0.97961	0.11995	0.68222	0.95514	-0.04542	0.00175
1.77518	-0.42605	-0.47591	0.61476	-0.4156	-0.92138	-0.60539	-1.07343
1.77775	0.20119	0.5075	1.16422	0.28671	0.21233	-0.64221	-0.01468
1.78032	0.24911	1.76723	-0.17664	-0.22246	0.04299	-0.0867	-0.75398
1.78289	-1.03654	0.40943	2.40268	-1.24293	0.85022	1.00026	1.32988
1.78546	-1.79999	-0.82558	-0.26422	-0.67491	-0.29969	-0.42405	-1.14099
1.78802	-0.62778	0.16701	0.47774	-0.25785	0.5143	0.69287	-1.65028
1.79059	-0.64523	0.41971	-0.95684	-0.69429	-0.37373	-0.61345	-1.42177
1.79316	-1.08827	-0.80287	0.01986	-0.08854	-0.61403	0.92206	0.10223
1.79573	-0.20008	1.35926	0.59774	-0.86461	-0.25705	-0.64976	0.81403
1.7983	0.57237	-0.08685	0.72585	0.32295	1.99981	0.08261	0.98931
1.80087	-2.03476	0.65405	0.95215	0.13633	-0.37997	0.43626	0.20883
1.80344	-0.72462	-0.61505	-0.88104	-0.85111	1.31283	0.41798	-0.2001
1.80601	-0.36559	-0.92591	0.91825	1.58897	-1.02312	-0.48544	-0.52268
1.80858	-0.19697	-0.17188	-1.55842	2.15164	1.81598	-0.79814	1.33565
1.81115	-1.32952	1.12042	0.24947	-1.05548	-0.30785	-1.50373	-0.07463
1.81371	-0.68672	2.28428	-0.33089	-0.97557	-0.18995	-0.70947	1.39629
1.81628	-1.48879	0.31396	-1.37013	0.68244	-0.80678	0.14027	-0.45265
1.81885	-1.82301	0.17061	-0.2502	-0.43122	-0.38516	-1.39428	0.96802
1.82142	-0.97889	0.08939	-0.62974	-1.18559	-1.13706	-0.03623	1.29786
1.82399	-0.96113	-0.87343	-1.54993	-1.15001	0.89601	-0.12629	-0.81886
1.82656	-1.24754	0.73418	-0.44145	0.24827	-1.0087	-0.30804	0.45978
1.82913	0.08076	-0.40774	0.84973	-1.64677	0.19323	0.36098	-0.09516
1.8317	-0.7824	-0.70529	2.08923	-1.02509	-0.68762	-1.15752	3.40973
1.83427	-0.7465	-0.85714	1.11286	-0.34613	-1.03291	-0.0013	0.16337
1.83684	-0.27919	-0.98859	-1.90411	-0.058	1.7835	0.7751	0.42902
1.8394
1.84197
1.84454
1.84711
1.84968
1.85225
1.85482
1.85739
1.85996
1.86253
1.86509
1.86766
1.87023
1.8728
1.87537
1.87794
1.88051
1.88308
1.88565
1.88822
1.89078
1.89335
1.89592
1.89849
1.90106
1.90363
1.9062
1.90877
1.91134
1.91391
1.91647
1.91904
1.92161
1.92418
1.92675
1.92932
1.93189
1.93446
1.93703
1.9396
1.94216
1.94473
1.9473
1.94987
1.95244
1.95501
1.95758
1.96015
1.96272
1.96529
1.96785
1.97042
1.97299
1.97556
1.97813
1.9807
1.98327
1.98584
1.98841
1.99098
1.99354
1.99611
1.99868
2.00125
2.00382
2.00639
2.00896
2.01153
2.0141
2.01667
2.01923
2.0218
2.02437
2.02694
2.02951
2.03208
2.03465
2.03722
2.03979
2.04236
2.04492
2.04749
2.05006
2.05263
2.0552
2.05777
2.06034
2.06291
2.06548
2.06805
2.07061
2.07318
2.07575
2.07832
2.08089
2.08346
2.08603
2.0886
2.09117
2.09374
2.0963
2.09887
2.10144
2.10401
2.10658
2.10915
2.11172
2.11429
2.11686
2.11943
2.12199
2.12456
2.12713
2.1297
2.13227
2.13484
2.13741
2.13998
2.14255
2.14512
2.14768
2.15025
2.15282
2.15539
2.15796
2.16053
2.1631
2.16567
2.16824
2.17081
2.17337
2.17594
2.17851
2.18108
2.18365
2.18622
2.18879
2.19136
2.19393
2.1965
2.19906
2.20163
2.2042
2.20677
2.20934
2.21191
2.21448
2.21705
2.21962
2.22219
2.22475
2.22732
2.22989
2.23246
2.23503
2.2376
2.24017
2.24274
2.24531
2.24788
2.25044
2.25301
2.25558
2.25815
2.26072
2.26329
2.26586
2.26843
2.271
2.27357
2.27613
2.2787
2.28127
2.28384
2.28641
2.28898
2.29155
2.29412
2.29669
2.29926
2.30182
2.30439
2.30696
2.30953
2.3121
2.31467
2.31724
2.31981
2.32238
2.32495
2.32751
2.33008
2.33265
2.33522
2.33779
2.34036
2.34293
2.3455
2.34807
2.35064
2.3532
2.35577
2.35834
2.36091
2.36348
2.36605
2.36862
2.37119
2.37376
2.37633
2.37889
2.38146
2.38403
2.3866
2.38917
2.39174
2.39431
2.39688
2.39945
2.40202
2.40458
2.40715
2.40972
2.41229
2.41486
2.41743
2.42
2.42257
2.42514
2.42771
2.43027
2.43284
2.43541
2.43798
2.44055
2.44312
2.44569
2.44826
2.45083
2.4534
2.45596
2.45853
2.4611
2.46367
2.46624
2.46881
2.47138
2.47395
2.47652
2.47909
2.48165
2.48422
2.48679
2.48936
2.49193
2.4945
2.49707
2.49964
2.50221
2.50478
2.50734
2.50991
2.51248
2.51505
2.51762
2.52019
2.52276
2.52533
2.5279
2.53047
2.53303
2.5356
2.53817
2.54074
2.54331
2.54588
2.54845
2.55102
2.55359
2.55616
2.55872
2.56129
2.56386
2.56643
2.569
2.57157
2.57414
2.57671
2.57928
2.58185
2.58441
2.58698
2.58955
2.59212
2.59469
2.59726
2.59983
2.6024
2.60497
2.60754
2.6101
2.61267
2.61524
2.61781
2.62038
2.62295
2.62552
2.62809
2.63066
2.63323
2.63579
2.63836
2.64093
2.6435
2.64607
2.64864
2.65121
2.65378
2.65635
2.65892
2.66148
2.66405
2.66662
2.66919
2.67176
2.67433
2.6769
2.67947
2.68204
2.68461
2.68717
2.68974
2.69231
2.69488
2.69745
2.70002
2.70259
2.70516
2.70773
2.7103
2.71286
2.71543
2.718
2.72057
2.72314
2.72571
2.72828
2.73085
2.73342
2.73599
2.73855
2.74112
2.74369
2.74626
2.74883
2.7514
2.75397
2.75654
2.75911
2.76168
2.76424
2.76681
2.76938
2.77195
2.77452
2.77709
2.77966
2.78223
2.7848
2.78737
2.78993
2.7925
2.79507
2.79764
2.80021
2.80278
2.80535
2.80792
2.81049
2.81306
2.81562
2.81819
2.82076
2.82333
2.8259
2.82847
2.83104
2.83361
2.83618
2.83875
2.84131
2.84388
2.84645
2.84902
2.85159
2.85416
2.85673
2.8593
2.86187
2.86444
2.867
2.86957
2.87214
2.87471
2.87728
2.87985
2.88242
2.88499
2.88756
2.89013
2.89269
2.89526
2.89783
2.9004
2.90297
2.90554
2.90811
2.91068
2.91325
2.91582
2.91838
2.92095
2.92352
2.92609
2.92866
2.93123
2.9338
2.93637
2.93894
2.94151
2.94407
2.94664
2.94921
2.95178
2.95435
2.95692
2.95949
2.96206
2.96463
2.9672
2.96976
2.97233
2.9749
2.97747
2.98004
2.98261
2.98518
2.98775
2.99032
2.99289
2.99545
2.99802
3.00059
3.00316
3.00573
3.0083
3.01087
3.01344
3.01601
3.01858
3.02114
3.02371
3.02628
3.02885
3.03142
3.03399
3.03656
3.03913
3.0417
3.04427
3.04683
3.0494
3.05197
3.05454
3.05711
3.05968
3.06225
3.06482
3.06739
3.06996
3.07252
3.07509
3.07766
3.08023
3.0828
3.08537
3.08794
3.09051
3.09308
3.09565
3.09821
3.10078
3.10335
3.10592
3.10849
3.11106
3.11363
3.1162
3.11877
3.12134
3.1239
3.12647
3.12904
3.13161
3.13418
3.13675
3.13932
3.14189
3.14446
3.14703
3.14959
3.15216
3.15473
3.1573
3.15987
3.16244
3.16501
3.16758
3.17015
3.17272
3.17528
3.17785
3.18042
3.18299
3.18556
3.18813
3.1907
3.19327
3.19584
3.19841
3.20097
3.20354
3.20611
3.20868
3.21125
3.21382
3.21639
3.21896
3.22153
3.2241
3.22666
3.22923
3.2318
3.23437
3.23694
3.23951
3.24208
3.24465
3.24722
3.24979
3.25235
3.25492
3.25749
3.26006
3.26263
3.2652
3.26777
3.27034
3.27291
3.27548
3.27804
3.28061
3.28318
3.28575
3.28832
3.29089
3.29346
3.29603
3.2986
3.30117
3.30373
3.3063
3.30887
3.31144
3.31401
3.31658
3.31915
3.32172
3.32429
3.32686
3.32942
3.33199
3.33456
3.33713
3.3397
3.34227
3.34484
3.34741
3.34998
3.35255
3.35511
3.35768
3.36025
3.36282
3.36539
3.36796
3.37053
3.3731
3.37567
3.37824
3.3808
3.38337
3.38594
3.38851
3.39108
3.39365
3.39622
3.39879
3.40136
3.40393
3.40649
3.40906
3.41163
3.4142
3.41677
3.41934
3.42191
3.42448
3.42705
3.42962
3.43218
3.43475
3.43732
3.43989
3.44246
3.44503
3.4476
3.45017
3.45274
3.45531
3.45787
3.46044
3.46301
3.46558
3.46815
3.47072
3.47329
3.47586
3.47843
3.481
3.48356
3.48613
3.4887
3.49127
3.49384
3.49641
3.49898
3.50155
3.50412
3.50669
3.50925
3.51182
3.51439
3.51696
3.51953
3.5221
3.52467
3.52724
3.52981
3.53238
3.53494
3.53751
3.54008
3.54265
3.54522
3.54779
3.55036
3.55293
3.5555
3.55807
3.56063
3.5632
3.56577
3.56834
3.57091
3.57348
3.57605
3.57862
3.58119
3.58376
3.58632
3.58889
3.59146
3.59403
3.5966
3.59917
3.60174
3.60431
3.60688
3.60945
3.61201
3.61458
3.61715
3.61972
3.62229
3.62486
3.62743
3.63
3.63257
3.63514
3.6377
3.64027
3.64284
3.64541
3.64798
3.65055
3.65312
3.65569
3.65826
3.66083
3.66339
3.66596
3.66853
3.6711
3.67367
3.67624
3.67881
3.68138
3.68395
3.68652
3.68908
3.69165
3.69422
3.69679
3.69936
3.70193
3.7045
3.70707
3.70964
3.71221
3.71477
3.71734
3.71991
3.72248
3.72505
3.72762
3.73019
3.73276
3.73533
3.7379
3.74046
3.74303
3.7456
3.74817
3.75074
3.75331
3.75588
3.75845
3.76102
3.76359
3.76615
3.76872
3.77129
3.77386
3.77643
3.779
3.78157
3.78414
3.78671
3.78928
3.79184
3.79441
3.79698
3.79955
3.80212
3.80469
3.80726
3.80983
3.8124
3.81497
3.81753
3.8201
3.82267
3.82524
3.82781
3.83038
3.83295
3.83552
3.83809
3.84066
3.84322
3.84579
3.84836
3.85093
3.8535
3.85607
3.85864
3.86121
3.86378
3.86635
3.86891
3.87148
3.87405
3.87662
3.87919
3.88176
3.88433
3.8869
3.88947
3.89204
3.8946
3.89717
3.89974
3.90231
3.90488
3.90745
3.91002
3.91259
3.91516
3.91773
3.92029
3.92286
3.92543
3.928
3.93057
3.93314
3.93571
3.93828
3.94085
3.94342
3.94598
3.94855
3.95112
3.95369
3.95626
3.95883
3.9614
3.96397
3.96654
3.96911
3.97167
3.97424
3.97681
3.97938
3.98195
3.98452
3.98709
3.98966
3.99223
3.9948
3.99736
3.99993
4.0025
4.00507
4.00764
4.01021
4.01278
4.01535
4.01792
4.02049
4.02305
4.02562
4.02819
4.03076
4.03333
4.0359
4.03847
4.04104
4.04361
4.04618
4.04874
4.05131
4.05388
4.05645
4.05902
4.06159
4.06416
4.06673
4.0693
4.07187
4.07443
4.077
4.07957
4.08214
4.08471
4.08728
4.08985
4.09242
4.09499
4.09756
4.10012
4.10269
4.10526
4.10783
4.1104
4.11297
4.11554
4.11811
4.12068
4.12325
4.12581
4.12838
4.13095
4.13352
4.13609
4.13866
4.14123
4.1438
4.14637
4.14894
4.1515
4.15407
4.15664
4.15921
4.16178
4.16435
4.16692
4.16949
4.17206
4.17463
4.17719
4.17976
4.18233
4.1849
4.18747
4.19004
4.19261
4.19518
4.19775
4.20032
4.20288
4.20545
4.20802
4.21059
4.21316
4.21573
4.2183
4.22087
4.22344
4.22601
4.22857
4.23114
4.23371
4.23628
4.23885
4.24142
4.24399
4.24656
4.24913
4.2517
4.25426
4.25683
4.2594
4.26197
4.26454
4.26711
4.26968
4.27225
4.27482
4.27739
4.27995
4.28252
4.28509
4.28766
4.29023
4.2928
4.29537
4.29794
4.30051
4.30308
4.30564
4.30821
4.31078
4.31335
4.31592
4.31849
4.32106
4.32363
4.3262
4.32877
4.33133
4.3339
4.33647
4.33904
4.34161
4.34418
4.34675
4.34932
4.35189
4.35446
4.35702
4.35959
4.36216
4.36473
4.3673
4.36987
4.37244
4.37501
4.37758
4.38015
4.38271
4.38528
4.38785
4.39042
4.39299
4.39556
4.39813
4.4007
4.40327
4.40584
4.4084
4.41097
4.41354
4.41611
4.41868
4.42125
4.42382
4.42639
4.42896
4.43153
4.43409
4.43666
4.43923
4.4418
4.44437
4.44694
4.44951
4.45208
4.45465
4.45722
4.45978
4.46235
4.46492
4.46749
4.47006
4.47263
4.4752
4.47777
4.48034
4.48291
4.48547
4.48804
4.49061
4.49318
4.49575
4.49832
4.50089
4.50346
4.50603
4.5086
4.51116
4.51373
4.5163
4.51887
4.52144
4.52401
4.52658
4.52915
4.53172
4.53429
4.53685
4.53942
4.54199
4.54456
4.54713
4.5497
4.55227
4.55484
4.55741
4.55998
4.56254
4.56511
4.56768
4.57025
4.57282
4.57539
4.57796
4.58053
4.5831
4.58567
4.58823
4.5908
4.59337
4.59594
4.59851
4.60108
4.60365
4.60622
4.60879
4.61136
4.61392
4.61649
4.61906
4.62163
4.6242
4.62677
4.62934
4.63191
4.63448
4.63705
4.63961
4.64218
4.64475
4.64732
4.64989
4.65246
4.65503
4.6576
4.66017
4.66274
4.6653
4.66787
4.67044
4.67301
4.67558
4.67815
4.68072
4.68329
4.68586
4.68843
4.69099
4.69356
4.69613
4.6987
4.70127
4.70384
4.70641
4.70898
4.71155
4.71412
4.71668
4.71925
4.72182
4.72439
4.72696
4.72953
4.7321
4.73467
4.73724
4.73981
4.74237
4.74494
4.74751
4.75008
4.75265
4.75522
4.75779
4.76036
4.76293
4.7655
4.76806
4.77063
4.7732
4.77577
4.77834
4.78091
4.78348
4.78605
4.78862
4.79119
4.79375
4.79632
4.79889
4.80146
4.80403
4.8066
4.80917
4.81174
4.81431
4.81688
4.81944
4.82201
4.82458
4.82715
4.82972
4.83229
4.83486
4.83743
4.84
4.84257
4.84513
4.8477
4.85027
4.85284
4.85541
4.85798
4.86055
4.86312
4.86569
4.86826
4.87082
4.87339
4.87596
4.87853
4.8811
4.88367
4.88624
4.88881
4.89138
4.89395
4.89651
4.89908
4.90165
4.90422
4.90679
4.90936
4.91193
4.9145
4.91707
4.91964
4.9222
4.92477
4.92734
4.92991
4.93248
4.93505
4.93762
4.94019
4.94276
4.94533
4.94789
4.95046
4.95303
4.9556
4.95817
4.96074
4.96331
4.96588
4.96845
4.97102
4.97358
4.97615
4.97872
4.98129
4.98386
4.98643
4.989
4.99157
4.99414
4.99671
4.99927
5.00184
5.00441
5.00698
5.00955
5.01212
5.01469
5.01726
5.01983
5.0224
5.02496
5.02753
5.0301
5.03267
5.03524
5.03781
5.04038
5.04295
5.04552
5.04809
5.05065
5.05322
5.05579
5.05836
5.06093
5.0635
5.06607
5.06864
5.07121
5.07378
5.07634
5.07891
5.08148
5.08405
5.08662
5.08919
5.09176
5.09433
5.0969
5.09947
5.10203
5.1046
5.10717
5.10974
5.11231
5.11488
5.11745
5.12002
5.12259
5.12516
5.12772
5.13029
5.13286
[truncated: 1,042 more rows]
