# Supplementary material for: Direct energy transfer from photosystem II to photosystem I confers winter sustainability in Scots Pine
Source: Nat Commun. 2020 Dec 15;11:6388. doi: 10.1038/s41467-020-20137-9 (PMC7738668; doi:10.1038/s41467-020-20137-9)
Supplement: Supplementary file 3 — Source Data [file 41467_2020_20137_MOESM3_ESM.zip › Source data file_Bag et al., 2020/Source data file/time resolved fluoresence data/Winter/Winter ACR Residual.xlsx]

## Sheet: ACRR
Time	682	686	690	694	698	705	711	717	723	729	735	741	747
0	0.06971	0.0131	0.04967	0.05203	-0.03342	0.00199	0.03664	0.05568	0.00993	0.07485	0.16015	0.07993	0.07256
0.00257	0.06975	0.0131	0.0497	0.05206	-0.03344	0.002	0.03666	0.05571	0.00994	0.07489	0.16024	0.07998	0.0726
0.00514	0.03146	0.01865	0.011	-0.02168	-0.0053	-0.00824	0.02424	-0.02347	0.00741	0.04046	0.15334	0.1129	0.02929
0.00771	0.04815	0.07028	0.02867	0.02584	0.05981	0.02562	0.01483	-0.00782	0.04973	-0.01177	0.14512	0.12043	0.00504
0.01028	-0.01189	0.01069	0.0382	-0.00917	0.00432	0.01472	0.05475	0.0281	0.00839	0.05002	0.17722	0.11145	-0.00424
0.01285	-0.01404	-0.03068	-0.02619	0.02124	-0.00589	0.03625	0.00912	0.00090433	0.01771	0.01729	0.19951	0.10556	0.00742
0.01541	0.00742	0.04302	0.01638	0.03021	-0.01143	0.00518	0.03785	0.02332	0.00367	-0.00761	0.17303	0.0862	-0.00541
0.01798	0.0425	-0.00386	0.00667	-0.0139	0.01306	-0.00483	0.02601	0.08226	-0.00612	0.04822	0.17411	0.08284	0.02258
0.02055	0.0453	5.81886e-05	0.02488	-0.00967	-0.01705	0.01585	0.02196	0.07158	-0.03848	0.06229	0.15913	0.06966	0.0389
0.02312	0.05329	0.03603	-0.0468	-0.02367	0.00579	-0.01382	-0.02441	-0.00993	0.00223	0.03869	0.16183	0.08931	-0.01527
0.02569	-0.00595	0.02424	-0.02895	-0.02583	0.00197	0.01061	0.02513	0.01307	0.0197	0.02512	0.15115	0.05647	-0.00938
0.02826	-0.01817	0.02197	-0.02988	-0.01072	0.01468	0.00583	0.02021	0.01707	-0.00108	0.03332	0.15177	0.13588	0.03632
0.03083	0.0442	0.01556	0.00212	-0.02005	0.05346	0.03211	0.03478	0.04293	-0.02887	0.05796	0.11927	0.09167	0.01321
0.0334	0.00896	0.02809	0.02002	-0.03685	-0.01847	0.01159	0.03942	0.03698	0.0424	0.00302	0.16014	0.04345	0.0294
0.03597	-0.03001	0.0644	-0.00226	0.0114	0.06639	-0.02476	0.02271	0.04909	-0.01024	0.04571	0.19288	0.08532	0.01515
0.03854	-0.000342073	-0.00754	-0.01066	0.0016	-0.03538	0.04461	0.01517	0.01704	-0.01919	0.00524	0.12398	0.0894	0.00298
0.0411	-0.02915	0.02554	-0.00524	-0.03817	0.02195	0.05849	-0.00859	0.04294	0.00926	0.02865	0.10485	0.02709	-0.05471
0.04367	0.00587	0.02015	0.02123	0.01872	0.02394	-0.01025	0.0077	0.01439	-0.01676	-0.0423	0.12341	0.03466	0.01252
0.04624	0.04223	2.4713e-05	-0.01383	-0.02675	-0.01148	0.00933	0.01512	0.02871	0.01504	0.03596	0.15402	0.05112	-0.00391
0.04881	-0.000117854	-0.0181	0.00173	-0.04137	-0.01441	0.04665	-0.01122	0.04625	0.03776	0.01436	0.14742	0.09329	-0.01359
0.05138	-0.02726	-0.00425	0.01955	-0.00361	0.03772	0.01374	0.0185	0.02099	-0.0026	0.06619	0.13303	0.03953	0.04641
0.05395	0.02274	-0.000915759	-0.00295	0.04671	-0.03592	-0.02246	-0.02022	0.04499	0.00503	0.03583	0.14469	0.05288	0.00939
0.05652	0.02959	0.01182	-0.04169	-0.01661	0.04222	-0.00304	-0.00926	0.02392	0.02648	0.00262	0.13976	0.05696	0.03736
0.05909	-0.02841	0.02451	-0.01568	0.00401	-0.02027	0.01531	-0.00307	0.01214	-0.03907	0.000901716	0.14935	0.09418	0.00244
0.06166	0.03273	0.02036	0.02112	-0.00181	-0.0381	0.02256	0.02779	-0.02388	0.02832	-0.00892	0.12386	0.01767	0.0056
0.06423	0.04589	0.0241	0.0049	-0.00858	0.00668	0.02669	0.03077	0.01442	-0.01837	-0.00294	0.15486	0.06147	0.03022
0.06679	0.03853	-0.02111	0.00301	-0.03842	-0.00684	0.01713	0.02359	0.06467	-0.03171	0.03156	0.15084	0.05545	0.05889
0.06936	-0.01382	0.03873	-0.04158	0.00818	0.00748	0.01211	-0.0094	0.04487	-0.0064	0.01367	0.1293	0.08148	0.01127
0.07193	0.00917	-0.00716	-0.04039	0.03365	0.02875	-0.01955	0.03687	0.0203	-0.02053	-0.00657	0.10977	0.06843	0.02567
0.0745	0.04148	0.03024	-0.00281	0.03218	0.04563	-0.00298	0.01336	-0.01475	0.000232043	-0.000400942	0.12673	0.06	0.04914
0.07707	-0.00808	0.0202	-0.00572	0.01148	-0.01852	-0.02766	0.04561	0.00279	-0.00421	0.01734	0.15019	0.08387	-0.00698
0.07964	0.00492	0.00747	0.00609	0.01633	0.00167	0.04478	0.000154331	0.00517	0.01224	0.00314	0.14744	0.06729	-0.01806
0.08221	-0.0092	-0.02071	0.02595	0.04211	0.01781	-0.0131	0.05215	-0.00287	-0.02736	0.02336	0.12496	0.03749	-0.02806
0.08478	0.00499	0.02649	0.04894	0.04272	0.00433	-0.02647	0.01966	0.04117	-0.01071	0.04019	0.10657	0.05883	0.01843
0.08735	0.01054	-0.00311	-0.04131	-0.02746	-0.0206	0.02019	0.03806	-0.00115	-0.06192	0.00972	0.1339	0.10304	-0.01235
0.08992	-0.01972	0.02412	-0.04574	-0.000334569	0.00614	-0.00529	0.0082	-0.00314	0.0328	-0.03333	0.11471	-0.01951	0.01278
0.09248	0.02922	-0.00873	-0.02263	0.00684	0.02558	0.00594	0.01053	0.00879	-0.00568	-0.03263	0.09624	0.05758	0.05008
0.09505	0.0257	0.00401	0.00879	-0.02262	-0.04119	-0.000279039	0.01729	0.02074	-0.01543	0.00206	0.09933	0.05715	0.03236
0.09762	0.02077	0.02473	0.02202	0.01231	0.03056	-0.00157	0.03548	-0.02112	0.00969	0.04308	0.13793	0.0501	-0.0025
0.10019	0.02079	0.0107	0.04629	0.03111	-0.02802	-0.00435	-0.01302	0.04719	-0.03736	0.02164	0.11402	0.0287	-0.02639
0.10276	0.00389	0.00863	-0.01042	0.00333	0.02011	-0.01267	0.00897	0.00903	0.00945	0.02008	0.11094	0.06264	-0.00609
0.10533	0.01338	0.01567	-0.01505	-0.00301	-0.0012	-0.05479	-0.00143	0.00366	0.01443	-0.00449	0.10094	0.02675	0.01436
0.1079	-0.00353	0.03901	-0.02951	-0.00672	0.00879	0.01425	-0.00243	0.01646	-0.03196	0.01931	0.07792	0.04687	0.03304
0.11047	0.01845	-0.01998	-0.02136	-0.03105	-0.00178	-0.00303	-0.01533	0.0027	0.000921328	-0.03339	0.12862	0.01625	-0.00112
0.11304	-0.00325	0.04114	-0.00907	-0.01321	0.01357	-0.02106	0.00275	0.01625	0.00343	0.01765	0.15083	0.0105	-0.01123
0.11561	-0.01538	-0.00999	0.04418	-0.02208	0.02579	-0.00755	-0.000245094	-0.02677	0.02215	0.01769	0.05487	0.07511	-0.00376
0.11817	0.03626	-0.04599	0.05474	-0.00544	-0.00557	0.0062	0.01916	0.02913	0.000480881	0.02457	0.07956	0.01451	0.01717
0.12074	-0.02717	0.01415	0.01695	-0.01779	0.02034	0.02442	-0.00315	0.00477	0.02468	-0.00871	0.10767	-0.00502	-0.00908
0.12331	0.03551	-0.01823	0.00222	-0.00643	0.00364	0.00886	-0.03698	-0.02227	0.03546	-0.0043	0.11142	0.05637	0.01242
0.12588	-0.00473	0.00527	0.01307	0.01165	-0.02025	0.04177	-0.0227	0.0063	0.02981	-0.00706	0.11441	0.04686	0.0358
0.12845	0.01669	-0.00352	0.03461	0.02855	0.05306	-0.01867	0.05806	-0.03958	0.01799	0.000534251	0.08133	0.01751	0.01809
0.13102	-0.01403	-0.00901	-0.01937	-0.02775	-0.06708	0.02994	-0.02952	0.00585	0.04095	-0.04903	0.11337	0.02698	-0.01304
0.13359	-0.02642	0.00626	0.08077	0.01244	0.01745	-0.0073	0.00908	0.03673	0.00552	0.02978	0.08827	0.04962	-0.00572
0.13616	-0.02346	0.01806	0.02608	0.0258	0.00958	0.01869	-0.04	-0.02088	0.01894	0.03255	0.08204	0.02664	-0.02397
0.13873	0.01588	-0.01861	-0.01003	0.01149	-0.04553	0.06166	-0.00639	-0.00627	-0.000220962	-0.00217	0.09756	0.01171	-0.01611
0.1413	0.01837	-0.000640895	-0.03143	-0.01017	-0.00883	-0.0192	-0.00891	-0.02977	-0.0027	-0.03357	0.06943	0.00956	-0.01272
0.14386	-0.00572	0.02906	-0.02307	0.01689	0.01924	0.03305	0.01106	-0.02988	-0.00722	-0.02744	0.07087	0.01489	-0.02147
0.14643	0.00781	0.00484	0.01807	-0.01716	0.01755	-0.000516749	-0.02616	-0.01322	0.03354	-0.01978	0.0788	0.03453	-0.00627
0.149	0.02912	0.0027	-0.0095	-0.01478	0.01102	0.00691	0.0157	-0.03476	-0.01412	-0.01496	0.0615	0.01044	0.01904
0.15157	-0.02179	0.01424	-0.03346	0.01359	-0.0062	0.00704	-0.02839	0.01447	-0.03095	0.03348	0.07557	0.05768	0.00978
0.15414	0.01508	0.02599	-0.00127	0.04725	0.01381	0.03523	0.00833	0.02499	0.0065	0.02931	0.1201	0.02784	0.01993
0.15671	0.01168	-0.00375	0.01479	0.03467	0.01951	-0.03302	-0.01653	-0.02018	-0.00346	-0.04773	0.05933	0.02241	-0.01707
0.15928	-0.0143	-0.05738	-0.02001	-0.02438	0.02173	-0.00372	0.03355	-0.02683	-0.02373	0.00702	0.11295	0.00725	0.02557
0.16185	-0.000502247	-0.02246	-0.01991	0.00254	-0.02614	-0.01497	0.00443	0.04252	-0.01237	-0.03312	0.09854	-0.00562	0.01175
0.16442	0.01687	-0.01278	0.0062	0.0123	0.0255	0.02269	-0.00158	0.00754	0.03221	0.01759	0.05433	0.03861	0.03411
0.16699	-0.01622	-0.02843	0.00486	-0.0274	-0.01111	0.02084	0.03313	-0.02605	0.01768	-0.02387	0.06825	0.04776	-0.00524
0.16955	0.03786	0.02108	-0.03298	0.00989	-0.00772	0.00926	-0.0093	0.02232	0.02057	0.03099	0.06932	0.00687	0.00303
0.17212	0.04662	-0.000323088	0.01289	-0.05177	-0.00876	-0.00492	0.02041	0.02058	0.0148	-0.01054	0.05029	0.01822	0.0128
0.17469	-0.01966	-0.02467	0.03352	0.01892	0.04498	0.00877	-0.00119	-0.02237	0.04169	-0.00311	0.05502	0.02832	-0.02017
0.17726	-0.00127	0.03745	-0.02301	0.01977	0.01578	-0.000491157	-0.00514	-0.04552	0.05027	-0.00413	0.03952	-0.00451	-0.03297
0.17983	0.03454	0.0311	-0.01193	0.01899	0.02285	0.03079	0.00628	0.05027	0.04321	-0.00635	0.06866	0.05513	0.02157
0.1824	-0.01544	0.03231	0.00136	0.02108	-0.02264	-0.0059	-0.02444	0.01891	-0.02694	0.00888	0.06757	0.01557	-0.02736
0.18497	0.03991	0.05615	-0.01117	0.01878	-0.000446147	0.02022	-0.0251	-0.00504	-0.05204	-0.00459	0.03326	0.04766	-0.00614
0.18754	0.05502	0.00237	-0.04044	0.03648	0.000736282	0.02614	-0.00693	-0.02605	-0.01153	-0.00845	0.05918	0.01599	0.04993
0.19011	0.03204	0.00791	-0.01785	0.05461	0.03898	-0.00163	0.02009	0.02862	-0.01687	0.02043	0.10571	0.02134	0.03523
0.19268	-0.013	0.02208	0.04492	0.03861	-0.00582	0.01235	0.04754	-0.01142	0.01517	-0.01517	0.08222	-0.01017	-0.01602
0.19524	-0.02578	-0.02312	0.03406	0.01464	-0.00183	-0.00808	-0.0229	-0.04496	-0.01447	-9.43575e-05	0.03404	0.03111	0.000956513
0.19781	-0.03104	-0.00688	-0.01679	0.02613	-0.03244	0.05345	0.02374	0.000430938	0.00574	-0.00616	0.0173	-0.01642	0.0255
0.20038	-0.02402	-0.03097	0.0184	0.02822	0.00764	-0.00645	0.01006	-0.000885289	-0.01148	0.02928	0.01223	0.01666	0.05085
0.20295	0.01892	-0.01511	0.00391	-0.00194	-0.02943	-0.01649	-0.02204	-0.01867	0.02103	-0.00682	0.02504	0.01169	0.01307
0.20552	0.02448	-0.04086	0.00896	0.000807623	0.01592	0.01727	0.02757	0.02054	0.01099	-0.00581	0.07433	0.01431	0.00153
0.20809	0.02062	-0.00756	-0.02792	0.03178	-0.0322	-0.01086	0.01476	0.02385	-0.02155	0.002	0.04496	0.01563	-0.01585
0.21066	0.02952	0.02679	-0.01778	-0.02773	0.04346	0.05654	1.16781e-05	0.04529	-0.02641	0.03371	0.02613	0.02345	0.02177
0.21323	-0.0192	0.05052	-0.0045	-0.02052	-0.02681	-0.01597	-0.043	-0.0043	0.07628	0.02334	0.04035	-0.00449	0.01659
0.2158	0.01517	0.04667	0.01299	0.02235	0.00235	-0.02919	0.00969	-0.00423	0.01131	0.00229	0.03324	0.00705	-0.00475
0.21837	-0.000374912	0.03865	0.01496	-0.0053	0.04567	0.02698	0.00979	0.05784	-0.02504	0.00857	0.05236	0.02529	0.0192
0.22093	-0.01903	-0.00616	-0.03832	0.00615	0.03453	-0.03311	0.00933	0.02021	-0.03207	0.0323	0.02448	-0.03429	0.04742
0.2235	-0.01634	-0.02341	-0.04631	0.0222	0.02059	0.02105	-0.03221	0.02017	0.00864	-0.03412	0.04756	0.00583	0.02719
0.22607	-0.0191	0.01382	-0.0074	-0.02317	0.02023	-0.01334	0.02974	0.05002	0.00338	-0.00419	-5.1491e-05	0.04644	0.00804
0.22864	0.01042	0.0082	0.02043	-0.07809	-0.02962	-0.05344	-0.00693	0.01811	0.00118	0.01463	0.04798	4.8076e-05	0.00163
0.23121	-0.01048	-0.03095	0.01636	-0.01308	0.0221	0.02204	0.01487	0.01173	-0.01978	0.01551	0.02151	-0.00538	0.03094
0.23378	0.00721	-0.03223	0.01366	-0.0068	-0.04195	0.01126	0.02865	-0.026	-0.0172	-0.02239	0.02506	0.01902	0.02744
0.23635	-0.00763	-0.02021	-0.01846	-0.01297	0.02522	0.000168934	0.00707	-0.01602	-0.01122	0.03442	-0.01054	-0.01707	0.02493
0.23892	-0.03755	-0.00731	-0.00802	0.01956	0.01725	0.02447	-0.01796	0.01962	0.00577	-0.00362	0.00484	0.04456	0.00645
0.24149	0.01788	0.00849	-0.01876	-0.03796	0.00517	0.01336	-0.00847	0.04055	-0.00112	0.02181	0.06008	-0.01873	0.01433
0.24406	0.02183	0.00583	-0.01199	-0.01084	-0.03844	0.04393	0.01477	-0.02951	-0.02311	-0.02028	0.00693	0.01104	0.02629
0.24662	0.05502	0.02302	-0.00254	-0.00777	0.01498	-0.02807	0.02475	0.04173	0.00765	0.05872	0.0224	-0.02462	0.01598
0.24919	-0.01042	0.02265	-0.00942	-0.04556	-0.00117	-0.00716	-0.03054	-0.01244	-0.01724	0.03021	-0.01645	0.04807	0.0067
0.25176	0.02152	0.01988	-0.00247	0.0078	-0.01916	0.01929	0.0052	0.01138	0.000872937	0.01413	0.05412	-0.00503	-0.0048
0.25433	-0.02504	-0.02549	0.00709	0.01248	-0.01045	-0.02504	-0.00518	-0.04894	0.02635	-0.02619	0.02351	-0.00332	-0.03387
0.2569	-0.02301	0.0212	-0.01304	-0.0192	0.02916	0.04654	0.0038	-0.00491	0.01794	-0.00286	0.03361	-0.01874	0.03488
0.25947	-0.01888	0.01001	-0.02728	0.02733	-0.04378	-0.000876947	0.02172	0.02667	-0.01639	-0.03327	0.00302	-0.03124	-0.01537
0.26204	0.00839	0.05509	-0.02235	0.03331	0.02693	-0.00418	0.0087	0.06068	0.0114	-0.01716	-0.00384	-0.0259	-0.00426
0.26461	-0.02224	-0.01755	-0.03562	0.01445	-0.00172	0.01755	0.03527	-0.00877	0.00485	-0.00603	-0.01617	0.01391	0.00915
0.26718	0.000651193	0.00321	-0.01187	-0.0065	0.02838	-0.01237	0.00324	-0.00152	0.01961	0.01669	0.02029	-0.01869	-0.03102
0.26975	-0.03497	-0.04509	-0.03079	-0.00837	0.02751	-0.01351	0.01174	0.0203	0.00929	-0.00465	0.00917	-0.0294	0.01063
0.27231	0.01041	-0.02125	0.02288	-0.01001	0.01528	-0.01205	0.01847	-0.00988	0.01257	-0.01083	-0.00373	-0.015	0.01162
0.27488	-0.000205292	0.000558067	0.00337	-0.007	-0.0116	-0.00737	0.01614	0.00756	-0.00703	-0.03591	-0.03558	0.0123	0.00993
0.27745	0.02805	0.05025	0.00268	0.02614	0.01186	0.000544458	0.01274	0.01217	0.00788	0.0057	-0.00263	0.00635	0.01259
0.28002	-0.0079	0.00266	0.03051	0.01979	0.02035	-0.0284	0.00719	0.02416	0.00663	-0.02318	-0.03098	0.00291	-0.00765
0.28259	5.95818e-05	0.01346	0.02673	0.03797	-0.01919	-0.00202	0.01339	0.02345	0.02962	0.0124	-0.00754	-0.00553	0.01121
0.28516	-0.000228545	0.04557	0.00224	0.02236	-0.05719	0.02717	0.00357	-0.00641	0.00713	-0.03128	-0.01936	-0.000121557	0.00286
0.28773	0.01024	0.01435	0.01978	-0.01457	-0.01422	-0.0308	0.01181	-0.00664	0.00223	-0.0023	-0.00627	-0.00292	-0.02582
0.2903	-0.02457	0.01418	-0.02743	-0.01659	-0.02297	0.00232	0.04279	0.04425	0.04134	-0.04084	-0.01445	-0.03205	-0.018
0.29287	-0.00871	0.01686	0.01707	0.000965569	-0.00334	-0.00624	0.02101	0.04278	0.02229	-0.00053491	-0.00761	0.01909	-0.00301
0.29544	-0.03037	-0.01268	-0.02633	0.00403	0.0091	0.00315	-0.00458	-0.0237	-0.00478	-0.03282	-0.04143	0.00612	0.01222
0.298	0.0152	-0.000346606	-0.03796	-0.03488	-0.00743	0.00706	0.06047	-0.01799	0.01198	0.04702	-0.05077	-0.05701	-0.00833
0.30057	0.00683	0.01569	-0.06205	-0.00756	-0.04836	0.00178	0.00124	0.02265	-0.00307	0.02556	-0.00719	-0.02263	-0.02591
0.30314	0.000409732	-0.00802	0.02242	-0.04464	0.02601	0.00803	-0.00536	0.03131	0.04059	0.03442	-0.01918	0.01865	0.04034
0.30571	0.02926	0.00371	-0.01664	-0.04794	-0.04475	-0.04244	0.00467	-0.01616	0.02023	-0.00957	-0.01906	-0.04669	-0.00137
0.30828	0.01303	-0.02122	-0.01802	0.02687	0.0196	-0.01251	0.04866	0.04477	0.01214	-0.03672	-0.02649	-0.05968	0.00565
0.31085	0.00782	0.01139	-0.00954	0.02739	-0.05999	-0.01981	0.02931	0.0054	0.01052	-0.01075	-0.07839	-0.05839	0.02856
0.31342	0.00102	0.0171	0.00824	-0.0038	-0.01289	0.018	-0.01525	-0.02226	-0.04001	0.0049	-0.01863	-0.02319	0.01264
0.31599	0.00774	-0.02046	0.00154	-0.00191	-0.00662	-0.03229	0.000615574	0.00496	0.04865	0.02168	-0.0472	-0.02301	0.01373
0.31856	-0.0079	0.01245	-0.00208	0.00554	-0.02243	0.011	-0.01116	0.04917	0.03571	-0.02504	-0.03668	0.00611	0.00188
0.32113	-0.0159	0.00688	0.02143	0.00307	-0.02028	-0.00743	-0.00147	-0.03126	-0.0182	-0.00699	0.00516	0.02488	-0.031
0.32369	-0.03197	0.02113	0.01094	0.04562	0.03389	-0.00738	-0.02073	-0.04225	-0.00991	-0.02971	-0.02673	-0.01342	-0.01466
0.32626	0.00143	0.01469	0.01814	-0.03024	-0.00613	0.00925	-0.01541	0.03392	0.00317	-0.00329	-0.04981	-0.06432	-0.01443
0.32883	0.00761	-0.03035	0.0281	-0.04796	-0.00577	-0.04297	-0.0288	0.01743	0.0247	0.03671	-0.02278	0.01225	0.01645
0.3314	-0.01448	0.00516	0.02115	-0.00255	0.0317	-0.012	0.02452	-0.0241	0.03271	0.01246	-0.05053	-0.00879	0.04401
0.33397	0.02786	0.02699	-0.0194	-0.05009	-0.00139	0.005	-0.00586	-0.00783	0.01788	0.03743	-0.08021	-0.01078	0.03145
0.33654	-0.0057	-0.01886	-0.01473	-0.01293	0.01494	0.0014	-0.00556	0.0124	-0.00913	-0.00223	-0.04435	-0.06463	0.01258
0.33911	-0.00427	-0.03935	0.00817	-0.00454	0.02723	-0.03325	0.0086	0.01486	0.01315	0.01732	-0.07355	-0.02783	0.01601
0.34168	-0.02795	-0.00529	0.01786	0.00562	-0.04932	-0.01205	-0.01447	0.02465	-0.02148	-0.07541	-0.06745	-0.04178	-0.04319
0.34425	0.03563	-0.01172	-0.03018	0.06957	0.07155	-0.04414	0.00229	0.02614	0.00506	-0.00436	-0.02477	-0.01443	-0.00152
0.34682	0.00366	-0.01158	0.01146	-0.00827	0.00961	-0.02824	0.000314268	0.00932	-0.04463	-0.03999	-0.06701	-0.04987	0.01737
0.34938	0.00608	-0.00994	-0.00237	-0.02745	-0.0067	0.00271	0.00947	-0.00932	-0.04215	0.0033	-0.05736	-0.02682	0.03795
0.35195	-0.04576	-0.00641	0.02739	0.01139	0.00606	-0.02437	-0.00352	-0.01057	-0.04524	0.0098	-0.09827	0.00284	0.00771
0.35452	-0.01366	0.0681	-0.01258	0.03554	0.00882	-0.04591	0.04685	-0.02436	-0.03289	0.05576	-0.06672	-0.04385	-0.00561
0.35709	0.00207	-0.00688	-0.03331	-0.00553	-0.02256	-0.000298939	-0.02494	0.01828	-0.03705	-0.0033	-0.04646	0.00396	0.00806
0.35966	-0.03692	0.05078	0.00935	-0.00745	0.00772	-0.03085	0.01409	0.01525	-0.04801	-0.00618	-0.07366	-0.00487	-0.01691
0.36223	0.02575	0.02591	0.00846	0.0093	-0.01792	0.02691	-0.00886	-0.01483	0.00936	0.01459	-0.0922	-0.02652	0.00264
0.3648	0.03298	-0.017	-0.02105	-0.0438	0.02643	-0.00311	-0.01037	-0.02401	0.00925	0.02583	-0.0415	0.00533	-0.00436
0.36737	0.00793	0.0056	0.02575	-0.00151	0.01957	-0.02632	-0.04261	-0.000876407	-0.02524	0.00304	-0.05027	-0.03987	-0.01072
0.36994	0.01964	-0.0139	-0.01034	0.03768	0.01331	-0.003	0.03444	0.01756	0.0101	-0.0609	-0.07261	-0.0578	0.01262
0.37251	0.03736	-0.04285	0.03419	-0.05071	-0.00205	-0.00684	0.00144	-0.02025	0.03777	-0.05228	-0.07005	-0.01294	-0.01765
0.37507	0.02111	0.0168	-0.02338	-0.01058	0.02329	0.01471	0.03164	-0.01218	-0.02074	-0.03334	-0.09134	-0.05412	0.0183
0.37764	0.0412	-0.000556759	0.03917	0.02976	0.03114	0.01514	-0.00528	0.01689	0.02704	-0.01904	-0.09073	-0.0188	0.03929
0.38021	0.01705	-0.03815	-0.00908	-0.000345587	0.003	-0.05874	-0.00255	-0.00779	-0.00814	-0.03566	-0.02926	-0.01972	0.01648
0.38278	-0.03748	0.0202	-0.0201	-0.00667	0.00316	0.01808	0.00873	0.007	0.04875	-0.01615	-0.0686	-0.04352	0.00862
0.38535	0.0329	-0.000204153	0.00853	0.00894	-0.01237	0.04252	0.01806	0.02406	0.01139	0.0332	-0.03819	-0.05049	-0.00314
0.38792	-0.00484	0.0382	0.02163	0.03014	-0.00251	0.00632	-0.00558	-0.00521	0.00234	-0.01116	-0.09471	0.00404	0.01867
0.39049	0.01614	0.01585	0.02032	0.03639	0.0219	-0.0079	0.02401	-0.04621	0.01522	-0.00332	-0.07259	-0.02809	0.02611
0.39306	-0.01955	-0.000746711	-0.04601	-0.00119	-0.03315	0.0239	0.00277	-0.02927	-0.01228	-0.04301	-0.06886	-0.04634	0.00996
0.39563	0.0379	0.01531	0.00242	0.00214	0.02647	-0.03921	-0.00454	0.01157	0.02097	-0.04003	-0.06267	-0.07311	-0.00974
0.3982	-0.0328	0.00497	-0.042	0.02549	-0.01903	-0.04075	0.000385357	0.01695	-0.02418	-0.01296	-0.0589	-0.01734	0.0217
0.40076	0.02088	-0.02799	-0.0062	0.03821	0.01635	0.000663072	-0.06187	0.05552	-0.04972	-0.06214	-0.05121	-0.02978	0.04346
0.40333	0.02945	0.00503	-0.000866746	-0.01973	-0.07182	-0.01327	-0.03396	-0.02964	-0.01796	-0.03243	-0.04964	-0.04692	0.01312
0.4059	-0.00454	-0.03661	0.04515	-0.01187	0.02262	-0.06601	-0.0051	-0.03773	-0.000466232	-0.03604	-0.10143	0.00852	0.01538
0.40847	0.02615	-0.01419	0.02612	0.00342	0.02936	0.00402	0.01788	-0.00357	0.00414	-0.01364	-0.06	-0.01105	0.0211
0.41104	0.0193	0.02354	0.03409	-0.02359	-0.01055	0.02103	-0.03429	0.03415	0.02922	-0.01491	-0.06102	-0.02897	-0.00677
0.41361	0.03459	-0.04358	0.03699	0.08097	-0.0118	-0.01344	-0.015	0.002	-0.00259	-0.05134	-0.09327	-0.04907	0.00679
0.41618	0.02475	-0.02852	0.01522	0.0057	-0.00151	-0.00124	0.000561835	0.000267552	-0.01087	0.03305	-0.08173	0.01629	-0.02958
0.41875	0.008	-0.00834	-0.04806	-0.0019	0.02519	-0.00463	0.02587	-0.01356	-0.00335	-0.02227	-0.06826	-0.03305	0.02227
0.42132	0.00809	-0.04354	0.02912	-0.01552	-0.00216	0.01033	-0.04391	0.0167	-0.03967	0.02338	-0.06827	-0.05665	0.02958
0.42389	0.02588	-0.03708	0.03833	-0.0143	-0.01242	-0.01272	0.03617	0.00343	-0.00638	0.0056	-0.09519	-0.04087	-0.00616
0.42645	0.01347	0.01452	0.05724	-0.00862	0.01597	0.00281	0.04769	0.03735	0.01086	0.03979	-0.0749	-0.03092	-0.02396
0.42902	0.00213	-0.05181	-0.03353	-0.00904	-0.00153	0.05032	-0.00894	-0.02999	-0.01908	-0.00416	-0.1056	-0.05873	-0.02287
0.43159	0.001	-0.0318	-0.02184	-0.01771	0.00374	0.02342	0.02462	-0.0195	0.03456	-0.0069	-0.06778	-0.07528	0.01066
0.43416	0.03654	0.00486	-0.02286	0.000618929	-0.02858	0.01853	0.01175	-0.04842	-0.02372	-0.02399	-0.06103	-0.05244	-0.0108
0.43673	0.03079	-0.03481	-0.00411	0.01483	0.03204	-0.02567	-0.01305	-0.00886	-0.0188	0.01948	-0.07905	0.00388	0.01184
0.4393	0.04369	-0.00792	0.02674	0.00664	0.02483	-0.03487	-0.05047	0.00259	-0.01957	-0.02128	-0.07904	-0.05756	-0.00208
0.44187	-0.02481	-0.01967	-0.02544	-0.05813	-0.00636	0.00378	-0.00878	0.08528	0.00125	-0.04591	-0.06341	-0.0598	0.01613
0.44444	-0.02346	-0.02722	0.0024	0.00369	0.02207	0.00146	-0.02266	-0.02337	-0.04271	-0.05263	-0.08749	-0.04123	0.03878
0.44701	-0.02858	-0.03349	-0.00927	0.02461	-0.02754	-0.04236	-0.02762	-0.01923	-0.04992	-0.02895	-0.04823	-0.03745	0.04248
0.44958	0.00881	-0.01766	-0.02398	0.000472795	-0.00969	-0.00841	-0.04624	0.02422	-0.00921	-0.0228	-0.08991	-0.05537	0.00291
0.45214	-0.03196	-0.01651	0.02465	0.0226	0.0466	-0.00467	0.04728	-0.000555839	0.02624	0.04042	-0.09018	-0.02706	0.01102
0.45471	-0.00997	-0.0519	0.04826	-0.0591	-0.0468	0.000359271	0.01104	-0.02062	0.01089	-0.06612	-0.09548	0.0026	0.00266
0.45728	-0.0229	-0.00284	0.03679	-0.01506	0.02279	0.01385	0.02114	-0.03657	-0.03248	-0.01819	-0.0962	-0.06466	0.03956
0.45985	-0.00191	0.00424	0.04759	0.01397	-0.03378	0.01197	-0.02142	0.02172	0.04962	-0.03695	-0.07594	-0.05422	-0.04306
0.46242	-0.00095904	0.0083	0.05643	-0.00829	0.00392	0.02486	-0.02819	0.01007	0.0018	0.06495	-0.04163	-0.04403	0.03143
0.46499	-0.0533	-0.02952	0.03939	0.00565	-0.02707	0.01784	0.03462	-0.04685	-0.00136	-0.00855	-0.1104	-0.02255	0.04058
0.46756	0.02493	0.01884	-0.01125	0.00115	-0.03011	0.02226	-0.03366	0.00153	0.01118	-0.01437	-0.10406	-0.03457	0.03085
0.47013	-0.01884	-0.01054	-0.01911	0.04191	-0.01582	0.02066	-0.01196	0.01301	-0.03434	-0.0395	-0.09837	-0.08515	0.0503
0.4727	-0.00326	0.02908	0.00892	0.02804	0.02412	-0.03761	-0.02073	0.0208	0.01062	0.05276	-0.07794	-0.04342	0.01777
0.47527	-0.006	0.03591	0.00158	0.0018	-0.04728	0.07338	-0.03584	-0.02434	0.01038	-0.02721	-0.074	-0.03721	0.03787
0.47783	-0.01096	0.01996	0.01654	0.02041	-0.02958	0.0015	-0.01832	-0.01661	-0.01468	-0.00208	-0.09502	-0.07481	-0.05944
0.4804	-0.00571	-0.01782	-0.00239	-0.0049	0.05594	-0.0074	0.02823	0.01821	0.00416	-0.03714	-0.07511	-0.06493	-0.02256
0.48297	0.01328	0.0095	-0.02543	0.00749	-0.0306	-0.02901	-0.00912	0.01393	0.01925	-0.00693	-0.10937	-0.00221	0.02788
0.48554	-0.00466	-0.02642	-0.000160726	-0.03828	-0.0128	-0.02976	0.00623	-0.000100688	0.02112	-0.02299	-0.066	-0.06465	-0.00149
0.48811	-0.01461	-0.01848	-0.00685	0.01708	-0.0067	0.03035	-0.03072	0.01318	-0.00648	0.00508	-0.10528	0.00573	-0.03189
0.49068	-0.00288	-0.04825	0.00321	-0.00284	-0.03414	-0.00108	0.01789	0.01637	-0.01631	-0.03582	-0.11792	-0.05452	0.00432
0.49325	-0.02948	-0.02573	-0.0225	-0.03701	-0.01125	-0.03382	-0.00866	-0.00122	0.00157	-0.00366	-0.09897	-0.06359	-0.000269057
0.49582	0.01485	0.01093	-0.02708	0.00298	-0.02669	-0.01041	-0.00722	-0.01527	0.04968	-0.07642	-0.06657	-0.03281	-0.01126
0.49839	0.02202	-0.0054	-0.03518	0.027	-0.00889	-0.01701	0.00284	-0.03709	-0.00682	-0.00885	-0.06557	-0.02458	-0.02237
0.50096	-0.02492	0.00896	-0.00449	-0.01031	-0.02126	0.03206	-0.01591	-0.04691	0.02788	-0.01838	-0.10016	-0.00941	0.06288
0.50352	0.02038	-0.01159	-0.01644	-0.0125	-0.01756	0.02497	0.03217	-0.01498	0.00701	-0.01637	-0.09161	-0.01798	-0.00583
0.50609	-0.00884	-0.02136	0.02139	0.01925	-0.04298	-0.00468	-0.05503	0.00329	0.01661	0.00157	-0.09705	-0.05743	-0.00492
0.50866	-0.01584	0.03521	0.02286	-0.00305	0.02667	-0.03856	-0.03828	0.0488	0.04519	-0.01735	-0.09904	-0.03727	-0.00767
0.51123	-0.05185	0.01107	0.02688	0.000407882	-0.03191	-0.00732	-0.0092	-0.01473	-0.00905	-0.04457	-0.05788	0.000835889	-0.01179
0.5138	-0.03603	-0.00755	0.01082	-0.00324	0.02025	-0.0226	-0.005	-0.02245	-0.03761	-0.02753	-0.06839	-0.01586	-0.00413
0.51637	-0.05397	-0.05574	0.01456	-0.01376	-0.01513	0.01242	0.01492	-0.01377	-0.01825	-0.00225	-0.11886	-0.02515	-0.01967
0.51894	-0.00112	-0.04308	0.03227	0.00737	0.02381	-0.00907	0.03662	0.01163	-0.02398	-0.01616	-0.09575	-0.01271	0.00535
0.52151	-0.03775	-0.00789	0.00608	0.00575	0.000840607	-0.02506	-0.04042	0.01676	0.01993	-0.05309	-0.0789	-0.03669	0.03254
0.52408	0.000789558	0.01939	0.05425	-0.00398	-0.00163	0.02345	-0.01974	-0.0158	-0.02266	-0.02491	-0.08374	-0.00388	-0.02185
0.52665	-0.01754	-0.01629	0.01187	-0.04666	-0.00307	-0.0348	-0.02397	0.02699	-0.01689	0.00128	-0.09386	-0.09988	-0.03199
0.52921	0.00418	-0.02981	-0.01005	-0.00289	-0.01532	0.00262	0.00102	0.01186	-0.04006	0.00186	-0.08211	-0.00516	0.02251
0.53178	-0.04067	0.01537	-0.0386	0.0345	0.00159	-0.00879	-0.03384	-0.01432	0.03467	-0.04871	-0.13711	0.003	0.00896
0.53435	-0.02711	0.00288	0.00498	0.01493	0.00379	-0.08413	-0.05225	-0.00245	0.00662	-0.00341	-0.10678	-0.01808	0.00373
0.53692	-0.01485	0.04426	-0.0262	-0.02086	-0.00952	-0.00378	0.01044	-0.00244	-0.00708	-0.01136	-0.08126	-0.04777	0.00584
0.53949	-0.02936	0.04036	-0.00798	0.01176	-0.04204	-0.01368	0.01065	-0.000117184	0.03031	-0.02334	-0.07311	0.02304	0.03345
0.54206	0.00354	-0.01699	0.00658	0.02427	-0.01851	-0.00805	0.00496	-0.02586	-0.02841	-0.000832371	-0.10604	-0.02505	-0.02418
0.54463	0.00981	-0.01281	0.00831	0.03795	-0.02197	-0.00153	0.01305	0.04999	-0.02813	-0.01484	-0.09118	-0.0279	-0.00939
0.5472	0.01203	-0.000478905	-0.03488	0.01005	-0.0286	-0.0272	0.01362	-0.056	0.0349	-0.01982	-0.06819	-0.00379	0.04287
0.54977	0.03357	-0.01	-0.0223	0.01676	-0.000114274	-0.02317	0.01774	0.00318	-0.03265	-0.02452	-0.0909	-0.06383	0.04219
0.55234	0.03366	-0.01827	0.00228	-0.03831	-0.01844	-0.00386	-0.00625	-0.01631	-0.04015	-0.05138	-0.08031	-0.04696	-0.00223
0.5549	-0.0177	-0.01537	0.00166	-0.0233	0.03451	0.01138	0.03412	0.03685	0.0135	-0.03888	-0.09425	-0.06429	0.00712
0.55747	-0.03139	-0.02153	-0.00319	-0.02631	0.00116	-0.00628	-0.02722	-0.026	-0.00665	-0.000791726	-0.10195	-0.03271	0.02711
0.56004	-0.02575	0.03909	0.07243	-0.01431	-0.00704	-0.000986058	-0.03836	-0.03283	-0.06719	0.00533	-0.07179	-0.04813	0.01925
0.56261	-0.02442	-0.01149	-0.0016	0.023	-0.00278	-0.01015	-0.01539	-0.000704657	-0.01358	-0.02319	-0.05271	-0.03576	-0.02922
0.56518	0.00312	0.03309	-0.01845	0.000748945	0.02077	0.01259	-0.02683	-0.01985	-0.01612	-0.01058	-0.094	-0.0244	-0.00957
0.56775	-0.00907	-0.01966	-0.00376	-0.01782	-0.00112	0.00967	-0.02831	-0.03461	-0.02171	-0.03201	-0.11307	0.0058	0.04947
0.57032	-0.05936	0.00815	-0.02077	0.0051	0.05239	-0.02585	0.02371	0.00231	-0.02062	-0.00261	-0.08548	0.01473	0.02075
0.57289	0.00908	0.02341	-0.00992	-0.00958	-0.00767	-0.01117	-0.03298	-0.02184	-0.02379	-0.02691	-0.07031	-0.04564	0.04243
0.57546	0.00174	-0.03242	-0.05347	-0.02551	-0.00696	-0.02826	0.01503	-0.03555	0.01231	0.000369208	-0.08962	-0.07463	-0.00637
0.57803	-0.01134	-0.02046	0.01635	0.04059	-0.02948	0.0182	-0.000752279	-0.01014	-0.0169	-0.05236	-0.12585	0.000854817	-0.00689
0.58059	-0.02392	0.01233	0.02047	-0.01645	-0.02023	0.0018	0.03111	-0.00544	-0.0103	-0.00957	-0.10348	-0.05463	-0.01002
0.58316	0.01835	-0.03261	-0.00303	-0.00067707	0.01588	-0.00657	-0.01258	-0.02855	-0.02297	-0.01502	-0.06646	-0.01945	-0.03344
0.58573	-0.00257	-0.02191	0.00464	-0.01483	-0.00784	-0.04	0.00429	0.01738	0.00738	-0.00835	-0.08653	-0.06202	0.01109
0.5883	-0.01146	-0.01618	0.01115	-0.01196	-0.00398	-0.0199	-0.02423	0.03079	0.000991639	-0.03895	-0.08868	0.00441	0.0023
0.59087	0.01026	0.01255	-0.0373	-0.000951536	-0.01025	-0.01781	-0.05261	-0.0088	0.01728	-0.0292	-0.07633	0.00592	0.02186
0.59344	-0.0157	-0.0293	-0.00208	0.03743	0.02791	0.00991	-0.02519	0.01404	0.05409	-0.04312	-0.07609	-0.05999	0.04421
0.59601	-0.03419	0.0187	0.02727	-0.02897	0.02118	0.03918	-0.01827	-0.00634	0.02323	-0.02776	-0.0809	0.00437	-0.00136
0.59858	-0.0177	-0.01048	0.01395	-0.00946	-0.0023	-0.04125	0.01079	-0.03457	0.02682	-0.0427	-0.0607	0.01672	0.01251
0.60115	-0.0473	0.03853	-0.00789	0.03575	0.00509	0.00339	0.02567	-0.02744	0.01697	0.01156	-0.07118	-0.00828	0.04762
0.60372	-0.02201	0.01999	-0.00815	0.02095	0.01176	-0.0026	-0.04767	0.01287	0.000381422	-0.01478	-0.10415	-0.0373	0.03517
0.60628	0.0114	-0.01286	0.00319	0.00248	-0.02045	-0.00699	-0.00193	0.03041	-0.03461	-0.05629	-0.11026	-0.02415	0.01867
0.60885	-0.02792	-0.01252	-0.02157	-0.00319	-0.01068	0.00924	-0.03372	-0.01981	-0.00526	-0.00536	-0.0434	-0.04992	-0.01268
0.61142	-0.06985	0.01635	0.01168	-0.02847	-0.00374	-0.01084	-0.000938579	-0.03038	0.01883	-0.01505	-0.09443	-0.03742	-0.02156
0.61399	-0.02473	0.03719	-0.02289	0.03048	-0.00505	0.01387	0.00442	-0.01296	-0.0914	-0.00971	-0.08675	-0.0392	-0.01983
0.61656	0.03465	-0.02657	-0.02055	-0.00174	0.0083	-0.02473	0.05088	-0.01847	-0.02991	-0.00877	-0.07279	0.01726	0.00584
0.61913	-0.01295	-0.00737	-0.02347	-0.02923	-0.01458	0.05106	-0.01179	-0.02473	0.01206	-0.01956	-0.08061	-0.02757	-0.00211
0.6217	0.03627	0.00644	0.00962	0.01905	0.01269	0.02782	-0.01503	-0.01965	-0.05414	-0.01456	-0.05976	-0.04636	0.0023
0.62427	-0.0106	-0.03224	-0.02698	-0.02535	-0.00959	-0.01309	-0.00725	0.01455	0.000162948	-0.02779	-0.11814	-0.07745	0.01172
0.62684	0.000528199	-0.00783	0.0333	-0.04212	0.00221	-0.00258	-0.00692	-0.01937	0.02813	0.00442	-0.05602	-0.03141	0.03521
0.62941	-0.06203	-6.08254e-05	0.03301	-0.02131	-0.02463	0.01501	-0.04769	-0.03061	0.0223	-0.00424	-0.07364	-0.05109	-0.0038
0.63197	-0.05446	-0.02756	-0.02404	0.01438	-0.02921	0.01862	0.02055	-0.01567	0.02146	-0.00382	-0.08773	-0.06014	-0.00967
0.63454	-0.01768	-0.02636	0.00932	-0.00234	-0.00446	0.0026	0.01748	-0.01348	0.01412	-0.02118	-0.0684	-0.01982	-0.00674
0.63711	-0.01028	0.05605	-0.00269	0.00851	-0.03445	-0.02401	-0.05059	-0.01235	-0.0036	-0.00207	-0.08536	-0.05433	0.00872
0.63968	-0.01274	-0.01471	0.05807	0.00935	0.01045	0.02602	-0.02689	0.00693	-0.01463	-0.01194	-0.09921	-0.05606	-0.03536
0.64225	0.02148	-0.03663	-0.02528	-0.03104	-0.03494	0.03937	-0.01571	0.00332	0.00695	0.01751	-0.06054	-0.04108	0.01921
0.64482	-0.01796	0.04368	-0.02411	0.01605	-0.02206	0.00546	0.01295	-0.01868	-0.0226	-0.0473	-0.05564	-0.06153	0.0139
0.64739	0.00388	-0.0311	-0.01018	0.01018	0.04948	0.01425	-0.03316	-0.03317	-0.00532	-0.06292	-0.07013	-0.00352	-0.00488
0.64996	-0.02764	-0.000738278	0.01395	-0.02232	-0.02947	-0.00175	0.02717	0.00992	-0.01876	-0.00204	-0.05576	-0.05309	-0.00407
0.65253	-0.00488	-0.01398	-0.02146	0.02664	0.01439	0.02904	0.02793	-0.02102	0.00851	0.02077	-0.07459	-0.03764	0.02441
0.6551	-0.00682	0.01891	0.02299	-0.00949	-0.01891	0.000298874	-0.0154	-0.02731	0.000659127	-0.00733	-0.07459	-0.0337	0.00446
0.65766	-0.00465	-0.05299	0.02277	0.000470888	0.05487	-0.01235	0.01282	-0.00516	0.03205	-0.02733	-0.08816	-0.00788	0.03234
0.66023	-0.06286	-0.00703	-0.00456	-0.01032	-0.03318	0.03408	-0.01547	0.00571	0.02286	-0.01018	-0.05867	-0.04985	0.03438
0.6628	-0.02728	-0.00398	-0.0241	0.0256	0.01094	0.02446	0.04164	-0.04164	-0.01686	0.0307	-0.03077	-0.04942	0.03778
0.66537	-0.06963	0.02744	0.01227	-0.01883	-0.02158	0.00676	-0.03545	-0.03793	0.02033	0.0115	-0.07442	-0.01613	0.04548
0.66794	-0.03866	-0.00714	-0.01331	0.015	-0.00786	0.02934	-0.02942	0.06727	-0.01369	-0.000941345	-0.05293	-0.06064	0.000528531
0.67051	-0.0302	0.02196	0.00768	0.02264	-0.0047	0.01279	-0.04547	-0.04032	-0.01003	-0.00358	-0.07621	-0.03938	0.02468
0.67308	-0.02706	0.01645	0.00773	-0.002	-0.04553	0.01648	-0.01884	-0.03106	0.05532	0.03939	-0.07073	-0.0463	0.00523
0.67565	-0.04718	-0.06243	-0.05334	0.00118	0.02308	0.05065	-0.01924	-0.05359	-0.00040501	0.01375	-0.04874	-0.03827	-0.01796
0.67822	-0.02969	-0.02347	-0.00971	-0.02698	-0.05488	-0.04458	-0.02634	-0.00221	-0.00502	0.03607	-0.06462	-0.03973	0.01737
0.68079	-0.01951	0.00886	0.07424	-0.04371	-0.01705	-0.03393	-0.03263	-0.01398	0.00816	-0.00296	-0.0543	-0.03698	-0.03992
0.68335	0.01035	-0.03183	-0.01368	-0.02161	-6.37347e-05	-0.00501	0.03918	-0.00497	-0.01576	-0.00635	-0.07653	-0.02397	-0.000364586
0.68592	-0.02955	-0.02975	-0.03231	-0.04349	-0.03549	0.01755	-0.01545	-0.02911	-0.01658	-0.00987	-0.0509	-0.04423	-0.04337
0.68849	-0.00492	0.06343	-0.00391	-0.05218	0.03135	0.00631	-0.02868	0.02855	0.0053	-0.00353	-0.04279	-0.01832	0.01408
0.69106	-0.00779	0.00182	-0.03225	-0.03111	-0.02941	-0.04486	-0.01878	-0.01215	-0.05652	-0.00562	-0.08698	-0.0226	-0.05623
0.69363	-0.0047	-0.01971	-0.00999	-0.03994	0.00477	-0.01556	-0.01859	0.01325	-0.02724	0.01019	-0.05303	-0.01508	0.01015
0.6962	-0.02923	-0.03423	-0.02739	-0.02387	-0.02521	-0.01953	-0.02793	0.02615	-0.03662	-0.00469	-0.0713	-0.05389	0.01754
0.69877	0.00209	-0.04768	-0.01404	-0.00347	-0.02956	-0.01229	0.00849	0.00273	0.0293	0.00485	-0.06007	-0.05005	-0.02956
0.70134	0.03447	-0.00813	-0.02616	-0.08203	-0.02776	-0.000404254	-0.02686	0.0126	0.01631	0.00572	-0.06387	-0.0279	-0.00514
0.70391	-0.01592	-0.03767	-0.0343	-0.0303	0.0267	-0.02307	0.00721	0.04055	0.000830815	-0.01799	-0.05306	-0.05247	-0.0097
0.70648	-0.0077	-0.01947	-0.05363	0.00735	-0.03406	-0.03016	0.000577555	-0.0186	0.03893	-0.03982	-0.08357	-0.06989	-0.03753
0.70904	-0.01827	-0.03199	0.00431	-0.03015	-0.00202	0.0044	-0.02281	-0.04053	0.00286	-0.02178	-0.03776	-0.08286	0.02913
0.71161	-0.01541	-0.01048	0.00113	0.02472	-0.03456	0.00922	-0.00393	-0.03894	0.02374	-0.01632	-0.04101	-0.05944	-0.00297
0.71418	-0.02601	0.03725	0.0227	0.02504	0.01566	-0.01167	-0.05197	0.02895	0.05232	0.04756	-0.05348	-0.03777	0.04473
0.71675	-0.01275	-0.02213	-0.04317	-0.05427	-0.00378	-0.03575	0.0077	-0.0402	0.01329	0.00324	-0.05905	-0.06579	0.01039
0.71932	-0.00587	0.00431	-0.01348	-0.039	0.05721	0.000859528	-0.01929	-0.01788	0.03745	0.01035	-0.04944	-0.05817	0.00094432
0.72189	0.00824	0.02709	-0.02292	0.02398	-0.00768	-0.02599	0.04452	-0.04351	0.00476	0.01087	-0.05539	-0.03383	-0.03172
0.72446	-0.03165	0.02412	-0.00778	0.00964	-0.05447	-0.01883	-0.00641	-0.0386	-0.0011	0.03074	-0.05076	-0.04703	-0.02127
0.72703	-0.02735	-0.03221	-0.02308	0.0106	-0.01249	0.01902	-0.0252	-0.00725	0.00756	0.01749	-0.0644	-0.05289	-0.01889
0.7296	0.01529	0.000246322	-0.00663	0.04254	-0.02894	0.01165	0.01785	-0.04197	-0.02306	0.01311	-0.04263	-0.04538	-0.02549
0.73217	-0.01302	-0.03735	-0.00552	-0.00937	0.0225	-0.00745	-0.05479	-0.02662	-0.01726	-0.03464	-0.11644	-0.04817	-0.00129
0.73473	-0.01991	-0.02543	0.02373	0.00323	0.01599	-0.0307	-0.000305662	0.000751642	-0.01791	-0.00541	-0.08485	-0.04799	0.02466
0.7373	-0.01844	-0.01806	-0.03431	-0.01932	-0.01861	-0.03732	-0.01943	-0.00427	-0.03149	-0.02168	-0.09185	-0.02383	-0.02023
0.73987	0.01382	0.02203	0.00315	-0.00592	-0.02188	0.00564	-0.00428	0.03046	-0.02296	0.01221	-0.05796	-0.04052	-0.01402
0.74244	-0.02022	-0.03702	0.00154	-0.006	0.01202	-0.01996	0.02523	-0.02449	-0.03396	4.49596e-08	-0.07742	-0.05277	-0.00609
0.74501	0.01289	-0.01559	0.05069	-0.00709	-0.00227	0.00537	0.00839	0.00601	-0.01651	-0.00178	-0.08027	-0.04935	0.02286
0.74758	-0.03876	-0.01158	-0.00705	-0.0122	-0.03199	0.04977	-0.02105	-0.02357	-0.01252	-0.00214	-0.10357	-0.04327	-0.00281
0.75015	-0.04307	0.02566	-0.01338	-0.03884	0.01708	-0.01191	-0.01565	0.01577	0.02568	-0.00217	-0.05806	-0.06389	-0.03362
0.75272	0.00774	-0.01517	0.01179	-0.000182941	-0.01022	-0.04597	-0.03547	0.01968	-0.02536	-0.01118	-0.07269	-0.00443	0.01244
0.75529	0.01627	-0.03422	0.02425	-0.03284	0.03252	0.03361	-0.03054	-0.0128	0.02288	0.03655	-0.05076	-0.05177	-0.04263
0.75786	-0.03342	0.00967	0.00737	-0.00485	-0.00475	-0.00265	-0.06871	-0.00415	0.02562	-0.04705	-0.0689	-0.04627	-0.00432
0.76042	0.00746	-0.06609	-0.00167	0.02039	0.00825	0.0213	-0.03306	0.00361	0.00688	0.01741	-0.08397	-0.05239	0.00428
0.76299	-0.00871	-0.01478	0.00992	-0.05175	0.07308	-0.04277	0.01471	-0.00811	-0.00207	0.00104	-0.06574	-0.05854	-0.01288
0.76556	-0.01813	-0.05243	0.04422	-0.00694	-0.03676	-0.03115	-0.01472	-0.06195	0.01172	-0.01117	-0.05404	-0.03788	-0.01932
0.76813	-0.03464	-0.06889	-0.01305	-0.05446	-0.0431	-0.00857	0.01643	0.02001	0.03872	-0.04416	-0.02979	-0.02181	0.000329483
0.7707	-0.06357	-0.04794	-0.0413	-0.0023	-0.00666	-0.03199	0.02157	-0.00756	0.03779	0.01049	-0.06953	-0.03175	-0.00615
0.77327	-0.03259	-0.01679	0.04393	-0.03366	0.00712	-0.00827	0.02179	-0.06996	-0.00983	-0.03216	-0.05552	-0.0227	-0.0231
0.77584	-0.0022	-0.03648	0.01958	-0.00371	-0.01096	-0.0103	-0.01682	-0.0284	0.00414	0.03065	-0.0232	-0.05735	-0.03337
0.77841	-0.00818	-0.00103	-0.02727	-0.04284	0.00668	-0.02217	0.02764	-0.00545	0.03797	0.02608	-0.02688	-0.06863	0.000185481
0.78098	0.0151	-0.00213	-0.03105	0.00703	0.02007	-0.04458	-0.00362	-0.02776	-0.02864	0.00867	-0.01808	-0.02219	0.03426
0.78355	-0.0174	0.01064	0.012	-0.00178	0.01353	0.01618	0.00244	-0.0192	-0.02685	-0.0127	-0.02069	-0.04393	0.00208
0.78611	0.00334	-0.01068	0.02277	-0.04692	0.03604	0.0104	-0.03132	0.05977	-0.02571	0.05973	0.00228	-0.06002	0.01404
0.78868	-0.01371	0.00146	0.01988	-0.00551	0.02111	0.03643	-0.0244	-0.00416	0.00226	-0.03557	-0.00476	-0.05974	0.00886
0.79125	0.02111	-0.03241	-0.01718	0.02949	0.0267	0.00781	-0.02995	-0.03811	-0.00494	0.02494	-0.03505	-0.03237	0.02268
0.79382	0.03841	0.00121	0.03496	-0.01305	0.01405	0.000737733	-0.01582	-0.02507	0.01513	0.00382	-0.06058	-0.0534	-0.01174
0.79639	0.01895	-0.02199	0.05008	0.02146	0.012	0.02156	-0.06841	-0.00986	0.03969	-0.03754	-0.0128	-0.01643	-0.000116987
0.79896	-0.0121	-0.01019	0.02058	0.00585	-0.00476	-0.06117	-0.0286	-0.01476	0.03637	0.00435	-0.00553	-0.06248	-0.01889
0.80153	-0.01503	-0.02894	-0.00211	0.04222	-0.04142	-0.00236	0.01102	-0.0354	-0.000574536	0.00392	-0.00949	-0.00294	-0.02003
0.8041	-0.00893	0.01086	-0.00659	0.02351	-0.01221	-0.03031	0.02882	-0.01189	0.0208	-0.01107	0.01043	-0.03159	0.01652
0.80667	0.01917	-0.04037	0.05483	-0.00418	0.01323	-0.000884644	-0.00885	-0.00539	-0.00679	-0.00905	-0.01119	-0.02431	-0.00219
0.80924	0.0287	0.03977	-0.01548	-0.00498	0.01018	-0.01625	0.02285	-0.02132	-0.000985986	0.00291	0.00124	0.0066	-0.03011
0.8118	0.04646	-0.0156	-0.01554	0.02616	-0.02048	-0.02845	0.03622	0.000192712	0.008	0.0031	-0.04423	0.00627	-0.02115
0.81437	0.00217	0.01149	0.00861	0.02399	-0.02111	-0.04723	-0.00094029	0.00273	-0.03454	-0.00711	-0.01072	0.00166	-0.01216
0.81694	-0.00717	0.02205	-0.02537	-0.04596	0.02487	0.01662	-0.02504	-0.02588	-0.02034	-0.00688	0.01019	0.02922	0.01482
0.81951	0.01214	-0.02935	-0.07157	0.02257	-0.01577	0.00528	-0.01285	0.01016	-0.00418	-0.03247	0.01858	-0.02346	-0.0073
0.82208	-0.04025	-0.02498	0.01414	0.01207	-0.000345867	-0.01328	0.00546	0.03073	-0.01658	-0.0088	0.04305	0.03461	-0.01944
0.82465	0.01475	0.03772	-0.03731	-0.00305	-0.00758	-0.0236	-0.01838	-0.00246	-0.0112	-0.03565	-0.0079	0.01729	0.03452
0.82722	0.0409	-0.01943	0.04269	0.00525	0.01027	0.03822	0.00261	-0.00402	-0.02509	0.00158	-0.01208	0.01878	0.00284
0.82979	0.01712	-0.03108	-0.00721	0.01641	-0.00904	-0.00298	-0.04986	0.02208	0.02805	0.03314	-0.00624	-0.01615	0.01719
0.83236	0.000911466	-0.03194	0.0373	-0.01301	-0.00524	-0.01627	-0.00985	-0.04072	-0.00392	0.00143	-0.01075	0.03166	-0.000389414
0.83493	-0.00082587	-0.01628	-0.00719	-0.00946	-0.02153	-0.00992	0.0059	-0.01599	-0.01551	-0.04188	0.01406	-0.00287	0.00546
0.83749	0.000157178	-0.02921	-0.00209	-0.03033	-0.01687	-0.01003	-0.0174	0.00184	0.0147	-0.02333	0.000238622	0.00187	0.0181
0.84006	0.0088	-0.02484	0.02921	-0.02616	0.00245	0.05216	0.04298	-0.00322	-0.00496	0.03414	-0.000849251	-0.000147732	-0.00531
0.84263	-0.01915	0.00985	0.00103	-0.02086	-0.03516	0.00759	-0.00792	-0.03387	0.00335	0.01215	0.02759	-0.00281	0.02535
0.8452	-0.01995	-0.04049	-0.02082	0.00695	0.01617	-0.02874	-0.01689	-0.03789	-0.00222	-0.01999	-0.02326	-0.05356	-0.04277
0.84777	0.00392	0.01451	-0.00579	-0.06726	-0.03865	0.00311	0.00574	0.01378	0.01586	-0.0037	-0.03764	-0.02155	-0.01966
0.85034	-0.03545	-0.01855	0.000914006	-0.021	0.0112	-0.0166	0.06725	-0.02466	-0.0103	0.03615	0.02578	0.00278	-0.01302
0.85291	0.00967	-0.0117	9.30283e-06	0.05765	-0.000553114	0.01626	-0.01834	0.00588	-0.01254	-0.00234	-0.00952	-0.00553	-0.04689
0.85548	-0.03714	0.03682	-0.0064	-0.00975	-0.0342	-0.03357	-0.01318	-0.01083	0.00968	0.00452	0.0222	-0.02548	-0.02177
0.85805	-0.00797	0.04102	0.01754	-0.03487	0.02444	0.01104	-0.02114	-0.02494	-0.04278	-0.01387	-0.01901	-0.04947	0.01494
0.86062	-0.03768	-0.0136	-0.04951	0.01537	-0.02966	-0.03165	-0.0196	-0.02007	-0.00186	0.02122	0.01586	0.00246	-0.02583
0.86318	-0.01198	-0.01164	0.01921	-0.02136	-0.03784	0.00467	-0.01501	-0.01424	0.00886	0.02684	-0.00263	0.00222	0.01349
0.86575	-0.0419	-0.00474	0.00813	-0.02088	-0.00581	-0.0378	-0.01146	-0.04778	0.05348	-0.01364	0.02143	-0.00179	0.0071
0.86832	0.01252	-0.07232	-0.01169	-0.03599	-0.0105	0.00758	-0.01811	-0.02116	-0.00766	0.01121	0.03003	0.01267	-0.01102
0.87089	0.02742	-0.01349	0.01084	-0.02549	-0.01165	-0.01256	-0.0037	-0.02242	0.00911	0.02235	0.00155	0.02124	-0.02138
0.87346	0.03926	-0.01586	0.01153	-0.01349	-0.05634	-0.04025	-0.02812	-0.00153	0.01956	-0.0074	0.04293	-0.00837	-0.04345
0.87603	0.00169	-0.01506	0.00629	-0.01449	0.01722	-0.06131	-0.04013	-0.01529	0.00292	0.01049	0.05359	-0.02736	-0.01452
0.8786	-0.02243	-0.00653	0.0096	-0.0094	0.03528	0.00898	0.01777	0.01121	0.01633	0.00623	0.00697	0.000225837	0.01703
0.88117	-0.03673	-0.01152	-0.01816	-0.01079	-0.02661	0.03015	-0.02348	0.00183	0.02127	0.02291	-0.01309	-0.02025	-0.00766
0.88374	0.02028	-0.03055	-0.03881	0.00739	-0.00128	-0.03514	0.02284	-0.00797	-0.00119	0.03695	0.02502	-0.04466	-0.00135
0.88631	-0.00289	-0.02755	0.0491	0.00305	-0.00549	0.02785	-0.0528	0.00975	0.01414	0.01257	0.04458	0.00575	-0.01998
0.88887	-0.02759	-0.01124	-0.01646	0.00841	0.02715	-0.03527	0.01519	-0.00015365	0.0155	0.01486	0.03566	0.02968	-0.01988
0.89144	-0.02324	-0.01991	0.05481	0.00777	-0.02643	-0.01698	-0.01718	-0.02148	-0.04062	0.01875	-0.03425	0.01534	-0.05322
0.89401	-0.00818	-0.02332	-0.03134	-0.01022	-0.01701	0.008	-0.01137	-0.01634	0.01698	0.03858	0.00645	-0.01194	0.02922
0.89658	-0.02196	-0.0051	-0.04125	0.01206	-0.00446	-0.02482	0.02441	-0.00969	0.04605	0.00814	0.01635	0.02108	0.00693
0.89915	0.04098	-0.01271	0.00806	-0.01957	0.01118	0.02631	-0.03505	-0.03391	-0.0031	0.03598	0.03006	0.00477	-0.01292
0.90172	-0.00782	0.00304	0.03502	-0.0693	-0.01804	-0.04779	-0.02558	-0.01728	0.03856	-0.0243	0.02543	0.03224	0.01125
0.90429	-0.02073	0.00676	-0.067	0.00569	-0.03509	0.01356	-0.00312	0.002	-0.06121	0.03004	0.03671	0.01797	0.00526
0.90686	-0.00623	-0.03068	0.000950946	-0.02037	0.01204	0.0115	-0.04004	0.03824	-0.04659	-0.02005	-0.01604	-0.0021	-0.0299
0.90943	-0.02752	-0.01852	-0.00704	-0.03863	0.04169	-0.00571	0.03403	0.01247	-0.03187	0.02255	0.05745	-0.02129	-0.0202
0.912	-0.06056	-0.02099	0.02413	-0.01566	-0.04506	-0.04708	-0.04011	-0.00418	0.0271	0.03002	0.03118	-0.03458	-0.00944
0.91456	-0.00064819	0.02703	0.03041	0.03095	0.00952	-0.04893	-0.03761	0.01362	0.00718	-0.00318	0.01244	-0.04071	0.00434
0.91713	0.0357	-0.02228	0.02309	-0.00126	-0.03484	-0.00202	-0.01701	-0.00265	0.01271	-0.00869	0.04456	-0.01349	-0.02754
0.9197	0.06795	0.000383181	-0.00198	-0.02076	0.02665	-0.00954	-0.05628	0.00683	0.00637	0.01596	0.06631	0.00662	-0.01283
0.92227	0.0217	-0.00188	-0.00892	0.05565	0.00241	0.01425	0.01798	0.01707	-0.01038	0.04414	0.04484	0.01987	0.0017
0.92484	-0.02386	0.01084	0.0299	-0.00984	0.05198	-0.06787	0.04008	-0.00521	-0.00637	0.04828	0.02431	0.00626	0.00501
0.92741	0.02671	-0.01115	0.00877	0.00396	-0.04525	0.02493	0.03568	-0.00675	0.06787	-0.01844	0.0189	0.02625	-0.02204
0.92998	-0.02521	0.000288223	0.00463	0.02711	-0.00602	0.00837	-0.04261	0.01661	-0.01069	0.01291	0.0431	-0.00693	0.02855
0.93255	-0.03319	0.04469	0.00431	-0.01214	0.00943	-0.02803	-0.01558	0.01448	-0.05241	-0.00866	0.06813	0.00887	0.03573
0.93512	0.02392	-0.04159	-0.0293	0.0061	-0.03176	-0.00446	-0.02188	-0.00933	0.02282	0.04341	0.01076	0.01885	0.00836
0.93769	-0.03674	-0.06332	0.01592	-0.01808	0.01227	0.0097	0.00224	0.00312	0.01068	-0.00953	0.02894	0.03261	0.02898
0.94025	0.00525	0.02121	-0.01102	-0.02281	-0.02309	-0.03503	-0.0032	0.00547	-0.07421	0.00359	0.05207	-0.00223	-0.0063
0.94282	0.00449	-0.0549	-0.01735	-0.03789	0.01695	0.00231	-0.01847	-0.02661	-0.04198	0.03617	0.04408	-0.0178	-0.05313
0.94539	-0.0143	-0.04054	-0.01776	0.00159	-0.03113	0.04044	-0.01336	-0.05644	-0.01224	0.04728	0.03123	-0.006	-0.01121
0.94796	-0.0208	0.02568	-0.03528	0.02714	-0.04679	-0.00962	-0.00366	0.00060195	-0.04914	-0.06763	0.05281	0.00735	0.04748
0.95053	0.02084	-0.0637	-0.01702	-0.03152	0.00984	0.00433	-0.04452	0.04408	-0.02413	0.04293	0.000129987	0.02325	-0.02884
0.9531	-0.02248	-0.04022	-0.02702	-0.06915	-0.01603	-0.03348	-0.00749	0.0059	-0.02338	-0.00336	0.03503	-0.01442	0.00852
0.95567	-0.01933	-0.01591	-0.05145	0.01635	0.01478	-0.00789	0.01643	0.0204	-0.02568	0.02151	0.03145	0.03144	-0.03992
0.95824	-0.06317	-0.06271	0.03275	0.02629	-0.00601	-0.02337	-0.03741	0.01145	0.01573	-0.00458	0.04151	0.02028	0.00396
0.96081	-0.0333	-0.000836147	-0.02141	0.01939	0.01259	-0.01809	-0.00726	-0.04401	0.00327	7.21662e-05	-0.01833	0.01824	-0.0677
0.96338	-0.01434	-0.02587	0.01907	-0.02949	-0.02782	-0.02501	-0.06391	-0.0631	0.05164	0.02868	0.02052	0.01004	-0.03923
0.96594	0.00399	0.01102	0.01201	-0.03804	0.02809	0.02179	-0.02373	0.00264	-0.01187	-0.01468	0.03277	0.02339	0.00297
0.96851	0.00214	0.03475	0.05529	0.03158	-0.01695	0.0111	-0.02324	0.0111	-0.00987	-0.01744	0.02194	-0.0131	-0.00908
0.97108	0.00247	-0.04543	-0.0233	-0.0163	-0.01988	-0.04405	0.00228	-0.0063	0.01872	-0.01491	0.05057	-0.0023	-0.03087
0.97365	-0.0033	-0.00504	0.02684	-0.02501	0.01533	-0.07552	0.000558343	-0.00568	0.02486	-0.00961	0.02218	-0.01555	-0.06181
0.97622	-0.06258	-0.01253	-0.01382	0.01734	-0.00294	-0.01499	-0.0077	0.00873	0.03637	0.00607	0.04388	-0.00494	0.01028
0.97879	0.01909	-0.04379	0.00555	-0.00289	0.0111	-0.01567	-0.03847	-0.03167	-0.03091	0.00563	0.01927	-0.0161	-0.00848
0.98136	0.04228	-0.02265	0.00982	-0.00806	0.00142	0.02013	0.01403	0.00196	0.01023	-0.02344	0.08651	-0.00542	-0.00196
0.98393	0.01414	0.02061	-0.01884	0.03367	-0.00483	0.0106	-0.00768	-0.02529	0.00426	-0.04525	0.01863	0.02428	-0.01163
0.9865	-0.02398	0.00368	0.02865	0.00665	-0.02027	-0.00471	-0.03383	0.03311	0.00462	-0.01788	0.02451	0.01897	-0.01141
0.98907	-0.01212	0.02342	0.04598	0.03998	0.02807	0.02632	0.01034	-0.03667	0.01728	0.0439	0.02794	-0.02835	-0.01019
0.99163	0.00911	-0.00763	-0.02325	0.000132036	-0.02437	-0.01879	-0.04551	-0.05925	0.02684	0.0172	0.03584	-0.01798	0.01636
0.9942	-0.06606	-0.00455	-0.02415	0.04529	-0.01246	-0.01754	0.0188	-0.00557	-0.0381	0.03629	-0.00471	0.00315	-0.01325
0.99677	0.03249	-3.63379e-05	-0.01674	0.02026	-0.00561	-0.03236	-0.01737	-0.00643	0.02778	-0.02214	0.023	-0.02411	-0.00217
0.99934	0.01956	0.01781	0.01157	0.0333	0.00579	-0.04635	-0.03028	-0.04392	0.03166	-0.00846	0.03321	0.01405	-0.04727
1.00191	0.01624	-0.00604	-0.01308	-0.05067	0.02407	-0.02976	-0.03386	-0.00343	0.06279	0.00662	0.04025	-0.00488	-0.06312
1.00448	0.000100854	-0.05926	-0.02424	0.00573	-0.01702	-0.00451	0.03006	0.00946	-0.01385	-0.04275	-0.00916	0.05999	0.04181
1.00705	0.00369	0.00618	0.00236	0.02472	0.00619	0.05215	0.01354	0.0171	0.00471	0.05531	0.04471	0.04956	-0.01022
1.00962	-0.05303	0.02914	-0.02388	0.00307	0.01453	-0.04623	-0.01818	0.00131	0.00834	0.02285	0.042	-0.00272	0.01056
1.01219	0.01401	-0.01737	0.00124	0.01524	0.03602	-0.01425	-0.02648	0.00321	-0.01417	-0.01202	0.04026	0.0174	0.03502
1.01476	-0.03699	-0.01513	0.0136	0.04818	-0.01704	0.02301	0.01285	-0.03924	-0.03866	-0.0481	0.02828	0.03289	-0.00795
1.01732	0.02053	-0.01544	-0.0092	-0.01145	-0.04481	0.02159	-0.017	-0.00814	0.03548	0.0309	0.04786	0.02456	-0.05193
1.01989	-0.00988	-0.01416	-0.02384	0.02521	-0.02713	-0.03928	0.00112	-0.02323	0.00891	0.01012	0.01808	0.05445	-0.02417
1.02246	0.01668	0.00604	-0.01038	0.02273	-0.00711	-0.04037	0.00771	0.000744627	0.0275	-0.01425	0.01687	0.01014	0.02998
1.02503	0.01789	0.02384	0.01982	-0.0286	0.02568	0.03543	-0.00237	-0.03811	-0.01644	-0.02432	0.04109	0.0196	-0.03072
1.0276	0.02459	-0.01135	0.000425379	0.00106	0.00904	-0.03795	-0.01626	0.000149836	-0.00175	0.02292	0.06836	-0.02691	-0.02574
1.03017	-0.01	0.02221	-0.00937	0.02273	0.03633	0.01858	-0.00738	-0.00576	0.02565	0.02872	0.00794	0.01512	-0.01411
1.03274	-0.02516	0.00902	-0.01665	-0.02942	0.05017	-0.00919	0.01233	-0.04601	-0.00982	0.01743	0.0428	0.02116	-0.04188
1.03531	0.01019	-0.02577	-0.00585	0.00251	-0.01245	-0.00214	-0.00799	-0.03654	0.00828	0.00218	0.03237	0.01918	-0.07478
1.03788	0.05586	-0.000467296	-0.00998	-0.01782	-0.01727	0.02255	-0.00377	0.00257	0.00828	0.01722	0.04979	0.01586	-0.01151
1.04045	0.01387	0.00689	0.0014	-0.0368	0.04138	-0.00446	0.03466	-0.00168	0.000431476	-0.01202	0.04027	0.01013	-0.00942
1.04301	0.01381	-0.03361	-0.00563	-0.01419	-0.00514	-0.03181	0.01934	0.01538	0.06647	0.01212	0.03768	0.03174	0.0236
1.04558	0.02512	-0.01196	-0.00734	0.01951	-0.03294	0.02413	0.000608875	0.000454701	0.01788	0.03576	0.02984	0.03935	0.00365
1.04815	-0.00174	-0.021	-0.04151	0.01401	-0.0037	0.05883	0.02861	0.03781	0.0124	0.01517	0.00749	-0.02436	-0.00893
1.05072	-0.08277	-0.04594	-0.02822	0.01619	-0.02403	0.00605	-0.0137	0.00198	0.03805	-0.0096	0.05005	0.03652	-0.0342
1.05329	-0.04187	-0.04158	-0.0035	0.02172	0.01775	0.01078	-0.03474	0.01166	0.01299	0.0337	0.05054	0.09299	-0.01166
1.05586	0.04478	-0.03976	-0.00844	-0.07116	-0.01829	0.00459	-0.02357	-0.04599	0.01967	-0.01662	0.04076	0.03308	-0.04545
1.05843	0.02939	-0.03284	0.00728	0.02633	0.00687	-0.02929	-0.01275	-0.0347	0.01382	-0.03138	0.03324	0.02459	-0.05072
1.061	-0.04476	-0.01217	0.00664	0.06433	-0.0346	-0.03142	-0.021	0.00605	-0.01418	-0.02542	0.04724	-0.00264	-0.01005
1.06357	-0.02179	-0.03078	-0.04845	-0.00135	-0.04111	0.00336	-0.03148	-0.01238	-0.01084	0.01336	0.04703	0.02665	-0.02844
1.06614	-0.03775	-0.00234	-0.03604	0.02105	-0.00773	-0.02463	0.02217	0.01172	-0.02163	-0.02454	0.05254	-0.00147	-0.01535
1.0687	-0.00322	-0.04446	-0.05012	-0.01747	-0.03761	0.01056	0.01674	-0.02552	-0.04934	-0.02672	0.05568	0.0091	-0.05152
1.07127	-0.03523	-0.02308	-0.00775	0.02019	-0.00345	-0.0067	-0.00783	-0.06012	-0.03574	-0.000811232	0.07037	0.0111	0.00682
1.07384	0.00522	0.07785	0.01627	-0.00284	-0.02461	-0.00894	-0.03182	-0.02462	-0.0697	-0.02671	0.06119	0.00903	0.04317
1.07641	0.02516	-0.00335	-0.03305	0.00386	-0.01428	-0.02214	0.03823	0.0078	0.02629	0.04981	0.04494	0.02594	0.02854
1.07898	-0.0181	-0.01896	0.03182	-0.04142	0.01195	-0.03466	-0.0174	0.00317	-0.02378	0.01242	0.02255	0.00856	-0.01782
1.08155	-0.04979	0.01538	-0.01389	0.0404	-0.00168	0.00978	0.01718	0.0155	-0.02917	0.00674	0.04809	0.01659	-0.03596
1.08412	-0.03865	-0.01992	0.02383	0.029	0.02167	0.01151	-0.0016	-0.02156	0.0107	0.01931	0.09493	0.0208	0.00854
1.08669	-0.07077	-0.03445	-0.03355	-0.03009	0.01313	-0.00371	0.01971	-0.0146	0.000785865	0.01074	0.06579	0.05763	-0.00378
1.08926	0.000832049	-0.01334	-0.00231	-0.01467	0.0014	-0.000534059	0.00723	-0.00397	0.02665	0.04946	0.05547	0.01979	-0.04521
1.09183	0.03254	-0.02458	0.00992	-0.02335	-0.059	-0.01244	0.00768	-0.02632	0.01619	0.02518	0.06519	0.04091	-0.01113
1.09439	0.00385	-0.06715	-0.00555	-0.04478	0.02093	-0.00891	-0.02691	-0.0096	0.03782	-0.01761	0.03838	0.01829	-0.03521
1.09696	0.00327	-0.00306	-0.000708096	-0.01009	0.03368	0.03437	0.00291	0.000332382	0.00741	-0.01923	0.05004	0.03702	-0.02326
1.09953	-0.01932	-0.00202	-0.03183	-0.03102	-0.02458	-0.01239	-0.03173	0.01453	0.00397	-0.00374	0.0223	0.05042	-0.01281
1.1021	0.05195	-0.03735	-0.02037	-0.0461	-0.02016	0.02113	-0.00562	-0.0043	0.01667	0.01987	0.08341	0.02653	0.02429
1.10467	0.00366	0.00636	0.00595	-0.00606	0.0097	0.03298	-0.0247	-0.0194	-0.03155	0.0742	0.06298	0.04212	-0.01462
1.10724	0.02381	-0.0343	0.00596	-0.02573	-0.00723	-0.00278	-0.04428	-0.01279	-0.000350691	0.0181	0.07664	0.07949	-0.02717
1.10981	0.01324	0.00832	0.000612403	-0.02237	0.04897	-0.02616	-0.01463	0.01201	-0.00547	0.02987	0.0751	-0.00296	-0.02336
1.11238	-0.00982	-0.01408	-0.00613	0.01735	-0.00961	-0.02636	-0.00808	-0.00307	-0.00383	-0.000990737	0.01497	0.05194	-0.02734
1.11495	-0.01434	0.0168	0.02533	0.02145	0.02215	0.00202	-0.00359	-0.00386	-0.00334	0.05199	0.05409	0.04074	0.00334
1.11752	-0.03434	0.02812	0.05313	-0.03197	-0.01391	-0.01427	-0.00145	-0.0477	-0.05077	-0.03176	0.02453	0.03474	0.01777
1.12008	-0.0139	0.00341	0.02649	0.01246	-0.01926	0.02839	-0.00741	-0.01586	-0.03929	-0.02664	0.05108	-0.00669	-0.01143
1.12265	-0.01789	0.01218	0.01996	0.00211	-0.02195	-0.02038	-0.00951	0.00385	-0.03365	-0.02126	0.06051	0.03655	0.00703
1.12522	0.03904	-0.02456	0.03654	0.02569	0.03318	-0.03605	-0.01172	-0.0616	0.00682	0.02619	0.06571	0.00612	-0.03296
1.12779	-0.01118	-0.06289	-0.02634	-0.000652723	0.04235	-0.03152	-0.02883	0.0492	-0.01414	0.01502	0.03443	0.02636	-0.01384
1.13036	-0.00879	-0.04873	0.00248	0.02066	-0.00642	0.000146966	0.01798	0.07821	0.01831	0.05391	0.04761	0.10983	-0.00295
1.13293	-0.03089	-0.01422	-0.02538	0.01539	0.03209	0.00807	-0.02803	-0.02085	-0.01804	0.00967	0.04082	0.01236	0.00935
1.1355	-0.02303	0.02673	0.01955	0.00237	0.00593	-0.03681	-0.00949	-0.02162	-0.0475	0.07335	0.03631	0.08411	0.00857
1.13807	-0.03864	-0.01467	-0.00885	-0.01994	0.01096	-0.01689	0.01181	0.01047	-0.05477	0.02038	0.06057	-0.00164	0.04842
1.14064	-0.03436	-0.03594	0.01494	-0.01137	0.03382	0.00622	-0.00219	-0.00187	0.01965	0.07641	0.09631	0.0328	-0.02904
1.14321	-0.03258	-0.00539	-0.0034	0.02339	-0.01128	0.04831	-0.03901	-0.03382	-0.00283	0.0582	0.04219	0.02531	0.04132
1.14577	0.02406	0.01324	0.03531	0.02596	0.03138	-0.03961	-0.02847	-0.04913	-0.03817	0.04278	0.01974	0.06063	0.01078
1.14834	-0.04956	-0.04126	-0.03762	-0.02552	-0.01599	-0.02183	0.03896	0.06621	0.01092	-0.03674	0.00464	-0.01175	-0.00728
1.15091	0.01846	-0.00329	0.02184	0.00879	-0.01148	-0.00696	-0.02642	0.00555	0.00901	-0.02062	0.04744	0.03835	0.02877
1.15348	0.00825	-0.03764	0.01171	0.01592	-0.00205	-0.02635	0.0239	-0.02134	-0.03427	0.04755	-0.00237	0.03896	-0.02632
1.15605	0.02118	-0.04297	0.00141	0.01003	0.03288	-0.00597	0.02448	0.00416	0.01454	0.00175	0.01056	0.06336	-0.02239
1.15862	-0.00285	0.0071	0.05216	0.00621	0.01491	-0.0318	-0.00928	0.01083	0.02198	0.00167	0.00917	0.04533	0.00919
1.16119	0.01521	0.04872	0.02419	0.00162	0.00757	0.02261	0.00196	-0.01964	-0.00526	0.02991	0.10047	0.03475	-0.01395
1.16376	-0.02981	-0.01396	0.02309	0.00644	-0.01691	0.0269	0.00151	0.00346	-0.03822	0.04401	0.04853	0.03076	-0.00439
1.16633	-0.03202	0.02612	7.72478e-05	-0.03512	0.00868	0.00784	-0.0501	0.00681	0.0602	0.01842	0.06278	0.02788	0.02504
1.1689	0.03038	-0.00836	0.01483	-0.02	0.00415	-0.02212	0.00314	0.05691	0.01244	-0.00472	0.0072	0.08895	0.05152
1.17146	-0.01207	0.01336	-0.00171	0.00195	-0.01014	0.01658	0.00169	-0.05276	0.00291	0.00664	0.04713	0.05639	-0.03099
1.17403	-0.0313	-0.00695	0.04605	-0.00523	-0.01998	-0.00598	-0.0249	0.04174	0.00482	-0.00535	0.00743	0.03483	-0.03505
1.1766	0.03401	0.0371	-0.01659	-0.0132	0.03329	0.02539	-0.01758	-0.01839	-0.02208	0.02752	-0.00501	0.01158	0.04394
1.17917	-0.03518	0.01704	-0.00898	0.0029	0.01173	-0.002	-0.04378	0.0179	0.06566	-0.02573	0.02418	0.0131	-0.02708
1.18174	0.00391	0.05261	-0.05573	0.00699	0.01765	-0.01769	0.01653	-0.00871	0.0065	0.03493	-0.02274	0.00325	-0.02603
1.18431	0.01405	-0.03911	0.02111	0.00809	0.02603	-0.04078	-0.06433	-0.02087	-0.0067	0.0346	-0.00254	0.03857	-0.05125
1.18688	0.01093	0.0267	-0.05277	-0.01406	0.00136	0.01919	0.07797	0.01322	-0.00481	0.05091	0.04215	0.05869	0.00234
1.18945	-0.00539	0.00603	-0.00306	-0.00584	0.0043	-0.00864	-0.07013	-0.01373	-0.04613	0.02336	0.0653	0.07565	0.03144
1.19202	0.04117	-0.00403	-0.04263	-0.02868	0.000396216	0.00799	-0.03893	-0.02042	-0.000913104	0.0157	0.02266	0.03078	-0.04331
1.19459	-0.01807	0.01556	0.00902	0.000873686	-0.00744	-0.03231	0.03067	0.01349	0.01582	-0.02236	0.02687	-0.00765	0.03201
1.19715	-0.00879	0.03095	-0.00887	-0.01424	-0.01542	-0.02484	0.03106	-0.0179	-0.0449	-0.00738	0.01423	0.00618	-0.00719
1.19972	0.0138	0.01899	0.01953	0.04405	0.0292	0.01683	0.01291	0.03426	-0.06004	-0.01035	0.03808	0.03994	-0.00219
1.20229	0.01635	0.02821	0.00642	-0.01671	0.000399017	-0.00432	0.04404	-0.06331	-0.00781	-0.01515	0.02499	-0.00283	-0.0116
1.20486	0.04372	0.04766	0.000206428	0.01143	-0.02036	0.00778	0.02151	-0.02197	-0.00773	0.00255	0.02167	0.00502	-0.0433
1.20743	0.07992	0.04391	0.00379	0.06485	-0.00781	-0.01032	-0.03433	0.01135	-0.00548	0.0171	0.00106	0.02676	-0.037
1.21	-0.02016	0.05965	0.01509	0.04637	-0.04935	-0.04421	-0.03245	-0.02634	0.00067591	0.01369	0.02382	0.02033	0.02318
1.21257	0.00364	-0.01801	-0.01385	0.03869	0.0368	0.05465	-0.01828	0.02053	0.01176	-0.02129	0.03183	0.02759	-0.04978
1.21514	-0.00052729	0.01514	-0.05821	0.02218	0.00975	0.01204	-0.01196	-0.03865	-0.026	-0.02494	0.02138	0.01755	0.01214
1.21771	-0.01876	0.01105	0.02277	-0.03849	0.01586	0.05216	-0.03587	-0.0091	-0.0062	-0.00825	0.04282	0.02116	0.00719
1.22028	0.02961	-0.00695	-0.01782	-0.01458	0.01153	-0.06598	-0.00412	-0.03448	0.04756	-0.02133	-0.0084	0.06626	-0.00122
1.22284	-0.02791	0.02631	-0.01234	0.00344	0.00697	0.03027	-0.0101	0.0364	0.00185	0.00808	0.0797	0.08016	-0.07804
1.22541	0.01916	0.02569	-0.05578	-0.029	-0.00353	0.00475	0.03384	-0.06619	-0.02584	-0.00162	0.0222	0.02944	-0.02196
1.22798	0.01677	-0.00224	0.00205	-0.01023	0.01474	0.03338	0.01492	0.00419	0.02466	0.01551	-0.0188	0.01283	0.00169
1.23055	0.02064	-0.00444	-0.01527	-0.01105	0.0411	0.01931	-0.00893	0.01446	0.01217	0.01077	0.03269	0.08179	-0.01643
1.23312	-0.00195	-0.01631	-0.02808	-0.02096	-0.03509	-0.01835	0.04784	-0.02244	0.01504	-0.03846	-0.02909	0.03839	-0.000545625
1.23569	-0.02763	0.02764	-0.01965	-0.00989	0.0097	-0.01388	0.04685	-0.01702	-0.00587	-0.05537	0.02631	0.03376	-0.01316
1.23826	-0.01162	-0.03342	-0.00642	0.000670293	-0.05208	-0.01536	0.03336	-0.00899	-0.01932	0.01416	0.02991	0.06677	-0.02515
1.24083	0.03526	-0.02671	0.0293	-0.00355	-0.01725	-0.014	-0.01973	0.01075	-0.02914	-0.01904	0.01904	0.0043	-0.00756
1.2434	0.02304	-0.01763	-0.00369	-0.0159	-0.02501	0.02493	-0.01019	-0.02172	-0.019	0.000470754	0.000381457	-0.00858	-0.00536
1.24597	0.02168	0.03276	-0.01062	-0.0174	0.00865	-0.00736	-0.04589	-0.08087	-0.01543	-0.02802	0.02775	0.01387	-0.05074
1.24853	0.048	-0.0459	0.02558	-0.00138	0.00748	0.03851	-0.00597	-0.000948888	-0.02732	-0.01669	0.0302	0.0396	-0.01215
1.2511	0.01572	0.06589	0.05939	0.00511	0.02961	0.04393	-0.01605	-0.03442	-0.01498	-0.01761	0.03207	0.02616	0.00131
1.25367	0.00366	-0.00541	0.0425	0.00309	0.01789	-0.03408	0.023	-0.01087	-0.00152	-0.00203	0.02349	0.02502	0.03233
1.25624	-0.02348	0.03198	0.0033	-0.0168	-0.0267	0.01616	0.02363	-0.02748	0.01376	0.01055	0.02123	0.00552	-0.02616
1.25881	-0.03571	0.03786	-0.01338	-0.03014	0.02023	0.04042	0.05801	0.00335	-0.03242	0.02346	0.03979	0.04523	-0.05988
1.26138	0.02182	0.00278	-0.00278	-0.01814	0.00172	0.01498	0.00128	0.01471	-0.00476	0.00475	-0.01564	-0.0121	0.000249065
1.26395	0.02885	-0.03374	-0.00216	-0.03559	0.02447	-0.0012	0.07043	-0.02869	0.04473	-0.04397	0.02434	0.00134	0.04106
1.26652	-0.01876	0.05344	-0.0168	0.04936	0.000198819	-0.03052	0.04334	-0.00555	-0.03103	-0.02435	0.01518	-0.01903	-0.02781
1.26909	0.0233	0.02038	0.03263	0.03672	0.00668	-0.000994076	0.0532	-0.00272	-0.00367	-0.01274	0.04978	0.05967	-0.02306
1.27166	0.01149	-0.02719	-0.01067	0.02024	-0.0198	0.02143	-0.03936	-0.03653	0.0304	-0.000810882	0.01689	0.000813764	0.01668
1.27422	0.01822	0.04802	-0.00479	-0.04663	-0.01352	-0.01921	0.02042	0.04934	-0.01895	-0.02244	0.03012	-0.02893	-0.01066
1.27679	0.00554	0.00725	-0.02405	0.01439	-0.0555	-0.03553	-0.05219	-3.20654e-05	-0.0247	-0.02	0.04275	0.01148	-0.04156
1.27936	0.02351	-0.00355	0.01471	-0.01117	-0.032	-0.00277	0.04216	-0.05695	-0.02651	-0.01205	-0.01599	0.03516	-0.0315
1.28193	-0.00369	0.01222	-0.02396	0.00966	-0.02773	0.05427	0.00678	-0.05671	0.00145	-0.04242	0.01465	-0.00977	-0.00667
1.2845	0.05547	0.033	0.02645	0.00635	0.02019	-0.01021	0.0315	-0.02109	-0.00509	-0.03772	0.02218	0.03368	0.01553
1.28707	0.0061	0.02943	-0.00154	-0.09833	-0.03472	0.01096	0.00783	-0.02617	-0.03306	-0.04633	-0.013	0.00929	0.03536
1.28964	-0.00627	0.00338	0.04515	-0.03514	0.01424	0.04079	0.00311	-0.02097	0.02201	0.02661	0.02279	-0.00414	-0.05392
1.29221	-0.00406	0.04906	0.06423	0.01988	-0.03428	0.03743	0.04203	0.04696	0.04182	0.01797	0.02872	0.01786	-0.02157
1.29478	-0.0623	-0.01165	0.02121	0.01461	-0.03732	0.0264	0.02186	0.00879	0.00223	-0.0051	0.00313	0.01215	0.00762
1.29735	0.01596	0.01382	0.01864	-0.000204106	0.03059	0.01464	0.04222	-0.01568	0.000354944	-0.033	-0.01239	-0.01598	-0.02998
1.29991	-0.00414	0.00996	0.01038	0.00261	-0.0111	0.05791	0.04124	-0.00471	0.01539	-0.03889	0.0168	0.02612	-0.01123
1.30248	-0.00486	0.04029	0.00698	0.00133	-0.00826	-0.00463	-0.00133	-0.0119	-0.01	-0.01922	0.02153	0.02813	-0.02168
1.30505	0.00539	-0.01005	-0.03005	0.01794	0.0162	0.01143	0.00844	-0.0208	0.04786	0.02412	-0.00512	0.0091	-0.02158
1.30762	0.02164	-0.0141	-0.01282	0.00447	0.00794	0.05867	-0.0336	0.03912	0.05184	-0.00735	-0.006	-0.00311	-0.01339
1.31019	0.01229	-0.02575	-0.00141	-0.02687	0.04216	0.03284	-0.01304	-0.0177	-0.04438	-0.03437	0.00657	0.01001	-0.07636
1.31276	-0.000515344	-0.03904	0.02047	0.02395	-0.06809	0.01402	0.000865609	0.02995	-0.00329	-0.03498	0.04685	-0.01491	0.01345
1.31533	0.05681	0.0162	-0.01076	0.00808	0.000714777	0.06379	0.02121	-0.02025	-0.00233	0.01134	-0.00601	-0.00294	0.04314
1.3179	-0.03706	-0.00689	0.01043	-0.02991	-0.02246	-0.06261	0.01005	-0.06388	-0.02343	-0.0215	-0.04002	0.02622	0.02864
1.32047	-0.01491	0.01478	-0.0546	0.00951	-0.00675	0.01553	0.04378	0.03249	-0.04282	0.01764	-0.00144	-0.0073	-0.0113
1.32304	0.01933	0.01187	-0.01196	0.02314	-0.04949	0.02094	0.01265	-0.000991394	-0.06173	0.02206	0.0327	0.00145	0.00978
1.3256	-0.02643	0.01478	-0.000212023	0.01843	0.00972	0.00155	-0.02322	-0.0436	0.02252	-0.01485	0.00781	0.03185	0.02003
1.32817	-0.02696	0.02482	0.01353	-0.03504	0.04806	0.02832	-0.00902	-0.00152	-0.01936	0.03163	0.02067	-0.02842	-0.03203
1.33074	0.00177	0.03228	-0.01215	-0.01763	-0.01152	0.00907	0.06611	0.00662	-0.02099	-0.05481	-0.000218753	0.01175	-0.01403
1.33331	-0.00608	-0.00626	-0.01522	-0.05316	0.0438	-0.03859	0.02852	0.0286	0.0143	-0.0199	0.000316129	-0.00135	-0.02284
1.33588	0.03993	-0.00257	-0.00434	0.00958	0.01952	-0.06065	0.00622	-0.0245	-0.02454	-0.02657	0.01055	0.01081	-0.01334
1.33845	0.02508	0.02006	-0.02481	0.03712	0.01101	0.04716	-0.0343	0.02267	0.00215	0.02089	9.7835e-05	0.05001	0.00272
1.34102	-0.0098	-0.00505	-0.00769	0.00728	0.02367	0.01103	-0.00138	0.02697	-0.00359	-0.02176	-0.02055	0.03157	-0.01355
1.34359	0.04145	0.03281	-0.05664	0.02163	-0.04527	-0.00732	-0.03036	0.0249	0.01502	0.02565	-0.01159	0.00282	-0.04685
1.34616	0.06729	-0.08146	-0.05089	-0.00271	-0.00789	-0.03539	0.00896	-0.03485	0.01264	0.04912	0.02152	-0.02192	0.00324
1.34873	-0.01125	-0.01456	-0.05385	0.0295	-0.000294765	0.04972	0.02083	0.04448	-0.02554	-0.00994	0.04073	0.0308	0.02618
1.35129	0.01001	0.02972	-0.00564	0.00113	0.00465	0.00126	-0.04384	0.00617	-0.02423	-0.00578	-0.02454	0.00316	-0.00756
1.35386	0.03433	0.01937	0.006	0.02387	-0.01937	-0.0166	0.00688	0.01092	0.03328	-0.02621	-0.02149	0.03347	-0.01565
1.35643	0.04872	-0.02748	-0.03662	-0.00942	0.05057	-0.01883	-0.00576	0.02608	-0.05526	0.03751	0.01647	0.02557	0.00468
1.359	-0.0241	0.0358	-0.03295	-0.01105	-0.0251	0.0229	-0.0556	-0.01714	0.02447	-0.03525	0.03637	-0.01415	0.01197
1.36157	0.02764	-0.01028	-0.05642	-0.00277	0.01183	-0.00757	0.03486	-0.0334	0.02996	-0.01847	-0.00146	0.00539	-0.02928
1.36414	-0.03284	-0.01039	-0.01394	0.01259	0.01623	-0.03206	0.01904	0.02329	-0.000887191	-0.03602	-0.01507	0.01265	-0.05143
1.36671	-0.01465	-0.01647	0.00918	0.02421	0.03233	0.01788	-0.03132	-0.03467	0.01294	0.01712	-0.000952148	-0.00516	-0.00234
1.36928	0.02078	-0.07923	0.06138	0.0406	-0.03035	0.0173	-0.04774	0.07684	-0.02444	-0.000663524	-0.018	0.02496	-0.01022
1.37185	0.0412	0.03125	-0.00815	-0.08433	0.00209	-0.03178	-0.04711	-0.01309	-0.0183	-0.000536067	0.03706	0.07822	-0.0296
1.37442	0.02433	0.02243	0.04069	0.01512	-0.00532	0.01016	0.01782	0.00593	-0.00758	0.02316	-0.01673	0.000286124	-0.05168
1.37698	0.00227	0.01027	0.04408	-0.01746	0.07143	0.00392	0.00391	0.02493	-0.02686	-0.02226	0.02292	-0.03212	-0.03523
1.37955	0.02993	0.07858	0.0043	-0.0251	0.02083	0.01902	0.07486	0.03399	-0.01093	-0.00081259	0.00508	0.01993	0.02143
1.38212	0.03457	-0.00538	-0.00731	0.02358	-0.01286	-0.01792	0.03003	-0.0016	-0.05916	0.02346	0.03213	0.03572	0.01035
1.38469	0.00803	0.01182	0.02977	0.02695	0.03101	-0.01853	-0.05707	-0.00618	0.00217	-0.03196	0.03908	0.02985	-1.64829e-05
1.38726	-0.0056	0.0385	-0.03048	-0.07094	-0.01418	0.02848	0.03763	0.01695	0.04669	0.01469	-0.00982	0.0112	0.00734
1.38983	-0.01226	0.000959857	0.03838	0.03183	-0.035	0.01353	-0.03584	0.01847	-0.02063	-0.02092	0.00599	-0.01688	0.01677
1.3924	0.05822	-0.00766	0.02365	-0.01829	-0.01481	-0.06746	0.03178	0.06391	0.00657	0.04412	-0.02664	-0.0078	-0.01352
1.39497	0.000404939	0.01394	-0.01326	0.06359	-0.0146	-0.0383	0.03166	0.05118	0.03083	-0.01431	-0.01723	0.0079	-0.01452
1.39754	-0.04622	0.00997	0.00969	0.03437	-0.02696	0.07199	-0.0057	0.04199	-0.03331	-0.00618	0.01265	0.02895	0.04701
1.40011	-0.01384	0.01428	0.01248	-0.03961	-0.04242	0.03127	-0.06536	0.01077	-0.03396	-0.00983	-0.00455	-0.01451	-0.00684
1.40267	0.07222	0.04137	0.03242	0.05974	0.03059	0.00457	0.03149	-0.02876	-0.0543	0.05061	-0.00697	0.04689	-0.02738
1.40524	0.00156	-0.01394	0.01098	0.08026	0.04591	0.02673	-0.02992	-0.01721	-0.02658	0.03049	-0.01348	0.04073	-0.0225
1.40781	-0.04996	0.03106	-0.06244	-0.01444	0.02844	0.00967	0.0016	0.02183	-0.01665	-0.02955	-0.02272	0.01465	0.01724
1.41038	0.04603	-0.00565	-0.00612	-0.07066	-0.00638	0.03009	-0.0958	0.0135	0.0088	-0.03253	-0.02894	0.0271	0.02252
1.41295	0.03196	0.02388	-0.00216	-0.03244	-0.000383316	-0.01769	0.01963	-0.01513	-0.01822	0.03201	-0.00928	0.00634	0.00341
1.41552	0.02403	-0.02442	-0.01874	0.03597	-0.02138	-0.0201	-0.05409	-0.02826	-0.05713	-0.00546	-0.0416	0.02646	-0.00669
1.41809	0.04732	-0.00868	-0.02321	0.01409	0.01044	0.03035	-0.03669	0.00775	0.05595	-0.00266	-0.00507	0.0308	-0.049
1.42066	0.01526	0.000540289	0.01389	-0.00879	0.02303	0.02489	0.06204	0.02502	0.02439	-0.028	-0.03192	0.01846	-0.01551
1.42323	0.03443	-0.00253	-0.00308	0.0139	0.00106	0.02941	-0.00593	0.03539	0.01591	0.00553	-0.02678	6.32845e-05	0.04265
1.4258	-0.00261	-0.01585	-0.00672	-0.00795	-0.02055	-0.02502	0.04266	0.03765	-0.02092	0.00851	-0.01938	0.0395	0.01246
1.42836	-0.0329	0.00207	-0.00897	0.02386	-0.0646	-0.000507508	0.05851	-0.000551088	0.0224	-0.000129536	0.02017	-0.02226	0.00413
1.43093	-0.04692	-0.0444	0.04251	0.00969	-0.03131	0.00962	-0.00139	0.05234	-0.01539	0.04382	0.02368	0.01394	0.01131
1.4335	0.01029	-0.05867	0.02148	0.02245	-0.02123	-0.01666	-0.03279	-0.04445	0.00906	0.02571	-0.04158	0.00715	-0.01335
1.43607	0.03276	0.00504	0.01647	0.00245	-0.00487	0.02555	-0.04562	-0.04614	0.03013	-0.00241	-0.00151	0.0378	-0.03456
1.43864	-0.0069	-0.00803	0.01117	-0.000496084	0.00628	0.0068	0.02891	0.0065	0.0073	-0.00377	-0.04374	0.05574	-0.09264
1.44121	0.01814	-0.03789	-0.04331	-0.02276	-0.01466	0.000584346	-0.0012	0.00724	0.00117	0.06668	-0.05335	-0.01433	-0.06323
1.44378	-0.03844	0.03603	0.01277	0.04648	-0.03202	-0.05062	-0.04642	0.00674	-0.01965	0.00243	0.0058	-0.00214	-0.05574
1.44635	0.0303	-0.03258	0.01849	0.02232	0.00771	0.02351	0.02119	0.03913	-0.03689	-0.06581	-0.026	-0.01659	-0.03303
1.44892	0.01913	0.05087	-0.02947	-0.03295	0.01901	0.03948	-0.00475	0.01179	-0.00613	-0.06369	-0.02825	0.02783	-0.01571
1.45149	-0.00325	-0.00107	0.03739	-0.00445	-0.01999	0.00112	0.00588	-0.03522	-0.03153	-0.000954137	-0.05336	-0.02096	0.04501
1.45405	-0.01529	0.02601	-0.02334	0.00231	0.05314	0.0475	-0.05482	-0.02896	-0.06348	-0.01074	-0.0219	0.01344	-0.00565
1.45662	-0.02402	-0.01511	-0.02777	-0.00677	-0.01686	0.02617	-0.01216	0.01087	-0.06997	-0.01407	-0.04438	0.02579	-0.06398
1.45919	-0.00758	-0.00362	-0.05726	0.05195	-0.00167	0.06779	0.02323	0.05846	-0.01573	0.01368	-0.01319	0.0219	-0.03029
1.46176	-0.00933	0.01783	-0.03071	-0.08335	-0.03553	0.03653	0.01234	-0.0283	0.02829	0.03301	0.00992	0.04856	-0.03471
1.46433	-0.00692	0.00331	-0.03606	-0.03379	-0.01692	-0.02626	0.00528	0.02892	-0.03761	0.03218	0.03473	0.01953	-0.02629
1.4669	0.05263	0.01885	-0.02887	0.06257	-0.05491	0.02086	0.05771	0.00841	-0.00135	-0.00975	0.00778	0.02333	-0.01818
1.46947	0.04437	0.02808	-0.01397	0.02372	-0.02688	0.05285	-0.00675	-0.01129	0.03151	0.02563	-0.02653	0.06049	-0.07552
1.47204	-0.01609	0.02873	-0.04283	-0.0048	-0.02288	-0.0557	0.02163	-0.01203	0.01775	0.01573	-0.01948	0.00587	-0.02103
1.47461	0.000395768	0.02256	-0.01146	0.05331	0.0569	0.03156	-0.02072	-0.01048	0.00484	-0.02177	-0.0609	0.02124	0.0137
1.47718	-0.03838	0.02756	-0.05722	0.0202	0.05788	0.00563	-0.01981	0.03071	0.01966	-0.02869	-0.01652	-0.02045	-0.01371
1.47974	0.04342	0.02954	-0.01308	-0.01236	0.00944	0.00731	-0.01479	0.03554	-0.02386	0.01458	-0.02134	0.00183	0.01464
1.48231	-0.03955	-0.00773	-0.00658	-0.01068	0.04129	0.06643	-0.0383	-0.02403	0.00462	0.02224	-0.00106	-0.03185	-0.05388
1.48488	0.00164	0.04356	0.01076	-0.01288	0.03105	0.01631	0.01929	-0.03352	0.01454	-0.04643	-0.03215	0.02903	-0.02069
1.48745	0.04266	0.00508	0.05175	0.00483	-0.02769	0.02979	-0.05147	-0.00291	-0.00762	-0.02097	-0.0326	0.00981	0.03775
1.49002	-0.02051	-0.03272	-0.01161	-0.03058	0.05066	0.00109	-0.03246	0.00984	0.01209	-0.0014	-0.03396	0.03872	-0.01833
1.49259	0.00443	0.02842	-0.01471	-0.00718	0.01054	-0.00262	0.00794	0.01027	-0.00985	0.03817	-0.02226	0.03219	0.05003
1.49516	0.00465	-0.00178	0.04811	0.01249	-0.02758	0.04359	0.02708	-0.00194	0.01452	0.05623	0.0041	-0.01031	0.04033
1.49773	-0.02162	0.0027	0.03114	0.01103	-0.00438	0.02506	0.01845	-0.04591	0.02104	0.01261	-0.0462	0.02612	0.02312
1.5003	-0.01017	-0.00586	-0.02291	-0.00199	0.0179	0.05101	0.01459	0.01171	-0.02343	0.02443	-0.01453	-0.00555	-0.00578
1.50287	0.02061	-0.00961	0.00618	-0.04413	-0.000326885	-0.03629	0.08033	-0.01813	-0.03574	-0.00258	-0.000123327	0.01825	-0.00974
1.50543	-0.03885	0.01541	0.01773	-0.01093	0.03076	0.01015	0.028	-0.0018	-0.04737	0.01823	-0.05167	0.03114	0.00328
1.508	-0.04196	0.01158	-0.00577	0.00827	0.01775	0.00992	0.00179	-0.02326	0.02418	0.02019	-0.04031	0.06258	0.00522
1.51057	-0.03924	0.01275	-0.04641	-0.00914	0.00107	-0.0217	0.03265	0.00756	0.00858	-0.06552	-0.0101	-0.06611	-0.07755
1.51314	-0.01742	0.05299	0.01256	0.01438	0.01301	0.04437	0.03881	-0.00273	-0.01181	-0.02023	-0.01215	0.00453	-0.03669
1.51571	0.04364	-0.01456	-0.00769	-0.00619	0.02106	0.00773	0.01623	0.02681	-0.01427	-0.00991	-0.02299	0.01106	-0.02811
1.51828	0.02908	0.00859	0.01189	0.08635	-0.02876	2.0855e-06	-0.0632	-0.02015	0.06083	0.05632	-0.04107	-0.00708	0.005
1.52085	0.01591	0.00997	0.00905	0.00229	0.0037	-0.00303	0.000465376	0.01083	0.01126	0.0401	-0.02303	0.05584	-0.01047
1.52342	0.01262	0.02376	0.00547	0.02669	-0.00366	0.01642	0.05265	-0.01479	0.00748	-0.04527	-0.05648	0.02216	-0.04592
1.52599	0.07088	0.00518	-0.00516	0.02903	0.00787	0.07101	0.0031	0.01929	-0.00279	0.0237	-0.02263	-0.00223	0.00653
1.52856	-0.00301	0.03665	-0.02205	0.04428	0.02077	0.03756	-0.04362	-0.02395	0.02206	0.03737	0.00768	0.03237	0.01072
1.53112	0.03218	0.01224	0.03594	0.03837	0.00256	-0.02724	0.02572	0.01101	0.00915	-0.01156	0.01667	-0.05039	-0.03547
1.53369	0.02473	0.02078	-0.04748	0.05264	0.05828	0.00694	0.02841	0.02611	-0.01942	-0.07118	-0.04647	0.04227	-0.03498
1.53626	0.01879	0.03836	0.0264	-0.01627	-0.01418	-0.00234	0.00567	-0.01441	-0.04114	-0.02224	-0.02086	-0.02884	-0.01492
1.53883	-0.00184	0.02191	0.00296	-0.00849	0.02915	0.02894	-0.03541	0.02289	0.06128	0.05213	0.01512	-0.03042	0.0116
1.5414	0.06219	0.01135	-0.03743	-0.01338	-0.01292	0.00783	0.06612	0.0148	0.01688	0.02277	-0.02261	-0.02282	-0.04747
1.54397	0.0125	0.03127	-0.00341	-0.01429	-0.02458	-0.0188	0.03696	0.03328	0.02702	-0.01529	-0.051	0.00406	0.02362
1.54654	-0.02797	0.05489	0.00615	-0.03705	0.05106	0.0199	0.01731	-0.06505	-0.04287	0.04007	-0.01245	-0.02761	-0.01211
1.54911	0.03015	-0.01371	-0.01561	0.02862	0.01367	0.03001	0.01272	-0.01888	-0.00755	-0.000949691	-0.04092	0.05454	-0.022
1.55168	-0.05457	-0.0259	-0.01735	0.04861	-0.00545	-0.01853	-0.01242	-0.000169559	-0.01935	0.00735	-0.0266	0.03854	0.00933
1.55425	-0.02622	0.02882	-0.01738	0.00415	-0.00834	-4.32384e-05	-0.00738	-0.02836	-0.01517	-0.01081	-0.04331	0.02558	-0.03925
1.55681	-0.03175	0.06405	0.07209	0.01959	0.0147	-0.0049	0.01846	-0.03956	0.04779	-0.01063	-0.02157	0.00162	-0.02868
1.55938	-0.02226	0.05227	-0.01219	0.05522	0.06322	-0.02156	-0.00944	0.00416	-0.02476	-0.03926	-0.0311	-0.02601	0.01404
1.56195	-0.01453	0.01509	-0.05771	0.02594	0.00858	-0.03207	-0.01884	0.03231	-0.00937	-0.01588	-0.01774	0.02285	-0.04766
1.56452	0.0465	0.0614	-0.02216	-0.01302	0.04977	0.02739	-0.00808	-0.03106	0.01831	0.01952	-0.0318	-0.01713	-0.014
1.56709	0.01094	0.03494	0.03585	0.000798914	0.07353	-0.02106	0.04369	-0.043	0.00904	0.01404	-0.03975	-0.05755	0.04164
1.56966	0.02328	0.07119	0.00144	0.03771	-0.03449	-0.00447	0.000752286	0.01882	-0.03898	0.03105	-0.06883	-0.04512	-0.02042
1.57223	0.03517	-0.00697	0.05459	0.005	0.04361	0.00305	-0.000150961	0.02166	-0.00288	0.0098	-0.03544	-0.01582	-0.00441
1.5748	0.000942257	-0.04366	0.0259	-0.01766	-0.03562	-0.02549	-0.00971	0.05907	0.00922	-0.00619	-0.05869	-0.04763	-0.06649
1.57737	-0.02375	-0.00030551	-0.01645	-0.00294	0.03587	0.02317	0.01921	0.0232	0.00793	0.03933	-0.05023	-0.0175	-0.02036
1.57994	-0.05332	-0.000230603	0.05416	-0.03107	0.00536	0.01327	0.01035	-0.00588	-0.02628	-0.03415	0.02022	-0.05756	-0.05635
1.5825	-0.02217	-0.00542	0.02321	0.0052	-0.00415	0.02766	-0.00478	0.03676	-0.02042	-0.02685	-0.02654	0.00525	0.00634
1.58507	-0.03909	0.04624	0.01379	-0.00667	-0.02204	0.02949	0.00263	-0.00295	-0.01539	-0.01683	-0.03897	-0.00578	-0.03848
1.58764	0.02282	0.02317	-0.01137	-0.00342	0.00761	0.00963	0.06299	-0.10072	0.00477	0.01845	-0.02027	0.01338	0.0052
1.59021	0.04432	0.00853	0.02155	-0.01363	0.04496	-0.00788	0.02317	0.01466	0.02215	-0.02482	-0.03665	-0.01478	-0.00878
1.59278	-0.01406	0.02818	-0.02141	0.05275	-0.00213	0.01077	0.02922	0.03913	0.07303	0.01397	-0.04148	-0.00355	-0.02446
1.59535	0.0117	0.00178	0.01492	0.00178	0.06673	0.02359	0.04757	0.00995	-0.01456	0.01796	-0.01185	0.01921	0.02597
1.59792	0.00909	0.01956	0.07042	0.00413	0.05514	-0.02017	-0.0619	-0.03474	0.02306	0.01148	-0.02296	-0.02476	0.01107
1.60049	-0.03703	0.05341	-0.02649	0.00304	0.02071	-0.01989	0.0236	-0.00791	-0.00521	-0.04432	-0.01086	0.00749	-0.01572
1.60306	-0.03448	-0.00298	-0.01838	0.04636	-0.00159	-0.02122	-0.02709	-0.06117	-0.02688	0.01685	-0.03615	-0.00547	-0.02408
1.60563	-0.00585	0.03998	-0.02291	0.01245	-0.02032	0.0017	0.02945	0.01631	-0.01083	0.01651	-0.0067	-0.0273	-0.05379
1.60819	-0.02378	-0.06989	0.01727	0.00565	0.01864	0.05455	-0.03854	-0.0032	0.00461	0.01647	-0.0323	0.00157	-0.08775
1.61076	-0.04228	0.05013	0.00911	0.00279	-0.03129	-0.0485	-0.0173	0.06401	0.00897	0.02384	-0.0424	0.00251	0.0291
1.61333	-0.00741	0.01675	-0.000194113	0.01478	0.02565	0.01236	0.05904	-0.04757	-0.06215	0.00264	-0.0365	-0.03476	0.02132
1.6159	0.01271	-0.0436	0.0144	0.00352	-0.07289	-0.01018	-0.01687	0.00317	0.03403	0.01244	-0.0189	-0.01148	-0.05013
1.61847	0.04622	-0.01408	0.04575	-0.02442	0.00317	0.02957	0.01559	-0.00732	-0.02087	0.05134	-0.04366	-0.00855	0.05264
1.62104	0.04041	0.03716	0.04576	0.03506	-0.03187	0.01927	0.05028	0.00515	0.00737	-0.01019	-0.0179	0.01196	0.01014
1.62361	0.00382	-0.03196	0.00369	0.00879	0.03978	-0.01899	-0.00208	-0.02201	-0.027	-0.03078	-0.0094	0.06222	0.0197
1.62618	-0.02562	0.02264	-0.03102	0.01474	-0.02605	-0.02277	0.01192	0.03771	-0.01712	-0.06	0.01731	-0.05139	-0.02277
1.62875	0.08583	0.00941	-0.03537	-0.00804	0.00583	-0.01985	0.00929	0.00827	-0.0349	-0.06645	-0.03563	0.01675	-0.0665
1.63132	0.05326	0.01725	-0.01787	-0.0262	0.01232	-0.0054	0.03833	-0.02068	-0.00991	-0.02007	-0.04954	0.00816	0.01054
1.63388	0.01715	0.03573	0.01673	0.01991	-0.02696	0.01772	0.02257	0.02008	0.03989	-0.00996	-0.02023	0.00663	0.04293
1.63645	0.02393	0.02624	0.00728	-0.00511	0.03218	0.01449	-0.00104	0.01237	0.0043	0.01967	-0.000552421	0.00152	-0.06038
1.63902	0.00618	0.03703	0.06461	-0.02968	-0.04834	-0.009	0.05774	0.02732	0.01883	0.01165	-0.02581	-0.03446	0.02972
1.64159	-0.00619	0.01088	0.01159	0.03038	0.05787	-0.01601	0.01964	0.0317	0.01491	-0.000906661	-0.01697	0.01452	0.01065
1.64416	0.01611	0.03547	-0.01112	-0.00447	-0.00662	-0.01397	-0.01321	-0.01252	-0.00146	0.00454	-0.09208	0.00768	-0.00805
1.64673	-0.00525	-0.01625	-0.04625	0.02781	-0.05558	0.0284	0.02368	0.00121	-0.0323	0.02236	-0.0565	0.03062	-0.02529
1.6493	0.02009	-0.02548	-0.07031	-0.03329	-0.0127	-0.01311	-0.01852	0.01829	0.02652	0.06064	-0.00652	-0.06401	0.00946
1.65187	0.02922	-0.0338	-0.03281	-0.02388	0.01294	-0.02517	0.033	0.00304	0.04002	-0.04521	-0.04906	0.0232	0.02716
1.65444	0.0386	0.04757	-0.00313	-0.00488	-0.01733	-0.01046	0.00418	0.02662	0.00825	0.03369	0.00557	-0.00164	-0.00060242
1.65701	-0.0141	0.01388	0.0393	0.00397	-0.02776	0.00865	0.03458	0.00317	-0.02593	-0.03841	-0.05129	-0.00147	0.00128
1.65957	0.06539	0.01095	0.0354	0.03933	0.03806	0.00768	-0.00952	-0.01204	-0.05592	0.05716	-0.02636	0.03066	-0.04122
1.66214	0.00999	0.02774	-0.000509982	0.01428	-0.0258	-0.00942	-0.00501	0.03392	0.02393	0.01938	-0.06239	-0.03395	0.00709
1.66471	0.02194	0.03874	0.02104	0.00303	0.05928	0.03531	0.00299	-0.01235	-0.01573	-0.02969	-0.0692	-0.00523	-0.03441
1.66728	-0.00312	-0.0123	-0.02053	0.03997	0.00714	0.02651	-0.01072	-0.01745	0.00086116	-0.00216	-0.02805	-0.05757	-0.03143
1.66985	0.00059782	0.04117	0.00482	0.02304	-0.01012	0.03122	-0.04454	0.03505	0.00221	0.00336	-0.02389	-0.02625	-0.02814
1.67242	-0.04642	-0.01922	0.01379	-0.02512	-0.01589	-0.00253	0.02232	0.06	0.0022	0.0459	-0.03378	-0.03252	-0.01993
1.67499	0.01329	0.04148	0.00838	0.01754	0.00567	0.01557	0.03338	-0.00564	0.0028	-0.03076	-0.06502	0.0145	-0.07165
1.67756	0.01347	0.00982	-7.66424e-05	-0.00874	-0.01757	0.0587	0.03309	0.00724	0.05475	-0.02188	-0.06698	-0.01946	-0.00381
1.68013	0.05259	-0.03428	0.01805	-0.00664	0.02055	0.02532	0.000235079	-0.0376	-0.03024	0.00301	-0.0669	-0.03027	-0.02736
1.6827	0.06433	0.02475	-0.00578	0.0808	-0.00989	0.00426	0.02872	0.07323	-0.00553	0.05086	-0.04709	-0.01282	0.03813
1.68526	0.02736	0.05094	-0.01458	0.03794	-0.00213	-0.02284	-0.00898	0.01366	-0.00445	-0.00151	0.0056	-0.0273	0.01742
1.68783	0.00836	-0.02614	0.00964	-0.04913	0.02994	0.00205	-0.0262	0.01197	0.00605	0.00608	-0.03144	-0.01128	-0.01934
1.6904	0.00967	0.01117	-0.00041504	-0.01779	-0.03979	0.01999	0.03849	0.00665	-0.00335	-0.00296	-0.00523	-0.02726	0.01947
1.69297	0.000701552	-0.02214	-0.0013	0.02561	0.05566	0.06721	0.03361	0.01543	0.0328	-0.02126	-0.01344	-0.00868	-0.028
1.69554	0.01968	0.00514	0.01924	-0.00756	0.05352	-0.01315	0.00554	0.01531	0.04467	-0.0196	-0.06093	0.00701	-0.01792
1.69811	-0.0271	-0.0032	-0.01592	-0.01573	-0.000759352	-0.04767	-0.02814	0.000353562	-0.01325	-0.01757	-0.08864	-0.01933	-0.01604
1.70068	0.03708	0.00927	-0.000591531	-0.02748	0.01485	0.000311502	0.00658	0.05063	0.00103	0.0233	-0.0163	-0.00839	0.00905
1.70325	-0.04581	0.01717	0.04434	-0.03467	-0.01952	0.00106	0.00821	0.06233	0.02773	0.01464	-0.00978	0.02219	-0.00281
1.70582	-0.02752	0.05179	-0.0098	0.0651	0.01888	-0.03369	-0.03022	0.05068	0.00974	0.01583	-0.04018	-0.02627	0.00931
1.70839	0.01194	-0.01951	0.02011	0.01645	0.03774	0.02896	-0.00234	0.01294	0.00643	-0.0348	0.00331	-0.02635	0.00904
1.71095	0.04159	0.01589	0.00337	-0.00975	-0.0247	-0.00974	0.05006	-0.02926	0.01771	0.0362	-0.05149	-0.01651	-0.01733
1.71352	0.05482	0.03075	0.08103	0.04563	-0.04447	-0.00537	-0.01145	-0.00233	-0.01045	0.03484	-0.03082	-0.00229	-0.04979
1.71609	-0.00275	-0.05113	-0.07147	0.0024	0.03502	0.03139	-0.02803	0.01053	0.00601	0.03208	0.0124	-0.02102	0.02754
1.71866	0.02859	0.01135	0.09188	0.04539	-0.0588	0.03552	0.04482	0.0311	-0.00604	0.00167	-0.00143	-0.02429	0.02642
1.72123	0.00474	-0.00518	0.01818	0.00341	0.05736	-0.02141	-0.00109	-0.00707	0.00936	-0.01575	-0.00563	-0.06074	-0.02699
1.7238	0.01067	-0.02793	0.04702	-0.00421	0.000247966	0.03557	0.01599	0.03304	0.01862	1.37683e-05	-0.00623	0.00122	0.00686
1.72637	0.00757	0.01914	-0.02787	0.03659	-0.01413	0.01794	-0.00377	0.04573	0.02932	-0.05301	-0.00813	-0.02892	-0.0191
1.72894	0.00124	0.02305	-0.05684	-0.02435	0.02653	-0.01759	0.03505	-0.04193	-0.03638	0.0201	-0.00619	-0.01743	-0.01323
1.73151	0.01505	-0.00464	-0.00531	-0.05276	-0.05449	0.04119	0.00202	0.00282	0.00414	0.01762	-0.02407	-0.01231	-0.00113
1.73408	0.01088	0.00247	0.02025	0.01553	0.00479	0.02859	-0.0291	0.01934	-0.0152	0.01066	0.00148	-0.01763	-0.02203
1.73664	0.02153	0.05182	-0.0581	-0.02755	0.000376758	0.00717	-0.01853	0.02604	-0.02699	0.01329	-0.03895	-0.0417	0.06806
1.73921	0.01082	0.07819	0.005	0.05244	0.00428	-0.01042	-0.01223	0.02396	-0.03272	-0.01138	-0.04872	-0.02541	0.04786
1.74178	-0.01896	0.00982	0.01955	0.03881	-0.0411	-0.0194	-0.01469	0.0168	0.04982	-0.01149	-0.07783	-0.03319	-0.04004
1.74435	0.04802	0.00798	-0.0315	0.000266328	0.02204	-0.01935	-0.00197	0.05693	-0.03056	-0.04198	-0.01982	-0.05828	0.01973
1.74692	0.05831	0.03632	0.01209	-0.04464	0.06646	-0.02294	0.000860845	0.01862	-0.01031	0.01675	0.01275	-0.005	0.01497
1.74949	-0.01112	0.00624	-0.04141	0.01023	-0.02159	-0.01324	0.04357	0.00517	0.06067	-0.02242	0.03907	-0.0418	-0.01942
1.75206	0.03245	0.00146	0.05139	0.04996	0.02994	0.02207	-0.01683	0.000273757	0.01815	-0.04351	0.01733	-0.01654	-0.0304
1.75463	-0.02698	0.02259	0.03242	-0.03269	0.02748	0.01919	-0.04193	0.02422	0.04674	0.01825	-0.01831	-0.01505	-0.01924
1.7572	-0.02768	-0.00259	-0.00457	-0.02958	-0.0129	0.07027	0.00285	0.04657	0.05509	0.0163	-0.0269	-0.03466	0.000370069
1.75977	0.06698	-0.01751	-0.01419	0.01457	-0.02983	-0.02361	0.000819586	-0.01016	-0.00296	0.00993	-0.01738	-0.01955	0.05439
1.76233	-0.042	0.00995	0.00375	-0.06042	0.03687	0.02873	0.01703	0.02439	-0.015	-0.02771	0.00394	-0.06742	0.01964
1.7649	-0.02547	0.05687	-0.00954	-0.02101	0.04263	-0.06769	-0.00522	-0.00872	0.02262	0.07181	-0.06164	-0.03095	0.01649
1.76747	-0.00525	-0.00341	-0.02429	0.02048	-0.01932	-0.0087	-0.01188	0.01178	0.04486	0.05863	0.02821	-0.0127	-0.02642
1.77004	-0.01833	0.08279	-0.01415	-0.00137	0.05602	0.03127	-0.01798	-0.02171	-0.02809	0.02101	-0.01299	-0.05013	-0.00251
1.77261	-0.02283	0.01877	0.03325	-0.01851	0.03238	0.07706	0.02267	-0.04263	-0.01146	-0.01012	-0.03523	-0.04362	-0.03765
1.77518	-0.01696	0.04234	0.01766	0.00231	-0.01764	-0.01272	0.01856	-0.01667	0.01634	-0.05837	-0.03021	-0.05849	0.01697
1.77775	0.04799	0.02176	-0.00231	-0.01396	0.01839	-0.00043887	0.0193	-0.0163	-0.00977	0.01035	-0.04755	-0.02266	-0.04609
1.78032	0.00851	0.04597	-0.01699	-0.0011	-0.03416	-0.03145	0.02703	0.0676	-0.0781	-0.05067	-0.01559	-0.01362	-0.02538
1.78289	0.00374	0.01512	-0.02139	0.02799	-0.00468	-0.03733	-0.05824	-0.00342	-0.000252078	-0.0052	-0.00572	-0.03913	0.01333
1.78546	-0.01122	0.02322	0.01972	0.04316	0.02088	-0.01936	0.02849	-0.0413	-0.03247	0.02681	-0.000406562	-0.07474	-0.07022
1.78802	-0.01832	-0.01117	0.03052	0.06526	0.01633	-0.00424	-0.00147	0.02147	-0.00574	0.01188	0.01949	0.01596	0.0058
1.79059	-0.00624	-0.02158	0.02371	0.05798	0.00837	0.0177	-0.01184	0.04662	-0.02718	0.0251	-0.03494	-0.02508	0.00349
1.79316	-0.0033	-0.04359	0.00188	0.02319	-0.02298	-0.00983	0.02498	-0.000566945	-0.0431	0.01019	-0.01816	-0.07206	-0.02269
1.79573	-0.00531	-0.03184	-0.01237	0.04729	-0.00108	0.02021	-0.01925	0.05172	0.01428	0.02513	-0.01289	-0.03084	-0.02765
1.7983	0.01815	0.06601	-0.02176	-0.04685	-0.02567	-0.04878	0.01564	-0.0016	-0.00318	-0.00118	-0.04116	-0.03027	-0.0084
1.80087	0.03143	-0.016	0.01019	-0.00489	-0.04202	0.01427	0.00536	-0.01578	0.02606	-0.00798	-0.02435	-0.06114	0.01157
1.80344	-0.05035	0.00159	0.03227	0.04989	0.02872	0.01158	0.0448	-0.02073	0.03576	-0.03525	-0.01473	0.02165	0.04156
1.80601	-0.02982	0.0452	-0.000769219	-0.01798	-0.00866	-0.04004	0.06402	0.00611	-0.01219	0.02437	-0.08164	-0.04717	-0.03726
1.80858	-0.00313	0.01831	0.02464	-0.05379	-0.03754	0.02202	0.0322	0.01292	-0.0062	0.04513	0.01003	-0.00727	-0.0177
1.81115	0.00988	0.03152	-0.02538	0.02901	-0.0056	-0.01833	0.08184	0.00636	0.0267	0.00896	-0.00736	-0.05067	0.04566
1.81371	-0.01228	0.0075	0.00919	-0.01323	0.08012	0.009	0.03377	0.00378	0.08061	0.03928	0.00265	-0.07729	0.0309
1.81628	-0.05301	0.07163	0.05917	0.01238	0.01673	0.00552	-0.00827	0.03886	-7.98766e-05	0.01478	-0.04607	-0.0102	-0.0263
1.81885	0.000192346	0.02975	-0.00782	0.00333	0.03812	0.02917	0.02534	0.00308	-0.00732	0.02206	-0.03465	-0.04425	0.00108
1.82142	-0.03259	0.00427	-0.01934	-0.02348	0.0283	-0.04744	0.02708	-0.02357	0.02257	0.02867	-0.00476	-0.03281	0.03078
1.82399	0.00251	0.04021	0.0115	-0.00859	0.00972	0.01154	-0.00899	0.04364	-0.00809	0.00214	-0.08737	-0.03361	-0.0368
1.82656	-0.01484	0.02691	-0.02025	-0.01873	-0.05138	-0.03595	-0.04181	0.02868	0.01519	0.01349	-0.000307553	0.01313	-0.00874
1.82913	-0.03896	-0.00558	0.00691	-0.0306	0.07481	-0.01266	0.000104257	-0.03213	0.03484	0.0067	-0.03348	-0.04323	-0.02849
1.8317	-0.007	-0.02164	0.01397	-0.05648	-0.00909	0.05864	0.05271	0.00575	0.0067	-0.01365	-0.03238	-0.04393	0.02706
1.83427	0.02228	0.01254	0.00012529	-0.0519	-0.01394	-0.02168	-0.00865	0.02597	-0.0564	-0.04179	-0.0385	-0.04393	0.00794
1.83684	-0.00329	0.04425	0.04978	0.03315	-0.00303	-0.00785	0.03465	0.07823	-0.05455	-0.03706	-0.05108	-0.0327	0.000672482
1.8394	-0.02289	0.06035	0.02736	-0.01175	-0.04752	0.03626	0.03607	-0.03699	-0.01414	-0.03627	-0.00178	-0.04226	-0.04686
1.84197	0.00122	-0.05162	-0.00218	-0.0057	0.01435	-0.00524	-0.0253	-0.01133	-0.08509	-0.02126	-0.06586	-0.06656	-0.00169
1.84454	0.01149	0.01825	-0.02928	0.01867	0.02672	0.05877	-0.01397	0.02433	-0.01519	0.02152	-0.05433	-0.05998	-0.00737
1.84711	-5.42804e-05	0.04944	-0.0091	0.00848	-0.01753	0.03599	0.01054	-0.0077	0.02311	-0.01669	0.000520655	-0.00156	0.00635
1.84968	0.01754	0.03569	-0.01634	0.00254	-0.03629	-0.00947	0.06466	-0.01032	-0.01091	0.03436	-0.00794	0.00484	-0.00694
1.85225	-0.00266	0.00395	0.02232	-0.02616	-0.01403	-0.000755731	0.04703	0.00316	-0.03154	-0.04561	-0.04881	-0.04725	0.02061
1.85482	0.02672	0.03315	-0.00377	0.02518	0.0035	-0.000529448	0.04104	0.00306	0.0549	0.03594	-0.06384	-0.02893	0.04667
1.85739	-0.03609	0.01087	-0.02842	-0.02605	-0.00852	-0.01287	0.04368	0.02901	-0.01437	0.01785	-0.03243	-0.0563	0.0297
1.85996	-0.0302	0.02438	-0.01226	0.00519	0.00185	-0.04438	0.000601117	-0.0183	-0.00917	0.00374	-0.01136	-0.05646	-0.03411
1.86253	0.03051	0.0409	-0.04691	-0.01698	0.0114	-0.01071	-0.02803	0.04778	0.0115	0.0069	-0.07045	-0.05705	0.02946
1.86509	0.02847	-0.02042	-0.05338	-0.01168	-0.00646	0.03331	0.00509	0.06206	0.00641	0.00127	-0.0513	-0.05881	-0.00332
1.86766	-0.06392	-0.02623	0.04912	0.04952	0.01135	-0.00614	0.01257	0.05943	0.01313	0.05187	-0.04568	-0.03872	0.07202
1.87023	0.03476	0.00286	-0.01997	0.05022	0.01856	0.03526	-0.03956	-0.03628	0.01677	-0.01539	-0.01971	-0.0072	0.05628
1.8728	-0.03108	0.0757	-0.03296	0.08279	-0.04602	0.0435	0.03089	0.03534	-0.00245	-0.08177	-0.04371	-0.02873	0.03977
1.87537	0.02431	0.02424	-0.00543	0.01883	0.0011	0.02171	0.04701	-0.0289	-0.0236	-0.03482	-0.01779	-0.05638	-0.01673
1.87794	-0.06327	-0.01868	0.0157	0.02049	-0.01032	0.03554	0.00969	-0.00321	-0.00108	-0.04655	0.00368	-0.00634	-0.01562
1.88051	-0.04369	0.01339	-0.02887	0.01282	-0.01123	0.03338	0.03341	0.02667	0.02185	0.00507	-0.00319	-0.0358	0.01809
1.88308	-0.01253	0.00468	-0.03875	0.02344	-0.01953	0.00968	0.05539	-0.02715	0.00591	0.00407	-0.02699	-0.03414	0.01716
1.88565	-0.04934	-0.00647	0.02585	0.00667	-0.04672	-0.01785	0.03815	0.01081	-0.00448	0.02645	0.0104	-0.00972	-0.01918
1.88822	0.05105	0.05687	0.00301	0.02724	0.02964	0.07772	0.00534	0.00933	0.01786	-0.00835	-0.02467	-0.02899	0.01755
1.89078	-0.01018	-0.03049	0.02619	-0.05097	0.04828	0.0091	0.03388	0.0079	0.02698	0.01154	-0.04421	-0.05501	-0.00259
1.89335	-0.03729	0.00901	0.02151	-0.02832	0.0134	-0.01142	0.04633	-0.0342	0.04333	-0.03725	-0.01408	-0.05729	-0.03323
1.89592	-0.02565	-0.01125	0.04026	0.02884	-0.05751	-0.01885	-0.03779	-0.04563	0.01796	0.0224	-0.01872	0.02299	0.000743805
1.89849	-0.0025	-0.01057	0.02122	-0.03621	0.09833	0.03336	0.04719	0.01912	-0.0152	-0.0077	0.01542	-0.07444	0.02504
1.90106	0.00822	0.06019	-0.02201	-0.0366	0.00892	-0.04576	-0.00601	0.06912	0.0087	-0.06018	0.01792	-0.01535	-0.0336
1.90363	-0.01717	-0.04649	-0.00829	0.02718	0.05447	0.000440593	-0.03822	-0.05879	-0.02039	-0.02646	-0.08089	0.00202	0.00292
1.9062	0.03176	-0.03088	0.04219	-0.02768	0.02357	0.01906	0.03555	-0.01426	0.0182	0.00439	-0.01435	-0.02689	0.02334
1.90877	0.02113	-0.0145	-0.01264	0.00551	-0.04234	-0.00369	0.02366	0.03548	-0.03847	-0.01507	-0.00481	-0.01918	-0.02438
1.91134	0.00624	0.00124	0.04634	-0.03143	0.03444	0.06713	0.0247	-0.00274	-0.01166	-0.024	0.00252	-0.0053	-0.01611
1.91391	-0.07094	-0.0149	0.00778	-0.01532	-0.00151	-0.05433	-0.03275	0.02934	-0.01369	-0.00954	0.02264	-0.02669	0.01722
1.91647	0.00257	0.06204	0.02199	0.01624	-0.01091	0.03345	0.0251	-0.0097	-0.01165	-0.08361	-0.06609	-0.03233	0.07048
1.91904	-0.01055	0.01361	-0.01494	-0.0326	0.01802	-0.00909	0.03878	0.06291	0.02001	-0.03093	-0.05338	-0.04481	0.04788
1.92161	0.02511	0.01647	0.03527	0.00587	0.024	0.00752	0.01906	0.0082	0.04891	-0.01915	0.00371	-0.03506	-0.02996
1.92418	-0.00232	0.10073	-0.02582	0.02662	-0.01659	-0.04177	-0.03408	-0.04046	0.07444	0.01729	-0.00638	0.0022	-0.01744
1.92675	-0.04783	-0.03925	0.01077	0.04641	0.02736	0.05643	0.04236	0.00773	0.0205	-0.05702	0.01566	0.00257	0.01258
1.92932	0.03906	-0.02203	-0.03841	0.00723	-0.03429	-0.04046	0.01834	-0.02454	0.0192	0.04136	-0.01555	-0.06217	-0.00413
1.93189	0.000905062	0.01544	-0.04856	-0.05316	0.03356	0.03255	0.05405	-0.00507	-0.01847	-0.0079	-0.05406	-0.05965	-0.00911
1.93446	-0.01729	-0.02776	-0.05916	-0.03113	0.06559	0.01313	-0.00844	-0.01176	-0.0263	-0.0013	-0.04501	-0.03931	0.01704
1.93703	0.03706	-0.0291	0.03356	-0.00844	0.00922	0.00395	0.0351	-0.01566	-0.00352	-0.02776	-0.02048	-0.03609	0.03701
1.9396	-0.00607	-0.00217	-0.04303	0.00406	0.03865	-0.01981	0.02834	-0.03971	0.00831	-0.00776	0.00565	0.00171	-0.02912
1.94216	0.02664	-0.00764	-0.02704	0.0358	0.02211	-0.01114	0.00706	0.00575	-0.01557	-0.00392	0.02647	-0.01165	0.06003
1.94473	-0.00577	-0.03838	-0.03573	0.03987	-0.01953	0.03383	-0.01989	0.03116	-0.000551726	0.01766	-0.02967	-0.03225	-0.00793
1.9473	-0.02717	0.06384	0.01829	0.06542	0.02618	0.0012	0.04824	-0.05049	-0.03464	-0.02634	0.0036	-0.06292	0.03633
1.94987	-0.01163	0.01026	0.01816	0.00449	0.01215	-0.02634	0.00928	0.02479	0.058	-0.00422	-0.01946	0.00751	0.0261
1.95244	-0.02006	0.01692	-0.00473	0.00204	-0.06744	-0.02042	-0.02972	-0.01392	-0.03606	0.01424	-0.01091	-0.000646575	-0.01748
1.95501	0.00996	0.03402	-0.039	0.01889	0.04825	-0.0119	-0.06485	-0.02661	-0.00185	-0.02259	-0.06114	0.0237	-0.0273
1.95758	-0.04266	-0.01335	0.05113	0.01428	-0.00475	0.03199	0.04986	-0.00667	-0.03196	-0.01725	0.03678	-0.04752	-0.00136
1.96015	0.00394	-0.00283	-0.04898	-0.0033	-0.04794	-0.0095	-0.00754	0.01713	0.04095	0.00377	-0.00386	0.01245	0.00429
1.96272	0.03956	0.03694	0.04528	-0.03093	0.04998	-0.00528	0.04682	0.02489	0.01023	-0.03983	-0.0086	0.03595	0.02526
1.96529	0.04077	-0.02887	0.02286	0.04786	-0.01198	0.00721	0.04511	-0.00339	-0.03522	0.02847	0.00945	-0.01882	0.00191
1.96785	0.02796	0.03102	-0.01881	-0.04652	-0.00755	0.01971	0.00264	-0.00209	-0.00275	-0.01707	-0.04839	-0.00988	0.04382
1.97042	-0.01117	-0.03591	0.02899	0.01236	-0.02419	0.04572	0.02081	-0.03521	0.00776	0.01894	0.0203	-0.0131	-0.00776
1.97299	-0.02182	-0.05734	-0.0232	-0.01843	0.04035	-0.01115	-0.02795	-0.01986	0.06884	0.00944	0.00537	0.03453	0.02446
1.97556	-0.02538	0.01037	-0.05433	0.00505	0.00106	0.07108	-0.00151	0.01178	-0.0048	0.06283	-0.01459	-0.00576	-0.01488
1.97813	0.00687	-0.03721	-0.05417	0.00765	-0.01234	-0.00301	-0.02653	-0.02059	0.02003	-0.01537	0.02877	0.0086	-0.03692
1.9807	-0.02761	-0.01891	-0.05323	0.00316	-0.00873	-0.02905	-0.01933	-0.00246	-0.02291	-0.01367	-0.02127	-0.02864	0.04746
1.98327	0.0042	-0.04827	-0.02881	0.0397	-0.00357	0.04378	-0.04052	-0.01392	0.01558	-0.017	-0.02642	0.01859	-0.0276
1.98584	0.01873	0.03845	-0.02751	-0.01715	0.0435	-0.02741	-0.0418	0.03338	-0.03721	-0.03313	-0.01216	0.00993	0.00632
1.98841	-0.05596	0.01258	-0.05128	-0.02993	-0.01662	0.01592	-0.05617	0.02917	0.04696	0.000722338	-0.02986	-0.01382	-0.01363
1.99098	-0.01456	-0.01477	-0.04494	0.01439	0.02753	0.01624	-0.0292	0.01103	0.00977	-0.04591	0.02346	-0.00408	-0.01903
1.99354	0.00811	0.00744	-0.01003	-0.07392	-0.079	-0.000655918	0.00745	-0.00194	-0.01836	0.02705	-0.01961	-0.00397	-0.02845
1.99611	0.00804	0.02474	-0.00767	-0.03436	-0.04628	0.00174	0.02293	-0.03645	-0.02245	0.0073	-0.01578	-0.01152	-0.02141
1.99868	0.04158	0.00599	-0.00421	-0.00997	-0.02884	0.00169	-0.05262	0.01679	-0.0389	0.00421	-0.04073	0.0255	-0.02836
2.00125	-0.01697	-0.05138	-0.01938	0.00487	-0.07536	0.05392	0.01455	0.02944	0.03457	-0.0457	0.04134	3.10925e-05	0.01407
2.00382	-0.01592	0.00209	0.03142	0.0257	0.05249	-0.04469	-0.02927	-0.000207211	0.00821	-0.01002	-0.01371	0.02461	-0.06013
2.00639	-0.01892	0.01799	0.04407	0.04335	-0.041	0.00961	-0.00278	-0.03672	0.0227	0.00573	-0.01778	-0.06386	-0.07154
2.00896	0.03529	-0.01663	-0.003	-0.00117	0.01951	0.01931	0.05865	-0.00131	-0.01475	-0.00857	0.00336	-0.0234	0.00213
2.01153	-0.04748	-0.04486	0.04501	-0.02813	-0.01406	0.00836	-0.04717	0.00347	-0.03208	0.01294	-0.01495	-0.00363	-0.02948
2.0141	-0.00034665	0.02876	-0.01696	-0.04929	-0.05132	0.05941	-0.01221	-0.0035	-0.00399	0.04382	-0.000471818	-0.05673	-0.02774
2.01667	0.02673	-0.01162	0.0796	-0.01209	-0.04202	-0.04758	-0.04481	0.04445	0.07527	0.04961	-0.02963	-0.000869695	-0.03835
2.01923	-0.00796	0.01181	-0.06842	-0.00224	-0.04114	0.0334	-0.01877	0.00858	-0.01162	-0.01647	-0.00647	0.00575	-0.00616
2.0218	-0.02417	0.05034	-0.00358	0.03133	-0.04035	-0.09332	0.000177727	-0.01795	0.02798	-0.00907	-0.04196	0.02967	-0.0118
2.02437	0.02531	-0.00598	0.01897	0.03972	-0.04804	-0.01821	-0.00751	-0.02334	0.0307	0.03504	-0.0085	-0.02475	0.01192
2.02694	0.01797	-0.01685	-0.00535	0.02343	-0.03656	0.00823	-0.00912	-0.04546	0.04901	0.00999	0.03003	-0.01067	0.00319
2.02951	0.08312	-0.01124	-0.01768	0.03299	-0.03796	-0.00057354	-0.00896	-0.0342	0.0074	-0.04869	-0.01978	0.00148	-0.05084
2.03208	-0.00782	0.03939	0.01497	-0.01736	-0.05965	-0.00468	-0.0477	-0.03175	-0.05172	-0.0106	-0.000102244	0.06967	0.03799
2.03465	-0.01479	-0.08709	0.01046	0.00675	-0.02117	0.00709	-0.02884	0.02002	0.01754	0.05055	0.02226	0.02623	0.02969
2.03722	0.01282	0.01549	-0.0156	0.08491	-0.03611	-0.02614	0.00519	0.01351	-0.04167	0.00879	0.02866	0.04575	-0.00727
2.03979	0.03165	0.02953	-0.018	-0.04477	0.0183	0.02821	0.01308	-0.05472	0.05104	0.00836	0.02626	0.03971	-0.02572
2.04236	-0.0283	-0.02084	-0.01233	-0.05537	-0.0131	0.0069	0.00741	-0.00856	0.00555	-0.04817	-0.02102	-0.01727	-0.05482
2.04492	0.01357	0.00251	0.00493	-0.02321	-0.01432	0.02387	0.03575	0.00193	-0.02331	-0.00746	-0.000349404	0.05238	-0.00301
2.04749	-0.04554	-0.01108	0.05272	0.00936	-0.00869	-0.05823	0.02733	0.04013	0.03149	0.02257	0.01913	0.0247	-0.00572
2.05006	-0.06313	0.01842	0.02062	0.00471	-0.07559	0.03596	0.00142	-0.01587	-0.01666	-0.0478	0.00272	-0.01499	0.01562
2.05263	0.01577	-0.02317	-0.04413	0.04285	-0.00299	0.03316	0.01667	0.01551	0.02073	-0.06276	0.03139	0.03016	0.07999
2.0552	-0.00166	-0.04606	0.01416	-0.01036	0.01931	0.03363	-0.01317	-0.01943	-0.07652	0.01594	-0.0045	0.0579	0.00351
2.05777	-0.0664	-0.04702	-0.02278	0.01695	-0.02245	0.02262	-0.00887	0.00427	0.04278	0.00124	-0.00348	0.03811	-0.00402
2.06034	0.05474	0.01807	-0.0144	0.07345	0.01665	-0.0175	0.02518	0.01921	0.02099	-0.000334104	0.04747	0.10337	0.01775
2.06291	0.00931	0.03166	-0.01061	0.04088	-0.05187	-0.01907	-0.0161	0.01045	-0.00937	-0.00179	0.00478	0.00906	-0.02407
2.06548	-0.00214	0.01372	-0.02561	0.0501	-0.02401	0.04	0.03096	0.03415	0.04303	0.04125	0.0135	0.02639	0.04608
2.06805	0.01784	0.03127	-0.00295	0.0212	-0.02482	-0.05811	-0.00409	-0.01747	-0.00935	0.01451	0.02442	0.03921	0.08666
2.07061	-0.04749	-0.00766	0.00925	0.00183	0.0179	0.02928	-0.02026	0.02117	-0.03329	0.04063	0.01274	0.04198	-0.03055
2.07318	0.0204	-0.02938	-0.04157	0.04093	-0.04628	-0.05317	0.0307	-0.03931	-0.01644	-0.07427	0.0679	-0.01565	-0.01108
2.07575	0.05886	-0.01762	-0.02737	-0.000254177	-0.05062	-0.02951	-0.00415	-0.03782	-0.00333	0.04026	0.032	-0.00805	0.02698
2.07832	0.02314	-0.03204	-0.00992	-0.0387	-0.01199	0.00168	-0.00153	0.00685	-0.00943	0.00741	-0.01423	-0.05106	-0.00565
2.08089	-0.00725	-0.00509	-0.01044	-0.02217	0.02397	-0.0181	0.01193	0.000477631	0.01372	-0.00535	0.02146	-0.02288	0.02278
2.08346	0.00809	-0.03042	-0.01678	-0.01138	0.00663	-0.00923	0.05415	0.09481	-0.00841	-0.02324	-0.00139	0.00603	0.02518
2.08603	0.0071	-0.05596	0.02846	-0.06156	-0.02765	0.00216	-0.04345	0.000342677	0.00808	-0.08213	0.0383	0.00961	-0.00591
2.0886	-0.03996	-0.08816	-0.05376	-0.0437	-0.02145	0.03858	-0.05816	0.07278	-0.01158	-0.03892	0.02871	0.01103	0.02938
2.09117	-0.02408	-0.01389	0.05059	0.03778	0.03043	-0.04114	0.01218	-0.00526	-0.03875	-0.02664	0.03393	0.01757	0.02805
2.09374	0.0126	0.00333	-0.06576	-0.00772	0.02696	-0.04387	-0.00906	-0.02336	0.06358	-0.02373	-0.03379	-0.01689	-0.02492
2.0963	0.03317	-0.01053	0.03784	0.01333	-0.04247	0.01729	-0.01118	0.00168	-0.03494	0.05261	0.01925	0.02809	0.0183
2.09887	0.02702	0.02615	0.00989	0.03858	0.00256	0.02377	-0.01207	0.02821	-0.02652	0.02079	0.00701	-0.01022	-0.02168
2.10144	-0.03382	0.0591	0.02902	0.00628	0.02754	0.00253	0.000869231	-0.03322	-0.02708	-0.00763	0.03973	0.00202	0.00481
2.10401	-0.01283	0.0013	-0.03199	0.02463	-0.03331	0.00719	0.04765	0.00152	0.02696	-0.00228	-0.00651	0.00354	0.00711
2.10658	-0.04083	0.01489	-0.08578	0.02582	-0.02649	0.07478	0.01145	-0.02066	-0.00579	-0.04161	-0.05861	0.03119	0.00403
2.10915	-0.00336	-0.0119	0.01453	0.01542	0.02807	0.05302	0.04504	-0.000501058	0.00193	-0.01749	-0.01009	0.00129	-0.05114
2.11172	-0.02936	-0.03336	0.0302	0.02514	0.01103	-0.05645	0.03209	-0.03108	-0.02304	-0.01551	0.06624	0.04343	-0.04614
2.11429	-0.00654	-0.06259	0.00222	-0.0423	0.01512	-0.000817606	-0.03182	0.01261	-0.000779618	-0.08208	-0.00616	-0.06314	0.00839
2.11686	0.05718	-0.04461	-0.02951	-0.05711	0.02718	-0.02405	0.00476	-0.00569	0.008	-0.01068	0.00251	0.0092	-0.00778
2.11943	-0.04149	-0.00305	0.06245	0.04015	-0.02727	-0.01201	0.02337	-0.03252	0.007	-0.03558	-0.02125	0.08375	0.01894
2.12199	0.05577	-0.02481	0.00519	0.00541	0.03504	0.00136	0.01103	-0.02149	0.00345	0.04251	-0.00201	-0.02373	-0.02732
2.12456	0.01215	-0.0066	0.02147	-0.02726	0.00334	-0.04089	0.02489	0.05183	-0.07834	-0.0738	-0.00203	0.04942	0.01759
2.12713	0.00745	-0.04459	-0.03284	0.02338	0.01551	-0.00366	0.01865	0.08446	-0.01193	-0.0226	-0.00468	0.0365	-0.02893
2.1297	-0.08257	-0.02377	0.03894	0.02012	0.03624	0.00173	0.00231	0.00144	0.01047	-0.04176	-0.02039	0.03111	-0.00432
2.13227	0.0104	0.02958	0.02926	-0.02097	-0.039	0.03037	0.0164	-0.04663	0.02653	0.00758	0.05276	0.0115	-0.02428
2.13484	0.01524	-0.00369	0.02338	0.0503	-0.00498	0.03923	0.05321	-0.000902305	-0.01255	-0.01145	0.01825	0.05723	0.01536
2.13741	-0.0177	0.03571	-0.0741	-0.06647	-0.00831	0.01132	0.03407	0.01954	0.07415	-0.03792	-0.0328	-0.01149	-0.04763
2.13998	-0.00501	-0.00251	-0.02341	0.02044	-0.00105	-0.01931	-0.04054	-0.0619	0.00534	-0.06892	0.02513	0.05966	0.02376
2.14255	-0.03074	0.00183	-0.000901617	0.00373	-0.01063	-0.01133	0.03407	-0.000964035	-0.000655105	0.01262	0.06099	0.0077	0.01213
2.14512	-0.04228	-0.00581	-0.04292	-0.01021	-0.00349	0.02538	0.01547	0.0278	0.01396	0.00545	0.01853	-0.000268888	0.05315
2.14768	0.02633	-0.00273	-0.0235	0.02756	-0.01277	-0.03182	0.03018	0.01885	0.00992	0.02377	0.10407	0.05795	0.04267
2.15025	-0.00381	0.02175	-0.00152	-0.01887	0.01637	0.02686	0.01231	-0.01614	0.03298	-0.02179	0.00657	0.02966	0.0406
2.15282	-0.02833	-0.09184	-0.04276	-0.02314	0.00515	-0.04001	0.000199107	-0.00604	-0.02079	-0.0062	0.056	0.00695	0.06799
2.15539	0.01323	-0.05847	-0.02239	0.04753	0.03654	0.03245	0.01537	0.07025	0.00577	-0.03963	0.00561	-0.00185	0.01217
2.15796	0.01868	-0.01907	0.0071	0.00666	0.0067	0.03825	0.00143	-0.04151	-0.00545	-0.04617	0.03228	-0.00969	0.00117
2.16053	-0.0212	-0.01811	-0.00672	-0.00651	0.02663	-0.07197	0.00181	-0.00283	-0.0477	-0.03602	-0.01337	-0.02089	-0.05612
2.1631	-0.00245	-0.01309	0.00923	0.03255	-0.07523	-0.02158	0.06349	0.02177	-0.01973	-0.03859	-0.00149	0.01716	0.031
2.16567	0.00313	0.0022	7.58655e-05	0.02723	0.00388	-0.03323	0.02889	0.03494	-0.00396	-0.03915	0.06953	0.01127	-0.02261
2.16824	-0.00459	-0.04515	0.01738	-0.0436	0.02003	-0.01549	0.05107	0.02229	0.02257	0.02528	0.07821	0.00569	0.02887
2.17081	0.03423	-0.03067	0.01552	-0.02467	-0.04411	-0.00802	-0.00322	0.02806	0.00108	-0.04156	0.03909	-0.02725	-0.00557
2.17337	0.03303	-0.04317	0.0198	-0.05305	0.02951	-0.02245	-0.01958	-0.00203	-0.02021	0.01488	-0.00253	-0.02763	-0.03338
2.17594	-0.0705	-0.00973	0.05844	-0.04706	-0.06321	-0.04254	-0.0096	0.03311	-0.03235	0.000941222	0.03048	0.03011	-0.07273
2.17851	-9.66243e-05	-0.02071	0.05284	-0.01422	-0.00659	-0.03542	-0.02563	-0.03422	-0.02074	0.000322316	0.03996	0.00284	-0.08345
2.18108	-0.009	-0.03209	0.03017	0.02921	0.01175	0.04762	-0.02742	0.01303	-0.01709	0.03555	0.0759	0.03744	-0.02742
2.18365	0.02815	0.03047	0.00589	-0.02762	-0.01071	-0.0074	-0.02129	0.00338	0.03067	-0.02038	0.01047	-0.02877	0.00856
2.18622	0.00881	-0.02473	0.01624	-0.03253	-0.00298	-0.0336	-0.03467	-0.03938	0.00468	-0.0402	0.00506	-0.02466	0.01939
2.18879	0.02607	-0.06279	-0.02767	-0.02421	-0.01674	0.01608	-0.03033	-0.05353	0.02551	-0.00835	0.06392	0.02098	-0.01642
2.19136	-0.02982	0.01666	0.01236	-0.02039	0.03046	-0.000930983	0.02728	-0.01107	0.0233	-0.02757	0.01938	0.04891	0.01175
2.19393	-0.12579	0.03627	0.01671	-0.03798	0.00787	0.0319	-0.00171	0.00741	0.00755	-0.0041	0.06415	0.02614	-0.04847
2.1965	-0.0164	0.02914	0.02012	-0.00378	-0.00318	-0.02515	-0.01183	-0.00253	0.03659	0.04172	0.02776	-0.000610104	-0.0363
2.19906	-0.06323	0.02642	0.01669	0.08003	-0.04362	-0.04981	-0.03119	-0.08354	-0.02487	0.01182	0.08031	0.03075	-0.01029
2.20163	-0.10735	-0.00324	-0.01053	-0.03185	0.01285	0.0132	0.03164	-0.00914	-0.03141	-0.04092	0.03987	-0.04201	-0.0164
2.2042	-0.0109	0.02572	-0.02487	0.05297	-0.02825	-0.03174	-0.00151	-0.02169	-0.02472	0.02447	-0.00323	0.06989	-0.04132
2.20677	0.01869	0.03788	-0.06687	0.04121	-0.01486	-0.04207	0.01462	0.0145	-0.00164	0.0014	0.06835	0.05868	0.01611
2.20934	0.02465	0.00196	-0.0238	-0.04242	-0.01163	-0.04538	-0.02699	0.05673	0.00986	-0.06129	0.01722	0.01567	-0.02046
2.21191	-0.009	-0.04797	-0.03034	-0.01243	0.00568	-0.05897	0.00167	0.03256	-0.07891	-0.06116	0.06022	0.04178	-0.01768
2.21448	0.01961	0.02527	0.01108	0.02	0.026	-0.0427	-0.02359	-0.03752	-0.02316	-0.01693	0.08811	0.01983	0.03983
2.21705	0	0	0	0	0	0	0	0	0	0	0	0	0
2.21962	0	0	0	0	0	0	0	0	0	0	0	0	0
2.22219	0	0	0	0	0	0	0	0	0	0	0	0	0
2.22475	0	0	0	0	0	0	0	0	0	0	0	0	0
2.22732	0	0	0	0	0	0	0	0	0	0	0	0	0
2.22989	0	0	0	0	0	0	0	0	0	0	0	0	0
2.23246	0	0	0	0	0	0	0	0	0	0	0	0	0
2.23503	0	0	0	0	0	0	0	0	0	0	0	0	0
2.2376	0	0	0	0	0	0	0	0	0	0	0	0	0
2.24017	0	0	0	0	0	0	0	0	0	0	0	0	0
2.24274	0	0	0	0	0	0	0	0	0	0	0	0	0
2.24531	0	0	0	0	0	0	0	0	0	0	0	0	0
2.24788	0	0	0	0	0	0	0	0	0	0	0	0	0
2.25044	0	0	0	0	0	0	0	0	0	0	0	0	0
2.25301	0	0	0	0	0	0	0	0	0	0	0	0	0
2.25558	0	0	0	0	0	0	0	0	0	0	0	0	0
2.25815	0	0	0	0	0	0	0	0	0	0	0	0	0
2.26072	0	0	0	0	0	0	0	0	0	0	0	0	0
2.26329	0	0	0	0	0	0	0	0	0	0	0	0	0
2.26586	0	0	0	0	0	0	0	0	0	0	0	0	0
2.26843	0	0	0	0	0	0	0	0	0	0	0	0	0
2.271	0	0	0	0	0	0	0	0	0	0	0	0	0
2.27357	0	0	0	0	0	0	0	0	0	0	0	0	0
2.27613	0	0	0	0	0	0	0	0	0	0	0	0	0
2.2787	0	0	0	0	0	0	0	0	0	0	0	0	0
2.28127	0	0	0	0	0	0	0	0	0	0	0	0	0
2.28384	0	0	0	0	0	0	0	0	0	0	0	0	0
2.28641	0	0	0	0	0	0	0	0	0	0	0	0	0
2.28898	0	0	0	0	0	0	0	0	0	0	0	0	0
2.29155	0	0	0	0	0	0	0	0	0	0	0	0	0
2.29412	0	0	0	0	0	0	0	0	0	0	0	0	0
2.29669	0	0	0	0	0	0	0	0	0	0	0	0	0
2.29926	0	0	0	0	0	0	0	0	0	0	0	0	0
2.30182	0	0	0	0	0	0	0	0	0	0	0	0	0
2.30439	0	0	0	0	0	0	0	0	0	0	0	0	0
2.30696	0	0	0	0	0	0	0	0	0	0	0	0	0
2.30953	0	0	0	0	0	0	0	0	0	0	0	0	0
2.3121	0	0	0	0	0	0	0	0	0	0	0	0	0
2.31467	0	0	0	0	0	0	0	0	0	0	0	0	0
2.31724	0	0	0	0	0	0	0	0	0	0	0	0	0
2.31981	0	0	0	0	0	0	0	0	0	0	0	0	0
2.32238	0	0	0	0	0	0	0	0	0	0	0	0	0
2.32495	0	0	0	0	0	0	0	0	0	0	0	0	0
2.32751	0	0	0	0	0	0	0	0	0	0	0	0	0
2.33008	0	0	0	0	0	0	0	0	0	0	0	0	0
2.33265	0	0	0	0	0	0	0	0	0	0	0	0	0
2.33522	0	0	0	0	0	0	0	0	0	0	0	0	0
2.33779	0	0	0	0	0	0	0	0	0	0	0	0	0
2.34036	0	0	0	0	0	0	0	0	0	0	0	0	0
2.34293	0	0	0	0	0	0	0	0	0	0	0	0	0
2.3455	0	0	0	0	0	0	0	0	0	0	0	0	0
2.34807	0	0	0	0	0	0	0	0	0	0	0	0	0
2.35064	0	0	0	0	0	0	0	0	0	0	0	0	0
2.3532	0	0	0	0	0	0	0	0	0	0	0	0	0
2.35577	0	0	0	0	0	0	0	0	0	0	0	0	0
2.35834	0	0	0	0	0	0	0	0	0	0	0	0	0
2.36091	0	0	0	0	0	0	0	0	0	0	0	0	0
2.36348	0	0	0	0	0	0	0	0	0	0	0	0	0
2.36605	0	0	0	0	0	0	0	0	0	0	0	0	0
2.36862	0	0	0	0	0	0	0	0	0	0	0	0	0
2.37119	0	0	0	0	0	0	0	0	0	0	0	0	0
2.37376	0	0	0	0	0	0	0	0	0	0	0	0	0
2.37633	0	0	0	0	0	0	0	0	0	0	0	0	0
2.37889	0	0	0	0	0	0	0	0	0	0	0	0	0
2.38146	0	0	0	0	0	0	0	0	0	0	0	0	0
2.38403	0	0	0	0	0	0	0	0	0	0	0	0	0
2.3866	0	0	0	0	0	0	0	0	0	0	0	0	0
2.38917	0	0	0	0	0	0	0	0	0	0	0	0	0
2.39174	0	0	0	0	0	0	0	0	0	0	0	0	0
2.39431	0	0	0	0	0	0	0	0	0	0	0	0	0
2.39688	0	0	0	0	0	0	0	0	0	0	0	0	0
2.39945	0	0	0	0	0	0	0	0	0	0	0	0	0
2.40202	0	0	0	0	0	0	0	0	0	0	0	0	0
2.40458	0	0	0	0	0	0	0	0	0	0	0	0	0
2.40715	0	0	0	0	0	0	0	0	0	0	0	0	0
2.40972	0	0	0	0	0	0	0	0	0	0	0	0	0
2.41229	0	0	0	0	0	0	0	0	0	0	0	0	0
2.41486	0	0	0	0	0	0	0	0	0	0	0	0	0
2.41743	0	0	0	0	0	0	0	0	0	0	0	0	0
2.42	0	0	0	0	0	0	0	0	0	0	0	0	0
2.42257	0	0	0	0	0	0	0	0	0	0	0	0	0
2.42514	0	0	0	0	0	0	0	0	0	0	0	0	0
2.42771	0	0	0	0	0	0	0	0	0	0	0	0	0
2.43027	0	0	0	0	0	0	0	0	0	0	0	0	0
2.43284	0	0	0	0	0	0	0	0	0	0	0	0	0
2.43541	0	0	0	0	0	0	0	0	0	0	0	0	0
2.43798	0	0	0	0	0	0	0	0	0	0	0	0	0
2.44055	0	0	0	0	0	0	0	0	0	0	0	0	0
2.44312	0	0	0	0	0	0	0	0	0	0	0	0	0
2.44569	0	0	0	0	0	0	0	0	0	0	0	0	0
2.44826	0	0	0	0	0	0	0	0	0	0	0	0	0
2.45083	0	0	0	0	0	0	0	0	0	0	0	0	0
2.4534	0	0	0	0	0	0	0	0	0	0	0	0	0
2.45596	0	0	0	0	0	0	0	0	0	0	0	0	0
2.45853	0	0	0	0	0	0	0	0	0	0	0	0	0
2.4611	0	0	0	0	0	0	0	0	0	0	0	0	0
2.46367	0	0	0	0	0	0	0	0	0	0	0	0	0
2.46624	0	0	0	0	0	0	0	0	0	0	0	0	0
2.46881	0	0	0	0	0	0	0	0	0	0	0	0	0
2.47138	0	0	0	0	0	0	0	0	0	0	0	0	0
2.47395	0	0	0	0	0	0	0	0	0	0	0	0	0
2.47652	0	0	0	0	0	0	0	0	0	0	0	0	0
2.47909	0	0	0	0	0	0	0	0	0	0	0	0	0
2.48165	0	0	0	0	0	0	0	0	0	0	0	0	0
2.48422	0	0	0	0	0	0	0	0	0	0	0	0	0
2.48679	0	0	0	0	0	0	0	0	0	0	0	0	0
2.48936	0	0	0	0	0	0	0	0	0	0	0	0	0
2.49193	0	0	0	0	0	0	0	0	0	0	0	0	0
2.4945	0	0	0	0	0	0	0	0	0	0	0	0	0
2.49707	0	0	0	0	0	0	0	0	0	0	0	0	0
2.49964	0	0	0	0	0	0	0	0	0	0	0	0	0
2.50221	0	0	0	0	0	0	0	0	0	0	0	0	0
2.50478	0	0	0	0	0	0	0	0	0	0	0	0	0
2.50734	0	0	0	0	0	0	0	0	0	0	0	0	0
2.50991	0	0	0	0	0	0	0	0	0	0	0	0	0
2.51248	0	0	0	0	0	0	0	0	0	0	0	0	0
2.51505	0	0	0	0	0	0	0	0	0	0	0	0	0
2.51762	0	0	0	0	0	0	0	0	0	0	0	0	0
2.52019	0	0	0	0	0	0	0	0	0	0	0	0	0
2.52276	0	0	0	0	0	0	0	0	0	0	0	0	0
2.52533	0	0	0	0	0	0	0	0	0	0	0	0	0
2.5279	0	0	0	0	0	0	0	0	0	0	0	0	0
2.53047	0	0	0	0	0	0	0	0	0	0	0	0	0
2.53303	0	0	0	0	0	0	0	0	0	0	0	0	0
2.5356	0	0	0	0	0	0	0	0	0	0	0	0	0
2.53817	0	0	0	0	0	0	0	0	0	0	0	0	0
2.54074	0	0	0	0	0	0	0	0	0	0	0	0	0
2.54331	0	0	0	0	0	0	0	0	0	0	0	0	0
2.54588	0	0	0	0	0	0	0	0	0	0	0	0	0
2.54845	0	0	0	0	0	0	0	0	0	0	0	0	0
2.55102	0	0	0	0	0	0	0	0	0	0	0	0	0
2.55359	0	0	0	0	0	0	0	0	0	0	0	0	0
2.55616	0	0	0	0	0	0	0	0	0	0	0	0	0
2.55872	0	0	0	0	0	0	0	0	0	0	0	0	0
2.56129	0	0	0	0	0	0	0	0	0	0	0	0	0
2.56386	0	0	0	0	0	0	0	0	0	0	0	0	0
2.56643	0	0	0	0	0	0	0	0	0	0	0	0	0
2.569	0	0	0	0	0	0	0	0	0	0	0	0	0
2.57157	0	0	0	0	0	0	0	0	0	0	0	0	0
2.57414	0	0	0	0	0	0	0	0	0	0	0	0	0
2.57671	0	0	0	0	0	0	0	0	0	0	0	0	0
2.57928	0	0	0	0	0	0	0	0	0	0	0	0	0
2.58185	0	0	0	0	0	0	0	0	0	0	0	0	0
2.58441	0	0	0	0	0	0	0	0	0	0	0	0	0
2.58698	0	0	0	0	0	0	0	0	0	0	0	0	0
2.58955	0	0	0	0	0	0	0	0	0	0	0	0	0
2.59212	0	0	0	0	0	0	0	0	0	0	0	0	0
2.59469	0	0	0	0	0	0	0	0	0	0	0	0	0
2.59726	0	0	0	0	0	0	0	0	0	0	0	0	0
2.59983	0	0	0	0	0	0	0	0	0	0	0	0	0
2.6024	0	0	0	0	0	0	0	0	0	0	0	0	0
2.60497	0	0	0	0	0	0	0	0	0	0	0	0	0
2.60754	0	0	0	0	0	0	0	0	0	0	0	0	0
2.6101	0	0	0	0	0	0	0	0	0	0	0	0	0
2.61267	0	0	0	0	0	0	0	0	0	0	0	0	0
2.61524	0	0	0	0	0	0	0	0	0	0	0	0	0
2.61781	0	0	0	0	0	0	0	0	0	0	0	0	0
2.62038	0	0	0	0	0	0	0	0	0	0	0	0	0
2.62295	0	0	0	0	0	0	0	0	0	0	0	0	0
2.62552	0	0	0	0	0	0	0	0	0	0	0	0	0
2.62809	0	0	0	0	0	0	0	0	0	0	0	0	0
2.63066	0	0	0	0	0	0	0	0	0	0	0	0	0
2.63323	0	0	0	0	0	0	0	0	0	0	0	0	0
2.63579	0	0	0	0	0	0	0	0	0	0	0	0	0
2.63836	0	0	0	0	0	0	0	0	0	0	0	0	0
2.64093	0	0	0	0	0	0	0	0	0	0	0	0	0
2.6435	0	0	0	0	0	0	0	0	0	0	0	0	0
2.64607	0	0	0	0	0	0	0	0	0	0	0	0	0
2.64864	0	0	0	0	0	0	0	0	0	0	0	0	0
2.65121	0	0	0	0	0	0	0	0	0	0	0	0	0
2.65378	0	0	0	0	0	0	0	0	0	0	0	0	0
2.65635	0	0	0	0	0	0	0	0	0	0	0	0	0
2.65892	0	0	0	0	0	0	0	0	0	0	0	0	0
2.66148	0	0	0	0	0	0	0	0	0	0	0	0	0
2.66405	0	0	0	0	0	0	0	0	0	0	0	0	0
2.66662	0	0	0	0	0	0	0	0	0	0	0	0	0
2.66919	0	0	0	0	0	0	0	0	0	0	0	0	0
2.67176	0	0	0	0	0	0	0	0	0	0	0	0	0
2.67433	0	0	0	0	0	0	0	0	0	0	0	0	0
2.6769	0	0	0	0	0	0	0	0	0	0	0	0	0
2.67947	0	0	0	0	0	0	0	0	0	0	0	0	0
2.68204	0	0	0	0	0	0	0	0	0	0	0	0	0
2.68461	0	0	0	0	0	0	0	0	0	0	0	0	0
2.68717	0	0	0	0	0	0	0	0	0	0	0	0	0
2.68974	0	0	0	0	0	0	0	0	0	0	0	0	0
2.69231	0	0	0	0	0	0	0	0	0	0	0	0	0
2.69488	0	0	0	0	0	0	0	0	0	0	0	0	0
2.69745	0	0	0	0	0	0	0	0	0	0	0	0	0
2.70002	0	0	0	0	0	0	0	0	0	0	0	0	0
2.70259	0	0	0	0	0	0	0	0	0	0	0	0	0
2.70516	0	0	0	0	0	0	0	0	0	0	0	0	0
2.70773	0	0	0	0	0	0	0	0	0	0	0	0	0
2.7103	0	0	0	0	0	0	0	0	0	0	0	0	0
2.71286	0	0	0	0	0	0	0	0	0	0	0	0	0
2.71543	0	0	0	0	0	0	0	0	0	0	0	0	0
2.718	0	0	0	0	0	0	0	0	0	0	0	0	0
2.72057	0	0	0	0	0	0	0	0	0	0	0	0	0
2.72314	0	0	0	0	0	0	0	0	0	0	0	0	0
2.72571	0	0	0	0	0	0	0	0	0	0	0	0	0
2.72828	0	0	0	0	0	0	0	0	0	0	0	0	0
2.73085	0	0	0	0	0	0	0	0	0	0	0	0	0
2.73342	0	0	0	0	0	0	0	0	0	0	0	0	0
2.73599	0	0	0	0	0	0	0	0	0	0	0	0	0
2.73855	0	0	0	0	0	0	0	0	0	0	0	0	0
2.74112	0	0	0	0	0	0	0	0	0	0	0	0	0
2.74369	0	0	0	0	0	0	0	0	0	0	0	0	0
2.74626	0	0	0	0	0	0	0	0	0	0	0	0	0
2.74883	0	0	0	0	0	0	0	0	0	0	0	0	0
2.7514	0	0	0	0	0	0	0	0	0	0	0	0	0
2.75397	0	0	0	0	0	0	0	0	0	0	0	0	0
2.75654	0	0	0	0	0	0	0	0	0	0	0	0	0
2.75911	0	0	0	0	0	0	0	0	0	0	0	0	0
2.76168	0	0	0	0	0	0	0	0	0	0	0	0	0
2.76424	0	0	0	0	0	0	0	0	0	0	0	0	0
2.76681	0	0	0	0	0	0	0	0	0	0	0	0	0
2.76938	0	0	0	0	0	0	0	0	0	0	0	0	0
2.77195	0	0	0	0	0	0	0	0	0	0	0	0	0
2.77452	0	0	0	0	0	0	0	0	0	0	0	0	0
2.77709	0	0	0	0	0	0	0	0	0	0	0	0	0
2.77966	0	0	0	0	0	0	0	0	0	0	0	0	0
2.78223	0	0	0	0	0	0	0	0	0	0	0	0	0
2.7848	0	0	0	0	0	0	0	0	0	0	0	0	0
2.78737	0	0	0	0	0	0	0	0	0	0	0	0	0
2.78993	0	0	0	0	0	0	0	0	0	0	0	0	0
2.7925	0	0	0	0	0	0	0	0	0	0	0	0	0
2.79507	0	0	0	0	0	0	0	0	0	0	0	0	0
2.79764	0	0	0	0	0	0	0	0	0	0	0	0	0
2.80021	0	0	0	0	0	0	0	0	0	0	0	0	0
2.80278	0	0	0	0	0	0	0	0	0	0	0	0	0
2.80535	0	0	0	0	0	0	0	0	0	0	0	0	0
2.80792	0	0	0	0	0	0	0	0	0	0	0	0	0
2.81049	0	0	0	0	0	0	0	0	0	0	0	0	0
2.81306	0	0	0	0	0	0	0	0	0	0	0	0	0
2.81562	0	0	0	0	0	0	0	0	0	0	0	0	0
2.81819	0	0	0	0	0	0	0	0	0	0	0	0	0
2.82076	0	0	0	0	0	0	0	0	0	0	0	0	0
2.82333	0	0	0	0	0	0	0	0	0	0	0	0	0
2.8259	0	0	0	0	0	0	0	0	0	0	0	0	0
2.82847	0	0	0	0	0	0	0	0	0	0	0	0	0
2.83104	0	0	0	0	0	0	0	0	0	0	0	0	0
2.83361	0	0	0	0	0	0	0	0	0	0	0	0	0
2.83618	0	0	0	0	0	0	0	0	0	0	0	0	0
2.83875	0	0	0	0	0	0	0	0	0	0	0	0	0
2.84131	0	0	0	0	0	0	0	0	0	0	0	0	0
2.84388	0	0	0	0	0	0	0	0	0	0	0	0	0
2.84645	0	0	0	0	0	0	0	0	0	0	0	0	0
2.84902	0	0	0	0	0	0	0	0	0	0	0	0	0
2.85159	0	0	0	0	0	0	0	0	0	0	0	0	0
2.85416	0	0	0	0	0	0	0	0	0	0	0	0	0
2.85673	0	0	0	0	0	0	0	0	0	0	0	0	0
2.8593	0	0	0	0	0	0	0	0	0	0	0	0	0
2.86187	0	0	0	0	0	0	0	0	0	0	0	0	0
2.86444	0	0	0	0	0	0	0	0	0	0	0	0	0
2.867	0	0	0	0	0	0	0	0	0	0	0	0	0
2.86957	0	0	0	0	0	0	0	0	0	0	0	0	0
2.87214	0	0	0	0	0	0	0	0	0	0	0	0	0
2.87471	0	0	0	0	0	0	0	0	0	0	0	0	0
2.87728	0	0	0	0	0	0	0	0	0	0	0	0	0
2.87985	0	0	0	0	0	0	0	0	0	0	0	0	0
2.88242	0	0	0	0	0	0	0	0	0	0	0	0	0
2.88499	0	0	0	0	0	0	0	0	0	0	0	0	0
2.88756	0	0	0	0	0	0	0	0	0	0	0	0	0
2.89013	0	0	0	0	0	0	0	0	0	0	0	0	0
2.89269	0	0	0	0	0	0	0	0	0	0	0	0	0
2.89526	0	0	0	0	0	0	0	0	0	0	0	0	0
2.89783	0	0	0	0	0	0	0	0	0	0	0	0	0
2.9004	0	0	0	0	0	0	0	0	0	0	0	0	0
2.90297	0	0	0	0	0	0	0	0	0	0	0	0	0
2.90554	0	0	0	0	0	0	0	0	0	0	0	0	0
2.90811	0	0	0	0	0	0	0	0	0	0	0	0	0
2.91068	0	0	0	0	0	0	0	0	0	0	0	0	0
2.91325	0	0	0	0	0	0	0	0	0	0	0	0	0
2.91582	0	0	0	0	0	0	0	0	0	0	0	0	0
2.91838	0	0	0	0	0	0	0	0	0	0	0	0	0
2.92095	0	0	0	0	0	0	0	0	0	0	0	0	0
2.92352	0	0	0	0	0	0	0	0	0	0	0	0	0
2.92609	0	0	0	0	0	0	0	0	0	0	0	0	0
2.92866	0	0	0	0	0	0	0	0	0	0	0	0	0
2.93123	0	0	0	0	0	0	0	0	0	0	0	0	0
2.9338	0	0	0	0	0	0	0	0	0	0	0	0	0
2.93637	0	0	0	0	0	0	0	0	0	0	0	0	0
2.93894	0	0	0	0	0	0	0	0	0	0	0	0	0
2.94151	0	0	0	0	0	0	0	0	0	0	0	0	0
2.94407	0	0	0	0	0	0	0	0	0	0	0	0	0
2.94664	0	0	0	0	0	0	0	0	0	0	0	0	0
2.94921	0	0	0	0	0	0	0	0	0	0	0	0	0
2.95178	0	0	0	0	0	0	0	0	0	0	0	0	0
2.95435	0	0	0	0	0	0	0	0	0	0	0	0	0
2.95692	0	0	0	0	0	0	0	0	0	0	0	0	0
2.95949	0	0	0	0	0	0	0	0	0	0	0	0	0
2.96206	0	0	0	0	0	0	0	0	0	0	0	0	0
2.96463	0	0	0	0	0	0	0	0	0	0	0	0	0
2.9672	0	0	0	0	0	0	0	0	0	0	0	0	0
2.96976	0	0	0	0	0	0	0	0	0	0	0	0	0
2.97233	0	0	0	0	0	0	0	0	0	0	0	0	0
2.9749	0	0	0	0	0	0	0	0	0	0	0	0	0
2.97747	0	0	0	0	0	0	0	0	0	0	0	0	0
2.98004	0	0	0	0	0	0	0	0	0	0	0	0	0
2.98261	0	0	0	0	0	0	0	0	0	0	0	0	0
2.98518	0	0	0	0	0	0	0	0	0	0	0	0	0
2.98775	0	0	0	0	0	0	0	0	0	0	0	0	0
2.99032	0	0	0	0	0	0	0	0	0	0	0	0	0
2.99289	0	0	0	0	0	0	0	0	0	0	0	0	0
2.99545	0	0	0	0	0	0	0	0	0	0	0	0	0
2.99802	0	0	0	0	0	0	0	0	0	0	0	0	0
3.00059	0	0	0	0	0	0	0	0	0	0	0	0	0
3.00316	0	0	0	0	0	0	0	0	0	0	0	0	0
3.00573	0	0	0	0	0	0	0	0	0	0	0	0	0
3.0083	0	0	0	0	0	0	0	0	0	0	0	0	0
3.01087	0	0	0	0	0	0	0	0	0	0	0	0	0
3.01344	0	0	0	0	0	0	0	0	0	0	0	0	0
3.01601	0	0	0	0	0	0	0	0	0	0	0	0	0
3.01858	0	0	0	0	0	0	0	0	0	0	0	0	0
3.02114	0	0	0	0	0	0	0	0	0	0	0	0	0
3.02371	0	0	0	0	0	0	0	0	0	0	0	0	0
3.02628	0	0	0	0	0	0	0	0	0	0	0	0	0
3.02885	0	0	0	0	0	0	0	0	0	0	0	0	0
3.03142	0	0	0	0	0	0	0	0	0	0	0	0	0
3.03399	0	0	0	0	0	0	0	0	0	0	0	0	0
3.03656	0	0	0	0	0	0	0	0	0	0	0	0	0
3.03913	0	0	0	0	0	0	0	0	0	0	0	0	0
3.0417	0	0	0	0	0	0	0	0	0	0	0	0	0
3.04427	0	0	0	0	0	0	0	0	0	0	0	0	0
3.04683	0	0	0	0	0	0	0	0	0	0	0	0	0
3.0494	0	0	0	0	0	0	0	0	0	0	0	0	0
3.05197	0	0	0	0	0	0	0	0	0	0	0	0	0
3.05454	0	0	0	0	0	0	0	0	0	0	0	0	0
3.05711	0	0	0	0	0	0	0	0	0	0	0	0	0
3.05968	0	0	0	0	0	0	0	0	0	0	0	0	0
3.06225	0	0	0	0	0	0	0	0	0	0	0	0	0
3.06482	0	0	0	0	0	0	0	0	0	0	0	0	0
3.06739	0	0	0	0	0	0	0	0	0	0	0	0	0
3.06996	0	0	0	0	0	0	0	0	0	0	0	0	0
3.07252	0	0	0	0	0	0	0	0	0	0	0	0	0
3.07509	0	0	0	0	0	0	0	0	0	0	0	0	0
3.07766	0	0	0	0	0	0	0	0	0	0	0	0	0
3.08023	0	0	0	0	0	0	0	0	0	0	0	0	0
3.0828	0	0	0	0	0	0	0	0	0	0	0	0	0
3.08537	0	0	0	0	0	0	0	0	0	0	0	0	0
3.08794	0	0	0	0	0	0	0	0	0	0	0	0	0
3.09051	0	0	0	0	0	0	0	0	0	0	0	0	0
3.09308	0	0	0	0	0	0	0	0	0	0	0	0	0
3.09565	0	0	0	0	0	0	0	0	0	0	0	0	0
3.09821	0	0	0	0	0	0	0	0	0	0	0	0	0
3.10078	0	0	0	0	0	0	0	0	0	0	0	0	0
3.10335	0	0	0	0	0	0	0	0	0	0	0	0	0
3.10592	0	0	0	0	0	0	0	0	0	0	0	0	0
3.10849	0	0	0	0	0	0	0	0	0	0	0	0	0
3.11106	0	0	0	0	0	0	0	0	0	0	0	0	0
3.11363	0	0	0	0	0	0	0	0	0	0	0	0	0
3.1162	0	0	0	0	0	0	0	0	0	0	0	0	0
3.11877	0	0	0	0	0	0	0	0	0	0	0	0	0
3.12134	0	0	0	0	0	0	0	0	0	0	0	0	0
3.1239	0	0	0	0	0	0	0	0	0	0	0	0	0
3.12647	0	0	0	0	0	0	0	0	0	0	0	0	0
3.12904	0	0	0	0	0	0	0	0	0	0	0	0	0
3.13161	0	0	0	0	0	0	0	0	0	0	0	0	0
3.13418	0	0	0	0	0	0	0	0	0	0	0	0	0
3.13675	0	0	0	0	0	0	0	0	0	0	0	0	0
3.13932	0	0	0	0	0	0	0	0	0	0	0	0	0
3.14189	0	0	0	0	0	0	0	0	0	0	0	0	0
3.14446	0	0	0	0	0	0	0	0	0	0	0	0	0
3.14703	0	0	0	0	0	0	0	0	0	0	0	0	0
3.14959	0	0	0	0	0	0	0	0	0	0	0	0	0
3.15216	0	0	0	0	0	0	0	0	0	0	0	0	0
3.15473	0	0	0	0	0	0	0	0	0	0	0	0	0
3.1573	0	0	0	0	0	0	0	0	0	0	0	0	0
3.15987	0	0	0	0	0	0	0	0	0	0	0	0	0
3.16244	0	0	0	0	0	0	0	0	0	0	0	0	0
3.16501	0	0	0	0	0	0	0	0	0	0	0	0	0
3.16758	0	0	0	0	0	0	0	0	0	0	0	0	0
3.17015	0	0	0	0	0	0	0	0	0	0	0	0	0
3.17272	0	0	0	0	0	0	0	0	0	0	0	0	0
3.17528	0	0	0	0	0	0	0	0	0	0	0	0	0
3.17785	0	0	0	0	0	0	0	0	0	0	0	0	0
3.18042	0	0	0	0	0	0	0	0	0	0	0	0	0
3.18299	0	0	0	0	0	0	0	0	0	0	0	0	0
3.18556	0	0	0	0	0	0	0	0	0	0	0	0	0
3.18813	0	0	0	0	0	0	0	0	0	0	0	0	0
3.1907	0	0	0	0	0	0	0	0	0	0	0	0	0
3.19327	0	0	0	0	0	0	0	0	0	0	0	0	0
3.19584	0	0	0	0	0	0	0	0	0	0	0	0	0
3.19841	0	0	0	0	0	0	0	0	0	0	0	0	0
3.20097	0	0	0	0	0	0	0	0	0	0	0	0	0
3.20354	0	0	0	0	0	0	0	0	0	0	0	0	0
3.20611	0	0	0	0	0	0	0	0	0	0	0	0	0
3.20868	0	0	0	0	0	0	0	0	0	0	0	0	0
3.21125	0	0	0	0	0	0	0	0	0	0	0	0	0
3.21382	0	0	0	0	0	0	0	0	0	0	0	0	0
3.21639	0	0	0	0	0	0	0	0	0	0	0	0	0
3.21896	0	0	0	0	0	0	0	0	0	0	0	0	0
3.22153	0	0	0	0	0	0	0	0	0	0	0	0	0
3.2241	0	0	0	0	0	0	0	0	0	0	0	0	0
3.22666	0	0	0	0	0	0	0	0	0	0	0	0	0
3.22923	0	0	0	0	0	0	0	0	0	0	0	0	0
3.2318	0	0	0	0	0	0	0	0	0	0	0	0	0
3.23437	0	0	0	0	0	0	0	0	0	0	0	0	0
3.23694	0	0	0	0	0	0	0	0	0	0	0	0	0
3.23951	0	0	0	0	0	0	0	0	0	0	0	0	0
3.24208	0	0	0	0	0	0	0	0	0	0	0	0	0
3.24465	0	0	0	0	0	0	0	0	0	0	0	0	0
3.24722	0	0	0	0	0	0	0	0	0	0	0	0	0
3.24979	0	0	0	0	0	0	0	0	0	0	0	0	0
3.25235	0	0	0	0	0	0	0	0	0	0	0	0	0
3.25492	0	0	0	0	0	0	0	0	0	0	0	0	0
3.25749	0	0	0	0	0	0	0	0	0	0	0	0	0
3.26006	0	0	0	0	0	0	0	0	0	0	0	0	0
3.26263	0	0	0	0	0	0	0	0	0	0	0	0	0
3.2652	0	0	0	0	0	0	0	0	0	0	0	0	0
3.26777	0	0	0	0	0	0	0	0	0	0	0	0	0
3.27034	0	0	0	0	0	0	0	0	0	0	0	0	0
3.27291	0	0	0	0	0	0	0	0	0	0	0	0	0
3.27548	0	0	0	0	0	0	0	0	0	0	0	0	0
3.27804	0	0	0	0	0	0	0	0	0	0	0	0	0
3.28061	0	0	0	0	0	0	0	0	0	0	0	0	0
3.28318	0	0	0	0	0	0	0	0	0	0	0	0	0
3.28575	0	0	0	0	0	0	0	0	0	0	0	0	0
3.28832	0	0	0	0	0	0	0	0	0	0	0	0	0
3.29089	0	0	0	0	0	0	0	0	0	0	0	0	0
3.29346	0	0	0	0	0	0	0	0	0	0	0	0	0
3.29603	0	0	0	0	0	0	0	0	0	0	0	0	0
3.2986	0	0	0	0	0	0	0	0	0	0	0	0	0
3.30117	0	0	0	0	0	0	0	0	0	0	0	0	0
3.30373	0	0	0	0	0	0	0	0	0	0	0	0	0
3.3063	0	0	0	0	0	0	0	0	0	0	0	0	0
3.30887	0	0	0	0	0	0	0	0	0	0	0	0	0
3.31144	0	0	0	0	0	0	0	0	0	0	0	0	0
3.31401	0	0	0	0	0	0	0	0	0	0	0	0	0
3.31658	0	0	0	0	0	0	0	0	0	0	0	0	0
3.31915	0	0	0	0	0	0	0	0	0	0	0	0	0
3.32172	0	0	0	0	0	0	0	0	0	0	0	0	0
3.32429	0	0	0	0	0	0	0	0	0	0	0	0	0
3.32686	0	0	0	0	0	0	0	0	0	0	0	0	0
3.32942	0	0	0	0	0	0	0	0	0	0	0	0	0
3.33199	0	0	0	0	0	0	0	0	0	0	0	0	0
3.33456	0	0	0	0	0	0	0	0	0	0	0	0	0
3.33713	0	0	0	0	0	0	0	0	0	0	0	0	0
3.3397	0	0	0	0	0	0	0	0	0	0	0	0	0
3.34227	0	0	0	0	0	0	0	0	0	0	0	0	0
3.34484	0	0	0	0	0	0	0	0	0	0	0	0	0
3.34741	0	0	0	0	0	0	0	0	0	0	0	0	0
3.34998	0	0	0	0	0	0	0	0	0	0	0	0	0
3.35255	0	0	0	0	0	0	0	0	0	0	0	0	0
3.35511	0	0	0	0	0	0	0	0	0	0	0	0	0
3.35768	0	0	0	0	0	0	0	0	0	0	0	0	0
3.36025	0	0	0	0	0	0	0	0	0	0	0	0	0
3.36282	0	0	0	0	0	0	0	0	0	0	0	0	0
3.36539	0	0	0	0	0	0	0	0	0	0	0	0	0
3.36796	0	0	0	0	0	0	0	0	0	0	0	0	0
3.37053	0	0	0	0	0	0	0	0	0	0	0	0	0
3.3731	0	0	0	0	0	0	0	0	0	0	0	0	0
3.37567	0	0	0	0	0	0	0	0	0	0	0	0	0
3.37824	0	0	0	0	0	0	0	0	0	0	0	0	0
3.3808	0	0	0	0	0	0	0	0	0	0	0	0	0
3.38337	0	0	0	0	0	0	0	0	0	0	0	0	0
3.38594	0	0	0	0	0	0	0	0	0	0	0	0	0
3.38851	0	0	0	0	0	0	0	0	0	0	0	0	0
3.39108	0	0	0	0	0	0	0	0	0	0	0	0	0
3.39365	0	0	0	0	0	0	0	0	0	0	0	0	0
3.39622	0	0	0	0	0	0	0	0	0	0	0	0	0
3.39879	0	0	0	0	0	0	0	0	0	0	0	0	0
3.40136	0	0	0	0	0	0	0	0	0	0	0	0	0
3.40393	0	0	0	0	0	0	0	0	0	0	0	0	0
3.40649	0	0	0	0	0	0	0	0	0	0	0	0	0
3.40906	0	0	0	0	0	0	0	0	0	0	0	0	0
3.41163	0	0	0	0	0	0	0	0	0	0	0	0	0
3.4142	0	0	0	0	0	0	0	0	0	0	0	0	0
3.41677	0	0	0	0	0	0	0	0	0	0	0	0	0
3.41934	0	0	0	0	0	0	0	0	0	0	0	0	0
3.42191	0	0	0	0	0	0	0	0	0	0	0	0	0
3.42448	0	0	0	0	0	0	0	0	0	0	0	0	0
3.42705	0	0	0	0	0	0	0	0	0	0	0	0	0
3.42962	0	0	0	0	0	0	0	0	0	0	0	0	0
3.43218	0	0	0	0	0	0	0	0	0	0	0	0	0
3.43475	0	0	0	0	0	0	0	0	0	0	0	0	0
3.43732	0	0	0	0	0	0	0	0	0	0	0	0	0
3.43989	0	0	0	0	0	0	0	0	0	0	0	0	0
3.44246	0	0	0	0	0	0	0	0	0	0	0	0	0
3.44503	0	0	0	0	0	0	0	0	0	0	0	0	0
3.4476	0	0	0	0	0	0	0	0	0	0	0	0	0
3.45017	0	0	0	0	0	0	0	0	0	0	0	0	0
3.45274	0	0	0	0	0	0	0	0	0	0	0	0	0
3.45531	0	0	0	0	0	0	0	0	0	0	0	0	0
3.45787	0	0	0	0	0	0	0	0	0	0	0	0	0
3.46044	0	0	0	0	0	0	0	0	0	0	0	0	0
3.46301	0	0	0	0	0	0	0	0	0	0	0	0	0
3.46558	0	0	0	0	0	0	0	0	0	0	0	0	0
3.46815	0	0	0	0	0	0	0	0	0	0	0	0	0
3.47072	0	0	0	0	0	0	0	0	0	0	0	0	0
3.47329	0	0	0	0	0	0	0	0	0	0	0	0	0
3.47586	0	0	0	0	0	0	0	0	0	0	0	0	0
3.47843	0	0	0	0	0	0	0	0	0	0	0	0	0
3.481	0	0	0	0	0	0	0	0	0	0	0	0	0
3.48356	0	0	0	0	0	0	0	0	0	0	0	0	0
3.48613	0	0	0	0	0	0	0	0	0	0	0	0	0
3.4887	0	0	0	0	0	0	0	0	0	0	0	0	0
3.49127	0	0	0	0	0	0	0	0	0	0	0	0	0
3.49384	0	0	0	0	0	0	0	0	0	0	0	0	0
3.49641	0	0	0	0	0	0	0	0	0	0	0	0	0
3.49898	0	0	0	0	0	0	0	0	0	0	0	0	0
3.50155	0	0	0	0	0	0	0	0	0	0	0	0	0
3.50412	0	0	0	0	0	0	0	0	0	0	0	0	0
3.50669	0	0	0	0	0	0	0	0	0	0	0	0	0
3.50925	0	0	0	0	0	0	0	0	0	0	0	0	0
3.51182	0	0	0	0	0	0	0	0	0	0	0	0	0
3.51439	0	0	0	0	0	0	0	0	0	0	0	0	0
3.51696	0	0	0	0	0	0	0	0	0	0	0	0	0
3.51953	0	0	0	0	0	0	0	0	0	0	0	0	0
3.5221	0	0	0	0	0	0	0	0	0	0	0	0	0
3.52467	0	0	0	0	0	0	0	0	0	0	0	0	0
3.52724	0	0	0	0	0	0	0	0	0	0	0	0	0
3.52981	0	0	0	0	0	0	0	0	0	0	0	0	0
3.53238	0	0	0	0	0	0	0	0	0	0	0	0	0
3.53494	0	0	0	0	0	0	0	0	0	0	0	0	0
3.53751	0	0	0	0	0	0	0	0	0	0	0	0	0
3.54008	0	0	0	0	0	0	0	0	0	0	0	0	0
3.54265	0	0	0	0	0	0	0	0	0	0	0	0	0
3.54522	0	0	0	0	0	0	0	0	0	0	0	0	0
3.54779	0	0	0	0	0	0	0	0	0	0	0	0	0
3.55036	0	0	0	0	0	0	0	0	0	0	0	0	0
3.55293	0	0	0	0	0	0	0	0	0	0	0	0	0
3.5555	0	0	0	0	0	0	0	0	0	0	0	0	0
3.55807	0	0	0	0	0	0	0	0	0	0	0	0	0
3.56063	0	0	0	0	0	0	0	0	0	0	0	0	0
3.5632	0	0	0	0	0	0	0	0	0	0	0	0	0
3.56577	0	0	0	0	0	0	0	0	0	0	0	0	0
3.56834	0	0	0	0	0	0	0	0	0	0	0	0	0
3.57091	0	0	0	0	0	0	0	0	0	0	0	0	0
3.57348	0	0	0	0	0	0	0	0	0	0	0	0	0
3.57605	0	0	0	0	0	0	0	0	0	0	0	0	0
3.57862	0	0	0	0	0	0	0	0	0	0	0	0	0
3.58119	0	0	0	0	0	0	0	0	0	0	0	0	0
3.58376	0	0	0	0	0	0	0	0	0	0	0	0	0
3.58632	0	0	0	0	0	0	0	0	0	0	0	0	0
3.58889	0	0	0	0	0	0	0	0	0	0	0	0	0
3.59146	0	0	0	0	0	0	0	0	0	0	0	0	0
3.59403	0	0	0	0	0	0	0	0	0	0	0	0	0
3.5966	0	0	0	0	0	0	0	0	0	0	0	0	0
3.59917	0	0	0	0	0	0	0	0	0	0	0	0	0
3.60174	0	0	0	0	0	0	0	0	0	0	0	0	0
3.60431	0	0	0	0	0	0	0	0	0	0	0	0	0
3.60688	0	0	0	0	0	0	0	0	0	0	0	0	0
3.60945	0	0	0	0	0	0	0	0	0	0	0	0	0
3.61201	0	0	0	0	0	0	0	0	0	0	0	0	0
3.61458	0	0	0	0	0	0	0	0	0	0	0	0	0
3.61715	0	0	0	0	0	0	0	0	0	0	0	0	0
3.61972	0	0	0	0	0	0	0	0	0	0	0	0	0
3.62229	0	0	0	0	0	0	0	0	0	0	0	0	0
3.62486	0	0	0	0	0	0	0	0	0	0	0	0	0
3.62743	0	0	0	0	0	0	0	0	0	0	0	0	0
3.63	0	0	0	0	0	0	0	0	0	0	0	0	0
3.63257	0	0	0	0	0	0	0	0	0	0	0	0	0
3.63514	0	0	0	0	0	0	0	0	0	0	0	0	0
3.6377	0	0	0	0	0	0	0	0	0	0	0	0	0
3.64027	0	0	0	0	0	0	0	0	0	0	0	0	0
3.64284	0	0	0	0	0	0	0	0	0	0	0	0	0
3.64541	0	0	0	0	0	0	0	0	0	0	0	0	0
3.64798	0	0	0	0	0	0	0	0	0	0	0	0	0
3.65055	0	0	0	0	0	0	0	0	0	0	0	0	0
3.65312	0	0	0	0	0	0	0	0	0	0	0	0	0
3.65569	0	0	0	0	0	0	0	0	0	0	0	0	0
3.65826	0	0	0	0	0	0	0	0	0	0	0	0	0
3.66083	0	0	0	0	0	0	0	0	0	0	0	0	0
3.66339	0	0	0	0	0	0	0	0	0	0	0	0	0
3.66596	0	0	0	0	0	0	0	0	0	0	0	0	0
3.66853	0	0	0	0	0	0	0	0	0	0	0	0	0
3.6711	0	0	0	0	0	0	0	0	0	0	0	0	0
3.67367	0	0	0	0	0	0	0	0	0	0	0	0	0
3.67624	0	0	0	0	0	0	0	0	0	0	0	0	0
3.67881	0	0	0	0	0	0	0	0	0	0	0	0	0
3.68138	0	0	0	0	0	0	0	0	0	0	0	0	0
3.68395	0	0	0	0	0	0	0	0	0	0	0	0	0
3.68652	0	0	0	0	0	0	0	0	0	0	0	0	0
3.68908	0	0	0	0	0	0	0	0	0	0	0	0	0
3.69165	0	0	0	0	0	0	0	0	0	0	0	0	0
3.69422	0	0	0	0	0	0	0	0	0	0	0	0	0
3.69679	0	0	0	0	0	0	0	0	0	0	0	0	0
3.69936	0	0	0	0	0	0	0	0	0	0	0	0	0
3.70193	0	0	0	0	0	0	0	0	0	0	0	0	0
3.7045	0	0	0	0	0	0	0	0	0	0	0	0	0
3.70707	0	0	0	0	0	0	0	0	0	0	0	0	0
3.70964	0	0	0	0	0	0	0	0	0	0	0	0	0
3.71221	0	0	0	0	0	0	0	0	0	0	0	0	0
3.71477	0	0	0	0	0	0	0	0	0	0	0	0	0
3.71734	0	0	0	0	0	0	0	0	0	0	0	0	0
3.71991	0	0	0	0	0	0	0	0	0	0	0	0	0
3.72248	0	0	0	0	0	0	0	0	0	0	0	0	0
3.72505	0	0	0	0	0	0	0	0	0	0	0	0	0
3.72762	0	0	0	0	0	0	0	0	0	0	0	0	0
3.73019	0	0	0	0	0	0	0	0	0	0	0	0	0
3.73276	0	0	0	0	0	0	0	0	0	0	0	0	0
3.73533	0	0	0	0	0	0	0	0	0	0	0	0	0
3.7379	0	0	0	0	0	0	0	0	0	0	0	0	0
3.74046	0	0	0	0	0	0	0	0	0	0	0	0	0
3.74303	0	0	0	0	0	0	0	0	0	0	0	0	0
3.7456	0	0	0	0	0	0	0	0	0	0	0	0	0
3.74817	0	0	0	0	0	0	0	0	0	0	0	0	0
3.75074	0	0	0	0	0	0	0	0	0	0	0	0	0
3.75331	0	0	0	0	0	0	0	0	0	0	0	0	0
3.75588	0	0	0	0	0	0	0	0	0	0	0	0	0
3.75845	0	0	0	0	0	0	0	0	0	0	0	0	0
3.76102	0	0	0	0	0	0	0	0	0	0	0	0	0
3.76359	0	0	0	0	0	0	0	0	0	0	0	0	0
3.76615	0	0	0	0	0	0	0	0	0	0	0	0	0
3.76872	0	0	0	0	0	0	0	0	0	0	0	0	0
3.77129	0	0	0	0	0	0	0	0	0	0	0	0	0
3.77386	0	0	0	0	0	0	0	0	0	0	0	0	0
3.77643	0	0	0	0	0	0	0	0	0	0	0	0	0
3.779	0	0	0	0	0	0	0	0	0	0	0	0	0
3.78157	0	0	0	0	0	0	0	0	0	0	0	0	0
3.78414	0	0	0	0	0	0	0	0	0	0	0	0	0
3.78671	0	0	0	0	0	0	0	0	0	0	0	0	0
3.78928	0	0	0	0	0	0	0	0	0	0	0	0	0
3.79184	0	0	0	0	0	0	0	0	0	0	0	0	0
3.79441	0	0	0	0	0	0	0	0	0	0	0	0	0
3.79698	0	0	0	0	0	0	0	0	0	0	0	0	0
3.79955	0	0	0	0	0	0	0	0	0	0	0	0	0
3.80212	0	0	0	0	0	0	0	0	0	0	0	0	0
3.80469	0	0	0	0	0	0	0	0	0	0	0	0	0
3.80726	0	0	0	0	0	0	0	0	0	0	0	0	0
3.80983	0	0	0	0	0	0	0	0	0	0	0	0	0
3.8124	0	0	0	0	0	0	0	0	0	0	0	0	0
3.81497	0	0	0	0	0	0	0	0	0	0	0	0	0
3.81753	0	0	0	0	0	0	0	0	0	0	0	0	0
3.8201	0	0	0	0	0	0	0	0	0	0	0	0	0
3.82267	0	0	0	0	0	0	0	0	0	0	0	0	0
3.82524	0	0	0	0	0	0	0	0	0	0	0	0	0
3.82781	0	0	0	0	0	0	0	0	0	0	0	0	0
3.83038	0	0	0	0	0	0	0	0	0	0	0	0	0
3.83295	0	0	0	0	0	0	0	0	0	0	0	0	0
3.83552	0	0	0	0	0	0	0	0	0	0	0	0	0
3.83809	0	0	0	0	0	0	0	0	0	0	0	0	0
3.84066	0	0	0	0	0	0	0	0	0	0	0	0	0
3.84322	0	0	0	0	0	0	0	0	0	0	0	0	0
3.84579	0	0	0	0	0	0	0	0	0	0	0	0	0
3.84836	0	0	0	0	0	0	0	0	0	0	0	0	0
3.85093	0	0	0	0	0	0	0	0	0	0	0	0	0
3.8535	0	0	0	0	0	0	0	0	0	0	0	0	0
3.85607	0	0	0	0	0	0	0	0	0	0	0	0	0
3.85864	0	0	0	0	0	0	0	0	0	0	0	0	0
3.86121	0	0	0	0	0	0	0	0	0	0	0	0	0
3.86378	0	0	0	0	0	0	0	0	0	0	0	0	0
3.86635	0	0	0	0	0	0	0	0	0	0	0	0	0
3.86891	0	0	0	0	0	0	0	0	0	0	0	0	0
3.87148	0	0	0	0	0	0	0	0	0	0	0	0	0
3.87405	0	0	0	0	0	0	0	0	0	0	0	0	0
3.87662	0	0	0	0	0	0	0	0	0	0	0	0	0
3.87919	0	0	0	0	0	0	0	0	0	0	0	0	0
3.88176	0	0	0	0	0	0	0	0	0	0	0	0	0
3.88433	0	0	0	0	0	0	0	0	0	0	0	0	0
3.8869	0	0	0	0	0	0	0	0	0	0	0	0	0
3.88947	0	0	0	0	0	0	0	0	0	0	0	0	0
3.89204	0	0	0	0	0	0	0	0	0	0	0	0	0
3.8946	0	0	0	0	0	0	0	0	0	0	0	0	0
3.89717	0	0	0	0	0	0	0	0	0	0	0	0	0
3.89974	0	0	0	0	0	0	0	0	0	0	0	0	0
3.90231	0	0	0	0	0	0	0	0	0	0	0	0	0
3.90488	0	0	0	0	0	0	0	0	0	0	0	0	0
3.90745	0	0	0	0	0	0	0	0	0	0	0	0	0
3.91002	0	0	0	0	0	0	0	0	0	0	0	0	0
3.91259	0	0	0	0	0	0	0	0	0	0	0	0	0
3.91516	0	0	0	0	0	0	0	0	0	0	0	0	0
3.91773	0	0	0	0	0	0	0	0	0	0	0	0	0
3.92029	0	0	0	0	0	0	0	0	0	0	0	0	0
3.92286	0	0	0	0	0	0	0	0	0	0	0	0	0
3.92543	0	0	0	0	0	0	0	0	0	0	0	0	0
3.928	0	0	0	0	0	0	0	0	0	0	0	0	0
3.93057	0	0	0	0	0	0	0	0	0	0	0	0	0
3.93314	0	0	0	0	0	0	0	0	0	0	0	0	0
3.93571	0	0	0	0	0	0	0	0	0	0	0	0	0
3.93828	0	0	0	0	0	0	0	0	0	0	0	0	0
3.94085	0	0	0	0	0	0	0	0	0	0	0	0	0
3.94342	0	0	0	0	0	0	0	0	0	0	0	0	0
3.94598	0	0	0	0	0	0	0	0	0	0	0	0	0
3.94855	0	0	0	0	0	0	0	0	0	0	0	0	0
3.95112	0	0	0	0	0	0	0	0	0	0	0	0	0
3.95369	0	0	0	0	0	0	0	0	0	0	0	0	0
3.95626	0	0	0	0	0	0	0	0	0	0	0	0	0
3.95883	0	0	0	0	0	0	0	0	0	0	0	0	0
3.9614	0	0	0	0	0	0	0	0	0	0	0	0	0
3.96397	0	0	0	0	0	0	0	0	0	0	0	0	0
3.96654	0	0	0	0	0	0	0	0	0	0	0	0	0
3.96911	0	0	0	0	0	0	0	0	0	0	0	0	0
3.97167	0	0	0	0	0	0	0	0	0	0	0	0	0
3.97424	0	0	0	0	0	0	0	0	0	0	0	0	0
3.97681	0	0	0	0	0	0	0	0	0	0	0	0	0
3.97938	0	0	0	0	0	0	0	0	0	0	0	0	0
3.98195	0	0	0	0	0	0	0	0	0	0	0	0	0
3.98452	0	0	0	0	0	0	0	0	0	0	0	0	0
3.98709	0	0	0	0	0	0	0	0	0	0	0	0	0
3.98966	0	0	0	0	0	0	0	0	0	0	0	0	0
3.99223	0	0	0	0	0	0	0	0	0	0	0	0	0
3.9948	0	0	0	0	0	0	0	0	0	0	0	0	0
3.99736	0	0	0	0	0	0	0	0	0	0	0	0	0
3.99993	0	0	0	0	0	0	0	0	0	0	0	0	0
4.0025	0	0	0	0	0	0	0	0	0	0	0	0	0
4.00507	0	0	0	0	0	0	0	0	0	0	0	0	0
4.00764	0	0	0	0	0	0	0	0	0	0	0	0	0
4.01021	0	0	0	0	0	0	0	0	0	0	0	0	0
4.01278	0	0	0	0	0	0	0	0	0	0	0	0	0
4.01535	0	0	0	0	0	0	0	0	0	0	0	0	0
4.01792	0	0	0	0	0	0	0	0	0	0	0	0	0
4.02049	0	0	0	0	0	0	0	0	0	0	0	0	0
4.02305	0	0	0	0	0	0	0	0	0	0	0	0	0
4.02562	0	0	0	0	0	0	0	0	0	0	0	0	0
4.02819	0	0	0	0	0	0	0	0	0	0	0	0	0
4.03076	0	0	0	0	0	0	0	0	0	0	0	0	0
4.03333	0	0	0	0	0	0	0	0	0	0	0	0	0
4.0359	0	0	0	0	0	0	0	0	0	0	0	0	0
4.03847	0	0	0	0	0	0	0	0	0	0	0	0	0
4.04104	0	0	0	0	0	0	0	0	0	0	0	0	0
4.04361	0	0	0	0	0	0	0	0	0	0	0	0	0
4.04618	0	0	0	0	0	0	0	0	0	0	0	0	0
4.04874	0	0	0	0	0	0	0	0	0	0	0	0	0
4.05131	0	0	0	0	0	0	0	0	0	0	0	0	0
4.05388	0	0	0	0	0	0	0	0	0	0	0	0	0
4.05645	0	0	0	0	0	0	0	0	0	0	0	0	0
4.05902	0	0	0	0	0	0	0	0	0	0	0	0	0
4.06159	0	0	0	0	0	0	0	0	0	0	0	0	0
4.06416	0	0	0	0	0	0	0	0	0	0	0	0	0
4.06673	0	0	0	0	0	0	0	0	0	0	0	0	0
4.0693	0	0	0	0	0	0	0	0	0	0	0	0	0
4.07187	0	0	0	0	0	0	0	0	0	0	0	0	0
4.07443	0	0	0	0	0	0	0	0	0	0	0	0	0
4.077	0	0	0	0	0	0	0	0	0	0	0	0	0
4.07957	0	0	0	0	0	0	0	0	0	0	0	0	0
4.08214	0	0	0	0	0	0	0	0	0	0	0	0	0
4.08471	0	0	0	0	0	0	0	0	0	0	0	0	0
4.08728	0	0	0	0	0	0	0	0	0	0	0	0	0
4.08985	0	0	0	0	0	0	0	0	0	0	0	0	0
4.09242	0	0	0	0	0	0	0	0	0	0	0	0	0
4.09499	0	0	0	0	0	0	0	0	0	0	0	0	0
4.09756	0	0	0	0	0	0	0	0	0	0	0	0	0
4.10012	0	0	0	0	0	0	0	0	0	0	0	0	0
4.10269	0	0	0	0	0	0	0	0	0	0	0	0	0
4.10526	0	0	0	0	0	0	0	0	0	0	0	0	0
4.10783	0	0	0	0	0	0	0	0	0	0	0	0	0
4.1104	0	0	0	0	0	0	0	0	0	0	0	0	0
4.11297	0	0	0	0	0	0	0	0	0	0	0	0	0
4.11554	0	0	0	0	0	0	0	0	0	0	0	0	0
4.11811	0	0	0	0	0	0	0	0	0	0	0	0	0
4.12068	0	0	0	0	0	0	0	0	0	0	0	0	0
4.12325	0	0	0	0	0	0	0	0	0	0	0	0	0
4.12581	0	0	0	0	0	0	0	0	0	0	0	0	0
4.12838	0	0	0	0	0	0	0	0	0	0	0	0	0
4.13095	0	0	0	0	0	0	0	0	0	0	0	0	0
4.13352	0	0	0	0	0	0	0	0	0	0	0	0	0
4.13609	0	0	0	0	0	0	0	0	0	0	0	0	0
4.13866	0	0	0	0	0	0	0	0	0	0	0	0	0
4.14123	0	0	0	0	0	0	0	0	0	0	0	0	0
4.1438	0	0	0	0	0	0	0	0	0	0	0	0	0
4.14637	0	0	0	0	0	0	0	0	0	0	0	0	0
4.14894	0	0	0	0	0	0	0	0	0	0	0	0	0
4.1515	0	0	0	0	0	0	0	0	0	0	0	0	0
4.15407	0	0	0	0	0	0	0	0	0	0	0	0	0
4.15664	0	0	0	0	0	0	0	0	0	0	0	0	0
4.15921	0	0	0	0	0	0	0	0	0	0	0	0	0
4.16178	0	0	0	0	0	0	0	0	0	0	0	0	0
4.16435	0	0	0	0	0	0	0	0	0	0	0	0	0
4.16692	0	0	0	0	0	0	0	0	0	0	0	0	0
4.16949	0	0	0	0	0	0	0	0	0	0	0	0	0
4.17206	0	0	0	0	0	0	0	0	0	0	0	0	0
4.17463	0	0	0	0	0	0	0	0	0	0	0	0	0
4.17719	0	0	0	0	0	0	0	0	0	0	0	0	0
4.17976	0	0	0	0	0	0	0	0	0	0	0	0	0
4.18233	0	0	0	0	0	0	0	0	0	0	0	0	0
4.1849	0	0	0	0	0	0	0	0	0	0	0	0	0
4.18747	0	0	0	0	0	0	0	0	0	0	0	0	0
4.19004	0	0	0	0	0	0	0	0	0	0	0	0	0
4.19261	0	0	0	0	0	0	0	0	0	0	0	0	0
4.19518	0	0	0	0	0	0	0	0	0	0	0	0	0
4.19775	0	0	0	0	0	0	0	0	0	0	0	0	0
4.20032	0	0	0	0	0	0	0	0	0	0	0	0	0
4.20288	0	0	0	0	0	0	0	0	0	0	0	0	0
4.20545	0	0	0	0	0	0	0	0	0	0	0	0	0
4.20802	0	0	0	0	0	0	0	0	0	0	0	0	0
4.21059	0	0	0	0	0	0	0	0	0	0	0	0	0
4.21316	0	0	0	0	0	0	0	0	0	0	0	0	0
4.21573	0	0	0	0	0	0	0	0	0	0	0	0	0
4.2183	0	0	0	0	0	0	0	0	0	0	0	0	0
4.22087	0	0	0	0	0	0	0	0	0	0	0	0	0
4.22344	0	0	0	0	0	0	0	0	0	0	0	0	0
4.22601	0	0	0	0	0	0	0	0	0	0	0	0	0
4.22857	0	0	0	0	0	0	0	0	0	0	0	0	0
4.23114	0	0	0	0	0	0	0	0	0	0	0	0	0
4.23371	0	0	0	0	0	0	0	0	0	0	0	0	0
4.23628	0	0	0	0	0	0	0	0	0	0	0	0	0
4.23885	0	0	0	0	0	0	0	0	0	0	0	0	0
4.24142	0	0	0	0	0	0	0	0	0	0	0	0	0
4.24399	0	0	0	0	0	0	0	0	0	0	0	0	0
4.24656	0	0	0	0	0	0	0	0	0	0	0	0	0
4.24913	0	0	0	0	0	0	0	0	0	0	0	0	0
4.2517	0	0	0	0	0	0	0	0	0	0	0	0	0
4.25426	0	0	0	0	0	0	0	0	0	0	0	0	0
4.25683	0	0	0	0	0	0	0	0	0	0	0	0	0
4.2594	0	0	0	0	0	0	0	0	0	0	0	0	0
4.26197	0	0	0	0	0	0	0	0	0	0	0	0	0
4.26454	0	0	0	0	0	0	0	0	0	0	0	0	0
4.26711	0	0	0	0	0	0	0	0	0	0	0	0	0
4.26968	0	0	0	0	0	0	0	0	0	0	0	0	0
4.27225	0	0	0	0	0	0	0	0	0	0	0	0	0
4.27482	0	0	0	0	0	0	0	0	0	0	0	0	0
4.27739	0	0	0	0	0	0	0	0	0	0	0	0	0
4.27995	0	0	0	0	0	0	0	0	0	0	0	0	0
4.28252	0	0	0	0	0	0	0	0	0	0	0	0	0
4.28509	0	0	0	0	0	0	0	0	0	0	0	0	0
4.28766	0	0	0	0	0	0	0	0	0	0	0	0	0
4.29023	0	0	0	0	0	0	0	0	0	0	0	0	0
4.2928	0	0	0	0	0	0	0	0	0	0	0	0	0
4.29537	0	0	0	0	0	0	0	0	0	0	0	0	0
4.29794	0	0	0	0	0	0	0	0	0	0	0	0	0
4.30051	0	0	0	0	0	0	0	0	0	0	0	0	0
4.30308	0	0	0	0	0	0	0	0	0	0	0	0	0
4.30564	0	0	0	0	0	0	0	0	0	0	0	0	0
4.30821	0	0	0	0	0	0	0	0	0	0	0	0	0
4.31078	0	0	0	0	0	0	0	0	0	0	0	0	0
4.31335	0	0	0	0	0	0	0	0	0	0	0	0	0
4.31592	0	0	0	0	0	0	0	0	0	0	0	0	0
4.31849	0	0	0	0	0	0	0	0	0	0	0	0	0
4.32106	0	0	0	0	0	0	0	0	0	0	0	0	0
4.32363	0	0	0	0	0	0	0	0	0	0	0	0	0
4.3262	0	0	0	0	0	0	0	0	0	0	0	0	0
4.32877	0	0	0	0	0	0	0	0	0	0	0	0	0
4.33133	0	0	0	0	0	0	0	0	0	0	0	0	0
4.3339	0	0	0	0	0	0	0	0	0	0	0	0	0
4.33647	0	0	0	0	0	0	0	0	0	0	0	0	0
4.33904	0	0	0	0	0	0	0	0	0	0	0	0	0
4.34161	0	0	0	0	0	0	0	0	0	0	0	0	0
4.34418	0	0	0	0	0	0	0	0	0	0	0	0	0
4.34675	0	0	0	0	0	0	0	0	0	0	0	0	0
4.34932	0	0	0	0	0	0	0	0	0	0	0	0	0
4.35189	0	0	0	0	0	0	0	0	0	0	0	0	0
4.35446	0	0	0	0	0	0	0	0	0	0	0	0	0
4.35702	0	0	0	0	0	0	0	0	0	0	0	0	0
4.35959	0	0	0	0	0	0	0	0	0	0	0	0	0
4.36216	0	0	0	0	0	0	0	0	0	0	0	0	0
4.36473	0	0	0	0	0	0	0	0	0	0	0	0	0
4.3673	0	0	0	0	0	0	0	0	0	0	0	0	0
4.36987	0	0	0	0	0	0	0	0	0	0	0	0	0
4.37244	0	0	0	0	0	0	0	0	0	0	0	0	0
4.37501	0	0	0	0	0	0	0	0	0	0	0	0	0
4.37758	0	0	0	0	0	0	0	0	0	0	0	0	0
4.38015	0	0	0	0	0	0	0	0	0	0	0	0	0
4.38271	0	0	0	0	0	0	0	0	0	0	0	0	0
4.38528	0	0	0	0	0	0	0	0	0	0	0	0	0
4.38785	0	0	0	0	0	0	0	0	0	0	0	0	0
4.39042	0	0	0	0	0	0	0	0	0	0	0	0	0
4.39299	0	0	0	0	0	0	0	0	0	0	0	0	0
4.39556	0	0	0	0	0	0	0	0	0	0	0	0	0
4.39813	0	0	0	0	0	0	0	0	0	0	0	0	0
4.4007	0	0	0	0	0	0	0	0	0	0	0	0	0
4.40327	0	0	0	0	0	0	0	0	0	0	0	0	0
4.40584	0	0	0	0	0	0	0	0	0	0	0	0	0
4.4084	0	0	0	0	0	0	0	0	0	0	0	0	0
4.41097	0	0	0	0	0	0	0	0	0	0	0	0	0
4.41354	0	0	0	0	0	0	0	0	0	0	0	0	0
4.41611	0	0	0	0	0	0	0	0	0	0	0	0	0
4.41868	0	0	0	0	0	0	0	0	0	0	0	0	0
4.42125	0	0	0	0	0	0	0	0	0	0	0	0	0
4.42382	0	0	0	0	0	0	0	0	0	0	0	0	0
4.42639	0	0	0	0	0	0	0	0	0	0	0	0	0
4.42896	0	0	0	0	0	0	0	0	0	0	0	0	0
4.43153	0	0	0	0	0	0	0	0	0	0	0	0	0
4.43409
4.43666
4.43923
4.4418
4.44437
4.44694
4.44951
4.45208
4.45465
4.45722
4.45978
4.46235
4.46492
4.46749
4.47006
4.47263
4.4752
4.47777
4.48034
4.48291
4.48547
4.48804
4.49061
4.49318
4.49575
4.49832
4.50089
4.50346
4.50603
4.5086
4.51116
4.51373
4.5163
4.51887
4.52144
4.52401
4.52658
4.52915
4.53172
4.53429
4.53685
4.53942
4.54199
4.54456
4.54713
4.5497
4.55227
4.55484
4.55741
4.55998
4.56254
4.56511
4.56768
4.57025
4.57282
4.57539
4.57796
4.58053
4.5831
4.58567
4.58823
4.5908
4.59337
4.59594
4.59851
4.60108
4.60365
4.60622
4.60879
4.61136
4.61392
4.61649
4.61906
4.62163
4.6242
4.62677
4.62934
4.63191
4.63448
4.63705
4.63961
4.64218
4.64475
4.64732
4.64989
4.65246
4.65503
4.6576
4.66017
4.66274
4.6653
4.66787
4.67044
4.67301
4.67558
4.67815
4.68072
4.68329
4.68586
4.68843
4.69099
4.69356
4.69613
4.6987
4.70127
4.70384
4.70641
4.70898
4.71155
4.71412
4.71668
4.71925
4.72182
4.72439
4.72696
4.72953
4.7321
4.73467
4.73724
4.73981
4.74237
4.74494
4.74751
4.75008
4.75265
4.75522
4.75779
4.76036
4.76293
4.7655
4.76806
4.77063
4.7732
4.77577
4.77834
4.78091
4.78348
4.78605
4.78862
4.79119
4.79375
4.79632
4.79889
4.80146
4.80403
4.8066
4.80917
4.81174
4.81431
4.81688
4.81944
4.82201
4.82458
4.82715
4.82972
4.83229
4.83486
4.83743
4.84
4.84257
4.84513
4.8477
4.85027
4.85284
4.85541
4.85798
4.86055
4.86312
4.86569
4.86826
4.87082
4.87339
4.87596
4.87853
4.8811
4.88367
4.88624
4.88881
4.89138
4.89395
4.89651
4.89908
4.90165
4.90422
4.90679
4.90936
4.91193
4.9145
4.91707
4.91964
4.9222
4.92477
4.92734
4.92991
4.93248
4.93505
4.93762
4.94019
4.94276
4.94533
4.94789
4.95046
4.95303
4.9556
4.95817
4.96074
4.96331
4.96588
4.96845
4.97102
4.97358
4.97615
4.97872
4.98129
4.98386
4.98643
4.989
4.99157
4.99414
4.99671
4.99927
5.00184
5.00441
5.00698
5.00955
5.01212
5.01469
5.01726
5.01983
5.0224
5.02496
5.02753
5.0301
5.03267
5.03524
5.03781
5.04038
5.04295
5.04552
5.04809
5.05065
5.05322
5.05579
5.05836
5.06093
5.0635
5.06607
5.06864
5.07121
5.07378
5.07634
5.07891
5.08148
5.08405
5.08662
5.08919
5.09176
5.09433
5.0969
5.09947
5.10203
5.1046
5.10717
5.10974
5.11231
5.11488
5.11745
5.12002
5.12259
5.12516
5.12772
5.13029
5.13286
[truncated: 1,042 more rows]

## Sheet: Residuals
Time	682	686	690	694	698	705	711	717	723	729	735	741	747
0	0.11679	-0.95655	-2.75642	-2.31963	0.16141	-1.9865	-0.45469	-1.30029	-1.71966	-0.01574	0.12404	-2.00209	-1.74843
0.00257	-3.48148	-2.80958	-1.31796	-1.7029	-1.86116	0.48998	0.14137	0.94002	0.11748	0.9872	1.64778	0.32131	-0.86401
0.00514	-0.77289	0.20956	-1.5091	-1.5888	-1.29416	0.42123	0.21088	-0.54337	0.64874	1.02534	-0.48823	0.73928	1.29193
0.00771	-0.72206	-1.28404	-1.7165	-1.22027	-0.40008	-1.75427	0.8506	0.56627	1.37581	0.04355	0.39705	0.80839	1.85957
0.01028	0.58232	0.78816	-0.67172	-1.28541	0.50987	-0.29687	0.05327	1.00574	-0.06458	2.42076	2.90482	0.37329	-0.5451
0.01285	-0.12392	-0.27035	0.87849	1.23956	-0.29605	-2.32285	0.37695	0.30905	1.1928	-1.11411	-0.05631	0.89654	0.26462
0.01541	0.25739	0.77643	0.44498	0.23717	0.32207	1.15664	0.3422	0.58696	-0.65733	0.7424	1.21968	0.1824	1.23016
0.01798	-1.49311	-0.51488	1.27938	0.72288	0.04593	1.73455	0.83984	-0.84016	-0.17765	1.27394	-0.93538	0.44715	0.5166
0.02055	0.79535	0.09466	-0.85255	0.01648	-0.21169	-0.08671	-1.22067	-0.44152	-0.02024	-0.64737	1.5292	1.11059	0.99699
0.02312	0.49122	-0.19591	0.17482	0.97693	0.12083	2.71536	-0.94217	-0.92977	-0.28707	-0.54562	0.32237	1.59052	0.07943
0.02569	1.7449	2.08463	-0.24311	1.50371	0.37175	1.08848	1.12358	0.87102	-1.33653	0.65474	1.10158	-1.23693	1.71701
0.02826	2.13478	0.81603	0.79051	1.5989	-1.01092	-1.05248	-1.30771	0.67861	-0.27443	-1.36575	-1.09296	0.04521	-0.24756
0.03083	2.05624	-1.38	1.76517	-0.27781	0.95647	-2.31148	0.12584	1.71537	-1.39014	0.80146	-0.6021	-0.41502	0.12417
0.0334	0.08006	0.70514	0.38537	0.85205	-1.17523	-0.69214	1.48854	-1.19391	0.93322	0.71974	0.1191	-0.34492	-1.7813
0.03597	1.32009	2.20734	0.85226	2.61949	1.65648	0.91745	0.34053	1.11428	0.47135	-0.78646	-1.33584	-1.75765	-1.17188
0.03854	-0.48706	-1.14188	1.45729	-0.29688	-1.16561	-1.25315	-2.01611	-0.8483	-2.54133	-0.47486	-0.05283	-0.28521	-0.35519
0.0411	1.21751	-0.55835	-0.33308	2.10669	0.79188	1.20749	1.26933	-0.25533	-0.89991	-0.44646	-2.59255	-0.47922	-0.88093
0.04367	0.28169	0.36045	0.89347	-0.49542	0.85749	1.1552	-0.05565	-1.33045	-0.36837	0.05032	-1.38924	-2.02179	-0.85798
0.04624	1.11462	3.47419	2.14101	0.08823	-0.15033	0.72773	-2.21225	-2.28536	-0.59674	-0.05376	-0.81732	0.53016	0.67973
0.04881	-0.61001	0.53956	2.37768	1.16479	2.65697	0.11686	-2.04307	-0.41855	-0.76303	-1.88761	-0.52389	-1.7242	-1.22516
0.05138	0.08842	1.49469	1.43658	0.68254	0.198	0.5764	0.67721	-2.34391	0.65896	-0.8269	0.37671	-0.15745	-0.56772
0.05395	-0.5177	1.10361	1.493	0.67555	-1.20177	-0.20548	-0.9294	0.01833	-1.61333	-1.03792	-2.05344	-0.49069	-1.15779
0.05652	-0.91908	0.01522	0.28561	0.02068	0.55967	0.76627	1.22567	0.27625	2.06933	-1.48911	0.0586	1.06299	-2.42764
0.05909	-1.01224	0.45262	-0.70226	1.01148	-1.07809	-1.47941	-1.18474	1.21802	1.49185	-0.18694	0.9896	0.09647	0.7142
0.06166	0.16383	-0.83656	-1.19559	-2.12886	1.19918	1.23462	1.1918	-0.20726	-0.74716	0.6457	-0.09184	2.73313	-0.37724
0.06423	-1.08173	-2.22876	-0.99442	0.67342	-0.32821	0.11565	-1.9852	0.85121	-0.33167	-1.38531	-0.49243	-1.80431	0.72651
0.06679	0.38211	-0.65194	0.8832	-0.58271	0.33267	-0.49585	0.7857	-0.63453	1.69136	-0.09691	-0.45943	-0.20189	-1.02665
0.06936	-1.01854	0.88691	-0.43845	-1.6246	-0.41431	-1.65277	0.71635	-0.4168	1.35645	0.08406	-0.41022	0.08829	0.16036
0.07193	-1.32912	-2.53972	-1.13397	0.963	0.07538	-0.62723	-0.45518	1.76462	1.92837	0.27135	1.14468	0.08819	1.17759
0.0745	-1.54667	0.8494	-1.08627	0.33597	-1.14326	-0.61401	0.06772	0.95645	-0.20843	-0.63737	0.39185	0.96611	0.86041
0.07707	-2.06119	-1.87112	-1.23039	-3.3307	0.44667	-1.04607	1.52697	0.08329	1.32977	0.33798	0.25557	0.75514	3.01679
0.07964	-0.66075	-0.95619	-0.37966	-2.37548	-0.6053	-0.02088	-1.12526	1.71962	-0.17594	1.03738	0.97805	-0.62005	1.05567
0.08221	-1.6539	-0.20184	-0.95138	-1.03086	-0.13905	0.18289	-1.24283	-0.08888	-0.24907	0.19711	0.27579	2.04144	3.19274
0.08478	-0.59202	-1.19567	-3.14729	-0.8099	0.08876	1.01925	2.14829	-0.99524	0.85321	0.30332	1.15612	-0.21779	1.13078
0.08735	0.05394	-0.52936	-1.13274	-1.03052	1.18837	-0.53476	1.27938	-1.00489	-0.1835	2.75742	0.74955	1.22857	-1.82071
0.08992	-0.32809	1.15306	1.05136	-0.87216	1.77634	1.36816	1.0041	1.5259	0.48849	0.09397	-0.7279	-0.50695	0.2209
0.09248	0.12729	-1.46912	-0.05362	0.56247	-1.08976	0.50281	1.43761	2.86633	0.91236	-0.10962	0.25655	-0.34076	-0.58493
0.09505	-0.60325	-1.40217	1.42589	-0.59613	-0.22991	-1.60464	0.03434	-0.65635	0.58055	1.13677	-1.01517	-0.15842	1.55025
0.09762	-1.98164	0.29897	-0.90626	-0.06047	0.92387	2.26847	0.30256	2.59661	0.60036	1.93779	0.76289	-0.88243	-0.42767
0.10019	-0.77949	-0.34915	0.76663	0.33698	0.38451	1.34252	0.95373	-0.50687	1.60013	0.01978	-0.37976	1.55163	0.16799
0.10276	0.14286	-1.89468	-2.95156	1.34757	1.86104	-0.28712	0.85086	-0.91338	0.83599	1.01844	-1.57724	0.13918	-0.01017
0.10533	-1.30124	0.37985	-1.65873	-1.94497	-0.36717	3.32185	1.99902	0.24324	-0.19659	0.9924	-0.23049	-2.58927	0.10817
0.1079	2.29793	-1.00298	-0.01567	0.45638	-0.0453	1.87616	1.55135	1.03091	-0.41018	0.98318	1.75125	-0.06607	-1.04692
0.11047	1.7673	-0.4302	-1.22742	-0.22077	-0.37502	-0.59957	1.76701	1.28243	0.60236	-1.25659	-1.12799	0.12299	-1.04861
0.11304	-0.50202	0.04608	-2.04429	-1.4777	-0.06935	2.25648	0.34732	1.49944	2.7699	1.055	1.03133	0.37014	-1.11314
0.11561	0.46801	0.18593	1.24839	-1.26257	-1.03197	-0.76957	2.76235	1.30014	-0.94283	0.57919	-0.85523	0.35854	-2.59658
0.11817	2.3716	1.14977	1.50119	2.70714	0.15112	-0.24237	-1.27475	-0.37999	1.01438	0.13101	0.534	0.99408	-0.46551
0.12074	1.7141	-0.27772	-0.55144	0.00748	0.12279	1.50153	2.7703	-0.37888	-0.74554	-0.74313	-0.57701	-0.47428	0.26645
0.12331	0.58717	1.29052	-1.62304	-1.37197	-0.17893	-0.75363	-0.59439	2.19965	-1.20035	-0.15083	0.31952	-0.45706	0.73028
0.12588	0.39968	-1.13609	-0.36824	-0.3409	-1.45876	-0.14601	1.09034	0.21652	-0.10183	-1.18324	-0.19626	1.00106	0.73961
0.12845	0.17157	-0.09624	0.64318	0.33721	-0.01257	1.59812	0.89685	1.11537	-0.51363	-0.25937	0.20701	-0.30189	-0.69075
0.13102	1.82118	-1.20547	-1.72931	1.28825	-1.3803	0.52742	1.36505	-0.2923	0.13709	-0.86729	-0.31063	-0.31574	-1.01805
0.13359	2.34148	-0.05443	-1.21026	-1.76815	2.36637	-1.06136	1.39309	-0.75655	0.48363	-1.59473	-0.37242	-1.2739	-0.03109
0.13616	1.67715	0.4202	-0.39903	0.63741	-0.52622	-1.37117	0.87061	-0.3906	-0.49677	-1.84885	0.43411	1.82248	-0.30556
0.13873	0.58185	2.74462	-1.50351	0.11574	0.89458	1.27098	-0.57865	0.44055	-0.80835	0.47895	-1.07982	-0.78024	-2.76302
0.1413	2.52023	1.60464	-0.46814	-1.27017	-0.34691	-0.18947	-2.00769	-1.07233	-0.84814	0.3481	-0.20823	-1.33725	-1.14016
0.14386	1.12441	0.09559	-0.65548	-0.71677	3.13724	1.90053	-0.25574	0.43732	-1.53478	0.54843	0.09859	0.23634	0.80737
0.14643	-0.3444	0.18819	-0.09442	-0.00723	0.76503	-0.08869	0.71998	-0.68705	1.25287	-1.95321	0.41691	-2.68671	-0.58369
0.149	-0.02553	1.21572	0.73626	-0.34945	-1.53061	1.04865	1.59435	1.02357	0.3114	-1.78451	0.43557	-0.6545	0.26169
0.15157	2.77119	-1.44315	0.01193	0.53904	0.35426	-0.63796	-1.89508	0.72487	0.14793	-0.46816	-0.25947	-0.50608	-0.00378
0.15414	1.1468	2.23155	-0.72699	1.6339	-0.25729	2.00218	0.75362	-0.9589	-0.81616	-0.29098	-2.14481	0.50967	0.19271
0.15671	0.72955	-0.56559	-1.38436	-0.63595	-0.89383	-2.76874	-1.84067	-0.58378	-0.86219	-0.85577	-1.41019	-0.81648	0.57781
0.15928	-1.4702	1.03327	0.88279	-1.12636	0.73382	1.12387	1.00663	1.28147	-0.8747	-2.23728	-0.63631	-1.21794	1.13616
0.16185	-0.79392	-0.08246	-0.15178	-1.23316	0.62503	-1.12175	0.90215	0.93827	-1.58474	-0.50992	-0.52348	-1.10854	-2.58513
0.16442	0.91565	0.00889	0.24124	1.18378	0.01345	1.02991	-0.94389	1.4884	-0.38242	-0.81819	-0.80834	-0.6785	-0.03397
0.16699	1.35315	-0.28913	-0.22346	1.46616	0.72732	1.65266	-0.07857	1.66738	-0.7755	0.32391	-0.68479	-2.20422	-1.27
0.16955	1.03614	-0.00918	-0.08547	1.25947	0.60518	2.19251	-1.7569	-0.57156	-0.50934	-1.23634	1.10144	-0.08982	1.24416
0.17212	-0.49992	1.61715	0.11871	1.41318	-0.35589	-1.37683	-1.00615	1.40104	-2.10528	-0.47422	-0.02497	-2.4243	-0.22095
0.17469	1.56686	1.15027	-1.32327	0.9838	-1.89952	-0.33004	1.43603	0.1551	-0.69332	0.92385	-0.17888	0.73601	-1.49763
0.17726	-0.42952	0.7374	0.32184	0.45342	-0.76314	1.59316	-1.95725	0.53438	-1.88324	-2.02425	1.06345	-0.94118	1.96185
0.17983	-0.29022	2.01081	1.09371	-0.30455	0.47054	0.27695	-0.62044	-1.06804	1.06211	1.12609	1.26882	-0.75617	-0.75106
0.1824	-0.15875	2.06945	-0.41279	1.02974	-0.38309	0.40623	-1.00943	1.42523	0.82916	0.42478	-0.80613	0.55754	1.30616
0.18497	0.91302	-1.27606	-0.38746	-0.21155	0.62834	0.77736	1.13393	-1.82268	-0.34456	1.03808	0.49946	1.20001	0.22913
0.18754	-0.17214	0.34925	-1.52823	-0.9027	0.45891	0.45321	0.22753	-0.76419	-0.58638	-0.47768	-0.72986	0.45087	-0.23781
0.19011	1.59251	0.85081	2.10601	2.14892	-1.04227	-1.06533	0.75855	-0.46283	0.07524	0.85634	-1.25049	0.18875	1.00993
0.19268	0.3292	-0.72992	0.23205	1.38686	1.91909	0.4841	-0.82385	-0.14423	2.25742	-0.19681	0.62383	-0.31823	-0.97418
0.19524	1.55403	-0.93554	0.49089	0.13097	0.46453	-0.35209	-0.64683	0.32646	0.14406	0.03785	0.00801	0.26357	-1.02702
0.19781	0.09501	-0.09699	0.03101	-1.36307	0.25576	-2.88885	-0.23088	-0.87563	2.01777	0.55834	-0.28598	-0.03628	-0.13628
0.20038	0.70554	0.70217	-0.22979	-0.06064	-0.15006	0.91884	1.6874	0.08873	0.29671	-0.04377	-2.09519	0.97054	-2.33329
0.20295	-1.50716	0.07468	-0.75532	0.82281	1.24844	-0.40044	0.42935	-0.73771	-1.71237	-0.32797	-1.00539	-0.35123	1.72145
0.20552	-0.47114	-0.76944	-1.2263	0.71906	0.17524	-0.0036	-0.31306	0.11828	1.2561	-0.55946	-0.49499	0.32773	-0.25964
0.20809	0.34883	0.89832	1.29862	1.40582	0.58139	-0.658	-0.00848	-0.10435	-0.54896	-1.21808	0.25405	-0.15101	-0.22539
0.21066	-0.74936	-0.15956	1.45892	-0.02335	2.06774	-2.73816	0.67889	1.00961	-2.32439	0.25294	0.56086	0.0655	0.15453
0.21323	0.90563	-0.49481	0.50746	-0.38693	0.512	0.05565	-0.10563	0.16184	-1.10456	1.10987	-1.00016	0.56034	-0.98342
0.2158	2.43913	-0.29308	1.84522	0.55163	0.98345	1.07625	-1.67816	-1.04885	0.60296	0.52847	-2.94462	-0.47305	1.35775
0.21837	1.6354	-0.7197	0.09126	-0.35949	0.59347	0.34747	-0.56058	-0.82409	-1.69711	0.42182	-0.5515	0.46248	-0.47114
0.22093	-0.69382	0.29619	3.11647	-0.00762	1.32009	-0.12495	-2.45102	-1.26485	1.4036	1.15074	1.44337	1.59609	0.93751
0.2235	-0.56518	0.19146	3.55658	-0.33272	0.97206	0.13569	1.00667	-0.2122	-1.74212	-1.38945	-0.78001	-0.7827	-0.89722
0.22607	-2.0506	1.76694	2.48652	0.24583	-0.03159	0.35889	-0.5292	-1.22277	-0.3925	0.07624	0.21661	-0.79917	0.6259
0.22864	-1.68463	-0.92574	-0.62523	-0.09797	-1.95127	-0.22579	0.59603	-1.4314	-0.37661	-0.32647	-1.42084	-0.8319	-1.90296
0.23121	1.31844	-1.29103	0.22674	1.32994	0.8493	0.11412	0.54435	-1.39747	1.33709	-0.25222	0.57145	-0.94193	-1.18522
0.23378	-1.75045	1.62299	0.94129	0.05954	1.02627	1.13344	-1.10914	-0.97914	-0.89997	0.43461	-0.04919	-0.16121	-1.45526
0.23635	0.7047	0.92746	0.81281	0.7675	-1.3133	-1.43413	-0.82879	-1.30999	0.58095	0.09927	1.00313	0.06819	-0.06613
0.23892	0.71003	-0.49515	-1.44216	2.20561	-2.10415	-0.16549	0.09621	-0.24645	0.7551	0.85558	1.58521	-0.87523	0.49388
0.24149	2.50513	1.76962	0.17681	0.19316	0.83535	-0.92401	1.7359	-0.71082	-0.64798	-0.49797	-1.30812	2.10518	0.09143
0.24406	-1.30052	0.1407	1.30419	-0.032	-3.2596	-1.06	-0.49967	0.50151	-0.3823	0.10274	-0.93826	-0.41745	1.29694
0.24662	-1.10858	-1.50569	-0.6465	-0.39379	0.72583	-0.27462	-0.76133	-0.65853	-0.17819	-0.27402	-0.90939	-2.11977	0.06395
0.24919	-0.88187	0.78235	-0.77	-1.63016	-0.93681	-1.98695	0.87395	-1.54327	0.81737	-0.21192	-1.2563	-0.77942	0.67515
0.25176	0.15456	-1.21447	-1.0171	-1.27073	-1.04525	-0.30884	0.79866	-1.25381	-0.47338	-1.72311	-0.19439	-0.76645	-0.1553
0.25433	-1.52378	0.61836	-0.9132	-1.0398	0.73184	-0.63636	-2.67903	-1.18741	-0.63115	0.46278	-1.16063	0.62401	-0.76012
0.2569	1.30894	-0.06353	0.98724	-0.12393	0.74557	-0.32056	-0.86661	-1.31796	-1.12341	2.56164	-0.52842	1.75459	-0.33752
0.25947	1.05907	0.94114	0.65936	0.40326	0.48797	-1.82978	-0.18626	-0.84848	0.619	0.41045	0.24733	-0.82184	-1.32287
0.26204	0.38451	-0.44707	-0.53001	-1.15034	2.23544	-0.57075	-2.55524	0.0762	-0.55388	-1.13091	-0.16937	1.16358	-0.67776
0.26461	-0.06452	-0.45381	0.7183	-0.54568	-1.03319	0.19834	-1.7427	-0.263	0.40716	-1.04882	-2.58167	-0.12169	-0.69151
0.26718	-1.5893	-0.01436	0.99388	-1.40477	-0.88317	2.46355	-0.33599	-1.32551	-0.9082	-0.66896	2.09615	0.46896	1.04815
0.26975	-0.47309	1.82444	0.43083	-2.21828	0.45776	-0.07223	-0.50826	-1.1434	-0.76306	0.19729	-1.56357	-1.07638	0.77529
0.27231	-1.62587	0.16622	0.2142	0.17078	0.51294	-0.35468	-0.74784	-1.81603	-0.59749	0.33346	0.60469	0.20333	1.25663
0.27488	-0.55126	-0.26489	0.14239	1.47284	-2.22295	-0.82408	-0.35664	0.33701	-0.97003	-0.82769	-1.42618	-0.01713	0.37342
0.27745	0.78393	0.40414	0.20707	0.24863	-2.36355	-0.86275	-1.17932	0.95481	0.2966	-0.51566	-0.39382	-1.32256	1.79023
0.28002	0.7287	-1.05548	-0.17807	-0.81503	-1.18469	-0.40299	-0.19694	-1.5376	-1.91666	0.67411	1.44725	1.25528	-2.14709
0.28259	0.25106	0.95602	-0.08886	0.48964	-0.17915	-1.11331	-0.0116	-1.9313	0.28275	1.41664	1.24336	-0.83639	0.9822
0.28516	-0.64668	0.32034	-2.27058	-1.3043	-0.62523	-0.96229	-0.70559	-2.98816	-0.01254	-1.93494	-0.90572	-0.25926	-0.82284
0.28773	-0.95806	-0.30429	-0.01115	0.27769	-0.85293	-2.11393	-0.8841	0.22933	-0.56136	-0.0439	-1.25487	1.57882	-0.33653
0.2903	0.71014	-0.77955	-0.16672	0.33303	-0.68832	-2.01815	0.37174	1.24223	0.69313	-0.13013	0.1276	-0.54318	-0.09177
0.29287	0.28205	0.88593	-0.24399	0.19323	-0.26969	0.42373	-1.44208	-1.25834	0.90222	0.57036	0.26753	0.3309	2.00331
0.29544	-0.40226	-0.18214	-1.62822	-1.8729	-0.20792	0.07171	-0.50118	0.51013	0.37259	-1.21528	-1.8078	-1.3049	2.13848
0.298	0.74142	-0.11447	0.58537	0.17228	0.12565	-0.70295	-1.08318	2.0479	-0.67759	0.6215	2.06806	0.07456	1.01078
0.30057	0.37883	-0.21851	0.60821	0.65508	-0.58033	-1.97034	-2.54982	-1.29285	-0.93471	-0.79066	0.17124	0.11027	-0.86702
0.30314	1.33897	0.03603	1.3	-1.49155	-0.84913	-1.55252	0.97	-0.60778	-1.12967	1.04276	2.29281	1.62397	0.06906
0.30571	-0.54798	-2.04392	-0.60098	1.70324	-0.68202	1.17866	-0.38528	0.08706	-1.59063	0.12407	2.28609	0.29037	1.19858
0.30828	-1.02629	0.46495	1.4594	1.45921	0.11708	-1.12632	-0.54708	0.78258	0.16054	2.65966	0.69154	1.644	1.11921
0.31085	0.5949	0.21782	0.23659	-2.41321	0.22441	-1.6504	-1.01975	-0.44215	0.75614	-0.34344	0.99781	1.59629	1.05251
0.31342	2.02027	0.13986	0.07018	0.32053	-0.66322	-0.81964	-0.62502	-1.18888	-0.63238	0.97171	0.67098	0.35716	0.31872
0.31599	0.03045	-0.08987	-0.57819	-0.26131	0.81342	0.39467	-1.33026	-1.98364	1.769	0.87685	1.84744	1.22839	1.79151
0.31856	-0.49575	-0.13934	0.43004	0.97557	-1.4367	-0.01683	-0.13497	2.17535	-0.74701	1.83823	-0.24505	-1.43645	0.93995
0.32113	-1.77145	0.61043	-0.13712	1.8241	0.01611	-1.57276	-0.17628	-0.36285	-1.63241	-1.30703	-0.95984	1.02135	0.93309
0.32369	-1.68135	0.44701	0.35628	-0.17114	-1.12369	1.31345	-0.17424	0.04205	0.42849	0.43155	2.7193	-0.73449	-0.19875
0.32626	-0.41909	-0.74269	1.36042	0.82767	0.27947	2.03103	0.71192	-0.70072	0.65563	0.74129	0.14989	0.40241	0.38203
0.32883	-2.34611	1.17989	-1.01779	-2.03484	-2.01801	-2.58137	-1.179	-1.07495	-1.09385	1.42821	1.23653	0.47382	0.82036
0.3314	0.49474	-0.06389	0.1929	-0.52255	-0.96857	-0.97151	-0.21417	-1.26817	0.33633	1.56696	-0.779	0.63139	1.05096
0.33397	0.21414	-0.10298	0.82845	0.01681	-0.32744	-0.22955	-0.258	0.75039	0.01823	0.33349	1.03089	0.68956	-1.21625
0.33654	0.93649	-0.32643	-1.32686	0.2378	-2.13751	0.29587	-1.17819	0.84731	0.00152	1.02916	0.62592	0.93702	-0.90024
0.33911	-0.14135	-0.25466	-0.30829	0.48562	0.13599	-0.52494	0.6826	1.40078	0.16496	-0.10371	0.54403	1.07533	-0.11683
0.34168	-1.31869	-2.94903	1.29554	-1.53933	-0.85664	-0.65362	0.60921	-0.75844	-0.19045	0.98877	0.34877	1.75897	0.72711
0.34425	1.8262	-0.10203	-0.05406	1.27104	-0.38796	-0.34854	-0.98052	0.41152	0.21642	-0.53907	-0.57359	0.8019	1.32387
0.34682	-2.59848	1.60228	-0.61498	0.75574	1.70604	1.22737	0.29761	-0.59505	2.41132	-1.86388	-1.65204	-0.10274	-0.45814
0.34938	-1.24497	-0.60605	-1.02725	0.87095	-1.83931	-0.34999	-0.04875	0.39444	0.49703	1.92544	0.30079	0.55537	-0.31951
0.35195	-1.64408	-0.49909	1.54801	-0.86869	-2.25811	0.90147	0.25956	-1.36411	0.09952	-0.24066	0.93429	0.11454	0.50198
0.35452	0.63135	0.76937	1.40405	-0.027	0.24578	0.39692	-1.62434	-0.41641	0.4366	1.27867	-0.38239	-0.81448	-0.95986
0.35709	-1.26371	0.93719	-0.6057	-1.12826	1.34776	1.4294	0.64908	-0.87388	0.85639	1.53975	2.33037	1.28802	-0.01975
0.35966	-2.36769	1.20947	-0.34263	1.27459	-1.01595	-1.63314	-1.45925	1.14676	-0.74802	1.18195	-0.16095	1.20733	0.83419
0.36223	-0.32241	-0.33802	0.39656	-1.05185	-0.3481	0.58521	-2.86126	-1.03897	1.92349	0.12343	1.54876	-0.34441	-0.48873
0.3648	0.13228	-0.69818	-0.78142	1.79948	0.12955	1.55909	-0.97059	0.54992	1.36662	1.94582	0.10306	2.62732	-0.01853
0.36737	-2.17939	2.69664	0.76942	0.64372	-1.18844	0.20453	0.38935	-0.31202	0.20394	0.63795	-0.43804	-0.15287	0.53487
0.36994	-0.89399	0.32143	-1.24531	0.33542	0.65233	-0.45456	-0.84992	0.0848	0.23899	-0.13484	1.10939	1.42724	-1.17024
0.37251	-0.59201	1.08026	0.44537	-1.02807	-1.09705	-0.53701	0.17415	-0.65509	1.20274	0.9156	1.7778	2.4284	-0.11804
0.37507	-0.12174	-0.62381	2.0386	0.70592	1.0659	0.49095	0.40835	0.89601	0.07724	0.585	1.02495	0.27176	1.25259
0.37764	-0.4403	-0.91077	-1.33907	-0.40837	-1.36984	-1.17462	-0.01413	0.73773	0.53337	0.12143	1.85676	2.14557	0.57112
0.38021	-0.70329	-0.93548	0.31571	-0.45583	-1.05985	-0.46131	0.89909	0.65807	0.74138	0.20838	1.32106	0.30338	1.57745
0.38278	-0.10603	-0.000313241	-0.07934	-1.62302	-1.2151	0.28656	-0.10393	2.4296	0.7085	-0.000709018	-0.47771	1.5223	2.08632
0.38535	1.33729	-1.40944	-0.54505	0.08823	2.03071	1.18406	0.35569	0.37449	0.16685	-0.41623	-0.31743	1.43018	0.89221
0.38792	0.39379	0.27961	-0.75247	-1.29769	-0.03485	0.25032	0.79819	-0.42142	1.04514	0.33441	1.31243	0.76675	-0.70481
0.39049	-0.4182	0.22012	-0.80973	1.0492	1.6651	-0.52509	-0.67318	-0.52603	1.83398	0.08552	1.15429	2.01946	0.37197
0.39306	0.14256	-2.64034	2.21741	0.14828	-0.9986	-0.32492	0.98099	-1.06843	0.45324	0.49057	2.08229	1.49668	1.51594
0.39563	0.59436	-0.3508	-0.05037	-0.67897	-0.61334	-0.15342	1.01298	-0.16986	-0.564	0.57837	1.46751	2.41637	-0.21998
0.3982	-1.11698	-0.74691	-0.60252	1.93025	0.01595	-0.37889	-0.25706	1.22075	1.66243	1.273	0.96187	-0.89735	1.25178
0.40076	-0.07226	0.94929	-0.40798	-0.0678	-0.90622	0.90296	0.20984	1.57243	1.59148	1.10448	0.96361	0.06584	1.4003
0.40333	0.09014	1.7352	0.01702	-0.87119	-1.85186	0.82154	-0.91192	0.68741	-0.40463	0.98465	0.04214	0.39915	0.06925
0.4059	-0.08965	1.17946	0.37746	0.40115	1.06796	1.65228	0.1142	-0.11023	0.10303	-1.28081	2.52596	0.22085	-0.25022
0.40847	1.22556	0.32212	0.69012	-0.60302	0.9976	-0.76585	1.02392	1.14384	0.15848	0.14071	1.43438	0.83649	0.19183
0.41104	-0.6921	0.10258	0.99725	0.85234	-0.85786	0.17302	2.09544	0.69337	0.009	-1.58472	0.88748	0.91317	0.60888
0.41361	0.90155	1.04463	0.02526	-0.47373	0.47852	0.38029	0.09267	1.16204	0.62851	-1.26592	1.52064	1.46815	0.01047
0.41618	-0.0422	-1.60595	-0.31568	-0.09499	1.23289	-0.50255	-0.06057	0.88759	-1.24784	1.19045	0.68158	0.41756	2.29376
0.41875	0.06707	-0.25245	1.74486	0.50565	-1.72125	0.64539	2.80367	-0.22889	-0.02576	-1.03198	1.07483	1.17211	0.07796
0.42132	-0.56817	0.66523	1.13172	0.71129	1.09867	-1.3169	1.24019	0.80392	0.13215	2.79261	2.09959	1.92849	0.07883
0.42389	-0.5438	-2.31371	1.31193	-0.09285	0.4575	-2.64838	-0.50181	0.58968	0.40948	-0.52953	0.88069	0.43233	-0.81764
0.42645	0.18486	0.46176	1.11986	-0.86626	1.82228	0.64875	-0.43777	0.89221	0.64348	1.28808	0.82145	0.78325	2.26848
0.42902	-0.64392	0.70227	0.41352	-0.30426	-1.57516	-0.32067	-1.46	1.33081	0.7471	-0.49772	1.50616	1.39022	0.6999
0.43159	-0.13772	-1.07787	-0.49824	0.31545	1.60037	0.25879	-0.21823	0.63796	1.35515	0.11554	0.89525	1.9207	1.02426
0.43416	-0.40797	0.65348	-1.4341	0.52086	-0.38441	-0.45296	-1.04352	0.58347	-1.201	0.46558	0.38254	-0.75785	0.23851
0.43673	-0.90016	-0.64634	0.82582	0.42169	0.74662	0.94182	-1.54326	0.25242	-0.91751	-0.16372	2.49633	-1.02712	-1.14689
0.4393	0.13837	1.25556	2.85676	-0.52896	0.75364	-1.11207	0.74298	-0.52897	-0.0472	0.95495	-0.94907	0.29906	-1.3397
0.44187	0.65013	-0.5482	2.11458	-0.82014	-1.43915	-0.21088	0.72268	1.00826	-0.34813	0.82049	0.99157	0.16107	-0.57978
0.44444	-1.15531	0.81598	-1.57288	0.34363	-0.23469	1.02538	-2.48366	-1.39817	1.21419	0.33121	-0.97572	0.56292	0.75386
0.44701	0.13287	-1.57827	-1.02784	-0.56048	-0.63627	1.00281	-0.77475	-1.06874	-0.3304	0.73457	-1.15691	0.50461	0.35591
0.44958	1.75755	-1.11822	-1.15586	1.5527	0.35369	-1.22655	-0.29116	-0.9118	-0.16873	-2.55191	0.50091	-0.23328	-0.60396
0.45214	-1.05517	0.10954	1.81632	1.00701	-0.59735	-2.31541	-2.20992	2.12783	0.61983	-0.38639	1.98301	1.38564	-1.91306
0.45471	-1.66755	-0.51619	-2.45566	-1.81771	-0.19845	-1.40899	-1.04713	0.5372	-0.84132	-0.14498	-0.88767	0.37019	1.2656
0.45728	0.33873	-0.32113	0.13853	-0.0203	-0.12063	-0.96101	-1.62254	-0.8143	0.28308	1.00458	-0.39001	0.11538	1.35188
0.45985	-1.36817	-0.90434	1.98716	-2.03827	0.28137	-2.79506	0.94578	-0.42825	-0.95803	-1.2054	-0.70185	1.05589	1.38719
0.46242	0.29522	-1.49209	0.02688	-0.66029	-0.81601	-0.49956	-0.99764	-2.43071	1.68585	-0.09306	1.19615	-1.04946	-0.19805
0.46499	-0.2969	-0.8158	-1.46772	-0.65324	1.42614	0.18918	-2.00001	-0.2207	-0.1092	-0.73934	0.89599	-1.43094	-1.08646
0.46756	0.19565	-2.35598	-0.90336	-1.07258	0.67173	0.22134	-0.8327	-0.03394	-0.65755	1.48176	2.06808	-0.35787	-0.08851
0.47013	-0.15568	-0.86758	-0.18938	-1.62174	-0.20132	-0.73899	1.42758	0.05952	0.00761	-1.63793	0.17664	1.10885	-0.45045
0.4727	-1.10896	-0.57505	-0.53761	0.56486	0.28542	0.19613	-0.61041	0.50482	0.03696	-0.53228	1.07161	-0.37088	0.38836
0.47527	-2.32787	-1.68183	1.7623	-1.16042	-0.84365	-0.3505	1.99539	-0.44018	-1.26102	-0.70777	-0.08424	1.10442	0.07047
0.47783	-0.58081	-1.26368	0.5512	0.22685	-1.4952	1.12439	0.00285	-0.70829	0.19989	-1.21577	-0.54851	-2.02372	0.24819
0.4804	-0.06963	-0.40756	-2.0183	-2.05417	-0.44313	-0.01285	-1.16125	0.43435	0.26633	-0.46454	-0.21477	-0.14907	-1.49985
0.48297	0.08354	-1.07949	-0.31557	0.97839	0.08264	-1.14759	-0.37418	-0.52363	-0.66835	-1.05528	0.62992	0.38889	0.34892
0.48554	-0.46784	-0.55041	0.13292	-2.3396	0.63598	-1.10066	0.78402	-0.42326	0.45535	-0.56369	-1.37247	-0.95223	-0.67188
0.48811	0.47697	-1.70022	-0.44545	-0.60752	0.12247	-0.17942	0.63692	-0.19817	0.37712	0.00392	0.15653	2.07067	-0.68562
0.49068	0.26464	-1.64209	0.55716	0.28095	-1.07395	0.13244	0.70671	0.88014	1.4605	-0.65101	0.51657	-1.24754	-0.55654
0.49325	-1.02087	-0.24954	-0.48931	0.40316	1.24643	-0.34835	-1.4165	-2.36914	-1.59478	-0.2306	0.41346	-1.04002	-0.04791
0.49582	0.59188	0.17259	-0.26491	-0.04902	0.58408	-1.3173	-2.00086	-1.7857	0.34338	0.89451	0.46965	-0.59785	-1.64867
0.49839	-0.57596	-0.7886	-0.9029	1.97719	-0.84958	-0.04853	0.17501	1.3319	0.75848	0.60173	0.09716	-1.32377	-0.20216
0.50096	-0.94391	-0.84323	-1.05077	1.42216	-0.82242	-1.13899	1.3669	0.23483	0.57502	0.17681	0.36363	1.10602	-1.27437
0.50352	-0.89211	0.1154	1.51683	-0.44937	0.99118	-0.96597	-0.54615	0.18228	1.30336	0.20718	0.99398	-1.35358	-1.05312
0.50609	1.20513	0.37034	-0.75627	0.49198	-0.83257	-0.14419	-1.35467	-0.59341	0.96333	-1.18475	-1.19269	-0.44806	-0.68403
0.50866	-0.36543	0.75109	1.47816	-0.81723	-1.47748	0.0816	1.19468	-0.44565	0.75797	0.06511	-0.73683	-1.40367	-0.24837
0.51123	-0.60612	-0.37361	-2.32145	-1.74691	0.31175	-0.82008	0.12051	-0.19871	-1.43565	-1.50809	1.3785	-0.28965	-0.54794
0.5138	-0.25183	1.35987	0.10782	0.43774	-0.85309	0.92777	0.38157	0.48791	-1.19541	-1.92446	0.51957	0.26744	-0.30166
0.51637	0.0049	0.29299	-0.46911	0.59771	-1.98264	0.85027	1.51621	-1.88312	-0.14906	-1.7222	0.59094	0.11418	-0.1433
0.51894	0.39357	-0.10099	-1.56398	0.21157	-0.35243	0.08382	0.20262	0.37541	2.09636	1.05548	0.17775	0.26781	-0.14727
0.52151	1.67735	-1.59712	-0.06621	0.62543	-0.03426	-1.01038	-1.14456	1.04364	2.17089	-0.49449	-0.19649	0.4012	0.70785
0.52408	1.05687	-0.33406	-0.74064	0.10244	0.09675	0.28748	0.14905	1.61527	-0.12323	0.02893	-0.66383	-0.0428	-0.64596
0.52665	0.0204	0.94178	-0.61622	-1.23499	0.34328	0.31749	-0.89271	-1.6867	-0.92105	0.29164	-0.81736	-1.17175	-0.1041
0.52921	0.18649	-1.8959	1.03047	-0.32899	1.29334	-0.59247	-0.3213	-0.23033	-0.33595	1.85564	1.10777	-0.47309	-0.51563
0.53178	0.10522	0.46235	-0.45748	1.03347	0.02136	0.3666	-1.02607	-1.07947	0.1213	0.36165	0.62421	-1.67569	-1.11731
0.53435	-0.61863	-0.07773	-1.41343	-0.09006	0.36321	-0.07525	1.14286	-0.08717	-0.22435	0.74639	1.62539	-0.68755	0.27749
0.53692	0.20412	-1.95428	2.54042	1.59775	-0.56136	1.42709	0.21525	-0.64113	-1.95248	-0.33001	-1.41697	1.89138	-0.58341
0.53949	-1.5373	-0.19676	1.67026	-2.44833	0.38914	0.98636	1.95348	0.69553	-2.042	-0.38127	1.10364	-0.70376	0.78514
0.54206	-0.55126	1.52907	1.59326	-0.17815	0.64947	1.40873	1.08076	0.50872	1.49383	0.94079	-0.75221	-0.35622	1.35172
0.54463	-0.12872	1.07497	-1.08051	1.0489	0.30552	0.05491	-0.82199	0.4256	1.13241	-0.10472	0.52595	-0.12505	0.23139
0.5472	-0.62154	-0.93493	0.64359	0.4705	-1.33066	-0.37693	0.06422	1.45127	0.1317	-0.45871	1.2626	0.72439	0.62673
0.54977	1.00875	1.04129	0.46847	-1.26555	-0.23245	0.34387	1.18894	0.27021	-2.00986	0.29401	1.18414	-1.1978	-1.88737
0.55234	1.4151	-1.3486	-2.34314	1.50842	1.81699	0.80243	0.52106	-1.42113	0.98805	-1.03815	0.44379	-0.26494	0.31676
0.5549	0.71904	-0.42092	0.04893	-0.18454	1.12788	0.47563	-0.55178	-0.88993	0.00853	0.07989	-0.90495	-0.66033	1.45827
0.55747	-0.01381	-0.30536	1.26652	-0.48534	-0.82456	0.62232	-1.71646	-0.41141	0.37903	1.69325	0.65926	0.1972	-1.19396
0.56004	-0.15263	1.1511	-1.56619	0.4317	0.57433	0.15484	0.62043	1.72731	0.89496	0.44833	-0.62313	0.82893	-0.73242
0.56261	-0.68203	-0.29363	-0.47744	-1.22724	1.66742	0.10103	-0.71958	-0.33251	-1.34381	-0.19531	1.77372	0.27302	-0.10991
0.56518	-1.58734	1.48216	-0.74765	-0.80521	-1.05462	-0.96873	-1.24312	0.44375	1.8652	-0.07888	-0.58465	1.57819	1.1043
0.56775	-0.02496	-0.84564	-0.01978	0.60834	0.64185	1.2237	-0.06825	-0.14425	1.13205	2.11252	-0.37549	0.14542	-0.17958
0.57032	0.7012	-1.57569	0.14479	0.84722	0.28774	-0.66995	0.29263	1.18107	-1.1558	1.4146	0.39377	-0.13448	0.87888
0.57289	0.29785	-0.89348	0.02923	-0.28702	-1.23858	-0.17985	1.17043	0.95313	-0.66863	-1.194	-1.47446	0.8057	0.28031
0.57546	0.50834	-0.08594	1.6529	0.46266	0.10018	-0.10456	-1.01338	0.96293	1.87708	1.44969	0.22984	0.52278	0.49638
0.57803	2.17524	-1.12735	-1.42481	-0.49706	2.04721	-0.31821	0.18719	1.25862	-1.10313	2.16765	0.54638	-1.25566	-1.734
0.58059	0.18212	-1.6546	-0.10006	-0.71921	0.37503	1.23131	1.5029	-1.31272	1.37856	-0.07149	1.49079	-0.17206	-0.00642
0.58316	-0.99526	1.25619	-1.60994	-0.0066	-0.37881	0.66031	1.23799	-0.76708	-1.55349	-1.09405	-0.367	2.42181	-0.51901
0.58573	-0.20199	1.12138	-0.25537	1.84901	3.05172	-1.46526	-0.43114	-0.72045	0.21539	1.21055	1.48993	2.05127	1.49615
0.5883	0.9457	-0.00805	-0.03604	-1.1521	-0.98117	2.86928	1.3278	0.89738	-0.31697	1.13495	-1.81789	-0.55454	-1.02861
0.59087	0.88823	0.1524	-0.95424	2.51376	-0.41669	-0.73792	0.18434	1.03762	1.17004	-0.76796	-0.51233	-1.05283	-0.09506
0.59344	0.52804	-1.74144	-1.52986	-1.38646	-1.5161	0.00488	1.02893	-1.97166	1.25156	0.29447	-1.17584	-0.77151	-0.64121
0.59601	1.16722	0.87424	0.55397	0.6079	0.7387	-0.3379	-0.04708	-0.52921	0.80075	-1.9812	0.35202	0.75648	-0.07435
0.59858	0.51654	0.05606	0.26138	1.54546	0.67181	-1.36108	0.6689	0.57511	0.12981	-0.03946	0.41319	0.26878	-0.27477
0.60115	-0.31233	-1.31294	-3.32272	0.44586	-0.81491	0.53525	0.41472	0.78622	-0.75202	0.83285	1.6269	0.04536	0.25926
0.60372	-0.69164	-0.39193	0.73964	0.55444	-0.85119	-0.51701	-0.76764	-0.11558	0.30428	2.47721	0.76045	-0.6349	-0.4351
0.60628	0.83361	0.04323	-0.26668	-0.41679	0.36708	-0.95401	0.86809	0.33195	-0.19085	0.55507	-0.47595	-2.34306	2.23712
0.60885	-2.18982	-0.22858	0.4026	-0.59994	1.1167	2.11938	-0.5553	-0.49424	0.29747	-0.10045	-1.84237	-1.8877	-1.42896
0.61142	-0.05687	0.33499	1.71555	-0.88089	1.28254	0.16171	1.09225	1.22692	-1.63632	-1.07397	2.86138	0.30189	-0.90791
0.61399	-0.88301	-1.54334	-0.95378	-0.20633	1.23692	-0.94094	1.1473	1.73107	-0.59217	-0.95464	-1.07567	-1.37509	-1.63516
0.61656	-0.29457	-0.02079	-0.19568	0.81849	0.83332	-0.14153	0.47159	1.2435	-2.19039	0.56953	1.38538	-0.91132	1.22857
0.61913	-1.57284	-1.07889	-1.59425	-0.42951	0.23757	0.02592	1.39511	-0.47162	0.23151	-2.06993	-1.13816	-0.53825	1.46198
0.6217	-1.34549	0.85725	-0.37951	2.24038	0.04477	-0.90541	-1.36259	-0.41026	-0.32929	1.10896	0.63184	0.98792	0.18549
0.62427	0.89548	1.28599	0.49793	-0.34334	0.20133	0.27214	0.5912	-0.20203	0.70388	-0.0633	-0.59449	0.51431	-0.75802
0.62684	0.3297	0.29523	-0.00192	0.01302	1.10323	-0.84598	-0.00221	-0.78799	0.08241	-0.39512	-1.58436	0.20547	0.44769
0.62941	-0.80763	-0.30807	-0.0395	-0.23843	-1.33706	1.41132	-1.52516	0.71418	-0.66815	-0.01769	1.43043	-1.46986	-0.33008
0.63197	0.09235	-0.4355	0.64504	0.41651	-0.94411	-0.58622	0.68816	0.8641	-0.10928	-1.84342	0.90357	1.15905	1.90418
0.63454	0.08213	-0.59621	0.77462	-0.54941	0.29249	-0.33893	-0.34032	0.87596	-1.94914	0.57297	1.29604	-3.17059	1.80885
0.63711	-0.99214	-0.09136	-0.95907	1.09218	1.22056	1.63198	0.36624	-0.92467	-1.21457	-1.5	-0.63551	2.47582	0.42355
0.63968	-2.37061	-0.98451	0.59321	0.95375	-0.58627	-0.99196	-1.39191	-0.98098	-1.44574	0.05714	1.0313	-0.26224	-0.53387
0.64225	-0.40867	2.00887	1.22701	0.0144	0.93605	1.75758	-0.11756	0.15431	1.84361	-0.68539	0.67014	1.31103	-0.23296
0.64482	0.15741	-2.17444	-0.47785	0.79944	0.76965	0.63791	-0.39789	1.87691	1.22687	2.43706	-1.28271	-0.50089	0.33038
0.64739	0.08424	0.23009	-0.32724	-0.86695	0.62336	0.54368	1.4947	-0.86309	0.20836	-0.01025	-0.58906	0.87814	0.58032
0.64996	0.38563	1.32256	1.50299	-0.38442	0.6998	0.66202	1.85033	-0.42457	-0.54085	0.12533	0.43833	0.38732	1.51497
0.65253	-0.07307	0.35507	0.51379	0.62794	-0.71028	0.26348	-0.67219	0.8842	0.87991	0.06988	-1.12307	0.86397	0.24144
0.6551	0.51776	0.04642	-0.4457	-0.06253	-1.07953	1.30346	-2.29274	-0.66046	0.85993	1.48277	-0.18721	-1.32901	-1.44041
0.65766	-1.72344	-0.21783	-2.72997	0.14283	0.83012	0.70924	-0.87563	-0.04165	0.29469	0.85305	0.47005	-1.12748	0.41172
0.66023	0.49344	0.43998	1.29888	0.7463	-0.05846	0.28801	1.12439	-1.83518	-1.36306	-0.77054	0.08292	0.13509	-0.69915
0.6628	-0.69137	0.19273	-1.18611	0.21897	-0.04901	0.41412	0.38136	0.10795	0.1784	-0.68864	-0.59122	0.97145	-0.37255
0.66537	-1.749	1.46805	-2.04894	1.11386	0.71058	-1.4819	0.52882	0.92047	-0.12645	-1.01335	0.49752	0.0814	-1.12432
0.66794	0.22998	0.86304	-1.3585	-0.47426	-1.22033	-0.10013	1.70889	-0.63244	-0.99811	1.59086	-0.89377	0.53699	-0.56813
0.67051	-1.24013	0.50553	-0.4626	1.42225	0.19281	-0.45926	-0.58818	-1.00919	-0.72882	0.21182	1.23588	0.66416	0.3991
0.67308	-0.74806	-0.52153	1.74307	0.35836	-1.08484	0.8827	0.84657	0.32344	-0.77722	1.04466	-0.59426	-2.31509	0.28725
0.67565	-1.44718	-0.76738	1.69137	1.41989	-0.04294	-0.70725	0.70322	-1.72253	0.1261	-0.50891	-2.24974	-0.00335	1.0532
0.67822	1.22703	2.16773	2.20148	-1.58031	0.70999	-0.18288	-0.20805	0.40731	1.23594	-0.11205	-1.19516	0.38131	1.60355
0.68079	0.41522	0.94142	-1.05704	-0.5544	-0.50431	-0.52121	0.72246	0.13424	0.14042	0.12974	-1.151	-0.36115	-1.51577
0.68335	-1.46105	-1.13714	-0.01791	-0.81568	1.27769	1.49532	0.66832	-0.0751	-0.25805	1.2438	-1.11825	-2.48383	-0.18361
0.68592	-0.26887	0.73092	-1.26426	0.34001	0.21288	-0.57475	2.27953	0.22703	-0.34128	0.55521	1.35025	-0.5698	-1.07873
0.68849	-0.76575	-0.18469	1.27729	0.58974	-0.34686	0.07796	-1.03918	-0.95051	1.09275	-0.2896	-0.40617	-0.11801	-0.48906
0.69106	0.92613	-0.78854	0.16828	-1.30885	-0.52454	-1.12417	0.41796	-0.05681	0.85424	0.80365	1.25583	-0.39042	1.64716
0.69363	-0.38769	0.68553	1.78111	-1.13434	1.08858	0.3447	0.69265	1.69884	-0.72768	-0.15072	0.44288	-0.7199	-0.18673
0.6962	-0.51773	1.86702	-0.15474	0.88564	-1.79832	-0.59099	1.92247	0.72214	-0.4825	-0.15221	-0.90083	-0.85143	-0.79149
0.69877	1.04025	-0.30375	-0.14655	0.55524	-2.23193	-0.82773	1.21405	-1.1215	0.80393	-1.03267	-1.74207	1.41487	-0.6701
0.70134	-2.12571	-0.30406	0.2572	-0.19238	-0.14935	0.68769	1.46123	0.08226	0.13592	0.15401	0.6023	0.12766	-0.75253
0.70391	0.66693	0.4667	1.13852	0.66264	-0.39296	-0.35715	-0.54884	2.14609	-0.4436	1.64612	0.57459	-1.38749	-1.21085
0.70648	0.11768	-0.87492	-0.06459	0.48494	1.32573	-0.95174	-0.33722	-0.98474	-0.18202	-2.5702	-0.30225	-0.92716	0.32321
0.70904	0.24392	-2.4664	-0.74939	0.89232	-0.30281	0.01821	1.77585	0.46867	-0.60551	-0.12031	-0.36644	0.46906	1.38057
0.71161	-2.11279	1.24704	-0.60162	0.51442	0.17673	0.22779	-0.99399	0.43325	-0.35173	-0.39635	-1.58297	-1.48241	-0.16482
0.71418	0.35743	0.55172	0.15743	0.79823	0.71223	0.41696	0.1511	-0.23295	0.61764	-0.3215	-0.82263	-0.17698	-0.03087
0.71675	1.9318	0.75613	-0.62079	0.23908	-1.83274	-0.15112	0.7814	2.27644	-0.17882	-0.31658	-1.78588	0.03243	-0.90242
0.71932	0.36005	3.38703	-1.55628	-0.32565	0.10996	0.63418	0.88205	-0.49991	1.13104	0.82137	0.59387	0.63661	1.63766
0.72189	0.67104	-0.54415	1.13191	-0.99192	1.58344	0.77475	0.70988	0.47042	2.41434	0.89309	0.8858	0.56295	-0.21554
0.72446	-0.88331	0.11585	0.84358	-0.43565	-1.41153	-0.61333	-0.77951	-1.01721	-0.51865	1.38292	-0.59924	-0.03633	1.29407
0.72703	0.03981	2.6624	0.03032	0.20108	-0.23296	-0.04834	-0.12229	1.00666	-0.17221	-0.40759	-1.50595	-0.94176	0.05164
0.7296	0.35935	-0.6161	2.18471	1.45868	3.05801	-0.34184	1.64238	2.0508	0.67857	0.57748	-0.53649	-1.13614	0.25648
0.73217	-2.05428	-0.00925	0.92719	-2.02131	0.14682	1.36716	1.51068	-0.75795	-0.91322	0.35217	-0.15335	-0.52547	0.24951
0.73473	1.64223	2.22924	-0.05661	-0.08732	-1.01809	-1.58857	0.59825	-1.17516	0.24154	-0.10502	0.1839	-0.1102	0.30757
0.7373	-0.31099	0.97333	-0.977	0.22041	-0.14385	-0.1402	1.60585	-0.44262	0.72766	-1.12784	0.40063	1.10051	0.34833
0.73987	-0.47542	-0.28362	0.40875	-1.38528	-0.16005	-0.19716	-0.57574	0.17021	1.10178	1.73715	0.63797	0.05969	0.6524
0.74244	0.32063	0.07505	-0.45199	0.70049	0.58548	-0.2235	-1.49996	-0.605	-1.70509	-0.77719	-0.29588	-0.95218	2.20926
0.74501	0.13706	-0.68335	-0.61043	0.61925	-0.57082	0.40353	-0.65296	-0.73881	0.61592	0.56523	0.40905	-1.80441	0.24374
0.74758	0.09692	-1.25264	-0.1168	0.9575	0.1856	1.04777	-0.8582	-1.15397	0.26742	-1.31048	-0.5105	-1.31066	0.79843
0.75015	0.05697	0.40772	-0.35272	-0.66951	0.85978	-0.08953	-2.03174	-0.63056	1.07783	-1.67111	-0.99713	0.66496	0.58735
0.75272	0.14396	-1.34773	0.38419	1.20191	0.58724	1.25706	-0.76172	-0.96432	-0.01397	-0.98697	0.53857	1.25733	0.50956
0.75529	0.53363	0.00869	2.43921	-0.00102	0.67978	0.32426	-0.28638	-2.20541	0.10645	0.54406	-0.60673	0.14754	-0.14056
0.75786	-0.08245	1.0175	-0.785	-1.48688	-1.536	-0.8507	-0.08913	0.11681	-0.16146	1.24568	-0.86688	-0.80669	-1.32161
0.76042	0.10152	0.63644	-0.31415	0.37796	0.37609	0.1627	0.91307	2.7431	-1.26489	1.60171	-0.86997	-2.04486	0.11306
0.76299	-1.10065	1.17643	-0.82393	0.62047	0.67928	0.57218	0.96834	-0.05474	0.61036	-0.83903	-1.70017	0.01124	0.81902
0.76556	0.26709	0.29638	0.07327	0.6557	1.18917	-0.5051	-0.69215	0.35653	-0.22892	-0.99031	-0.42046	-0.92904	0.3614
0.76813	0.00977	-0.43402	8.08209e-05	2.19573	-1.28776	1.78601	1.70546	2.73727	0.70707	0.59759	-0.50269	-0.22194	-0.86641
0.7707	-2.69794	1.54892	1.07907	1.18301	-1.11797	1.83192	-0.00656	1.13015	2.28818	0.47427	-1.81418	1.07955	-0.71718
0.77327	0.68133	-0.65107	-0.86383	-1.31557	0.03785	1.71452	-1.12716	0.35705	-0.03048	-2.42578	-0.00172	-0.14543	-1.34322
0.77584	-0.09491	0.26759	1.58259	-1.25846	0.23367	1.999	0.49008	-1.12275	0.74879	-0.12447	-0.98294	-0.3394	-0.68515
0.77841	-0.30018	0.758	0.60447	0.72134	1.79753	0.90779	1.20657	-0.40557	-1.6005	0.76982	-0.47834	-1.19291	0.59272
0.78098	-0.29925	-0.36522	-0.69024	0.00738	0.85952	2.24161	0.07617	0.28612	-1.4875	1.24097	-0.46865	-1.87875	-0.20092
0.78355	1.39357	-0.97023	0.47939	1.05625	-0.64343	1.9196	-1.2564	0.29818	0.66004	-0.0411	-1.00267	-1.29626	0.18665
0.78611	-0.97106	0.03154	0.41327	-0.69648	2.14161	0.94897	0.34841	0.07338	-1.51137	0.36765	-0.10728	0.55188	0.09675
0.78868	0.05567	0.40412	1.05171	-0.7263	-0.46679	-0.58018	0.02731	-0.13712	-0.06574	0.47414	-1.53156	0.56333	-1.88823
0.79125	-0.37443	0.17736	2.16429	-1.2934	1.58261	0.87221	1.73197	-0.57748	0.43708	-0.68898	-0.23744	0.24562	0.59556
0.79382	0.43634	-0.07073	-0.52768	0.08152	1.93756	-0.34624	1.58921	0.40217	0.89016	-1.65537	-1.52473	-2.10157	-2.03131
0.79639	0.29114	0.17933	-0.56863	0.29142	-0.43012	-0.16124	-0.44323	1.76105	0.3411	0.35566	0.51939	-0.98986	0.54932
0.79896	-1.28386	0.99504	-0.99915	0.72849	-0.93487	1.09103	0.53601	1.23511	0.5324	-0.6382	0.24637	0.4133	-0.86374
0.80153	-2.38865	1.0597	-1.65965	-0.47196	1.37288	-0.06172	-1.89021	-0.84404	-0.4477	-0.12644	1.2201	0.55314	-0.37002
0.8041	0.32372	-0.42817	-0.29617	-1.47134	2.33258	-0.21053	0.46159	0.67965	1.56867	1.62323	0.58425	-0.07821	1.45803
0.80667	-0.7257	1.09891	0.96527	0.07022	-1.56291	-0.27603	-0.0079	0.51843	-1.01104	0.0525	-0.30728	-0.42553	-0.57438
0.80924	1.10891	-0.40304	-0.64981	0.01025	0.14395	0.12401	1.20494	0.31727	-0.87709	-0.18763	0.12807	-0.55382	0.59213
0.8118	0.14306	-1.01261	-0.28572	0.04875	1.98789	1.38949	0.14658	0.47856	0.32777	-0.49425	-1.41359	0.65803	0.99295
0.81437	-0.69443	-0.36377	1.34877	-1.10397	0.13868	0.41415	-0.75977	0.32337	-0.29948	-0.50241	-0.9791	0.27738	0.46449
0.81694	0.14766	-2.25257	2.08303	0.65242	1.58033	-0.53712	-2.40652	1.24861	-0.44782	0.15586	-1.17236	-1.99954	0.20564
0.81951	-0.64229	0.47985	0.69027	-0.02162	-1.19838	0.63502	-1.06727	-0.07639	1.53868	0.58363	-0.01877	0.56462	0.32641
0.82208	-0.35232	-0.04481	0.44722	1.63852	1.19505	0.57192	0.40231	-0.4154	-0.78959	-2.93626	0.76375	0.52159	1.62868
0.82465	-1.13267	2.01635	0.83225	0.94832	-1.88861	-1.29903	-0.11031	0.61308	-0.40896	-1.56168	1.23897	-0.72091	-0.56214
0.82722	-0.17593	0.12961	0.47356	-0.31617	0.30492	-0.1323	0.19284	0.3296	0.80286	-0.18923	-1.86047	1.0176	-1.72267
0.82979	-0.48385	2.09755	0.29881	-1.05645	0.1968	1.23946	-0.04084	0.90758	0.3822	0.35493	-0.6615	0.22756	-0.42301
0.83236	0.46029	0.38674	0.4568	0.01924	0.05506	-0.24419	-2.1159	-0.02063	0.35282	-0.04052	-2.24116	1.44905	-0.04343
0.83493	0.88611	0.53326	-0.88143	-0.053	1.04898	0.16586	0.83588	-0.26559	1.38634	-0.69224	-0.90062	1.66606	-1.42403
0.83749	-0.35095	-0.31759	-0.50327	0.0347	1.53038	0.13364	1.4623	-0.62618	-0.36291	0.34937	0.26524	-0.48047	0.98798
0.84006	0.09086	1.2478	-0.57938	1.12145	-1.03747	1.40978	-0.0896	-1.19891	-1.42812	0.35993	-0.31779	0.69686	0.86283
0.84263	0.14607	-0.02378	1.64391	0.05924	1.20202	0.92619	0.87308	1.82735	0.15863	-1.80753	-0.59694	0.02719	-0.36652
0.8452	-1.7112	-0.72194	-0.3516	-0.64436	0.22913	0.22389	0.94634	-0.3167	-0.60354	-0.41385	-0.63823	0.75823	0.20608
0.84777	-0.69601	-0.43844	-0.72061	-0.20449	-0.53059	0.15922	0.06115	-0.6822	0.02802	-1.45419	-0.52812	-1.00265	1.28513
0.85034	-0.0763	-0.88655	1.05248	1.38339	-1.33566	0.60306	1.31531	1.95261	-1.41324	-1.49393	-2.05814	-1.83886	-1.34182
0.85291	-0.40011	-0.11502	0.48603	0.49724	-0.90954	0.52355	1.22438	1.87936	0.85839	0.26133	1.29736	-0.50219	-1.84672
0.85548	-0.38226	-0.86761	-0.18131	0.37902	1.4583	0.30224	-0.26094	-1.36594	1.06124	-0.55834	1.36105	-0.49971	1.07896
0.85805	0.31735	-1.88556	0.63448	-1.26038	-0.06381	0.67101	0.59528	-1.01332	-1.1432	-0.55255	-1.2072	-1.06542	-1.94718
0.86062	-0.65309	-1.57269	-0.00974	2.9726	-0.7355	-0.61705	-1.50945	1.86011	-0.89232	-0.87603	-2.35496	1.07596	0.00347
0.86318	1.6168	0.46313	0.02481	0.94818	1.15138	-0.15491	0.88463	0.3988	-0.02516	0.36337	-0.79707	-0.2149	1.7453
0.86575	1.21941	0.11857	0.14813	-0.08915	1.39941	0.35534	1.74186	-0.15147	1.33509	1.08552	-2.03939	-0.93363	0.01111
0.86832	0.00528	0.42799	0.76661	0.98191	1.24651	-0.00435	0.5548	2.97966	-0.23282	-0.09789	-1.27715	-0.46668	1.70519
0.87089	0.43391	-0.57626	-1.12634	-0.22218	-1.67889	-0.50265	0.12736	-0.44333	-1.03842	-2.15276	-0.15419	-0.48739	-0.04018
0.87346	0.04307	0.62123	0.1615	-0.68732	0.36608	-0.02614	0.2975	0.01023	1.24001	0.71972	0.29068	-1.00268	0.74626
0.87603	0.57811	-0.42038	-0.26606	0.29883	0.86901	-0.71826	0.82177	-0.17021	-0.60543	-1.88084	-1.17123	0.17565	1.20671
0.8786	-0.40579	2.02224	0.16412	0.1677	-0.00769	-1.18733	0.11915	0.73074	0.0406	1.15049	-1.45596	-0.8474	0.217
0.88117	-0.49577	0.3607	0.55896	0.09423	1.17622	0.04767	0.65968	-0.03494	2.01928	-1.12572	-0.74444	-0.80925	-0.70924
0.88374	1.20151	-0.2354	-0.82786	-0.22894	-0.24501	-0.65881	0.83356	0.65044	0.84727	1.29147	-0.24706	0.12208	-0.56216
0.88631	0.74941	-0.05306	-0.33364	-1.73102	0.88368	-0.59209	-0.11966	0.1489	0.38558	-0.50814	0.05408	0.58507	-0.46133
0.88887	-1.28984	-1.87402	-0.2805	-1.49402	0.42061	-0.37481	1.48194	0.36085	0.09036	0.15307	-1.91801	-0.80488	-0.72113
0.89144	-2.16885	-1.03363	-0.13358	-0.42955	-0.32352	-0.13922	0.65075	0.59024	0.17383	0.24961	-0.77379	-0.58653	0.15159
0.89401	1.60834	0.86636	0.1207	-2.31391	-0.99896	0.98354	0.30477	0.04791	0.28709	-2.07287	-0.42956	-1.50534	-1.83603
0.89658	0.73787	0.23083	1.12929	0.70546	0.62292	0.85417	0.00335	1.68846	0.69965	-2.14001	-0.14813	-1.69189	-0.71949
0.89915	1.22469	0.87496	0.32128	-0.42031	-1.88087	-1.19376	-0.33583	0.54911	-2.26528	-0.26401	0.78396	1.0164	0.5401
0.90172	0.04444	-0.07187	-0.28225	-0.30656	0.02336	0.36369	-0.88957	0.2747	-0.84677	-0.09644	-0.00587	-0.17019	0.0422
0.90429	1.11117	1.52962	-0.04084	-0.61333	0.04567	-0.33388	-0.14972	1.0854	1.22658	-0.22787	0.17887	-1.65672	0.7194
0.90686	-0.56134	0.5488	-1.18704	-0.53358	-1.14444	0.12442	-0.29727	0.57876	-1.67772	1.25507	-1.51457	0.46386	-0.77294
0.90943	0.20415	-0.54838	-1.0562	1.22465	-1.159	1.78383	0.66931	1.59269	-0.72643	0.51136	-0.87354	0.82622	-0.97207
0.912	1.12511	0.94317	-2.5652	0.43373	0.52413	0.71034	0.44952	-1.23114	0.74449	-2.38	-0.37736	-0.59553	0.63861
0.91456	-0.29894	-0.02713	-1.69474	-0.87184	0.16837	0.92767	-0.14694	1.81969	0.21269	1.02133	-1.70287	-0.88825	-0.28496
0.91713	0.48236	-1.1158	-1.48594	-0.60373	-0.81663	0.52137	-1.01708	0.10838	-0.7898	1.06775	-1.89937	1.23488	0.50662
0.9197	-1.18595	-0.79004	-2.31739	1.68797	-0.24192	0.36666	-0.41516	0.67087	-1.83174	0.91059	-0.12317	-0.747	0.4813
0.92227	0.36786	0.13622	-0.37259	0.63521	-0.08042	0.32745	0.13181	-0.0959	-0.24543	0.56582	-1.10025	-2.28848	-1.11137
0.92484	1.64617	-2.24773	-0.14051	-1.2333	0.2244	-0.69245	2.22487	0.90413	-0.96706	-0.03671	-0.69586	1.25202	-0.02979
0.92741	-0.30912	1.09161	-1.39164	-0.08406	0.78692	0.82306	0.92461	2.10288	-1.23154	-1.8088	0.77384	-0.55147	-1.87509
0.92998	0.76872	1.15068	0.15048	-0.06568	1.80148	0.21158	0.75934	-0.46811	1.84963	-1.11202	-0.88097	-0.24018	1.65673
0.93255	0.91885	-0.58152	-1.22032	0.07863	-0.43378	-0.37089	1.39544	-1.49596	-1.67716	0.51151	0.74363	-2.33753	-0.70488
0.93512	-0.048	-0.64491	-1.08815	2.46074	-1.2921	0.22148	3.32896	1.01155	-0.09995	-0.28067	-2.3459	2.47986	-0.31003
0.93769	1.44035	0.49272	0.02679	0.75145	0.08606	-1.24885	0.80788	-0.20294	0.1132	-0.21745	-1.14969	1.03158	-0.24729
0.94025	1.73013	0.75435	-0.29186	-0.29088	0.51423	-0.79334	-0.27359	0.66446	-0.29167	-1.48663	-1.33374	-0.53503	-0.71315
0.94282	0.94276	-0.70523	1.42214	0.99092	1.38022	0.21487	-1.32961	0.50162	-1.55428	-1.4304	0.71153	0.25799	-0.30858
0.94539	1.12841	0.81	0.80684	1.36969	-0.09885	-0.21691	0.24	1.53998	0.85177	-1.77313	-1.0296	-0.90971	-0.19521
0.94796	0.6986	2.03909	1.9236	0.93222	-0.80182	0.22817	-1.08823	0.48849	-0.07711	-1.37985	1.26772	-0.31563	0.8005
0.95053	1.01549	0.87816	0.39157	0.33977	1.36265	0.41075	-0.4368	-0.37733	-0.68316	-0.30077	-1.3415	0.26121	-0.49932
0.9531	-1.76982	0.51875	0.02763	-1.12229	-1.50904	-0.66379	2.37372	-1.4458	0.09285	1.06697	-1.73201	-1.35725	-0.94036
0.95567	2.06749	1.04612	0.32069	1.47148	0.54934	0.07704	2.4968	-1.2245	0.17182	1.68382	-0.8153	-0.76321	-0.68194
0.95824	0.73704	1.17561	-0.14713	-0.30162	0.88177	-1.32306	2.0358	-1.07829	1.68047	-0.77157	-0.55753	0.31834	-1.69211
0.96081	0.69094	0.82699	-0.11845	-1.02198	-0.30411	1.40952	-1.74497	0.97877	1.35863	1.97513	-0.12915	-0.76999	2.13592
0.96338	1.79114	-0.58806	1.13343	0.96048	-1.73121	-0.96368	-1.3338	-0.61053	-0.52509	-0.1731	-1.36103	1.97186	1.5256
0.96594	-0.07285	1.03651	1.26057	0.26929	0.11312	-1.00917	1.24286	-0.4298	0.93958	0.71032	-0.40144	-0.29662	0.46732
0.96851	-0.41954	-0.04245	-1.10547	-0.09668	0.58407	0.36177	0.68948	1.29139	-1.47563	0.79593	-0.32398	-1.13737	-0.78523
0.97108	-0.05486	0.13583	0.51669	-0.11703	-1.32337	0.60192	-0.08955	1.05308	1.10088	-0.33111	-0.60009	0.23502	0.41937
0.97365	-0.12954	1.14866	-0.81602	0.08132	2.11011	-2.07608	0.35118	0.68889	0.51178	2.56479	-1.33428	-0.52509	-0.92074
0.97622	0.71012	2.17862	0.47069	-1.22177	-0.95582	-1.0637	-2.94605	-0.93871	0.28758	-1.20354	-1.2613	0.34034	1.57921
0.97879	2.23521	0.27719	-0.59411	-0.81335	0.60578	-0.21154	-0.73814	-0.56938	-1.0038	-0.94335	-0.57597	1.00875	1.15466
0.98136	1.21343	1.6435	3.26739	0.25694	-0.04528	0.79438	-0.5565	-1.10402	-1.33113	-0.71915	-0.29981	-1.93844	-0.3878
0.98393	-1.57408	-0.53001	0.04684	1.29141	-0.69205	0.04311	-0.72346	-0.26071	0.06068	1.82564	0.42599	-2.54851	-0.42458
0.9865	0.10054	-1.46458	0.48212	0.93175	0.40085	1.66624	-0.3198	2.32333	-1.21127	-0.73978	0.8763	0.18138	0.67158
0.98907	-0.39255	0.37098	-1.05009	-0.18454	1.1549	1.18571	1.30982	0.00441	0.76636	-1.07488	-2.57649	-0.73091	0.84843
0.99163	1.9436	-0.32608	-0.12907	-1.0695	-0.72813	-0.17088	-0.02023	-0.81027	-1.10201	-1.98651	-0.46123	-1.15987	0.2493
0.9942	1.15369	0.26923	-0.81652	-0.86168	-0.49184	-0.1411	0.74109	-0.00646	0.16812	-1.54077	-0.01037	1.24609	1.65833
0.99677	1.32499	-1.07279	1.10748	2.5564	-0.4682	1.04461	0.0183	1.26601	0.27308	0.59239	0.47096	-1.54373	-0.37505
0.99934	-0.15603	-1.21285	-1.67155	0.37088	-1.12076	-0.40584	-0.3852	-1.5968	-1.23634	-1.56903	-0.97659	-1.51268	-0.82353
1.00191	0.23197	-1.01448	1.91296	0.47266	0.53353	0.26204	1.65272	0.87317	0.77324	1.28389	1.51486	-1.94328	0.35925
1.00448	1.21567	0.58388	-0.88278	0.80664	1.59607	1.23293	-0.54446	0.65762	0.03579	-0.17857	-0.9862	-0.34388	-0.03725
1.00705	0.26935	0.82336	0.03142	0.93054	0.20016	-0.29657	0.35576	-0.62587	0.71721	0.64412	0.38607	-1.37216	1.33868
1.00962	-0.18045	0.43226	-0.81809	-0.82324	0.49207	2.77148	2.44761	-0.71356	-0.03178	-0.44939	-1.88962	0.48748	0.3918
1.01219	0.5697	0.38796	1.3932	0.80987	0.85725	0.57465	-0.19406	-0.19558	-0.45964	0.09892	-0.91826	-0.93311	1.08522
1.01476	-0.25547	1.33789	-0.53317	2.60478	0.22163	-1.8571	0.93067	1.15706	-0.80365	-0.93651	-1.58584	-1.22816	1.0866
1.01732	-0.38104	2.36158	0.87019	0.94482	-0.4978	0.69421	0.16323	-0.37573	-0.65866	-1.48299	0.11121	-0.10998	-0.09993
1.01989	-3.1902	-0.44875	-0.45029	0.51339	0.30086	-0.1247	1.01594	-1.04682	1.99518	-0.129	-0.4095	-0.80872	-1.34728
1.02246	0.53796	0.47878	0.98817	0.00566	1.38798	-1.44189	-0.03608	-0.07254	0.81074	-0.3024	-2.54537	0.19249	0.85684
1.02503	-0.15529	-0.10185	1.30343	-0.51182	0.60376	0.21256	0.36834	-2.43406	-0.1009	1.24921	-0.47621	-0.47732	-0.44469
1.0276	1.12128	-0.15423	0.05085	0.86149	-1.29359	0.46348	-1.01661	0.51801	1.5488	0.71931	-1.25072	-0.44601	0.48374
1.03017	-0.30129	-1.84844	-1.96352	0.79066	-0.06707	0.39483	1.09437	1.86655	-0.12924	-0.40851	-1.6604	-1.73516	1.43201
1.03274	0.32991	-0.40753	1.27937	0.50708	-0.38918	-2.05274	0.23459	0.52828	-1.38524	-0.47163	-1.43839	-2.18508	-0.58536
1.03531	2.09982	2.19016	0.63414	0.76638	-0.56908	-0.57953	-1.737	1.44475	-1.26689	-0.22162	-1.28662	-0.74399	0.26549
1.03788	-0.70571	1.4078	-0.59805	-0.38178	0.26908	0.93385	0.08931	-0.30697	-0.55774	3.26264	-0.08036	1.20551	0.75521
1.04045	-1.0789	0.85664	-0.17458	-0.3749	-0.24234	0.63845	0.64346	0.36203	0.81204	-1.2725	-0.573	-1.19746	-0.7392
1.04301	-0.98578	-0.26466	-0.86672	-0.54749	1.73572	0.0519	0.1859	0.83649	-1.19671	-1.45125	-0.91916	0.42476	-0.62455
1.04558	-1.34592	0.16329	-0.96435	0.75396	-0.78141	0.40992	-1.49499	-1.42091	0.588	-2.72826	-2.46103	-0.33362	-0.59427
1.04815	-0.57019	-0.81083	0.45322	1.59244	-0.02603	0.95675	-1.76097	-1.37831	-0.95343	-2.05729	-2.27951	0.38522	-0.59713
1.05072	1.08015	0.85447	0.23144	-0.47363	0.06325	0.25876	0.73374	0.9179	-1.2894	0.22877	-2.1326	-0.22573	0.63319
1.05329	1.3565	1.50806	0.07617	0.73667	1.11491	-0.49269	0.09864	0.73831	0.10728	0.28192	-1.07491	-0.98233	-0.55332
1.05586	1.73803	-0.53201	0.83171	0.64635	-0.82428	0.97676	-0.23618	1.15672	1.47306	0.49146	-1.92659	-1.25563	-0.57538
1.05843	-0.37563	0.58533	-0.9412	-0.55165	0.71677	0.53385	0.80167	1.60697	0.58476	-1.11569	-0.73217	-0.98528	2.89034
1.061	-0.23327	-1.63756	0.73263	-0.17089	-0.32581	0.59914	-1.74933	-0.05635	1.72349	-0.47674	-0.4003	-1.83597	-1.37096
1.06357	-0.33658	-0.64411	-0.13855	-0.99249	0.03186	-0.70816	0.89563	-0.97145	-1.25801	-1.59522	-0.99202	-1.25703	-1.02933
1.06614	0.1596	0.25678	2.21809	0.57576	0.0871	1.07586	-1.09806	-1.25329	0.10639	-1.0426	-0.69587	-0.08643	1.65666
1.0687	0.36928	0.61723	0.05034	0.16629	0.75255	-0.60478	0.6964	1.5449	1.52906	-0.11728	-1.6133	-2.16671	-0.94351
1.07127	0.95211	0.83035	0.09831	-1.08586	-0.30788	1.57442	0.26741	-0.86552	-0.03126	0.36619	-0.16388	-1.01642	-0.60869
1.07384	2.28139	-0.43466	0.76507	0.03482	-1.10734	-0.33222	1.23792	0.97994	-0.15925	-0.62325	-1.2236	-0.39558	-1.24269
1.07641	-0.92575	-0.36956	1.02934	0.5539	0.69612	1.31287	-0.88911	0.96947	-0.28905	1.34073	-1.57213	-0.53118	0.02289
1.07898	-1.45513	1.15605	-0.50323	-0.79591	1.63095	-1.77692	-0.83329	0.84396	-0.82019	-1.54888	-1.78151	-0.32418	-1.58461
1.08155	0.14456	0.2965	0.20514	-0.94578	-0.15701	0.34802	0.47625	0.8889	0.65264	-0.50569	-2.31905	-0.3586	0.12977
1.08412	0.52037	-0.35481	0.00915	0.12214	1.6601	-0.46591	1.27241	-0.94697	-0.46132	-0.60272	-0.27919	1.20394	-1.01963
1.08669	0.40337	-0.95846	1.78306	2.09107	-0.01924	0.47353	-0.81686	0.09933	0.12317	0.81901	0.90802	-1.50006	0.06007
1.08926	0.47502	-0.74735	-0.05739	-0.00795	0.40593	2.29723	0.01991	0.00376	-0.14526	0.36298	-0.045	-1.26002	-0.46079
1.09183	0.14304	0.44405	0.12935	0.0817	-1.52332	0.1678	1.06174	-1.11073	-1.36581	-0.2992	-2.1748	-0.98608	-1.21536
1.09439	0.46061	0.29405	0.01678	-1.2292	-0.12827	1.56491	0.06233	0.7852	1.55586	1.86804	-0.41171	-1.50663	0.29672
1.09696	1.06073	-0.0859	0.8282	0.8482	-0.01021	0.24781	1.84575	-0.31876	-1.30744	-0.04607	1.13133	1.41019	0.97443
1.09953	-0.02816	-0.3979	1.41002	1.04316	0.29413	0.15589	-2.31285	0.64235	-0.94874	-1.1161	-1.87728	-2.19473	0.57091
1.1021	0.30226	-1.02475	-0.52609	-1.41592	0.71269	0.49549	0.14063	-1.0399	0.32902	-0.24098	-0.41988	-0.46914	1.31088
1.10467	-0.55153	-1.40158	-0.64535	-1.15687	0.73857	0.75409	0.70157	1.32564	-2.23226	1.03691	0.68796	-0.25832	-0.43118
1.10724	-0.54703	0.34483	1.09294	-0.57411	-0.23485	0.08744	-0.91951	-0.53631	0.05128	-0.7104	-2.67045	-0.71313	-0.92334
1.10981	1.67947	1.40943	1.38338	-0.97122	0.13052	0.29227	-1.98323	-1.21685	-0.32916	-0.37371	0.97437	-1.08353	0.78013
1.11238	-0.40781	-0.49755	-3.29054	0.96731	-0.41305	0.6734	-1.04178	-0.37699	-0.67822	-0.8057	-1.26996	-0.92426	0.48431
1.11495	0.58987	-0.92093	1.23612	-0.14135	0.29701	2.06991	1.03641	1.37757	-0.14967	-0.867	-0.68161	-0.57054	-0.61468
1.11752	1.35956	-1.70813	0.21407	-0.004	1.07656	-1.19508	-1.55256	-0.24461	0.9103	0.8756	-1.38821	-0.80553	0.74273
1.12008	-0.06389	-1.09186	-0.67931	-0.9273	0.76833	-0.45953	0.54915	-2.16063	0.6218	1.12629	-2.14764	-0.24266	0.17986
1.12265	-1.04866	-0.50118	-0.46378	-0.03901	-0.43999	0.32972	-1.2109	-0.07662	-1.02436	-0.34394	-1.0557	-0.33682	0.09803
1.12522	-0.6139	2.29936	0.000406367	1.47519	-0.19344	-0.42721	0.39885	-0.54238	-0.67211	-1.53333	-0.99979	1.39246	-0.35297
1.12779	1.05868	0.70288	0.3845	0.91298	-0.51735	-2.38404	0.77983	-0.54214	0.75056	-3.27274	-2.43637	-1.19601	-1.39927
1.13036	0.70049	1.02974	0.89863	1.57091	-0.23303	-2.28784	-0.02489	0.71415	-1.02455	-0.58301	-0.25084	-0.82674	-0.06932
1.13293	1.20104	0.76268	0.11976	-0.78509	-0.89922	1.05662	-0.11643	-0.58594	-0.21739	-0.53871	-2.48451	-0.6936	-0.42236
1.1355	1.29122	-0.76075	0.53599	0.27116	1.39445	-0.20993	0.26654	-0.21924	-0.92388	0.40994	-0.30928	1.10675	0.1046
1.13807	0.63041	0.13616	0.00853	0.16254	-1.01756	-0.13651	0.29826	0.79357	-0.59374	-1.64961	-1.47999	-1.70521	-0.02054
1.14064	1.41719	-0.6243	0.23275	1.0739	0.85662	-1.43015	-0.82508	0.19839	-1.01036	-0.20344	-0.57513	-1.57643	0.79788
1.14321	0.86991	-0.21937	-0.88708	-0.73724	-0.80087	0.32031	-0.11073	-0.97185	0.8755	0.00322	-2.60065	2.80117	-1.07379
1.14577	0.97193	0.24328	-0.05205	0.38616	1.46213	0.50919	-0.34166	1.18916	-0.96995	-0.07781	-0.97109	-0.5962	0.14762
1.14834	-1.75081	-0.17948	0.09679	-0.58216	0.65008	1.2262	-0.72114	-1.37716	-0.58464	-0.9857	-0.94717	-0.5076	-1.08042
1.15091	1.61046	0.65754	-0.26525	0.47978	1.218	0.43838	-0.14807	-0.9461	0.98691	-1.34257	0.95274	-1.48377	-1.09291
1.15348	0.82172	-0.40127	1.21441	0.87247	-0.58524	-0.5968	1.55389	0.49623	1.10961	-1.2898	0.39735	0.73252	0.17149
1.15605	-0.39347	0.4765	1.49237	-0.60881	-0.99561	-0.38651	-1.60332	0.52493	0.52157	-1.47328	-0.59396	-0.82877	0.17693
1.15862	-0.56137	0.26661	0.17081	0.10778	-1.26583	-0.76763	-0.46495	1.38649	0.64012	-0.46619	-1.87841	-1.61583	-0.53835
1.16119	-1.39705	0.05505	2.7215	-0.244	-1.12758	-0.00853	-0.02078	-0.24841	-0.66718	-0.32037	0.22871	-0.23801	-0.84515
1.16376	-0.21908	-0.72438	-0.40947	1.7241	-0.64416	-1.21683	1.08956	0.46517	-0.79203	-0.50341	-1.36332	-0.0981	-0.1544
1.16633	-0.24588	-0.52037	0.0295	1.4396	-0.61165	1.7855	0.8406	0.57461	0.27988	-0.35656	-0.4921	-1.94676	0.67178
1.1689	1.9052	-0.84548	1.24202	0.58365	-1.05236	0.0531	0.71307	-0.69926	0.05459	-0.44493	-1.7099	-2.09272	2.0641
1.17146	-0.09918	0.64176	-0.12969	-0.85456	2.07356	-1.38292	-0.05301	-0.00164	-0.8707	-0.39875	-2.92368	-2.14577	-1.84966
1.17403	-0.67257	0.01939	-0.21203	0.75329	0.00319	0.65022	0.15272	-1.95447	-0.69474	0.17166	-1.62264	0.55734	-0.78089
1.1766	0.55271	-0.55341	0.65665	-0.40429	-0.62309	-1.33946	-1.53009	-0.23763	1.47433	-1.16034	-1.7078	-0.17094	-0.45779
1.17917	0.60076	1.18802	0.61605	0.2311	0.94183	-0.50884	-0.12562	-0.22083	-0.28668	-0.66394	-0.87035	0.12636	-0.04554
1.18174	0.13529	-1.18499	2.4003	-0.15277	0.06439	-0.13512	0.14117	-1.08304	-0.09454	-0.82264	-1.72834	0.01752	-0.56698
1.18431	0.01897	0.50547	-0.10322	0.77768	-0.00899	1.59487	0.95944	-0.23021	-0.20974	-1.90962	-2.03332	-0.4641	-0.37396
1.18688	0.15065	-0.06598	-0.29231	0.74808	0.7262	-0.28101	-1.30105	1.02903	-0.05702	-1.46656	-0.42103	-1.73051	-0.03376
1.18945	-0.49519	0.08698	1.70009	-0.59005	-0.53918	-0.61517	0.87874	-0.08902	-0.66986	-0.92476	-0.31483	0.6311	0.92094
1.19202	-0.07586	0.78398	1.14653	-0.09475	0.8107	1.00988	1.49923	0.83172	-0.16792	0.59404	0.84579	1.10639	1.3782
1.19459	-1.2003	-1.21979	0.84074	0.53475	0.67063	0.57413	-0.68849	-0.82045	-0.64464	-0.3538	0.38414	0.62719	1.81344
1.19715	0.44473	1.48331	0.27033	1.17893	0.48615	-0.14605	-1.28587	-0.9414	-0.10205	-0.04263	1.52988	-1.12109	0.97592
1.19972	0.25449	-2.55794	-0.63342	-0.0343	2.01417	0.26509	-0.28856	-0.86895	0.82342	-1.15033	1.42614	-0.50253	-0.50986
1.20229	0.00209	0.1259	1.01232	0.51777	-1.60405	-0.29251	0.2137	0.36765	-0.20715	-0.13593	-0.26937	-0.05913	0.50742
1.20486	-0.29546	-0.78074	1.2197	-0.00478	-2.34358	-0.09117	-0.5736	-0.69994	-2.75878	-0.42471	-0.40298	0.97666	-1.43454
1.20743	-0.55604	-0.04829	1.08761	0.64602	-0.70305	0.27991	-0.54901	-0.73591	1.53963	0.77853	-0.38063	0.80516	1.49669
1.21	0.55979	-0.56669	0.7298	0.48263	-0.75357	-1.05226	0.26525	0.78031	-0.73621	-1.85001	0.46561	0.4997	0.84285
1.21257	0.698	0.09789	0.2236	0.52042	1.5478	0.79801	0.52616	1.83843	1.11275	-0.21137	0.6381	1.45419	-0.10254
1.21514	-0.54465	-0.61623	-0.53725	-0.1561	0.43533	2.61998	-0.22426	-0.1363	-2.17591	0.35606	1.60052	0.12012	-0.99541
1.21771	-0.10777	0.36073	1.97167	-0.23958	-0.17849	-1.38402	2.79315	-0.75159	0.83313	1.56139	0.19341	0.81817	1.2353
1.22028	-2.06325	-0.28634	0.51299	-0.15828	0.00186	0.31066	-0.66631	0.12295	0.26348	0.88004	1.68853	-0.19744	1.10089
1.22284	-0.15001	1.54842	-0.06111	1.50789	-0.19649	0.19959	1.96914	0.19	-0.35628	0.08677	1.79755	0.60126	0.5591
1.22541	0.18089	-0.60896	0.79845	-0.54088	0.42127	-0.86329	-0.65753	-0.59748	0.68724	-0.39455	0.29161	-0.30626	-0.38666
1.22798	0.55211	1.28252	-2.46343	1.78703	-0.07151	0.10495	-0.39499	0.17052	1.15644	1.38985	0.74922	0.51482	-0.43447
1.23055	-1.03803	1.48551	-0.67318	0.44397	2.00535	0.68943	0.2218	-0.15861	0.27138	0.9394	0.39628	1.56688	0.89011
1.23312	1.01494	3.2663	-1.12566	-1.43579	-0.35391	1.35434	-0.75105	-0.46927	0.93237	1.49708	1.36844	0.4806	-1.24521
1.23569	1.37809	1.02327	-0.20662	0.96121	0.68364	0.52595	1.41486	0.3856	1.06781	-0.30618	-1.31646	1.06726	0.66577
1.23826	0.27808	0.15904	0.92398	0.48046	-1.36265	-0.36865	-0.43489	0.35819	-0.44882	1.36438	1.56492	2.31363	-0.31316
1.24083	0.04383	-0.27491	-0.07637	-0.91706	-0.51532	-0.4477	0.3373	-1.27675	0.55781	0.21895	1.21104	2.38706	0.35538
1.2434	1.16029	0.83188	-1.64072	0.68734	1.57135	-0.79776	0.65846	-1.2631	-0.24647	1.3819	-1.07937	2.71766	-0.23122
1.24597	-1.32127	-0.57843	0.50723	-0.92774	-0.1907	0.06345	0.31116	0.14097	1.30412	-0.15654	1.07321	0.44734	0.70197
1.24853	-1.05711	-0.76803	-0.60173	0.34154	0.65645	2.69022	-0.4726	0.55192	-0.0463	0.41057	3.88183	0.49928	-0.76997
1.2511	-0.55446	0.81135	0.28701	1.74492	-0.80757	0.49992	-0.12635	-1.13937	-2.34137	0.58844	3.39495	0.85581	-0.86994
1.25367	-0.58613	1.33596	-1.63432	0.21729	-0.53301	1.18228	0.86283	0.43765	0.5514	1.26704	0.05039	1.4728	0.94685
1.25624	-2.61781	1.00324	0.70994	0.53284	-0.82547	-1.60922	-0.9095	0.86188	0.0754	0.44568	1.99339	-0.70365	-1.89224
1.25881	0.36111	1.02523	-2.47325	0.15835	0.27115	-0.5544	-1.5454	-1.47578	0.84056	0.35066	0.06457	1.73335	0.17377
1.26138	0.83215	-0.55468	0.76293	-0.78002	0.52418	1.23082	1.32655	1.65737	-0.19774	0.8473	3.2593	0.38044	0.64475
1.26395	-1.09633	-0.29334	-0.03453	-0.45912	0.28347	-1.59323	0.2518	-0.43742	-1.26209	0.19766	0.59043	-0.47654	1.20889
1.26652	-0.52333	-0.29499	1.30969	-0.03202	1.14987	-1.68785	0.25287	-1.02662	0.24843	0.88326	-0.34896	2.22696	-1.33753
1.26909	-1.69124	-0.73449	-0.97897	-1.61754	-0.16415	1.06527	-0.04551	-1.30236	0.52314	1.01368	0.16833	-0.2126	0.12398
1.27166	-0.61286	-1.76104	-1.59323	0.5209	-0.41187	-0.85514	0.04315	-0.47157	-1.35624	0.29995	0.69977	1.57594	-2.28927
1.27422	0.04686	-1.4731	-1.0888	-0.55069	0.32082	2.70121	1.35345	-0.14914	0.66122	0.05493	1.96662	0.20513	-1.79707
1.27679	-0.43242	0.00306	-0.32982	-1.49811	-1.25088	-1.93757	-0.7739	-0.35025	-0.927	0.0386	1.16424	-0.74564	-1.06824
1.27936	1.49365	0.13031	1.00931	-0.43109	-0.6838	2.0629	0.15223	-0.96972	0.56203	-0.33553	1.61126	0.44548	0.56919
1.28193	-0.43724	0.03774	1.69511	-2.34835	1.68256	0.17268	0.12593	-1.50778	-0.19076	1.26838	0.21885	0.01245	0.55807
1.2845	0.83686	-0.67547	-1.15489	-2.49607	0.31989	0.25935	-0.34404	0.31417	1.42784	1.25199	1.46443	-2.74373	-0.61342
1.28707	0.08943	0.28337	-1.49482	-1.13643	-0.66291	-0.76168	0.01931	-0.46597	-1.18042	0.11147	1.49612	1.01178	0.45188
1.28964	0.07335	-0.27242	2.06161	1.10405	-1.17256	-1.40478	-1.72118	-0.70104	-1.33375	-0.63383	1.32829	-0.01699	-0.51007
1.29221	-0.28327	1.64478	0.0255	0.372	0.27714	-0.77665	0.55697	0.39942	1.17942	0.54837	0.27737	0.90892	0.2043
1.29478	1.16938	-0.24991	-0.32769	-0.41642	-0.11193	-0.48335	0.82376	-1.86912	0.5348	-0.51147	0.88979	-0.02676	1.21904
1.29735	1.1548	0.00706	-0.77522	0.55115	0.8612	0.04114	-1.37357	-0.59945	-0.75103	0.29145	0.55485	-0.11391	-1.887
1.29991	1.6217	1.75391	1.01622	-1.64476	0.05621	0.19733	-0.40513	-1.09605	-0.31665	0.41436	-0.23363	1.44469	-0.20826
1.30248	0.13776	-0.21574	0.85862	0.18262	0.10362	1.37222	-0.84331	-0.04985	-1.74861	0.26457	2.39757	-0.1462	-1.82996
1.30505	0.27408	1.21927	0.65635	-0.7546	0.28431	-0.84982	-0.95348	1.13048	-1.44652	1.24721	0.81839	0.50717	-2.31239
1.30762	0.63503	-1.55938	-0.86798	-0.32602	0.55217	1.71453	-1.18648	0.69461	2.0667	0.38117	-0.09538	0.69782	-3.54597
1.31019	0.1616	0.4303	0.33095	1.45845	0.73064	-0.54406	-1.25107	0.36743	-1.3299	-1.07048	0.84705	2.21994	0.65806
1.31276	-1.01525	-0.09631	0.33815	1.97361	-0.99437	0.51586	-0.09179	-0.52536	-0.00711	-0.29679	-1.09305	-0.41044	-0.2213
1.31533	-0.48648	1.83643	1.61604	-1.45748	1.75395	1.48462	-0.32154	0.87854	1.49908	-0.47944	-0.40113	0.98817	0.6314
1.3179	0.26514	1.60578	1.81821	0.02749	0.33184	-1.13936	0.90796	-0.14999	-1.70884	1.44793	-0.9053	1.47168	-0.88434
1.32047	0.37634	-0.6042	0.20855	1.18874	0.31067	-1.23022	-0.62429	0.11783	-0.07752	-0.11317	-0.40457	0.82335	1.8932
1.32304	0.21384	-0.03493	1.77217	0.14534	-1.23737	0.274	2.13801	-0.81277	0.73038	-0.5173	0.79198	0.75073	0.17268
1.3256	1.98184	-1.24399	-0.74026	1.08993	0.64015	-2.26983	0.08301	-1.08997	-0.81219	1.52552	0.64895	1.94998	0.02438
1.32817	0.06323	-0.03202	-0.82728	0.78989	-1.66978	-1.52879	-0.10354	0.47913	-1.5638	-0.60834	0.21431	-0.17164	-1.04779
1.33074	0.26374	0.10489	-0.03799	-0.67392	-1.1856	2.04021	-0.43763	-0.69054	-1.73645	-0.12084	0.39704	0.6669	-1.64342
1.33331	1.28086	-0.69105	-0.19121	-0.71934	0.40884	0.06588	-1.06899	-1.21276	-0.94475	-0.09217	0.80611	-1.03877	-0.41432
1.33588	0.29616	1.57539	-0.82156	0.84182	0.35912	0.30799	0.62201	-0.22042	-0.11861	-0.15088	0.65843	0.20644	-1.96729
1.33845	1.20098	-0.23523	1.07321	-0.72336	-0.16869	-0.35171	-1.26364	-0.81155	-0.21575	0.55096	1.79989	-0.20305	0.75816
1.34102	0.37	0.23985	0.83216	0.30797	-0.31495	0.22267	0.27145	0.00774	0.12166	1.75113	0.73266	-0.24397	-0.37098
1.34359	0.24201	0.93288	0.80998	-1.09998	-1.11461	0.41406	0.48761	-1.31302	0.36553	-0.8654	1.50833	1.68939	-0.38616
1.34616	-1.35662	-1.22439	-2.08729	-2.68045	0.00786	-0.06093	-1.22021	0.01651	0.85552	-0.75205	1.68621	-0.33037	-0.17687
1.34873	-0.37067	0.58819	0.25015	-0.79177	-0.32527	1.25806	2.47063	-0.36287	0.95968	1.02225	0.14546	-0.31303	1.12556
1.35129	1.32838	0.76282	2.26506	-0.5002	1.84904	-0.59305	-0.04798	1.9345	-0.07715	0.7011	0.51337	1.78971	-0.58517
1.35386	-0.52141	0.7127	0.60028	0.84218	-1.40504	-0.40213	0.28689	-0.02413	-1.09698	0.65883	1.53981	0.5495	1.3141
1.35643	0.14574	0.52349	0.5478	1.23129	0.82406	-0.11393	0.28349	1.64585	0.88519	-2.2169	0.28046	-0.13907	-1.21373
1.359	-0.03929	-0.829	-0.04561	-1.8378	0.89884	-0.80002	-0.92504	-1.43928	-1.72629	0.37525	0.52176	0.49945	-0.10688
1.36157	0.1756	1.06821	-0.57945	-1.85067	0.65813	-0.17529	-0.58749	-0.77919	2.22611	-0.42566	0.27571	-0.4489	-0.69355
1.36414	-0.05615	-2.29404	-0.75106	-0.90146	-0.86365	-1.2376	0.45541	-0.90637	4.24408	-0.07502	0.49177	-0.35358	0.19729
1.36671	0.62903	-0.02663	-0.62336	0.6412	-0.43573	-0.8733	0.35113	0.01608	-1.64199	-0.68571	1.48039	-0.06813	-1.57276
1.36928	-0.43282	1.48863	-0.65818	0.4269	1.26959	-1.30461	0.12359	0.3733	-0.53643	0.09296	0.1197	0.21586	0.78815
1.37185	1.69778	-1.20963	-1.02177	0.026	-1.04259	1.70272	1.48806	0.05658	0.24248	0.96901	1.05513	0.51882	-0.81845
1.37442	-0.45744	0.64676	-1.55627	0.35408	0.84818	-0.87646	-0.04392	0.70018	0.75691	-1.23267	-0.26062	0.71642	-0.52932
1.37698	-0.21959	-0.86528	-1.05102	-1.30669	0.89794	-0.98852	-1.15785	-1.11154	-0.0771	-0.85308	-0.69362	0.68405	-0.64302
1.37955	0.23321	-0.78736	-0.10906	-1.08581	1.04083	-0.57887	0.78742	-0.87219	-2.4489	0.6637	0.93869	-0.40457	0.000597562
1.38212	0.75452	-0.85147	2.30162	-0.10043	-1.22855	0.05016	0.33697	-1.99034	-0.52365	1.00751	1.81968	0.49113	-0.19606
1.38469	-0.31842	-0.44244	-1.26737	0.20142	-0.32412	-0.08039	1.10617	-0.56429	0.25996	0.75768	1.42642	1.47672	-0.66958
1.38726	-0.20449	0.47353	-0.81435	0.91411	0.79267	-0.28968	0.51152	1.31547	-0.7599	0.68382	0.41079	0.75903	-0.4245
1.38983	-1.61252	1.25988	-0.43231	0.74034	0.81638	1.36419	-0.0242	0.46619	0.28381	1.68455	0.8379	-0.29588	0.27952
1.3924	-0.72757	-0.05778	-1.23009	0.4025	0.04867	0.8496	-0.46945	-0.20499	-1.27808	-0.28604	1.11063	0.06922	-0.94391
1.39497	-0.56195	-0.38699	-1.29804	-1.04371	0.11791	0.88725	0.01581	-1.01313	-2.32247	-0.6442	-0.18456	0.53991	0.48664
1.39754	0.49556	-0.72057	0.37416	1.02956	0.18727	0.43796	-1.39907	-0.25133	-0.29104	0.52306	0.93611	1.21609	-0.19999
1.40011	0.32279	1.04933	-0.55659	0.22774	0.39631	0.81368	0.7768	-0.51231	0.56112	0.30722	3.35025	-0.45897	-0.34156
1.40267	0.53086	-1.92139	0.28865	-1.91189	-0.39059	0.14001	-0.03415	-2.18512	1.21378	-0.43625	1.3566	0.50772	-0.20635
1.40524	0.40314	-1.08735	-0.92952	-1.61796	0.107	0.8322	-0.68762	1.79611	-0.98226	1.01961	1.37482	0.2742	0.13943
1.40781	-0.50319	0.65957	1.21794	-1.35402	0.22391	0.32825	-1.25121	-0.70733	0.09988	0.64521	4.17732	-0.15604	1.54688
1.41038	0.05153	-1.23662	-0.14591	0.74613	-0.139	-0.86133	1.59059	-0.87198	-0.0467	1.4117	1.1937	1.08351	-0.25383
1.41295	2.24824	1.88605	1.17723	1.8635	0.18804	0.47036	0.3181	-0.13357	0.23631	1.33274	1.97678	0.72505	-0.14173
1.41552	-1.71754	-0.22433	0.80996	0.79088	-0.41815	-0.69953	0.54694	-2.0967	-2.28683	1.67169	1.95086	-0.20153	0.45852
1.41809	0.60038	-0.30194	1.40777	0.02002	0.69435	0.23471	-1.15964	-0.29315	1.35765	1.56656	1.73237	1.86035	0.24909
1.42066	1.37919	-1.08765	1.34099	1.31998	-1.46616	-0.82062	0.20173	-0.36295	-0.36671	1.9918	4.37235	1.18717	0.1653
1.42323	-0.82666	-0.9212	1.34051	-0.24733	-1.15478	1.92682	-0.17764	-0.02933	0.80257	1.21831	1.11575	2.31525	-1.11567
1.4258	1.87897	0.35609	-0.20139	-1.82936	-1.04324	-0.71122	0.02878	0.30261	-1.37564	0.72549	1.12821	1.98227	-1.29314
1.42836	-1.13585	0.8506	0.48145	-0.30292	0.85488	1.79529	0.10616	0.58121	-0.69168	0.86466	0.55193	1.09389	0.27576
1.43093	0.85524	1.15265	-2.31408	0.02555	0.84646	-0.32463	-1.58509	-0.46628	-0.18741	0.61532	1.81871	1.49338	0.74624
1.4335	-1.99272	2.12497	-1.08346	-0.21977	0.24046	0.0825	0.1335	-0.61484	-0.27162	0.98144	2.90929	1.4899	0.05975
1.43607	-0.2549	-0.10347	1.46982	-0.25374	-0.69765	0.93288	1.06729	-1.12706	0.13177	1.14147	0.16126	0.06302	-0.33341
1.43864	0.12321	0.919	1.8097	-2.96871	0.42984	0.76135	-0.20123	-1.1516	0.314	1.41345	1.39996	1.45882	1.06447
1.44121	0.96232	1.82744	0.19557	2.04989	-0.43318	-3.02288	-1.51965	0.72964	0.80655	1.45857	3.1125	0.28634	-0.10155
1.44378	0.13589	0.92576	0.28441	0.84102	0.4056	-0.50619	-0.31437	-0.32754	1.15147	1.07049	2.19103	1.99447	0.65122
1.44635	0.73468	0.65366	-0.5651	-0.84636	-0.78321	0.40997	1.41143	-0.32559	1.0678	2.5261	2.15609	1.43557	-1.85164
1.44892	-0.35197	-0.23163	2.50393	-0.78166	0.81282	-0.89777	1.23617	-0.91903	-1.13469	1.22617	0.14805	0.65041	0.25401
1.45149	-0.70063	-1.26479	0.40873	0.96242	0.48854	0.38381	0.1414	0.13562	-0.0774	-0.75977	0.77761	0.59682	0.24862
1.45405	-1.15664	0.93852	-1.609	-0.05289	-0.65529	-0.27911	2.05332	0.9434	1.19719	1.17554	1.72676	1.83865	-0.23906
1.45662	-1.6502	-1.0181	0.50292	0.31641	-0.57797	-0.95683	-1.6915	0.46935	-0.7818	-1.18056	1.66906	2.40309	-0.71156
1.45919	0.90785	-0.48731	-0.20841	-1.16339	-1.7388	0.5802	-1.75546	0.71854	0.21996	0.36013	1.01706	1.36986	0.14201
1.46176	0.56244	-1.51611	0.28898	-0.28865	0.44012	0.13908	-0.53557	0.40999	-0.39804	0.86363	0.12368	1.87111	-1.50328
1.46433	0.93667	0.22236	-0.40237	-1.6952	-0.51368	-0.4094	-0.12643	1.26098	-1.02713	0.52796	3.89764	2.07111	-1.24451
1.4669	-1.29198	0.57508	0.69747	0.65088	1.96463	0.20591	0.10098	0.40498	-1.3561	0.79896	1.68139	1.32814	1.37108
1.46947	-1.1898	1.11657	-1.09983	-1.12456	0.58194	-0.6027	-1.53203	-0.11036	1.11995	0.06423	1.83823	2.34666	0.67045
1.47204	0.59593	-1.48943	0.60309	0.86609	-2.24191	1.05842	-2.06629	0.5515	-0.00626	0.83148	1.15784	1.92805	-0.60397
1.47461	-0.21036	0.30674	0.10605	0.1772	1.29788	1.28111	-0.66422	0.90429	0.5929	1.65399	2.96798	1.65577	0.51758
1.47718	0.9724	0.24027	1.03396	0.69533	-0.8957	0.64491	-1.04999	0.03216	2.89803	-0.41995	0.86868	1.00934	-0.069
1.47974	0.52417	0.98463	-0.14514	-0.05304	0.26053	0.45979	-1.03422	0.23412	2.12853	1.34036	2.86818	1.97363	-0.19365
1.48231	-0.44606	-0.57496	-0.16675	-0.07612	-0.43985	-0.98642	0.23429	-0.23764	1.48712	-1.14991	2.99956	1.0657	-1.43476
1.48488	-1.34315	0.86903	-0.36098	0.94918	1.35744	-0.33723	0.35446	-0.82701	-0.1664	1.13686	1.73888	0.44847	-0.26723
1.48745	-0.17958	-0.47522	-0.80488	-0.58818	-1.57428	-0.1959	-0.80622	0.05398	0.15779	0.5364	-0.16303	0.60506	-1.52026
1.49002	0.45296	0.57894	-0.37432	0.06166	-2.55214	-0.02671	-0.28762	0.06862	1.26926	0.42457	1.5317	1.09345	-0.2605
1.49259	0.44901	0.08425	-0.89589	0.06619	-0.01768	1.02122	-1.03266	2.16682	1.2696	0.95285	0.98789	0.6053	-0.41448
1.49516	-0.04121	0.58588	-0.59171	-0.73075	0.80206	-0.47145	0.32064	-0.47598	1.22156	1.70974	1.00606	0.71858	-1.02743
1.49773	-0.0488	-1.37391	0.59833	1.21493	0.82393	-0.00859	0.25438	-0.67284	0.85177	1.16092	0.70629	1.69408	0.22634
1.5003	-0.52619	0.53562	0.65129	1.05056	-0.53445	-0.68719	0.45027	-0.49988	-1.58385	2.05425	-0.33908	1.54119	0.52046
1.50287	1.02939	0.23544	0.1633	-1.3147	-0.28268	0.14397	2.08557	-0.0641	-0.77971	1.80832	0.64748	0.2425	1.31952
1.50543	2.11608	-1.54146	-0.15626	0.76726	-0.33667	0.28752	0.94095	-2.5866	-0.01404	-0.72114	0.70718	-0.5173	-0.06072
1.508	0.96673	0.86135	-1.34544	0.15626	0.42023	0.69103	0.61109	-0.83668	0.26144	-1.86935	1.24628	-1.43439	-0.49259
1.51057	1.34007	-0.11743	0.47261	0.0818	-0.417	-0.96711	-0.17814	-0.15352	-1.42723	1.22198	0.85173	1.02605	-0.72179
1.51314	0.85435	0.21156	-0.47826	0.52659	-1.38468	-1.1169	-0.38305	0.65139	-0.12749	0.03015	1.14135	-0.94812	1.02529
1.51571	0.17613	0.93588	-0.60587	0.07946	-1.10532	0.78442	-0.56357	0.14077	-0.96347	-1.8844	1.38558	-0.7182	-0.39706
1.51828	-0.27911	2.0401	1.23512	-1.19466	0.07469	-0.72027	-2.75726	0.85845	-0.03686	1.1258	0.43611	0.49912	-0.3532
1.52085	0.51591	0.83129	-0.89251	0.37378	1.22207	-2.0933	-1.13254	-1.18523	1.46961	-0.47328	2.71112	0.78921	-0.9352
1.52342	0.39984	0.16888	-0.00577	-2.20523	0.69138	0.65646	-0.43631	0.56941	2.07978	0.02183	1.56192	0.23618	-0.54255
1.52599	0.59291	1.09646	-0.82502	-0.7485	0.6332	-0.05152	-1.85689	0.39442	-0.37242	0.09749	1.6654	2.60364	-1.1546
1.52856	0.37152	0.35925	-0.80488	-1.16831	-1.76839	0.85408	-0.75941	-0.1558	-0.54001	-1.07183	-0.03649	-0.59439	-0.343
1.53112	0.30416	-0.08417	1.52267	1.69147	-1.6466	1.17301	-1.28786	1.50682	-0.57807	0.77993	1.02321	1.01285	0.22723
1.53369	-0.87537	-0.11566	0.78438	1.49523	-1.38913	-1.73787	0.06847	-2.13091	-1.65742	-0.79877	0.93966	1.14055	1.12904
1.53626	-0.89058	-0.74875	-1.02626	-0.48741	1.97175	-0.62259	-1.2562	-0.53799	-2.13377	0.26774	0.27056	0.99718	0.01109
1.53883	0.8087	-0.00202	0.47667	-1.11613	0.3621	0.40854	0.75386	-0.06909	0.88925	1.95377	1.30534	1.013	-1.04541
1.5414	-0.14985	0.52932	0.89685	-0.6565	-0.18908	0.81066	-0.49515	0.12539	1.35915	-0.07704	2.06928	0.38344	-1.31528
1.54397	1.06222	2.1001	1.38683	0.76019	-0.90993	1.10603	-2.28588	-1.06923	0.0439	1.55255	0.85932	1.24509	-0.66045
1.54654	0.94278	-0.52814	-0.17493	-2.1007	-0.42291	0.60971	-0.63154	0.21915	-0.54683	-1.32121	2.53881	0.93868	-0.22335
1.54911	-1.61805	0.29635	0.45445	0.54645	0.13775	-0.19367	1.48553	-0.04529	1.25168	0.23756	0.54498	-0.09477	-0.18531
1.55168	-1.00615	0.95246	1.56939	0.81383	-0.05749	-1.07181	-0.02038	1.78645	2.11776	-0.66813	1.34565	0.45428	-1.04388
1.55425	1.94392	-0.80354	-0.22995	0.42235	-0.86372	-0.07826	0.20081	0.66485	0.6662	-1.54497	1.19029	0.88243	-0.41412
1.55681	0.000924561	0.04985	-1.2663	0.93772	-0.59308	0.22099	-0.07489	1.74722	1.19028	0.35111	1.3126	0.47517	0.48502
1.55938	-0.15963	-0.20496	0.0269	0.92891	-0.21834	-0.5479	-0.38437	-1.84694	-2.51903	-0.10362	0.68405	0.27219	0.97911
1.56195	2.41188	0.69104	2.00082	-0.8803	-0.73669	0.29399	0.0802	-1.1429	-1.21686	-0.69561	1.10895	-0.48143	-1.75198
1.56452	-0.28606	-0.15476	-0.48438	1.11322	0.55991	1.67638	0.07478	1.41235	1.06109	0.37634	1.01452	0.75034	0.70084
1.56709	0.17641	0.27791	-0.31424	-0.80196	0.87961	0.72815	-0.00938	-0.6933	-1.94712	-0.30935	0.7093	1.29134	0.38898
1.56966	0.47359	-1.36709	1.55619	-0.03352	0.21588	0.81065	-0.37328	-1.48147	-1.08595	-0.41775	0.25896	0.69781	2.20371
1.57223	-0.57459	-0.65576	-1.97298	0.38891	0.71601	0.5139	-0.71578	0.21847	-1.51822	0.85389	-0.68758	0.04501	0.55155
1.5748	0.82129	0.59295	0.67475	1.41439	-0.77943	1.76276	0.1492	0.54364	-0.39797	0.74721	0.28565	-0.09325	1.5733
1.57737	0.61109	0.8611	0.91712	0.05111	0.88538	-0.17754	-0.90127	1.07954	-0.07286	-0.14079	0.28459	-1.69824	0.9633
1.57994	0.8257	0.45456	-0.81295	0.26692	1.22718	0.47701	-0.62402	-0.58954	-2.01103	0.67755	0.0643	0.78923	1.2713
1.5825	-0.68584	-0.68246	-0.2509	-0.35166	-0.68412	1.62758	-0.23363	-0.42369	-0.22311	0.74224	0.15906	2.31542	0.51496
1.58507	0.98413	-0.16837	0.14971	0.10152	-0.6283	-2.10147	-0.78104	0.37374	0.73539	0.98141	-0.55293	-1.39782	-0.52237
1.58764	-0.17117	-1.19309	0.21076	-0.73342	-0.08956	0.16118	2.31397	-0.82842	-0.05631	-0.29126	0.63751	0.42123	-0.68743
1.59021	-0.31021	-1.52119	-0.72904	-1.12792	0.62613	0.07222	-0.03451	-0.66471	-1.53112	-0.87562	-0.31692	0.30308	-0.58729
1.59278	-0.42281	1.49804	3.38313	-0.9291	0.89255	0.25922	-1.04438	-1.61577	-0.26743	0.26631	0.45965	0.77905	-0.80182
1.59535	-0.12117	0.36048	-0.04434	1.42784	-1.3223	-1.58656	-1.96792	0.32887	-0.78311	2.13651	0.33369	0.7567	-0.2428
1.59792	-0.81118	-1.75806	1.23481	1.03171	2.06338	0.52651	-1.38581	0.18938	-0.42497	1.76056	0.86121	-0.73655	-0.18957
1.60049	-0.75631	-0.4554	0.34315	0.1341	0.4168	1.09692	0.2739	-1.16809	2.23401	-1.70583	0.56916	0.02045	-0.91158
1.60306	-0.12068	-0.8873	0.99872	-0.8723	-0.76146	-0.82458	-1.87677	0.76396	-0.09101	0.4192	1.28907	0.74143	-0.61451
1.60563	-1.09993	-0.55591	-1.93845	2.09111	0.58104	0.98217	1.01395	-1.84953	-0.41425	-0.18293	1.61993	0.45653	-1.32385
1.60819	-1.45015	-0.77633	-0.59521	-0.75865	0.10141	-0.18775	-0.25878	0.72893	-0.74318	-1.94397	0.51071	0.5524	-0.09939
1.61076	0.54592	1.23419	1.0443	0.18138	-0.98479	-1.40498	0.12676	0.16615	0.01981	-2.7869	0.18561	0.57362	-0.09956
1.61333	1.02818	-0.74614	1.74219	0.29159	-0.21776	0.04284	0.08468	1.82411	-0.14524	-0.31189	1.58149	-0.20511	-1.02899
1.6159	-0.17409	0.12805	0.56209	-1.45948	-0.7921	-0.96141	-0.18304	-2.13166	0.82412	-0.96128	0.09286	3.44807	-0.92987
1.61847	0.8044	-0.19754	-0.39006	0.05905	0.18444	1.62221	1.21468	-0.24963	1.79698	0.76033	-0.31298	-0.18596	-0.68343
1.62104	-0.41311	1.81861	1.04054	0.82681	0.4247	-1.07342	1.72518	-0.34556	0.52971	0.20604	0.07718	0.41879	0.04721
1.62361	0.4925	-0.55534	-1.58858	-3.21668	0.02146	-0.02591	-0.89281	-1.07709	-0.45446	0.75086	1.24302	2.65437	-0.39316
1.62618	0.01842	0.98634	-0.16336	-1.06626	1.16826	-1.07046	0.98444	-2.45641	1.19276	0.8595	0.59993	0.79603	-0.56707
1.62875	0.20577	-0.22541	0.13597	-0.19255	-0.25134	-0.67637	-1.60865	-2.65294	-0.12955	-1.74006	0.88501	1.43759	0.79015
1.63132	-2.02572	-0.77801	-1.08246	-0.08349	-1.30729	0.81278	0.65261	-0.44291	0.68409	-0.07995	0.28425	-0.48533	0.90938
1.63388	0.77095	-0.52907	0.80194	0.79135	-0.9194	-1.72765	-0.53902	-1.17899	-1.36717	-1.26948	0.37375	-1.65408	-0.05658
1.63645	-1.37732	-0.03767	-0.10498	0.25979	-0.23517	-1.83246	-1.14488	0.64396	-0.7211	1.01873	1.39521	0.92588	0.18556
1.63902	-1.5681	-2.51409	-1.25768	-0.19722	1.05407	0.72348	-0.39468	0.29347	-0.56001	-0.08707	1.04496	1.01582	1.47661
1.64159	-0.71622	-0.04849	0.37922	0.26151	-1.82234	-0.48709	-0.41545	0.10806	-0.68146	-1.72371	1.03211	0.0058	-1.1399
1.64416	-0.67016	-1.14106	0.77939	-0.60628	1.05007	1.49642	0.43475	-2.14158	-0.77455	2.1898	-0.22956	2.60993	1.70472
1.64673	-0.28291	-0.69402	1.59119	-0.69247	-0.6721	-0.60407	1.93504	-0.57999	-0.97967	1.74536	-1.14358	0.60315	-0.82668
1.6493	0.98473	-0.05951	0.16184	1.10606	0.88079	0.13089	-0.73552	-0.04407	0.76311	-0.44949	-1.60398	-1.74725	-0.30841
1.65187	0.19726	0.59121	0.90745	0.27939	-0.27176	-0.87155	-0.3699	0.45471	-0.0947	0.10948	-0.04452	1.77071	0.15411
1.65444	0.18308	-0.77353	-0.38861	-1.20774	-0.05846	0.97333	1.53109	-0.04688	1.28911	-0.15355	-0.11127	0.45352	-0.62366
1.65701	0.94722	0.27822	0.71902	0.3557	-1.07427	0.44968	1.76383	-0.61567	1.12016	0.42585	0.35186	1.05427	0.18735
1.65957	1.10037	-0.0037	-1.71193	0.24516	-2.09295	-0.90085	-1.45609	-1.3146	-1.63585	-0.85259	-0.5054	-0.34248	1.39366
1.66214	0.61961	-0.62629	0.03966	1.96008	-1.81189	1.15094	-0.99252	-3.0237	0.67053	-1.40045	1.75577	0.46959	-0.87912
1.66471	0.18566	-0.43779	0.33281	-0.67272	0.1869	0.79913	-2.11964	-0.57769	1.84966	1.13067	-0.56734	0.99992	0.63098
1.66728	-1.06657	0.90764	-0.000187023	-0.87647	-0.43636	-0.86966	-1.61671	1.18307	-0.46155	-0.5032	1.31057	-1.64114	0.05539
1.66985	0.15163	-1.52085	-0.92231	-0.66065	0.68663	-0.44927	1.22742	1.02567	-0.73056	2.82633	-1.84464	1.19622	-1.55427
1.67242	0.75225	-1.21468	-0.95715	-1.00337	0.94926	-1.06504	1.20595	1.56708	0.63174	-1.24664	2.6157	0.21903	1.0417
1.67499	0.82062	-1.95733	-2.45996	0.04858	-0.66725	-0.28793	-0.24102	-1.77316	0.5094	-0.35137	0.68285	1.41334	-2.00165
1.67756	0.13183	-1.82042	0.5257	-1.76051	-0.02849	-1.8386	-0.77432	-1.39853	0.24781	-0.32827	-0.72335	-0.62243	-0.72241
1.68013	1.59411	1.19492	-1.26412	-0.41191	-0.32109	0.25762	0.01141	-1.90754	-0.21261	0.91815	-0.61406	-0.56044	-0.75945
1.6827	-0.50741	-0.48501	-0.54173	-1.90513	0.69315	-0.31727	-1.30875	1.78391	-0.59515	-0.08976	0.60158	1.1568	-1.88726
1.68526	1.08924	0.5669	-0.49774	0.14607	-0.60893	0.50294	-2.49911	-1.16111	1.10032	0.7853	-0.31649	-1.90139	-1.32901
1.68783	-0.03371	0.71865	0.40754	-1.20818	-1.22926	-0.25119	-1.21352	0.98453	-0.02909	-1.41728	2.61583	-0.53706	-0.14275
1.6904	-1.16478	1.06521	-0.65533	1.11187	-1.9184	2.501	-1.55538	1.07604	-0.18864	0.16201	-1.07701	0.93352	-0.41314
1.69297	-1.39409	0.39176	2.29388	-1.02566	1.49114	2.12727	0.6787	0.10462	-0.9832	0.68802	0.10104	-1.35981	0.27875
1.69554	-1.35413	1.34843	0.1676	0.0611	-0.14828	-1.28379	-1.45667	-1.07847	-0.70764	-0.80414	-0.25949	-1.37953	0.08948
1.69811	-0.16608	-2.30803	-1.08241	-0.5374	-0.7046	-0.76064	0.34025	-0.67688	-1.39619	0.83959	0.51953	-1.69081	-0.17698
1.70068	-0.77305	1.51773	-1.35379	0.45517	-0.06359	-0.39511	-0.6449	-1.33762	-1.20585	1.38896	2.42482	-2.57528	1.08562
1.70325	-2.12363	0.56832	1.90048	-0.44801	0.8175	-1.11449	1.11278	-0.09662	-0.60925	0.51289	0.24451	0.39941	1.85381
1.70582	0.46164	-0.52649	-0.20843	1.54874	-0.60881	-0.17713	-0.09411	-1.08286	-0.51067	-0.0061	1.41868	0.15145	0.63442
1.70839	0.41216	-0.39751	-0.04943	-0.83982	-0.1648	0.62014	1.06296	0.76517	-2.28574	0.17684	1.37136	0.71506	-0.57639
1.71095	-0.50919	1.96057	-0.54246	1.36846	1.08255	-0.85973	-0.48387	-0.28714	0.48532	1.44802	2.31952	-0.17155	-0.43966
1.71352	-1.67422	-1.6054	0.00654	1.05616	0.19973	0.95248	1.10134	0.31355	-0.15776	0.54018	-1.09985	0.52565	0.23396
1.71609	-0.29516	0.09705	0.41077	-1.09215	0.00928	0.81126	1.22181	-0.39634	-0.14686	-0.33733	-2.83787	-0.08353	1.24435
1.71866	-0.52912	-2.47172	-1.84299	-0.99355	0.38755	-1.56438	0.12644	0.23086	-0.40018	-0.76416	0.94751	-0.78595	-0.54917
1.72123	-2.60507	-0.05526	0.0169	-2.16142	0.11342	0.16737	0.27445	0.61577	1.45045	1.81426	0.55889	-1.31644	0.07319
1.7238	0.15106	-1.39638	-3.09647	0.30521	0.48872	0.61063	-3.14257	-0.30227	0.98683	-0.40012	1.24994	-0.52174	0.56158
1.72637	-1.33847	0.7843	0.93088	0.09422	0.24055	-0.43236	-0.21319	-0.33253	0.08501	-2.29352	0.68377	-0.39053	-0.20092
1.72894	-0.85467	0.13995	0.33593	-1.26948	-0.93617	-1.17129	-0.005	-1.09911	1.30856	-0.12134	-0.34374	-2.02427	0.33995
1.73151	0.09894	0.008	0.35062	1.47944	-1.01369	-1.29678	-0.93447	-0.51598	-0.31063	2.70744	-1.26769	0.6934	0.62303
1.73408	0.65628	-0.5048	-0.57644	1.62734	-0.01338	0.22868	0.77383	1.46993	2.34402	1.20959	-0.01008	-0.81413	-0.26953
1.73664	1.23177	-0.79195	-0.53758	-0.68481	0.30902	-0.00846	0.83541	0.92388	-0.70558	-0.83111	0.25182	0.1327	-0.26492
1.73921	-0.90702	-0.02393	-0.58426	0.88523	0.345	-1.83312	0.29438	-1.40867	0.55328	-0.67458	-0.01509	-0.76067	-1.31814
1.74178	-1.39558	0.01303	-0.11092	1.06567	0.63898	-1.42645	1.27612	1.33402	-1.38551	-0.63302	-0.79855	0.82833	-0.39146
1.74435	-2.26776	0.57017	-1.53062	-0.24717	0.2498	-0.1324	-1.10742	-0.05498	-0.21757	-1.30377	-1.16063	0.93067	-0.23305
1.74692	-0.96486	-1.21199	-1.8832	-0.78907	0.11237	0.8253	0.85949	0.51773	0.7742	0.77786	-0.97602	-0.73902	1.25622
1.74949	0.52414	-0.10939	-0.36838	-0.34407	-1.44833	-1.08666	-1.56159	0.96243	-0.61823	2.62373	-1.17346	1.11183	-0.28036
1.75206	0.31949	-0.87218	-0.85562	-1.00759	0.49848	-0.81122	-1.02489	0.00606	-0.28854	1.5093	0.88228	-0.8511	-0.35917
1.75463	0.49505	-0.2742	0.19433	2.3178	2.07169	0.07475	0.64109	1.63337	0.06841	-0.17331	-1.24571	0.28402	-0.96934
1.7572	1.44754	0.51699	0.88321	-0.26048	-1.43749	-0.20271	-2.67051	1.31338	-1.24156	0.58839	-1.33765	-1.64796	-1.86517
1.75977	0.31736	-0.35258	-0.36085	0.15285	-1.554	-0.9802	-0.63388	-2.82698	0.48356	0.2689	-1.15391	-1.5168	-0.09812
1.76233	0.31868	-1.27675	-0.85029	-1.03359	1.48852	-2.06747	-1.21252	-0.77168	0.3136	0.33588	-0.69644	0.14417	0.65534
1.7649	0.17059	0.76842	-1.05119	-0.73249	-0.13827	0.6679	-0.54959	1.31503	-0.83914	-1.35654	0.13443	-1.30719	-1.81864
1.76747	-0.95081	0.83073	-0.66212	0.99549	-1.39243	-1.02157	0.92482	-0.68212	1.16123	0.05521	-0.00633	-1.3669	0.76052
1.77004	-0.98734	0.10752	-0.5132	-1.05375	1.64164	-1.09107	-0.59321	0.20718	0.64727	0.9804	-0.77693	0.00291	0.93983
1.77261	0.69014	-0.60628	-0.39074	-0.10648	-0.37279	0.05014	0.88284	1.10268	0.76483	0.21697	1.89641	1.45468	-0.42174
1.77518	-0.97244	0.19664	-0.61726	0.16354	-0.60745	0.3445	-0.01769	0.25444	1.36697	-0.28211	0.20732	0.82991	0.80486
1.77775	-0.63631	-0.45039	-0.43304	-0.29409	-2.07112	-1.4707	0.49747	0.7938	-0.29648	0.59402	-0.23901	0.11397	-1.76457
1.78032	0.23944	-0.53669	-0.01666	-1.99983	-0.12256	-0.39982	1.55049	-1.50767	0.41784	-0.38198	0.02091	-1.74211	0.82664
1.78289	0.35647	-0.05546	-1.9594	-0.60828	-1.88214	-2.89631	0.02339	1.23936	-0.02228	-0.86014	0.22858	0.50182	-0.62612
1.78546	-0.58627	-0.86666	-0.77526	-0.84415	-0.29793	0.11625	0.07916	0.15039	0.24668	-0.13298	1.8046	0.1525	-0.25467
1.78802	0.73248	0.09369	0.66153	0.96527	1.70036	0.83852	0.41309	-1.39832	0.95062	0.21621	0.69271	-0.47213	-1.34388
1.79059	0.43036	-0.11355	-0.34971	0.9724	-0.96028	-0.6158	-1.67722	0.38238	-1.02329	-0.71967	-0.62425	0.71985	-0.31949
1.79316	-0.97771	1.69381	-0.6142	1.3989	0.73658	-1.64825	0.88582	-0.17868	-0.11308	0.31502	1.75072	0.34222	-1.44258
1.79573	-0.06072	-0.32188	0.47164	0.77595	-1.05497	-1.20277	-0.94673	-0.46528	0.65991	-0.70747	0.97799	0.96907	1.45468
1.7983	-0.96562	-0.96611	-1.00433	-0.71401	0.20478	0.75262	1.86726	0.05731	0.51238	-0.29466	1.04799	-0.2362	-2.2425
1.80087	0.10261	1.97777	-0.73263	0.34843	0.38153	-0.46439	0.08218	-1.15586	0.74422	-0.14574	-0.29197	0.04901	-0.02405
1.80344	0.72608	-0.2704	-0.01968	-3.2076	-1.34473	-0.53734	0.35121	0.34729	-1.07137	-0.02824	0.32099	-0.91694	-0.38187
1.80601	0.80619	-1.22608	-0.07725	-1.93875	-0.43055	-1.41534	0.95961	-0.8877	-1.86294	-0.98094	0.41532	1.81826	-0.28231
1.80858	-0.16931	-0.30802	-0.13293	0.55916	-1.10472	0.83388	0.07477	-0.13906	0.1404	-0.21978	-0.14724	2.24414	2.39352
1.81115	0.46258	0.47146	0.48791	-1.04183	1.42596	-1.08546	-0.35293	0.53485	-0.37892	1.00279	0.92438	1.28036	0.23568
1.81371	-0.5541	0.29343	-0.15657	1.08508	-0.3109	-0.6134	0.05028	-0.9521	-0.90577	-0.0112	-1.22021	-0.06114	1.20458
1.81628	-0.81237	-0.46328	-0.1565	0.68214	-2.43997	1.29711	-0.8938	-0.03755	0.49225	0.45225	-1.69646	-1.51302	1.69139
1.81885	0.01562	-0.10189	2.25709	-1.10801	0.99095	-1.47409	0.59724	1.00513	0.43067	-0.75629	0.88432	-0.93587	0.1602
1.82142	1.56326	-2.46554	0.10836	0.27223	-0.65929	1.52034	0.23938	1.14799	-0.11679	-0.81125	-0.17037	0.68892	0.52542
1.82399	-1.13408	-0.17306	-0.85338	-1.23383	-0.87941	0.34982	-1.10244	1.4996	1.65774	-0.48558	-0.27149	-0.99294	-1.82419
1.82656	-0.29557	0.78464	-0.91607	-0.95984	-1.35168	-1.78483	-1.95929	0.45165	0.71454	-1.34597	-1.7165	1.16899	1.03487
1.82913	0.61437	-0.76631	0.31445	0.53539	0.65639	-0.78207	-1.0694	0.62823	-1.38218	-1.28509	-0.2535	-0.99531	-0.48083
1.8317	0.0842	-0.77325	-0.64718	0.47567	-0.80319	0.90394	-0.78796	-0.97001	0.85516	0.53371	-0.77912	0.23374	-1.60982
1.83427	1.34237	-1.15629	0.28202	0.23794	-0.22492	1.1362	0.42156	0.13739	-0.98674	0.79294	0.01747	0.54485	-0.5054
1.83684	-0.88	-0.19918	-0.80546	1.49028	0.88048	0.41518	0.78439	-2.33457	-0.96388	1.27448	-0.84813	0.17766	-0.05234
1.8394	0.38709	-0.11295	0.69508	0.26728	0.52093	1.08255	-0.05665	0.11264	-0.47149	-1.80172	-1.18508	1.92422	0.90498
1.84197	0.37759	-0.20892	2.30171	1.14499	-0.29969	-0.30613	-1.15645	-0.31363	0.6222	-1.86465	1.1964	-0.3205	0.81389
1.84454	-0.41003	0.1832	-0.51116	0.25573	0.72077	-0.15755	1.36635	-0.26039	-1.85432	0.22632	-1.57798	-0.03083	-0.53021
1.84711	-0.77588	-0.10306	-0.67328	0.48597	-0.69201	-0.33191	0.54016	-1.15293	-1.57175	0.37415	-0.58783	-1.30945	-2.27836
1.84968	0.54796	-0.83126	1.08529	1.87417	-0.67328	-0.16041	-0.44711	-1.07431	0.17643	-0.83242	0.48728	0.86456	-0.39393
1.85225	1.76442	1.37948	-1.02966	1.41165	0.23822	0.04248	0.24365	-0.21533	-0.76971	-0.77761	2.56404	-3.72592	0.89552
1.85482	-0.07413	-1.17303	-0.41839	-1.33283	-1.04042	0.34052	1.17266	0.27715	1.50509	-0.42479	0.66139	-1.28936	-0.43062
1.85739	-2.02792	-0.11569	-1.63986	0.64594	-2.30736	-0.54196	-0.51592	-0.60822	-0.41865	0.07274	-2.33179	1.32018	0.13159
1.85996	-0.13512	-1.19326	1.76841	1.49119	0.42868	0.33945	-2.6229	0.40396	2.1602	0.79549	1.19258	-1.13163	0.44352
1.86253	0.28817	-0.13199	-0.62087	-2.25266	0.39009	0.95263	0.5831	-1.20204	-1.46078	-0.40545	1.03514	-1.78831	-1.01643
1.86509	-0.48373	-1.18488	-0.44648	-1.97503	1.27767	0.05496	0.27746	-0.23307	0.63256	0.9097	-1.34158	1.29923	-0.55412
1.86766	0.18971	-0.9129	-1.42481	0.28925	0.48762	-0.64533	-0.86213	0.23059	1.40427	1.81646	-0.89924	1.25475	-0.62906
1.87023	-0.46037	-1.0541	-1.46601	-0.85246	0.23426	-1.43296	0.26704	1.18642	0.63882	-2.67302	0.24681	-0.05436	1.43077
1.8728	0.62086	0.52853	0.47291	-0.15127	-1.12184	0.12305	-0.47742	0.16031	0.22688	-0.0047	-0.09135	0.36864	-1.41208
1.87537	1.00307	0.2098	-0.63536	-1.50281	-0.18901	0.13679	-0.66605	0.36686	-0.03376	0.13869	-0.20278	-0.01319	-1.95678
1.87794	0.55559	0.13674	0.1578	-2.35353	-1.95887	0.72158	0.46223	-0.19982	-0.87034	0.83639	-1.48166	0.52124	-0.34401
1.88051	-0.02405	1.22456	0.18132	-0.9817	-0.33387	0.03435	2.92605	0.58602	-1.69857	-1.16752	0.4266	-1.54712	0.16624
1.88308	-0.58408	-0.86224	1.33958	-1.40626	0.2754	-1.00126	0.45432	0.3146	-1.48304	-1.14283	-0.89035	-0.53027	1.37548
1.88565	0.53701	-1.19977	-1.36941	-0.44181	-0.93031	-1.6302	-0.0225	-1.31912	0.93568	0.26976	-1.41891	1.20186	0.68139
1.88822	-1.77938	-0.00557	0.42585	1.48026	1.37106	0.49201	-1.63688	-0.80373	0.15198	-0.15106	0.66282	-0.37619	2.45407
1.89078	0.34094	-1.92359	1.31645	-1.40924	0.17494	-0.07738	-0.0034	1.58286	0.38595	-0.48938	-0.27459	-0.8596	-0.33255
1.89335	-0.76568	1.4093	-0.23437	-0.65769	-1.32792	-0.95836	-0.19345	-1.35541	-0.35191	0.60661	0.0416	-0.22628	-0.017
1.89592	0.39953	1.45945	-0.27513	1.40165	-0.22206	0.23895	-1.50957	2.49584	0.69831	1.00959	-0.01523	-0.39232	-0.68906
1.89849	1.25057	-0.82243	-0.97998	-0.90331	-0.52055	0.25255	-1.42986	-0.58894	-1.02546	-0.02792	-0.94563	-0.15901	-0.11422
1.90106	0.89211	-1.09914	-1.76775	-1.13951	-1.40809	-0.02772	0.30194	-0.61005	-0.07751	-0.5479	-1.54122	0.1856	1.35655
1.90363	-0.95106	0.38069	0.09175	-0.7079	-0.71247	-0.51276	-0.8616	0.80253	-0.38048	-1.35906	0.04704	-0.58031	-0.67087
1.9062	1.19168	1.25705	-0.48154	0.06047	1.05029	-1.20981	-0.34658	-1.61004	-3.17813	-0.50358	1.89692	-0.80991	-0.81063
1.90877	-0.05486	-0.21731	-1.16255	-0.38696	0.73136	-1.06544	-0.57562	-0.71476	-0.00107	-0.82006	0.44651	1.49929	-1.00933
1.91134	1.30587	-1.10535	0.30383	1.19415	1.11538	-1.60509	0.16917	0.1567	-0.5949	-0.89184	-0.12964	-1.63158	-0.25827
1.91391	-0.81508	1.66957	-0.67866	0.14827	1.79431	-1.52734	0.14397	-0.59444	-1.23448	-0.07506	-0.62882	0.92969	-0.56869
1.91647	-2.01698	0.49117	-1.53085	0.22886	0.22301	-0.56639	2.45494	1.27208	0.10685	1.01887	-0.27836	1.62123	0.67944
1.91904	-0.73203	0.53774	-1.31797	-0.25097	1.0741	-1.44246	0.85057	-0.71008	0.96614	1.09967	0.72914	0.85297	-0.27444
1.92161	0.91399	1.01802	0.7763	0.48147	-0.92702	-0.44908	0.72788	-1.62761	-0.53872	0.91513	-1.38383	0.34954	-0.32837
1.92418	-0.91369	-0.28718	-0.28846	1.76851	-1.40419	0.41747	1.12593	-0.18855	0.24453	-0.02084	1.79245	-0.04752	-0.0963
1.92675	0.10983	-0.52877	-0.39516	-0.70017	-0.9266	-1.04117	-0.0528	-1.19551	-0.28526	-0.36668	0.61112	-1.48235	0.78052
1.92932	0.72717	-0.60995	1.07918	0.60105	1.20495	0.17689	-0.0783	2.57153	0.43177	1.03756	-1.12416	-2.42369	0.08195
1.93189	0.0986	-2.89259	-0.49029	0.338	-1.75952	1.85246	-0.30566	0.82816	-0.71046	-1.51444	-0.4099	0.44417	-0.92406
1.93446	0.71246	0.84767	1.29211	-0.2732	1.01736	0.81558	0.67264	-0.11426	1.15014	-0.61201	0.14605	0.75721	0.11847
1.93703	-0.50971	-0.31446	-0.01577	-1.12305	-1.73794	-0.60032	-0.60238	0.05838	0.15614	-2.2505	-1.13378	-1.21477	-0.83413
1.9396	-0.7682	1.82529	1.71798	-0.30286	-1.65741	1.93877	-0.18919	0.16432	1.96929	-1.17183	1.81847	-1.18824	-0.77622
1.94216	1.05101	-0.25589	-0.04504	2.30659	-0.19768	0.08285	0.72021	-0.59995	0.87542	-0.80807	0.48185	1.03819	2.30975
1.94473	0.96543	0.17548	0.75021	0.23209	-0.41009	1.45439	-0.90285	1.8599	-0.91727	1.30751	-0.43173	0.55881	0.23777
1.9473	-0.74802	1.19394	0.36003	-1.26283	2.56781	-0.7783	-0.17283	-0.34658	0.71345	1.70829	0.03714	-0.71788	1.74857
1.94987	0.17727	-1.24459	-0.77308	1.96796	-0.71567	-0.09638	-1.4952	-1.23455	1.474	-0.06791	-1.81114	-0.92812	0.52498
1.95244	-0.04675	1.21524	-0.21229	-1.63422	-0.73794	-0.49828	0.64262	-0.06672	-0.32555	-0.2051	-0.92894	-2.39517	1.05967
1.95501	-1.27802	0.59996	-0.32596	-1.52144	-0.20487	0.11162	0.57833	0.27243	0.42698	-1.10017	0.63401	0.95129	0.18065
1.95758	-2.13952	0.9582	-0.3459	0.76796	-0.32347	0.74462	-0.78545	-0.56555	0.08341	-0.98937	-0.13528	-0.31915	-2.44737
1.96015	1.06323	-0.31291	0.55282	-0.71098	-1.20557	0.65239	-0.74774	0.51716	-0.33003	0.48801	1.53928	1.00467	-0.93205
1.96272	0.03557	1.00826	-1.1047	-0.50453	0.14651	0.19223	0.45468	-0.24964	-0.58541	-0.82999	-0.62828	-0.23825	0.52157
1.96529	0.46194	0.25498	0.79738	-0.0739	-2.2464	-1.45411	0.52278	1.34214	0.07799	-1.19861	-0.81927	0.33965	0.66161
1.96785	0.62791	0.10342	0.08653	-0.19	-0.74562	0.06384	-0.50243	-0.62036	0.05335	2.05296	-0.73828	0.82384	-0.29372
1.97042	0.95291	-0.11531	-0.80674	1.17243	1.80634	0.06824	-0.71108	-0.44418	-2.44844	1.18452	-1.11491	0.06915	-0.03364
1.97299	0.04894	-1.03597	-0.50183	0.34271	-1.36508	1.45294	-0.85103	0.43914	-0.4554	-0.14268	0.43949	1.3847	-0.32918
1.97556	0.54172	-0.7604	1.55511	1.59386	0.48392	-0.5045	0.56407	-0.57596	-1.01777	1.09667	-0.07258	-0.53172	-0.68812
1.97813	1.90801	0.03808	0.85796	-0.01653	0.71507	-0.39958	-1.06491	0.11038	-1.11305	-2.2444	-1.11486	-0.15221	0.79303
1.9807	0.41597	-1.49316	-0.59861	1.22413	0.47074	-2.83213	0.15759	0.11226	1.1842	-0.19361	-1.43652	-0.07033	-0.31307
1.98327	0.19127	0.08856	0.09475	0.17004	-0.13205	-0.98695	2.20948	0.04757	1.75515	-1.10368	0.25604	-0.37347	1.12721
1.98584	-0.67243	0.35853	0.16774	-0.6316	0.04018	-1.40714	-1.06736	-0.22029	0.36895	0.02098	-0.44429	-0.34923	0.61166
1.98841	-1.11687	-0.12573	0.9681	-1.72566	-0.18325	0.15799	-1.20923	0.22739	-0.54544	0.40943	-0.51393	-0.71426	-0.86189
1.99098	0.42715	-0.95584	-0.10239	0.32656	0.76224	-0.18336	-0.28785	1.74606	-0.17337	0.91546	-1.48243	-0.36187	1.20517
1.99354	-0.33476	0.73248	-1.7241	0.23918	0.51453	0.22529	0.77386	0.73313	1.38294	0.71374	-0.26212	0.33975	0.16306
1.99611	1.58895	-0.40703	0.10811	0.66123	-1.4058	0.29491	-0.18716	1.97758	1.73549	0.6957	-0.64055	0.24469	-0.34387
1.99868	0.62561	0.64693	-1.98636	-0.85362	2.85297	-0.56304	-0.46958	-0.59536	-1.17176	-1.05957	-1.9371	-1.11557	0.93456
2.00125	0.46162	0.36043	0.82969	0.71387	-0.01911	-0.28743	-0.0523	1.49684	-0.58967	-0.7256	-0.75816	-0.00875	-1.51115
2.00382	-0.81345	-0.89825	0.77529	-0.90383	0.83161	-1.05878	1.99716	0.30004	-0.05029	0.82478	-1.68155	0.30769	-0.54629
2.00639	-0.98677	-0.79251	1.41003	1.07638	-1.14652	1.36237	-0.30167	-1.34211	0.15419	0.21655	-0.05154	0.65233	0.16063
2.00896	-0.64623	-0.92655	0.18481	-0.48822	-1.65987	-0.28791	-1.71271	0.74212	-0.54285	-0.46734	-0.55172	0.93579	0.30069
2.01153	-0.51001	1.38086	0.42195	-0.64348	0.56299	-0.78046	-0.44959	-0.81105	-0.67647	-0.32918	-1.18835	-0.4666	-1.64311
2.0141	1.21625	-0.33836	-0.08847	0.95093	-1.47214	-1.09896	0.28407	-0.70386	1.14439	1.42119	-0.36563	-0.50693	-0.79096
2.01667	0.4335	-0.53614	2.15797	1.86004	1.24981	0.63784	0.00669	-1.12965	-0.49631	0.16875	0.0494	0.05718	1.32465
2.01923	-0.61529	0.26657	1.4567	0.99581	-0.24345	0.46835	1.30748	-1.45685	1.60479	0.2136	0.03849	-0.34279	-1.92214
2.0218	-3.01846	-0.26364	0.54761	0.49501	1.5755	-1.21366	1.03455	-0.14494	-0.35506	-0.60626	-1.02616	0.51276	0.58686
2.02437	0.75728	-2.20457	-0.92894	-0.18198	-0.13308	0.96803	-0.04037	1.21366	1.51604	-0.14846	-0.42028	0.67836	-0.0737
2.02694	-0.28102	0.04524	-0.99196	1.1462	1.49351	0.32638	-0.75703	-2.73827	-1.49075	0.58716	0.02436	-0.93067	0.36352
2.02951	-0.42137	-0.6616	-0.14811	-0.59892	0.8596	-0.47417	1.22963	-0.82071	0.94679	-0.35363	1.15168	-0.75753	-1.03421
2.03208	-2.63143	-1.07118	1.25036	0.23632	0.04802	1.09997	-0.44283	0.16093	-1.77295	-0.73412	0.30053	0.26157	1.68064
2.03465	-1.0125	0.78476	-0.26412	-1.05726	0.58275	0.69755	0.19116	0.94688	-0.24198	-1.42038	-0.112	1.0787	0.89507
2.03722	0.18844	0.16209	-0.96608	-2.44944	0.15832	-1.96429	-0.62849	1.41821	0.59919	1.15685	-0.21872	-0.70138	0.47704
2.03979	0.08362	1.78829	0.82355	-1.15306	-0.20722	-0.33859	0.43398	-0.86308	2.08512	0.7349	-0.91939	0.50056	1.02666
2.04236	-0.4336	0.72733	-2.21328	-0.37045	-3.06686	2.31597	0.07812	0.98106	1.64494	1.17995	0.06126	0.60775	1.65275
2.04492	-0.30075	0.03158	0.12016	1.70471	0.23275	-0.91892	0.7014	0.53517	0.54038	1.03381	-0.51337	-0.06649	0.56553
2.04749	-0.99968	-0.57724	0.3893	-1.44874	-1.82763	0.34601	0.13622	-1.75814	0.97002	2.58802	0.486	0.13209	0.4952
2.05006	-0.5134	0.47232	-1.9537	2.21495	-0.98174	-0.28352	1.51302	0.63493	-0.78106	0.10343	-0.29941	-0.73904	0.06625
2.05263	1.85004	-1.02552	1.14177	1.47013	-0.05815	-0.35704	0.65505	0.73664	-0.70998	-1.46674	0.17984	-1.06518	-0.46114
2.0552	-0.17869	0.70552	0.10335	2.16231	1.16296	1.024	-0.23345	0.80265	-1.37757	-1.32458	0.68308	-0.24103	-0.35102
2.05777	0.62865	-0.6474	1.14987	-0.24583	-0.26138	0.67783	-1.71916	-0.3905	-0.8159	0.48073	0.84858	-1.50946	1.97015
2.06034	-0.53819	0.77174	1.15456	-0.6477	1.03753	1.21614	-1.16627	-0.97449	-1.24123	-0.74647	-0.0263	2.0737	1.20735
2.06291	0.45113	-0.06542	1.79449	-0.10544	0.28068	-0.52419	0.45417	0.85788	0.94607	-1.6838	0.96393	0.59399	-0.42457
2.06548	-0.30636	-1.31734	1.12984	1.23682	0.21462	0.59527	-0.22961	0.09012	1.27497	2.02285	0.58293	1.44049	0.23219
2.06805	-0.38292	0.17001	-0.32234	0.84838	0.37993	-0.24986	-1.00648	-0.41243	-0.33584	-0.20378	1.85364	1.92259	0.72902
2.07061	0.19253	-1.65063	-0.49479	-0.17676	0.17362	0.75641	-0.029	-1.07408	0.07392	0.19173	1.00368	2.08277	1.59807
2.07318	-0.89883	-1.69504	-0.46065	-0.95955	-1.99785	-0.05688	-0.91783	0.698	0.64358	-0.55549	1.04561	0.47256	-0.45527
2.07575	-1.66529	-0.32315	0.31363	1.65609	-0.58218	2.11417	0.23185	0.16418	0.1654	0.03572	-0.84286	-0.31359	0.13945
2.07832	-1.13201	-0.67318	-0.42436	-0.92279	-1.96767	-0.86763	0.75139	-0.48608	0.16156	-0.15873	-0.07538	0.55672	0.18386
2.08089	1.40148	-2.74228	-1.71073	0.99209	-2.52062	0.41034	1.1613	-0.13393	-1.23902	-0.18782	-3.50541	0.02097	-1.45483
2.08346	0.15323	-0.2936	0.19086	-0.12922	-0.58175	0.57904	-1.04167	1.45937	0.08848	1.03924	0.22592	-1.41501	-0.86945
2.08603	0.08019	0.357	-1.49419	-0.63826	-0.68522	-0.63291	-0.67766	-1.09214	-0.7825	0.14754	0.54658	-1.46609	-1.26604
2.0886	-1.08811	0.22086	-1.00181	-0.46641	0.24285	-0.74702	-1.20838	-0.91263	0.96678	0.63834	-1.21653	0.31045	-0.30647
2.09117	-1.13267	2.70188	-2.03495	0.21023	1.33945	-0.3902	0.68378	-0.62532	-1.46649	-2.24587	-0.27226	0.01747	0.01806
2.09374	-0.11443	-0.86265	1.51008	0.17735	0.27307	-0.00315	-1.00073	0.72395	0.22188	-0.39384	0.21135	-0.65745	-0.4006
2.0963	0.8711	0.28028	0.19509	-0.53773	-1.04788	1.31266	-0.45357	1.201	0.92966	0.42987	0.44002	-1.51207	1.60895
2.09887	-0.98375	0.07077	0.56205	0.14216	-0.87534	0.96316	-1.3283	-1.39525	0.99376	1.26399	0.41825	-0.5708	1.47643
2.10144	1.19012	0.74628	1.48116	0.10947	1.33468	-0.02987	-1.11287	1.32484	-0.87528	-0.08704	-1.10362	-0.62274	-0.05041
2.10401	-0.53979	0.30307	0.46172	0.74222	-1.74567	-0.14756	-2.40849	1.62409	0.24013	0.89022	-1.65736	-1.02746	-0.56888
2.10658	-0.37312	0.4005	1.38211	-1.7468	0.32728	1.48959	0.73364	-1.01379	0.88326	0.66784	0.38272	-0.31624	0.55877
2.10915	1.36499	0.73361	-0.42685	0.93861	0.72876	-0.16646	0.58123	0.6425	1.28114	0.44493	0.91995	-1.19981	0.29622
2.11172	0.2687	-2.14681	0.98951	1.39689	-0.3703	0.95499	0.09913	-0.59278	1.20924	-0.85134	1.71902	0.85009	1.662
2.11429	0.56971	0.793	-0.60329	-0.17015	-1.29786	-1.40981	-1.68334	2.3681	1.20485	0.73882	-1.29954	-0.92362	0.53373
2.11686	0.25037	-0.59465	1.15554	0.10254	-0.58736	-0.08949	0.68898	0.65057	1.16778	-1.50622	-2.13246	-1.17245	-0.86048
2.11943	-0.00261	-0.38716	0.32126	1.52932	1.15675	1.44968	-2.02551	-0.62264	0.65732	-1.12515	1.41229	0.45422	0.09656
2.12199	-1.30599	-1.25271	1.67651	-1.29745	-1.31213	1.44319	-0.53845	-0.04528	-0.03755	-0.61155	1.7551	-0.06433	-0.77295
2.12456	0.49948	0.53942	-1.10822	0.66959	-0.00527	0.77549	0.98017	0.01751	0.81986	0.3579	-1.43851	0.72362	1.69899
2.12713	-0.24697	0.67	-0.03013	0.89781	1.07914	0.16151	-1.63647	0.18824	-0.54428	0.49058	-1.299	-1.23143	0.59591
2.1297	-0.29665	0.66179	-0.48828	-0.64569	0.11826	-0.35892	-0.27861	-0.96561	-0.40906	-1.02043	-1.19344	0.92825	-1.0955
2.13227	0.00589	-0.39236	-0.25209	1.21782	0.92877	-1.46082	0.5134	-1.17007	0.45859	-1.12563	0.61987	-0.98778	1.07406
2.13484	-1.31038	-0.79684	1.43079	-1.04571	0.78674	-0.94877	-0.08943	-0.03311	-0.89685	-0.54564	-0.62469	-0.94997	0.31529
2.13741	-0.81212	0.18607	-0.82177	-1.73631	1.78347	-0.37039	-0.55655	-1.3957	-0.08583	0.81404	1.73972	-0.26868	0.01034
2.13998	-0.60735	-0.10065	0.45863	-0.69928	-0.57813	-0.16217	-0.27257	-0.46537	0.84361	-0.3165	-1.45023	0.80477	0.26951
2.14255	-0.43988	-0.46258	-0.68829	-0.00409	0.77444	-0.32047	-0.62503	0.54463	0.07452	2.39915	-0.97848	0.12763	-0.4141
2.14512	0.8497	-0.25597	0.11088	1.80023	0.59993	0.25143	-0.18794	1.20735	-0.71807	-1.21294	0.42229	0.19921	2.02089
2.14768	3.53198	-0.33454	0.78704	0.60132	-1.46868	-0.86567	-0.72987	-1.29571	-0.18753	0.74693	-1.50554	1.53575	-0.29966
2.15025	0.9985	-0.88451	-1.35625	-0.4778	-0.18051	2.01775	0.48747	0.76417	-0.40942	-0.76491	3.08616	-1.90497	1.35515
2.15282	1.05149	1.9071	1.07495	-0.20469	-0.19201	-0.59441	-0.3054	0.17397	0.56964	-1.43014	-1.46313	0.35013	-0.28241
2.15539	-1.24856	1.83209	-0.40618	0.58181	-0.0246	0.37905	-0.21169	0.19377	1.34688	0.21517	-1.56295	-0.15266	0.07238
2.15796	0.22201	0.15268	1.09551	0.26397	-0.45942	0.54402	1.7954	1.87858	2.36732	-0.95066	0.63691	1.19984	1.31772
2.16053	-0.47549	-0.39345	-0.88952	0.01379	1.86361	1.20597	1.46556	1.02947	-1.33463	0.20606	-1.69986	1.02197	1.65891
2.1631	0.71338	-0.87807	-0.57657	0.00643	-0.51984	0.11347	-0.45637	1.47104	-0.9047	1.32293	0.57987	-0.13831	1.66555
2.16567	0.73288	0.88186	0.01218	-1.06803	-0.45875	-2.15562	-0.06263	-0.65211	-0.26519	1.09063	-0.19351	-1.75096	-0.35137
2.16824	0.18893	0.10271	0.0026	0.36928	0.027	-0.62537	1.8729	0.15166	-1.45317	0.72502	-0.55504	0.34751	-0.73447
2.17081	-0.54962	1.20056	1.12728	-0.087	-1.58317	0.17267	0.08718	-0.23611	0.38624	-0.94563	0.26327	-0.09536	-1.19026
2.17337	-0.89724	-1.82821	-1.3335	-0.51426	-0.2746	0.11864	0.73186	-0.93516	-1.52154	0.14751	-0.09343	-0.90797	1.38669
2.17594	-1.32139	0.80821	-0.7967	-1.46547	-0.42443	-0.26516	-1.61314	-0.45661	-0.0284	0.51107	0.90394	-0.67388	-0.49419
2.17851	1.11201	-1.62392	0.11439	-0.85819	0.72858	1.66816	-1.63004	-2.75353	-2.11942	1.87958	0.55663	-0.73356	1.24973
2.18108	0.53663	0.18947	1.50535	-0.15305	-0.5945	-0.4802	-1.09317	1.3074	0.97502	0.33959	0.20697	-0.23772	-0.51286
2.18365	1.89684	1.35867	-0.46815	2.85225	-0.13666	1.21651	1.0341	0.75364	-0.3133	-0.69324	0.62867	0.28004	-0.57505
2.18622	1.40832	-0.84736	-0.2284	0.14587	0.13788	-3.21987	-0.94191	-0.59797	-0.87739	1.15969	0.62831	0.02602	0.20253
2.18879	-0.70581	0.18918	-0.95893	0.06528	-0.30257	-0.80086	0.52256	-0.5767	-0.96484	-1.48821	0.53302	-1.28879	0.39858
2.19136	-2.32652	-0.07503	-0.75344	2.25252	0.84992	-0.55274	-0.74755	0.30535	-2.31522	0.82137	-1.0198	-1.05151	-0.01171
2.19393	-1.30868	-0.16209	-2.13932	0.81023	-0.29311	-1.22641	-0.49802	0.21336	1.12502	0.91597	-0.95272	-0.45314	-0.16975
2.1965	1.06629	-0.17556	-0.9191	0.76964	-0.41267	1.03121	0.6872	1.63941	0.19644	0.06747	0.7286	-0.78291	0.28263
2.19906	-0.4147	-0.29651	-2.08385	-1.34022	-0.42235	0.25157	0.85207	-1.23441	-0.06921	0.12808	0.4047	0.87059	-1.28637
2.20163	1.03795	-0.70993	-2.24581	1.8749	-0.90729	0.71276	-0.83417	-1.88855	-0.55687	-0.53502	-0.15307	-1.28331	0.51383
2.2042	0.67427	1.2764	-1.95132	0.33595	0.91258	0.0376	-1.08884	-0.03888	-0.97773	-1.32188	0.92251	-1.48444	-1.24538
2.20677	1.46293	-0.14675	-0.2303	-0.13437	-1.26567	-0.65654	0.43461	1.23277	-0.54236	0.95764	-1.02608	0.31107	-1.85265
2.20934	1.23902	0.12753	-0.56802	-0.39824	0.149	0.71003	0.15511	0.37991	2.02166	0.9886	-0.58302	0.50857	0.21229
2.21191	0.08395	1.71938	0.06486	-0.41048	0.41918	0.02639	0.77225	-0.16307	1.46541	0.44599	0.05185	-1.17083	0.53579
2.21448	0.67326	-1.65328	0.47805	2.03272	-0.79059	-0.7557	-0.73636	0.15503	-0.43813	0.50663	-1.13032	0.35097	0.60135
2.21705	0.00764	0.5469	-0.09872	1.18375	-0.72936	-0.01538	0.80333	0.02226	-0.45514	-0.32899	-1.13463	-1.17325	0.41126
2.21962	0.02543	-0.77716	0.73666	-0.66165	0.09645	0.89152	1.80279	1.11313	1.32138	-0.797	-0.62571	-0.30141	0.6698
2.22219	-1.49421	-0.71893	-0.37243	0.22745	-0.16946	-1.12911	0.54101	-1.05525	-0.55961	1.38844	1.91069	-0.96941	-0.16668
2.22475	-0.41744	0.11161	0.7527	-1.16408	-1.37187	-1.66702	1.73174	0.60269	-1.48471	-0.28409	0.40596	0.12793	1.18151
2.22732	-0.47423	0.42116	-0.35997	0.06371	0.91316	-0.73945	0.50135	-0.62613	0.79185	-0.46862	-1.49558	2.15426	1.05956
2.22989	0.27684	-0.80304	2.32929	0.33973	-0.64954	0.56565	-0.20526	0.04379	0.56466	0.18747	-0.32871	-0.83353	2.93063
2.23246	-0.10598	2.06705	0.86565	-0.38589	-2.42734	0.98822	1.31585	-0.08919	0.65763	0.79482	0.10467	-2.32533	-0.45648
2.23503	-0.75674	-0.83116	-0.06298	-0.39581	-0.33941	-0.14375	0.32867	0.0079	0.13935	0.06738	-0.46905	-0.49657	0.5912
2.2376	-1.85401	-0.50808	-0.8073	1.55894	0.55403	-0.58286	1.13514	3.14472	1.51463	-1.95624	-0.77765	0.46245	0.43401
2.24017	-0.08696	0.74848	-0.56549	0.61292	-0.03947	-0.71711	0.59635	-0.64245	-0.40257	0.91242	0.92551	-0.22548	-0.78319
2.24274	0.58213	0.62368	-0.3944	0.07066	-0.27563	0.36773	-1.26234	1.18416	1.456	-1.63957	-0.98717	-0.15887	-0.48123
2.24531	0.08953	0.96546	-0.33217	0.80569	-0.54723	0.64328	0.92736	1.12678	0.83993	1.06701	-2.5241	-1.76743	1.86359
2.24788	0.97534	0.41662	1.01303	-1.08897	0.50063	0.06303	-0.59356	1.07323	0.57378	-0.18394	-0.10824	0.03696	1.80416
2.25044	-0.05727	0.331	1.92725	-1.29394	0.27193	0.97895	1.7348	-1.28516	-0.24582	-0.36919	0.59026	0.07128	-1.29582
2.25301	0.14322	-0.87357	-1.65157	0.62615	-1.62192	0.02768	1.35269	0.10473	1.57687	0.32498	-1.70998	-0.90385	-0.04681
2.25558	0.22876	0.22151	0.51446	0.33025	-0.38801	0.30906	0.62324	0.00704	1.42335	-0.59975	-0.97235	0.76086	-0.14589
2.25815	0.35253	0.20425	-2.1898	-0.40725	0.40416	-0.17342	1.34644	-0.0563	0.14809	0.89286	-0.9078	-1.01267	2.12377
2.26072	-0.56018	-0.14319	0.45477	-1.62495	0.0259	0.37679	0.34422	0.7562	0.7491	0.77828	-0.7074	-0.20071	-1.40692
2.26329	-2.38414	0.50029	1.2524	0.39972	-1.26826	-0.13826	-0.97873	1.83527	-0.4457	-1.07221	-0.5399	-0.81238	-1.68759
2.26586	0.32803	0.19187	-1.3133	2.18583	0.25039	0.4507	-0.76101	2.24554	0.28169	0.24081	-0.30355	-0.00197	-0.85874
2.26843	0.26686	-0.83973	1.70554	0.25912	1.12904	-0.5311	0.85091	0.47192	1.0624	-0.80277	-0.37611	-3.73938	0.27986
2.271	-0.27896	-0.97658	0.06749	-0.04657	-0.37881	0.5173	1.49832	-0.16636	0.09781	0.56933	-0.00523	-0.68411	0.37581
2.27357	0.25484	-0.01662	-0.53699	-0.20791	1.69318	-1.50433	1.98533	0.76352	-0.37171	-1.45641	-1.47616	-0.31484	0.30705
2.27613	0.59844	-1.52458	0.82846	-1.69723	0.90375	0.2811	0.73755	1.0398	-0.24129	-0.30225	0.62004	-0.11638	1.69052
2.2787	0.283	1.53495	-0.72115	-0.27828	0.95915	-1.55746	0.52218	1.82467	1.34708	-0.9316	-1.49351	-1.14868	1.40476
2.28127	-0.64345	0.94845	0.76072	-1.27371	-0.00532	-1.0961	-0.44165	-0.37951	-0.69821	-1.5385	0.40816	-1.22308	-1.08623
2.28384	-0.74707	1.42767	-1.63828	-1.02396	0.49062	-0.72404	0.27979	1.23483	0.84607	0.33453	1.13418	0.20836	-0.03515
2.28641	-0.58123	-1.61655	-3.30536	-0.51229	-0.30271	-0.00576	-0.94233	0.9517	-0.51222	1.28858	-1.62681	-1.23549	-0.17356
2.28898	-1.38248	-0.17296	1.10864	-0.08274	0.31197	1.58412	0.652	-1.21845	-1.7049	0.96884	0.28746	-0.44376	-0.04264
2.29155	-0.93809	0.768	-0.50514	-1.65268	-0.52588	0.67488	0.74322	0.53066	0.12699	-0.96674	-0.71888	-0.17508	-0.65598
2.29412	-0.88519	0.05134	0.68856	-0.33726	0.75386	-0.23023	1.32619	0.20192	-1.07605	-0.28697	-0.65554	-0.65825	-0.21626
2.29669	0.67255	-0.0058	-0.05796	1.68904	0.40757	-0.52907	-0.40145	0.5255	-0.74676	0.90156	-0.59215	-0.04642	0.68128
2.29926	1.0116	-1.17687	-0.26379	0.35953	-1.20427	1.13497	-1.07895	1.29372	0.07058	-0.45706	-1.20101	-1.26201	-0.87354
2.30182	0.28775	-0.12732	-1.50272	-0.96071	0.84071	0.50711	1.59257	-0.73999	1.82952	-0.00193	0.35981	-0.02228	-0.50042
2.30439	1.39321	-0.33783	-0.71077	1.9594	-0.02215	-0.97329	-0.73102	1.05739	-1.36538	-0.52382	-1.54512	-0.16565	-1.6257
2.30696	1.69317	-0.16692	1.53363	0.28176	1.84388	-0.83802	0.70638	-0.39508	-0.07145	0.25192	-0.3472	-0.68893	0.29997
2.30953	-0.46311	-0.33666	-0.70379	0.01035	0.68721	2.21425	-0.86941	0.25044	0.69355	-1.07293	-1.02646	0.06242	0.16354
2.3121	-0.02863	-1.60463	1.26247	0.50925	0.52556	1.13585	-0.4862	-0.28103	-0.99621	-1.42451	-1.28499	0.16129	0.9254
2.31467	1.49343	1.03927	0.78279	-0.54672	0.72961	0.66336	1.17602	1.05054	1.13542	-0.28793	-0.22784	0.32727	0.52768
2.31724	1.14812	-2.29954	-0.99044	0.03017	1.21803	0.60448	0.49973	-0.89002	0.08216	-0.59286	0.72652	-1.84594	-0.14773
2.31981	-0.79617	0.03603	-0.02946	-0.25404	0.01912	0.61905	-0.11792	-0.83492	1.46263	-2.00392	1.32337	0.15105	-0.25403
2.32238	1.38289	-0.6406	0.24586	-2.06148	-0.57686	-0.46495	0.48635	1.65466	1.37022	-0.03637	-1.42542	1.18029	0.1477
2.32495	-0.08822	-0.58944	0.1876	0.00193	3.53526	-1.22832	-0.83259	0.87645	0.91	0.69605	-0.119	0.67503	-0.47626
2.32751	-0.85229	-1.44234	-0.58747	-1.24154	-0.74247	0.22297	-0.41602	0.88754	-0.04925	0.43005	-0.1318	0.56616	1.3919
2.33008	1.33658	-1.39223	0.80439	-2.01663	0.2235	0.38795	0.15535	-0.67473	1.04721	-0.75182	1.05456	-0.9607	1.32076
2.33265	-0.4095	0.87866	-0.59092	-0.13357	1.19706	0.89476	0.82972	-0.82956	-0.17691	0.03656	-0.72054	-0.40959	0.75347
2.33522	0.09932	0.63655	0.91404	0.80612	-0.85176	-0.58017	-2.38443	1.10931	2.87842	1.18798	-0.52096	-0.69965	0.97843
2.33779	1.76499	-0.91351	0.67407	1.92199	0.68284	1.18574	0.81141	1.64855	0.94228	-2.62651	-0.92632	-1.82173	-0.27626
2.34036	0.45818	0.9586	-0.43003	0.06341	0.39822	-1.00247	-1.0727	-0.14681	-1.19127	0.23802	1.54935	-0.43505	1.23177
2.34293	-1.51983	1.5516	-0.07177	-0.98538	0.74762	-2.21658	0.5985	0.17911	1.11853	0.0047	-2.47011	0.07517	0.2899
2.3455	-0.55687	1.02251	2.01045	0.80148	2.06184	-1.52667	-0.84968	-0.04883	-0.30133	0.16653	-0.92684	-0.17724	1.0516
2.34807	-0.19697	-0.86258	-0.45245	-0.52347	0.74567	-0.97406	1.16005	-0.64124	0.85045	0.65098	1.28643	-0.11677	-0.79999
2.35064	0.83525	-0.18495	0.35705	0.43537	0.4287	1.43255	-0.04965	-0.10349	0.37892	0.84848	-0.48548	0.04831	-0.00676
2.3532	-0.75887	1.39808	-2.73807	0.34187	-1.58005	-0.3779	2.09193	-0.0898	0.88221	-0.659	0.89728	-0.34185	0.53205
2.35577	-1.3882	0.41522	0.13085	0.02399	1.09143	0.85354	-1.39791	0.0824	0.02924	-0.37765	-0.65028	-0.35001	-0.29731
2.35834	0.79468	-1.64722	-0.15215	-0.83703	0.62891	-0.51559	0.46576	-0.50978	-0.77603	0.44586	0.7771	-1.287	0.65379
2.36091	-1.24559	-0.20204	-3.19409	-0.20348	0.00527	0.57004	0.67468	-0.17305	0.44038	-1.90371	-0.17352	0.97194	1.18211
2.36348	1.73499	0.65024	0.07113	-0.34124	1.21766	1.27573	-2.06227	-1.65362	0.57009	-0.39298	0.72322	0.99925	1.21014
2.36605	-0.86498	1.07219	0.4225	-1.7848	1.34089	1.06098	-0.97222	0.33305	-0.17996	0.07091	-0.58773	0.41576	1.37022
2.36862	-0.42423	0.25898	-1.61816	0.02969	1.13429	-0.14334	-1.56153	0.96887	-0.01102	-0.05578	-1.44106	-0.04285	-1.37064
2.37119	-0.06723	-1.17883	-1.32342	1.58822	0.70346	-1.24466	-1.12605	0.97785	1.13618	1.91658	-1.30718	-0.76136	-0.66489
2.37376	1.87777	1.10741	-0.06182	0.32307	-0.2737	-2.79842	0.48734	0.67654	1.22236	1.34403	-1.17536	-0.1005	1.64267
2.37633	-0.20766	2.02703	-0.42956	-0.80929	1.57752	0.55676	0.53524	0.95882	-1.00284	0.86614	-1.56297	-1.29333	0.6331
2.37889	0.9441	-0.1551	-0.56725	1.42507	-0.63589	-0.84431	-1.02135	0.9297	-0.59138	1.58868	0.93122	-1.67517	0.35005
2.38146	0.57964	0.99977	-0.35583	-0.30722	-0.73788	0.45983	-1.1843	-0.41489	-0.65835	2.08927	-0.3103	-0.27505	-0.39033
2.38403	0.51525	-1.1567	1.09087	-0.83488	0.13719	-0.24647	-0.96074	-0.60845	-0.80403	0.77617	-1.01468	0.86022	1.18109
2.3866	1.85947	-2.34454	-0.47838	0.59675	-0.4688	-1.31199	-0.61192	1.88343	-0.4306	1.54053	0.62039	-2.08673	-0.87145
2.38917	-0.3927	0.13391	0.82564	1.16398	0.35752	-0.22124	0.78582	-1.34095	0.51749	-0.5478	0.22406	0.7763	0.45522
2.39174	1.51359	-1.24276	-0.60887	-0.48189	0.13938	-0.7457	0.5168	0.20092	1.06067	-0.79451	-1.99465	-0.20765	1.0252
2.39431	0.24328	0.72718	-0.09287	0.74734	-0.51264	0.63507	1.70034	0.24935	-0.63042	-0.06098	0.16452	-0.21994	-1.19468
2.39688	1.59981	1.03686	1.04864	-0.10921	0.73288	0.9943	-1.43543	-0.85126	-0.14404	0.39792	-0.35203	0.6415	2.67962
2.39945	0.40764	0.1342	0.20013	-0.8379	2.31827	-1.31596	-1.12794	0.85938	1.05669	-0.14141	-1.74183	-1.26093	-0.96791
2.40202	-0.16799	0.45207	0.70242	0.4109	1.75575	0.33956	-1.08079	1.02373	0.91636	0.13363	-0.53043	-0.51134	-0.22953
2.40458	0.53383	1.731	-1.06456	-0.38086	-0.27281	0.18695	0.34576	1.7626	2.64571	1.7672	-0.91505	-0.85124	-1.69569
2.40715	-0.31484	-1.68568	-0.57759	-0.5669	-0.14322	0.67062	-1.63829	-0.32565	0.89936	0.96784	-0.3089	0.38217	0.06151
2.40972	-0.82956	0.47987	0.359	-0.32369	0.71246	2.13558	-0.47009	-0.27618	-1.14075	0.0297	-0.0732	-0.84489	-0.02124
2.41229	0.04529	-1.2602	-0.91667	0.49341	-1.49685	-1.37304	-0.21351	0.66021	-0.48264	0.45299	0.58791	-0.24564	0.45471
2.41486	0.96899	-0.28604	-0.74698	0.1242	1.25635	1.50401	-0.5478	-0.47509	-0.47622	1.12033	1.16408	-0.65918	-2.17746
2.41743	-0.02617	-0.04194	-0.61555	-0.72049	-1.027	-0.9835	-1.27655	-1.27526	-3.26746	-0.84114	0.93837	0.63841	0.49458
2.42	-1.64079	1.45457	-1.24405	-0.78661	-1.88482	0.97489	-1.18641	-0.17471	2.45645	-0.29239	-0.61942	-1.43137	-0.65316
2.42257	-1.80322	-0.06106	-0.27347	1.07284	0.53819	-0.4676	0.62122	1.07922	-0.89749	-1.08745	-0.63834	0.11859	-1.36429
2.42514	1.44485	-0.60654	0.66072	-0.92239	-1.52611	-1.47792	1.46326	1.00957	0.42776	1.46184	-0.32494	1.92607	-0.28555
2.42771	-0.000501504	0.34977	0.5564	0.07063	2.23215	-0.11958	0.22877	0.13784	0.43945	-0.63078	-0.45151	-0.40998	0.99668
2.43027	1.41771	-0.35212	0.90592	1.39984	1.21297	0.25259	0.72455	-1.28587	-0.46077	-0.15645	-0.80064	1.09183	-1.26093
2.43284	-2.13064	1.24065	-2.06346	-0.3771	-0.68322	1.16984	0.03126	1.34435	-0.81961	0.93321	-0.15602	2.15646	0.20477
2.43541	-0.91528	0.01785	-1.34593	0.56446	0.93061	-1.24312	0.69012	0.4372	0.69673	0.20754	-1.25491	1.30158	0.43506
2.43798	0.59682	0.06608	-1.33402	0.95484	0.56036	0.22474	0.16111	-0.71789	-1.68214	1.60564	-0.6004	-1.47842	1.21465
2.44055	0.01844	1.71526	0.38142	2.52854	0.72499	-0.97567	1.02067	0.32756	0.94421	0.26998	-0.50939	-1.27069	0.15875
2.44312	-0.05716	-0.96348	1.62742	-0.4545	2.33008	-0.25285	-1.45874	-0.49289	-2.31162	0.17189	0.881	0.74095	0.2159
2.44569	-0.73911	-0.87723	0.81891	-1.7466	1.75527	2.34792	0.95245	0.54243	1.30565	-1.763	-1.2605	-1.04362	-0.2641
2.44826	0.88084	0.29064	-0.25144	0.07939	-1.039	0.36784	-0.03123	-1.25898	1.16035	-0.64219	-1.24435	0.77855	0.25388
2.45083	-0.40884	0.06316	0.80591	0.36394	-0.66007	-0.36786	-0.28217	0.30673	-0.12074	-1.70215	0.57861	-0.30845	-0.84672
2.4534	-0.08284	-0.32582	0.24369	2.55718	-0.77054	0.09456	-1.18605	1.35428	0.24591	-0.00508	0.56004	-1.63104	-0.56975
2.45596	-1.84937	-1.3842	0.37156	0.1951	2.20686	1.02982	1.40845	0.4845	1.56562	1.87809	0.25457	-1.84118	-0.36655
2.45853	-0.03111	1.2909	-0.60402	-0.62487	-0.06436	-0.13687	0.6516	-1.41148	0.77527	-0.4366	-0.64678	-0.83599	0.33644
2.4611	1.02465	0.72507	0.04224	-0.89577	0.45686	0.19971	0.90226	0.45881	1.51166	0.07615	1.07891	1.74161	0.70961
2.46367	0.41079	0.96483	0.75191	0.57917	0.70165	-0.54581	-1.03499	-1.18305	-0.0757	0.87547	-0.98686	-0.02608	0.0561
2.46624	-0.05712	1.54437	-0.01132	-0.38783	0.48085	-1.13994	0.16967	0.59263	0.87935	0.51663	-0.22042	1.09346	0.07609
2.46881	1.19584	0.00717	1.04033	0.174	1.10887	-0.15284	-0.24636	0.51962	-0.30035	2.33828	-1.37438	-1.51255	0.13337
2.47138	-0.32897	0.68343	-0.71344	0.18272	-1.07477	-0.5671	1.56682	0.81121	0.93899	-0.48499	0.29381	-0.40334	-1.54542
2.47395	0.2329	-0.3023	0.28848	-0.04586	0.70105	0.395	-3.48357	0.32658	1.1017	0.85791	-0.27568	0.19857	-0.33249
2.47652	0.0354	0.84973	0.06038	-0.88281	0.97788	0.8443	2.04579	0.98128	-0.89541	-0.26556	-0.63369	1.31239	-1.97041
2.47909	-0.04395	-1.03441	0.18346	1.38854	1.479	-1.6049	1.45834	1.06452	1.91159	-0.68382	0.52682	-0.31267	0.28187
2.48165	0.11488	-0.21101	-1.26923	0.43948	-0.56104	0.19694	1.69796	0.25254	2.47219	-0.8321	0.68626	-0.36982	2.69885
2.48422	0.54632	0.66353	1.00508	-1.15799	0.1678	-0.39002	-0.71064	1.06821	0.1011	-1.26239	-0.96919	2.28464	-0.30032
2.48679	0.70166	-0.1679	0.70612	-0.33539	0.17396	-0.09822	0.93309	0.12572	1.47255	0.98515	-0.65194	0.63894	-0.47011
2.48936	1.08994	0.74976	-0.67442	-0.40872	0.80987	-1.34525	-0.11265	-0.68035	1.89223	-1.04864	1.15499	0.22244	0.9476
2.49193	0.03139	-1.15107	0.09524	0.50907	0.58185	0.89164	-0.19784	-0.16538	0.19067	-0.68191	0.84773	1.26995	1.10453
2.4945	-0.86739	0.87565	-0.98874	1.17234	-2.14985	1.25445	0.05877	-0.33359	0.71259	-0.00879	0.17126	-1.81556	1.84514
2.49707	-1.41383	0.64749	-1.65015	-0.34092	0.32128	0.85642	0.27065	1.27772	0.44011	0.45957	0.55167	0.63105	-0.51694
2.49964	-1.36823	0.49792	0.98063	0.84853	0.99791	0.45365	1.26313	-0.0313	0.48576	1.65523	-0.20914	-1.05073	-0.24138
2.50221	0.55808	-1.17375	1.1786	2.31461	1.35118	-0.46299	0.57013	-0.02568	0.92786	-0.40718	0.43556	-0.09623	0.78786
2.50478	-0.48806	0.93969	-1.16717	2.6129	-0.67314	-0.46008	0.9054	0.01997	0.69906	0.90737	1.66939	-0.5992	-0.20475
2.50734	-1.84175	0.70988	-0.01762	0.86886	0.38869	3.04356	0.61675	-2.00675	-1.40138	-0.18886	1.82505	0.84344	1.41887
2.50991	-1.19962	1.6772	-1.3271	-1.38351	-2.07639	0.38532	1.15353	0.81341	-0.50834	-0.45478	0.00155	-1.48548	0.58978
2.51248	0.11959	1.18318	1.28459	-0.41951	0.79359	-1.46738	-1.29544	0.06572	0.63356	0.7124	-2.60938	0.04181	-0.79032
2.51505	0.64001	-0.7379	-1.057	0.66533	-0.859	-0.20226	0.94788	0.40162	2.21583	0.22481	-0.23428	0.92496	0.51245
2.51762	1.80102	0.7695	-0.26608	-0.56386	0.1369	0.18357	1.15556	-0.44228	0.80143	-0.43039	-1.02597	-0.48548	0.3858
2.52019	0.52945	0.01662	0.93199	-0.26819	0.82254	0.39765	-0.66725	-0.05135	1.08496	-1.42685	-1.48106	0.42006	-0.77844
2.52276	0.05252	-0.97134	0.51211	-0.30003	-0.25241	-0.01678	1.12435	1.31861	0.89574	1.64551	-0.41712	-2.19829	0.67452
2.52533	-0.72621	-0.01058	-0.73163	-1.20262	3.167	0.28354	-0.48488	1.44527	1.02168	-0.3961	0.86279	-0.84961	-0.59205
2.5279	0.17927	-0.45766	0.41175	-1.32071	-0.15531	-0.13433	0.25476	-0.77482	1.34185	-1.06672	0.25462	-1.02409	-0.01592
2.53047	-0.5137	-0.12129	-0.30455	-0.23484	-2.11123	-0.00329	0.38487	1.455	0.51874	0.48392	0.60314	-0.58734	0.11164
2.53303	-0.26418	1.39475	-0.42257	0.57075	0.18375	0.58848	-0.61019	-0.59237	0.24247	1.65698	1.23621	-1.53582	0.27598
2.5356	-0.26533	1.93283	0.9422	-0.54979	1.49065	1.28518	0.51782	0.68858	0.04386	0.81158	-2.07366	-0.51588	-1.2482
2.53817	-2.2398	0.61776	0.24111	-0.95737	0.55753	-1.17384	-0.25716	0.18555	-0.57721	-0.42213	0.09145	-0.12494	-0.09694
2.54074	-0.6796	0.70374	-0.44242	1.14116	0.32431	0.71821	1.06152	0.93996	1.25461	-2.57697	2.33837	-0.22251	-0.38001
2.54331	1.21961	0.38787	-0.44044	0.55745	0.88779	0.00986	2.81965	-1.75804	0.94596	-0.12778	0.0047	0.24108	-0.06429
2.54588	-0.38988	0.42819	1.19888	-0.44751	1.20343	-0.07404	1.35568	0.36339	1.54042	-0.27535	-1.09914	-0.3028	1.53919
2.54845	1.94425	0.46942	-1.23063	-1.67035	1.4795	1.09184	2.12022	-0.1951	1.15203	0.74624	1.64703	-0.06406	0.40778
2.55102	1.60114	1.57462	-0.06248	0.25017	0.53733	1.3753	1.14537	1.31363	0.59518	-0.30116	-0.41365	0.24629	-0.20803
2.55359	2.09309	-0.18292	0.1426	-0.77218	0.61847	-0.60061	0.17171	0.18993	-0.3494	-1.22837	1.63429	-1.98144	0.25164
2.55616	1.24774	-2.9492	-0.84355	0.53802	0.41958	0.38411	0.46906	0.81905	-0.56013	0.06859	-2.26766	0.12376	0.0423
2.55872	0.37289	1.30635	-1.61173	1.74521	-2.40787	-2.53302	-0.49494	0.94175	-1.33727	0.11291	1.33427	2.07783	0.27658
2.56129	-0.1198	0.27008	1.26103	-0.38837	1.45588	-0.52169	-2.55088	1.06563	-0.60228	-1.33814	-1.0359	-0.3036	2.03956
2.56386	0.16395	0.8347	-0.08817	0.18829	-0.52363	0.03935	-0.23548	1.63507	-0.6869	0.47672	1.10237	0.56832	-0.48353
2.56643	-1.53075	-0.34928	-0.04458	0.47295	-0.94702	-0.97085	0.88092	-0.20883	1.08599	0.56029	-1.21419	0.06036	2.41033
2.569	0.88382	0.67668	0.12194	1.65014	-0.39369	-0.52876	0.49656	0.30763	0.84809	0.75896	1.98667	-0.68876	-0.57328
2.57157	-1.06139	1.19524	-0.45078	-1.0899	0.59734	1.12485	1.82609	-0.03847	-0.13534	-0.61743	1.24476	0.75235	-1.53437
2.57414	-0.25973	2.31416	0.49409	1.19869	0.07002	1.04246	0.61948	0.13302	-1.25047	0.34477	-0.35908	-0.05375	0.93864
2.57671	0.59901	-0.0132	0.93603	0.00515	-0.63883	-0.27182	-0.70071	0.38909	0.32379	-0.20327	0.8997	0.88715	0.80666
2.57928	0.67833	-1.1594	0.41908	0.25053	0.03438	-0.49107	-0.034	1.75659	-0.1736	0.35739	0.72531	0.45855	0.00733
2.58185	-0.01883	1.74802	-1.59476	-0.23639	1.75473	0.41567	0.99702	-0.79437	-0.7256	0.83092	0.58778	0.28531	0.39333
2.58441	-0.31362	-0.68765	1.83783	0.4597	-0.33848	0.62285	1.53461	1.30704	1.01963	0.72181	-0.98458	-0.89005	0.25604
2.58698	-0.06631	-0.34845	0.05896	0.41892	-0.76447	0.15501	1.4907	0.25558	-0.555	-2.84818	1.16419	-0.14532	1.32757
2.58955	-1.83983	1.55501	0.30569	-0.27423	-1.02621	1.69176	1.19877	1.18217	-1.74241	0.69395	-0.49264	-0.28619	0.87051
2.59212	0.12894	0.06506	1.65496	1.45685	1.09644	-0.55328	0.98345	-0.90177	0.32804	-0.73914	-1.8094	-0.50794	-0.38958
2.59469	0.81854	0.84353	2.15502	0.39033	-1.5951	-0.24745	1.14663	1.78937	-1.16891	0.70193	-0.01044	1.79884	0.33831
2.59726	1.41165	0.06674	0.55885	1.27009	0.41553	-0.82561	1.06103	0.67253	0.20363	-0.69232	1.3129	-0.37089	0.20136
2.59983	0.20363	-0.10085	0.03318	-0.93562	-0.12184	1.68708	1.18598	-1.98155	-1.08053	0.98472	-0.57557	0.58818	-0.05025
2.6024	0.36611	-0.52292	-0.20965	-0.41989	-0.37068	0.98852	-1.58368	-1.42029	0.07949	1.41089	-0.36948	1.62216	0.07458
2.60497	0.52999	0.851	1.44878	0.5333	-0.23834	-0.12074	-1.02466	0.96554	-0.13017	0.21323	0.41134	1.27386	0.16245
2.60754	0.61162	1.53157	0.29463	-0.41247	-0.0663	0.27214	-0.2055	2.31468	0.6653	1.38626	1.72089	1.03222	-1.13657
2.6101	0.03421	1.09708	-0.19991	-0.03507	-0.3183	-1.33375	1.18407	1.053	-1.03281	-0.78771	0.01292	0.93579	-0.84753
2.61267	-0.09486	0.48836	-1.53374	-1.00935	-2.03907	0.86798	0.23619	0.06701	-0.46512	-0.98966	1.04895	0.53958	-1.11151
2.61524	1.28445	-0.91183	1.30297	-0.62092	-1.67827	-0.43284	1.59889	-0.87573	0.75358	1.18021	0.91043	-0.20972	0.28952
2.61781	1.12177	0.11176	-0.44816	0.50668	0.76485	0.81894	-0.90252	1.62761	0.12918	-1.74779	1.06924	0.59821	1.40513
2.62038	0.05929	0.56875	1.23205	1.15239	1.92204	0.98546	0.48457	-1.25502	2.56953	2.82659	0.51221	-1.13469	0.31006
2.62295	0.30574	-0.14006	-0.48552	2.43213	0.93316	0.51936	-1.19356	1.83095	-1.30574	2.06401	0.93702	0.46974	-0.48114
2.62552	-0.88396	-1.58136	-1.97663	-2.15655	0.36168	-0.57999	0.47988	2.03318	-0.25318	0.81288	0.10893	0.10142	1.25978
2.62809	0.99391	1.69558	-0.27621	0.14161	-0.35701	0.60286	0.03571	2.19479	0.21509	-0.59049	-0.86983	-1.06223	-0.07222
2.63066	0.49857	-1.81843	-1.05026	0.34895	-1.50443	1.31587	-0.41865	-0.08445	-1.08422	0.5093	1.34108	1.32191	0.39485
2.63323	1.02006	0.43693	-0.74465	0.35263	0.18944	-0.77702	-0.56454	1.7821	1.24329	-0.62343	0.52246	0.24641	0.99919
2.63579	-1.17435	2.27406	0.55659	1.04198	-0.1468	0.24093	0.93565	-1.00585	0.58479	-1.77362	0.94516	1.91821	-1.14301
2.63836	2.11707	1.17162	-0.45026	-2.49609	-0.9743	1.42869	-0.30506	0.51426	1.32206	0.51647	-0.48107	-0.66946	-2.19609
2.64093	0.43351	1.2458	0.50894	-0.19604	0.8866	-1.53404	0.97219	0.6398	-0.43617	-0.57596	-2.41872	1.43341	-0.25614
2.6435	-1.83103	0.91742	1.0391	1.08211	-0.89564	0.26794	0.30892	0.88819	-0.92592	0.99791	-0.58484	1.44057	1.36688
2.64607	0.91198	-1.12694	-0.83847	1.20475	0.88899	0.69348	1.3378	-0.39245	0.90596	0.68249	-0.46191	0.13323	0.44572
2.64864	-1.79706	1.16134	-0.70898	-0.14884	0.43558	0.73531	2.08382	0.66526	1.35388	-0.7432	1.24245	1.63948	1.01699
2.65121	0.24602	0.54513	0.14196	-0.79027	-0.28576	1.53305	1.75207	0.04988	0.32214	-0.6554	1.80673	-0.04059	1.2861
2.65378	0.94146	-1.67757	0.18589	-0.57192	1.05476	-0.4133	0.85608	0.22233	1.39485	-1.28869	-1.71231	-1.10282	1.14885
2.65635	-0.52836	0.33445	0.92765	2.65085	-1.02953	-1.01203	0.2796	-1.38288	-1.07595	-0.31671	1.08091	-0.45415	0.219
2.65892	0.73091	1.83816	-0.02145	-0.5696	-1.07505	0.68236	-1.2945	0.17187	0.65503	-0.81577	0.24498	0.97915	-0.42995
2.66148	-0.8872	-2.62171	-0.57515	0.97849	-1.52633	1.64927	1.90627	0.47646	1.06882	0.34429	0.21465	0.03547	-0.10785
2.66405	-0.67252	0.2475	-1.59352	-0.91841	-0.32687	-0.20179	0.70953	-0.05767	-0.99187	-0.3483	0.37846	-1.14926	-0.37147
2.66662	0.05208	1.03429	1.80902	0.19322	-0.9899	-0.20449	0.79401	0.77624	1.27401	0.4326	-0.76702	-0.77555	-0.51898
2.66919	0.38071	-0.9761	-0.36741	-0.10472	-0.07533	1.39363	1.13654	-0.29171	0.77843	1.80836	-1.21122	-0.80739	1.02523
2.67176	0.53892	-1.5248	0.47544	-0.84012	-0.55685	1.59587	-1.18498	-0.57381	1.14745	-0.13203	-0.22854	0.14869	0.39116
2.67433	0.44854	-0.19806	0.72012	-0.41038	-0.34184	1.42266	-0.48881	-0.76743	0.13587	2.82299	0.2511	-1.28412	0.35961
2.6769	0.44034	0.05335	2.03554	-2.02322	1.89305	-0.32386	1.79459	0.09154	-0.12728	-0.13217	0.29483	0.77659	-1.09184
2.67947	-1.03675	-0.51841	-0.95007	0.22258	0.0344	-0.33339	-0.36838	1.84746	0.17004	0.07479	-1.40247	-0.10571	0.10378
2.68204	0.8359	0.33801	0.00377	0.18231	0.91835	1.27428	0.48127	0.20633	-0.44669	-0.88966	0.22589	2.04928	1.06
2.68461	1.03692	-1.23965	0.08864	-2.12009	0.58626	-0.16996	1.25954	1.62603	-1.67697	-0.09372	-1.441	-1.3477	0.57606
2.68717	0.49597	0.79594	0.25718	0.2244	-1.29423	0.8414	1.46993	-0.11795	-0.06029	2.16125	-0.77178	-0.4451	-0.6652
2.68974	0.78153	1.36866	0.33949	1.25412	0.37328	0.48981	-0.9676	0.63503	-0.14947	-0.677	-0.60128	-0.75891	-0.4972
2.69231	0.01889	0.8313	-0.000247242	2.59041	0.87468	-1.82514	0.85549	0.41005	0.0218	-1.018	2.14735	0.74373	1.46623
2.69488	-0.4196	0.95253	0.75486	1.85371	-0.23332	1.55165	0.93684	2.07023	1.07881	-2.30299	0.87783	-0.94881	1.326
2.69745	-1.5882	-0.15224	-0.43693	-0.25355	2.04894	0.43006	-0.1019	-0.32402	0.65712	0.20383	0.0607	0.4891	0.50272
2.70002	0.08208	0.56783	1.48085	-0.51838	-1.04372	0.29245	-0.15468	0.21459	0.44224	0.81399	-0.95049	-0.24917	1.74853
2.70259	1.27923	1.1852	-1.83985	-0.61047	0.77828	0.37136	2.77022	0.47295	0.90271	-2.21498	0.23119	0.65725	-0.42308
2.70516	-0.4571	-0.21778	0.69819	1.12025	2.43163	-0.03998	-0.08353	0.59694	-0.5751	-0.93299	-1.3624	-1.09189	-0.53874
2.70773	0.09499	-0.26877	-0.23788	0.95481	1.18542	2.55002	-2.47911	-1.30139	1.18348	0.16247	-0.81656	1.01153	0.2562
2.7103	1.57836	0.50074	-0.5039	0.99292	1.05848	0.03208	-0.80824	-1.5059	-0.67885	-0.08798	2.26179	1.50659	2.60392
2.71286	0.07702	-0.54676	2.02703	1.56148	1.79	-0.3392	-0.25377	-0.19277	0.19829	-0.2573	0.12392	1.32525	1.8164
2.71543	1.52364	0.70113	-0.02992	-1.25084	-1.03128	0.19554	-0.03227	0.65329	-0.33402	-0.9415	0.08783	0.37219	-0.72163
2.718	0.36123	0.69854	0.14107	-1.11636	0.76093	0.4569	-1.52109	0.1101	-0.42878	-1.33759	0.87935	0.33848	0.39484
2.72057	-0.77444	-0.03195	0.56559	0.53857	-0.01039	1.40799	0.76713	-0.26079	-0.38797	0.36475	-0.5546	-0.77668	2.16624
2.72314	0.30878	1.07133	-1.50007	1.32433	-1.08192	-0.97253	0.17524	0.09996	0.56979	0.16004	0.06083	0.03725	0.68075
2.72571	-1.466	0.22303	-0.33832	1.0759	0.67521	-0.69427	0.12412	0.23193	0.90814	0.32725	2.11156	0.7117	-0.94012
2.72828	0.76069	2.04228	1.98787	0.44521	-0.86434	0.96932	0.21066	-0.27604	-0.57628	-0.63866	0.66964	0.98957	1.64267
2.73085	0.3712	1.83572	1.05411	1.27358	-0.4224	1.04886	0.15699	0.75593	-1.12962	-1.24778	0.35964	-0.26159	0.35485
2.73342	0.40366	-0.76953	1.00939	0.05302	0.53188	-0.67394	0.14595	-0.4349	-1.09179	-0.00192	0.95403	-0.54182	0.16296
2.73599	-0.78396	-0.77736	1.33378	0.47496	0.73965	-0.54373	-0.61486	-0.49173	1.01746	0.82025	0.83951	1.46177	0.3636
2.73855	0.12718	0.23073	-0.67605	1.30425	0.3486	1.66649	0.93846	0.19115	-0.11149	-0.47308	0.95965	-0.04904	1.36647
2.74112	0.50153	0.35283	0.53677	-0.93084	-1.12814	0.39609	0.92838	1.20327	-1.25594	-0.38961	-1.58062	0.31287	-0.54507
2.74369	-2.20732	0.64685	0.32123	-2.4759	0.03565	1.73487	1.05096	-0.75937	1.54262	0.8566	0.61175	-0.40596	-1.57963
2.74626	-0.91666	0.21189	-0.24648	-0.80521	0.29304	-0.35013	-0.99989	-0.43767	-1.27234	-0.74037	-0.56178	0.36064	-0.21382
2.74883	-0.7918	-0.32236	-0.65086	-0.27712	-0.23956	-1.06631	-0.57568	0.33792	-1.56186	-0.82914	-0.93602	-1.52344	0.19015
2.7514	-0.00687	-0.50937	0.39484	-0.58919	-1.5263	-0.50773	0.11967	0.99895	0.34043	0.81421	0.14139	1.98015	0.58762
2.75397	0.54338	0.27884	0.81824	-1.59429	0.41031	-1.42773	-0.93637	0.09137	0.28985	-0.22925	-0.8893	0.41381	0.15895
2.75654	-0.86529	1.95003	-1.52961	1.53598	-0.11713	2.0823	0.00573	0.31243	0.4587	-0.36029	-1.88002	1.72897	-0.93201
2.75911	1.03546	0.48561	-1.82028	0.31682	0.40187	1.44477	1.00201	0.07863	0.10489	1.77241	0.10889	0.58282	1.67453
2.76168	-0.61747	0.5625	1.55161	-1.24302	-1.17708	0.51519	-0.29164	0.57038	0.49429	0.10762	-0.33682	-0.49809	-1.25636
2.76424	0.637	1.31773	-1.3183	1.1547	1.1601	-0.45989	-0.11595	-0.83664	-0.13127	0.27366	-0.54248	0.70911	-0.50743
2.76681	-1.55452	0.72142	-1.28224	0.98054	0.03367	0.13428	-0.50746	-0.70205	-0.27306	1.01231	-1.87473	0.39703	1.46344
2.76938	-0.03114	-0.33906	-0.20501	-0.89892	-0.33219	0.12455	0.28281	-0.66484	2.03279	-0.19704	-0.33192	-0.12101	-1.16421
2.77195	-0.39651	0.22743	1.3302	0.46825	-0.06904	1.6156	-1.66742	-0.2998	0.20163	-1.25079	-0.41339	-0.16028	-0.21343
2.77452	1.76137	-0.35343	1.81974	0.03244	1.18307	-0.3624	1.38464	0.52033	1.22997	0.55366	0.12144	0.0441	1.73861
2.77709	-0.72699	1.03533	-0.88944	0.02763	0.27758	-1.57495	-0.22168	0.42336	0.62615	0.25867	0.72738	-1.15322	0.47421
2.77966	0.45367	0.73133	0.04219	0.49834	0.27158	1.72694	-1.00357	1.00116	0.09446	1.44933	0.69196	-0.47788	0.3611
2.78223	-0.12322	0.46422	-0.6313	1.25462	-1.4232	-0.9579	-0.81811	2.53691	0.35401	-2.0427	1.59816	0.01758	-0.3194
2.7848	-1.35927	0.15005	-0.4112	1.70537	-0.27524	0.34325	1.22057	0.57921	2.56924	-1.04455	-0.95542	0.93688	0.84122
2.78737	1.22833	1.59538	-0.32869	0.35483	-0.28088	1.22664	0.57735	0.70526	0.60178	-0.5198	1.29289	0.62461	1.83975
2.78993	-1.33616	1.001	1.59227	-1.8331	0.2463	0.05026	0.15047	-1.33747	-0.43144	0.16525	-1.60734	1.94252	1.61857
2.7925	-1.1633	1.62277	0.14541	0.85951	-0.20573	0.94538	1.23605	-1.45024	-0.53136	-0.13541	0.94378	-1.26654	-1.52636
2.79507	-0.2222	0.20639	-0.70931	0.03323	0.80066	-0.82216	-0.49213	1.34598	-0.49447	1.15827	-0.27642	1.98784	-1.31063
2.79764	-1.60997	1.40112	0.48325	-0.59683	-1.42463	0.47753	-0.50449	1.38113	-0.41118	-0.2293	-1.04022	-0.83797	2.15607
2.80021	0.37177	-0.52724	0.94784	-0.33441	0.17739	0.28505	-1.66303	0.83889	-2.89179	-0.18957	-0.69714	-0.04597	-0.79916
2.80278	1.70996	-0.40066	-1.42781	0.8808	-1.01716	0.95477	1.15063	-1.00278	-1.46101	-0.10684	0.05807	0.80238	-0.13427
2.80535	0.77899	-0.73228	-0.87618	0.70629	-1.21518	-0.34132	-0.73656	-0.29089	1.41471	-0.28246	1.1509	-1.87093	-0.37851
2.80792	-0.23572	-2.51971	1.01783	0.61776	0.5964	-0.44945	-0.17007	-1.0794	-1.33868	-1.35558	-0.73901	-0.79009	0.03186
2.81049	-0.97165	-0.79506	-0.07137	0.353	1.90826	-1.73622	-0.03995	-1.84612	0.44697	-1.00016	-0.23239	-0.91652	0.6365
2.81306	0.53732	0.41531	-0.03487	-2.49213	-0.44292	1.66526	-0.0975	-0.32336	0.74893	0.89358	0.30741	0.12871	-0.24866
2.81562	-2.18354	-0.21861	-1.27759	-1.19964	2.78766	-0.05175	0.50524	1.18807	-0.05784	0.09149	-0.9972	-0.69865	-0.08089
2.81819	0.51355	1.47023	-0.31667	-1.44056	0.08362	-0.2531	2.27631	0.90812	0.51539	0.34535	0.71954	-0.78241	1.15864
2.82076	-0.11169	1.083	-0.36597	0.06693	-0.05584	0.84254	0.71137	1.60796	-0.39732	1.54221	-0.39753	1.64217	2.19125
2.82333	-0.57083	-1.21741	0.77082	-2.1851	-0.56518	-1.19556	0.32847	-0.13007	0.09643	0.59004	0.31131	-1.34044	-1.16668
2.8259	1.29455	-0.21072	-2.63039	0.30848	-0.07615	0.9182	-1.39326	0.60833	-0.36582	-0.44598	0.76185	1.57334	-1.03507
2.82847	0.02661	-0.685	0.53559	-1.1976	-0.50002	1.78466	-0.3138	-1.17741	-0.19235	-0.31625	2.44498	-0.65024	1.01347
2.83104	0.10162	-0.32783	-0.86471	-0.32895	0.70648	0.70599	1.2556	0.34642	-0.1152	-0.50048	-0.27117	0.70714	0.17129
2.83361	2.16431	-0.24643	-0.46032	-2.08258	0.03173	-0.23369	0.32	-1.61507	1.504	0.10194	0.5555	0.9864	-0.99707
2.83618	-0.6442	-0.12152	-0.47161	0.497	-0.25165	-0.10326	0.02343	-0.00508	0.58545	-0.20674	-2.40285	0.54782	0.69773
2.83875	-1.74181	-0.18017	-0.34387	0.31426	0.89727	1.12404	1.21892	-1.39021	-0.19142	0.73246	0.88068	0.79012	-1.38555
2.84131	0.00406	-1.0734	-0.35437	-0.5971	-0.50312	0.70386	0.88529	-0.03378	-0.76279	-0.34987	-0.11055	0.70918	2.62023
2.84388	-0.37003	-0.52523	-0.92087	0.55608	0.65897	-0.0032	0.3587	-1.93703	-0.03148	-0.3138	0.22107	0.70904	-2.14271
2.84645	-0.25176	0.09799	0.34214	0.15358	-0.39018	0.16973	0.24982	0.1282	-2.56164	0.41832	0.13636	-0.32004	1.25276
2.84902	0.22584	-0.5522	0.06959	-2.00404	-0.21315	-1.86241	-0.00693	2.00947	-0.75456	0.0232	0.79331	0.78737	2.28696
2.85159	-0.0966	-0.6078	0.76501	1.52135	-0.59184	0.14155	0.2638	1.07066	-0.39143	2.4897	0.91096	-0.53643	-1.66119
2.85416	0.06871	1.55144	-0.6801	0.48215	-0.60454	0.08467	1.58816	0.18324	0.69054	0.82264	-1.20775	-1.31383	-0.62133
2.85673	1.93788	-1.10603	0.12937	0.73567	-0.47582	0.58217	1.17038	0.91169	1.25021	0.52268	-0.38057	-0.53636	1.05745
2.8593	0.26194	-0.50769	0.16183	-0.43859	-0.81648	-1.26049	-0.35757	0.80668	-0.84926	-0.80297	-0.12813	2.15999	1.7598
2.86187	1.20078	0.82898	0.5504	-0.86636	-1.84939	-2.73749	-0.77038	1.78135	0.74716	-1.50113	1.34973	-0.15967	2.55642
2.86444	1.10103	-1.58598	-1.10247	0.13143	-0.09669	-0.50396	-0.04994	0.26515	-0.2641	0.45958	-0.43365	-1.77066	0.57393
2.867	-0.18776	0.22839	2.55192	2.01231	-0.15375	1.29758	-0.4594	0.80957	-2.22393	0.57907	-0.96179	0.49827	-0.80342
2.86957	-1.22399	-0.611	1.12869	0.06437	0.06261	-0.19599	0.91162	0.56479	0.35264	-1.06678	-0.40017	-0.63502	0.12098
2.87214	-2.56542	-0.34686	0.55482	0.85311	0.98888	1.04624	0.56963	0.36245	0.38569	-1.35291	-0.01898	-0.46654	0.81186
2.87471	-0.23503	-0.63882	0.98388	-0.40796	-0.56052	-0.13275	0.31561	-1.42291	-0.41075	-0.4943	1.29719	1.25979	0.07471
2.87728	-0.61553	0.84705	-0.22682	0.03813	0.35003	1.42438	-0.62827	-1.08226	-0.23635	0.93193	-1.11444	-0.00698	-0.72852
2.87985	0.67422	-0.90047	0.35215	0.34543	-0.02427	0.78031	0.23837	-0.30294	-0.57635	-0.64637	-0.37328	0.36693	0.48438
2.88242	2.30684	0.64943	-1.42172	0.24753	0.10483	0.48913	-0.11538	0.44777	1.27306	-1.11087	-0.5057	0.48934	2.02668
2.88499	-1.03346	-0.4529	-3.84023	-0.03211	0.59237	0.84815	-0.97886	1.53626	0.14598	-0.57139	1.08658	-0.30683	-0.86289
2.88756	2.2449	-0.74748	0.32688	0.72024	-0.85035	0.55902	0.62476	0.93534	-1.28838	1.41203	1.24778	-0.05344	-0.39257
2.89013	-0.13471	0.12338	-0.04461	-1.36519	-0.62265	0.96141	1.93759	-1.67444	0.26191	0.94619	-0.08333	0.32179	0.15194
2.89269	0.52331	-0.72537	-0.10204	-0.85153	-1.01854	1.62592	-1.07773	-1.02067	-3.16482	0.03297	-2.19006	-0.39618	2.67557
2.89526	-0.39454	-0.22488	-0.5273	-1.19457	0.41711	-0.0957	1.95841	1.03569	0.64884	1.39704	-1.50103	0.23662	0.64431
2.89783	0.67049	-0.70578	0.602	-0.96322	-1.38336	-0.74795	-1.01094	0.4149	-2.30251	2.56635	0.87408	1.69268	0.92589
2.9004	2.4747	0.57325	1.33756	-1.30763	0.17412	-1.11329	-0.37195	-0.37044	0.57987	-0.98433	0.07429	-0.06289	-0.61661
2.90297	-0.57318	-0.0716	1.07259	1.24263	1.06492	-0.28154	2.66385	-0.5807	-0.59093	0.82967	0.7442	0.81053	-0.57421
2.90554	-0.53867	0.95566	0.35496	-0.28783	-0.1194	0.93723	0.19118	1.30873	-0.45812	-0.17954	-1.24712	1.09593	-1.31771
2.90811	-1.26383	0.13536	1.78018	-0.72162	0.46396	0.27321	-0.81517	0.41606	0.3256	1.03402	-0.40563	-0.75253	-0.79083
2.91068	0.07148	-0.1097	-0.07775	2.39261	-1.69323	0.39943	0.64475	-0.67251	-0.0561	-0.10082	-1.57089	-1.64721	-0.31946
2.91325	0.85695	0.24404	-0.60065	0.18255	2.76488	-0.53576	-1.05717	1.31531	1.20038	-0.28902	-0.32448	0.18519	1.91655
2.91582	-1.26996	2.02656	0.40038	0.48789	0.70005	-0.70132	0.75258	0.27328	-1.38732	0.71435	-1.12842	-1.61247	-0.41244
2.91838	-0.85692	0.3999	0.11765	0.65635	0.09634	1.37128	-0.78687	-0.87609	0.73055	0.27111	-0.42265	-0.37551	-1.20134
2.92095	-0.73188	-1.41031	-0.77908	-1.26209	1.77559	0.19506	-0.65218	-0.34196	-0.20443	0.04186	-1.78163	0.88339	0.13368
2.92352	0.03924	0.59998	0.502	-0.32352	1.63646	-1.20703	-0.56876	-0.8595	-2.30034	-0.01113	0.13143	-1.04041	-1.79494
2.92609	0.87217	0.49588	-1.04783	0.07773	-0.03483	0.35567	0.54654	0.59427	-0.70938	1.57469	0.29797	-1.00001	1.55694
2.92866	-0.40981	0.25261	-0.68228	1.95055	1.91127	0.66973	0.3853	-0.49173	-2.2821	2.30562	-1.75425	1.52451	2.21974
2.93123	0.2121	-0.41663	-1.57033	-0.69809	-0.11441	-0.95809	1.72451	0.70226	0.62169	1.09647	-2.76269	0.74841	1.07039
2.9338	-1.06515	1.63997	1.46176	-0.38093	0.51872	-0.72814	-1.58705	0.39751	-0.56549	-0.22935	0.0676	0.90767	0.0295
2.93637	-1.91706	0.47792	0.43521	-0.5354	0.77758	0.04223	-0.06741	-0.15441	-0.15298	1.16038	-1.45628	1.55167	-1.82753
2.93894	-0.62652	-1.48553	0.64791	-1.22195	-0.53579	-0.46547	-0.53775	-0.42011	1.33938	-0.02801	0.4804	-0.28317	-0.27932
2.94151	0.05173	0.35761	-1.88358	0.22698	0.2495	-0.93598	0.81789	0.53767	0.83497	0.84208	0.26162	0.26852	-1.56616
2.94407	-0.28911	1.194	0.48646	-0.06183	1.2292	-1.4706	0.02497	0.32924	-0.1034	-2.21947	0.80652	-0.24992	-1.07718
2.94664	-0.07636	0.2802	0.51905	0.96708	0.8601	0.21384	1.11312	0.40704	0.6247	-0.791	0.03422	-0.03995	0.84128
2.94921	-0.79627	-0.91663	-0.13605	-1.42998	-0.02596	0.00276	0.1828	0.53344	-1.60743	1.78782	-0.01652	-2.16031	0.7544
2.95178	-1.54222	0.84037	0.22127	-1.24613	-0.37119	2.55029	-0.0335	0.80161	1.13859	-0.17192	0.57778	0.03505	0.83268
2.95435	-0.50139	-0.37262	0.21076	-0.1094	0.08866	-0.52651	-1.55019	-1.04307	1.3917	-0.22816	-1.70076	-0.40348	-0.35424
2.95692	2.01402	-1.96398	-0.07712	-0.3072	-0.34753	-0.19567	-0.07122	-1.16548	0.28968	0.95691	-1.19913	0.36617	1.71485
2.95949	-0.67443	0.02447	-1.09025	-1.43035	0.39222	-0.40863	1.44955	0.5649	0.27682	-0.5244	-0.93246	-0.90018	0.57307
2.96206	-0.45394	0.42772	-0.28575	-0.56479	-2.1171	0.31152	-0.25454	0.78892	0.45047	-0.48739	-1.12055	0.8636	-0.80499
2.96463	1.42394	-1.30285	-0.10807	0.49679	0.82982	-0.14132	-1.04286	0.14867	0.98717	-0.58894	-0.18327	1.55714	0.48416
2.9672	0.25853	-0.20088	-0.97763	2.93892	-1.62812	-0.50322	1.22179	-0.51236	0.09897	0.96928	0.80288	0.35421	0.27111
2.96976	-0.49746	2.03154	0.42548	0.47676	0.16541	-0.71951	1.16181	-0.62887	-1.6334	0.52549	0.63033	0.00914	-0.33216
2.97233	1.12558	1.37054	1.39768	1.3594	-0.80564	-0.4315	-0.01604	0.49602	-0.45095	0.11704	1.95088	1.59385	0.30935
2.9749	0.84633	-1.2623	-0.97089	0.81347	-0.47923	-0.24815	1.69324	0.28686	-0.61066	-1.62461	-1.23958	2.03253	-0.12149
2.97747	0.01339	-0.64213	0.01513	1.28889	0.86267	1.72577	-0.76393	0.0255	-1.83449	0.81083	-2.38568	0.42849	1.1777
2.98004	1.6421	0.97159	1.1386	0.87683	-2.07281	-1.51805	0.62221	3.33438	1.41213	-0.50404	1.2468	1.012	-1.37544
2.98261	-2.32208	0.41019	0.1248	0.26917	-0.87182	-1.64737	-0.96444	0.33049	1.1732	-1.12925	-1.35476	-1.91264	1.65468
2.98518	-0.80008	-1.33946	-0.89294	1.72746	0.81717	-0.12472	-1.52051	-0.18169	-0.04695	-0.57625	0.21212	1.29036	-0.0569
2.98775	0.48549	-0.96286	-0.71671	-0.18449	-0.56686	-1.05979	-0.03133	0.58367	-0.44996	-0.40218	1.96586	-1.97737	-0.72179
2.99032	-0.17983	-1.94327	0.76339	-1.36831	0.46121	-0.36797	-0.15538	0.27125	-0.86306	0.93285	-0.64794	-0.8767	0.44219
2.99289	0.26225	-1.55558	0.29099	-2.56993	-0.65303	-0.09062	-0.5366	-0.60197	0.27885	0.96387	-1.58391	-1.25078	0.81319
2.99545	0.6969	2.27246	0.18446	0.65297	-0.81739	-0.41237	-1.67728	-0.31914	-0.41028	-1.73808	1.57657	0.46733	0.25665
2.99802	-0.33441	0.48865	1.56899	-1.92473	-0.73405	-0.68686	0.37648	-0.33994	-0.18638	0.36313	0.47212	-1.45512	-1.16265
3.00059	-0.25783	0.1008	0.38746	0.48688	1.62627	-1.70333	1.1801	-2.16249	0.22714	1.10131	-0.5986	0.3251	0.15746
3.00316	-0.65778	-0.10635	0.32207	2.36066	0.28974	0.85358	0.7309	1.92402	0.16461	0.20445	-0.06888	-0.42431	0.53623
3.00573	-0.97216	0.75737	0.25656	-2.997	-0.44903	0.00968	0.31883	1.67817	-0.13942	-1.20967	0.01244	-0.03449	-0.11494
3.0083	1.0487	-0.34188	-0.42037	0.62119	-0.96197	-0.51732	-0.20842	-0.62908	-0.84742	1.28608	-0.9915	-0.04427	-0.8339
3.01087	1.25124	-0.40815	-2.2412	0.24049	1.34028	-0.64429	1.19325	-0.706	1.35689	-1.00225	1.77916	0.11957	-1.25467
3.01344	0.24517	-0.03995	1.04052	-0.38848	2.33657	-1.02606	-1.80134	-1.41239	-0.64098	-0.68631	-0.69613	1.21713	-1.26406
3.01601	1.0885	0.22774	0.57411	-1.18578	-0.95765	0.51585	-0.63923	-0.48689	-1.77772	-0.65225	1.18052	-1.33533	0.71019
3.01858	-0.35061	-0.31082	0.92829	-0.22084	-2.3186	0.40181	0.80274	1.07324	-0.92324	-0.47515	-1.26968	-0.70038	0.57802
3.02114	1.10332	-2.83575	1.09737	-1.11312	-0.10071	1.52444	-0.00913	-0.21809	-0.78981	1.27086	-0.13303	0.26774	1.4485
3.02371	-0.86459	0.65125	0.58381	0.59597	0.1246	1.37275	-0.90835	-0.28514	0.69126	-0.21859	-0.68353	0.69327	0.65352
3.02628	0.75881	-0.6989	0.79912	-1.34755	0.72038	-0.44338	0.60647	-0.20104	0.01459	1.81103	-0.41649	-0.00408	-0.61547
3.02885	-1.00163	-0.42321	0.91814	-1.72719	-0.73618	-0.77159	-1.48816	-1.10328	0.19063	0.84973	-1.06799	0.59778	0.38732
3.03142	1.99688	0.36707	-0.60893	0.6344	-0.56081	1.18408	-0.65251	-0.24014	0.3649	1.01521	0.63248	2.00624	0.07803
3.03399	0.51493	-0.42034	1.98888	-0.96165	0.61633	-2.72849	1.65295	0.33838	0.39385	-1.16975	-0.94703	-0.42704	-0.41579
3.03656	2.16728	-2.22284	0.6813	-1.38152	-0.70303	0.17016	0.37173	-0.13819	1.07215	0.13567	-0.86675	-0.84781	0.91481
3.03913	0.97095	-1.0566	-0.81356	1.57866	-1.90114	0.87809	0.69266	-0.26403	0.11198	0.43684	-0.15048	-1.7491	0.86285
3.0417	2.08918	-0.63004	-2.69777	0.00341	-0.10337	-0.47918	1.39562	-1.77246	-0.00348	0.28524	-1.99197	-1.52297	-1.12971
3.04427	-0.46455	-0.85127	-0.07389	-1.69694	0.40319	-0.55367	0.14983	0.19718	1.33776	-1.58648	-0.35431	-0.69771	0.54883
3.04683	-1.5217	-0.23249	1.29923	-0.80342	-1.03205	0.86326	1.40041	-0.69625	0.62532	-1.20881	-0.68648	1.95831	1.62769
3.0494	-0.89453	0.51144	-0.83677	0.38328	0.03845	-0.08952	0.25323	-0.2522	0.55989	0.24049	0.29437	0.91122	-0.70485
3.05197	-0.81755	-0.80966	-0.26596	-1.13758	0.02128	-0.98517	0.73182	-0.84402	0.68511	0.13551	1.11042	-1.42591	0.35081
3.05454	-0.40185	-0.04542	0.61794	0.58763	0.29337	-1.59768	-0.77234	-0.55198	-0.89412	-0.48474	0.27635	0.51026	2.17549
3.05711	0.24154	0.87819	2.25374	0.3846	1.70715	0.15258	-0.06362	-1.1551	0.50941	-0.35757	-2.36882	-1.25787	0.16064
3.05968	-1.32742	1.04434	-0.31831	0.22511	1.14853	1.34513	0.32261	0.62097	-1.13718	1.56994	1.50996	1.34781	-0.24451
3.06225	-1.50339	-1.60467	-0.58001	1.09148	-1.09489	0.31192	-1.11027	-0.35659	-1.36439	-0.76679	-0.52064	1.5908	1.95614
3.06482	0.82551	-0.21873	0.64629	0.19474	0.22445	0.58475	0.57916	1.11323	-0.77073	-0.11752	-0.07532	-0.27574	-0.76056
3.06739	0.01939	-0.82952	-0.36878	0.97221	-0.97834	-0.08174	0.20455	-0.14501	0.48527	-0.65506	1.27206	-1.01934	1.36562
3.06996	-1.8793	0.92866	-0.28516	-0.26588	0.43182	0.69343	-0.5417	0.24011	-0.11209	-0.91156	0.26144	-1.16953	0.85334
3.07252	1.40238	1.05258	-0.69675	-0.38344	0.27448	0.08022	0.26403	-1.56937	-1.18913	-0.87784	-0.98623	0.92766	-0.69798
3.07509	-0.90934	0.57053	-2.00148	0.41142	-0.67997	0.11414	1.89969	1.13741	-0.49414	-1.88861	0.59681	0.96423	0.49586
3.07766	-0.06235	0.64173	0.33003	-1.84178	-0.50199	-0.16201	-0.55386	1.77965	-0.46294	0.2325	0.14548	0.48108	-0.80683
3.08023	2.72196	0.24545	0.87774	1.53408	-0.92141	-0.29108	-1.56173	-1.26073	0.10624	-2.02381	-1.35296	0.90304	0.43269
3.0828	-1.58315	1.52718	-0.37213	-0.1076	0.68165	0.88617	-0.50201	-1.72502	0.85182	0.61204	-1.32097	-0.71035	-0.10575
3.08537	0.25945	2.1771	-0.43837	-1.5809	0.18881	-0.38025	0.70941	0.21758	0.07028	0.27831	-1.57519	-0.39711	0.89156
3.08794	1.02433	-0.14238	-0.4577	-1.34315	0.17088	1.14314	-0.01843	0.04663	1.24178	0.3133	-1.05558	-0.35913	1.18281
3.09051	-0.16068	0.3193	-0.4762	1.24961	0.67839	1.12435	0.31937	0.32974	-1.3313	-1.18147	0.54091	-0.59726	0.83513
3.09308	0.10354	-0.6781	0.23439	-0.4231	0.56659	0.41911	1.67228	-0.99451	-0.63145	-0.46601	0.53139	-0.98027	0.9118
3.09565	0.17772	0.4243	0.59506	0.70981	0.45356	-0.00432	-0.1394	0.63581	1.19015	-0.43463	-1.81898	0.24153	-1.39462
3.09821	1.44042	1.33505	1.36106	-0.61116	-0.59808	-0.75202	0.90404	0.66487	0.84535	0.39606	1.07983	1.57062	0.02045
3.10078	1.1057	-0.49265	0.65353	-0.03905	-1.81555	-0.93616	0.12498	-0.11597	-1.31428	-0.22681	0.54382	-0.96724	1.14151
3.10335	0.90378	1.70482	0.11403	1.5326	0.49377	-0.17504	0.25432	-1.25705	-0.26169	-0.00664	-0.89066	-1.7948	-0.77344
3.10592	-0.09915	0.77144	-0.69144	0.68858	0.08858	0.60988	-1.70985	-0.84781	-0.48316	1.34553	0.07095	1.16229	-0.50857
3.10849	-0.41169	-0.55594	-0.75987	1.68216	-0.93416	-1.77585	-2.49064	-2.32292	0.77049	0.19624	0.05949	0.93857	-0.51894
3.11106	-0.38466	-1.6033	0.54039	-1.26228	-0.79839	0.01371	-1.31357	-1.27773	0.70369	-0.43493	-0.92968	-1.68685	0.10256
3.11363	-1.3011	1.86155	0.66428	0.16355	-0.0138	0.19669	-0.9535	-0.07499	1.57309	0.8106	-1.18336	1.00611	1.0537
3.1162	-1.22255	-0.71702	0.54725	0.85108	-0.28358	0.17722	0.49845	-0.88806	0.28211	-0.08455	-0.6709	1.12767	1.25925
3.11877	-0.35525	1.04784	-1.00036	0.8766	0.13505	-1.15807	0.22105	-0.22282	-0.73779	1.23513	-0.77644	0.59679	1.87873
3.12134	0.146	-0.22118	-0.6152	0.62729	-0.89234	-1.02724	0.03824	-0.67441	0.3375	-0.02004	-2.26332	1.10707	0.89606
3.1239	-2.2464	-1.56988	-0.83317	-0.6037	0.19414	-0.89628	0.7736	0.63956	-0.43276	-1.36095	-0.99794	-0.1941	1.22523
3.12647	0.76252	-0.76079	-1.25983	2.23909	1.59701	0.17809	-1.5973	-0.56791	-1.33616	0.59338	1.17608	-1.33356	1.59532
3.12904	1.06764	0.54975	0.07775	-0.6371	-0.08244	0.3627	2.27521	0.60011	0.07738	0.06578	-0.18025	0.14758	-1.99795
3.13161	-1.06262	1.09735	1.82945	-1.48206	0.67904	-2.01258	0.09716	-0.34341	0.01109	-0.37722	0.93851	0.67455	-0.43719
3.13418	-0.83484	-1.28551	1.26744	-1.08821	0.94402	-2.49955	0.23245	-0.57696	0.86873	0.41542	0.53037	-0.27946	-0.26319
3.13675	0.77732	-0.7433	0.92667	1.64305	-0.34413	-0.79178	-0.36907	0.13197	-1.3121	1.22428	0.1584	-0.94573	1.05555
3.13932	-1.03525	2.34878	1.00408	0.79786	0.95564	0.17552	-2.01489	0.71601	1.06621	-1.46729	-1.07729	-1.10287	-1.22196
3.14189	0.02824	-1.46028	1.49502	-1.56415	-1.57891	-0.25891	0.10625	-0.28046	1.78998	0.27429	-0.51909	-0.4084	-0.29879
3.14446	0.34209	0.52943	0.64216	0.71832	0.4426	0.58868	-1.04589	0.32011	-1.32862	-1.45434	-0.20353	1.8319	-2.52809
3.14703	-1.25577	-1.45174	0.04655	-0.07109	0.76248	1.54562	-0.68589	-0.75292	0.13986	-0.62047	-1.02238	-0.75817	-0.13673
3.14959	1.81442	-1.00318	-1.18268	0.96799	1.63568	1.47894	-1.54682	-2.71434	-0.79282	0.92526	1.12984	-0.7696	-1.17413
3.15216	0.65848	0.9483	-0.18806	0.37916	-2.32498	-0.29456	-1.01024	0.66212	-0.60691	0.95687	1.29456	-0.59251	0.60529
3.15473	-0.46896	0.64407	0.57071	-1.30032	-0.94439	1.10141	0.81625	0.84155	0.1809	0.00946	0.34899	0.67457	1.54678
3.1573	-0.29583	-1.92182	0.26222	-0.19852	0.78409	-0.66013	-1.00642	-0.47217	-0.75313	1.11066	-0.21629	-2.22873	1.57972
3.15987	0.26148	-0.12943	-0.70172	0.70734	0.03176	-0.63211	-2.00541	-1.7138	0.87125	-1.56236	0.18775	-0.07044	0.21684
3.16244	-2.41205	-0.75654	-1.02994	-0.94611	0.89076	0.6381	-0.40435	0.2136	0.94675	-1.42787	0.44871	-0.08291	-0.34249
3.16501	0.64543	0.84947	-0.79395	-0.5075	0.92036	-1.67415	0.77257	0.80176	-1.35127	-0.79073	-0.07042	-0.79729	-0.35442
3.16758	-0.73644	-0.90469	-0.81461	-0.57763	-1.3732	0.13724	-0.40076	-1.9109	0.37444	0.82015	-0.50686	-0.06	0.04716
3.17015	-0.56008	0.18147	0.31481	1.66309	0.15215	0.47118	-1.7131	1.44921	-0.65771	-1.22865	1.30506	1.22574	-0.84694
3.17272	0.48696	1.90242	0.05021	0.37552	0.37948	-1.41568	1.25575	0.98573	1.67085	1.87011	1.46774	-0.50377	0.42997
3.17528	-0.95973	0.95923	0.22615	1.35133	0.60313	0.57922	0.31955	0.09798	0.8984	-1.31786	1.28191	1.11796	-0.63594
3.17785	0.2991	0.36222	0.87727	1.65161	1.48617	-2.39081	0.65673	-1.05658	-0.26061	-1.59437	-0.99612	0.97551	0.89567
3.18042	-1.68751	0.28888	-1.40207	-0.58892	-0.44238	-1.27294	1.38591	0.76778	0.12118	0.03389	-0.33786	-0.121	-0.56824
3.18299	-0.43703	-1.31669	0.40178	-0.40711	0.23871	-1.47237	-1.17113	-0.35009	-1.09048	0.49151	-0.06975	-0.93924	-1.54428
3.18556	0.60349	0.14148	0.62341	-0.17651	-0.74908	0.01328	1.08412	-2.00252	1.5245	0.93747	1.45121	-0.33811	-1.71035
3.18813	1.55182	-0.58495	-0.28198	-1.49128	0.29586	-0.86629	0.23655	-1.28638	-1.03805	0.21438	0.58914	0.06527	-3.3241
3.1907	-0.4127	-0.81502	-0.35272	0.08255	1.94004	1.66489	-1.20798	-0.54056	0.7191	1.176	-0.93357	-0.93884	-0.0234
3.19327	-0.28759	-0.73463	-1.35648	-0.95104	-0.40042	1.2553	0.28999	1.04469	0.15394	0.79119	0.33208	-1.09916	1.38712
3.19584	0.61076	-0.04425	1.16886	-0.66121	0.23811	0.68712	-1.37976	0.51648	0.8715	0.06413	2.30007	-1.26051	-0.4676
3.19841	0.54295	0.52637	-0.56552	0.75707	0.80739	-0.00159	0.50285	1.39856	0.16242	1.08176	-0.93157	-0.78771	0.57528
3.20097	-1.16611	0.4071	-0.23399	1.25694	0.73754	0.07998	0.6357	-0.58595	0.24257	-0.06557	-0.89621	-0.46598	-1.20929
3.20354	1.24545	-0.77637	-0.20642	-0.88636	0.27173	-0.63702	0.19364	3.14042	0.71566	1.82045	0.41866	-0.33765	0.5075
3.20611	1.94657	-0.28872	0.17342	-0.39058	0.49834	-0.2363	0.89264	0.67846	-1.04584	0.33242	-0.8775	-0.25844	-0.61494
3.20868	-1.56113	0.33919	0.20347	-0.66758	1.11138	-0.20984	-0.12935	-0.61483	-1.01871	-0.96769	0.25006	-0.79796	-0.8211
3.21125	-0.70537	-0.63972	-0.88333	-1.31937	-1.1885	0.1882	1.74059	-0.85973	-0.88238	0.7668	-0.18827	0.72589	0.19544
3.21382	1.25275	0.29674	-0.69599	-0.19701	-0.31675	-0.74242	1.1244	0.29798	0.92258	1.1226	-0.97616	1.07203	-1.43219
3.21639	-0.55075	0.02777	0.14479	-0.21784	0.86274	-0.33494	1.79518	-0.36388	0.65775	-0.22464	-0.84369	-1.52913	-1.44716
3.21896	1.3047	0.40302	0.75915	-1.01578	-0.46291	1.03798	-0.39457	-0.6059	0.03747	-0.09585	-0.08783	-0.37347	0.56829
3.22153	2.36083	-0.57788	-1.39937	-1.09292	0.32772	0.81487	0.2268	-0.09043	-0.81529	-0.86016	1.09712	-0.86698	0.82566
3.2241	-0.47485	0.00792	1.28932	0.65944	-0.98617	0.17313	-0.06696	2.24289	0.19586	-0.98134	-0.0679	-1.72629	-0.52111
3.22666	-0.50036	-0.88898	0.25859	1.31062	-1.2786	-0.65558	1.10649	-1.19144	0.37315	-0.00363	-0.515	0.19433	0.66494
3.22923	-1.98885	1.37292	0.58113	-0.63605	-0.08996	-0.19582	-0.50597	0.82282	-0.05483	0.45901	-0.05248	-0.6232	0.10481
3.2318	-0.19774	-0.06043	1.74407	0.30346	-1.16535	-0.11264	1.75651	2.08367	-2.07263	0.67848	1.26631	-0.39726	-0.000279098
3.23437	-2.5993	-0.64945	0.73285	0.13359	-0.24056	-0.35375	-0.06698	-0.49337	1.1925	0.9908	0.20183	-0.3161	-0.62697
3.23694	-0.19939	0.39092	0.17165	0.01243	-0.68075	-2.07637	-2.03519	-1.82824	0.13136	0.50131	-1.57697	-0.81341	-1.12748
3.23951	0.4139	0.36835	-0.3029	1.5436	0.4259	1.59278	0.77618	-0.38511	-0.99135	0.62473	-0.35385	0.31029	0.59959
3.24208	-0.44827	-1.19887	-0.47744	-0.48645	-0.46249	0.62007	0.27879	0.23208	-0.06877	1.21536	-0.08205	0.15718	1.38711
3.24465	0.56272	-1.00901	-1.78092	0.20259	0.23531	-1.23587	-1.18562	-0.05813	1.00987	-0.33615	-1.99494	-0.95777	-1.07592
3.24722	0.24963	-0.25118	-2.1423	-1.00614	0.85928	0.26372	0.49376	0.02474	1.42415	1.0431	-1.34256	-0.92291	-1.38675
3.24979	-0.42085	0.91702	1.37706	-1.84898	-0.01545	0.80702	0.20352	1.34173	0.52478	-0.52314	0.3003	-1.43567	-0.09723
3.25235	0.39287	0.84371	1.16304	0.37701	1.10308	-0.64874	-1.04228	0.81069	-0.579	0.96307	-0.72491	-0.13277	-0.9746
3.25492	-0.0777	-0.17905	-1.02608	1.83628	0.08309	-0.19008	-2.13859	0.10247	-0.3951	-0.01625	0.45672	0.64263	0.33646
3.25749	0.5782	-0.00342	1.11609	-0.4847	0.66068	-0.27624	1.26233	-0.14371	-0.00764	1.66221	0.25163	0.30264	-0.76786
3.26006	-1.36855	0.32159	1.04496	0.69882	-0.64613	0.79668	0.3499	-0.1743	1.11578	-0.71382	0.09018	1.1072	1.16141
3.26263	-0.31326	-1.70057	-0.52777	1.25437	0.51131	-0.06789	0.53159	-0.47793	0.39735	-0.63586	0.72724	-1.03016	-0.27656
3.2652	-0.64648	-0.60062	0.36193	2.65766	0.1325	-0.25897	-0.19774	1.38046	1.78515	-1.6503	-0.47826	0.11058	0.86207
3.26777	-0.06924	0.39225	-0.73657	0.77652	0.36083	-0.34325	-1.42173	0.84668	-1.18202	0.88622	-0.20587	-1.77684	2.28513
3.27034	-1.97753	-0.60352	-0.86596	-1.57576	0.4385	-1.03876	-0.26063	-0.57064	0.96806	-2.30076	-1.41958	0.44988	0.04845
3.27291	0.46934	-0.47187	0.29578	0.73598	-0.09312	0.18889	-1.25554	0.89494	0.14061	0.55829	1.56521	-0.32232	-1.02586
3.27548	-0.91098	0.81532	1.00921	1.33962	0.14072	-0.98381	0.49197	-0.51715	-1.77037	0.4415	-1.30736	1.14922	0.43504
3.27804	-0.27283	0.39557	0.44593	1.74075	-0.35213	-1.23875	0.09088	-1.16563	1.38682	-0.46821	0.4844	-0.16186	0.37482
3.28061	-0.25136	0.01574	1.10852	0.11824	1.37935	-0.15845	0.85937	-1.60531	-0.08741	-1.2109	-0.54036	-0.76091	-0.29905
3.28318	-0.27815	-3.03756	-1.37138	0.14708	0.42267	1.66453	0.1934	0.68609	-0.43002	-1.23541	0.49854	0.13626	-0.60623
3.28575	-0.40471	-0.08431	2.01037	-0.75587	1.09611	-0.99105	-0.44074	1.02159	1.0234	1.31021	0.71347	0.35459	0.64832
3.28832	0.0231	-0.62833	0.30763	-0.10331	0.42874	1.2207	-0.46922	-0.38555	0.45199	-0.15359	-0.54862	0.52608	1.61841
3.29089	-0.20263	-0.08224	-2.12679	-0.08342	0.50393	0.26795	-0.55398	0.29258	-1.26732	1.27391	0.54163	-0.24553	-0.22211
3.29346	0.36295	0.24265	-1.21408	0.14395	-0.14251	0.66025	1.74635	0.10444	1.15289	2.12385	0.28977	1.04759	-1.67161
3.29603	0.33168	0.4138	-0.08231	-0.03637	-0.06737	-1.69627	0.84955	-0.87124	0.27429	1.56135	-0.60175	0.29045	-1.23795
3.2986	-0.70661	-1.23446	-1.44047	-0.48028	0.3663	1.31013	0.28406	-1.13587	0.59993	-0.0928	-0.23142	2.50305	-1.01096
3.30117	0.95035	0.20413	0.66831	-1.09334	0.59044	2.45043	-0.63428	-0.04953	-0.04338	-0.52247	-0.79829	0.01324	0.12858
3.30373	1.11255	-0.60017	-0.01051	0.74036	-0.2054	0.89419	1.16712	-1.09195	0.59371	0.00667	-0.92141	0.74384	1.29963
3.3063	0.94387	-0.57603	0.86706	-1.42071	0.64095	-1.60601	0.87654	0.04851	-0.74143	-0.98939	1.48656	-0.26789	-0.33992
3.30887	0.53258	-2.20113	-0.52846	-0.5845	-1.33976	-0.00534	0.84722	1.82724	1.62305	1.16804	0.02234	0.23992	-0.02375
3.31144	-1.60357	-2.11819	0.27181	0.01571	-0.33682	-1.20455	1.18277	-0.01039	1.45509	0.47641	0.05101	-1.24937	1.86769
3.31401	0.3327	0.27381	0.1974	0.59859	0.31446	0.52354	1.05175	-0.7069	-0.44979	0.25923	-1.21332	0.95052	1.09928
3.31658	-1.28562	-0.10968	0.27353	0.06829	-1.31305	0.96394	-0.15752	0.57479	-0.15915	0.0382	-0.57644	-1.39187	1.08319
3.31915	-2.19301	1.59521	-0.8473	0.44846	-1.12068	-1.29912	0.57471	-0.88208	-0.45107	0.94278	0.04281	-2.19694	0.42486
3.32172	-0.50538	0.64732	-0.19025	-0.82613	-0.98534	-1.98366	0.49206	-0.85727	-0.10751	-1.51177	1.6105	-1.74309	1.80764
3.32429	2.11754	-0.14305	0.64688	0.19347	0.61636	0.35828	-3.22124	0.38216	0.38406	0.66008	0.05331	-0.01011	-0.86282
3.32686	-1.25053	-0.43344	0.4728	1.73941	-2.23959	-0.10383	-1.74132	0.45744	1.3569	-0.30559	-1.8992	0.72665	0.97079
3.32942	-0.44077	0.4155	0.70039	-1.62	0.15731	-1.08721	0.01579	-1.60323	-1.39519	-0.028	-0.23246	-0.00164	0.35162
3.33199	-1.47105	0.6424	1.97718	-3.85251	-1.15372	-0.38404	-0.92166	-0.59069	-0.32828	-0.20356	0.13684	-2.04425	-0.09327
3.33456	0.26504	-0.72703	-0.10927	-0.26462	0.00417	-0.13604	0.28467	0.84789	0.53261	-0.02476	0.4539	0.9981	-0.11028
3.33713	0.48556	0.84091	-0.28994	-2.56967	1.53738	2.00489	1.57046	-0.20182	1.40632	0.5488	-1.35733	-0.94397	0.95035
3.3397	-1.1818	-0.67513	0.35642	-0.68366	1.22364	2.22291	-0.44108	-0.23196	0.63495	-1.15619	-2.78358	0.1196	0.37746
3.34227	0.72921	0.99088	-1.81368	-2.15841	1.34891	1.10537	-0.07853	-0.94076	-0.01062	0.65205	0.44797	0.05401	-0.89991
3.34484	-1.23787	-1.38402	0.30894	-0.25756	-0.25329	-0.08489	-0.50176	0.68732	0.63675	-1.09847	0.18979	-1.77723	0.10755
3.34741	-0.11689	0.44348	0.73622	0.9369	0.39927	1.31087	-0.02507	0.17784	-0.59703	-2.0495	-0.46804	1.19416	1.78678
3.34998	-0.81861	-0.35964	0.50643	-0.74366	-0.52528	0.45239	0.60077	-1.6249	1.23998	-0.7232	-2.48681	-0.88753	0.63944
3.35255	-0.64236	-1.81936	0.97758	-1.09926	2.01873	-1.66508	-2.02945	-0.55018	-0.27602	1.61868	-1.01519	-0.11373	-0.33193
3.35511	0.8835	0.40602	0.60596	-0.52895	2.18365	0.70507	0.26497	0.08241	0.88648	0.93432	0.01716	1.04964	0.12907
3.35768	-0.54784	0.12425	-1.43148	0.63839	-0.61289	-0.02312	-0.72826	-0.28295	0.44957	-2.44685	-1.37565	0.03711	1.27065
3.36025	1.02639	-0.74567	0.25501	-0.31279	0.05606	0.85738	-0.247	-0.82437	-0.31389	0.49452	1.62224	-0.57212	0.60999
3.36282	0.26631	0.43229	-2.2892	0.02944	-1.33139	0.40876	-0.96805	-0.62506	1.10869	-0.07739	0.67692	-1.40646	0.73349
3.36539	-1.81637	0.1512	0.05093	0.66828	0.62807	0.16615	0.84532	-0.37145	0.11175	1.36974	0.84887	-1.79466	0.6706
3.36796	0.51256	-1.32461	0.98568	-0.12938	-0.28761	-1.74993	-0.79693	-0.91629	1.30953	-1.00712	0.30564	0.06246	-0.10706
3.37053	-0.63674	0.75673	1.30549	0.91893	-1.36531	0.10877	-0.08557	-2.65915	0.68198	-0.40091	-1.01473	1.76752	-1.01828
3.3731	-2.31003	-0.40507	0.12816	-0.28473	1.05643	-1.76093	0.75824	0.84642	0.29268	-2.67368	0.12171	1.57035	-1.71111
3.37567	-1.44589	0.2998	0.56433	1.02225	-0.69546	0.74557	1.09907	1.69592	0.52462	-0.87103	-0.14648	-0.94296	-0.36077
3.37824	0.74988	-0.03719	0.07974	-0.87311	-1.39377	0.77135	-1.34864	-1.34405	1.50522	-2.9096	-1.29112	0.37319	0.44134
3.3808	-0.48795	-0.11495	-0.68774	-0.57419	0.11331	0.79691	-0.67144	0.49563	-2.13265	-0.1376	-0.03735	0.40335	1.03123
3.38337	-1.36955	0.8332	-2.12453	-0.87649	-2.21058	-1.83146	-0.4712	-0.19135	-0.95103	-1.54055	-1.86926	-0.09881	0.31207
3.38594	-0.91523	0.09089	0.35903	-0.74515	0.37076	0.95468	0.98991	0.54866	0.21429	1.63111	0.07301	-0.31413	-0.73327
3.38851	-0.31807	0.00668	-1.389	-0.8831	0.18315	0.06661	-2.10442	1.15337	-1.34976	-0.25696	0.54145	-0.78691	-1.31521
3.39108	-0.76969	1.8706	-0.48138	0.21269	0.41753	-0.07915	-0.17153	1.01604	-0.27203	-2.06769	2.40853	-0.65822	-0.57697
3.39365	0.48671	2.59482	-1.10714	-0.76919	0.07954	1.58252	1.82924	0.98557	-1.41861	1.18385	-1.11097	0.6425	0.04056
3.39622	-0.24843	-2.246	0.5671	-1.46524	0.57763	-0.02854	-0.41097	-1.52564	-0.33142	-0.07949	-1.45247	0.14337	-0.02647
3.39879	0.38643	0.418	0.18208	-0.55174	1.89829	-0.96447	-2.06898	0.01138	-1.71035	0.5539	-0.43425	0.56036	-0.68724
3.40136	0.80603	0.54508	-1.7609	2.00096	-0.75897	0.62242	-0.70387	-0.29939	-0.43961	-1.34333	0.04792	-0.84168	-1.42428
3.40393	0.17993	-0.26476	-0.50968	-0.34007	-0.02766	0.91232	-0.33086	2.79134	0.59623	-0.93542	0.9493	-1.69979	0.16218
3.40649	0.9461	-0.29512	-1.64965	-2.16613	0.10378	2.20437	0.20167	-1.23831	-0.06372	-0.01696	-2.25134	-1.09006	-0.64664
3.40906	1.06611	-0.9752	0.28441	-0.3384	-1.64534	0.37045	0.50003	-1.21444	-1.60446	-1.25893	-1.19195	-0.29775	-1.17866
3.41163	0.49914	0.12546	1.85183	-0.8555	0.93528	0.77252	0.19256	0.78872	-0.12167	0.23833	-0.18551	0.46712	-1.1997
3.4142	-1.86449	1.41267	0.59309	-0.60957	0.07756	0.42217	-0.81436	0.54456	1.35432	0.01213	2.03105	-2.17229	0.75486
3.41677	0.59435	1.5339	2.18422	0.16248	-0.2728	-1.01846	-1.14709	-0.31945	1.32902	0.24332	-1.47435	-0.10791	0.017
3.41934	0.3655	-1.04144	-1.28853	1.74473	0.12719	0.25389	-0.3557	0.86248	-0.58952	-0.50404	0.88182	1.81313	-1.73752
3.42191	1.4643	-0.41471	-0.3787	1.96322	1.18608	2.2946	1.05281	0.45352	-1.12633	0.69785	0.76669	-0.29831	0.31735
3.42448	-1.05161	-1.38403	1.04872	0.60613	-0.46668	-0.94413	0.25774	-0.18969	-0.32032	-0.82218	0.15986	-0.62321	0.00578
3.42705	-0.97231	-0.25507	0.20707	-0.85763	1.03803	-1.21212	1.5722	-1.33328	0.34963	-1.67199	1.89654	-0.59278	0.9916
3.42962	-0.04988	-0.60671	0.43925	0.24275	0.65413	-1.66703	-0.9608	0.9601	1.04895	0.52812	-3.05714	2.2389	0.69208
3.43218	-0.60299	1.57877	-0.27487	-1.25689	-0.88799	0.65094	1.51882	0.50105	1.02428	0.50603	0.92865	-0.4289	-0.59895
3.43475	-0.00744	-1.1139	-0.08807	0.34589	1.80581	-0.43432	-1.2709	1.21993	-1.33773	2.44422	1.43045	0.92182	0.65568
3.43732	-0.8267	1.08121	0.35852	0.475	-1.64018	-0.12892	-1.00642	-0.00812	-0.02917	-0.41674	0.4045	0.4698	0.68263
3.43989	0.14104	1.54971	-1.24478	-1.92822	0.80332	0.66643	-1.34667	-0.38069	1.04415	0.12804	-0.16695	1.99212	0.616
3.44246	-0.199	0.2064	-0.28325	-1.44016	0.03706	-1.11803	2.27223	-0.12721	0.65717	-0.78923	-0.96337	0.81624	-0.08311
3.44503	-1.36099	-0.6304	0.00567	0.17634	-1.68552	-1.15442	-0.87259	0.88801	-1.52751	-1.25184	-0.10845	-0.38435	0.0437
3.4476	-0.16095	-0.28394	0.18721	1.95876	-0.08148	0.13191	-1.03142	0.6927	0.1752	0.3097	-0.03048	0.04397	-0.17674
3.45017	2.43878	2.16024	0.05231	0.99723	-1.17247	0.04054	-0.24384	-0.63837	1.68622	0.33322	-0.82659	2.23241	-0.9102
3.45274	-1.69143	0.02729	2.18117	0.0913	-1.14759	1.40627	-0.99007	-0.15428	1.25794	1.05532	-0.95861	-0.15269	-0.37369
3.45531	0.1595	-0.81677	-1.27076	0.32585	1.14343	-0.42409	-0.14343	1.90976	-2.33484	0.22793	2.50394	0.85376	-0.701
3.45787	-0.07689	0.90303	-0.14264	0.55608	1.56756	-0.98228	-0.35164	1.10177	1.10048	-0.37124	-0.5898	-0.09686	-1.82939
3.46044	-0.90658	1.47277	0.9236	-0.59503	-0.01723	0.2433	0.18807	-0.37079	-1.09486	-1.15371	-0.25226	-0.16884	0.59403
3.46301	-0.35144	-0.20378	0.74274	0.29029	0.16789	0.42891	-1.51041	-0.00658	1.39861	1.00659	-0.53341	1.35997	3.01877
3.46558	0.64603	0.03255	0.08783	-0.38191	0.82326	-1.76332	-0.93698	0.35183	0.01106	-0.40106	-2.41125	0.52784	-0.4375
3.46815	-0.30982	1.08874	-0.48026	-1.19215	0.37517	-0.31022	-0.49729	-1.13109	-0.12912	0.70593	1.11107	0.01242	-0.20873
3.47072	2.04163	-1.41403	0.34929	-0.65986	0.34753	1.50582	0.21696	0.94238	-0.21567	0.97919	-0.19634	-2.74497	-0.43329
3.47329	-0.63698	0.10248	0.3721	-0.14565	0.53104	-0.20595	0.68599	1.90797	-0.74927	-0.70014	1.21078	0.89864	0.72706
3.47586	-0.24384	0.80154	-0.74433	0.03189	1.87253	-1.29679	-0.25171	-0.40651	0.10586	-1.6703	0.46137	-1.67648	-1.68299
3.47843	-0.9242	-0.72784	2.72036	0.52553	0.5666	0.00998	0.05953	0.79481	-0.69987	-0.91802	0.7352	2.51832	1.85303
3.481	-0.16176	0.10312	0.53295	0.44502	-0.22128	0.90343	-1.4763	1.45044	1.75101	-0.24871	0.31683	-2.62886	0.32143
3.48356	-0.3012	-0.52464	-1.24341	-0.71951	-1.21343	-0.30063	-0.48989	-0.46863	-0.38342	-1.03825	-0.73808	0.80684	-0.1018
3.48613	1.38841	0.19976	-1.22002	-1.61118	0.89349	-0.33569	0.78116	0.24011	0.13103	1.45778	-0.40269	1.30749	-0.53145
3.4887	-1.40105	-0.86847	0.65243	-2.12258	-0.7645	0.02949	-1.23236	0.26302	-0.33901	1.95895	0.53404	1.09737	-0.04934
3.49127	-1.15869	-0.29514	-1.51838	-0.53594	0.19802	-1.05384	0.49254	-0.4018	0.39165	-1.35644	2.40068	0.19861	-0.63095
3.49384	0.35215	-0.10932	-1.08693	1.48371	0.33165	-1.45741	0.344	-0.43927	0.25182	0.2806	0.38748	0.37292	-1.49895
3.49641	-0.46021	0.02398	-0.89008	0.69613	1.74929	-0.65129	2.287	0.10281	-0.49491	-1.64736	1.62114	-1.3009	-0.47521
3.49898	0.29701	1.09003	0.95793	-0.9616	-1.52966	0.23504	0.39093	0.41008	-1.86814	-1.67758	-0.42643	0.42843	0.35522
3.50155	-0.30795	0.33705	-1.76584	-0.05136	0.93354	0.80989	-1.73963	0.37893	0.27182	0.51037	2.00083	1.65372	0.03772
3.50412	0.49206	-0.44918	0.27469	-1.14137	-0.27716	1.20686	1.31744	0.34546	-0.08569	-0.56539	-2.10739	1.58732	0.55759
3.50669	0.30743	1.205	-0.62495	-0.11057	1.59108	-0.43574	0.23469	0.31132	0.20996	0.30458	-0.23715	0.01293	0.63249
3.50925	0.0177	-0.02267	1.25419	0.76356	2.44868	-2.12235	0.36965	0.44513	-1.52828	-1.34257	1.13646	0.78242	-0.85096
3.51182	-0.01239	-1.28069	-0.57436	-0.72249	1.43773	0.2386	-0.59671	0.41257	0.47082	0.19763	0.32507	0.61399	1.95272
3.51439	1.61523	0.02446	0.21506	1.17366	-0.4559	0.54053	-0.69257	1.88493	0.86503	0.78642	-0.52127	0.49407	0.71293
3.51696	0.65024	-0.60735	-1.43352	1.09583	-2.44646	0.78323	-0.07697	-1.30297	-0.24467	-0.87424	0.12692	1.24849	1.73121
3.51953	-0.10164	1.01643	0.52674	0.12073	-0.07121	-1.63865	0.63125	-2.69396	-1.3087	1.67516	0.65617	1.22867	0.07995
3.5221	1.43677	-1.53292	0.17423	0.82639	0.91375	-0.69998	-0.67839	0.78546	1.85511	0.35315	0.73388	1.25672	0.00826
3.52467	-0.11768	-1.51427	-0.85105	-0.38244	-1.16695	0.41174	-0.23938	0.58469	-0.62157	-0.41253	0.76144	0.70317	0.2344
3.52724	-1.0188	-1.20261	0.16766	-1.20471	0.74569	2.47732	0.9712	0.98699	-0.65881	-1.44134	-1.34861	2.28107	-0.34708
3.52981	-0.13036	-0.00521	-0.4068	1.10551	1.64691	1.52856	1.47583	0.34266	-0.24299	0.1103	-2.39994	-0.15009	1.90348
3.53238	0.20722	-0.30831	0.32277	-0.52942	0.68996	-0.26317	-1.45998	0.4797	0.16773	-1.45231	0.83308	0.53213	-0.29412
3.53494	-0.29888	-0.06758	0.71427	2.38602	0.1201	-0.53083	-1.18277	0.33481	0.30146	0.00229	2.10083	1.00083	0.43733
3.53751	-0.27891	0.64652	-0.89958	-0.76453	-0.52569	0.7957	-0.24988	0.12917	1.2238	0.5491	0.18686	0.08639	0.99889
3.54008	1.52275	0.92684	0.23059	1.64995	0.49011	0.37414	0.74638	2.04632	1.55223	1.37738	0.26378	-0.98193	-0.05986
3.54265	0.54525	-1.17855	0.20261	0.33373	-0.42066	0.33918	-0.26677	0.45534	1.05892	0.54504	-0.06951	2.02163	-0.28864
3.54522	-0.75615	0.02185	-0.70978	-0.29521	-0.16989	-0.32459	0.8436	-0.21002	-0.32724	0.92505	-0.78163	-0.29585	-0.5197
3.54779	0.12423	-0.61628	-0.40615	-0.49543	0.40267	-0.18257	2.15045	-1.20821	0.19724	-0.19393	0.54283	-1.60736	0.42117
3.55036	-1.66768	-0.87719	0.64392	0.82476	-1.63255	0.18532	0.3274	0.12856	-0.16535	-0.3825	0.26743	-0.34265	-0.3594
3.55293	0.5781	-1.20082	-0.03045	-0.33849	0.1198	-0.02189	0.52012	1.42244	0.18959	-0.5744	1.14158	1.13692	0.67194
3.5555	0.64868	1.16005	-0.90584	-1.46751	-1.10955	-0.94534	-1.37591	-0.0018	0.37496	1.42215	0.92152	-0.28947	0.84358
3.55807	-0.06228	-0.25514	1.17102	-1.74438	1.58426	1.18637	0.95283	1.24876	-0.5505	2.54606	0.24356	0.74858	0.27756
3.56063	0.00715	-0.1816	2.57464	-0.66672	0.1255	0.93249	-0.23144	1.48054	-0.13431	-0.17726	-0.61953	1.45078	-0.4631
3.5632	-0.45448	1.06293	1.5217	-0.58504	0.25963	-0.4678	0.82109	-0.17664	0.70444	-1.14837	0.18941	-0.11144	1.06045
3.56577	-2.43099	0.72213	-1.93348	0.21218	0.50089	0.02179	1.00759	1.30573	-0.14934	1.40972	-0.20223	1.6402	0.69682
3.56834	-0.41119	-1.78008	0.15308	1.33389	0.25041	0.83211	-1.02037	-0.30705	-0.57928	2.11303	-0.33378	-0.7398	-2.52244
3.57091	-0.83129	-0.09591	0.33518	-0.46594	1.5881	-0.63594	0.14576	0.124	-0.21471	-0.96214	0.16258	0.72584	1.23366
3.57348	-2.25164	-1.50215	1.08982	-0.96216	-0.21053	-0.38068	0.39577	1.25907	-0.08232	-2.27583	-0.17519	1.28689	1.01651
3.57605	-1.99715	0.90075	-0.3985	-1.11848	0.84329	0.88903	-1.91865	0.50371	0.43354	-0.0398	0.7188	0.37347	0.351
3.57862	0.55049	0.75888	-0.20841	1.66385	-0.11973	-1.06748	-0.45164	1.13053	-0.90283	-0.01797	0.48998	2.27172	-2.01877
3.58119	0.09948	-1.15318	0.03737	-0.15723	-1.37001	0.30534	-0.317	1.1453	0.30412	-1.27047	0.71296	0.81659	0.24369
3.58376	0.84676	1.97052	-0.05349	0.72614	0.85577	-0.01548	1.67797	0.04099	-0.17592	-2.25062	-1.66746	0.03366	0.31829
3.58632	0.96558	-1.40322	0.92903	1.47042	0.27854	0.067	1.59419	0.12326	0.72771	-1.74816	0.35273	-1.04993	-0.26622
3.58889	1.13097	-0.40767	-0.5704	0.45013	0.13311	1.83557	-0.67722	-2.48346	1.01367	0.17614	-0.56326	-0.75419	0.31904
3.59146	0.06888	-0.21837	-0.04377	0.31122	0.1023	-0.24846	-0.60036	-1.10288	1.44805	-1.12217	-2.04855	1.92135	0.73876
3.59403	0.40506	-3.67181	-1.39385	-2.98665	-0.66843	0.18127	-0.1584	-0.34851	0.40667	0.89239	1.0268	-1.41661	-0.3506
3.5966	0.32065	-0.9094	1.48133	-0.19259	-0.24426	0.60012	1.50761	-0.08935	-0.58232	-1.01965	0.80293	-0.84101	-0.48102
3.59917	0.34052	-0.26416	0.29704	-0.90917	-0.10859	-2.63578	-1.41066	0.22352	-0.6759	-0.6583	1.51694	1.47374	-0.35053
3.60174	-0.22372	-0.24274	-0.51186	-0.48418	0.41294	0.69888	0.54873	0.92384	-1.30497	-0.14072	-0.12226	0.56547	-0.32484
3.60431	-2.07348	-0.67209	1.13566	1.52446	-1.28423	-1.6031	-1.62487	0.32375	0.76496	0.31058	-1.23544	0.48991	1.15634
3.60688	0.29468	0.98372	-0.0179	0.28575	0.8358	-0.71032	0.00929	1.45716	-0.49341	-0.42085	1.4929	-0.73633	-0.1698
3.60945	0.73052	-1.56348	0.28028	-0.41176	1.07214	0.98335	0.78132	-0.27763	-2.16479	0.51467	-0.15198	-1.59207	0.36637
3.61201	1.25813	1.74268	0.3028	-0.55989	-0.91277	-0.30548	0.34459	-1.11005	-1.39553	-1.04518	1.00089	-0.73782	-1.68004
3.61458	-0.77743	1.1526	0.10448	-0.59642	-0.31007	0.30037	-0.64826	1.35937	-1.18979	-1.65734	3.05651	-0.07404	-1.76459
3.61715	-0.70317	-0.73448	-0.89105	1.88498	1.60434	-0.7401	-0.62563	0.60365	0.49541	-0.54464	-1.21526	-0.79171	-0.37806
3.61972	-0.90743	0.12713	1.41899	0.00995	-0.3821	2.98783	-0.18046	-0.24977	-1.69438	1.02252	-1.41433	0.94202	-1.8251
3.62229	-0.44467	-0.01835	-0.39214	0.73505	0.47817	-3.97956	-1.27633	0.47201	-0.94479	0.6828	1.4443	-0.103	0.03476
3.62486	-0.10223	-0.33526	-1.54127	-0.3997	-0.05935	1.64611	-0.56564	0.71857	-1.10256	-0.98146	-1.08372	-2.47215	1.68645
3.62743	0.60112	0.07249	1.62925	0.40067	-1.14434	0.39693	-0.85774	0.22018	0.84575	-0.28817	-0.34873	-1.13033	1.22947
3.63	-0.3923	-0.69389	0.87404	-1.34558	0.20768	-0.22388	1.05016	0.35441	0.20727	1.30924	1.89756	0.22721	1.49231
3.63257	0.48286	0.38652	0.14014	0.28162	-0.56673	1.80588	-0.5106	-0.51315	0.00349	-0.6907	0.27673	-1.69941	-0.12942
3.63514	0.44967	-2.02264	-0.000879924	0.36218	1.69404	-1.15469	0.17177	0.62488	0.95877	-1.12221	-1.09985	0.78444	-0.47174
3.6377	0.2076	-2.12195	0.62404	0.16653	-2.61397	0.9832	-0.96596	-1.47125	-0.06685	-1.32999	-1.07435	-0.43287	1.3233
3.64027	-0.86269	2.44821	-1.63884	0.84039	-1.69441	-0.7357	1.2976	0.38263	-0.32928	1.44619	-0.66213	-1.11364	-0.15705
3.64284	-0.897	1.3714	0.77475	-0.69501	-0.01122	-2.11383	-0.4211	-0.48319	1.02532	1.62068	-0.7443	1.15938	-1.09271
3.64541	1.04848	-1.38069	0.84689	-1.44485	-1.4647	0.37761	-0.45917	-1.1425	0.72472	0.0906	-0.1222	-0.13949	-0.68562
3.64798	-2.3264	-0.31504	0.70879	-1.23947	-2.26126	-1.41799	-0.81027	-1.31341	-1.69782	-1.8192	0.37707	-0.75768	-0.07883
3.65055	1.63403	-0.06933	-0.77507	0.11103	-0.6386	1.19869	0.59047	-1.35851	1.29894	-0.97547	-0.23235	0.88464	-0.47685
3.65312	0.00654	-2.2376	-0.0112	-0.83738	0.95574	-0.08738	-1.47602	0.01975	-0.22003	0.37188	-0.31716	-1.43071	-0.50509
3.65569	0.55734	-0.76435	-1.26643	-0.35828	-0.07431	-0.9739	0.86087	-0.31631	0.47866	0.92045	0.29151	-0.79137	-0.74695
3.65826	-1.06553	-1.21832	-0.20072	0.49806	1.15088	-0.5219	0.12693	-2.41796	0.05345	1.70467	-2.07323	-1.1518	0.48279
3.66083	-1.80796	0.17339	-0.5759	-0.71579	-0.26658	-0.0287	-1.02458	0.6029	0.07155	-1.11128	0.18501	0.73034	0.80635
3.66339	0.34459	0.41515	2.90177	-0.17648	0.49164	-0.79539	0.09932	1.07192	-1.26326	0.72436	-0.21981	1.88065	1.36854
3.66596	0.93894	-1.27413	1.37967	0.45528	1.00246	1.42588	0.99037	-0.60381	-0.46399	-1.83984	0.43582	0.15963	0.24464
3.66853	-1.62668	0.93809	-0.51277	-0.19336	-0.60747	-1.89689	0.32083	-0.64348	1.01497	0.02085	1.66884	0.02884	-1.56299
3.6711	0.55823	-1.41594	-2.05662	-0.22808	-0.94398	-0.2433	-0.0168	-0.87314	0.37796	0.47489	0.43481	-0.58856	-0.76233
3.67367	0.04416	-0.00298	-0.01263	-0.78004	0.62801	1.26379	2.8169	0.06025	-0.28483	1.58052	0.97057	1.83125	-1.01234
3.67624	-0.70525	0.67725	-0.96694	-0.29054	0.97948	0.89518	-0.4063	-1.34295	0.52729	-0.46659	-0.86657	1.0215	-0.44583
3.67881	0.08802	0.04402	0.26023	-0.26509	0.00752	0.57953	-0.56993	-0.37747	0.4386	0.32423	0.6581	-1.17805	-0.3131
3.68138	-0.32515	-1.74905	0.06256	-0.6443	1.71494	-0.39562	0.06573	0.30441	0.40691	-0.36293	0.10911	-0.48755	-0.23273
3.68395	-0.63576	-1.23724	0.14021	-0.39116	-0.34585	1.07867	0.50418	2.26339	-0.36753	0.42804	-0.13088	-0.03131	0.72404
3.68652	0.99451	0.05669	-0.29245	-0.02986	0.63656	0.65219	1.2707	0.05704	0.62118	-1.22659	0.1631	1.12629	-1.37871
3.68908	-0.65391	-1.19711	-0.67693	0.60143	-0.42336	-0.4469	-2.52135	0.0181	1.91974	-2.16392	1.17028	-0.4059	-1.40872
3.69165	-0.24736	-0.13111	0.64081	-0.91235	0.56509	0.74599	0.15423	1.68406	-0.18484	0.39351	0.63321	0.20337	0.54507
3.69422	-0.00949	0.60864	1.66752	0.86497	-0.14642	-0.40987	0.93124	-0.06469	-0.51593	-0.35399	0.13063	-0.14401	-1.70236
3.69679	0.17413	0.19255	0.35911	1.57286	0.3335	0.78573	0.07165	-0.46929	1.02883	-1.01685	-1.51389	-0.6062	0.02355
3.69936	-1.0276	0.4901	1.29208	-0.3783	1.80884	0.63827	-0.20933	-0.44555	-1.37847	0.07856	1.36175	-0.09312	-0.37432
3.70193	0.6377	-0.91331	-1.71538	0.81202	-1.27603	-0.77168	0.88061	-0.67074	-0.62513	-0.22792	0.09779	-1.22104	-0.67194
3.7045	-3.06403	-0.08888	-0.20379	0.28589	-0.89191	0.78961	0.55106	-1.48578	-0.96589	-0.42797	-0.19935	-1.65585	1.36474
3.70707	-1.56189	-1.11576	-1.91793	1.80495	0.90823	2.11483	-1.62333	1.13572	1.84769	1.10494	-0.28656	-0.56248	-0.95723
3.70964	1.25815	1.72556	-1.15747	0.92876	-0.07724	1.04981	-0.5691	-0.43151	1.81404	-0.11046	0.53414	-0.87108	0.24651
3.71221	0.33719	1.06617	0.24854	0.67069	-0.1195	0.27164	0.24988	-0.97135	0.82338	-0.82332	-0.90871	0.02688	-0.57753
3.71477	0.45565	-1.30069	-0.18624	1.95376	-1.36502	-1.05412	0.74136	-0.6375	0.11579	0.96053	-0.38002	0.15744	0.29632
3.71734	-0.85347	0.61006	-0.74536	1.14373	0.81441	-0.97934	0.28311	-1.19734	-0.80891	0.76926	-0.63426	-0.63287	0.31512
3.71991	1.11411	1.11345	1.33891	-0.15675	0.94692	0.49036	0.23604	0.24351	0.03117	0.51795	0.04051	-0.66815	0.69471
3.72248	1.0838	-0.64395	-1.41791	0.37658	0.75229	-0.31942	-0.79514	-1.41932	0.56093	-0.00799	-1.33439	-0.53404	1.41738
3.72505	-0.50613	0.78457	0.69068	-0.57093	-0.7786	1.54742	0.86516	-0.25415	-1.80463	1.03596	-2.01839	-2.23276	0.5902
3.72762	-0.59601	1.18151	0.98365	-0.19909	0.85552	0.847	0.42072	-1.7681	-1.0894	0.63748	-0.60019	0.06011	0.30648
3.73019	0.62661	0.39187	-0.68332	0.10879	1.0411	-0.18491	-0.85027	0.09666	0.2931	0.6621	0.4039	-1.29451	-1.01491
3.73276	0.96039	1.58878	0.37094	1.28091	-0.41015	0.1368	-1.48126	0.64964	-0.08625	-1.89146	-0.94036	0.84333	0.66758
3.73533	-1.88006	-0.64822	-0.28924	-0.01958	-1.8041	0.62645	0.60539	0.25899	-1.70785	0.54884	-0.18973	0.86776	0.06837
3.7379	-0.57168	-0.45306	0.29794	0.88898	1.10254	-0.24133	0.14924	-0.02	1.50979	-1.00104	0.21353	-1.21595	-0.33399
3.74046	0.32732	1.48852	0.03509	-0.56081	-0.82906	0.83844	1.44801	-1.19253	0.09344	0.86095	-0.47084	0.18678	-0.96891
3.74303	-0.82283	-0.35931	1.37107	-0.18609	-0.03691	-0.20497	-0.42877	-0.35006	-1.07926	-0.20882	-0.39166	0.52506	-0.89025
3.7456	-0.46174	-2.03637	0.36356	-0.27763	-1.97534	1.09942	1.08501	-1.484	0.97245	0.03447	0.28266	1.21313	-0.70118
3.74817	0.6517	-0.2565	-2.1968	-0.19757	-1.69219	-0.10265	-1.96936	0.99705	-0.55222	-0.39411	1.39347	0.7785	-1.00988
3.75074	-0.87395	-0.29255	1.00903	-0.64654	0.82452	-0.6947	0.6635	-1.43645	0.90613	-0.48394	-0.99785	1.00922	-0.70463
3.75331	0.42362	0.79051	1.92151	-0.98635	0.16752	-0.67281	-0.28253	-0.76505	-0.03388	-0.06331	0.67267	-1.18009	-0.56871
3.75588	-1.24489	0.53506	0.05038	-1.45774	-0.51617	0.02176	0.40843	-1.46023	-1.15554	-0.89863	-0.94553	-0.5352	0.83025
3.75845	-1.16786	0.66348	-0.39279	0.61516	-0.85902	-0.20193	0.42643	0.55654	-0.34634	0.20315	0.66724	0.24798	0.59611
3.76102	0.4212	-0.04576	-0.5541	1.01229	-1.27458	-0.86774	0.44462	-0.64349	-0.80758	1.60332	0.58417	1.5048	-0.49806
3.76359	-0.000698854	1.49703	1.41434	-0.73547	-0.34649	1.89532	0.52175	-2.01089	-0.01382	-0.31464	0.12568	0.97142	0.48532
3.76615	-1.41929	-1.94501	0.11958	-0.65277	0.59423	-1.55135	0.11447	0.1898	-1.07945	0.64598	-0.34618	0.68142	-1.99578
3.76872	-0.64332	1.15944	-0.08841	-1.86736	-0.78743	-0.26147	0.66642	0.14365	0.13267	0.11518	0.21972	1.46448	-0.71176
3.77129	-1.08609	-0.32338	-0.53656	0.48355	-1.01249	0.30238	0.62418	-1.22068	0.03552	-0.37441	-0.25316	1.83195	-0.74441
3.77386	0.3918	-0.18999	-1.93068	-1.19603	3.15954	-0.71779	1.56443	-1.06922	-0.35551	0.32011	-0.34077	0.53636	0.04269
3.77643	-0.19319	0.50869	-0.73299	1.97085	-0.36422	0.1006	0.54345	-0.53872	-2.55966	0.45107	1.38138	0.92234	1.15304
3.779	-1.03111	0.24757	0.55309	-0.20158	-0.46586	0.88509	1.43098	0.87098	0.99959	-0.19675	-0.24016	1.14959	-0.39835
3.78157	1.07827	-0.54316	0.51467	-0.83571	-0.44931	-0.5972	0.46192	1.23241	1.23775	1.39685	-0.55164	-0.09045	1.39795
3.78414	1.60595	-2.00166	-0.97946	0.63411	0.445	-3.76328	-0.2573	0.37483	-1.25774	0.45785	0.56469	0.14684	0.81113
3.78671	-0.69313	0.18512	0.38636	0.48674	0.35119	0.11116	0.25127	-1.04295	1.10648	1.225	-0.39685	0.59241	-0.60894
3.78928	-1.73899	-0.90471	1.12106	0.33609	-1.75931	0.19054	0.74735	1.11085	0.05057	0.9795	-0.88693	0.77105	-0.69758
3.79184	0.67013	0.27846	-0.14677	0.18572	0.56017	-1.8973	1.00024	0.24936	-0.40248	1.72897	-0.18662	-0.11256	-1.58816
3.79441	0.41872	0.63178	1.3729	1.20297	0.74874	1.10244	-0.69422	-0.09871	-0.20477	-0.94238	0.11112	2.36191	0.74247
3.79698	0.3272	1.03168	-1.06356	2.21657	-1.0017	-0.23916	-0.23093	1.44812	-0.4846	1.51116	-0.19765	-0.34283	-0.02684
3.79955	-1.01099	-0.65167	-0.2674	-0.88078	0.44494	0.08376	-0.40166	-0.18547	-1.01683	-0.43311	-0.34243	-0.59923	-1.46074
3.80212	-0.24945	-1.24109	-0.30981	0.2555	-0.29761	-2.23487	0.71787	0.0781	-0.81258	0.09825	-0.71684	0.56611	-1.61401
3.80469	-0.34809	0.91591	0.84599	-0.01123	0.07364	1.05588	-1.55117	0.98445	-0.36994	-0.45112	1.25438	-0.05767	-0.34325
3.80726	-0.16274	-0.30692	-0.15279	-0.94285	0.44081	0.37109	-0.6734	-0.07525	-1.15201	0.07965	-0.90514	-0.14746	-1.45504
3.80983	0.99398	1.69828	-0.90535	0.76892	1.02376	0.27071	0.28379	-1.27267	0.93412	0.32025	-1.11836	1.19775	-0.52256
3.8124	-1.1611	-0.03478	1.2366	-0.23476	0.76754	1.8333	-0.06645	1.37857	-0.67927	2.91615	0.03878	-1.82887	-0.06115
3.81497	-0.32853	0.83076	-0.31822	1.30591	-0.01322	1.12914	1.09483	1.34199	0.86162	-2.06746	-0.27148	-0.30043	-0.14628
3.81753	0.08474	-0.04761	0.5613	1.37512	-0.46943	-0.58688	-1.05097	0.12937	0.37291	0.16105	-1.04831	1.16448	-0.50597
3.8201	0.85946	1.82808	1.39891	-0.2369	-0.27311	0.65368	1.08084	0.45361	1.017	-2.14561	1.17615	0.45727	-0.64782
3.82267	-0.90854	-0.30615	0.54381	-2.2763	-0.86271	-1.52574	-0.48717	-0.58183	0.86763	-1.49351	-0.253	0.63838	-1.02217
3.82524	0.62509	-0.22627	2.02011	-0.19057	-0.11077	1.59704	-0.34493	-0.8231	0.5441	0.39305	-0.345	-2.25675	-1.1164
3.82781	0.85953	0.98004	0.64056	-1.45487	-0.38856	-0.50927	-0.26225	-1.87365	0.10123	0.01965	0.28414	-0.18382	-0.24925
3.83038	0.98259	1.58703	-0.92196	-0.03759	0.04614	-0.23667	-1.28446	-0.14325	-0.53382	-1.30833	-0.7565	-0.49332	-0.55658
3.83295	0.35324	-0.70275	-0.60042	0.26971	-0.35327	0.62738	-0.09433	0.36502	0.2595	-1.04213	-0.33211	-1.10014	0.44496
3.83552	1.68583	-0.74616	1.02547	-1.14513	0.19849	-0.01776	0.04664	0.73973	0.39264	-1.20343	-1.05897	-0.44893	1.49532
3.83809	0.65583	-0.1937	1.95463	0.71015	-0.07528	0.42234	0.06258	0.87351	-0.84816	-0.82305	0.42823	1.03009	-1.64333
3.84066	-0.26313	0.06003	-0.17716	-1.66593	-1.28149	0.32071	1.33352	-0.83795	-0.09993	1.26978	0.82329	-0.86139	-1.09406
3.84322	0.48054	0.31177	-0.69377	0.9747	-1.77579	0.93384	0.22323	-1.75463	0.27425	0.36712	-0.87796	-0.32622	0.31803
3.84579	-0.79643	-0.48273	1.75038	-0.15107	1.62768	-0.43334	-0.96794	0.33923	-0.41622	-0.29037	1.131	-0.69616	-2.05047
3.84836	0.1855	-1.13502	-0.84144	-0.36896	0.24169	-0.22568	0.87123	-0.77152	1.33436	-0.38207	0.7869	-0.33179	0.57916
3.85093	-0.13414	-1.24133	-0.04517	1.67525	0.43475	-0.14925	-0.15267	-3.06281	0.79379	-1.62666	-1.94482	-0.88006	0.064
3.8535	-0.40178	0.54978	0.82744	0.82131	1.83766	-1.22181	0.90172	0.39085	0.05881	-0.11218	1.30053	-1.93093	-1.44263
3.85607	-1.75447	-0.89847	-1.15543	0.84248	0.92529	-0.11461	-0.96226	-1.38415	-0.77167	-0.55693	1.67976	0.06439	-1.36165
3.85864	1.42624	-0.81749	-0.82517	0.46698	-1.92467	-1.18777	0.51446	0.36293	0.73129	1.67088	0.4933	1.04755	0.86995
3.86121	-0.06621	0.49109	0.14827	1.1574	-0.43855	0.28965	0.10184	-1.48235	0.34725	-0.99567	0.56715	-0.56402	0.89172
3.86378	-1.03173	0.56544	-1.59996	-1.04231	-0.29695	1.01902	3.28047	0.64229	0.1915	-1.40155	-2.65923	-0.5406	0.86181
3.86635	0.4139	-1.06553	-0.10316	1.03192	1.98538	0.74484	-0.43052	-0.19854	-0.57162	0.49495	0.00787	1.62569	-0.24514
3.86891	-2.87329	-1.35824	-0.08419	0.31695	-1.84046	-0.26852	-0.86886	-0.82069	-0.61299	1.3288	0.63276	0.66116	0.80108
3.87148	1.71766	-1.02762	-0.78276	1.07349	0.87408	-0.000590125	0.6074	0.8174	0.99599	1.24343	0.493	1.51728	0.2921
3.87405	-0.95623	-1.38052	-0.57916	-1.27258	-1.01701	-0.93631	0.38103	-0.71756	-0.14769	1.26321	-0.60656	0.10944	-0.51259
3.87662	-0.58446	-0.31987	-0.7428	-2.77961	-1.12455	1.45752	0.40078	-1.29304	-0.67662	-0.9278	1.12371	-0.4827	-2.07701
3.87919	2.76319	-1.21603	0.17187	-1.42434	-0.17501	0.12042	-0.46135	1.62587	-1.03235	0.09319	-0.44498	-0.17649	0.14357
3.88176	0.41098	-2.90932	0.30339	-1.34459	0.14171	0.32157	-1.24076	0.29026	-0.63665	-1.55995	1.11627	0.71952	0.38152
3.88433	1.07345	-0.15004	0.2616	1.1604	0.44976	0.75886	0.69961	-0.00113	0.28755	-1.98399	0.05241	-1.10938	0.45686
3.8869	0.65759	-0.19382	1.77626	1.61619	-1.83503	-0.01468	-0.73613	-1.49258	-1.23212	-0.36614	0.67831	0.22048	1.05615
3.88947	1.72829	1.40313	0.64731	0.53047	0.71942	0.18562	-1.25967	0.52074	-0.5847	-0.23203	1.64348	0.83305	-0.32523
3.89204	-0.3671	0.48378	0.38326	-0.20909	-0.81658	-0.5471	-1.24179	0.23415	1.08329	-0.44842	-0.74568	0.0402	0.88738
3.8946	0.27545	-0.54977	-0.72906	0.73834	-0.79574	0.16683	-1.56483	-1.43334	-2.10017	0.15255	-0.37532	0.28472	-1.31452
3.89717	0.89292	-2.18044	1.42105	1.84881	-0.2846	0.24904	0.42232	0.46057	-0.58398	0.79137	-1.29318	0.03312	-1.2305
3.89974	1.33036	-1.32155	0.25971	1.86707	-0.45315	0.38706	-1.17779	2.15283	-0.31873	0.59171	-0.79132	0.38545	-1.62563
3.90231	1.75893	0.14959	0.04818	0.10252	1.09514	0.46074	-0.6933	0.91125	0.53068	-1.02192	-1.06681	0.56729	-0.4953
3.90488	0.11642	-0.72269	-0.35003	-0.29745	0.83359	1.75548	-0.94523	0.62856	-1.62138	1.28138	0.66009	-1.11126	1.86068
3.90745	1.17017	-0.22236	-0.51678	-0.10234	-0.21072	0.62027	1.09092	-1.06795	0.74028	-0.03488	0.01655	-0.79304	0.75296
3.91002	0.97005	0.31799	-0.61955	0.33102	-0.19505	-0.22439	-0.70395	0.96559	0.46991	-0.71928	-1.18272	1.11091	1.60278
3.91259	-0.06221	0.5076	0.75698	-0.41888	-0.60398	0.16357	-3.12538	0.6201	0.60133	1.76304	-1.40382	0.10343	1.15974
3.91516	0.84395	0.75512	-0.2111	0.49037	1.30205	1.14055	0.84053	1.1733	-1.348	-1.17082	1.4324	-2.37738	0.91872
3.91773	0.31561	-0.87454	-0.86564	0.39119	-0.37445	-0.5517	-0.32475	-0.019	0.34707	-1.9081	-0.58652	0.58596	-0.47834
3.92029	0.44288	0.10438	-0.05645	0.23493	0.71433	-1.39301	0.82202	-0.06138	-0.17037	0.29599	1.42399	0.71766	-0.11666
3.92286	-2.03197	-0.05512	1.16924	0.49012	1.07583	-0.97271	-0.94595	-0.42884	-2.36186	0.48734	-0.53809	-0.14281	-1.24572
3.92543	-0.25602	0.14188	0.16081	-0.26151	-1.52701	-0.36848	0.67272	-2.26512	-0.94465	1.54283	0.77479	-0.8719	1.42025
3.928	-0.35385	-0.80115	-1.29483	0.46497	0.36252	1.91668	0.00718	-0.4549	-0.86	2.69026	-1.0897	-1.50794	1.23637
3.93057	-0.51369	-1.41422	-0.16223	0.71126	0.14104	2.4247	1.94072	0.13596	0.84845	-1.04126	-0.2992	-0.36109	-0.88426
3.93314	0.1329	1.53503	0.78506	-1.01691	0.80192	-0.83373	1.26382	1.18115	1.37255	-0.89927	0.06395	-0.62971	0.96308
3.93571	-1.14026	-0.44939	1.08318	0.74451	0.64321	0.20394	1.10092	-2.41046	1.16441	-0.04619	1.07173	-0.32111	1.60327
3.93828	0.77019	1.18284	0.59388	-0.78674	1.34488	-0.67296	-0.18567	1.89803	-0.66497	0.82294	0.54836	0.26079	2.36858
3.94085	-0.16238	0.00508	-1.987	0.49823	-0.58291	1.07707	0.82852	-0.70259	-0.71146	-0.36451	-0.98597	-1.46452	0.37718
3.94342	-0.43233	0.20126	-1.70248	0.28143	1.04702	0.37744	0.84663	0.02831	-0.25601	0.91249	1.96085	1.06032	-1.13483
3.94598	0.82296	-0.49722	-0.97391	-1.30085	0.60264	0.45893	1.04679	0.84893	-0.54538	0.37286	-2.31655	0.97635	-1.34993
3.94855	-1.2969	0.80817	-2.82443	1.56256	-0.46412	-0.79429	0.76256	-1.11436	0.90967	-1.09063	-2.03419	-0.44539	0.00177
3.95112	0.30302	-1.01849	1.24896	0.16022	0.28554	0.05942	-0.03364	1.00117	-2.22196	-0.16606	-0.54258	2.40102	-2.10527
3.95369	0.03749	0.89895	1.0984	-1.30942	2.47813	-0.89073	-0.93985	1.3714	2.37131	0.08667	1.31584	-1.2915	0.85921
3.95626	0.55785	-1.68913	-0.77587	-0.65679	2.17642	-1.76177	0.50528	-0.39488	-2.04489	0.39334	0.30186	1.63407	0.77317
3.95883	1.54002	1.04149	0.21359	0.4471	1.81518	-0.26902	-0.63549	0.32116	-0.39293	0.00927	-0.47957	0.15018	-0.88684
3.9614	0.69781	1.27935	-0.12561	-0.80603	-0.43691	0.06334	0.72087	-1.02739	1.05108	0.14336	-0.63648	-1.28888	-0.06397
3.96397	1.3075	0.56624	-0.65428	-1.35879	0.25465	-0.429	-0.60399	0.16579	2.74757	0.67383	0.13551	0.46717	1.61527
3.96654	0.23208	-0.17556	0.09678	0.3918	0.80673	0.89314	0.1296	0.3084	0.20799	1.08101	0.60305	0.15428	-0.65025
3.96911	-0.43833	-0.82775	0.75687	0.11436	-0.37384	1.49976	-0.30263	1.64483	0.75923	-1.43749	-0.34088	-0.98191	-0.80204
3.97167	-0.36225	-0.56195	1.17205	0.89224	-1.25019	0.38923	1.15519	0.53511	1.01034	0.22113	0.97389	-1.69114	-1.19293
3.97424	0.3429	1.15	-0.14724	-1.15093	-0.33519	1.3629	-0.99893	0.79677	-0.46807	0.69798	0.0516	1.56917	2.39996
3.97681	-0.98211	0.77275	-1.78412	0.28339	-0.38206	-0.6566	-0.04945	-0.24917	-0.01612	1.10578	-0.86514	1.69346	0.34317
3.97938	0.4837	0.72894	-0.17655	1.60921	-0.74604	0.74593	-0.42363	-0.03979	-0.43064	0.45421	-1.26912	-1.87447	-0.88931
3.98195	-0.8335	-0.25269	0.08379	-0.71383	-1.1144	-1.36966	1.22019	1.89767	-0.6046	1.25263	-0.76239	0.39391	1.29247
3.98452	1.4373	0.35944	1.91463	-2.4129	-0.51541	-0.74311	-0.93396	-0.72975	0.86353	0.88204	2.27381	0.07626	1.46688
3.98709	-0.37979	0.20447	-0.41941	0.12692	-0.68285	0.97332	-2.19927	1.98719	0.70701	-0.55225	-0.1944	2.86807	0.08893
3.98966	-0.47786	0.91587	0.55819	0.20666	0.5046	0.99466	0.5402	0.59393	0.31289	0.58262	0.28538	-1.04783	0.3893
3.99223	-0.45938	1.43504	0.04633	0.28587	0.1043	-0.03136	1.75878	0.17656	0.15249	0.71764	2.6834	-0.96369	1.47955
3.9948	0.9742	1.3984	0.00423	-1.056	0.06273	-0.01198	0.517	-0.31865	1.11307	0.33934	0.83166	-0.00442	1.8089
3.99736	0.3258	0.74253	0.61424	1.13333	-2.13638	-0.24872	-1.10918	-0.89858	-0.87125	0.18602	-0.75365	-0.09649	-0.10261
3.99993	-0.17277	0.0605	0.51733	-0.26069	1.10437	-0.42636	-0.88402	0.60603	-1.57884	-2.36519	0.03272	-1.94867	-0.25241
4.0025	-0.62554	-0.901	-0.06106	-0.61769	-0.31255	1.02632	-1.14251	-0.00472	0.46742	1.07581	-0.59076	-0.69547	-0.11715
4.00507	-0.19703	-0.38771	-1.23568	0.37575	-0.61229	-0.38792	-0.50857	0.76552	0.95604	0.18706	0.47167	0.69669	-0.20893
4.00764	1.37648	0.63768	0.27456	0.80434	1.38209	0.57555	-0.09562	-0.16375	1.25933	1.38927	1.47491	0.49593	-0.94725
4.01021	-2.07164	1.27754	-1.52529	0.05428	1.40056	1.99977	-1.23016	0.17333	-0.33504	-0.36783	1.17215	0.23513	-0.69061
4.01278	0.02526	-0.4586	-1.24248	-0.98606	0.31043	-1.627	-0.06356	-0.194	1.62968	0.18453	0.19164	-1.21383	-0.90567
4.01535	1.37186	0.10474	-0.02884	0.68639	0.32997	-0.91759	0.01905	0.6467	0.55518	-0.26899	-0.48632	0.05011	1.03107
4.01792	1.70631	1.98206	1.21425	0.52805	-1.49868	0.2102	0.60825	1.21018	-0.72392	0.39733	1.86616	0.35397	0.39917
4.02049	1.02807	0.61001	0.48378	1.46021	-0.62641	-0.34756	0.56418	-1.56829	0.53246	0.12606	0.13945	-0.07901	-1.75589
4.02305	0.60249	-1.07724	-0.40615	1.47479	0.07942	-0.46158	1.55198	1.36331	1.13491	-0.51174	-1.78077	-0.58362	-0.17776
4.02562	-0.00771	0.11293	0.5115	-0.58422	0.39696	-0.11943	1.62617	0.59249	0.86203	-0.49269	-1.31564	0.4166	-0.79865
4.02819	0.11881	0.00451	-1.60204	-0.07213	-1.16822	2.00122	0.10445	0.5452	-0.5235	1.64293	0.14355	1.20314	0.69991
4.03076	-1.49354	1.06601	0.65451	1.34204	-0.31441	-0.35438	-0.0135	-1.57681	0.17499	1.2235	0.50362	1.37965	2.62844
4.03333	1.03747	-0.21243	1.84148	-0.93461	0.78715	-0.8046	-0.19836	-1.06954	-1.47947	-0.08123	0.575	2.22596	0.17971
4.0359	-0.97902	-1.34158	-0.78534	1.25356	1.31499	-1.62605	1.07865	-0.05499	-1.0653	1.25263	1.36073	0.59796	1.23299
4.03847	1.85236	-0.31513	-0.83143	-0.14297	0.57604	0.62329	-0.64977	-1.33348	-0.03643	1.80731	-0.49296	-0.01218	0.09472
4.04104	-0.52766	0.47979	-0.00494	1.28637	2.28869	0.20292	-0.77717	1.50494	1.3959	-1.02385	0.50437	1.59675	-1.24016
4.04361	0.53021	2.21696	-0.41729	1.1345	-0.0586	0.77794	1.58648	1.16448	1.96938	2.14893	-0.70541	0.53271	-2.09654
4.04618	0.8802	-0.57416	-0.52521	-2.89801	0.86387	-0.27829	0.44159	-2.22784	-0.30301	-0.73749	-0.6254	-0.18981	0.37332
4.04874	0.1643	0.29307	0.93394	-0.50623	-0.71931	1.17262	1.73426	-0.31267	0.39217	0.93406	1.54475	1.17397	0.39289
4.05131	0.18024	0.48667	1.68263	2.12693	-0.83007	-0.24373	0.91145	-0.42912	0.34839	-0.03165	0.57871	0.53436	1.90673
4.05388	0.48159	0.9088	-1.10693	-0.52933	0.13799	0.09662	-1.0385	0.80345	-0.82766	1.13725	-0.80938	1.37275	-1.20082
4.05645	0.38638	-0.56535	-2.09693	0.87792	0.40164	0.24155	-0.07213	0.12899	0.0773	0.06402	-1.28477	-0.05209	0.5622
4.05902	0.11703	1.22722	-0.75491	-0.25234	-0.26261	0.5746	1.20622	1.26376	-0.85529	-1.02013	0.7486	-0.32261	-0.09255
4.06159	-1.06725	-1.50209	-2.2793	-2.07588	-0.25212	0.40357	-1.47886	-0.55809	1.01249	1.08184	0.7139	0.55925	-0.95472
4.06416	-0.3881	-0.46164	-0.40614	0.33247	0.01457	-0.8948	-1.83179	-0.34772	-0.3098	0.98701	0.45102	1.34173	-2.7844
4.06673	1.69891	0.28494	-0.01673	-1.28851	-0.85851	-1.22474	0.18241	-2.16587	-0.1085	0.13353	-0.05454	1.56984	0.63478
4.0693	-0.17774	0.88621	1.95958	0.06891	-0.26035	0.31787	0.13351	-0.11896	-0.09174	-0.39176	1.7948	-0.60565	-0.3094
4.07187	-0.33685	1.24546	0.20413	0.44944	0.73919	1.25435	0.02051	0.41346	-1.37351	0.86322	1.38685	0.7412	-1.7461
4.07443	-1.67827	-0.14291	0.28226	2.00471	-0.34817	-0.68737	0.92875	0.99162	0.49652	0.82474	1.02431	-0.38482	-0.15189
4.077	-0.18406	-0.74821	-0.31229	1.91275	-0.78096	0.05504	0.82305	0.45002	-0.41499	0.32472	0.54188	-0.72264	-0.36358
4.07957	1.191	0.43192	-0.04539	0.02147	0.73306	-0.58398	-2.48342	-0.64665	-0.27019	0.28485	0.39105	0.00862	-0.51973
4.08214	-0.32799	-0.33619	-1.77143	-1.91081	0.08561	0.02521	1.16365	0.09992	-0.83237	-0.11344	1.67946	-0.74216	-0.44064
4.08471	-0.0133	0.23275	-0.31438	1.35729	0.045	0.3634	-1.3278	-1.51957	0.01636	-1.60817	2.32491	-0.78181	0.44108
4.08728	0.57932	0.37001	0.78875	1.9839	-1.57268	-1.49172	0.06414	0.58546	-0.40454	-1.26054	0.62147	-1.31486	0.57491
4.08985	1.20383	0.85311	-0.91668	-0.59192	-0.23574	0.95982	-0.11391	-0.43589	1.65267	0.24519	0.64399	0.38048	0.20256
4.09242	0.94477	-0.51329	0.41043	0.77357	0.2207	0.09799	1.05024	-0.62386	-3.07998	1.01511	0.03079	0.95895	0.78014
4.09499	1.18108	0.18	-1.01084	2.08988	0.42151	1.35221	-1.04028	-0.07101	-2.46559	2.0718	-0.91641	-0.69689	0.06979
4.09756	0.06797	0.72911	-0.6036	1.77905	0.74047	-2.83802	1.38689	-1.57122	1.53145	0.93688	1.68962	0.83237	0.59834
4.10012	-0.44754	0.39393	0.9338	1.17312	-0.22543	-0.4395	1.03675	-0.36904	-0.0634	-0.52867	-0.99948	1.07222	1.21901
4.10269	0.44675	1.55775	1.46271	-0.18951	0.16548	-2.72134	0.48883	1.1786	-0.17107	1.30971	0.8528	-0.15689	-0.21656
4.10526	-0.17962	2.0631	0.07128	0.1397	0.30444	-0.20674	0.56907	1.13252	0.46557	-0.30517	0.70435	1.00172	0.54555
4.10783	-2.04085	1.08093	1.10169	-0.14774	-0.68957	-0.19284	0.39023	0.96237	-0.32981	0.89447	1.81763	1.93097	1.0045
4.1104	0.26447	-0.02195	2.28916	0.78363	0.34585	-0.373	-0.31967	0.54256	-1.16586	0.9102	0.33937	0.30709	-0.69234
4.11297	-0.3631	-0.43472	-0.94029	-1.40274	-0.58	-0.08768	0.55286	-0.75792	1.79878	1.09908	-0.40949	0.6133	0.09395
4.11554	-1.07818	-0.92344	0.27574	0.6451	-0.62393	-1.0102	1.01325	-1.29859	0.83665	0.01201	1.55337	-0.05478	-0.46773
4.11811	1.49242	0.39971	0.65427	-0.89762	1.00742	0.21378	1.3398	0.08918	-2.80749	-0.3936	-0.60735	-1.56622	-1.23473
4.12068	0.56816	1.11824	0.78904	-0.30134	0.4244	0.79939	1.3584	0.23767	0.63612	1.6062	-0.34101	1.50457	-0.3046
4.12325	0.52686	0.55237	0.26645	1.10706	0.37901	-0.13978	2.02829	0.95115	1.64827	-0.04594	-2.16805	1.14483	1.71721
4.12581	0.48411	-1.04814	-0.20748	1.12709	0.57916	0.45689	-0.40652	1.57268	-0.32353	0.15432	-1.81238	2.12439	0.59772
4.12838	-0.74398	-0.13926	1.86657	1.14308	0.10626	0.4085	-1.67181	0.60654	0.13524	-0.81495	0.82855	0.96204	0.56018
4.13095	-0.00425	-0.1842	0.73913	0.14397	0.73552	0.49159	1.48261	-1.18605	-0.35294	-0.23493	-1.25308	-0.22411	-0.88266
4.13352	1.42314	-0.86524	-0.99016	1.34975	0.50947	1.18788	-0.2199	-0.33718	0.29585	-1.03198	1.69319	-1.30921	1.52948
4.13609	0.1438	-0.78317	-1.10335	-0.00456	1.53271	0.64843	-0.27236	-1.29585	-0.44731	1.43834	-0.70729	-0.06535	-1.21251
4.13866	0.73541	0.5929	0.25269	-0.0486	-0.59094	0.47648	0.78973	0.4191	-0.62544	0.94723	1.40446	0.70474	0.41347
4.14123	1.47157	0.84583	-0.1668	1.05011	-0.05818	0.93165	-0.78968	0.50072	1.70668	0.44225	1.14804	-1.63235	-0.61897
4.1438	0.07457	-1.32248	0.93561	-0.85706	-0.17396	-1.73696	0.2458	-1.31224	-0.19985	2.30445	-1.0856	1.51762	1.33872
4.14637	0.37622	-0.85073	0.04719	-0.83976	-2.05911	-1.50606	-1.18283	-0.0547	0.80591	1.17391	1.78764	-2.80078	1.88651
4.14894	1.45257	-0.96609	0.85083	0.9797	0.17159	0.14878	1.2835	1.58989	-1.09273	0.01629	0.11599	-0.08788	0.3166
4.1515	-1.42209	1.80731	1.04376	-0.414	-0.90961	-1.12204	0.41269	-0.16233	-0.61146	1.53727	-0.65578	1.45841	0.10348
4.15407	-0.71171	0.26362	0.46301	0.22674	-2.29478	-0.07971	-1.5074	0.57349	0.66749	0.58379	-0.08963	-0.11028	-2.70644
4.15664	1.11274	-2.13707	-0.39081	0.54851	-1.2189	1.01854	0.76716	1.63645	-0.64142	-0.24012	0.28613	-2.72199	-0.62631
4.15921	0.27311	0.59022	1.4362	-2.26391	-0.72905	-1.07414	-0.54528	1.34753	0.51591	-1.24087	0.53823	0.10468	-1.16269
4.16178	-0.54476	-1.07992	0.08877	0.46693	-1.73548	0.73407	-1.68509	0.09805	0.03216	0.15862	1.39898	0.12152	1.24227
4.16435	1.04905	0.32767	0.29207	-0.91003	-0.23116	1.90002	1.18498	0.37852	-0.52831	-0.19067	1.47062	-0.94889	-0.63109
4.16692	-1.0678	-0.39664	0.43242	2.00991	1.14303	0.26353	1.38812	0.20161	-0.83958	1.69313	-0.23574	-0.31242	-0.13128
4.16949	-0.43003	0.72151	-1.69123	0.27525	2.18947	1.09957	0.71878	-0.17858	0.52329	0.09427	-0.27539	0.35874	-1.08057
4.17206	-2.48455	0.67812	1.8597	0.41392	-0.50227	0.36391	-0.3209	0.10572	0.54118	0.35421	1.19934	-0.45261	0.60207
4.17463	-0.64358	0.33416	1.42044	-0.07053	-0.9526	-1.24796	-2.2785	1.08007	0.9813	-1.19286	1.16318	0.57155	-0.24824
4.17719	1.40048	0.34649	-0.06554	-1.78698	-0.47526	0.26577	-1.574	-1.60917	1.35112	-1.50673	-0.33717	-0.17179	1.35886
4.17976	0.16258	1.24084	-0.42937	1.57639	-0.33156	1.58018	-0.20698	0.85726	-0.35853	1.33583	-2.96506	-0.15436	-0.0938
4.18233	0.86824	-0.56091	-0.09261	0.89676	1.29131	1.10648	0.40286	-1.80924	-0.02503	-0.4983	0.0601	0.39151	0.38657
4.1849	0.01663	-0.6713	-1.04665	1.09232	1.13251	-1.55328	3.48297	-0.02265	-0.20208	0.55372	-0.34889	1.1468	-0.47825
4.18747	1.94152	0.4083	-0.30739	-1.01895	-0.6017	0.25757	-0.86122	-1.18356	-0.90879	-0.59284	0.09336	0.13654	-0.76227
4.19004	0.69254	-1.02545	0.94156	0.7764	0.38216	0.78631	-0.28412	-1.67894	1.77027	1.22829	2.08222	-0.68969	0.21357
4.19261	-0.71806	-0.16813	-0.39729	-0.45402	1.07151	0.09973	-1.33029	-0.64866	0.66791	1.58429	-0.72293	-0.11955	-0.78168
4.19518	0.55578	0.99741	-1.86297	0.56627	0.0397	0.63672	1.12757	-0.76811	-1.39845	-0.09524	0.56694	0.54934	0.71399
4.19775	0.27917	0.71749	0.57164	-0.87919	-1.55204	1.15146	1.14482	-1.10722	0.08286	0.53118	0.41339	0.10188	0.33391
4.20032	-0.60855	-0.24558	-0.41011	-0.20787	0.87965	1.88538	-0.14381	0.47732	-1.43347	0.95918	-2.09955	1.9169	-1.21955
4.20288	0.60132	0.32948	1.88784	-0.1239	-2.38432	1.24337	0.14144	0.10033	-0.5323	0.85925	-0.95699	-0.8359	-1.39076
4.20545	0.79085	1.1791	0.31998	-0.49441	-1.14475	-1.40379	-0.80717	0.24964	0.13224	-0.08322	-0.80999	0.62575	0.84561
4.20802	0.46182	-0.06721	2.68088	1.64992	-0.58806	0.39966	-0.71724	-0.6119	-1.73171	0.18069	1.28907	-1.62981	-1.60619
4.21059	0.70525	0.00822	-1.06632	0.60751	1.3613	2.18292	-1.65048	-0.45672	-0.94624	1.03098	2.02015	-1.87429	-0.51659
4.21316	0.83334	-0.54608	0.1211	0.68798	1.20176	-2.25446	0.60183	-1.22376	-0.93158	-0.7203	1.32779	0.50999	0.15737
4.21573	0.67919	-1.25203	0.32567	0.15105	0.30471	-1.33688	0.22077	-0.42757	1.47276	-0.38618	-0.48116	0.23497	1.89964
4.2183	-1.57629	-2.27896	-0.15839	-0.86714	0.81721	-1.53607	-0.30375	1.46938	0.83583	1.0796	-0.03273	-0.46789	-0.03957
4.22087	-0.78784	-0.17323	-1.81878	1.56532	-0.49903	-0.86854	-0.56381	1.54683	0.97474	0.51169	1.71238	0.09828	1.12674
4.22344	0.72818	-1.88686	-0.77222	0.39038	0.23115	0.03857	-0.75917	1.74358	-0.19641	-1.03748	1.28897	-0.73732	0.11863
4.22601	1.90777	1.07435	1.17377	0.40337	0.68432	-0.01107	2.10337	0.38256	-0.17904	0.12465	-1.22841	0.37404	0.99784
4.22857	1.48715	0.7928	-0.94462	0.96353	-1.76362	0.91146	1.33358	-0.40793	1.08527	1.15265	0.34677	0.45228	-0.87178
4.23114	-0.2954	-0.88738	0.72793	0.80263	0.33754	-0.73298	0.51932	-3.03989	-0.9446	-0.59083	-1.25317	1.81696	0.29264
4.23371	-0.15772	0.64248	0.92286	-0.50495	-0.48382	1.30662	0.26599	0.09349	-0.99982	-0.83395	1.36139	-1.23476	0.36659
4.23628	0.62698	1.01344	0.0129	-0.62505	-1.50058	-1.34546	0.07972	0.50744	0.51832	0.73228	-0.14406	-0.14996	-2.59373
4.23885	0.40456	0.84675	0.15326	0.47632	0.62958	0.58537	-1.09873	-0.00859	-1.38219	-0.34983	1.11392	-0.74847	0.8055
4.24142	0.5916	0.06913	1.43316	-0.00894	-0.44343	0.20458	1.08619	0.26916	-0.1526	-0.1452	2.17634	-0.42095	0.06749
4.24399	1.56351	-0.10409	1.21667	-0.31204	0.66081	0.73679	0.1184	-1.17676	-0.1392	1.01408	0.02992	-2.65088	-0.9539
4.24656	0.67896	1.7007	0.51401	0.34199	0.9845	-1.29074	0.20015	0.23131	2.39128	-1.34969	0.70075	1.25682	-0.19686
4.24913	0.16779	1.08458	2.10631	0.35761	0.9409	-0.35364	0.21581	0.57637	-0.56851	0.14833	0.30497	-1.25427	-0.23822
4.2517	-0.11721	1.15818	-0.86488	0.68138	-0.77709	-0.61232	-0.5943	-0.34452	-0.61759	-0.26969	0.20401	0.84113	0.72075
4.25426	-0.28561	0.69868	0.18854	1.1776	1.27176	0.21753	-0.57778	0.01269	0.87015	-1.02696	-0.64044	0.62867	-0.75172
4.25683	-0.76854	-0.34221	0.26662	-0.10135	-1.29804	0.7512	-1.59076	0.29509	0.00682	-0.6171	1.17594	0.17487	0.11712
4.2594	0.226	-0.39142	-2.43949	-1.01134	-0.19601	1.45103	-1.883	-1.29929	0.9608	-1.05891	1.07901	0.07277	-1.09337
4.26197	2.6717	0.0683	-0.53703	0.55691	0.64778	-1.86189	1.38821	-1.28381	-0.28834	-0.58354	0.63268	-0.96481	-1.0114
4.26454	-1.5664	0.08149	1.27848	0.81723	-0.43131	1.04729	0.44004	0.66659	0.30852	0.91125	-0.0088	0.699	1.53337
4.26711	0.38473	-0.03015	0.01459	-0.75713	-1.1646	-0.94687	0.51937	0.35195	-0.06233	-1.1411	-0.11368	0.00496	0.18707
4.26968	1.15064	0.05098	-1.0185	-0.53882	0.7587	-0.30151	-0.14254	-1.02028	-0.64398	-0.40648	0.20712	0.08199	1.06745
4.27225	0.88376	-0.70246	2.01807	-0.26033	0.40101	-1.94936	0.01156	0.77558	-1.89154	-1.44712	0.10273	0.04096	-1.8496
4.27482	-0.66138	-0.04186	1.57861	0.82611	0.85253	-1.70179	-0.74087	0.20211	1.17325	-1.49505	1.29512	1.00094	-1.17255
4.27739	-0.02861	1.36497	0.20987	0.41223	-0.07946	0.61555	1.03586	0.93553	0.1969	-0.60898	0.20343	0.78921	0.37904
4.27995	0.98647	0.05437	1.14209	0.85826	0.00273	-0.71878	-1.59927	-0.95039	0.96222	-0.01913	1.61159	-0.20605	0.91609
4.28252	-1.32002	0.62527	-0.46542	1.23526	1.14481	-0.07851	0.80959	-0.43419	-1.10519	2.26942	0.11837	-0.12518	-0.4234
4.28509	-0.91549	0.51921	1.23419	0.95287	1.10115	-0.54565	-0.53288	-2.12612	0.99428	0.56937	0.25875	-1.37829	-0.40501
4.28766	0.03396	1.5421	2.00089	0.16466	0.1822	0.48454	-0.23592	1.6209	-0.59202	0.03318	-0.08991	-0.64796	-0.88554
4.29023	-1.07545	-0.26255	-0.34736	2.37286	1.55258	0.82393	0.5279	0.62714	1.08682	0.66298	1.79261	-0.31528	-0.73981
4.2928	-0.42448	0.87044	0.24732	-0.12152	1.50984	1.76876	-0.55522	-0.4392	1.46243	-0.82929	-0.17605	0.72548	0.07641
4.29537	0.02118	0.52298	0.20274	0.71794	-0.89834	0.72823	-0.46738	-0.49285	-0.88129	0.5776	0.02819	0.62732	0.3329
4.29794	0.92256	0.54059	0.28516	-0.47612	1.48601	1.18791	-1.48027	-0.97829	-0.19033	-0.79265	1.73598	-0.50706	-1.45208
4.30051	0.76728	0.12499	-1.07913	-0.13317	0.2074	0.03807	0.32603	0.43022	0.28184	-2.88792	0.06572	1.68757	0.07405
4.30308	2.01179	1.52397	-0.46138	1.12479	0.34881	-0.35315	0.20965	-1.84238	0.8655	-1.15491	-1.72809	-0.71891	0.2142
4.30564	1.53006	0.9473	-0.71446	0.08581	1.1063	0.7952	-0.61128	-0.35324	-0.40196	-1.20211	-0.839	1.78084	0.46918
4.30821	-0.21114	-1.07753	0.53016	1.74607	-0.61339	0.67493	-1.1866	-1.06056	-0.65967	-1.59684	-0.56299	-0.68314	0.94635
4.31078	-1.67655	0.67478	-0.2135	0.44155	2.02559	-1.54423	0.64836	1.57014	0.6575	0.2516	1.14647	0.90913	0.14406
4.31335	2.38392	0.9941	0.000282491	-1.61712	1.09824	0.64067	-1.84964	-0.2429	0.16531	-1.84863	-1.86277	-1.90584	1.03643
4.31592	-0.91354	-0.61902	-1.04952	0.0917	0.174	1.48043	-0.13074	-1.23197	0.69194	1.0693	0.83195	-0.37543	0.24285
4.31849	-1.0281	0.84581	-0.43001	0.3589	-0.14133	0.41636	-0.1115	0.47389	-0.45648	0.30445	0.96884	0.79346	-1.36107
4.32106	1.16613	0.97693	-0.48044	-0.4009	-1.08288	0.42816	0.11129	1.99855	-0.44071	0.38559	0.98906	-1.0387	-1.01764
4.32363	2.01001	0.68958	-0.59673	1.43002	-0.58095	0.03749	1.80366	-1.64095	-0.16152	0.88456	1.46381	0.47268	-0.81021
4.3262	0.79205	-0.4306	-0.84767	0.22132	2.11578	1.89876	-2.08483	-0.30504	0.81383	-1.54694	0.36666	-0.4289	0.43135
4.32877	1.43599	-0.54381	-0.16407	-0.54705	2.07603	0.47019	0.15016	1.30222	-0.80628	1.09189	-0.35857	1.60077	-1.62105
4.33133	-0.44241	0.92062	-0.47668	1.24288	-1.51039	0.74971	-0.46228	1.0021	-0.04707	1.57328	1.16963	0.10526	-2.28338
4.3339	0.24879	1.40971	0.69465	0.83668	-0.24031	0.37253	0.1161	-0.67975	-1.11935	0.70968	2.08631	0.54613	-0.35767
4.33647	0.50403	-0.1028	0.46428	0.03528	0.17388	0.45446	1.38161	-0.44921	0.3115	-0.79291	-0.04975	-0.79741	-2.59528
4.33904	0.52143	0.17011	0.85237	-0.40813	-2.04476	1.11854	-0.92042	-0.43134	-0.12806	0.06565	-1.19212	1.83991	-1.54053
4.34161	1.40266	0.74443	2.49393	-1.14279	-1.22078	0.55634	-1.2761	-0.62702	0.85208	0.70176	-0.01185	-0.62838	1.23603
4.34418	-0.99913	0.57571	1.06756	0.59519	0.41798	-0.58935	0.04539	0.49593	-0.09246	2.60345	0.73711	-0.10497	-0.65516
4.34675	0.97693	-1.7987	1.32511	-0.8273	-0.97187	-0.36202	-1.31864	-0.73927	0.25042	-0.5208	0.75532	-0.91272	-0.51064
4.34932	-0.07877	0.67142	-0.02427	0.93819	-1.16548	-0.69841	-0.6322	-1.46581	2.03693	0.07479	1.00842	0.23908	0.54175
4.35189	0.65977	-0.72227	0.50044	-0.79685	-1.36456	0.42401	1.41466	2.12044	1.22513	0.52865	2.3191	0.07587	-1.30689
4.35446	-1.80156	0.45404	1.36659	-1.63106	1.59204	0.7028	0.38478	0.75919	0.87258	-1.76022	-0.22874	0.39916	-0.20289
4.35702	0.20695	-0.96648	-0.51361	-0.10229	-0.91245	0.18436	2.00107	0.77249	0.38131	-0.12457	0.65071	1.74581	-0.75001
4.35959	-0.52641	0.78392	-1.044	1.35293	-1.91547	-0.78366	-0.28349	0.5856	-0.06264	1.29801	-1.10248	-0.43285	-1.25278
4.36216	-1.5605	0.798	0.04559	1.42825	0.32867	0.60472	1.21005	-0.15297	-1.73024	0.71461	0.25729	0.143	0.33043
4.36473	-0.05968	0.69146	-0.80629	0.89517	0.34415	0.8154	-0.47592	0.40994	-0.37165	0.04479	0.20971	-0.14994	0.10601
4.3673	1.53839	-1.53596	-0.45595	-0.11048	-0.57721	0.76619	2.40661	1.77339	-0.69696	-1.39936	1.18309	0.17765	-1.60092
4.36987	1.03709	0.77595	0.08572	0.29566	0.43247	-0.51444	-0.5905	1.03024	-1.75736	-0.70077	-0.19181	-1.82391	1.25369
4.37244	0.46283	0.03972	-0.96775	-1.16577	-1.76281	0.72246	-1.79444	-0.66805	-1.59708	0.34358	-1.02016	-2.23038	0.27597
4.37501	-1.35425	0.43544	-1.58889	-0.06233	-0.53057	1.7474	0.81725	-0.29472	0.66561	-2.28439	0.08871	-0.39786	-0.07213
4.37758	1.19412	0.69759	-0.06306	0.0175	0.9845	0.55639	1.22337	-0.85551	-0.36582	-1.33578	0.22967	0.66555	-0.74377
4.38015	0.44604	0.40081	0.20863	-0.43438	-0.36553	1.02582	1.23768	-0.69457	0.88498	0.75887	2.05459	-1.00891	1.54264
4.38271	0.45783	-0.16181	-1.54613	-1.1079	-1.70286	-1.78037	0.04712	0.23572	-0.33598	0.15453	-0.23628	2.17653	-0.32945
4.38528	0.70759	-0.94909	-0.48466	0.94854	0.39057	0.59442	-0.95168	2.1638	-2.04312	-0.74045	0.03245	0.59523	-0.95124
4.38785	-1.2849	0.12444	-1.87659	-0.65645	-0.80376	0.40792	0.68447	1.68876	0.15651	0.24623	0.2337	1.08219	-0.61353
4.39042	1.14462	-0.0525	1.3261	-1.77337	1.66449	-0.19129	-0.05486	0.41113	1.84651	1.58652	1.20843	1.44382	-0.40597
4.39299	0.45617	0.28504	1.69777	-0.5521	-0.1499	0.37266	-2.65814	0.4941	1.32356	2.11437	-0.42735	1.57449	0.34988
4.39556	-0.20099	0.67662	0.04584	-1.30503	0.90344	-0.43789	0.73058	-0.38905	0.78295	0.23155	-0.3448	-0.77229	-1.07494
4.39813	1.58773	-0.19901	-0.26736	0.78116	0.40787	-0.27982	2.26459	-1.18109	-0.17615	1.63641	-0.00748	0.8608	-1.25346
4.4007	-0.87479	1.3105	0.89986	-0.85038	-0.37404	-0.47879	-1.62472	1.63934	0.03894	-0.50707	0.62752	0.02952	-0.20696
4.40327	0.51451	-0.1042	0.41038	-0.69975	-0.09002	0.70137	0.37036	1.14738	0.82879	0.8995	1.11999	0.53651	-1.48553
4.40584	0.88142	0.03705	1.52913	1.66945	2.27543	1.79281	-0.46073	-0.9863	0.20083	0.17262	-1.12753	0.97016	0.25761
4.4084	-2.19641	0.55693	2.12614	-1.1575	-1.17529	1.49405	-0.23273	-0.97459	0.34412	-1.20352	0.24869	-0.61861	1.15705
4.41097	-0.75604	-1.49289	-0.06355	-0.17982	-1.30344	-1.69068	-1.8884	-0.3764	-1.29135	0.26436	0.26308	1.23301	0.70636
4.41354	1.49606	1.84309	0.84454	-0.84635	0.81212	-1.75192	1.34762	-1.63386	-2.02005	-0.16902	-0.41826	0.23543	0.54536
4.41611	0.27712	0.90763	-1.84724	0.56634	-1.2736	0.09458	-0.121	-0.56306	-0.62106	-1.57841	1.99806	-0.89523	0.0782
4.41868	0.3521	0.36304	0.62594	0.95878	0.26277	-0.09988	-0.46742	-1.29531	-1.53853	-0.39835	1.15589	-0.48687	0.63743
4.42125	-1.56285	0.31529	-0.26584	0.34291	-0.88018	1.99156	-0.23646	2.11135	0.21873	-1.26479	-0.11121	-0.79515	1.00636
4.42382	1.77566	1.7844	1.57401	0.22963	-0.17092	-1.15326	1.14428	0.99526	0.43041	-0.23531	-0.09382	-0.7111	-0.88271
4.42639	1.16649	0.09049	0.86131	-2.29771	0.17984	-1.06183	-0.71516	0.06644	-2.01572	-0.28373	-0.26767	0.19793	-0.35074
4.42896	-0.5862	-0.75556	0.11143	1.62574	-0.20642	-0.17628	-0.04697	0.49383	1.52509	1.87316	0.68601	0.76287	1.45915
4.43153	0.90351	-0.00935	1.31709	-1.37147	-0.12502	-0.80694	-0.24537	0.3048	-2.29094	0.00987	-0.04036	1.01765	1.01757
4.43409
4.43666
4.43923
4.4418
4.44437
4.44694
4.44951
4.45208
4.45465
4.45722
4.45978
4.46235
4.46492
4.46749
4.47006
4.47263
4.4752
4.47777
4.48034
4.48291
4.48547
4.48804
4.49061
4.49318
4.49575
4.49832
4.50089
4.50346
4.50603
4.5086
4.51116
4.51373
4.5163
4.51887
4.52144
4.52401
4.52658
4.52915
4.53172
4.53429
4.53685
4.53942
4.54199
4.54456
4.54713
4.5497
4.55227
4.55484
4.55741
4.55998
4.56254
4.56511
4.56768
4.57025
4.57282
4.57539
4.57796
4.58053
4.5831
4.58567
4.58823
4.5908
4.59337
4.59594
4.59851
4.60108
4.60365
4.60622
4.60879
4.61136
4.61392
4.61649
4.61906
4.62163
4.6242
4.62677
4.62934
4.63191
4.63448
4.63705
4.63961
4.64218
4.64475
4.64732
4.64989
4.65246
4.65503
4.6576
4.66017
4.66274
4.6653
4.66787
4.67044
4.67301
4.67558
4.67815
4.68072
4.68329
4.68586
4.68843
4.69099
4.69356
4.69613
4.6987
4.70127
4.70384
4.70641
4.70898
4.71155
4.71412
4.71668
4.71925
4.72182
4.72439
4.72696
4.72953
4.7321
4.73467
4.73724
4.73981
4.74237
4.74494
4.74751
4.75008
4.75265
4.75522
4.75779
4.76036
4.76293
4.7655
4.76806
4.77063
4.7732
4.77577
4.77834
4.78091
4.78348
4.78605
4.78862
4.79119
4.79375
4.79632
4.79889
4.80146
4.80403
4.8066
4.80917
4.81174
4.81431
4.81688
4.81944
4.82201
4.82458
4.82715
4.82972
4.83229
4.83486
4.83743
4.84
4.84257
4.84513
4.8477
4.85027
4.85284
4.85541
4.85798
4.86055
4.86312
4.86569
4.86826
4.87082
4.87339
4.87596
4.87853
4.8811
4.88367
4.88624
4.88881
4.89138
4.89395
4.89651
4.89908
4.90165
4.90422
4.90679
4.90936
4.91193
4.9145
4.91707
4.91964
4.9222
4.92477
4.92734
4.92991
4.93248
4.93505
4.93762
4.94019
4.94276
4.94533
4.94789
4.95046
4.95303
4.9556
4.95817
4.96074
4.96331
4.96588
4.96845
4.97102
4.97358
4.97615
4.97872
4.98129
4.98386
4.98643
4.989
4.99157
4.99414
4.99671
4.99927
5.00184
5.00441
5.00698
5.00955
5.01212
5.01469
5.01726
5.01983
5.0224
5.02496
5.02753
5.0301
5.03267
5.03524
5.03781
5.04038
5.04295
5.04552
5.04809
5.05065
5.05322
5.05579
5.05836
5.06093
5.0635
5.06607
5.06864
5.07121
5.07378
5.07634
5.07891
5.08148
5.08405
5.08662
5.08919
5.09176
5.09433
5.0969
5.09947
5.10203
5.1046
5.10717
5.10974
5.11231
5.11488
5.11745
5.12002
5.12259
5.12516
5.12772
5.13029
5.13286
[truncated: 1,042 more rows]
