# Supplementary material for: Direct energy transfer from photosystem II to photosystem I confers winter sustainability in Scots Pine
Source: Nat Commun. 2020 Dec 15;11:6388. doi: 10.1038/s41467-020-20137-9 (PMC7738668; doi:10.1038/s41467-020-20137-9)
Supplement: Supplementary file 3 — Source Data [file 41467_2020_20137_MOESM3_ESM.zip › Source data file_Bag et al., 2020/Source data file/time resolved fluoresence data/winter recovered/Winter recovered ACR Residual.xlsx]

## Sheet: ACRR
Time	682	686	690	694	698	705	711	717	723	729	735	741	747
0	0.18004	0.03869	0.0633	0.02896	0.01963	0.01963	0.03695	-0.01588	-0.01588	0.0207	0.08184	0.03666	0.01798
0.00257	0.1801	0.0387	0.06332	0.02897	0.01964	0.01964	0.03696	-0.01588	-0.01588	0.02071	0.08186	0.03667	0.01799
0.00514	0.15616	0.0044	0.01704	0.04342	0.02512	0.02512	0.00621	0.04773	0.04773	0.04163	0.10582	0.04436	0.03197
0.00771	0.15553	0.03174	0.02537	0.04167	0.0122	0.0122	0.03881	0.01824	0.01824	0.05698	0.12086	0.05514	0.01593
0.01028	0.14373	0.02899	0.0349	0.00097264	0.01012	0.01012	0.03796	0.04016	0.04016	0.00885	0.09652	0.05843	0.03288
0.01285	0.12374	0.02177	-0.00653	0.04505	0.0253	0.0253	0.03712	0.03687	0.03687	0.04421	0.08774	0.03922	0.02691
0.01541	0.15566	0.03429	0.02941	0.03288	0.02768	0.02768	0.02928	0.01378	0.01378	0.04903	0.10672	0.07309	0.04787
0.01798	0.15828	0.02874	0.067	0.04278	0.00805	0.00805	0.01786	0.03309	0.03309	0.01971	0.07474	0.05634	0.02574
0.02055	0.16099	-0.01253	0.03183	0.01719	0.01896	0.01896	0.03814	0.0301	0.0301	0.02159	0.10166	0.06748	0.00585
0.02312	0.16724	0.03262	0.06012	0.0085	0.00695	0.00695	0.0185	0.0383	0.0383	0.03189	0.08396	0.05252	0.03711
0.02569	0.14753	0.04886	0.00133	0.02195	0.01839	0.01839	0.06837	0.04094	0.04094	0.02622	0.11832	0.08709	0.03477
0.02826	0.14165	0.02832	0.02214	0.03959	0.00852	0.00852	0.04917	-0.00678	-0.00678	-0.00519	0.08819	0.01996	0.03097
0.03083	0.15177	0.02218	0.0329	0.03497	0.04358	0.04358	-0.00516	0.04635	0.04635	0.04132	0.09887	0.06396	0.01655
0.0334	0.14087	0.01866	0.01654	0.03661	0.00321	0.00321	0.02656	0.01058	0.01058	0.03425	0.08602	0.0328	0.05458
0.03597	0.17526	0.00348	0.05572	0.03743	0.05588	0.05588	0.02859	0.02839	0.02839	0.01235	0.11913	0.06002	0.02462
0.03854	0.1711	0.04395	0.07108	0.03714	0.01502	0.01502	0.03458	0.03616	0.03616	0.02429	0.12718	0.03533	0.03888
0.0411	0.1743	0.0193	0.05785	0.03988	0.00952	0.00952	0.03456	0.04639	0.04639	0.01879	0.11531	0.04958	0.01922
0.04367	0.14654	0.02347	0.05172	0.04026	0.01481	0.01481	0.01528	0.00382	0.00382	-0.00228	0.10961	0.06681	0.07029
0.04624	0.16806	0.02654	-0.000125215	0.04048	0.03472	0.03472	0.02207	-0.00118	-0.00118	0.03346	0.10115	0.09243	0.00606
0.04881	0.16739	0.00531	0.03723	0.03654	0.0118	0.0118	0.04973	0.04717	0.04717	0.01624	0.12294	0.06922	0.03981
0.05138	0.16804	0.03581	0.03217	0.00112	0.04428	0.04428	0.03301	0.02173	0.02173	-0.01982	0.09908	0.06217	0.0112
0.05395	0.12548	-0.00173	0.02	0.01258	0.01867	0.01867	-0.00266	0.02086	0.02086	0.01297	0.10689	0.06178	0.01962
0.05652	0.15428	0.01024	0.04963	0.00669	0.01312	0.01312	0.03985	0.0479	0.0479	-0.00672	0.09289	0.02454	0.01663
0.05909	0.124	0.01779	0.04405	0.0136	0.00615	0.00615	0.02802	0.03024	0.03024	0.01992	0.07766	0.06757	0.01948
0.06166	0.13734	-0.02073	0.02632	-0.00415	-0.00798	-0.00798	0.03472	0.03634	0.03634	0.01268	0.08192	0.04164	0.03027
0.06423	0.14685	0.02887	0.06011	0.01391	0.02688	0.02688	0.03769	0.02096	0.02096	0.00913	0.12535	0.05264	0.01566
0.06679	0.16226	0.00473	0.03184	0.00632	0.00467	0.00467	0.02131	0.04808	0.04808	0.00886	0.10586	0.06959	0.03574
0.06936	0.14409	0.013	0.01844	0.00386	0.01955	0.01955	-0.0108	0.00665	0.00665	0.02159	0.06891	0.04544	0.0474
0.07193	0.17702	0.02372	0.02041	0.02403	0.01788	0.01788	0.02114	0.01776	0.01776	0.02798	0.10437	0.05521	0.04733
0.0745	0.1242	0.01142	0.01987	0.00467	-0.01297	-0.01297	0.03532	0.01868	0.01868	-0.00152	0.0778	0.0271	0.00124
0.07707	0.13095	0.00538	-0.0081	0.01206	0.03825	0.03825	0.00847	0.01491	0.01491	0.04308	0.13037	0.07117	0.07386
0.07964	0.14473	-0.00861	0.0672	0.00717	0.04416	0.04416	0.04793	0.02646	0.02646	0.01673	0.10291	0.09257	0.00681
0.08221	0.18738	0.01024	0.03908	-0.01049	0.01746	0.01746	0.03493	0.0472	0.0472	0.00256	0.1084	0.05989	0.01735
0.08478	0.18509	0.02014	0.01232	0.02742	0.0402	0.0402	0.03728	0.01174	0.01174	0.03288	0.0863	0.02905	0.02336
0.08735	0.17688	-0.01802	0.02274	0.02714	0.02387	0.02387	0.04489	0.0352	0.0352	0.0163	0.10643	0.07069	0.04832
0.08992	0.15204	0.01797	0.01551	-0.02391	0.02003	0.02003	0.03007	0.01805	0.01805	0.02915	0.10526	0.07292	0.0143
0.09248	0.12559	0.01206	0.01778	0.01518	0.01991	0.01991	0.01815	0.01707	0.01707	0.01802	0.09386	0.03833	0.02107
0.09505	0.14605	-0.00386	-0.00145	0.0012	-0.000514003	-0.000514003	0.02748	0.02931	0.02931	0.03185	0.06929	0.04993	0.0321
0.09762	0.14528	0.03097	0.01146	0.00123	-0.01571	-0.01571	0.03163	0.03047	0.03047	0.05414	0.10472	0.07057	-0.02421
0.10019	0.12409	0.01818	0.0096	0.02196	0.02559	0.02559	0.04724	0.01451	0.01451	0.02254	0.07454	0.06097	0.03432
0.10276	0.14625	0.02736	0.0291	0.0088	0.03685	0.03685	0.01746	0.02935	0.02935	0.02795	0.08478	0.06854	0.04408
0.10533	0.12059	0.0159	0.01244	-0.0082	0.02125	0.02125	0.02691	0.02061	0.02061	0.00645	0.10077	0.05311	0.02071
0.1079	0.15829	0.01359	0.0285	0.02781	0.01029	0.01029	0.03451	0.02965	0.02965	0.02374	0.07465	0.01708	0.04093
0.11047	0.14297	0.03178	0.01709	-0.000527244	0.01142	0.01142	0.02379	0.00747	0.00747	0.00783	0.10992	0.00669	-0.00937
0.11304	0.13748	-0.01445	0.01287	0.01025	0.00503	0.00503	0.05032	-0.01481	-0.01481	0.04973	0.09676	0.05796	0.03726
0.11561	0.13596	0.02729	0.02833	-0.00249	0.03045	0.03045	0.05733	0.00953	0.00953	0.00723	0.06192	0.02379	0.02731
0.11817	0.15921	-0.0046	0.0117	0.02209	0.04823	0.04823	0.0222	0.00872	0.00872	0.02945	0.09736	0.05749	0.02733
0.12074	0.1308	0.00876	0.02055	0.00812	0.0094	0.0094	0.02333	0.01512	0.01512	0.01007	0.07136	0.04734	0.03488
0.12331	0.127	-0.03158	0.01643	-0.01794	0.00154	0.00154	0.05382	0.01172	0.01172	0.03451	0.10043	0.04243	0.02294
0.12588	0.14391	-0.00109	0.02453	0.01372	0.01118	0.01118	0.00166	0.02307	0.02307	0.01838	0.1225	0.01614	0.02593
0.12845	0.13448	0.00567	0.01239	0.03078	0.01419	0.01419	0.01733	-0.00683	-0.00683	0.01752	0.1241	0.04045	0.01348
0.13102	0.16041	0.02516	0.0076	-0.01006	-0.01341	-0.01341	0.01978	0.02808	0.02808	-0.00141	0.10401	0.06571	0.03683
0.13359	0.18556	0.01516	0.02822	0.0055	-0.00076001	-0.00076001	0.03405	-0.00987	-0.00987	0.03287	0.1224	0.06348	-0.00319
0.13616	0.14638	0.01272	0.01378	0.02826	0.00963	0.00963	0.02446	0.03965	0.03965	0.02217	0.09729	0.05021	0.04144
0.13873	0.14547	0.01265	0.02825	-0.00565	0.00087349	0.00087349	0.00202	0.02427	0.02427	0.02935	0.11506	0.05546	0.0161
0.1413	0.10589	0.01796	0.02811	0.03031	0.00209	0.00209	0.04684	0.02098	0.02098	0.00962	0.08893	0.01447	0.02935
0.14386	0.1376	0.00512	0.05817	0.03791	-0.00864	-0.00864	0.00195	0.01966	0.01966	0.01039	0.09667	0.0617	0.03784
0.14643	0.12878	0.01778	-0.00732	-0.00332	0.02934	0.02934	0.03082	0.02551	0.02551	-0.01162	0.07045	0.04141	0.01099
0.149	0.14215	0.05166	0.04617	0.01439	-0.01045	-0.01045	0.03134	0.02769	0.02769	0.00721	0.10435	0.04935	0.01938
0.15157	0.11025	-0.01294	0.04056	0.01104	0.01562	0.01562	0.00509	0.00322	0.00322	0.00554	0.08687	0.05573	-0.01877
0.15414	0.15837	0.00498	0.02595	-0.01457	0.02935	0.02935	-0.0067	0.01872	0.01872	0.03028	0.11005	0.06579	-0.00356
0.15671	0.1135	0.01836	0.0296	-0.02449	0.02382	0.02382	-0.000990937	0.0449	0.0449	0.01743	0.08768	0.03681	0.02586
0.15928	0.13571	0.000479042	0.05287	0.01139	0.00944	0.00944	0.00644	0.01318	0.01318	0.01158	0.08049	0.04211	0.00788
0.16185	0.13942	0.02294	0.04305	0.01126	-0.00712	-0.00712	0.03545	0.05152	0.05152	0.012	0.06706	0.03856	0.03349
0.16442	0.15746	-0.01341	-0.01375	0.01908	0.00871	0.00871	0.0358	0.01425	0.01425	0.02604	0.10151	0.0439	0.00312
0.16699	0.14488	0.05258	0.01388	0.0093	0.01762	0.01762	0.03277	0.01582	0.01582	-0.000990635	0.05214	0.04467	0.0242
0.16955	0.14956	-0.00853	0.02099	-0.02375	0.02934	0.02934	0.01983	0.04873	0.04873	0.03059	0.10194	0.06716	0.00106
0.17212	0.15476	0.0154	-0.00429	0.01442	0.00834	0.00834	-0.03706	0.0102	0.0102	0.02888	0.07066	0.03137	0.00724
0.17469	0.111	0.01696	0.00731	0.04695	-0.0109	-0.0109	0.01506	0.01192	0.01192	0.02907	0.08688	0.00903	0.03551
0.17726	0.11266	0.03013	0.02593	0.01794	0.00414	0.00414	0.06882	0.0416	0.0416	0.02716	0.10723	0.05694	0.01825
0.17983	0.13196	0.00383	0.0401	0.0109	-0.02957	-0.02957	0.03974	0.00906	0.00906	0.01172	0.06187	0.03133	0.00386
0.1824	0.1446	0.03629	0.06012	-0.00395	0.03234	0.03234	0.01786	0.03787	0.03787	-0.01218	0.09385	0.03787	0.01821
0.18497	0.13487	0.00948	-0.00945	0.00376	-0.03144	-0.03144	0.00778	0.03544	0.03544	-0.00332	0.08393	0.02488	0.03258
0.18754	0.14008	-0.00946	0.04862	0.000717934	-0.00884	-0.00884	0.00797	0.02439	0.02439	0.03059	0.09597	0.0201	0.01862
0.19011	0.14458	-0.00133	0.05627	0.02367	-0.00629	-0.00629	0.05462	0.06138	0.06138	0.0094	0.08568	0.04711	0.02902
0.19268	0.09717	-0.02963	0.0132	-0.01581	0.02496	0.02496	0.00305	0.01249	0.01249	0.02866	0.07601	0.00882	-0.00237
0.19524	0.11509	0.02574	0.01803	0.0093	0.000402837	0.000402837	0.02905	0.05056	0.05056	0.02981	0.05851	0.04221	-0.01717
0.19781	0.10951	-0.0178	0.03033	0.02333	0.02747	0.02747	0.02126	0.00897	0.00897	0.01218	0.04063	0.01338	0.01613
0.20038	0.11248	-0.02146	0.02699	-0.0021	-0.00305	-0.00305	0.02113	0.04835	0.04835	0.01808	0.09165	0.05183	0.04139
0.20295	0.12111	0.01596	0.02612	0.00559	-0.01336	-0.01336	0.02755	0.02774	0.02774	0.01457	0.06877	0.06665	0.0093
0.20552	0.12487	-0.02356	0.00154	0.005	0.02228	0.02228	0.02672	0.00793	0.00793	-0.01831	0.09182	0.04703	0.00927
0.20809	0.11721	-0.00694	0.0022	0.01225	0.02202	0.02202	0.01737	0.00103	0.00103	-0.01293	0.07425	0.01607	0.02814
0.21066	0.12645	0.04138	0.02054	0.01683	0.000671982	0.000671982	0.05222	0.01666	0.01666	0.03403	0.06459	0.05313	-0.00944
0.21323	0.11621	0.02292	0.0035	-0.01767	0.01789	0.01789	-0.000705918	0.03555	0.03555	0.00776	0.07757	0.05717	-0.00463
0.2158	0.12249	0.00674	0.02992	0.04408	-0.00458	-0.00458	0.02622	0.01445	0.01445	0.01873	0.10209	0.02801	0.01621
0.21837	0.13196	0.01692	0.05164	-0.00563	-0.01519	-0.01519	0.02335	-0.00325	-0.00325	-0.01106	0.0507	0.03907	0.01905
0.22093	0.13895	-0.00931	0.04306	0.02909	0.00286	0.00286	0.02801	0.00257	0.00257	-0.00391	0.0687	0.04741	0.01709
0.2235	0.10326	-0.00683	0.03735	0.03567	0.00824	0.00824	0.01873	0.01202	0.01202	0.01006	0.06441	0.0444	0.01216
0.22607	0.1337	0.01045	0.01534	0.00482	-0.00643	-0.00643	0.03512	0.03368	0.03368	0.0022	0.0653	0.01533	0.01286
0.22864	0.11136	-0.01509	0.01673	0.03931	0.04095	0.04095	0.02267	0.02852	0.02852	0.01133	0.09718	0.061	0.00724
0.23121	0.11138	0.01205	0.03404	-0.01291	0.00828	0.00828	0.01954	0.00615	0.00615	-0.00852	0.07782	0.06289	0.01891
0.23378	0.10621	0.01919	0.02892	0.0049	0.00481	0.00481	-0.00675	0.02449	0.02449	0.01478	0.06896	0.02499	-0.01499
0.23635	0.09315	0.014	0.02651	0.00335	0.00639	0.00639	0.01743	-0.00194	-0.00194	0.02999	0.12088	0.06518	0.03496
0.23892	0.12111	0.01236	0.02767	0.00236	-0.00899	-0.00899	0.03927	0.0353	0.0353	0.01078	0.07601	0.01267	0.00311
0.24149	0.11847	0.0011	0.04594	0.03158	0.03023	0.03023	0.00127	0.0379	0.0379	0.01983	0.09009	0.00323	0.02735
0.24406	0.12588	-0.01	-0.01648	0.02607	0.01117	0.01117	0.01208	-0.00152	-0.00152	0.01301	0.04753	0.01476	0.02371
0.24662	0.12551	0.000419723	-0.00703	0.0275	0.03077	0.03077	0.03826	0.01573	0.01573	0.01093	0.04209	0.03828	0.01924
0.24919	0.13171	0.00329	0.02587	0.01512	0.02423	0.02423	0.01207	0.02902	0.02902	0.0261	0.0207	0.0588	0.03642
0.25176	0.11209	0.000114328	0.02444	0.00226	0.00411	0.00411	-0.03456	0.01394	0.01394	0.03499	0.049	0.03494	0.00845
0.25433	0.12992	0.03505	0.03715	0.02265	-0.000676296	-0.000676296	-0.01416	0.02334	0.02334	-0.01222	0.04692	0.02231	-0.00354
0.2569	0.12411	0.0403	0.0333	-0.01073	0.00413	0.00413	0.02269	0.01086	0.01086	0.00967	0.05493	0.04246	0.01589
0.25947	0.10459	-0.00294	-0.00387	0.02325	0.03098	0.03098	-0.00673	0.0089	0.0089	0.00387	0.05341	0.01199	-0.0106
0.26204	0.10228	0.01381	0.0487	0.01799	-0.00228	-0.00228	0.02118	0.01984	0.01984	0.01713	0.10688	0.01498	-0.03517
0.26461	0.12175	0.04072	0.00998	-0.02859	-0.0433	-0.0433	0.03354	0.04784	0.04784	-0.00677	0.07678	0.03448	0.01111
0.26718	0.14116	0.02024	0.00518	-0.00272	-0.01393	-0.01393	0.03293	0.03039	0.03039	0.00917	0.07984	0.04666	0.00748
0.26975	0.09063	-0.00335	-0.00255	0.000738961	0.02815	0.02815	0.00811	-0.01954	-0.01954	-0.01498	0.03535	0.03878	0.00848
0.27231	0.11936	-0.00397	0.01818	0.02826	0.00764	0.00764	0.01471	0.02535	0.02535	-0.0011	0.07991	0.03902	-0.01447
0.27488	0.10168	-0.03472	-8.19903e-05	0.03455	0.00992	0.00992	0.0181	0.00721	0.00721	0.00594	0.08166	0.0463	0.02552
0.27745	0.15106	0.00809	0.01999	0.00588	0.03753	0.03753	-0.00191	0.0356	0.0356	-0.00241	0.04525	0.01169	-0.00247
0.28002	0.10916	-0.0134	0.05447	-0.01292	0.0382	0.0382	-0.0132	0.00674	0.00674	-0.00784	0.06382	0.0207	-0.00721
0.28259	0.09592	-0.000327275	-0.000184192	0.01087	-0.00516	-0.00516	0.02808	-0.0056	-0.0056	0.00385	0.06675	0.05731	0.03421
0.28516	0.10884	0.00851	0.03509	0.00644	0.01403	0.01403	0.00465	0.03561	0.03561	-0.02758	0.01961	-0.01005	0.03084
0.28773	0.10333	-0.00663	0.03306	0.02638	-0.00425	-0.00425	0.03568	0.01573	0.01573	0.02489	0.06947	0.00856	-0.01045
0.2903	0.13917	-0.02698	0.02076	0.0207	-0.02494	-0.02494	0.03983	0.0484	0.0484	-0.02403	0.06948	0.02814	0.03489
0.29287	0.1345	-0.0092	0.02883	0.00949	0.02768	0.02768	0.00218	0.02643	0.02643	0.01443	0.04515	0.02725	0.02409
0.29544	0.12327	0.02949	0.01594	0.00519	-0.02139	-0.02139	0.02257	-0.000499305	-0.000499305	0.02134	0.02329	0.0393	-0.000706081
0.298	0.11836	-0.00779	0.01619	-0.01672	-0.01498	-0.01498	-0.00541	0.01487	0.01487	0.00375	0.07079	0.04741	-0.00416
0.30057	0.11411	-0.0103	0.02914	0.02565	0.01738	0.01738	0.0068	0.01061	0.01061	-0.02995	0.06231	0.02484	-0.000952773
0.30314	0.12808	-0.01121	0.00853	0.03192	0.00306	0.00306	0.02066	0.01154	0.01154	-0.00136	0.08371	0.04614	0.03314
0.30571	0.12318	0.02816	0.03667	0.00224	-0.02817	-0.02817	0.03552	0.03589	0.03589	0.00553	0.05204	0.02582	0.00389
0.30828	0.12849	0.00385	0.00179	0.03369	-0.01009	-0.01009	0.01213	0.00517	0.00517	0.000791554	0.05488	0.02348	0.01499
0.31085	0.10876	0.02817	0.03421	-0.0076	-0.02404	-0.02404	0.01257	-0.01183	-0.01183	0.00752	0.04351	0.02678	0.00419
0.31342	0.12606	0.02177	0.03904	0.04124	-0.02018	-0.02018	0.0217	-0.00228	-0.00228	-0.00399	0.0736	0.01335	0.00284
0.31599	0.13152	0.01916	0.05047	0.02037	0.03478	0.03478	0.01875	0.00579	0.00579	-0.00828	0.02557	0.00526	-0.00768
0.31856	0.13234	-0.02299	0.03843	-0.01114	0.02966	0.02966	0.00943	0.00034606	0.00034606	-0.0011	0.03865	0.07415	0.0371
0.32113	0.09397	0.01176	0.00712	-0.01639	-0.00136	-0.00136	0.0109	0.02372	0.02372	0.01572	0.07671	0.01749	-0.00305
0.32369	0.13272	0.02971	0.02789	-0.00631	-0.01997	-0.01997	0.01045	0.04224	0.04224	-0.02254	0.06486	0.00497	0.00702
0.32626	0.1079	-0.01809	0.02613	0.01871	-0.01957	-0.01957	0.02796	0.01931	0.01931	-0.00911	0.00104	0.01467	0.00434
0.32883	0.13191	0.0211	0.03451	-0.00522	0.01919	0.01919	0.00347	0.00563	0.00563	0.03457	0.03903	0.04149	-0.00381
0.3314	0.13517	0.00944	0.02305	0.03287	0.00598	0.00598	0.00376	0.01433	0.01433	0.01304	0.03416	-0.01123	-0.03052
0.33397	0.11178	0.01079	0.04016	0.00784	0.03247	0.03247	-0.04286	0.02329	0.02329	0.03055	0.0515	0.06696	0.00455
0.33654	0.12661	0.00442	0.0053	0.01667	-0.02401	-0.02401	0.04309	0.01501	0.01501	0.000126492	0.01169	0.01938	-0.02715
0.33911	0.14096	0.02062	0.03568	0.0213	-0.00833	-0.00833	0.03971	0.01581	0.01581	-0.01885	0.06797	0.00697	-0.02992
0.34168	0.09154	-0.00904	0.01129	0.01203	-0.03333	-0.03333	0.02356	0.00272	0.00272	0.02887	0.0608	0.0264	0.00447
0.34425	0.11038	0.00409	0.04224	0.02342	0.0183	0.0183	0.04228	0.02498	0.02498	-0.00706	0.06353	0.05086	0.0184
0.34682	0.0857	0.02361	0.00688	0.02134	-0.0094	-0.0094	0.02401	0.00986	0.00986	0.01159	0.03246	0.0259	0.0145
0.34938	0.13188	-0.01715	0.0324	0.02118	-0.00807	-0.00807	0.02268	0.04532	0.04532	0.02934	0.04961	0.00783	0.00323
0.35195	0.13235	0.01968	0.04382	0.00852	-0.0019	-0.0019	0.03175	-0.00133	-0.00133	-0.00739	0.03843	0.0441	0.0258
0.35452	0.13447	0.04675	0.03061	0.0181	-0.00717	-0.00717	0.00214	-0.0131	-0.0131	0.00175	0.06633	0.03424	-0.02373
0.35709	0.11704	0.03624	0.00348	0.01703	0.000217095	0.000217095	0.01049	0.02152	0.02152	0.00174	0.06599	-0.00184	0.000306402
0.35966	0.12475	-0.00445	0.03016	0.00694	0.02822	0.02822	0.01851	-0.01531	-0.01531	0.03336	0.04951	0.01812	0.03679
0.36223	0.12532	0.05686	0.01344	0.0041	0.00362	0.00362	0.02251	0.01671	0.01671	-0.0101	0.04735	0.03355	0.05262
0.3648	0.10416	0.01075	0.00933	0.00141	0.00506	0.00506	0.02945	0.01059	0.01059	0.05005	0.04649	0.01448	0.01457
0.36737	0.1107	0.02733	0.02723	-0.00403	0.02508	0.02508	-1.60993e-05	-0.00726	-0.00726	0.03141	0.03495	0.03633	-0.00047949
0.36994	0.08699	0.02749	0.01342	0.06314	0.01015	0.01015	0.03897	0.01415	0.01415	-0.0038	0.09311	0.03546	-0.01451
0.37251	0.0818	0.03569	0.02224	0.03486	0.00608	0.00608	-0.02242	0.01079	0.01079	0.028	0.04786	0.02571	0.0059
0.37507	0.15199	-0.03249	0.01916	0.04191	-0.03842	-0.03842	0.000351301	0.02846	0.02846	0.01397	-0.00132	0.0065	0.01869
0.37764	0.13175	0.03772	0.01491	-0.01011	-0.02272	-0.02272	0.01052	-0.01772	-0.01772	0.01694	0.04304	0.02263	0.00692
0.38021	0.13622	0.03343	0.01096	0.0286	0.00126	0.00126	-0.000740458	-0.01436	-0.01436	0.02206	0.02153	0.01979	0.00135
0.38278	0.07874	0.01667	0.01158	0.03637	-0.000905539	-0.000905539	-0.02524	0.03556	0.03556	0.0281	0.05421	0.04044	-0.00775
0.38535	0.12717	0.03062	0.02469	0.0143	-0.02327	-0.02327	0.03658	0.03799	0.03799	0.00762	0.03662	0.05492	0.01269
0.38792	0.09884	0.0213	0.01192	0.03054	0.01922	0.01922	0.01939	0.00241	0.00241	-0.01214	0.02829	0.03097	-0.02318
0.39049	0.10889	0.02005	-0.00749	0.0528	0.000557673	0.000557673	0.02952	0.01439	0.01439	0.03872	0.02579	0.02069	0.00755
0.39306	0.08533	-0.01507	0.03964	-0.00947	0.000440794	0.000440794	0.01589	0.00838	0.00838	0.00186	0.03128	0.01453	0.00116
0.39563	0.11889	0.02068	0.0424	0.01992	0.01579	0.01579	0.0186	0.00712	0.00712	0.03175	0.05325	0.01711	0.01443
0.3982	0.11107	-0.00607	0.01218	0.01736	0.00323	0.00323	0.01983	0.02909	0.02909	-0.01466	0.03845	0.04555	0.01803
0.40076	0.10879	-0.00449	0.01093	-0.00105	0.03121	0.03121	0.01899	0.00793	0.00793	-0.01041	0.02989	0.05588	-0.00827
0.40333	0.09929	0.02053	0.01107	0.02432	-0.01484	-0.01484	0.03595	-0.01551	-0.01551	0.04247	0.01095	0.035	-0.01015
0.4059	0.06347	0.03747	0.03565	0.0197	0.02017	0.02017	0.00209	-0.01207	-0.01207	0.00729	0.03442	0.0599	-0.00571
0.40847	0.12679	0.00165	0.000157373	-0.01012	-0.02259	-0.02259	0.00999	-0.00269	-0.00269	0.00751	0.03285	0.01557	-0.00255
0.41104	0.12128	0.00556	0.02795	0.02762	-0.01823	-0.01823	0.01387	0.00386	0.00386	0.03456	0.04052	-0.00696	0.01454
0.41361	0.10193	0.03575	0.0196	0.02039	-0.02912	-0.02912	0.02687	-0.01564	-0.01564	-0.00491	0.02958	0.01503	0.00572
0.41618	0.11345	0.000382014	0.03512	0.04988	0.00802	0.00802	0.02324	0.00597	0.00597	0.00391	0.04288	0.01091	-0.00952
0.41875	0.07862	0.00874	-0.00554	0.03207	-0.00306	-0.00306	0.0014	-0.0144	-0.0144	-0.00439	0.0059	0.05195	-0.0399
0.42132	0.14744	0.03233	0.02233	0.01413	-0.03169	-0.03169	0.04441	0.04396	0.04396	0.04206	0.04876	0.02495	0.01122
0.42389	0.09576	0.0111	0.01255	0.02973	0.00596	0.00596	0.00256	0.00446	0.00446	-0.00425	0.04279	0.02782	0.00251
0.42645	0.12794	0.01668	-0.01128	0.01183	-0.00387	-0.00387	0.03443	0.03674	0.03674	0.038	0.03559	0.00419	0.0059
0.42902	0.12992	-0.01596	0.00151	-0.01128	-0.00889	-0.00889	-0.00521	0.01766	0.01766	0.01308	0.0516	0.04326	0.04539
0.43159	0.09973	0.02081	0.01218	0.03647	0.02309	0.02309	0.00892	-0.00479	-0.00479	-0.0065	-0.0041	0.03431	-0.02705
0.43416	0.12608	0.01703	0.01673	0.00498	0.00777	0.00777	-0.00229	0.01949	0.01949	0.02027	0.00621	0.04073	-0.01071
0.43673	0.09733	0.00348	0.00075241	0.01491	0.00663	0.00663	0.01693	0.01645	0.01645	0.00939	0.0332	0.01491	-0.01449
0.4393	0.11192	0.00693	0.02569	0.01696	0.04044	0.04044	0.00725	0.02953	0.02953	0.0014	0.02294	0.00865	0.0374
0.44187	0.11052	-0.02114	-0.00645	-0.0258	0.02038	0.02038	0.02527	0.01334	0.01334	0.01359	0.02536	0.01529	-0.01646
0.44444	0.11158	0.04514	0.07309	-0.000885781	-0.00361	-0.00361	0.0054	0.03125	0.03125	-0.000825179	0.058	0.01785	-0.00218
0.44701	0.13183	-0.02459	-0.00575	0.00816	0.02257	0.02257	0.02303	0.01873	0.01873	0.03277	0.03033	0.0406	0.000987369
0.44958	0.11091	-0.00354	-0.00354	-0.00292	-0.01996	-0.01996	0.02172	-0.01391	-0.01391	-0.01236	0.00723	0.02562	-0.01919
0.45214	0.08749	0.03217	-0.00541	0.02203	0.01758	0.01758	0.01794	0.03016	0.03016	-0.0243	0.04819	0.01317	0.01654
0.45471	0.10405	0.03568	0.02551	0.01975	0.000802729	0.000802729	0.03492	0.000836482	0.000836482	-0.01485	0.0171	-0.00361	0.04448
0.45728	0.13837	-0.01724	0.02847	0.04347	0.00377	0.00377	0.02236	0.0068	0.0068	0.00912	0.01534	0.00363	-0.01594
0.45985	0.10507	0.01018	0.0419	-0.00395	-0.00692	-0.00692	0.06105	-0.00485	-0.00485	0.02095	0.04073	0.01842	0.00193
0.46242	0.12081	0.01906	0.01957	0.04447	0.02752	0.02752	-0.00363	-0.00246	-0.00246	0.01515	0.044	0.01823	0.00554
0.46499	0.11593	0.00531	-0.01098	0.02851	-0.03028	-0.03028	0.05272	0.00418	0.00418	0.03674	0.03721	0.02701	0.02626
0.46756	0.12685	-0.00156	0.02676	0.01494	0.00499	0.00499	0.0511	0.02086	0.02086	0.00794	0.04959	0.01587	-0.00801
0.47013	0.10951	0.00426	0.01648	0.01684	0.01728	0.01728	0.01865	-0.03809	-0.03809	0.00252	0.01768	0.000178245	0.02286
0.4727	0.13914	0.04097	-0.00372	-0.01115	-0.01215	-0.01215	0.05632	0.01787	0.01787	0.01897	0.0539	0.01553	0.02347
0.47527	0.11479	0.00994	0.02003	0.01921	0.000283251	0.000283251	0.01727	-0.000973531	-0.000973531	0.00965	0.01309	-0.01093	-0.01033
0.47783	0.1257	0.03311	0.061	0.05525	0.00402	0.00402	0.02268	0.02895	0.02895	0.01261	0.00611	0.03317	0.00169
0.4804	0.10951	0.02608	0.00971	0.00898	-0.00252	-0.00252	0.03009	-0.00449	-0.00449	-0.01458	-0.00776	0.02935	-0.00758
0.48297	0.10651	0.03424	0.02716	-0.00505	0.01096	0.01096	0.03618	0.00961	0.00961	-0.01696	0.0265	0.03599	-0.01209
0.48554	0.10644	-0.0192	0.0109	-0.0016	-0.0042	-0.0042	0.03774	0.00457	0.00457	0.01964	-0.00236	0.00719	0.01995
0.48811	0.11314	0.02623	0.02042	0.00345	0.02145	0.02145	0.03126	0.03595	0.03595	0.01357	0.00666	0.02636	0.01871
0.49068	0.07758	0.01527	0.01319	0.03679	-0.0284	-0.0284	-0.01759	0.00517	0.00517	-0.02224	0.03235	0.00921	0.00743
0.49325	0.1499	0.01021	0.02607	0.02998	-0.02458	-0.02458	0.02068	0.00526	0.00526	-0.00986	0.02043	0.01224	0.00708
0.49582	0.12815	0.01994	0.03134	-0.00312	-0.01319	-0.01319	0.02473	0.01092	0.01092	-0.00252	0.03023	0.04159	0.0046
0.49839	0.13214	0.00373	0.04442	0.00861	0.00645	0.00645	-0.01287	-0.0026	-0.0026	0.02986	0.0129	0.01483	0.04205
0.50096	0.08835	0.00725	0.01574	-0.0046	0.00579	0.00579	0.04061	0.03397	0.03397	0.00197	0.00882	0.01553	0.01089
0.50352	0.12651	0.02927	0.0435	0.00235	-0.03622	-0.03622	0.03658	0.0142	0.0142	-0.01472	0.03928	-0.0077	0.01436
0.50609	0.10878	0.00642	0.00574	0.02675	0.00289	0.00289	0.01233	0.00878	0.00878	-0.00896	0.02734	0.01403	0.0328
0.50866	0.11105	-0.00011546	0.04777	-0.01568	0.00092963	0.00092963	-0.00103	0.00618	0.00618	0.03813	0.0352	0.000764934	-0.00244
0.51123	0.10387	0.04617	0.02847	0.03093	-0.00483	-0.00483	0.04889	0.00282	0.00282	-0.00718	0.03218	0.03616	-0.01081
0.5138	0.116	-0.01242	0.02919	-0.0033	-0.01607	-0.01607	0.03228	0.02267	0.02267	-0.01201	0.0005784	0.00335	-0.0055
0.51637	0.11849	0.00805	0.01838	0.00746	-0.01748	-0.01748	0.0113	0.01316	0.01316	0.01272	0.01019	0.01456	-0.01987
0.51894	0.12209	0.01125	0.03587	0.01781	8.8229e-05	8.8229e-05	0.01174	0.01743	0.01743	0.01698	0.00809	0.02235	-0.00862
0.52151	0.10039	-0.01598	0.02001	0.03415	0.00693	0.00693	0.01324	-8.49666e-05	-8.49666e-05	-0.02281	-0.00354	0.00499	-0.02019
0.52408	0.1079	0.01097	0.00807	0.03336	0.0463	0.0463	0.0104	-0.000859384	-0.000859384	0.01647	0.00289	0.00776	0.01893
0.52665	0.09207	0.01333	0.06618	-0.01091	0.00867	0.00867	0.04129	0.04559	0.04559	0.05049	0.00795	0.01606	-0.01079
0.52921	0.11338	0.01752	-0.00312	-0.00151	0.01053	0.01053	0.02402	0.00839	0.00839	-0.0051	0.04424	-0.00906	0.03156
0.53178	0.10941	0.02916	0.02893	0.0628	-0.00206	-0.00206	0.02103	-0.00574	-0.00574	0.04527	-0.00412	0.01713	0.01006
0.53435	0.09525	0.01374	0.03041	0.01812	0.00665	0.00665	0.02093	0.017	0.017	0.00572	0.00795	0.00116	0.00809
0.53692	0.08944	0.01042	0.02204	0.03315	-0.01495	-0.01495	0.01516	0.01619	0.01619	0.00658	0.02005	0.03069	0.01636
0.53949	0.11627	0.04077	-0.00628	0.00575	0.00107	0.00107	0.01149	0.05426	0.05426	0.06148	0.01903	0.02524	0.01105
0.54206	0.10217	-0.00194	0.02596	0.0121	-0.01078	-0.01078	0.01044	-0.00331	-0.00331	0.02705	0.02474	0.00663	0.00402
0.54463	0.12951	0.0133	0.02076	-0.02399	0.00383	0.00383	0.0536	0.02199	0.02199	0.00476	0.00466	-0.0287	-0.00746
0.5472	0.10102	-0.01435	0.01363	0.02131	0.00298	0.00298	0.03548	0.00853	0.00853	-0.00493	0.00112	0.04577	0.00842
0.54977	0.11602	0.00342	0.00772	0.00762	-0.01444	-0.01444	0.01752	-0.0255	-0.0255	-0.0025	0.0406	0.01069	0.00922
0.55234	0.09735	0.01464	0.01506	-0.00159	-0.03649	-0.03649	0.01082	-0.000873439	-0.000873439	0.00893	0.00583	0.03038	0.00563
0.5549	0.10258	0.01609	0.014	0.01605	8.9048e-05	8.9048e-05	0.03663	-0.00772	-0.00772	0.01074	0.01392	0.0145	-0.02928
0.55747	0.08448	-0.000453636	0.02936	-0.01148	0.00666	0.00666	0.0369	0.00957	0.00957	0.01347	0.03882	0.03056	0.00977
0.56004	0.10733	-0.000365712	0.04312	0.00311	0.00356	0.00356	0.032	-0.04852	-0.04852	0.01047	0.02564	-0.00438	0.02298
0.56261	0.09055	-0.01161	0.00338	0.01417	0.01023	0.01023	-0.0105	-0.00934	-0.00934	-0.0126	0.0173	0.01529	-0.02915
0.56518	0.11001	0.01532	0.03947	0.01104	-0.00252	-0.00252	0.06896	-0.01281	-0.01281	0.01727	-0.00239	0.03595	0.00501
0.56775	0.10198	-0.007	0.03355	0.03088	-0.00381	-0.00381	0.02256	0.00832	0.00832	0.0103	0.00266	0.00781	0.02768
0.57032	0.13761	-0.00785	0.03965	-0.01356	-0.01506	-0.01506	-0.0048	0.02459	0.02459	0.00302	0.03332	0.01373	0.01068
0.57289	0.10023	0.00784	0.05399	-0.03921	0.04689	0.04689	0.04242	0.01552	0.01552	-0.02615	-0.01839	0.02418	-0.03117
0.57546	0.10563	0.02402	0.00798	0.01101	0.01473	0.01473	0.00625	-0.00642	-0.00642	0.00276	-0.00305	-0.00397	0.00624
0.57803	0.09606	-0.00856	0.01829	0.00501	-0.0041	-0.0041	0.0193	0.02818	0.02818	0.00387	0.00769	0.04147	-0.02735
0.58059	0.1341	0.02059	0.01907	-0.00653	0.01869	0.01869	0.00227	0.00745	0.00745	0.00555	-0.01741	-0.000651068	-0.01503
0.58316	0.09892	0.00533	0.02784	0.00506	-0.03665	-0.03665	0.02397	0.06473	0.06473	0.00283	0.03554	0.05883	-0.02326
0.58573	0.1107	-0.03103	0.01912	-0.00805	0.03141	0.03141	-0.00641	0.00687	0.00687	-0.02243	-0.00974	0.00612	0.00127
0.5883	0.0863	0.01614	0.01699	-0.0158	-0.01303	-0.01303	0.01134	0.02386	0.02386	-0.02576	-0.00179	0.01094	0.00153
0.59087	0.14073	0.00849	-0.01815	0.02725	-0.01485	-0.01485	0.01116	-0.00811	-0.00811	-3.31474e-05	-0.01386	0.03351	-0.01478
0.59344	0.10248	0.00999	0.00841	-0.00284	0.03273	0.03273	0.00363	-0.01761	-0.01761	-0.01279	0.01004	-0.00273	-0.000394422
0.59601	0.10198	-0.01847	0.02019	-0.00305	0.0038	0.0038	0.00134	0.04157	0.04157	0.00756	-0.00913	0.0427	0.00526
0.59858	0.13743	0.01889	0.01781	0.000113581	0.01031	0.01031	0.0043	-0.01115	-0.01115	0.00501	0.01717	0.04994	-0.01523
0.60115	0.15442	0.01127	-0.01583	0.00551	0.01018	0.01018	-0.000782875	-0.00499	-0.00499	-0.01298	0.02499	0.02206	0.0267
0.60372	0.11716	-0.00798	0.01547	0.02321	0.0136	0.0136	0.04086	0.01191	0.01191	0.00023411	0.00699	0.00389	-0.01885
0.60628	0.12172	-0.0129	0.04576	0.03421	0.03818	0.03818	0.00126	0.01646	0.01646	0.00278	0.01846	-0.01247	-0.0041
0.60885	0.11878	-0.00736	-0.01142	-0.01526	0.03313	0.03313	0.01675	-0.02814	-0.02814	-0.02708	-0.02184	0.000976849	0.02839
0.61142	0.11856	0.00352	0.01874	0.01699	-0.00303	-0.00303	-0.00316	0.01356	0.01356	0.02766	-0.03173	-0.01747	-0.00983
0.61399	0.11381	0.0224	-0.00776	-0.02199	-0.00611	-0.00611	-0.00623	0.01635	0.01635	-0.00243	-0.01132	0.02101	-0.0069
0.61656	0.10469	0.02017	0.00861	-0.00332	-0.00886	-0.00886	0.03158	0.02326	0.02326	0.0283	-0.01625	0.03745	0.00656
0.61913	0.08842	0.0153	0.00752	-0.00438	0.0058	0.0058	0.03727	-0.02441	-0.02441	-0.02304	-0.00259	0.00832	-0.01503
0.6217	0.09188	-0.02037	0.01089	0.00702	-0.01628	-0.01628	0.00674	-0.02057	-0.02057	0.02708	-0.00313	-0.02409	-0.01126
0.62427	0.08307	-0.0076	0.01884	-0.00723	0.01938	0.01938	0.01058	0.00954	0.00954	0.00301	-0.02608	0.03984	-0.01257
0.62684	0.11958	0.04681	0.03366	0.000645086	0.0284	0.0284	0.01505	-0.01358	-0.01358	-0.02452	0.00653	-0.01465	0.00185
0.62941	0.09173	0.01416	0.02566	0.02811	0.01916	0.01916	0.04084	0.01756	0.01756	0.000298472	-0.00707	0.00801	0.000772609
0.63197	0.1159	0.01234	0.03427	0.01573	-0.01176	-0.01176	0.03117	-0.02027	-0.02027	-0.0157	-0.00935	-0.00604	0.00745
0.63454	0.09438	-0.0152	0.05066	0.00231	-0.005	-0.005	0.02633	0.03707	0.03707	-0.00204	-0.00473	0.04016	-0.00199
0.63711	0.07208	-0.01135	0.0222	0.02513	0.02392	0.02392	0.02253	-0.00647	-0.00647	0.01841	0.00219	0.05409	0.00595
0.63968	0.10119	0.00728	0.01908	0.02363	0.04094	0.04094	-0.00222	0.01534	0.01534	0.00675	-0.00299	-0.01063	-0.02586
0.64225	0.10758	0.04335	0.02458	0.0155	-0.02094	-0.02094	0.01981	0.00212	0.00212	0.00955	0.00423	0.02953	-0.01828
0.64482	0.0991	0.02835	0.02131	0.000898569	0.02209	0.02209	0.04897	-0.00472	-0.00472	0.01802	0.00493	-0.00108	-0.00775
0.64739	0.13102	-0.00211	-0.01103	-0.00453	-0.01532	-0.01532	-0.006	0.04558	0.04558	-0.01162	0.00489	-0.00174	-0.002
0.64996	0.10901	0.00973	-0.00965	0.03527	-0.00171	-0.00171	-0.01964	-0.01847	-0.01847	-0.00921	0.01736	0.03571	-0.02668
0.65253	0.11021	-0.04865	0.00631	0.03205	-0.01913	-0.01913	-0.00994	0.01134	0.01134	0.00993	-0.01501	0.00342	0.01498
0.6551	0.08577	-0.02024	0.01884	0.004	-0.01498	-0.01498	-0.00546	-0.00601	-0.00601	-0.01532	-0.03138	0.03266	0.00843
0.65766	0.1067	0.00955	0.01018	0.00362	-0.02712	-0.02712	0.03958	-0.01666	-0.01666	-0.00922	0.00397	-0.00167	-0.02589
0.66023	0.09315	-0.0047	0.03659	-0.00579	0.01965	0.01965	0.05582	0.01741	0.01741	-0.00549	-0.0378	-0.00707	-0.00286
0.6628	0.0871	-0.02021	0.00416	0.00943	-0.01377	-0.01377	0.01454	0.00686	0.00686	-0.01583	-0.01881	-0.01622	-0.00538
0.66537	0.10098	-0.00776	0.00392	-0.00525	0.01204	0.01204	-0.00839	0.00379	0.00379	0.03507	-0.00548	-0.01077	0.00964
0.66794	0.08373	0.00221	0.00733	0.00316	-0.04166	-0.04166	0.00738	0.01775	0.01775	0.00841	-0.01035	0.00694	-0.02806
0.67051	0.07681	-0.00314	0.00634	0.00141	0.000728083	0.000728083	0.02595	-0.03239	-0.03239	0.00705	-0.03156	0.02324	-0.00529
0.67308	0.06265	0.03887	0.00403	0.00784	0.00882	0.00882	0.02662	0.03112	0.03112	-0.02375	0.00478	-0.01611	-0.00995
0.67565	0.07771	-0.01135	0.02893	0.0289	0.02072	0.02072	-0.01421	0.00463	0.00463	-0.03843	-0.00949	0.00825	-0.03448
0.67822	0.11509	0.000910449	0.03188	0.04875	0.0163	0.0163	0.04595	0.02355	0.02355	0.03454	-0.01348	0.03884	-0.0157
0.68079	0.08172	-0.00903	-0.0146	-0.01192	0.01779	0.01779	0.04582	-0.02247	-0.02247	0.01239	-0.02817	0.00392	-0.00131
0.68335	0.09731	0.00681	0.00697	0.031	0.01159	0.01159	0.02558	0.02095	0.02095	0.00884	0.03733	0.03747	-0.02367
0.68592	0.11407	0.05402	0.04012	0.02912	0.00468	0.00468	0.01322	-0.00427	-0.00427	-0.00737	-0.0153	0.01137	-0.01516
0.68849	0.10749	0.00534	0.00374	0.00477	0.00091635	0.00091635	0.01701	0.0122	0.0122	0.00643	-0.00473	-0.00812	-0.01533
0.69106	0.08218	0.02258	0.01699	0.02646	-0.01901	-0.01901	0.03677	0.0052	0.0052	-0.02822	-0.02853	-0.01127	-0.021
0.69363	0.10787	-0.02035	0.04308	0.01124	-0.00955	-0.00955	0.00113	-0.00219	-0.00219	-0.03566	0.00341	-0.0249	-0.000312505
0.6962	0.08779	-0.03119	0.0693	-8.53141e-05	-0.02434	-0.02434	0.02852	-0.00799	-0.00799	-0.02454	-0.02123	0.04051	0.02822
0.69877	0.09709	0.00906	-0.03119	0.00388	0.005	0.005	0.01384	0.01863	0.01863	-0.01417	-0.01248	0.00889	0.00284
0.70134	0.08081	-0.00234	0.00252	0.00866	0.01452	0.01452	-0.000147981	-0.00397	-0.00397	-0.0161	-0.01979	0.04102	-0.0296
0.70391	0.08008	-0.0406	-0.02844	0.01942	0.01092	0.01092	0.02281	0.00186	0.00186	-0.00687	-0.02291	-0.000742672	0.03661
0.70648	0.08947	0.01383	0.0261	0.01007	-0.03978	-0.03978	0.01871	0.00202	0.00202	-0.02719	-0.00786	-0.00702	-0.02708
0.70904	0.08222	0.02275	-0.02403	0.02549	-0.01488	-0.01488	0.00786	-0.01771	-0.01771	-0.00753	-0.0122	-0.02749	0.01589
0.71161	0.08056	-0.03171	-0.01316	0.03303	0.000965103	0.000965103	-0.00699	-0.00623	-0.00623	-0.00266	-0.02094	0.01116	0.01861
0.71418	0.09799	0.0142	-0.03288	-0.00169	0.01944	0.01944	0.00365	0.000998936	0.000998936	0.02239	-0.02004	-0.01237	-0.03252
0.71675	0.0966	0.02588	0.0032	0.02369	0.00566	0.00566	0.00563	-0.03576	-0.03576	0.000129398	-0.01437	-0.00199	-0.00399
0.71932	0.10615	-0.00282	0.01103	-0.01624	0.02907	0.02907	0.00922	0.01237	0.01237	-0.02446	0.00412	0.02033	0.02192
0.72189	0.04405	-0.01345	0.03519	-0.00693	0.00282	0.00282	0.03598	-0.00154	-0.00154	0.00345	-0.02268	-0.02871	-0.01044
0.72446	0.10168	0.03156	0.02549	-0.01355	-0.01856	-0.01856	0.01065	-0.01346	-0.01346	0.01812	0.01306	-0.01228	0.01737
0.72703	0.10363	-0.00572	-0.00176	-0.00134	0.00427	0.00427	-0.01666	-0.00246	-0.00246	-0.01324	-0.01561	0.01786	0.00329
0.7296	0.089	0.01273	-0.02619	0.01447	0.01586	0.01586	0.00517	0.00895	0.00895	-0.01813	-0.00161	-0.02196	-0.01145
0.73217	0.08585	-0.00060688	0.000635692	0.00358	-0.00202	-0.00202	0.03149	0.00256	0.00256	-0.02561	0.03794	-0.01926	-0.01737
0.73473	0.11472	0.02004	0.04718	0.03365	-0.000644284	-0.000644284	0.03057	-0.0016	-0.0016	0.00099734	-0.01892	-0.01189	-0.000367436
0.7373	0.08629	0.03455	0.00348	-0.02172	-0.02646	-0.02646	0.00284	-0.02036	-0.02036	-0.02543	-0.04084	0.02511	0.03129
0.73987	0.08147	0.03436	0.01204	-0.00884	-0.01244	-0.01244	0.02653	0.04169	0.04169	-0.000658312	-0.02772	-0.02287	0.00763
0.74244	0.06836	0.01847	0.01228	-0.02457	-0.01366	-0.01366	0.00235	0.00288	0.00288	-0.00601	-0.02857	0.00294	0.01485
0.74501	0.07041	-0.01456	-0.01675	0.00342	-0.01141	-0.01141	0.03447	0.01872	0.01872	-0.00258	0.03016	-0.0352	0.00629
0.74758	0.09686	-0.00507	0.01736	0.00539	0.01363	0.01363	0.03584	-0.01098	-0.01098	-0.00237	0.00923	0.02058	-0.01243
0.75015	0.06595	0.02378	0.03582	0.02166	-0.01692	-0.01692	0.01612	-0.00323	-0.00323	-0.02374	-0.00507	-0.00124	0.00184
0.75272	0.0685	-0.01358	0.00739	-0.000907039	-0.00891	-0.00891	-0.01254	0.01039	0.01039	-0.01138	-0.0379	-0.00103	-0.02311
0.75529	0.08406	-0.01896	0.03109	0.01224	0.00184	0.00184	0.01809	0.00515	0.00515	0.01105	0.00434	-0.00967	0.027
0.75786	0.07985	0.00337	0.04058	-0.02861	-0.0424	-0.0424	0.01501	-0.01532	-0.01532	-0.000890594	-0.02853	-3.59101e-05	0.01412
0.76042	0.08492	-0.01335	0.01249	6.46643e-05	0.01954	0.01954	0.029	-0.00561	-0.00561	-0.02776	-0.03104	-0.00172	0.02528
0.76299	0.11273	-0.03313	-0.00266	-0.00163	-0.05749	-0.05749	0.01039	-0.00375	-0.00375	-0.05877	-0.01778	-0.03314	-0.00208
0.76556	0.08766	0.02745	-0.00658	0.02016	-0.02064	-0.02064	0.00789	0.01941	0.01941	-0.02102	0.01366	-0.0048	-0.00905
0.76813	0.09463	-0.01422	-0.01669	-0.02081	-0.00718	-0.00718	0.02545	0.04676	0.04676	0.00178	-0.01454	0.0136	-0.01928
0.7707	0.08361	-0.03705	0.00759	0.02942	-0.01785	-0.01785	0.01851	0.000995972	0.000995972	-0.01939	-0.01184	-0.01652	0.01113
0.77327	0.08523	-0.00238	-0.01574	-0.01204	0.00345	0.00345	0.01266	0.01752	0.01752	-0.02165	-0.01842	0.01595	0.02459
0.77584	0.11096	-0.00122	0.00192	-0.04052	-0.03761	-0.03761	0.01436	0.02006	0.02006	0.01493	-0.03369	-0.01331	0.01495
0.77841	0.06713	-0.0207	-0.00074997	0.04178	-0.0105	-0.0105	0.01425	-0.02005	-0.02005	-0.02296	-0.02219	0.00266	-0.00211
0.78098	0.09375	-0.03307	0.01141	-0.04026	-0.00262	-0.00262	0.03063	-0.01977	-0.01977	-0.00204	-0.00811	-0.02338	0.00707
0.78355	0.06263	-0.000114132	0.02041	-0.02397	-0.03508	-0.03508	0.01643	0.02884	0.02884	-0.02058	-0.01314	-0.01714	-0.01875
0.78611	0.06485	-0.01383	0.00987	0.02384	0.01751	0.01751	0.02872	0.0344	0.0344	-0.06005	-0.02264	-0.000783857	0.03556
0.78868	0.08005	0.00267	0.0048	0.00539	-0.00454	-0.00454	-0.0079	-0.03561	-0.03561	-0.04254	-0.01997	-0.01864	0.03818
0.79125	0.08999	0.00801	0.00291	0.00935	0.00694	0.00694	-0.00575	0.03279	0.03279	-0.00607	-0.03062	-0.01583	-0.01304
0.79382	0.06895	0.00465	0.01034	0.02493	-0.01458	-0.01458	-0.01467	0.00634	0.00634	0.02775	-0.00693	-0.0154	-0.03071
0.79639	0.1178	0.00364	-0.00834	0.00894	0.00707	0.00707	0.04308	0.0098	0.0098	-0.04301	-0.01072	-0.00655	0.01206
0.79896	0.10179	0.00352	0.01705	0.01423	-0.01779	-0.01779	-0.00807	-0.02524	-0.02524	-0.0095	0.02731	-0.00212	0.01213
0.80153	0.04544	-0.0326	-0.01935	0.00302	0.02674	0.02674	0.01192	0.01258	0.01258	-0.00324	-0.01651	0.03103	-0.02264
0.8041	0.07262	0.00576	-0.02647	0.03291	0.02359	0.02359	0.02682	0.02336	0.02336	-0.00315	-0.05231	-0.02613	-0.00133
0.80667	0.06638	-0.00905	0.0095	0.01011	0.00231	0.00231	0.03687	-0.02309	-0.02309	0.03573	-0.00273	-0.04961	0.00766
0.80924	0.06535	-0.02285	0.00392	-0.000528164	-0.01361	-0.01361	0.00612	0.0152	0.0152	-0.00804	-0.00964	-0.000936005	-0.01455
0.8118	0.07708	0.01384	0.00452	0.03004	-0.04081	-0.04081	0.02879	0.02349	0.02349	-0.02127	-0.02139	-0.0338	-0.01017
0.81437	0.08289	-0.01292	-0.01275	-0.01111	-0.01579	-0.01579	-0.01432	-0.03	-0.03	0.01116	-0.00616	-0.00387	0.02786
0.81694	0.11192	-0.00693	0.02057	-0.00489	-0.0333	-0.0333	-0.00479	0.00876	0.00876	-0.04176	-0.03464	-0.03705	-0.00623
0.81951	0.10459	-0.03726	0.02508	-0.01048	-0.00606	-0.00606	0.00163	-0.00994	-0.00994	-0.000334513	0.00413	0.01795	0.01158
0.82208	0.0718	0.01305	0.00413	0.01466	-0.01963	-0.01963	0.0257	0.02299	0.02299	-0.02017	0.00883	-0.00784	0.01239
0.82465	0.09043	0.00173	-0.01497	0.01553	-0.02177	-0.02177	0.00138	0.00873	0.00873	-0.00873	-0.02958	-0.01497	0.02773
0.82722	0.05287	-0.00696	1.38367e-05	0.0231	-0.01894	-0.01894	0.00365	0.01637	0.01637	-0.00806	0.01223	0.01801	0.01226
0.82979	0.05495	-0.05579	0.00789	-0.00443	0.0179	0.0179	-0.02322	0.04372	0.04372	-0.02798	-0.03923	0.00231	0.0128
0.83236	0.07546	-0.01527	-0.01352	-0.00405	-0.00314	-0.00314	0.01942	-0.00123	-0.00123	-0.02462	-0.000313045	-0.000476219	0.02985
0.83493	0.07913	0.04033	0.00777	-0.00971	0.00141	0.00141	0.02982	0.04022	0.04022	-0.02514	-0.022	-7.40297e-05	-0.000314955
0.83749	0.04102	0.00654	-0.00602	0.00124	-0.01241	-0.01241	0.02119	0.01069	0.01069	0.013	-0.02234	-0.02136	0.02981
0.84006	0.04289	0.02527	-0.01882	-0.00336	0.02401	0.02401	0.01823	-0.00201	-0.00201	-0.00775	-0.01123	-0.0112	-0.01139
0.84263	0.09366	0.0015	-0.01756	0.00929	0.02148	0.02148	0.00273	0.03192	0.03192	0.00416	-0.00814	-0.0321	0.01877
0.8452	0.06472	0.00532	-0.0162	0.01385	0.02831	0.02831	0.0084	-0.01424	-0.01424	-0.03873	-0.0455	-0.02325	0.00324
0.84777	0.0778	-0.01703	-0.0321	-0.00549	-0.04323	-0.04323	0.04412	0.0114	0.0114	-0.02503	-0.02658	0.04712	-0.00607
0.85034	0.0833	0.01298	0.000659636	0.02226	-0.01146	-0.01146	0.02284	0.00605	0.00605	-0.00512	-0.00483	-0.00294	0.02627
0.85291	0.06727	-0.00012397	-0.01295	0.06027	0.000648445	0.000648445	-0.02359	-0.01506	-0.01506	0.02549	-0.02973	-0.03104	0.00831
0.85548	0.06616	0.00398	0.02066	0.03953	-0.00981	-0.00981	0.01754	0.01119	0.01119	-0.000682685	-0.02679	-0.00108	-0.01662
0.85805	0.11709	0.01246	-0.03126	0.03146	-0.03784	-0.03784	0.00239	0.0171	0.0171	-0.03154	-0.00707	-0.04844	0.01204
0.86062	0.06777	-0.01633	-0.01474	-0.00938	-0.00631	-0.00631	0.01459	0.00982	0.00982	-0.04367	-0.00743	-0.01209	-0.01981
0.86318	0.07244	0.01864	-0.01938	-0.021	-0.01579	-0.01579	0.01921	0.00779	0.00779	-0.02112	-0.01059	-0.00303	-0.00556
0.86575	0.04548	0.0019	-0.00964	-0.02185	0.00725	0.00725	0.05286	-0.03086	-0.03086	-0.01558	-0.00625	0.01081	0.01898
0.86832	0.06761	0.03514	-0.04072	0.01341	-0.02625	-0.02625	0.02179	0.01265	0.01265	0.02425	-0.00382	-0.01111	-0.00471
0.87089	0.08425	-0.01861	-0.01906	-0.00811	0.01119	0.01119	0.04159	0.01126	0.01126	-0.02656	-0.00822	-0.04874	-0.02182
0.87346	0.06283	-0.00475	-0.01051	0.01923	0.01248	0.01248	0.03362	0.01164	0.01164	0.01671	0.000450158	0.00188	-0.00901
0.87603	0.06972	0.01821	0.03957	0.04384	-0.00696	-0.00696	0.02063	0.02248	0.02248	-0.03781	-0.06183	-0.02876	-0.02195
0.8786	0.07724	-0.018	0.01081	0.000125361	-0.0195	-0.0195	-0.00873	-0.00308	-0.00308	0.02707	0.01035	0.02212	0.00809
0.88117	0.08374	0.00497	-0.01275	0.02485	0.00516	0.00516	0.03727	-0.02682	-0.02682	-0.01332	-0.02909	0.00707	0.00139
0.88374	0.0612	0.02384	-0.0125	-0.02305	0.00709	0.00709	-0.0035	-0.0112	-0.0112	0.00508	-0.01866	-0.03042	0.00514
0.88631	0.07452	0.02113	-0.000404484	-0.01503	-0.00501	-0.00501	0.06181	-0.00572	-0.00572	0.0087	0.00671	0.00232	-0.000179501
0.88887	0.06682	-0.01596	-0.01144	0.01932	0.02755	0.02755	0.01624	0.02277	0.02277	-0.01632	-0.03574	-0.00145	-0.02621
0.89144	0.05542	-0.02502	0.00147	-0.00606	-0.03364	-0.03364	0.03896	-0.02605	-0.02605	0.00356	-0.0041	0.00656	0.00069309
0.89401	0.08921	0.01971	0.01158	0.0642	-0.01217	-0.01217	0.01254	-0.00757	-0.00757	-0.02936	-0.01972	-0.03034	-0.00522
0.89658	0.07091	0.00343	0.03878	0.02336	-0.01097	-0.01097	0.01219	-0.01217	-0.01217	0.00251	-0.03945	0.00676	-0.00256
0.89915	0.09125	0.01455	0.0131	0.00378	-0.01702	-0.01702	-0.01214	-0.01786	-0.01786	-0.01379	-0.00889	0.01963	0.02931
0.90172	0.07601	0.00555	-0.02011	-0.00513	-0.00351	-0.00351	-0.00326	0.04117	0.04117	-0.00531	-0.0046	0.00277	-0.00924
0.90429	0.0951	0.02223	0.00587	0.00667	-0.0175	-0.0175	-0.00402	0.00928	0.00928	0.000491616	-0.01131	-0.00625	-0.03741
0.90686	0.12752	-0.01968	0.00234	-0.00703	0.01136	0.01136	-0.02443	0.02825	0.02825	-0.00202	0.00496	0.00218	0.00606
0.90943	0.09134	0.04215	-0.00657	-0.00824	-0.02093	-0.02093	0.03237	-0.01708	-0.01708	0.000129405	0.00455	0.01381	0.03345
0.912	0.06368	-0.01892	0.0178	0.04702	0.01259	0.01259	0.000970913	0.01747	0.01747	0.02814	0.00651	-0.00327	-0.01408
0.91456	0.11316	0.00467	0.00195	0.01784	-0.01799	-0.01799	0.01795	-0.01374	-0.01374	0.01258	-0.03986	0.01752	-0.00744
0.91713	0.0684	-0.00832	0.02754	-0.00909	-0.03594	-0.03594	-0.01554	-0.00888	-0.00888	0.02787	-0.02195	0.00251	-0.01161
0.9197	0.06769	0.00865	0.02066	0.00216	-0.00377	-0.00377	0.03923	-0.00596	-0.00596	0.02306	-0.02805	-0.00714	0.01815
0.92227	0.07351	-0.01135	0.00598	0.00521	-0.04469	-0.04469	0.03235	-0.0012	-0.0012	0.01599	-0.01462	-0.01208	0.01053
0.92484	0.08585	-0.00211	0.0106	0.02873	0.01006	0.01006	-0.0024	0.00453	0.00453	0.01851	-0.00211	0.02935	0.00283
0.92741	0.06221	0.02877	0.01385	-0.01211	-0.0193	-0.0193	0.04041	0.00739	0.00739	-0.00409	0.01045	0.01931	0.00182
0.92998	0.05496	0.00529	-0.01713	-0.00859	-0.03342	-0.03342	-0.00302	0.01308	0.01308	0.00673	-0.0117	-0.02662	-0.00454
0.93255	0.06044	0.01579	-0.00315	0.00694	-0.03924	-0.03924	0.00228	-0.000170656	-0.000170656	-0.00777	-0.00668	0.0249	0.01412
0.93512	0.07418	-0.01599	0.02575	-0.0143	-0.02766	-0.02766	0.00701	-0.01679	-0.01679	-0.01604	-0.0402	-0.01121	-0.0035
0.93769	0.0668	0.00484	0.01707	0.02944	-0.0186	-0.0186	-0.03723	0.02842	0.02842	-0.01231	0.00954	-0.01594	-0.00772
0.94025	0.08516	0.01097	-0.04325	0.01006	-0.00614	-0.00614	-0.00401	-0.00265	-0.00265	-0.01125	-0.0241	-0.00412	0.00316
0.94282	0.08075	0.03063	0.00522	0.00867	0.01089	0.01089	-0.0158	-0.01872	-0.01872	0.00995	-0.03589	0.008	0.02929
0.94539	0.10018	0.02269	0.02054	-0.00714	0.000614497	0.000614497	0.01793	0.04381	0.04381	-0.00419	-0.01648	0.00924	0.00945
0.94796	0.07039	0.02208	0.00388	-0.00156	-0.02043	-0.02043	0.03055	-0.04757	-0.04757	0.00827	0.01015	-0.01285	-0.0278
0.95053	0.07826	0.00485	0.01791	0.00652	-0.03487	-0.03487	-0.00902	0.00811	0.00811	0.00036138	-0.00515	0.00547	-0.00864
0.9531	0.08456	0.02036	0.00265	0.000111435	-0.00209	-0.00209	0.02637	0.02237	0.02237	-0.01793	-0.02099	0.01266	0.03046
0.95567	0.09229	0.01521	0.02715	0.00803	-0.00806	-0.00806	0.0135	0.02499	0.02499	-0.03222	0.0014	0.00649	0.0164
0.95824	0.08612	-0.00548	0.01868	-0.01248	-0.02283	-0.02283	-0.01041	0.02137	0.02137	-0.03205	0.00422	-0.01945	0.01362
0.96081	0.06156	0.00336	0.0305	-0.0019	-0.02832	-0.02832	0.03384	0.01198	0.01198	-0.02638	0.00445	-0.00546	-0.02916
0.96338	0.05551	-0.03129	-0.03012	-0.03992	-0.000191398	-0.000191398	0.01086	0.0302	0.0302	0.00373	0.00631	-0.000616603	-0.01385
0.96594	0.06699	-0.00461	-0.01586	-0.01633	-0.01068	-0.01068	-0.01537	0.02706	0.02706	-0.0129	0.00371	0.03092	0.00863
0.96851	0.03286	0.02261	0.0163	-0.00192	0.01025	0.01025	0.03218	-0.01974	-0.01974	-0.01195	0.00201	0.0161	0.02005
0.97108	0.05369	0.00405	0.00651	-0.02397	-0.00685	-0.00685	-0.0097	-0.01848	-0.01848	0.01523	0.00475	0.01793	-0.01065
0.97365	0.05675	0.0208	0.04418	0.03393	-0.02386	-0.02386	0.01963	-0.00266	-0.00266	0.00437	-0.02395	-0.00736	-0.01011
0.97622	0.07152	-0.01501	0.04522	0.00457	-0.02292	-0.02292	0.0047	-0.01142	-0.01142	0.0153	-0.01403	0.00278	-0.00757
0.97879	0.08183	-0.00756	0.05506	-0.01692	-0.02483	-0.02483	0.01442	0.004	0.004	0.00981	-0.01613	0.0288	0.01394
0.98136	0.08635	-0.00526	0.0156	0.02285	-0.01934	-0.01934	0.06974	-0.01609	-0.01609	-0.01408	-0.00908	0.01397	-0.01225
0.98393	0.06175	0.00549	-0.01054	-0.01392	-0.02554	-0.02554	-0.00913	-0.0253	-0.0253	-0.01266	0.0265	0.04273	0.00562
0.9865	0.08612	-0.01078	0.01527	0.02348	-0.03738	-0.03738	0.03851	-0.00471	-0.00471	0.03679	0.00168	0.01684	0.01006
0.98907	0.07398	-0.02869	0.00492	-0.01067	-0.01159	-0.01159	-0.01654	-0.0207	-0.0207	-0.04188	-0.01625	0.00227	0.01106
0.99163	0.05068	-0.01733	0.02514	0.01588	-0.01083	-0.01083	-0.00208	0.00872	0.00872	-0.01234	0.00197	-0.03387	0.00967
0.9942	0.07606	0.03061	0.00956	-0.00495	-0.00527	-0.00527	0.0049	-0.0385	-0.0385	-0.00859	-0.01946	-0.00795	0.01069
0.99677	0.07721	-0.02562	0.00646	-0.01877	-0.00595	-0.00595	0.01661	0.00356	0.00356	-0.03022	0.000287072	0.00485	-0.00852
0.99934	0.0267	0.03019	-0.03733	-0.00866	0.02431	0.02431	-0.02219	-0.02627	-0.02627	-0.03056	-0.00385	0.00358	-0.01199
1.00191	0.08947	0.04918	-0.01805	-0.00094282	-0.00594	-0.00594	0.03025	-0.01145	-0.01145	0.01298	-0.02615	0.03621	-0.01764
1.00448	0.05554	0.00667	-0.00932	-0.00422	-0.03123	-0.03123	0.00494	0.03788	0.03788	-0.02062	-0.00901	0.02888	0.02596
1.00705	0.04471	0.01046	0.0088	-0.00107	0.041	0.041	0.03046	0.01365	0.01365	0.02938	-0.00911	-0.02326	0.01085
1.00962	0.05141	-0.02158	-0.02677	-0.01432	-0.03496	-0.03496	0.0253	-0.01423	-0.01423	-0.00693	-0.02148	0.03595	0.00622
1.01219	0.08013	-0.00952	0.00826	-0.01978	-0.01744	-0.01744	0.00353	0.0402	0.0402	-0.00672	0.00818	0.01876	0.0237
1.01476	0.08502	0.0045	0.00355	0.006	-0.0112	-0.0112	0.03289	-0.02249	-0.02249	0.00171	-0.02013	-0.01155	0.000592696
1.01732	0.07546	0.01197	0.03181	-0.0201	-0.01981	-0.01981	0.0235	-0.00934	-0.00934	-0.00485	0.000837768	0.00696	-0.00946
1.01989	0.07253	0.000534087	-0.00558	0.01176	-0.01326	-0.01326	0.03115	0.00339	0.00339	-0.00446	0.01702	0.000119843	-0.03289
1.02246	0.07086	-0.01455	-0.01248	0.02759	-0.00135	-0.00135	0.000515679	-0.01562	-0.01562	-0.02818	-0.01893	0.01615	0.02119
1.02503	0.05591	-0.01874	-0.01253	0.03133	0.000887848	0.000887848	0.01268	0.0177	0.0177	-0.00587	-0.03675	0.02857	0.02666
1.0276	0.08298	-0.00822	-0.03034	0.02364	-0.01242	-0.01242	0.03621	0.00767	0.00767	0.000395301	-0.00466	-0.04263	-0.00141
1.03017	0.07601	0.00421	0.01998	-0.02936	0.00339	0.00339	0.02058	0.01979	0.01979	-0.02819	-0.00915	0.059	0.00484
1.03274	0.06009	-0.01171	-0.00947	0.03625	-0.00855	-0.00855	0.03375	0.00157	0.00157	0.01612	-0.01411	0.00897	0.000286226
1.03531	0.07874	-0.0021	0.03295	-0.00644	-0.01358	-0.01358	0.00939	-0.00875	-0.00875	-0.01141	0.00264	0.01154	0.00134
1.03788	0.08113	-0.00267	0.00387	0.01004	-0.00963	-0.00963	0.00984	0.03351	0.03351	-0.02848	-0.00462	-0.00659	0.0348
1.04045	0.08329	-0.00433	-0.00615	-0.01028	-0.02825	-0.02825	-0.00126	-0.01808	-0.01808	0.00599	-0.02243	-0.03082	-0.01771
1.04301	0.07083	-0.01271	0.01091	0.02797	-0.00329	-0.00329	0.01101	0.00261	0.00261	0.02281	0.00488	0.000611317	-0.03693
1.04558	0.06477	0.05807	0.03209	-0.01565	-0.00307	-0.00307	0.02008	-0.01478	-0.01478	0.01484	-0.04676	0.01876	-0.01834
1.04815	0.07352	-0.00238	0.02272	0.02432	0.00748	0.00748	0.0122	-0.02899	-0.02899	-0.00107	0.01707	0.00741	-0.01344
1.05072	0.04302	0.01938	-0.00262	-0.02946	-0.03731	-0.03731	0.04458	-0.01397	-0.01397	0.0289	-0.02944	0.01707	-0.01916
1.05329	0.05846	0.02003	-0.04465	0.01156	0.01995	0.01995	-0.02002	-0.02098	-0.02098	0.01256	-0.02465	0.00537	-0.01365
1.05586	0.05423	-0.01979	-0.03517	0.00678	-0.03187	-0.03187	-0.00839	0.01063	0.01063	0.04147	0.03911	0.01674	0.02052
1.05843	0.04975	-0.00914	-0.02362	0.01327	-0.01319	-0.01319	0.02166	0.02043	0.02043	0.01188	-0.02715	-0.02293	0.03978
1.061	0.07848	-0.01147	-0.01595	0.00592	-0.00422	-0.00422	0.02651	-0.00199	-0.00199	0.01248	0.0115	0.01238	0.02449
1.06357	0.07535	0.00653	-0.000253487	0.00288	-0.00777	-0.00777	-0.02483	-0.02171	-0.02171	0.01376	0.01761	-0.00207	0.02041
1.06614	0.06209	-0.04628	0.03015	0.02279	-0.02573	-0.02573	0.00771	-0.00774	-0.00774	0.01345	0.00813	0.00833	-0.00326
1.0687	0.09555	-0.00958	-0.03447	0.01056	-0.00804	-0.00804	0.00736	-0.00893	-0.00893	0.00928	-0.00932	0.01149	-0.00344
1.07127	0.06768	0.02689	-0.01498	0.01379	0.00463	0.00463	0.06548	-0.01298	-0.01298	0.01377	-0.01915	0.01239	-0.00258
1.07384	0.10145	-0.01514	0.00315	-0.000902538	-0.02982	-0.02982	0.02133	-0.01641	-0.01641	-0.0081	0.01143	-0.04389	-0.01826
1.07641	0.0597	-0.01754	-0.00868	-0.03322	-0.01927	-0.01927	0.0113	-0.00611	-0.00611	0.0142	-0.02922	0.01798	-0.01215
1.07898	0.05192	0.03436	-0.02011	-0.00461	-0.02665	-0.02665	-0.04294	0.00417	0.00417	0.02573	-0.01226	0.01724	-0.00298
1.08155	0.04547	0.00859	-0.00115	0.00428	-0.01847	-0.01847	0.02541	-0.00279	-0.00279	0.01622	-0.01924	0.01712	0.01084
1.08412	0.05957	-0.01225	0.00431	0.0126	-0.05706	-0.05706	0.02467	6.09458e-05	6.09458e-05	-0.00945	-0.03424	0.01557	0.01515
1.08669	0.05354	-0.0255	0.03412	-0.01246	-0.02375	-0.02375	-0.00838	-0.00859	-0.00859	0.01617	0.01653	-0.04123	0.00733
1.08926	0.09404	-0.008	-0.00558	-0.04206	0.00933	0.00933	-0.02606	0.00679	0.00679	0.00935	0.01437	0.01096	0.02786
1.09183	0.06472	-0.00296	-0.02942	-0.01335	-0.03806	-0.03806	0.01522	0.00353	0.00353	-0.01906	-0.01465	-0.0031	-0.03831
1.09439	0.07936	-0.02829	0.02075	0.00401	-0.01334	-0.01334	0.03505	-0.0144	-0.0144	0.00255	-0.02223	-0.02947	0.01628
1.09696	0.05476	0.00879	-0.01801	-0.0124	-0.05266	-0.05266	-0.00947	0.03728	0.03728	-0.04245	-0.000394197	0.00555	0.00928
1.09953	0.06666	0.01712	0.00832	0.02636	-0.01245	-0.01245	-0.00501	-0.02917	-0.02917	0.00168	-0.01337	0.01496	0.0243
1.1021	0.04089	-0.01004	-0.00811	0.01024	-0.02945	-0.02945	-0.0226	0.01157	0.01157	-0.02776	0.01071	0.04471	0.01159
1.10467	0.06893	0.00714	0.0203	0.00239	-0.00897	-0.00897	-0.00868	-0.00445	-0.00445	0.00888	-0.00102	0.003	-0.02157
1.10724	0.03596	0.01743	-0.02282	-0.00509	0.01156	0.01156	0.03498	0.01115	0.01115	-0.000764627	-0.03041	-0.02072	-0.00706
1.10981	0.06111	0.01214	-0.00661	-0.02275	-0.01679	-0.01679	0.02456	-0.01999	-0.01999	-0.00662	-0.00699	0.01289	0.00888
1.11238	0.06283	0.00562	-0.00288	-0.02092	0.0026	0.0026	0.00729	0.01393	0.01393	-0.02817	0.00418	0.00113	-0.02348
1.11495	0.06586	-0.01715	0.01218	-0.00516	-0.01281	-0.01281	-0.01669	0.000252845	0.000252845	-0.01952	0.00421	0.00737	0.01391
1.11752	0.01586	-0.0233	0.0161	-0.02399	-0.00867	-0.00867	-0.03118	0.04002	0.04002	-0.02621	0.00372	-0.03675	0.02401
1.12008	0.09407	0.00382	-0.02003	0.00488	0.02339	0.02339	-0.0182	-8.04628e-05	-8.04628e-05	-0.02682	0.0043	0.03071	0.0288
1.12265	0.0463	0.05061	0.02138	0.00235	-0.01392	-0.01392	0.00137	-0.00852	-0.00852	-0.06203	-0.02548	-0.00765	-0.0187
1.12522	0.05711	-0.03053	0.0036	-0.03017	-0.02401	-0.02401	-0.02242	0.01852	0.01852	-0.01717	-0.05058	0.01417	0.01454
1.12779	0.03553	-0.02515	-0.00903	-0.000315498	-0.02253	-0.02253	-0.03656	0.01064	0.01064	-0.02998	-0.00403	0.000402984	0.01458
1.13036	0.04331	0.01034	-0.02574	-0.01402	-0.04081	-0.04081	0.02444	-0.03508	-0.03508	0.000787453	-0.00676	0.02215	0.01545
1.13293	0.05955	-0.03598	-0.01024	-0.00395	-0.01252	-0.01252	0.01786	-0.01885	-0.01885	0.00323	-0.02346	0.02401	0.00873
1.1355	0.07648	-0.000481242	0.01729	0.01326	-0.04867	-0.04867	-0.03519	0.0261	0.0261	-0.047	-0.02122	-0.01842	-0.01068
1.13807	0.02622	-0.00506	0.0025	0.00564	-0.01221	-0.01221	0.02402	0.007	0.007	-0.00735	0.01759	0.00753	0.01667
1.14064	0.07969	-0.03278	0.01416	0.01538	0.00666	0.00666	-0.00363	0.04332	0.04332	0.0092	0.01631	-0.03329	0.03056
1.14321	0.01257	-0.0218	0.00201	-0.01091	-0.03332	-0.03332	0.01855	0.01263	0.01263	0.00228	-0.006	-0.0172	0.00564
1.14577	0.04746	-0.01251	0.00906	-0.02721	-0.03352	-0.03352	0.00818	0.01656	0.01656	0.00242	-0.00946	-0.01632	-0.01122
1.14834	0.07388	-0.000161794	-0.01251	-0.00827	0.00744	0.00744	-0.01624	-0.02162	-0.02162	0.00857	-0.01983	0.00717	-0.00153
1.15091	0.07116	-0.01158	-0.01234	-0.01191	0.00908	0.00908	0.03712	-0.01658	-0.01658	-0.00623	-0.02008	-0.00509	0.01182
1.15348	0.06222	0.01112	0.02813	-0.02024	0.00245	0.00245	-0.0301	0.01496	0.01496	-0.03607	-0.00296	-0.00913	0.00292
1.15605	0.03466	0.01723	0.00782	-0.02283	-0.03611	-0.03611	-0.0054	-0.00138	-0.00138	0.01226	-0.01672	0.02301	-0.0208
1.15862	0.02845	-0.02089	-0.04102	-0.02113	0.000379641	0.000379641	0.00656	-0.0181	-0.0181	-0.03123	-0.01642	-0.00275	-0.01869
1.16119	0.04779	0.0122	-0.01473	0.02234	-0.03383	-0.03383	-0.00791	0.0227	0.0227	-0.00988	-0.00875	-0.02711	-0.04318
1.16376	0.0324	-0.00154	0.01088	-0.0072	0.00198	0.00198	0.00149	-0.00216	-0.00216	0.01044	-0.03881	-0.00861	-0.00592
1.16633	0.03274	-0.03708	0.031	0.02011	-0.01899	-0.01899	-0.00618	0.02654	0.02654	-0.0247	-0.00367	-0.01626	0.00854
1.1689	0.0359	0.02921	-0.02471	0.02955	-0.04001	-0.04001	0.00534	0.03793	0.03793	-0.02476	-0.00686	-0.05263	0.00979
1.17146	0.05721	-0.01702	-0.00337	0.0078	-0.011	-0.011	0.0186	-0.02991	-0.02991	-0.01671	-0.00545	0.00658	-0.00112
1.17403	0.04236	-0.02542	0.00429	0.00874	-0.02502	-0.02502	0.00423	0.00228	0.00228	0.02588	-0.03838	0.01663	-0.02188
1.1766	0.07445	-0.02129	-0.01388	0.00574	-0.04141	-0.04141	-0.02621	0.00814	0.00814	-0.0093	-0.01315	-0.02332	-0.01295
1.17917	0.04101	-0.00151	-0.00675	-0.02072	0.00512	0.00512	0.01197	0.01821	0.01821	0.03547	-0.03678	0.00263	-0.04584
1.18174	0.0666	0.000954402	-0.04274	0.000313658	-0.03686	-0.03686	0.01308	-0.01167	-0.01167	-0.00882	-0.01489	0.00151	-0.01267
1.18431	0.06843	0.00635	-0.01619	0.03151	0.0174	0.0174	0.01118	0.01277	0.01277	-0.01878	0.0027	-0.00998	-0.02751
1.18688	0.03694	-0.01066	-0.02032	-0.03753	-0.02982	-0.02982	0.01512	0.00702	0.00702	0.01918	-0.02143	-0.02755	-0.02844
1.18945	0.0525	-0.01896	-0.03822	-0.00455	-0.00654	-0.00654	-0.0266	0.02074	0.02074	-0.02721	0.00189	-0.02205	0.00462
1.19202	0.06186	-0.03113	-0.02514	-0.02342	-0.01959	-0.01959	0.02877	0.03815	0.03815	-0.06568	0.0105	-0.02369	-0.00337
1.19459	0.04762	0.00272	0.03808	-0.00925	-0.02322	-0.02322	0.01691	0.00609	0.00609	-0.02987	0.02887	-0.00305	-0.01278
1.19715	0.08263	-0.01683	0.01731	-0.00317	-0.02007	-0.02007	-0.02193	-8.97769e-06	-8.97769e-06	-0.01668	-0.01071	-0.00812	0.01833
1.19972	0.0573	-0.02274	-0.00596	-0.01942	-0.00605	-0.00605	-0.01868	-0.00133	-0.00133	-0.028	0.02592	-0.00442	0.00208
1.20229	0.0826	-0.02494	0.00254	0.01549	-0.03106	-0.03106	0.00479	-0.00868	-0.00868	-0.00939	-0.01658	-0.02521	0.02637
1.20486	0.05471	-0.04099	0.039	-0.00292	-0.00769	-0.00769	0.00173	-0.0079	-0.0079	-0.00179	0.01539	0.01168	0.01006
1.20743	0.04475	-0.00586	0.00279	0.00905	-0.01969	-0.01969	0.01594	0.01021	0.01021	-0.02479	-0.03433	0.00744	-0.00663
1.21	0.04994	-0.00734	0.00773	0.00716	-0.05266	-0.05266	-0.00579	-0.00842	-0.00842	-0.01137	-0.01803	-0.01259	-0.00544
1.21257	0.05249	-0.000627284	-0.03658	-0.00808	-0.000925018	-0.000925018	0.00157	-0.00159	-0.00159	-0.02316	0.01219	-0.0223	-0.02074
1.21514	0.03193	-0.02749	0.0347	0.00132	0.00609	0.00609	-0.03564	-0.03717	-0.03717	-0.0288	-0.02075	-0.00319	0.01494
1.21771	0.07291	0.00485	-0.0264	-0.01101	-0.0135	-0.0135	0.0085	-0.04438	-0.04438	0.0085	-0.05681	-0.03461	-0.03415
1.22028	0.07347	-0.01446	-0.00288	-0.01008	-0.0013	-0.0013	0.03037	0.02509	0.02509	0.00669	-0.00707	0.01109	-0.01189
1.22284	0.05311	-0.03822	-0.01504	-0.03527	-0.01556	-0.01556	-0.00229	0.02399	0.02399	-0.03935	-0.00622	-0.00136	-0.01121
1.22541	0.04101	0.00422	-0.03141	0.00126	-0.02887	-0.02887	0.01111	-0.00902	-0.00902	-0.02206	0.00535	-0.01471	0.01219
1.22798	0.0512	-0.02653	-0.01092	0.01467	-0.02083	-0.02083	0.03369	0.01285	0.01285	-0.01785	-0.00802	-0.00509	-0.01926
1.23055	0.04632	-0.00859	0.03241	-0.02609	0.01907	0.01907	-0.03337	0.0229	0.0229	-0.06689	-0.0189	-0.00698	0.01923
1.23312	0.04947	-0.04043	0.02258	-0.02169	-0.02225	-0.02225	0.00167	-0.000468601	-0.000468601	0.00215	-0.04456	0.0552	-0.00997
1.23569	0.06285	-0.02054	-0.01324	0.00662	0.02877	0.02877	0.04612	-0.05852	-0.05852	-0.00302	0.01086	0.01287	-0.02813
1.23826	0.05087	0.00349	0.0222	-0.02131	-0.00863	-0.00863	0.01197	0.01593	0.01593	-0.04155	-0.02595	0.00688	-0.01772
1.24083	0.02017	-0.00523	0.00231	0.00146	0.00116	0.00116	0.02123	-0.00536	-0.00536	-0.0219	-0.03972	-0.03727	0.00753
1.2434	0.05053	-0.06301	0.02214	-0.00102	0.000946365	0.000946365	0.00836	0.03596	0.03596	-0.01191	-0.00629	-0.03534	-0.01018
1.24597	0.04381	-0.05459	-0.01132	-0.02712	-0.01507	-0.01507	0.03351	-0.01674	-0.01674	-0.02984	-0.03153	-0.02617	-0.0244
1.24853	0.04615	-0.01679	0.03235	0.00352	-0.00678	-0.00678	0.05596	-0.03215	-0.03215	-0.00107	0.0101	-0.00192	-0.02031
1.2511	0.03513	-0.03689	0.02642	-0.01241	-0.00706	-0.00706	0.02584	0.02028	0.02028	-0.01956	-0.0256	0.01566	-0.00577
1.25367	0.07127	0.000291322	0.02508	0.0113	-0.02185	-0.02185	-0.01771	-0.000859481	-0.000859481	-0.00602	-0.04305	0.01933	-0.000152333
1.25624	0.0435	-0.01016	-0.00198	-0.0051	-0.018	-0.018	-0.01921	-0.00716	-0.00716	-0.0332	0.01809	-0.05894	-0.02989
1.25881	0.06357	0.00117	-0.04134	-0.00264	-0.00974	-0.00974	0.00551	-0.00333	-0.00333	-0.00596	-0.03375	0.00742	0.00305
1.26138	0.03536	-0.05412	0.0106	-0.00216	-0.01448	-0.01448	0.00162	0.01342	0.01342	-0.03549	-0.02799	0.00429	0.02048
1.26395	0.0303	-0.00531	0.00394	-0.0095	-0.01011	-0.01011	0.00186	0.02092	0.02092	-0.01468	-0.03201	-0.0263	-0.00462
1.26652	0.05673	-0.00619	0.04909	-0.00312	-0.00358	-0.00358	-0.02075	-0.04603	-0.04603	0.03249	0.01465	-0.00327	-0.0387
1.26909	0.06671	0.00969	-0.01432	0.02126	0.01768	0.01768	-0.02714	0.00544	0.00544	-0.01339	-0.01176	0.0047	-0.00954
1.27166	0.0241	-0.02885	-0.03021	-0.0414	-0.02398	-0.02398	0.00826	-0.01983	-0.01983	-0.02009	-0.01618	-0.02699	-0.03496
1.27422	0.05819	-0.05753	0.02999	-0.02323	-0.00843	-0.00843	0.00379	-0.02508	-0.02508	-0.01097	-0.01363	-0.01216	0.01492
1.27679	0.0611	0.00363	0.02426	-0.00164	-0.0139	-0.0139	0.01919	-0.000784446	-0.000784446	-0.00104	-0.01601	-0.03691	-0.00366
1.27936	0.05354	-0.01449	-0.00238	0.00983	-0.021	-0.021	0.0234	0.01731	0.01731	-0.00326	-0.01647	0.03384	-0.000987562
1.28193	0.02176	0.00103	0.00802	0.05568	-0.0147	-0.0147	-0.00291	0.02232	0.02232	0.04384	-0.00446	-0.0114	-0.00961
1.2845	0.05068	-0.01162	0.02163	0.00189	0.01573	0.01573	-0.03069	0.01497	0.01497	0.00932	-0.03358	0.00225	-0.00601
1.28707	0.04733	-0.03729	-0.02565	-0.02194	-0.00516	-0.00516	0.00143	0.03412	0.03412	-0.02611	-0.00307	-0.03827	0.00191
1.28964	0.03335	0.02047	-0.00871	0.00548	-0.01233	-0.01233	0.01189	-0.02891	-0.02891	-0.01567	-0.01339	-0.01558	-0.01232
1.29221	0.06858	-0.03977	0.01369	0.0054	-0.0102	-0.0102	0.05765	0.00141	0.00141	0.00525	0.01496	-0.01714	-0.01624
1.29478	0.05874	-0.01139	0.01831	-0.02699	-0.01781	-0.01781	-0.01974	0.00702	0.00702	-0.00412	-0.01584	-0.02676	-0.01057
1.29735	0.05792	-0.04099	-0.0404	-0.00346	-0.02163	-0.02163	-0.00277	0.01235	0.01235	-0.00584	-0.05468	-0.01639	-0.01303
1.29991	0.06478	-0.00902	0.000578354	0.00905	0.01231	0.01231	0.01526	-0.01186	-0.01186	0.00355	-0.02069	0.00156	-0.04205
1.30248	0.03779	-0.03346	-0.00159	0.00821	-0.00898	-0.00898	-0.01255	0.00225	0.00225	-0.02598	-0.01643	0.01386	-0.02858
1.30505	0.04371	-0.01312	-0.00731	-0.00933	0.00474	0.00474	0.00321	-0.017	-0.017	0.00246	-0.0278	-0.00629	0.01238
1.30762	0.05212	0.00265	0.00517	-0.000551775	-0.0106	-0.0106	0.01226	0.01366	0.01366	0.01134	-0.04786	-0.03487	0.00415
1.31019	0.03251	-0.00487	0.01992	0.02583	-0.00563	-0.00563	-0.00169	0.04214	0.04214	-0.02611	-0.02231	-0.01608	-0.00894
1.31276	0.02782	-0.01042	0.02094	0.02509	-0.01955	-0.01955	0.03349	-0.02047	-0.02047	-0.01333	-0.02631	-0.02508	-0.00228
1.31533	0.05561	0.01928	0.04065	-0.00825	0.01823	0.01823	0.01745	-0.00737	-0.00737	-0.03901	0.00831	-0.00656	-0.02683
1.3179	0.05594	0.00853	-0.00412	0.02246	-0.02521	-0.02521	0.01359	0.00596	0.00596	-0.03387	-0.03405	-0.03739	0.0043
1.32047	0.04298	-0.02917	-0.00568	-0.01441	-0.02589	-0.02589	0.02739	-0.0221	-0.0221	-0.01522	-0.04285	0.00203	-0.01814
1.32304	0.04203	0.01209	0.00713	0.0078	-0.01691	-0.01691	0.02048	-0.00221	-0.00221	-0.03627	0.00171	-0.02602	-0.01161
1.3256	0.0509	-0.01007	-0.02217	0.01787	-0.0169	-0.0169	-0.00424	-0.00402	-0.00402	0.00366	-0.02408	0.00285	0.01578
1.32817	0.04504	0.01723	-0.03884	-0.00438	0.02868	0.02868	-0.02416	0.02828	0.02828	-0.02652	-0.0034	0.00146	0.00558
1.33074	0.03895	0.03955	0.00572	-0.01667	-0.00576	-0.00576	0.00339	0.01299	0.01299	-0.00894	0.01963	-0.018	0.000860823
1.33331	0.03954	0.01779	-0.01342	0.00496	0.01091	0.01091	0.0498	-0.0278	-0.0278	-0.05121	0.000415161	-0.00471	-0.01408
1.33588	0.06646	-0.00184	-0.02031	0.02916	0.00767	0.00767	-0.02525	0.02353	0.02353	-0.02437	-0.03124	-0.03255	-0.00927
1.33845	0.03517	0.0198	-0.05093	-0.0074	-0.01951	-0.01951	0.02509	0.03133	0.03133	-0.02167	-0.0151	-0.00558	0.0027
1.34102	0.03261	0.00108	-0.02191	0.02443	-0.00293	-0.00293	0.0346	-0.01351	-0.01351	-0.04811	-0.03314	-0.01555	0.000665843
1.34359	0.03025	-0.03982	-0.01603	0.00187	-0.03522	-0.03522	-0.01185	-0.01393	-0.01393	-0.00461	-0.0366	-0.02007	-0.03412
1.34616	0.05211	-0.00591	-0.0158	0.01925	0.00273	0.00273	-0.00595	0.03109	0.03109	0.000991136	-0.01086	-0.03183	0.02233
1.34873	0.03083	-0.01386	-0.0074	-0.01405	-0.01834	-0.01834	0.03609	0.02272	0.02272	-0.05279	0.01292	-0.00825	0.0092
1.35129	0.03089	-0.02018	-0.000431787	-0.02366	-0.02749	-0.02749	8.01037e-05	0.01792	0.01792	0.01845	-0.01235	-0.00627	0.00537
1.35386	0.01023	0.00176	0.01143	-0.00595	-0.00329	-0.00329	0.00508	-0.01787	-0.01787	-0.02859	-0.000488001	-0.02232	0.00353
1.35643	0.03457	0.02436	-0.00509	0.0025	-0.03096	-0.03096	0.00718	0.00765	0.00765	-0.04204	-0.01424	0.00847	-0.01705
1.359	0.02229	-0.00544	-0.00147	-0.01119	0.02884	0.02884	0.00745	0.01168	0.01168	-0.04071	-0.04252	-0.01661	-0.04347
1.36157	0.05733	-0.00976	-0.01748	-0.01291	-0.00621	-0.00621	0.03146	0.01257	0.01257	-0.02637	-0.0228	-0.03953	0.000693176
1.36414	0.07419	0.05193	0.01008	-0.03847	-0.01516	-0.01516	-0.0017	0.00382	0.00382	-0.04636	-0.01985	0.000736707	-0.03838
1.36671	0.0808	0.0282	-0.00324	-0.00628	-0.00822	-0.00822	0.01124	0.00601	0.00601	-0.01901	-0.02366	-0.00236	0.00495
1.36928	0.05705	-0.02194	-0.01379	-0.00757	-0.01561	-0.01561	0.02364	0.04525	0.04525	-0.01294	-0.00151	-0.00384	-0.0116
1.37185	0.06436	0.03108	-0.0402	-0.02319	-0.00146	-0.00146	0.0021	-0.04299	-0.04299	-0.03526	-0.01252	0.00956	-0.0168
1.37442	0.04916	0.01702	-0.04062	-0.02477	-0.00804	-0.00804	-0.00268	0.01651	0.01651	0.00209	-0.04223	-0.000876955	0.00838
1.37698	0.03933	-0.03481	0.01097	-0.02376	-0.01566	-0.01566	-0.00664	-0.01069	-0.01069	-0.00587	-0.000963802	-0.05897	-0.00928
1.37955	0.04003	0.02363	-0.0109	-0.0138	0.00173	0.00173	-0.01944	0.00802	0.00802	-0.02598	-0.00177	-0.03407	-0.000101902
1.38212	0.05864	0.00116	-0.0081	-0.01032	0.01893	0.01893	0.00766	0.03892	0.03892	-0.0183	-0.00166	-0.03002	0.01152
1.38469	0.05562	0.02538	-0.01669	-0.02963	-0.00297	-0.00297	-0.01524	-0.000985761	-0.000985761	-0.03373	-0.03681	0.00406	0.00857
1.38726	0.05425	-0.00385	-0.03684	-0.01074	-0.01315	-0.01315	0.000603621	0.044	0.044	-0.03824	-0.03581	-0.00314	-0.00989
1.38983	0.05606	-0.04183	0.00848	-0.00412	-0.02497	-0.02497	-0.00569	-0.02703	-0.02703	-0.0095	-0.00877	-0.01706	-0.00153
1.3924	0.04623	-0.01872	-0.00576	0.01002	0.00726	0.00726	-0.02551	0.00489	0.00489	0.00854	-0.03316	-0.03437	-0.000921212
1.39497	0.0106	-0.01736	-0.00131	0.00959	-0.000393192	-0.000393192	-0.00424	-0.00213	-0.00213	0.0238	-0.0405	-0.01299	-0.02806
1.39754	0.04572	-0.00858	0.01493	-0.01495	0.0082	0.0082	-0.01614	-0.02505	-0.02505	0.01933	-0.03799	0.00589	-0.02419
1.40011	0.02249	0.00187	-0.02891	-0.02035	-0.00256	-0.00256	-0.01613	0.0012	0.0012	-0.05572	-0.02999	-0.02299	-0.01787
1.40267	0.03913	-0.03136	-0.00609	-0.04818	-0.0055	-0.0055	-0.01714	-0.00875	-0.00875	-0.02223	-0.01054	0.01269	-0.04875
1.40524	0.03825	-0.00367	-0.01718	-0.01728	0.00377	0.00377	0.02567	0.00886	0.00886	-0.03093	-0.03551	-0.0032	0.01272
1.40781	0.06395	-0.01356	-0.02339	0.0093	0.03013	0.03013	-0.00643	-0.00871	-0.00871	-0.000492235	-0.05459	-0.01503	0.01808
1.41038	0.05405	-0.00476	0.000468877	0.01793	-0.01022	-0.01022	-0.000764474	-0.02069	-0.02069	0.01101	-0.00788	-0.01381	-0.00754
1.41295	0.06247	0.00807	-0.0044	-0.02026	0.00536	0.00536	0.03017	-0.02511	-0.02511	-0.02988	-0.02904	-0.01963	-0.01341
1.41552	0.02497	-0.00141	0.00832	-0.03553	-0.04686	-0.04686	0.02221	-0.01903	-0.01903	-0.000435726	-0.03941	-0.03335	-0.03438
1.41809	0.04444	-0.01521	0.00368	0.02242	-0.00267	-0.00267	0.000795	0.0359	0.0359	0.00139	-0.01793	-0.02497	0.01343
1.42066	0.03256	-0.00689	-0.00718	-0.04748	0.0145	0.0145	0.00487	-0.0494	-0.0494	-0.02756	0.00755	-0.03426	-0.03053
1.42323	0.02671	-0.02511	0.00959	-0.0175	-0.00701	-0.00701	0.00345	-0.01752	-0.01752	0.02851	-0.03389	-0.01572	0.0139
1.4258	0.0526	0.04755	-0.032	-0.03612	0.00865	0.00865	0.01856	0.03749	0.03749	-0.00831	-0.00828	-0.01057	-0.00637
1.42836	0.0409	-0.02263	0.00511	-0.02817	-0.00868	-0.00868	-0.00241	-0.00839	-0.00839	-0.01184	0.00959	0.03753	-0.02876
1.43093	0.05687	-0.00817	0.000509043	-0.01592	0.00728	0.00728	-0.01441	0.00929	0.00929	-0.0328	-0.02105	-0.00834	-0.01664
1.4335	0.05705	0.00403	0.02522	-0.03334	-0.01628	-0.01628	0.01286	0.04973	0.04973	-0.03946	-0.00358	-0.03771	-0.00523
1.43607	0.00394	0.0107	-0.000384839	-0.0104	-0.03342	-0.03342	0.0038	-0.01537	-0.01537	0.004	-0.05704	-0.02531	-0.02146
1.43864	0.02037	0.00551	-0.02256	-0.01187	0.00558	0.00558	0.00479	0.00407	0.00407	0.03094	-0.02779	-0.01041	0.000518276
1.44121	0.02862	-0.02836	0.01897	0.00338	-0.00221	-0.00221	0.02627	0.00711	0.00711	-0.02715	-0.02375	-0.0456	0.00578
1.44378	0.05677	-0.01413	-0.00335	0.02239	-0.00349	-0.00349	0.01146	0.0036	0.0036	-0.03338	-0.01384	-0.02179	0.02322
1.44635	0.02836	-0.01694	-0.01029	-0.03902	0.00128	0.00128	0.02052	0.00736	0.00736	-0.01751	-0.05772	-0.02503	-0.00263
1.44892	0.07094	-0.01711	-0.0105	-0.00511	0.01639	0.01639	-0.01608	0.01246	0.01246	-0.0102	-0.02849	-0.04696	-0.0069
1.45149	0.05498	-0.01382	0.02087	-0.01662	0.00589	0.00589	0.00432	0.01672	0.01672	0.0085	-0.04321	0.01331	0.000293185
1.45405	0.02308	-0.01309	-0.03243	-0.00343	0.000121202	0.000121202	0.02361	0.01484	0.01484	-0.00118	-0.04794	0.00579	0.00511
1.45662	0.05766	2.8227e-05	0.04575	-0.01763	-0.01192	-0.01192	-0.01975	-0.03172	-0.03172	-0.03816	-0.00158	-0.02937	0.00453
1.45919	0.04852	-0.02185	0.029	-0.02254	-0.01454	-0.01454	0.02797	0.01554	0.01554	0.01062	-0.01728	-0.0282	0.01683
1.46176	0.02546	-0.02125	0.01242	-0.00345	0.01572	0.01572	0.00868	-0.04863	-0.04863	0.03766	-0.01137	0.00822	-0.00528
1.46433	0.04579	0.02816	-0.01045	0.00481	0.00737	0.00737	-0.03836	0.00977	0.00977	-0.01336	-0.03372	-0.02463	-0.00854
1.4669	0.00731	0.0074	-0.02673	-0.00631	-0.00999	-0.00999	0.0145	-0.00896	-0.00896	-0.0158	-0.03314	-0.000368889	-0.000770298
1.46947	0.03231	0.00342	0.01588	-0.02163	0.02909	0.02909	0.02076	-0.00281	-0.00281	0.000239226	-0.00369	-0.00325	-0.00914
1.47204	-0.00993	-0.02762	0.03597	-0.00933	0.00549	0.00549	-0.06723	0.0082	0.0082	0.03942	-0.03847	-0.0161	-0.00852
1.47461	0.01846	-0.01182	0.01913	0.00619	0.01853	0.01853	0.03034	0.02623	0.02623	-0.01408	-0.04785	-0.01705	0.00298
1.47718	0.0132	0.00508	0.000771001	-0.02624	0.00605	0.00605	0.00866	-0.03674	-0.03674	0.00612	-0.05227	0.02013	-0.02569
1.47974	0.03136	0.01432	-0.02931	0.01923	7.51936e-05	7.51936e-05	-0.01087	-0.00455	-0.00455	-0.02229	-0.03229	-0.01118	-0.01633
1.48231	0.05223	-0.000199666	-0.0033	-0.00906	0.01063	0.01063	0.00703	0.01315	0.01315	-0.01225	-0.01415	-0.03014	-0.01714
1.48488	0.07977	0.00586	0.000445697	-0.01391	0.01503	0.01503	0.00807	0.03086	0.03086	-0.00354	-0.03656	-0.00291	-0.000683748
1.48745	0.00509	-0.04736	-0.03532	0.02281	-0.00848	-0.00848	0.02761	-0.02185	-0.02185	-0.02812	-0.02673	-0.02871	0.00482
1.49002	0.04748	-0.011	0.00412	0.00943	-0.02106	-0.02106	0.01803	0.02097	0.02097	0.00772	-0.03962	-0.00761	0.01388
1.49259	0.03166	0.01163	0.02536	-0.00336	-7.1155e-05	-7.1155e-05	0.03213	0.00343	0.00343	0.00294	-0.02093	-0.00926	-0.00198
1.49516	0.05579	0.03317	0.00352	-0.00621	-0.0262	-0.0262	0.00289	-0.02298	-0.02298	-0.02258	-0.03427	-0.00065884	-0.0119
1.49773	0.03976	-0.01335	-0.03054	-0.01269	0.00344	0.00344	-0.04062	-0.03745	-0.03745	-0.01305	-0.02673	-0.00418	0.00876
1.5003	0.07318	0.00994	-0.00685	0.02676	0.02627	0.02627	-0.02105	-0.01271	-0.01271	-0.0295	-0.0271	0.00563	-0.00127
1.50287	0.02629	0.01869	0.00857	0.0027	-0.00867	-0.00867	0.02188	0.00524	0.00524	-0.02146	-0.04514	0.02299	-0.00096475
1.50543	0.03649	-0.00805	0.00946	0.00262	0.02349	0.02349	-0.03041	-0.03093	-0.03093	0.0077	-0.00432	0.01456	-0.04387
1.508	0.04944	0.01369	-0.00426	-0.00696	-0.00121	-0.00121	0.02225	0.01013	0.01013	-0.01575	-0.01995	-0.01672	-0.01775
1.51057	0.01934	-0.0025	0.00974	0.00454	0.01872	0.01872	0.00618	0.01196	0.01196	-0.00385	-0.00353	0.00148	-0.0029
1.51314	0.0468	-0.03181	-0.02117	-0.00646	0.01681	0.01681	-0.04692	-0.00274	-0.00274	-0.01489	-0.0316	-0.04782	-0.01106
1.51571	0.03711	-0.02219	-0.01948	0.00733	-0.02715	-0.02715	0.02644	0.00248	0.00248	0.01227	0.01372	-0.0059	0.01514
1.51828	0.01201	-0.00769	-0.03176	0.00367	-0.03615	-0.03615	0.03456	-0.00315	-0.00315	-0.03148	-0.03456	-0.0167	0.01877
1.52085	0.07233	0.00617	-0.02173	-0.00519	-0.00252	-0.00252	-0.02668	-0.01422	-0.01422	-0.01494	-0.02067	-0.04882	-0.01999
1.52342	0.04178	-0.01021	-0.00422	-0.02471	0.00808	0.00808	-0.01206	0.02045	0.02045	-0.00773	-0.04267	-0.01321	-0.01028
1.52599	0.05979	0.00297	-0.00647	-0.02064	-0.0062	-0.0062	0.02273	0.00256	0.00256	-0.03064	0.00229	0.01935	-0.01062
1.52856	0.03801	-0.03819	0.04553	0.00384	0.01777	0.01777	0.02359	-0.01789	-0.01789	-0.03321	-0.04143	-0.05052	0.03289
1.53112	0.06618	-0.02115	0.03979	0.00533	-0.01251	-0.01251	0.00594	0.05673	0.05673	-0.01906	-0.03647	0.01689	0.00259
1.53369	0.05143	0.02132	0.02125	-0.01659	0.01689	0.01689	0.01297	-0.00245	-0.00245	-0.00583	-0.03586	-0.0057	-0.00862
1.53626	0.04439	-0.0402	-0.01326	-0.01245	-0.03345	-0.03345	-0.0115	0.01472	0.01472	-0.00811	-0.02625	-0.02749	-0.02705
1.53883	0.02982	-0.05701	-0.00184	0.01608	0.02359	0.02359	0.01482	-0.03419	-0.03419	-0.02597	-0.02668	-0.01919	-0.0332
1.5414	0.02266	0.04431	0.000708159	-0.02014	0.00952	0.00952	0.0228	0.00389	0.00389	0.01996	-0.0558	-0.00435	-0.01465
1.54397	0.03635	-0.03154	-0.00252	0.02347	0.01932	0.01932	0.01266	0.00498	0.00498	-0.01796	-0.03549	-0.02156	0.0094
1.54654	0.03415	0.00244	0.00714	-0.01038	-0.01286	-0.01286	0.01839	0.00705	0.00705	-0.01561	-0.01825	-0.02606	-0.0197
1.54911	0.047	0.02656	0.00498	-0.01486	0.01194	0.01194	-0.01477	0.01002	0.01002	-0.00823	-0.04139	-0.01831	0.00494
1.55168	0.02988	-0.03343	-0.01195	-0.0329	0.01453	0.01453	0.0158	0.01668	0.01668	-0.00532	-0.03466	0.02599	0.01091
1.55425	0.02471	-0.0383	-0.025	-0.0208	0.01427	0.01427	0.0295	-0.0033	-0.0033	-0.01911	0.01158	-0.053	0.03083
1.55681	0.04616	-0.01898	0.01683	0.0041	0.01278	0.01278	-0.0224	0.02189	0.02189	-0.02428	-0.000939039	0.01079	-0.03544
1.55938	0.03685	-0.00686	0.00296	0.0043	-0.01143	-0.01143	-0.01337	-0.00835	-0.00835	-0.01801	-0.01991	-0.02387	-0.01349
1.56195	0.04905	0.01951	-0.03197	-0.00657	-0.03669	-0.03669	-0.000113382	0.00757	0.00757	-0.0168	-0.02719	0.01835	0.01142
1.56452	0.04388	-0.00817	-0.02681	-0.00435	0.00756	0.00756	0.00864	0.03935	0.03935	-0.01226	-0.02364	-0.06957	-0.00282
1.56709	0.06508	-0.00199	0.00361	-0.02806	-0.0019	-0.0019	-0.01243	-0.000438928	-0.000438928	-0.01405	-0.01859	-0.0094	0.0179
1.56966	0.02386	-0.03313	-0.02456	-0.01226	-0.00882	-0.00882	-0.01816	0.01545	0.01545	-0.01421	-0.01097	-0.03079	-0.00168
1.57223	0.04544	0.01661	0.0054	-0.01086	0.00391	0.00391	-0.00134	-0.00982	-0.00982	-0.00615	-0.04149	-0.01587	-0.00813
1.5748	0.03434	0.01563	0.01274	-0.01012	0.02777	0.02777	-0.01577	-0.02661	-0.02661	0.02823	-0.0487	-0.02235	0.02065
1.57737	0.04472	-0.01468	0.03463	-0.00356	-0.02163	-0.02163	-0.00203	0.02573	0.02573	-0.02868	-0.03582	0.01993	-0.02108
1.57994	0.02066	-0.01548	0.0041	-0.01539	0.02528	0.02528	0.01303	0.02511	0.02511	-0.03175	-0.03226	-0.03993	-0.03202
1.5825	0.0011	0.02078	0.01133	7.4844e-05	-0.01045	-0.01045	0.05001	-0.02219	-0.02219	-0.00742	-0.02202	3.32762e-05	-0.00551
1.58507	0.00984	-0.03435	-0.03448	0.01365	0.02129	0.02129	-0.02603	0.01421	0.01421	-0.01368	-0.05597	-0.00568	-0.01632
1.58764	0.0374	-0.01297	-0.00103	-0.02571	0.01706	0.01706	-0.0254	0.00202	0.00202	-0.00726	-0.04255	-0.00378	0.01713
1.59021	-0.00673	0.01769	0.0082	-0.00627	-0.00394	-0.00394	0.01675	-0.0229	-0.0229	0.02018	-0.06775	-0.06204	0.01148
1.59278	0.04619	0.02602	0.01824	0.000777968	-0.00758	-0.00758	-0.03509	-0.01322	-0.01322	-0.01129	-0.0212	0.0192	0.02272
1.59535	0.03054	-0.01528	0.0086	-0.0258	0.01415	0.01415	-0.00547	0.02753	0.02753	0.03688	-0.04298	0.000221252	0.00465
1.59792	0.04178	-0.02386	0.00467	2.41245e-05	-0.04932	-0.04932	0.00766	-0.00359	-0.00359	0.00286	-0.03944	0.01469	0.00669
1.60049	0.03582	0.01324	0.04738	-0.02559	0.02378	0.02378	-0.02638	0.000311736	0.000311736	-0.02556	-0.06006	-0.01367	0.02467
1.60306	0.03107	-0.03221	-0.01916	3.10099e-06	0.00292	0.00292	-0.00175	0.0272	0.0272	-0.00941	-0.02361	0.01716	0.02546
1.60563	0.02982	-0.0149	-0.02418	-0.03336	-0.004	-0.004	-0.00521	0.01613	0.01613	-0.03609	-0.04406	-0.04701	0.00685
1.60819	0.0053	-0.04405	-0.00672	0.01181	-0.00687	-0.00687	0.00257	0.01433	0.01433	-0.03373	-0.03916	0.00507	-0.01527
1.61076	0.05799	0.00812	0.01061	-0.01368	-0.01129	-0.01129	0.01296	0.00444	0.00444	-0.01824	-0.0346	-0.02031	0.0137
1.61333	0.07404	0.01049	0.0336	-0.02472	0.00115	0.00115	-0.02701	-0.01019	-0.01019	0.00716	-0.03245	-0.00171	0.01027
1.6159	0.05125	0.02513	0.01876	-0.03191	0.00787	0.00787	-0.000179113	0.01197	0.01197	-0.00286	0.000766108	-0.01556	0.0045
1.61847	0.04521	0.02189	0.00963	-0.01145	0.01526	0.01526	0.0029	-0.02429	-0.02429	-0.00229	-0.03585	-0.02276	0.00892
1.62104	0.02398	-0.01346	-0.00472	0.02235	0.01203	0.01203	-0.01886	0.01194	0.01194	-0.02787	-0.03001	0.01205	-0.01337
1.62361	0.0133	-0.00658	0.0055	0.01528	0.01362	0.01362	0.0119	0.01835	0.01835	-0.02529	-0.03641	0.01174	0.01158
1.62618	-0.01798	-0.0062	-0.0238	0.00102	0.00687	0.00687	-0.00691	0.0345	0.0345	0.00501	-0.05434	-0.03335	-0.02036
1.62875	0.03276	-0.00812	-0.05564	0.00645	0.01208	0.01208	-0.03293	-5.34257e-06	-5.34257e-06	0.00144	-0.02916	-0.01595	-0.01056
1.63132	0.02006	0.00398	0.03113	0.01626	0.05443	0.05443	0.02657	0.01804	0.01804	0.01122	-0.03188	-0.02134	0.00502
1.63388	0.04629	-0.01004	-0.03522	-0.04471	0.00449	0.00449	-0.01793	0.01958	0.01958	-0.0304	0.01951	0.04046	-0.00358
1.63645	0.00456	-0.008	-0.00501	-0.01675	0.01926	0.01926	-0.000687885	0.00204	0.00204	-0.02431	-0.02286	0.00293	0.00195
1.63902	0.05568	0.028	0.012	-0.0137	0.01821	0.01821	0.00146	-0.00963	-0.00963	-0.02402	-0.05254	0.00988	-0.00248
1.64159	0.01526	0.00593	-0.02565	-0.02753	-0.000463161	-0.000463161	-0.01483	0.02106	0.02106	-0.01555	-0.05507	-0.01978	-0.00543
1.64416	0.03496	-0.01386	-0.00367	0.01155	-0.01906	-0.01906	0.00686	0.01225	0.01225	-0.03682	-0.02055	-0.02427	-0.01689
1.64673	0.02163	-0.02482	-0.02896	-0.02649	0.01061	0.01061	-0.01741	-0.01693	-0.01693	-0.00589	-0.02267	-0.00664	-0.00758
1.6493	0.04496	-0.02071	-0.02929	-0.01783	-0.000397922	-0.000397922	-0.01959	-0.02157	-0.02157	-0.02408	-0.02411	-0.00326	-0.03158
1.65187	0.01632	0.00786	0.00184	-0.00453	-0.00614	-0.00614	0.01537	-4.81205e-05	-4.81205e-05	-0.02906	-0.02663	-0.04133	-0.01444
1.65444	0.02096	-0.02926	0.01532	-0.01186	0.02369	0.02369	0.0067	-0.00911	-0.00911	-0.01213	-0.02207	-0.02275	-0.01665
1.65701	0.0231	0.00805	-0.02498	-0.04831	-0.00557	-0.00557	-0.01347	-0.03491	-0.03491	0.01331	-0.01256	-0.00277	-0.02544
1.65957	0.04893	0.01448	0.00674	0.03785	0.02229	0.02229	0.00515	0.01066	0.01066	-0.01982	-0.01116	-0.0093	-0.00629
1.66214	0.03743	0.0077	-0.02544	-0.02223	0.02421	0.02421	0.00894	-0.02263	-0.02263	0.00819	-0.03441	-0.02951	-0.03883
1.66471	0.00372	-0.03656	-0.03206	-0.00169	-0.03021	-0.03021	-0.0191	0.01353	0.01353	-0.01088	-0.01781	0.01074	-0.03218
1.66728	0.0346	0.01718	-0.03233	0.02581	0.00114	0.00114	-0.05614	0.01525	0.01525	-0.03986	-0.06831	0.01327	-0.00208
1.66985	0.02196	-0.02726	-0.01935	-0.04298	-0.04298	-0.04298	0.01434	-0.00452	-0.00452	-0.05561	-0.02426	-0.04116	-0.00185
1.67242	0.03596	-0.01604	0.03655	0.01478	0.00836	0.00836	-0.0167	0.01153	0.01153	0.01193	-0.01855	-0.02388	-0.02981
1.67499	0.05402	0.01665	0.00642	-0.03716	0.05975	0.05975	-0.02922	0.00896	0.00896	-0.02255	-0.03791	-0.03092	-0.01771
1.67756	-0.00183	-0.04093	-0.00921	-0.03106	0.00232	0.00232	-0.02743	-0.0252	-0.0252	-0.04038	-0.06154	-0.05062	-0.01161
1.68013	0.00921	-0.02498	-0.00909	-0.00903	0.03769	0.03769	-0.0487	0.04047	0.04047	-0.03139	-0.02488	0.00274	-0.00644
1.6827	0.02319	0.00563	-5.05257e-05	-0.00562	-0.0016	-0.0016	-0.02823	-0.03607	-0.03607	-0.02783	-0.02326	-0.02448	0.00653
1.68526	0.02178	-0.01016	-0.03487	0.00141	0.02942	0.02942	0.00145	0.04317	0.04317	-0.01348	-0.02995	-0.01457	-0.00542
1.68783	0.0121	-0.01803	-0.02818	-0.0338	0.000580345	0.000580345	-0.01432	-0.03169	-0.03169	-0.01039	-0.01938	-0.02261	-0.00471
1.6904	0.04315	0.02555	-0.02964	0.00956	-0.01186	-0.01186	-0.03138	0.02544	0.02544	-0.0215	-0.00494	0.01453	0.02272
1.69297	0.00609	-0.01479	-0.01517	-0.02979	0.00674	0.00674	0.01175	-0.00489	-0.00489	-0.02468	-0.02245	-0.04222	-0.01934
1.69554	0.04873	-0.02295	-0.01987	0.00443	-0.01897	-0.01897	0.02645	0.00145	0.00145	-0.01259	0.000285157	-0.03821	0.02123
1.69811	0.02324	-0.03605	-0.00342	0.04147	0.02086	0.02086	0.01246	0.01705	0.01705	-0.02021	-0.02505	0.00403	-0.02738
1.70068	0.05037	-0.03871	-0.04328	0.00555	0.00338	0.00338	-0.000968831	-0.01776	-0.01776	-0.03443	-0.01515	0.01412	-0.03861
1.70325	0.02806	-0.02933	-0.03193	0.02104	-0.00892	-0.00892	0.01239	0.04318	0.04318	-0.01	-0.03172	-0.02066	0.01094
1.70582	0.04241	-0.04955	-0.06166	0.01463	0.01069	0.01069	0.00997	0.02171	0.02171	0.01672	-0.04622	-0.03396	-0.0114
1.70839	0.00866	-0.0202	0.01125	-0.00438	0.0053	0.0053	0.02868	0.02056	0.02056	-0.04884	-0.03725	-0.04895	0.00293
1.71095	0.02563	-0.02671	0.01863	0.03177	0.01248	0.01248	-0.00887	-0.00259	-0.00259	0.01432	0.00665	-0.03259	-0.03361
1.71352	0.0074	0.00905	-0.00829	-0.00177	-0.00346	-0.00346	0.02032	-0.012	-0.012	-0.04126	-0.07291	-0.01003	-0.04746
1.71609	0.00756	-0.02403	1.17992e-05	0.02672	0.00731	0.00731	-0.0075	0.00224	0.00224	0.02385	-0.05037	-0.02582	-0.02734
1.71866	-0.0089	-0.00692	-0.01342	-0.01221	-0.02194	-0.02194	0.01891	0.02583	0.02583	0.0168	-0.05233	-0.03589	0.01399
1.72123	0.03691	-0.0031	-0.02302	-0.0154	-0.0326	-0.0326	-0.00137	0.03773	0.03773	-0.01588	-0.02446	-0.03645	-0.0267
1.7238	0.01554	-0.00012853	-0.01752	-0.00918	0.01103	0.01103	-0.00885	0.01907	0.01907	0.00773	-0.02457	-0.01859	-0.01055
1.72637	0.01766	0.02566	0.03038	0.0119	0.06296	0.06296	-0.00887	0.01673	0.01673	-0.02777	-0.04447	-0.01033	-0.02826
1.72894	0.00642	0.00621	0.01704	-0.01016	-0.04005	-0.04005	0.00945	0.01063	0.01063	-0.01189	-0.05193	-0.00957	0.01031
1.73151	0.01363	-0.01281	0.03054	0.01568	0.01308	0.01308	0.04281	0.01048	0.01048	-0.01146	-0.03432	-0.04983	-0.00362
1.73408	0.02399	0.02352	-0.05147	0.0257	-0.01266	-0.01266	-0.04068	-0.01699	-0.01699	-0.04397	-0.01765	-0.02378	-0.00893
1.73664	0.00937	0.02088	-0.01477	0.05385	-0.01066	-0.01066	-0.02159	-0.00577	-0.00577	-0.02289	-0.04914	-0.03026	-0.00793
1.73921	0.02179	-0.00549	-0.01956	0.01304	0.02364	0.02364	-0.02289	0.02076	0.02076	-0.03052	-0.00464	-0.04732	-0.01056
1.74178	0.02259	0.000183571	-0.04196	-0.02529	0.03017	0.03017	-0.01357	-0.00425	-0.00425	-0.00688	-0.01969	-0.0631	-0.04141
1.74435	0.01739	0.01859	-0.03532	0.02095	-0.02054	-0.02054	-0.02189	-0.00248	-0.00248	0.00914	-0.03621	-0.00606	-0.01482
1.74692	0.02176	-0.03578	-0.01412	0.00616	0.01587	0.01587	-0.03005	0.01198	0.01198	-0.02308	-0.04157	0.00321	-0.01359
1.74949	0.01761	-0.01886	-0.03055	-0.01378	0.00968	0.00968	-0.01962	0.01002	0.01002	-0.02939	-0.03834	-0.01792	-0.01941
1.75206	-0.00592	0.00718	-0.0053	-0.01609	-0.04096	-0.04096	0.03112	-0.02501	-0.02501	-0.00272	-0.01178	-0.00527	-0.00468
1.75463	-0.0482	-0.03402	-0.02718	-0.000315796	0.00508	0.00508	-0.00242	-0.03267	-0.03267	-0.01709	-0.02764	-0.04882	-0.00979
1.7572	0.01292	-0.04423	-0.01984	-0.04174	-0.000299843	-0.000299843	0.04255	0.01022	0.01022	0.01761	-0.03583	-0.03558	5.81439e-06
1.75977	0.03057	0.00137	-0.01991	-0.03823	-0.0162	-0.0162	0.01509	0.00319	0.00319	-0.03051	-0.04123	-0.0732	-0.03423
1.76233	0.01886	0.02603	-0.00309	-0.01501	0.00949	0.00949	-0.03656	0.0147	0.0147	-0.0731	-0.0254	-0.00917	-0.03414
1.7649	0.0336	0.01156	-0.0183	-0.01435	0.000536546	0.000536546	0.01081	-0.000867697	-0.000867697	-0.04204	-0.02803	-0.0061	-0.02562
1.76747	0.02641	-0.00829	-0.01357	-0.02362	0.000772635	0.000772635	0.00818	0.00561	0.00561	-0.00757	-0.04964	-0.03649	-0.00269
1.77004	-0.01539	-0.03037	0.01746	0.01276	-0.01712	-0.01712	-0.03759	0.00306	0.00306	-0.02429	-0.04022	-0.0168	-0.01763
1.77261	0.01338	-0.03018	-0.01087	0.02296	-0.00805	-0.00805	-0.00461	0.01802	0.01802	-0.03906	-0.0053	-0.00773	0.01416
1.77518	0.02513	-0.05731	0.00258	-0.00437	-0.02686	-0.02686	-0.0138	0.00804	0.00804	-0.01757	-0.04791	-0.02256	0.0149
1.77775	0.01418	-0.01492	0.02267	-0.0149	0.01673	0.01673	-0.00478	0.02333	0.02333	-0.01773	-0.03396	-0.03865	-0.0277
1.78032	0.01527	-0.00503	0.01038	0.01467	-0.00139	-0.00139	-0.01403	0.06174	0.06174	-0.01816	-0.03881	-0.0407	-0.01471
1.78289	0.0132	0.00506	0.01945	-0.02308	-0.02804	-0.02804	-0.01197	0.01431	0.01431	-0.000119333	-0.0283	-0.0124	-0.00853
1.78546	0.01086	-0.00313	-0.01005	-0.02632	-0.00144	-0.00144	0.00869	0.03386	0.03386	0.01874	-0.01898	-0.07726	-0.04342
1.78802	0.02378	-0.02206	0.00949	-0.015	-0.00161	-0.00161	-0.02879	-0.01192	-0.01192	-0.07513	-0.01513	-0.022	-0.02144
1.79059	-0.00508	-0.03832	0.02402	-0.01497	-0.02046	-0.02046	-0.0085	0.02939	0.02939	0.02927	-0.019	-0.0299	-0.0328
1.79316	0.01038	0.00618	-0.02179	-0.01266	0.0405	0.0405	0.00695	-0.01085	-0.01085	-0.02571	-0.00863	-0.0267	-0.01904
1.79573	0.00266	-0.01547	-0.00939	-0.02138	-0.01196	-0.01196	-0.03217	0.02638	0.02638	-0.02108	-0.05388	-0.03873	-0.02736
1.7983	-0.0024	-0.01165	-0.01281	-0.01734	-0.01693	-0.01693	-0.05356	-0.01329	-0.01329	-0.00137	0.00164	-0.01814	0.01854
1.80087	0.01324	-0.03278	0.02972	-0.00228	-0.01213	-0.01213	-0.00871	0.00606	0.00606	-0.0317	-0.0442	-0.00536	-0.04188
1.80344	0.01476	-0.03738	-0.0214	0.01801	-0.00695	-0.00695	0.01313	-0.000382268	-0.000382268	-0.01034	-0.0578	-0.00774	-0.032
1.80601	0.00358	0.00171	-0.00924	-0.02475	-0.0494	-0.0494	0.00454	0.00633	0.00633	-0.01028	-0.01802	-0.02906	-0.01388
1.80858	0.0029	-0.00485	7.64724e-05	-0.03283	0.00188	0.00188	0.00791	0.03503	0.03503	-0.00334	-0.04855	-0.05803	-0.02497
1.81115	0.01829	-0.01621	0.00423	0.00196	-0.01871	-0.01871	-0.02486	0.01345	0.01345	0.01281	-0.02866	-0.00511	0.01802
1.81371	0.00425	-0.03198	-0.02976	0.02073	-0.01931	-0.01931	0.01563	-0.01261	-0.01261	-0.00584	-0.04191	-0.01341	-0.00657
1.81628	-0.000359002	0.00497	-0.01648	-0.03592	-0.01616	-0.01616	0.00494	0.04902	0.04902	0.00178	-0.03347	-0.03174	-0.01663
1.81885	0.00789	-0.04829	-0.02234	-0.01813	-0.02841	-0.02841	0.00942	-0.01541	-0.01541	-0.01141	-0.01295	-0.03177	-0.00403
1.82142	0.00846	-0.03243	0.00773	-0.01706	-0.00448	-0.00448	0.01102	0.02745	0.02745	-0.01577	-0.0298	-0.02317	0.02003
1.82399	-0.00814	-0.034	-0.03838	-0.03556	-0.00152	-0.00152	-0.0101	0.01774	0.01774	0.0163	-0.05434	-0.03907	-0.0453
1.82656	-0.01647	-0.02244	0.0189	-0.02148	-0.00162	-0.00162	-0.00291	0.03522	0.03522	-0.01249	-0.02066	-0.02933	-0.03785
1.82913	0.01796	0.01499	-0.01308	-0.04282	0.02048	0.02048	0.02588	-0.02341	-0.02341	0.03625	-0.00674	-0.00104	-0.0283
1.8317	0.01514	-0.02396	-0.03224	-0.01123	-0.02064	-0.02064	0.0024	0.02423	0.02423	0.01511	-0.04883	0.0141	7.5956e-05
1.83427	-0.0132	0.00875	0.01273	-0.0213	-0.00679	-0.00679	0.00532	0.01713	0.01713	-0.03885	-0.02015	-0.02664	0.000319666
1.83684	0.01323	0.00313	-0.0017	-0.02185	-0.02038	-0.02038	0.00484	0.00473	0.00473	-0.03884	-0.01412	-0.02713	0.00117
1.8394	0.01944	0.02175	-0.01624	-0.02093	-0.00165	-0.00165	0.02497	-0.02741	-0.02741	-0.02398	0.00090048	-0.02473	0.00883
1.84197	-0.01139	-0.03322	0.00202	-0.03267	0.02188	0.02188	0.03016	0.00573	0.00573	-0.04702	-0.05406	-0.0535	-0.03777
1.84454	0.000744048	0.01038	-0.01739	0.04267	0.02322	0.02322	-0.00127	-0.02242	-0.02242	-0.0024	-0.02966	-0.03261	-0.01656
1.84711	0.00264	0.000314363	-0.05075	0.02283	-0.01463	-0.01463	0.00941	-0.01156	-0.01156	-0.03346	-0.05447	-0.02672	-0.023
1.84968	0.0142	-0.000124313	-0.02148	-0.03227	-0.01348	-0.01348	-0.043	-0.02317	-0.02317	0.00682	-0.00872	-0.0165	-0.01848
1.85225	0.01206	-0.03697	-0.02729	-0.03543	0.00691	0.00691	-0.02692	0.00621	0.00621	-0.0273	-0.04133	-0.00721	0.00349
1.85482	0.01597	-0.00331	-0.01912	-0.02392	0.00507	0.00507	0.00117	-0.00118	-0.00118	0.01434	-0.01842	-0.05433	0.00694
1.85739	-0.01467	0.01391	-0.01142	0.0184	0.01159	0.01159	-0.01736	0.00613	0.00613	-0.02034	-0.03449	0.03428	0.0134
1.85996	0.04643	-0.02212	-0.00809	-0.02499	0.0368	0.0368	-0.03869	0.03549	0.03549	0.000203312	-0.04784	0.00761	0.02882
1.86253	0.01049	0.00688	0.01515	-0.01	-0.00944	-0.00944	-0.02155	0.00272	0.00272	-0.00142	-0.0321	-0.02713	-0.05174
1.86509	0.01674	-0.0255	-0.01276	-0.03102	-0.00533	-0.00533	0.02602	0.0069	0.0069	-0.01073	-0.02107	-0.03139	-0.01699
1.86766	0.00356	-0.0026	-0.01978	-0.01672	0.04221	0.04221	0.04204	0.04674	0.04674	0.00135	-0.07421	-0.00821	-0.03048
1.87023	0.0278	0.01379	0.00428	-0.01057	-0.00779	-0.00779	0.00813	-0.000984957	-0.000984957	0.00118	-0.02322	-0.00915	-0.01175
1.8728	-0.03125	0.02977	0.0093	0.01187	0.01995	0.01995	0.00564	0.03288	0.03288	-0.01564	-0.05053	-0.04929	-0.01701
1.87537	-0.01217	-0.01362	-0.02035	-0.00426	-0.02571	-0.02571	-0.04157	0.02533	0.02533	-0.02259	-0.00901	-0.000827148	0.00935
1.87794	0.01951	-0.04335	-0.02074	-0.03959	0.00863	0.00863	0.01411	-0.01948	-0.01948	-0.01651	-0.03459	-0.02156	-0.00758
1.88051	0.00189	-0.000815547	0.01424	-0.02162	-0.000315023	-0.000315023	-0.01534	0.03443	0.03443	-0.01744	-0.05111	-0.01317	-0.0051
1.88308	0.00103	-0.01765	-0.02464	-0.03204	0.00197	0.00197	-0.00584	0.03209	0.03209	0.02604	-0.02759	-0.01589	0.000725059
1.88565	-0.0143	0.01676	0.01459	-0.02196	-0.00955	-0.00955	-0.00231	0.00977	0.00977	-0.01195	0.01634	-0.01404	-0.00567
1.88822	0.02369	0.01104	0.0132	-0.00718	-0.00725	-0.00725	-0.00443	0.02705	0.02705	0.01356	-0.00196	-0.06312	0.00652
1.89078	-0.01752	-0.04103	0.02588	-0.04798	-0.02518	-0.02518	0.01131	0.03744	0.03744	-0.01774	-0.02299	-0.03147	-0.02016
1.89335	0.000479551	0.00579	0.0144	0.02551	0.01917	0.01917	-0.04516	0.02314	0.02314	0.01917	-0.03149	-0.04484	0.02051
1.89592	0.02753	-0.00707	0.01166	-0.02414	0.0112	0.0112	0.00371	-0.01568	-0.01568	-0.01097	-0.00866	-0.01219	-0.00337
1.89849	0.00232	-0.00185	-0.02313	-0.00857	-0.0092	-0.0092	-0.02727	0.02971	0.02971	-0.01787	-0.00887	-0.02919	-0.017
1.90106	-0.00609	-0.02194	-0.01085	0.02007	0.02283	0.02283	-0.01854	-0.03133	-0.03133	-0.00607	-0.05104	-0.01953	-0.0106
1.90363	-0.00526	0.00714	-0.01725	-0.01837	-0.01259	-0.01259	-0.03013	0.0026	0.0026	0.01018	-0.0317	0.000595263	0.01852
1.9062	0.02749	-0.0136	0.01492	-0.00253	0.01052	0.01052	0.03465	-0.03062	-0.03062	-0.01727	-0.02525	0.01058	-0.01368
1.90877	-0.00882	-0.00889	0.00263	0.00336	0.043	0.043	0.01371	0.0536	0.0536	0.01447	-0.02843	-0.02641	-0.01661
1.91134	0.04036	-0.01476	0.0133	0.00367	0.02594	0.02594	0.00422	-0.0175	-0.0175	-0.04058	-0.00928	-0.01624	-0.00792
1.91391	-0.01596	-0.000265111	-0.01756	-0.00769	-0.0072	-0.0072	-0.03154	0.01762	0.01762	-0.03213	-0.0249	-0.0174	0.03748
1.91647	0.0245	-0.00245	-0.00625	-0.00421	0.00331	0.00331	-0.000672311	-0.01344	-0.01344	-0.01248	-0.00817	-0.01932	-0.01406
1.91904	-0.02888	-0.02549	-0.00218	-0.03069	-0.00879	-0.00879	0.01467	0.01286	0.01286	0.00217	-0.03741	-0.04253	-0.03731
1.92161	-0.00524	-0.01083	-0.00528	-0.01335	-0.00909	-0.00909	0.02628	0.02844	0.02844	0.00826	-0.00302	-0.01075	0.00775
1.92418	-0.0119	-0.02476	0.00567	-0.03482	0.02166	0.02166	-0.000388988	-0.00286	-0.00286	0.01829	-0.03055	-0.03616	-0.00624
1.92675	-0.02844	0.0104	0.02073	-0.02846	-0.00372	-0.00372	-0.00209	-0.02108	-0.02108	-0.01968	0.00252	-0.00493	0.02279
1.92932	0.015	0.00386	0.03212	-0.01283	-0.000641411	-0.000641411	0.00485	-0.000386144	-0.000386144	-2.69928e-05	0.00767	-0.00469	-0.00281
1.93189	0.0114	-0.01889	-0.000539238	0.03164	0.0325	0.0325	-0.03447	0.02063	0.02063	0.03163	-0.00189	-0.00221	-0.01474
1.93446	-0.02031	-0.0601	0.02928	0.01027	0.03343	0.03343	0.01243	-0.00895	-0.00895	-0.00237	-0.03061	-0.00184	-0.00621
1.93703	0.03431	-0.00505	0.02256	0.0126	0.01953	0.01953	0.02914	-0.02348	-0.02348	0.00312	-0.00896	-0.01497	-0.01136
1.9396	0.00889	-0.03319	0.01275	0.02065	0.0623	0.0623	-0.00959	-0.008	-0.008	0.01543	-0.01831	0.01358	-0.04272
1.94216	-0.00984	-0.0572	-0.00656	-0.01217	-0.02127	-0.02127	0.05499	0.00609	0.00609	-0.01431	-0.01636	-0.02938	-0.018
1.94473	-0.01233	0.02585	0.00454	0.0139	0.01572	0.01572	-0.03694	-0.01439	-0.01439	0.01177	-0.05154	-0.00157	-0.00219
1.9473	0.01361	-0.01606	-0.01829	0.02562	-0.00202	-0.00202	0.04181	0.01502	0.01502	0.03204	-0.02797	5.55568e-05	-0.02166
1.94987	0.00939	-0.03585	0.00611	-0.03915	-0.01012	-0.01012	0.01454	-0.01084	-0.01084	0.03073	0.000261603	-0.01731	-0.0223
1.95244	0.02712	-0.02625	0.01059	0.00978	0.00939	0.00939	-0.00326	0.04072	0.04072	0.000236417	-0.02802	-0.0374	-0.0355
1.95501	0.00661	0.02731	-0.00127	-0.00698	0.0263	0.0263	0.00266	0.00312	0.00312	0.01737	-0.02226	0.00126	0.02486
1.95758	-0.01692	-0.0034	-0.04304	-0.01269	-0.02068	-0.02068	0.03665	0.01994	0.01994	-0.00619	-0.02607	0.0035	0.02194
1.96015	-0.01833	-0.02756	-0.00676	0.02313	0.03444	0.03444	-0.00601	-0.01067	-0.01067	-0.02346	-0.03073	-0.06933	0.01768
1.96272	0.01443	-0.02465	0.0278	-0.01334	0.01726	0.01726	0.02281	0.02046	0.02046	0.02687	-0.00576	-0.03555	-0.0155
1.96529	-0.01906	-0.01002	-0.02456	-0.01133	-0.01381	-0.01381	-0.0256	0.02249	0.02249	-0.01936	0.00852	-0.05065	-0.03189
1.96785	-0.00943	-0.00767	-0.0163	-0.02305	-0.01577	-0.01577	0.00458	0.00228	0.00228	0.0281	-0.00673	-0.00693	-0.02435
1.97042	-0.000762918	-0.000580612	-0.00511	0.00346	0.02276	0.02276	-0.00681	0.05752	0.05752	0.00463	-0.00557	-0.03608	0.01834
1.97299	0.02503	-0.01233	0.0124	0.04269	-0.01593	-0.01593	0.02519	0.05173	0.05173	0.00201	0.000105649	-0.04012	-0.00871
1.97556	-0.00434	-0.01657	0.00149	-0.0061	0.00662	0.00662	0.01825	0.00943	0.00943	-0.03521	0.01898	-0.01162	0.06183
1.97813	0.03318	-0.00217	-0.01057	0.02325	-0.01532	-0.01532	-0.03411	-0.00404	-0.00404	0.02758	-0.00206	0.00293	-0.0036
1.9807	0.0075	0.00307	-0.06397	0.02067	0.00378	0.00378	-0.0261	0.00894	0.00894	0.01894	-0.00539	-0.00967	0.01263
1.98327	-0.02304	-0.01899	-0.01851	-0.00569	0.00136	0.00136	0.00945	0.02864	0.02864	0.01723	-0.02991	-0.04747	-0.02651
1.98584	-0.02215	-0.03464	-0.01505	0.01115	-0.00744	-0.00744	-0.0027	-0.00413	-0.00413	-0.00118	-0.0109	0.00151	-0.00828
1.98841	0.02674	-0.000892679	0.01732	0.02627	-0.00814	-0.00814	-0.02198	0.01419	0.01419	0.00967	0.01466	0.00437	-0.02167
1.99098	-0.00741	-0.00547	0.02478	0.00666	0.05627	0.05627	-0.01595	-0.00717	-0.00717	0.00898	-0.04434	-0.02955	-0.03877
1.99354	0.04358	-0.00143	-0.00113	0.01575	0.02977	0.02977	0.00243	-0.00198	-0.00198	0.01927	-0.02318	0.02039	0.03341
1.99611	0.05714	0.00651	0.00577	0.03578	-0.00546	-0.00546	-0.00571	0.03919	0.03919	-0.01995	-0.0224	-0.04609	-0.00526
1.99868	0.0103	-0.00895	-0.00795	-0.00927	-0.02826	-0.02826	0.01423	0.03924	0.03924	-0.00474	0.00189	-0.00922	0.00747
2.00125	0.01372	0.000660549	0.02265	0.000736182	0.00169	0.00169	0.000820003	0.00505	0.00505	-0.00481	-0.0569	0.00173	-0.01303
2.00382	-0.01758	-0.01259	-0.000399717	-0.02781	-0.000651406	-0.000651406	0.02149	0.02347	0.02347	-0.03544	-0.01167	0.0181	-0.01467
2.00639	-0.02353	0.027	-0.03366	-0.00393	0.01426	0.01426	0.00295	-0.00279	-0.00279	0.03329	-0.01885	0.01249	-0.00766
2.00896	-0.0205	-0.00444	-0.0139	0.00402	0.03032	0.03032	-0.00513	0.02946	0.02946	0.00967	-0.01945	-0.00667	-0.0322
2.01153	-0.01353	0.00719	-0.01646	0.01068	-0.00323	-0.00323	-0.000939237	0.00615	0.00615	0.00511	-0.02708	0.00331	-0.00144
2.0141	0.0271	0.00882	-0.02089	0.00365	-0.00841	-0.00841	0.01118	0.0155	0.0155	-0.01516	0.02307	-0.028	-0.02089
2.01667	0.01629	0.0136	0.01564	0.01333	0.02991	0.02991	-0.0362	0.0042	0.0042	0.00692	-0.01032	0.00975	-0.01498
2.01923	0.0162	0.02562	0.0069	0.02968	0.02548	0.02548	0.00639	0.03107	0.03107	-0.01528	-0.00136	0.00412	0.01407
2.0218	-0.01432	-0.01172	0.00243	-0.01959	-0.00981	-0.00981	0.00579	0.02253	0.02253	-0.01692	-0.01112	0.0386	0.00836
2.02437	0.0098	0.00335	-0.01937	0.03273	-0.00196	-0.00196	-0.00573	0.01424	0.01424	-0.02046	-0.02055	0.01413	-0.03032
2.02694	-0.01278	-0.01074	0.00419	-0.02455	0.05027	0.05027	0.01478	0.00245	0.00245	-0.00646	-0.00914	0.02548	0.02505
2.02951	0.00947	0.01283	-0.02504	-0.01767	-0.02131	-0.02131	0.00518	0.04716	0.04716	-0.00161	-0.01442	-0.02881	0.00887
2.03208	0.0193	0.01343	0.000879761	-0.03337	0.00126	0.00126	0.00667	-0.00946	-0.00946	-0.00314	0.01029	-0.01168	-0.04821
2.03465	0.01988	0.01303	-0.0119	0.02939	0.0172	0.0172	0.00678	-0.00275	-0.00275	0.00362	-0.03288	0.01344	-0.02933
2.03722	0.00533	-0.01136	-0.00504	-0.00622	-0.02724	-0.02724	-0.04812	0.02138	0.02138	-0.0459	-0.04502	-0.000313077	-0.00171
2.03979	0.04237	0.00731	-0.00757	0.02643	0.00687	0.00687	0.00584	-0.01683	-0.01683	-0.00164	0.00719	-0.01907	0.01663
2.04236	-0.03197	-0.00269	0.01588	0.00774	0.00797	0.00797	-0.02898	0.02652	0.02652	-0.03293	-0.01858	0.01054	0.02797
2.04492	-0.03186	0.04605	-0.00226	-0.03765	-0.0132	-0.0132	0.00172	-0.02201	-0.02201	-0.00724	0.02447	-0.02933	-0.00967
2.04749	-0.03934	0.02883	-0.02381	0.04888	0.04825	0.04825	0.01358	0.05021	0.05021	0.02532	0.01076	-0.00836	0.0085
2.05006	-0.02544	-0.0092	-0.03509	-0.02104	-0.00788	-0.00788	-0.00179	0.01552	0.01552	-0.0328	-0.02157	-0.03757	0.01547
2.05263	-0.01922	0.03808	-0.00701	0.01031	0.01379	0.01379	0.04219	0.01038	0.01038	0.00604	-0.000484892	0.01807	0.00113
2.0552	0.001	0.01907	0.00432	0.0017	0.02739	0.02739	0.00566	0.01559	0.01559	-0.02018	0.01749	-0.0185	-0.00512
2.05777	-0.000623311	0.00752	-0.01025	-0.03879	-0.00331	-0.00331	0.00847	-0.00317	-0.00317	0.00769	-0.04444	-0.00934	0.01045
2.06034	0.00379	-0.01863	0.00266	-0.00655	0.01523	0.01523	0.0206	0.00229	0.00229	0.01993	-0.01542	-0.02012	-0.00547
2.06291	-0.00559	-0.01444	-0.02323	-0.02006	0.02526	0.02526	0.00183	-0.00472	-0.00472	0.03413	0.04278	-0.01311	0.01342
2.06548	-0.0115	0.01605	-0.01577	-0.02403	0.00757	0.00757	0.02088	0.01379	0.01379	0.01023	-0.0026	0.00275	0.0195
2.06805	-0.04591	-0.02309	0.0016	-0.0063	0.01347	0.01347	-0.0158	0.02804	0.02804	-0.01582	0.01347	0.01228	-0.00315
2.07061	-0.01359	0.00161	0.00919	0.00812	0.03547	0.03547	-0.02839	0.02269	0.02269	8.25613e-05	-0.01211	-0.02045	-0.0072
2.07318	-0.05952	0.06086	-0.02226	-0.00683	0.00269	0.00269	0.01102	0.00545	0.00545	0.0061	0.00454	-0.01488	0.02626
2.07575	-0.0106	-0.01548	0.01444	-0.00598	0.00261	0.00261	0.0199	0.000503045	0.000503045	0.0225	0.00279	0.02036	0.02639
2.07832	-0.02352	-0.02563	0.00555	-0.01462	0.03887	0.03887	-0.01617	-0.0127	-0.0127	0.00135	-0.00595	-0.03214	-0.01366
2.08089	-0.01555	0.0016	-0.00962	0.01567	-0.01947	-0.01947	-0.03009	0.01335	0.01335	-0.01421	-0.00891	0.00863	0.01053
2.08346	0.01138	0.00846	0.02774	0.00787	-0.00581	-0.00581	0.03301	-0.00378	-0.00378	0.04235	-0.00436	0.02408	0.00212
2.08603	0.00974	-0.03555	0.019	-0.00422	-0.00534	-0.00534	0.00562	-0.00172	-0.00172	0.000235736	-0.00361	0.01073	0.0067
2.0886	-0.01536	-0.01921	-0.01671	-0.00512	0.00508	0.00508	0.0037	-0.01991	-0.01991	0.00972	-0.01817	-0.01395	-0.00579
2.09117	0.01784	-0.01813	0.00913	-0.00245	-0.00577	-0.00577	0.01599	-0.0059	-0.0059	0.00492	-0.01167	0.00542	-0.01097
2.09374	-0.0182	0.02451	0.01708	-0.01175	0.0025	0.0025	0.01641	0.01989	0.01989	-0.000664263	0.01644	-0.00312	0.0147
2.0963	0.00383	0.01685	0.01467	0.02738	0.01995	0.01995	-0.01691	0.00246	0.00246	0.00714	0.01216	0.02061	0.01367
2.09887	-0.00246	0.01444	-0.00211	0.000194736	-0.0121	-0.0121	-0.01253	0.02072	0.02072	0.0019	0.01763	-0.01378	-0.02887
2.10144	-0.00628	-0.01324	0.0202	-0.00919	-0.0167	-0.0167	-0.02405	0.00247	0.00247	0.01633	-0.000900257	0.0066	0.00513
2.10401	0.01177	0.02605	-0.0143	-0.01482	0.00264	0.00264	-0.01511	0.00392	0.00392	-0.01908	0.00423	-0.01351	-0.02774
2.10658	-0.02588	-0.0105	-0.03067	0.01349	0.02197	0.02197	0.01852	0.03496	0.03496	0.02301	-0.01984	0.000509069	0.0094
2.10915	-0.000605929	-0.0191	0.01461	-0.01323	-0.01785	-0.01785	3.23661e-05	0.01164	0.01164	-0.02108	0.00182	-0.00173	-0.03643
2.11172	-0.00426	-0.01927	0.0062	-0.01894	0.01588	0.01588	0.02055	-0.000101406	-0.000101406	-0.01954	0.04878	0.01549	0.01042
2.11429	-0.02875	-0.04405	0.00996	0.0038	-0.00218	-0.00218	-0.0011	-0.01986	-0.01986	0.00887	-0.01218	0.01336	-0.00436
2.11686	-0.01241	-0.01881	0.017	0.00421	-0.02982	-0.02982	-0.01522	-0.02002	-0.02002	0.01323	0.00123	-0.0175	0.00919
2.11943	-0.01162	0.03073	-0.02844	-0.01127	0.02128	0.02128	0.03621	-0.00185	-0.00185	0.03398	-0.03373	-0.02564	-0.00336
2.12199	-0.00295	0.01973	-0.02683	0.00683	-0.01493	-0.01493	0.01768	-0.00546	-0.00546	0.0117	0.0123	-0.01955	-0.01645
2.12456	-0.0344	0.00168	-0.01084	-0.00243	-0.00376	-0.00376	-0.03664	-0.01092	-0.01092	-7.05629e-05	-0.04105	-0.02744	0.02271
2.12713	0.01531	-0.00405	0.01394	-0.00934	0.00675	0.00675	-0.01138	-0.0046	-0.0046	0.01976	-0.01065	0.01133	-0.02895
2.1297	-0.04826	-0.02458	0.00436	-0.00777	-0.00681	-0.00681	-0.05752	0.03266	0.03266	-0.02687	-0.0223	-0.02167	0.022
2.13227	-0.01429	-0.04222	0.02877	-0.02226	-0.00143	-0.00143	-0.0422	0.0196	0.0196	0.01499	0.00637	-0.01438	-0.04609
2.13484	0.00301	-0.02098	0.00583	-0.01679	0.00816	0.00816	-0.00245	-0.01181	-0.01181	0.04496	-0.0067	0.02311	0.01737
2.13741	-0.03585	-0.02132	-0.03072	0.01435	0.01175	0.01175	-0.03821	0.00853	0.00853	-0.02198	0.0465	-0.03584	0.01962
2.13998	-0.01568	-0.0343	-0.000587096	-0.02865	-0.00481	-0.00481	-0.01583	-0.04982	-0.04982	0.01454	-0.01956	-0.01185	-0.03393
2.14255	0.00134	-0.03916	-0.0043	0.00147	0.02961	0.02961	-0.04377	-0.00558	-0.00558	-0.01779	0.00748	-0.00093515	0.03172
2.14512	-0.02531	0.00277	0.02004	-0.000905386	-0.02487	-0.02487	0.00666	-0.02637	-0.02637	-0.00626	-0.00938	0.00401	-0.00333
2.14768	-0.04412	0.00292	0.01161	-0.0077	0.08336	0.08336	0.01956	0.04363	0.04363	-0.02019	-0.00241	-0.01051	0.02486
2.15025	-0.02517	-0.01681	0.03811	0.000106339	0.01272	0.01272	-0.02161	0.02125	0.02125	0.05779	0.01465	0.03245	0.00652
2.15282	-0.0522	-0.00169	0.03253	-0.000209728	0.01024	0.01024	-0.01252	-0.0249	-0.0249	0.01878	0.01441	-0.01718	-0.01934
2.15539	-0.00806	-0.02327	-0.03799	-0.00608	0.01248	0.01248	-0.0354	-0.01018	-0.01018	0.00545	-0.03397	0.00702	-0.02702
2.15796	-0.0041	-0.03646	0.00156	-0.00968	0.01045	0.01045	-0.00426	-0.00397	-0.00397	-0.00896	0.000161744	-0.00568	0.00419
2.16053	-0.02357	-0.04982	-0.00771	0.0108	-0.00534	-0.00534	-0.0193	-0.04124	-0.04124	0.02547	-0.00704	0.01185	0.02738
2.1631	-0.01658	-0.01643	-0.05042	-0.03665	-0.02541	-0.02541	-0.00615	-0.01335	-0.01335	0.00611	0.01147	-0.01337	0.02503
2.16567	-0.00438	0.00428	0.00275	-0.01843	-0.035	-0.035	0.01231	0.02154	0.02154	0.0228	-0.01332	-0.01954	-0.00949
2.16824	-0.02345	-0.00858	-0.02041	0.0034	0.01714	0.01714	0.02541	-0.0098	-0.0098	-0.0022	-0.00985	-0.04068	-0.01191
2.17081	-0.05047	-0.02719	0.00858	-0.04427	7.26048e-05	7.26048e-05	-0.02742	0.02082	0.02082	-0.0047	-0.03115	-0.00704	-0.04613
2.17337	-0.03146	-0.02224	-0.02301	-0.02188	0.05048	0.05048	-0.000822131	0.00183	0.00183	0.00576	0.0021	-0.00375	0.01573
2.17594	-0.03431	-0.02158	0.00755	0.04043	-0.00242	-0.00242	-4.91651e-05	-0.04162	-0.04162	-0.01745	0.00603	-0.01426	-0.00822
2.17851	-0.02095	0.00546	0.00446	0.01855	0.01428	0.01428	-0.000556769	-0.0249	-0.0249	-0.01322	0.01214	-0.01883	0.03012
2.18108	-0.0228	-0.03087	-0.00835	-0.04914	0.02142	0.02142	-0.01381	-0.00803	-0.00803	0.02193	-0.0337	0.03021	-0.01211
2.18365	-0.00628	0.01774	0.00457	0.00271	0.00877	0.00877	0.00446	0.00409	0.00409	0.01897	0.02373	-0.0246	0.02005
2.18622	-0.05162	-0.00632	-0.00345	-0.00959	0.05369	0.05369	-0.02514	-0.00906	-0.00906	-0.01975	-0.03228	0.01378	-0.02433
2.18879	0.02438	-0.01351	0.04376	-0.00542	0.01971	0.01971	-0.03339	-0.00947	-0.00947	0.03584	0.01984	-0.00451	-0.01276
2.19136	-0.03101	0.00503	0.00793	0.00096028	-0.03165	-0.03165	-0.05498	-0.00649	-0.00649	0.000127548	-0.02426	-0.02311	-0.02216
2.19393	-0.03351	-0.01276	-0.0034	0.00205	-0.01334	-0.01334	-0.02282	0.0151	0.0151	-0.00459	0.02129	0.00576	0.00801
2.1965	-0.02503	-0.0398	0.01732	0.01173	0.00682	0.00682	-0.03719	-0.02589	-0.02589	0.01457	0.00564	-0.00932	0.00777
2.19906	-0.00916	-0.00812	-0.04161	-0.02045	0.01247	0.01247	-0.00844	0.00987	0.00987	-0.03255	0.01391	-0.02483	0.00126
2.20163	-0.0449	-0.02186	-0.02395	0.00194	-0.01316	-0.01316	-0.04527	-0.01884	-0.01884	-0.01282	0.02554	-0.00409	0.01325
2.2042	-0.00176	-0.03601	-0.05709	-0.01199	0.01253	0.01253	-0.03022	-0.00467	-0.00467	-0.0039	0.04175	0.01806	-0.000544361
2.20677	-0.00173	-0.03794	-0.01097	-0.0142	-0.02115	-0.02115	-0.00376	-0.02322	-0.02322	-0.01473	-0.01987	0.01185	0.02284
2.20934	-0.01834	0.01633	0.00435	0.02007	0.02071	0.02071	-0.00865	0.01695	0.01695	0.00883	0.00186	0.00342	-0.00706
2.21191	-0.02993	-0.00247	0.05712	-0.01659	0.0284	0.0284	-0.02644	0.00823	0.00823	-0.02704	-0.00794	0.03079	-0.00574
2.21448	-0.01098	0.00427	-0.00177	0.01509	0.01198	0.01198	-0.01007	-0.0189	-0.0189	0.00772	0.0028	-0.00841	-0.00295
2.21705	-0.04814	-0.0215	-0.01967	0.0031	-0.01791	-0.01791	-0.04923	0.00459	0.00459	-0.01178	0.02607	-0.04634	0.00614
2.21962	-0.02111	-0.0398	-0.005	-0.02724	-0.00555	-0.00555	-0.03225	-0.00728	-0.00728	-0.00062222	-0.00697	-0.00368	-0.00102
2.22219	-0.000586282	-0.03063	0.000286475	0.00658	0.00511	0.00511	0.01433	-0.01603	-0.01603	-0.00532	-0.000820069	-0.02638	-0.01493
2.22475	-0.01183	0.03292	0.02205	-0.00563	0.01092	0.01092	0.03034	-0.02522	-0.02522	-0.0283	-0.02361	-0.00395	-0.01526
2.22732	-0.04064	-0.00339	0.0133	0.0072	0.01358	0.01358	-0.00902	-0.03655	-0.03655	0.00761	-0.00769	-0.0087	0.01869
2.22989	-0.04597	-0.03757	-0.00428	0.00621	0.01563	0.01563	0.01118	0.00883	0.00883	0.03102	0.01716	0.01595	0.01458
2.23246	-0.03809	0.03576	-0.0011	-0.03062	0.01713	0.01713	-0.02757	-0.01927	-0.01927	0.02503	0.03377	-0.0311	0.01004
2.23503	-0.04588	-0.00507	-0.00902	0.03222	-0.00828	-0.00828	-0.02909	-0.0189	-0.0189	-0.03762	-0.0112	0.02159	-0.03054
2.2376	-0.06434	0.00394	0.00362	-0.02265	-0.00998	-0.00998	-0.04885	-0.00613	-0.00613	-0.00368	0.01427	0.00423	0.01087
2.24017	-0.00385	0.01756	-0.000574558	-0.00305	0.02793	0.02793	-0.02512	-0.05061	-0.05061	0.00338	0.01508	-0.04913	-0.02161
2.24274	-0.04797	-0.00315	0.0081	0.00647	-0.02827	-0.02827	0.02779	0.019	0.019	0.000531094	0.02383	-0.02041	-0.02869
2.24531	0.000390607	-0.03707	-0.01379	0.03071	-0.01922	-0.01922	-0.05141	-0.03335	-0.03335	-0.01674	-0.06084	0.00126	-0.0041
2.24788	-0.04807	-0.00564	-0.02517	0.00021651	0.03136	0.03136	-0.04916	-0.00712	-0.00712	-0.03109	0.03971	-0.00575	0.01199
2.25044	-0.01714	0.02026	-0.01102	0.00881	-0.00929	-0.00929	-0.0163	-0.03407	-0.03407	0.03017	0.03466	0.00779	0.04226
2.25301	-0.04043	-0.02407	0.00626	-0.07171	0.00967	0.00967	-0.01971	0.0085	0.0085	-0.00686	0.00411	-0.00304	0.00164
2.25558	-0.0266	-0.000683733	0.00498	0.00983	0.01276	0.01276	-0.04546	-0.00971	-0.00971	0.03036	0.02646	0.01593	0.01439
2.25815	-0.08054	-0.00849	0.00893	-0.00778	0.01891	0.01891	-0.02252	-0.000940365	-0.000940365	0.04913	0.01576	0.0258	-0.03469
2.26072	-0.03148	0.00821	-0.02792	0.00119	0.03006	0.03006	0.01334	-0.03218	-0.03218	0.01036	0.02509	0.0057	0.03289
2.26329	-0.06498	-0.01464	-0.01241	-0.00386	0.00716	0.00716	0.01062	0.00514	0.00514	0.01215	-0.00771	0.02445	0.0016
2.26586	-0.04492	-0.01313	-0.04047	0.0091	0.01785	0.01785	-0.02324	-0.04129	-0.04129	-0.03471	-0.015	-0.03892	-0.03095
2.26843	-0.07865	0.01873	-0.01266	0.02744	0.01928	0.01928	-0.02031	0.03937	0.03937	0.02549	0.00768	-0.029	0.03908
2.271	-0.03119	0.0083	-0.04103	-0.00355	0.01954	0.01954	-0.0447	-0.02313	-0.02313	-0.000225713	-0.00827	-0.01128	0.02061
2.27357	-0.00605	-0.03162	-0.00276	0.01697	0.00883	0.00883	-0.0114	-0.00442	-0.00442	-0.01621	0.01504	0.02512	-0.01643
2.27613	-0.05668	-0.01157	-0.000174296	-0.01767	0.00986	0.00986	-0.0153	-0.03765	-0.03765	0.01634	0.00608	-0.00214	0.0046
2.2787	-0.03227	0.00407	0.01918	-0.01528	0.01847	0.01847	-0.01995	-0.03992	-0.03992	0.01582	0.00826	-0.01493	0.01003
2.28127	-0.02408	0.01014	0.01032	-0.01233	-0.02608	-0.02608	-0.00521	-0.0209	-0.0209	-0.03425	0.04377	0.01602	0.00553
2.28384	-0.04796	0.04562	0.0352	0.00362	0.02048	0.02048	-0.0138	-0.00767	-0.00767	-0.01311	-0.02617	0.01954	-0.00806
2.28641	-0.04327	0.00951	-0.00504	0.01357	-0.01119	-0.01119	0.03168	-0.0067	-0.0067	-0.01398	0.01645	0.00252	0.02528
2.28898	-0.04572	-0.01553	0.01675	-0.01858	0.04645	0.04645	0.01279	-0.01639	-0.01639	-0.00428	0.01318	-0.01543	0.00664
2.29155	-0.01922	-0.029	0.00899	-0.01009	-0.00782	-0.00782	0.01693	0.00586	0.00586	-0.03343	-0.01464	-0.01932	-0.00239
2.29412	-0.04524	-0.000337381	0.02055	-0.02202	-0.00201	-0.00201	-0.000262796	0.01671	0.01671	0.02323	-0.01543	-0.02379	0.02316
2.29669	-0.04505	-0.02139	0.00646	-0.01535	0.00247	0.00247	-0.01968	-0.04497	-0.04497	-0.0059	0.00992	-0.01962	-0.01894
2.29926	-0.06321	0.02078	-0.01851	-0.02608	0.03099	0.03099	0.00268	-0.02391	-0.02391	-0.03661	-0.03163	-0.00423	-0.01265
2.30182	-0.0571	-0.01404	-0.00544	-0.02916	0.03941	0.03941	0.01676	-0.01556	-0.01556	-0.05232	0.00803	-0.000318329	-0.0108
2.30439	-0.02627	-0.05198	-0.05525	0.02328	0.03164	0.03164	-0.05176	-0.0278	-0.0278	-0.00838	-0.00452	0.00941	0.03873
2.30696	-0.03089	-0.02883	-0.04984	-0.04022	-0.00299	-0.00299	-0.02889	0.02344	0.02344	-0.00109	0.00843	0.00505	-0.03934
2.30953	-0.05581	0.02094	-0.0157	0.01977	0.03536	0.03536	0.00718	-0.03023	-0.03023	-0.00765	0.02641	-0.00481	0.00706
2.3121	-0.05234	-0.00819	-0.03309	-0.02669	0.01669	0.01669	0.01899	-0.00843	-0.00843	0.02455	0.02093	-0.02224	-0.00263
2.31467	-0.0689	-0.02589	0.01524	0.01578	-0.00445	-0.00445	-0.02606	-0.00593	-0.00593	-0.01064	-0.01044	0.0206	0.0196
2.31724	-0.06642	-0.01073	-0.02646	0.01371	0.000860075	0.000860075	-0.03232	-0.03616	-0.03616	0.02181	-0.00653	0.00488	0.02392
2.31981	-0.06415	-0.02886	-0.03542	-0.000270472	0.02433	0.02433	-0.04422	0.01437	0.01437	-0.01986	-0.03447	-0.01236	-0.02814
2.32238	-0.06531	-0.02653	-0.03651	0.01066	-0.02613	-0.02613	-0.02161	-0.04632	-0.04632	-0.00378	-0.00174	0.005	0.02278
2.32495	-0.02713	-0.00202	-0.04545	0.00575	0.01369	0.01369	-0.01544	-0.04037	-0.04037	-0.03229	-0.00997	0.0351	-0.00517
2.32751	-0.04708	-0.00772	0.00459	-0.0152	0.00548	0.00548	-0.01391	-0.01343	-0.01343	0.02596	0.02937	-0.00954	-0.02953
2.33008	-0.04702	0.00394	-0.00631	-0.005	-0.01797	-0.01797	0.01598	-0.04779	-0.04779	-0.01789	-0.00208	0.024	-0.000611045
2.33265	-0.01559	0.0079	0.01601	-0.00692	-0.02701	-0.02701	-0.01799	-0.00159	-0.00159	-0.02937	-0.00605	-0.01594	0.01786
2.33522	-0.06566	-0.00379	-0.02173	-0.0138	0.02061	0.02061	-0.01976	-0.01968	-0.01968	0.03354	0.00767	-0.01305	-0.01891
2.33779	-0.03943	0.01944	-0.00193	-0.00298	-0.02436	-0.02436	-0.0276	-0.01885	-0.01885	0.01033	-0.01191	-0.01032	0.00585
2.34036	-0.06264	0.02153	-0.00691	-0.00901	0.03506	0.03506	-0.01258	-0.01052	-0.01052	0.01793	-0.00861	-0.00073351	0.00377
2.34293	-0.07855	0.00228	-0.02727	0.0226	0.01247	0.01247	-0.00331	-0.00605	-0.00605	0.02855	0.00759	-0.02931	-0.00314
2.3455	-0.04113	-0.02401	-0.00844	-0.01193	0.01899	0.01899	-0.03714	-0.03725	-0.03725	0.00189	-0.02389	-0.00257	-0.00411
2.34807	-0.03504	-0.02374	0.02795	0.02907	0.00634	0.00634	-0.03216	0.00319	0.00319	-0.00736	0.02889	-0.01249	-0.00461
2.35064	-0.0418	-0.03757	0.02374	-0.00966	0.00441	0.00441	0.01151	-0.03397	-0.03397	0.02071	-0.01573	-0.00329	-0.01608
2.3532	-0.07492	-0.0099	-0.01791	0.01643	0.01431	0.01431	-0.02591	-0.01717	-0.01717	0.0075	-0.00842	0.02023	-0.00872
2.35577	-0.0653	-0.00363	-0.02547	0.01604	0.0304	0.0304	-0.02236	-0.01407	-0.01407	-0.00703	0.00208	-0.01023	0.04098
2.35834	-0.0772	0.01418	0.03533	-0.00279	-0.00852	-0.00852	-0.01474	-0.01224	-0.01224	0.01101	0.00498	-0.00326	0.01808
2.36091	-0.06925	0.02685	-0.05222	-0.00974	-0.01138	-0.01138	-0.03575	-0.03143	-0.03143	-0.03424	0.0146	-0.00723	-0.03307
2.36348	-0.0943	0.01544	-0.03282	0.00954	0.0182	0.0182	-0.06306	-0.00815	-0.00815	0.00632	-0.01698	-0.03911	-0.02111
2.36605	-0.04468	0.01619	0.0161	0.03331	0.00462	0.00462	0.00513	-0.0144	-0.0144	0.0072	0.02322	0.00752	-0.000227517
2.36862	-0.06743	-0.00836	0.0088	0.01329	-0.00332	-0.00332	-0.03121	0.000226838	0.000226838	0.01277	-0.02833	0.00525	0.02348
2.37119	-0.08668	-0.0162	-0.00368	-0.0173	0.0011	0.0011	-0.01273	-0.01345	-0.01345	-0.00363	-0.00637	0.0188	0.00435
2.37376	-0.06476	0.02076	-0.00583	-0.00443	-0.01439	-0.01439	-0.01101	-0.02004	-0.02004	-0.0124	-0.0156	-0.0072	0.03474
2.37633	-0.05846	0.02409	-0.02113	-0.01385	0.00641	0.00641	-0.01572	-0.01101	-0.01101	0.03607	0.000958809	-0.0236	-0.02784
2.37889	-0.08195	-0.000630742	-0.02183	-0.00165	0.00227	0.00227	0.000434119	0.00408	0.00408	-0.04522	0.00238	0.00346	0.00145
2.38146	-0.08259	0.0177	-0.04685	-0.02723	-0.01004	-0.01004	-0.04262	-0.04243	-0.04243	0.01991	-5.19914e-05	-0.014	0.01569
2.38403	-0.08065	0.01046	-0.00956	0.00534	-0.01295	-0.01295	-0.0171	-0.04084	-0.04084	0.02281	0.00673	-0.02638	0.02632
2.3866	-0.07998	0.00286	0.00612	-0.02224	-0.000794041	-0.000794041	0.01967	-0.02269	-0.02269	-0.01398	0.01359	0.00941	-0.0133
2.38917	-0.06551	-0.00271	0.01227	-0.01219	0.02111	0.02111	0.02017	0.01779	0.01779	0.0277	-0.0081	-0.0028	-0.01677
2.39174	-0.06303	-0.03426	-0.07973	-0.01232	-0.02609	-0.02609	-0.01177	-0.00873	-0.00873	-0.01143	0.00132	-0.02148	0.03231
2.39431	-0.08146	-0.02273	0.05097	0.00501	0.000982642	0.000982642	0.00648	0.00642	0.00642	-0.00842	0.03713	0.02091	0.01171
2.39688	-0.11794	-0.00783	0.01245	-0.00712	0.01012	0.01012	-0.00518	-0.000842515	-0.000842515	0.01798	0.00266	-0.01852	-0.00604
2.39945	-0.07849	-0.0296	-0.00617	0.02251	-0.02155	-0.02155	-0.01928	0.03742	0.03742	-0.02997	0.0114	-0.00223	0.04694
2.40202	-0.1142	-0.03867	0.01017	-0.0233	-0.000821184	-0.000821184	-0.01217	-0.06685	-0.06685	0.00764	0.00824	-0.01296	0.03024
2.40458	-0.05164	0.03721	-0.025	0.03358	-0.00431	-0.00431	-0.03523	0.01728	0.01728	-0.02652	0.01562	0.000995593	0.00834
2.40715	-0.07694	-0.03952	0.04653	-0.02356	-0.02309	-0.02309	-0.0359	-0.01478	-0.01478	-0.00122	-0.01311	0.00209	-0.02498
2.40972	-0.03766	0.03135	0.00566	0.00522	-0.01527	-0.01527	-0.02798	-0.03148	-0.03148	0.02223	0.02125	0.01924	0.00893
2.41229	-0.11143	0.0281	-0.01481	0.00112	-0.06585	-0.06585	0.00634	-0.04959	-0.04959	-0.00811	0.01758	-0.00472	-0.01644
2.41486	-0.04303	0.01003	-0.00797	-0.00987	-0.02505	-0.02505	0.00656	-0.01689	-0.01689	-0.02003	0.01257	-0.00599	-0.00195
2.41743	-0.07928	0.01863	0.01712	0.00778	0.0253	0.0253	-0.03401	-0.05138	-0.05138	-0.01003	0.0084	0.000533997	0.00115
2.42	-0.06229	0.00486	-0.00894	0.01175	-0.01285	-0.01285	-0.04801	0.02607	0.02607	-0.02867	-0.00682	-0.000692385	-0.02176
2.42257	-0.07252	-0.03096	-0.01352	-0.00277	0.01293	0.01293	0.00584	-0.04147	-0.04147	-0.01176	-0.00672	0.01813	0.00689
2.42514	-0.09644	-0.00441	-0.01536	0.00359	0.00611	0.00611	-0.02026	-0.02275	-0.02275	-0.02851	0.03356	0.00534	0.02422
2.42771	-0.06702	0.04106	-0.00894	-0.05022	0.03892	0.03892	-0.03018	-0.02585	-0.02585	0.01969	-0.00578	0.0015	0.0322
2.43027	-0.066	-0.0025	0.01437	-0.03055	-0.00788	-0.00788	0.01948	-0.02589	-0.02589	0.02914	-0.00177	0.01605	0.04395
2.43284	-0.0843	0.00464	0.02396	-0.01769	-0.00645	-0.00645	0.00702	-0.06995	-0.06995	-0.0133	0.00594	-0.02655	0.02279
2.43541	-0.05938	0.00797	0.00518	0.01594	0.01653	0.01653	-0.06563	-0.02569	-0.02569	-0.01889	0.03305	0.02967	-0.00756
2.43798	-0.08563	0.00608	0.00594	0.03086	-0.03751	-0.03751	-0.02934	0.000120069	0.000120069	-0.00948	0.00388	-0.01733	-0.00901
2.44055	-0.08601	-0.01995	-0.03686	-0.02814	0.01758	0.01758	-0.000712613	-0.03448	-0.03448	-0.02115	0.04741	-0.02517	-0.01105
2.44312	-0.07743	-0.0075	0.00664	-0.0177	-0.03992	-0.03992	-0.0023	-0.03237	-0.03237	-0.00792	0.03694	0.00868	0.01032
2.44569	-0.06139	0.000944005	0.00715	0.00855	-0.00486	-0.00486	-0.0412	-0.00917	-0.00917	0.00251	-0.00435	0.00935	0.02394
2.44826	-0.11732	0.01211	-0.01139	-0.033	0.02231	0.02231	-0.03669	-0.03139	-0.03139	0.03206	-0.01632	0.00973	0.01032
2.45083	-0.07537	0.0433	-0.0084	0.01131	-0.01498	-0.01498	-0.01185	-0.00216	-0.00216	0.007	-0.00628	0.000712529	-0.01049
2.4534	-0.07512	0.00929	0.02969	0.0337	0.02375	0.02375	0.00734	-0.02777	-0.02777	-0.0152	-0.01775	0.03388	0.02559
2.45596	-0.08537	-0.02576	-0.0271	-0.02747	-0.00749	-0.00749	0.00746	0.01588	0.01588	0.02644	-0.0035	0.00667	0.03274
2.45853	-0.06217	0.01631	-0.00469	0.000770491	0.00401	0.00401	-0.0547	-0.01539	-0.01539	-0.0421	-0.0048	0.0015	-0.00672
2.4611	-0.09224	-0.00812	0.000955056	-0.01619	0.02705	0.02705	-0.01148	-0.01537	-0.01537	-0.03861	0.03531	0.01041	-0.00429
2.46367	-0.05854	0.00415	-0.00121	0.00642	-0.01626	-0.01626	0.01179	-0.00863	-0.00863	-0.0118	-0.05758	-0.01496	-0.02593
2.46624	-0.04759	-0.02327	0.00832	-0.02756	0.0146	0.0146	-0.03429	-0.00956	-0.00956	-0.00481	0.02438	0.01216	0.01497
2.46881	-0.07078	0.02329	-0.000665995	-0.04341	0.02316	0.02316	-0.00443	-0.00707	-0.00707	0.01063	0.00442	-0.000842271	0.013
2.47138	-0.04102	0.01061	0.00816	-0.00625	-0.02921	-0.02921	0.01013	0.00774	0.00774	0.02779	0.02971	-0.01191	0.01974
2.47395	-0.07066	0.0113	-0.01073	0.0255	-0.00602	-0.00602	-0.00566	-0.02524	-0.02524	-0.01311	-0.02691	0.01513	-0.00356
2.47652	-0.07701	0.04695	0.02247	0.02266	-0.01188	-0.01188	-0.01864	0.00293	0.00293	-0.00187	0.01617	0.0236	-0.00291
2.47909	-0.02859	0.04917	0.00509	-0.01379	0.00437	0.00437	-0.00257	-0.01641	-0.01641	0.01744	0.00428	-0.04295	0.00205
2.48165	-0.06248	-0.000957994	-0.01339	0.0062	0.00549	0.00549	-0.03937	-0.00748	-0.00748	0.02858	0.00722	0.00314	0.02147
2.48422	-0.09288	0.01113	-0.0412	-0.01778	0.00447	0.00447	0.00831	-0.0334	-0.0334	0.0296	0.01627	0.06131	-0.02008
2.48679	-0.03795	0.0325	0.01441	-0.01508	0.000539867	0.000539867	0.01018	-0.02003	-0.02003	0.0046	0.02615	0.03618	-0.00759
2.48936	-0.08364	0.00836	-0.02307	0.00275	-0.0417	-0.0417	-0.03633	-0.00722	-0.00722	-0.02806	0.01175	0.02145	-0.0149
2.49193	-0.10744	-0.01573	-0.02019	-0.000394358	-0.01637	-0.01637	0.0069	-0.01075	-0.01075	0.000366955	0.01577	0.01874	0.02386
2.4945	-0.04528	0.04366	0.01613	-0.00954	-0.03665	-0.03665	-0.00496	-0.00264	-0.00264	0.00904	0.00717	0.01573	-0.000893048
2.49707	-0.09734	0.02124	0.0246	0.00159	-0.01332	-0.01332	-0.02528	-0.01381	-0.01381	-0.02034	-0.01625	0.01434	0.00549
2.49964	-0.07007	-0.00303	-0.03634	-0.01654	-0.02241	-0.02241	-0.02234	-0.0369	-0.0369	0.00881	-0.00139	0.05154	-0.00779
2.50221	-0.0791	0.02078	0.0039	0.04351	0.01527	0.01527	-0.00922	-0.000783953	-0.000783953	-0.00579	-0.03685	0.01611	0.00223
2.50478	-0.0908	0.01706	0.02044	0.01911	0.01855	0.01855	0.00101	-0.01971	-0.01971	0.03562	-0.01819	0.05478	0.03576
2.50734	-0.0766	0.04048	-0.01154	-0.0045	0.02188	0.02188	0.00447	-0.00654	-0.00654	0.01325	0.00216	0.01986	0.00618
2.50991	-0.06022	0.0206	0.02555	0.00361	-0.02363	-0.02363	0.000524209	-0.03924	-0.03924	0.04749	0.01842	0.00664	0.04527
2.51248	-0.04629	-0.023	0.000745708	0.00693	0.02653	0.02653	0.00714	-0.03847	-0.03847	0.00488	-0.02123	0.04652	-0.01375
2.51505	-0.09342	-0.00648	0.00888	0.01709	0.00656	0.00656	-0.03508	0.01542	0.01542	-0.01042	-0.01003	0.03451	0.01468
2.51762	-0.04935	0.02093	0.02498	0.03644	0.03503	0.03503	-0.02302	-0.06341	-0.06341	-0.02184	0.01075	0.01695	0.01814
2.52019	-0.04186	0.0264	0.02692	0.00961	-0.0059	-0.0059	-0.01164	0.00154	0.00154	0.00133	-0.00578	-0.01635	0.00551
2.52276	-0.07787	0.02779	0.00913	0.01654	-0.05233	-0.05233	-0.04081	0.000684089	0.000684089	0.00129	0.02295	0.00701	0.02996
2.52533	-0.05933	0.01416	0.0112	-0.01059	0.00167	0.00167	0.02951	-0.00793	-0.00793	0.04781	0.02201	0.01178	0.04518
2.5279	-0.08442	-0.01159	0.02234	-0.01735	-0.00347	-0.00347	-0.02305	-0.02311	-0.02311	0.00186	-0.05242	0.02674	-0.02905
2.53047	-0.07659	-0.01874	-0.00955	-0.0142	-0.00595	-0.00595	-0.03922	0.00083077	0.00083077	0.01878	0.01051	0.02074	0.01436
2.53303	-0.08182	0.00931	0.01594	0.00241	0.01286	0.01286	-0.03062	-0.01724	-0.01724	5.94231e-05	0.00632	0.00614	0.00752
2.5356	-0.10803	0.02065	-0.02249	-0.02459	-0.01615	-0.01615	-0.00564	-0.02537	-0.02537	-0.01563	0.00422	-0.02162	0.03261
2.53817	-0.08122	-0.01011	0.00798	0.027	0.03961	0.03961	-0.03148	-0.000548654	-0.000548654	-0.01018	0.006	0.000823875	0.01082
2.54074	-0.09894	-0.03981	-0.01078	0.01302	0.00156	0.00156	-0.00135	-0.02525	-0.02525	-0.00673	-0.02373	0.03561	0.02401
2.54331	-0.07656	0.02328	-0.01769	-0.03288	-0.0099	-0.0099	-0.02151	0.00909	0.00909	-0.00665	0.00842	0.01039	0.01961
2.54588	-0.10293	0.02723	0.01337	-0.01273	0.00624	0.00624	-0.06757	-0.00761	-0.00761	0.03267	-0.00305	-0.0042	0.00403
2.54845	-0.08051	0.04458	-0.01011	0.03312	0.01456	0.01456	-0.02586	0.02462	0.02462	0.03358	0.01913	0.05861	0.00154
2.55102	-0.08622	-0.00661	0.02614	-0.0096	-0.01315	-0.01315	0.02638	-0.02082	-0.02082	0.00906	0.00805	-0.02069	-0.01571
2.55359	-0.03875	-0.01917	-0.01426	-0.0283	-0.0234	-0.0234	0.01141	-0.01764	-0.01764	-0.00461	0.00605	0.0023	0.0261
2.55616	-0.05777	0.02842	0.03656	0.00954	-0.00266	-0.00266	-0.06019	-0.000784843	-0.000784843	0.00295	-0.01423	0.0169	0.03718
2.55872	-0.07975	-0.02499	0.00521	0.00997	0.00688	0.00688	0.00845	-0.00427	-0.00427	-0.000639516	0.00604	0.00376	0.05963
2.56129	-0.10358	-0.01503	0.02136	-0.01306	-0.04816	-0.04816	-0.01421	-0.0296	-0.0296	-0.00234	0.02073	-0.00713	-0.04298
2.56386	-0.06469	-0.00499	0.01297	-0.01098	-0.02342	-0.02342	-0.01431	-0.04398	-0.04398	-0.03936	0.00309	0.02668	-0.03547
2.56643	-0.05873	0.00825	0.01099	-0.02343	-0.00986	-0.00986	0.0204	-0.04265	-0.04265	-0.0015	-0.02685	3.00048e-05	-0.00261
2.569	-0.06253	-0.00367	0.03465	-0.01554	-0.00164	-0.00164	-0.00609	0.04285	0.04285	0.00275	0.01359	-0.03886	-0.0077
2.57157	-0.09689	0.036	-0.02868	-0.01313	-0.02139	-0.02139	-0.02141	-0.03723	-0.03723	0.06273	0.03489	0.01705	0.01336
2.57414	-0.09257	0.00481	0.00828	-0.00933	-0.03579	-0.03579	0.00563	-0.03277	-0.03277	0.02096	0.01062	0.01439	0.03235
2.57671	-0.10608	0.01456	0.0282	-0.00837	-0.02711	-0.02711	-0.01846	-0.01584	-0.01584	-0.00789	-0.04151	0.00491	0.02926
2.57928	-0.07076	0.005	0.01578	0.00876	-0.02979	-0.02979	0.00447	-0.02888	-0.02888	0.00769	0.01732	0.05777	-0.01407
2.58185	-0.08021	-0.01609	-0.03985	-0.01292	-0.01685	-0.01685	-0.03747	-0.02232	-0.02232	0.00334	-0.00711	0.02701	-0.01108
2.58441	-0.05494	-0.00144	0.01501	0.00959	0.00187	0.00187	-0.01214	-0.06904	-0.06904	0.04394	0.03336	0.00407	-0.0015
2.58698	-0.11129	0.01024	0.00575	0.00254	0.04922	0.04922	0.01109	0.01239	0.01239	-0.01899	-0.00388	-0.000336631	0.02326
2.58955	-0.05066	0.01023	-0.02404	-0.00588	0.02466	0.02466	0.0025	-0.03534	-0.03534	0.01789	-0.01321	0.00523	-0.00426
2.59212	-0.06467	0.00801	-0.01329	0.03977	-0.02669	-0.02669	0.02023	0.00583	0.00583	0.009	-0.03104	0.03765	0.02296
2.59469	-0.06928	0.04045	0.02534	0.0059	0.01561	0.01561	-0.03567	-0.01614	-0.01614	-0.03164	0.00486	0.00358	-0.01542
2.59726	-0.07185	0.0375	0.01322	-0.03279	0.01937	0.01937	-0.02409	-0.04456	-0.04456	0.02363	0.00187	0.02765	0.01277
2.59983	-0.07754	0.02648	-0.02435	0.01911	0.02847	0.02847	0.02951	-0.02083	-0.02083	0.00613	0.00527	0.03761	0.000153038
2.6024	-0.07591	-0.02771	-0.0189	0.00532	0.00848	0.00848	-0.00801	-0.04787	-0.04787	-0.02385	0.01547	0.02857	-0.01152
2.60497	-0.06221	-0.0051	-0.00677	-0.00763	-0.00123	-0.00123	-0.01102	-0.02925	-0.02925	0.0427	0.03348	0.03633	-0.02146
2.60754	-0.09865	-0.00244	0.06184	-0.00857	-0.0505	-0.0505	-0.0508	0.01735	0.01735	-0.0353	-0.00641	0.0168	0.01267
2.6101	-0.08736	-0.00369	-0.000201437	0.01504	-0.03026	-0.03026	-0.02996	-0.01678	-0.01678	0.01326	-0.02726	0.0089	0.0155
2.61267	-0.10831	-0.01814	0.01892	0.00427	0.00347	0.00347	-0.02283	-0.02485	-0.02485	-0.04557	0.008	0.01177	0.04416
2.61524	-0.06568	-0.01145	-0.02239	0.0224	-0.000376436	-0.000376436	-0.03392	-0.02907	-0.02907	-0.00227	2.58874e-05	-0.01016	0.01186
2.61781	-0.09696	-0.00652	-0.01357	0.03589	0.01242	0.01242	0.04122	0.00377	0.00377	-0.0142	0.00267	0.02187	-0.00967
2.62038	-0.10975	0.03172	0.00343	0.00869	0.01968	0.01968	-0.0387	-0.01836	-0.01836	-0.02467	0.03495	-0.00679	0.00929
2.62295	-0.10811	0.03046	-0.00718	0.04022	-0.000162181	-0.000162181	-0.00907	-0.05465	-0.05465	0.01504	0.02845	0.03039	0.00657
2.62552	-0.09636	-0.01543	0.02094	0.04692	0.00525	0.00525	-0.01563	-0.01728	-0.01728	0.02907	0.0066	0.00806	-0.01033
2.62809	-0.11296	0.01864	0.01893	0.000382162	0.00736	0.00736	-0.02369	-0.00573	-0.00573	-0.00612	0.03048	0.02983	-0.02579
2.63066	-0.05059	0.01243	-0.0274	0.01309	0.00578	0.00578	0.02735	-0.02817	-0.02817	0.01228	0.02256	0.00577	0.03138
2.63323	-0.08261	0.01663	-0.03927	-0.00863	-0.01096	-0.01096	-0.01867	-0.02331	-0.02331	-0.01801	-0.01297	0.02768	-0.02063
2.63579	-0.06328	-0.01483	0.03073	0.02979	-0.00696	-0.00696	-0.03103	-0.01711	-0.01711	0.01524	0.02156	0.00679	0.01342
2.63836	-0.07756	0.02928	-0.000201977	-0.01076	0.00374	0.00374	0.01038	0.01041	0.01041	0.00184	-0.01071	0.0106	0.02203
2.64093	-0.07305	-0.00367	-0.01712	0.03071	-0.01374	-0.01374	-0.01035	-0.06186	-0.06186	-0.01448	0.00849	0.01522	-0.02687
2.6435	-0.07835	-0.02151	0.01561	0.00467	-0.00452	-0.00452	-0.02099	0.02138	0.02138	-0.01805	-0.03095	0.01613	-0.01272
2.64607	-0.07661	-0.01882	0.04096	0.02807	-0.01315	-0.01315	-0.01925	-0.01151	-0.01151	-0.01942	0.04455	0.01781	0.01318
2.64864	-0.08373	-0.000402543	-0.01515	0.03604	-0.00206	-0.00206	-0.02865	0.01655	0.01655	0.01491	0.02385	0.00645	-0.000304699
2.65121	-0.09074	-0.01149	-0.01874	0.01901	0.02965	0.02965	-0.00879	-0.03603	-0.03603	-0.00719	-0.01234	0.01325	-0.04071
2.65378	-0.0469	0.02066	0.00348	-0.00455	-0.01733	-0.01733	-0.01966	-0.00226	-0.00226	-0.01509	0.00351	0.03512	-0.01098
2.65635	-0.09806	-0.006	0.02681	0.06146	0.0423	0.0423	-0.01258	-0.01124	-0.01124	-0.00944	0.02805	-0.00372	-0.02935
2.65892	-0.09977	-0.00411	-0.00841	0.06862	0.01227	0.01227	-0.02405	-0.03787	-0.03787	0.02532	-0.00516	0.0185	0.01425
2.66148	-0.09053	0.03778	-0.00607	0.00695	-0.01189	-0.01189	-0.03963	-0.00839	-0.00839	-0.01228	0.00928	0.03957	0.02042
2.66405	-0.09729	0.03196	0.00163	0.00617	-0.00752	-0.00752	-0.01083	0.00122	0.00122	-0.02545	-0.00243	0.02307	-0.00341
2.66662	-0.09661	0.0029	-0.0064	0.0061	0.01316	0.01316	-0.03572	0.00921	0.00921	-0.00431	0.01125	0.01329	0.0179
2.66919	-0.11145	0.01905	-0.00814	0.00334	-0.00143	-0.00143	-0.03096	-0.02228	-0.02228	-0.00345	-0.0191	-0.00635	-0.01211
2.67176	-0.10192	0.03046	0.01583	0.02489	-0.01058	-0.01058	-0.01135	-0.01808	-0.01808	0.00946	0.03543	0.02504	0.0404
2.67433	-0.07507	0.00114	0.03095	-0.01374	-0.0069	-0.0069	-0.03479	-0.02794	-0.02794	0.02527	-0.00724	0.01456	0.03969
2.6769	-0.08839	-0.00414	0.01394	-0.01603	-0.000613322	-0.000613322	-0.02809	0.05418	0.05418	-0.01861	0.000629059	0.02505	-0.00311
2.67947	-0.09019	0.01639	-0.00948	0.04718	-0.01521	-0.01521	-0.02469	-0.00445	-0.00445	-0.00513	-0.02181	0.01653	0.03619
2.68204	-0.04589	-0.00697	0.00756	-0.03376	-0.00641	-0.00641	-0.03081	-0.00102	-0.00102	0.02688	-0.00841	0.000205014	0.05321
2.68461	-0.06437	0.03444	-0.02373	-0.01761	0.00432	0.00432	-0.0131	0.03052	0.03052	-0.01163	-0.00975	-0.01051	0.01592
2.68717	-0.0697	0.00545	0.01321	0.03	-0.00581	-0.00581	-0.00351	-0.06189	-0.06189	0.01806	-0.04229	-0.00453	-0.00377
2.68974	-0.10313	0.00528	-0.00108	-0.00512	-0.03745	-0.03745	0.000208681	-0.00182	-0.00182	0.02503	0.00698	0.02471	0.01151
2.69231	-0.11378	0.00351	-0.01971	0.04955	0.01089	0.01089	-0.01278	-0.01543	-0.01543	-0.0152	-0.01814	0.01389	-0.00758
2.69488	-0.13293	-0.00301	0.01523	0.01193	0.02535	0.02535	0.00344	-0.00255	-0.00255	0.03794	0.04604	0.03997	-0.03546
2.69745	-0.08935	-0.0101	0.03755	0.01362	-0.00665	-0.00665	-0.0251	0.0077	0.0077	0.02075	0.0499	0.01913	0.02702
2.70002	-0.07763	-0.04897	0.00652	0.04505	0.00537	0.00537	-0.04029	-0.03114	-0.03114	0.01016	0.01445	0.02389	0.03592
2.70259	-0.07887	0.04999	0.0039	0.00181	-0.02618	-0.02618	0.01992	0.00694	0.00694	-0.000298585	0.02274	-0.01521	0.01395
2.70516	-0.08487	0.02574	0.01914	0.02117	0.02355	0.02355	-0.01529	0.00616	0.00616	0.03837	0.02398	0.06625	-0.01213
2.70773	-0.09725	-0.04523	-0.0066	0.00474	0.02672	0.02672	0.000397185	-0.05059	-0.05059	-0.00959	0.00134	-0.01542	0.00239
2.7103	-0.10888	0.02637	-0.02664	-0.01323	0.04652	0.04652	0.00485	-0.0157	-0.0157	-0.03035	0.00521	0.03433	-0.01242
2.71286	-0.06796	-0.000911393	0.02227	-0.01476	0.003	0.003	0.00242	-0.01118	-0.01118	-0.02126	0.02171	0.02377	-0.04635
2.71543	-0.12872	-0.02051	-0.00865	-0.07117	-0.02099	-0.02099	-0.00247	0.000572803	0.000572803	-0.0103	0.01113	0.00872	0.02764
2.718	-0.09157	-0.02065	-0.00736	-0.00263	-0.00127	-0.00127	0.01714	-0.04235	-0.04235	-0.01191	0.02379	0.02994	0.03511
2.72057	-0.06782	0.04314	0.01227	0.00958	-0.01827	-0.01827	-0.02041	-0.000775615	-0.000775615	0.01046	0.00527	0.00902	0.01998
2.72314	-0.0836	-0.03415	0.01296	0.02692	-0.03854	-0.03854	-0.0275	0.00779	0.00779	0.01154	-0.01752	0.00648	-0.00143
2.72571	-0.08676	-0.02888	-0.00476	0.01685	-0.02714	-0.02714	-0.01048	0.00891	0.00891	-0.00618	-0.00356	0.03391	-0.02915
2.72828	-0.08543	-0.00754	-0.00168	-0.01159	-0.00551	-0.00551	-0.000666437	-0.02372	-0.02372	-0.01556	-0.02887	-0.01587	-0.0125
2.73085	-0.12247	-0.02802	-0.04543	0.000830897	-0.00773	-0.00773	0.00758	-0.04201	-0.04201	0.03246	-0.01711	0.03987	0.03771
2.73342	-0.09929	0.01561	0.00629	0.00727	0.01572	0.01572	0.00252	0.03885	0.03885	-0.02601	0.00547	0.000920667	0.03282
2.73599	-0.07449	0.04174	-0.00394	0.03178	0.05057	0.05057	0.00421	-0.01742	-0.01742	0.00814	-0.02885	0.02499	-0.01498
2.73855	-0.08643	0.00914	0.02457	0.00257	-0.01152	-0.01152	-0.01234	0.00681	0.00681	0.01011	0.02401	-0.00905	-0.01514
2.74112	-0.09714	-0.01219	-0.00183	0.00158	0.03336	0.03336	-0.06842	0.0018	0.0018	-0.02281	-0.00708	0.00682	0.00376
2.74369	-0.08268	0.0429	-0.00312	0.00362	0.04462	0.04462	0.0014	-0.00517	-0.00517	-0.01017	-0.01833	0.02839	0.01087
2.74626	-0.08565	-0.02509	0.02261	0.01055	0.03442	0.03442	-0.01925	0.00836	0.00836	-0.02126	0.01331	0.02335	0.02448
2.74883	-0.09289	0.01097	-0.00152	0.000527445	-0.0086	-0.0086	-0.00432	-0.04277	-0.04277	0.00152	0.03474	0.00117	0.01831
2.7514	-0.0676	-0.04263	-0.00863	0.02993	-0.02698	-0.02698	0.01553	-0.02312	-0.02312	-0.02693	0.02717	-0.00219	0.04022
2.75397	-0.07904	-0.04275	-0.0113	0.0039	0.02135	0.02135	0.01855	-0.04222	-0.04222	-0.01262	0.01562	0.01757	0.03133
2.75654	-0.10691	-0.02764	0.00202	0.02724	-0.00318	-0.00318	-0.02225	-0.00809	-0.00809	-0.00707	0.00249	0.0186	0.01901
2.75911	-0.06473	0.00938	0.02781	0.000423412	-0.0218	-0.0218	-0.0407	-0.02087	-0.02087	0.01721	0.01993	0.03284	0.02556
2.76168	-0.09385	0.0144	0.03958	-0.00433	-0.02051	-0.02051	-0.05057	-0.03152	-0.03152	0.00492	0.01618	-0.002	-0.01777
2.76424	-0.07555	0.01288	-0.00989	0.00207	-0.0135	-0.0135	-0.03164	0.01716	0.01716	-0.00943	0.00264	-0.00134	-0.00141
2.76681	-0.10252	0.02425	-0.0136	0.00679	-0.00353	-0.00353	0.01342	-0.03163	-0.03163	0.00475	-0.01474	0.00542	0.02489
2.76938	-0.06719	0.03461	-0.04472	-0.01495	0.00638	0.00638	0.02098	0.0205	0.0205	0.02671	-0.03367	0.01971	-0.01032
2.77195	-0.10531	0.02478	-0.01437	-0.01536	-0.00167	-0.00167	-0.04946	-0.03611	-0.03611	0.03157	0.04547	0.01493	-0.05807
2.77452	-0.06468	0.03035	-0.00683	0.01302	-0.01869	-0.01869	-0.01487	-0.02543	-0.02543	-0.00651	0.01197	0.00535	0.05392
2.77709	-0.09184	-0.03718	0.04187	-0.02351	0.01994	0.01994	0.000132888	-0.01734	-0.01734	0.03005	0.01176	0.03574	-0.00782
2.77966	-0.08265	0.01163	0.00156	-0.00118	0.03849	0.03849	0.03188	-0.03343	-0.03343	-0.02431	-0.00701	0.000219431	0.01513
2.78223	-0.09622	-0.00585	-0.02082	0.0015	-0.00909	-0.00909	0.01607	-0.02267	-0.02267	-0.00134	0.0175	-0.02805	-0.00448
2.7848	-0.09598	-0.00721	0.01218	0.02059	0.03521	0.03521	-0.03927	-0.00676	-0.00676	0.03072	-0.00101	-0.00923	0.02727
2.78737	-0.07106	0.01427	0.03093	0.03664	0.02331	0.02331	-0.03569	0.01111	0.01111	0.04184	0.03615	-0.03093	-0.01553
2.78993	-0.06809	0.02845	-0.02366	0.01931	-0.02497	-0.02497	0.00136	-0.00166	-0.00166	-0.02429	-0.00343	0.00779	-0.000417916
2.7925	-0.1131	-0.00259	-0.01788	0.02371	-0.02363	-0.02363	0.00115	-0.03725	-0.03725	0.01876	-0.0022	0.01185	0.02373
2.79507	-0.0534	-0.03222	0.01428	-0.02211	0.023	0.023	-0.01256	-4.82462e-05	-4.82462e-05	-0.01409	0.01243	0.04839	-0.0077
2.79764	-0.07737	0.0257	-0.00693	0.02684	-0.00147	-0.00147	-0.02272	-0.00909	-0.00909	-0.0069	0.0079	-0.03182	-0.0108
2.80021	-0.086	0.00963	-0.05283	-0.01905	-0.0031	-0.0031	0.00325	-0.02772	-0.02772	0.03518	0.05017	-0.02142	0.03476
2.80278	-0.08201	-0.02591	-0.00179	-0.0178	0.00171	0.00171	-0.02754	-0.0451	-0.0451	0.02781	-0.02495	0.000817589	-0.0051
2.80535	-0.06489	-0.00751	0.01865	0.02441	-0.02967	-0.02967	-0.02137	-0.01236	-0.01236	-0.00268	-0.0072	0.0229	0.000962868
2.80792	-0.07534	0.00401	0.02643	0.01584	-0.00141	-0.00141	0.00407	-0.03122	-0.03122	0.02339	0.00632	-0.00751	0.0349
2.81049	-0.08461	0.01809	-0.00759	-0.01936	-0.03138	-0.03138	-0.03846	0.01496	0.01496	-0.01429	0.00356	0.00512	-0.01606
2.81306	-0.08314	0.01409	0.00198	-0.04139	0.00365	0.00365	-0.0116	0.00307	0.00307	-0.00246	-0.01713	0.01736	0.01504
2.81562	-0.04215	0.02341	0.01571	-0.01481	-0.02832	-0.02832	-0.00873	-0.02779	-0.02779	-0.02158	-0.01255	-0.00688	-0.04059
2.81819	-0.06723	-0.02155	0.01311	-0.00326	0.0085	0.0085	-0.03159	-0.00394	-0.00394	-0.00472	-0.01851	-0.000274545	0.03695
2.82076	-0.07115	-0.0139	-0.01401	-0.00913	0.01268	0.01268	-0.03479	0.00525	0.00525	-0.01318	-0.03327	-0.0001146	0.00278
2.82333	-0.10076	0.01142	-0.01272	0.00505	0.00904	0.00904	-0.03086	-0.01854	-0.01854	-0.01039	0.0076	0.00328	0.07573
2.8259	-0.08779	-0.04413	0.04968	-0.00992	-0.00548	-0.00548	-0.01226	0.00921	0.00921	-0.04126	0.01264	-0.04509	-0.00702
2.82847	-0.09471	-0.00321	0.000224794	0.03965	-0.04887	-0.04887	0.00166	-0.00261	-0.00261	-0.02662	-0.00815	-0.00959	0.03001
2.83104	-0.0603	0.00845	-0.03748	-0.01065	-0.03612	-0.03612	-0.00253	-0.000198719	-0.000198719	-0.00989	0.01982	0.01304	-0.01971
2.83361	-0.10998	-0.01654	-0.02727	0.02448	0.00282	0.00282	-0.01489	-0.01384	-0.01384	0.01641	-0.02812	0.00346	-5.65449e-05
2.83618	-0.05155	-0.00201	-0.02777	0.0423	0.0072	0.0072	-0.04301	-0.01173	-0.01173	0.0301	0.01744	0.000891677	0.03364
2.83875	-0.07247	0.01224	0.00642	-0.00044583	-0.0363	-0.0363	-0.00484	-0.04157	-0.04157	-0.01597	0.03372	-0.03371	0.00478
2.84131	-0.08555	0.03359	0.05559	0.01859	-0.00745	-0.00745	-0.00599	0.00944	0.00944	-0.01565	-0.00773	0.026	-0.01347
2.84388	-0.10778	-0.00282	0.02864	-0.03194	-0.02638	-0.02638	-0.01363	-0.03979	-0.03979	0.01055	0.01467	-0.02992	0.01388
2.84645	-0.08027	-0.04971	0.00126	0.00988	0.01933	0.01933	-0.01298	0.00539	0.00539	-0.01132	-0.00992	-0.02498	0.03773
2.84902	-0.06827	-0.01705	0.0018	-0.00354	0.01817	0.01817	0.00485	-0.02046	-0.02046	-0.00709	0.02293	0.02528	-0.0328
2.85159	-0.03444	0.00673	0.00102	0.01599	-0.0098	-0.0098	0.00202	-0.04465	-0.04465	0.00409	-0.03804	-0.02409	-0.0094
2.85416	-0.07656	-0.01218	0.01278	-0.01887	-0.04996	-0.04996	-0.00628	-0.01765	-0.01765	-0.0055	0.00801	0.03292	-0.00156
2.85673	-0.06426	-0.00586	0.03501	-0.0193	0.0206	0.0206	-0.00788	-0.02927	-0.02927	-0.000489343	-0.0276	8.06437e-05	0.02109
2.8593	-0.09835	0.00221	-0.04416	0.00967	0.02357	0.02357	-0.01251	0.04204	0.04204	-0.02101	0.00501	0.01059	-0.00776
2.86187	-0.10316	-0.02729	-0.01847	-0.00125	-0.03323	-0.03323	-0.0132	-0.04084	-0.04084	0.05313	-0.00696	0.01158	0.03672
2.86444	-0.11642	0.01872	0.01487	-0.02779	-0.01614	-0.01614	-0.00111	0.00524	0.00524	0.00582	0.00834	-0.01229	0.00215
2.867	-0.12439	-0.00561	0.0301	-0.01662	0.01323	0.01323	0.00585	-0.01439	-0.01439	0.03205	0.00866	0.01009	0.00807
2.86957	-0.10596	0.04278	0.01092	0.025	0.01182	0.01182	-0.0526	-0.02482	-0.02482	0.01376	-0.000252382	0.00343	0.02671
2.87214	-0.08451	-0.04782	-0.01043	0.02482	0.01984	0.01984	-0.00481	0.00521	0.00521	-0.00634	0.01885	-0.00714	0.0117
2.87471	-0.08322	-0.00789	0.01994	-0.02203	-0.00913	-0.00913	-0.03514	-0.04235	-0.04235	0.04297	-0.01022	-0.00787	-0.03607
2.87728	-0.09864	-0.00274	-0.02275	0.01665	-0.0074	-0.0074	-0.04275	0.00888	0.00888	0.00843	0.04242	0.00448	0.02054
2.87985	-0.08479	-0.02583	0.01196	-0.00851	0.02201	0.02201	-0.00978	-0.01491	-0.01491	-0.00212	-0.03185	-0.00704	0.01882
2.88242	-0.09581	0.01197	-0.0214	-0.000220367	0.0174	0.0174	-0.05573	-0.01478	-0.01478	-0.00881	0.01955	0.00809	0.02361
2.88499	-0.08896	0.00676	0.01798	0.01324	0.00217	0.00217	-0.04199	0.0105	0.0105	0.03729	0.00503	-0.00149	0.02062
2.88756	-0.08458	0.02974	0.00174	0.01703	0.03691	0.03691	-0.0042	-0.00253	-0.00253	0.01111	0.00713	-0.05112	-0.00252
2.89013	-0.10986	0.03278	-0.01542	-0.00646	0.02726	0.02726	0.00744	-0.01249	-0.01249	0.01513	0.00871	-0.00452	-0.01961
2.89269	-0.06615	0.02761	0.01209	0.00602	0.01905	0.01905	-0.04087	-0.01538	-0.01538	-0.00694	-0.01147	0.01992	0.01669
2.89526	-0.09484	-0.00743	-0.03925	0.00992	-0.00857	-0.00857	-0.02151	0.01578	0.01578	0.03024	-0.00137	-0.02091	0.02653
2.89783	-0.06604	0.00343	-0.00612	0.00262	0.00389	0.00389	0.01071	-0.00195	-0.00195	0.03638	-0.01048	0.01908	-0.000870457
2.9004	-0.1098	0.02434	0.000920685	0.01949	0.03163	0.03163	0.01187	-0.04928	-0.04928	0.00581	0.0138	0.02946	0.04876
2.90297	-0.07316	-0.00452	0.01548	0.01183	0.03539	0.03539	-0.00624	0.000364291	0.000364291	-0.000471688	0.02636	-0.00602	0.00163
2.90554	-0.10171	-0.0066	0.000386932	-0.00314	0.0217	0.0217	-0.03298	-0.02254	-0.02254	-0.04221	0.0377	0.000351564	-0.01613
2.90811	-0.07261	0.00965	0.01326	0.01048	0.01723	0.01723	-0.05057	0.000652427	0.000652427	0.01812	0.02363	0.0181	-0.0082
2.91068	-0.106	-0.02278	0.01798	-0.00895	-0.05927	-0.05927	-0.01604	0.00606	0.00606	0.0081	0.00246	0.01774	-0.01702
2.91325	-0.11846	0.03591	-0.02589	-0.00323	0.00772	0.00772	-0.0346	-0.03107	-0.03107	0.02732	0.01141	0.00526	-0.00672
2.91582	-0.0993	0.0422	0.00467	0.02567	0.01848	0.01848	-0.02393	-0.02087	-0.02087	0.01505	0.00448	0.000407006	0.00262
2.91838	-0.1154	0.00729	-0.026	-0.03682	0.00177	0.00177	-0.04217	0.00556	0.00556	-0.00821	0.00557	0.000495363	0.00518
2.92095	-0.08904	-0.0029	0.00941	0.01436	-0.01379	-0.01379	-0.03155	-0.02975	-0.02975	0.01118	-0.03247	-0.00212	0.02718
2.92352	-0.11003	0.03691	0.00594	-0.0191	0.000337133	0.000337133	-0.02127	0.02457	0.02457	0.01919	-0.0159	0.01106	-0.00644
2.92609	-0.10507	0.02298	0.01933	0.00863	-0.0261	-0.0261	-0.07099	-0.00392	-0.00392	-0.0083	0.02288	-0.00993	0.0049
2.92866	-0.09946	0.03555	-0.0156	0.01419	0.02678	0.02678	0.00389	-0.00321	-0.00321	-0.03824	0.02025	-0.00664	0.02657
2.93123	-0.11797	0.00734	-0.00863	0.00629	0.00146	0.00146	-0.01123	-0.03183	-0.03183	0.01072	0.02523	0.04858	-0.02559
2.9338	-0.04526	-0.01681	-0.0083	-0.01905	0.00369	0.00369	-0.07216	0.00395	0.00395	0.02598	0.00242	-0.0162	0.01155
2.93637	-0.08885	-0.00914	-0.00666	-0.01387	0.02722	0.02722	-0.00619	-0.02497	-0.02497	0.00461	0.01607	-0.03159	0.00888
2.93894	-0.05273	0.05006	-0.02101	-0.00532	0.00483	0.00483	-0.00614	0.00311	0.00311	0.000214593	-0.000159584	-0.02019	0.03102
2.94151	-0.05741	0.01188	-0.03632	0.01675	0.02868	0.02868	0.00822	0.00683	0.00683	0.000219963	-0.03554	0.02694	0.01062
2.94407	-0.07052	0.01473	0.00664	-0.01548	-0.02245	-0.02245	0.01163	-0.02084	-0.02084	0.01065	0.000727693	-0.02926	-0.025
2.94664	-0.08429	0.02911	0.00807	-0.00636	0.01349	0.01349	0.01088	-0.02833	-0.02833	0.00253	0.01676	0.00895	-0.03772
2.94921	-0.11154	0.00536	-0.04044	0.02332	0.01963	0.01963	-0.06016	-0.03819	-0.03819	-0.0032	0.04027	0.00619	0.06191
2.95178	-0.09292	0.01409	-0.02227	0.015	0.00708	0.00708	-0.02388	-0.02049	-0.02049	-0.00962	0.00861	-0.00183	0.0104
2.95435	-0.10726	0.02782	-0.00925	-0.02595	0.01244	0.01244	-0.01362	0.00406	0.00406	-0.00147	0.00653	0.01954	-0.03948
2.95692	-0.11639	0.03198	-0.06258	-0.005	-0.01024	-0.01024	-0.01284	-0.01485	-0.01485	0.02561	-0.05402	0.00698	-0.01041
2.95949	-0.09034	0.02821	-0.03463	-0.00314	0.0158	0.0158	-0.0388	-0.01003	-0.01003	0.00386	0.01317	0.01477	0.0287
2.96206	-0.12888	0.0152	-0.01201	-0.008	0.000906378	0.000906378	-0.00186	0.02198	0.02198	-0.01277	0.0358	0.0514	-0.0121
2.96463	-0.07721	-0.0147	0.00127	0.04251	-0.00843	-0.00843	-0.02465	-0.06077	-0.06077	0.02753	0.01393	0.00186	0.04055
2.9672	-0.0929	0.05301	-0.01484	0.01472	-0.03815	-0.03815	-0.0337	-0.00904	-0.00904	0.00893	-0.02671	0.0012	-0.00855
2.96976	-0.09831	0.04457	-0.04091	-0.0115	-0.02046	-0.02046	-0.00338	-0.000876469	-0.000876469	-0.00747	0.00344	-0.01694	0.02919
2.97233	-0.11913	-0.00934	-0.01701	0.04344	0.00627	0.00627	-0.00407	-0.00492	-0.00492	0.00438	-0.04435	0.02799	0.03358
2.9749	-0.09666	0.02068	-0.00861	-0.02611	-0.01503	-0.01503	-0.01533	0.00626	0.00626	-0.00536	-0.00829	-0.00994	0.00237
2.97747	-0.08046	0.04225	-0.0277	0.00462	0.00792	0.00792	-0.00652	0.00721	0.00721	-0.03024	0.00286	-0.00979	-0.00975
2.98004	-0.06008	0.00693	0.01818	0.04645	0.00692	0.00692	0.03975	-0.00674	-0.00674	-0.01564	0.00172	0.00205	0.01223
2.98261	-0.08131	0.02105	0.0037	-0.01731	-0.00745	-0.00745	-0.06855	-0.00124	-0.00124	-0.00475	-0.00273	-0.0112	-0.01463
2.98518	-0.08171	0.01707	0.00739	0.00761	0.01328	0.01328	-0.02898	-0.00266	-0.00266	0.03189	-0.00645	-0.00214	0.06531
2.98775	-0.08693	0.00441	-0.02058	0.01216	-0.000521498	-0.000521498	-0.0106	-0.02119	-0.02119	0.02832	0.000337798	0.01421	0.01565
2.99032	-0.03519	-0.01611	-0.00172	-0.01778	0.02434	0.02434	-0.01593	-0.03098	-0.03098	0.00476	-0.00896	-0.02999	-0.04061
2.99289	-0.13427	0.01057	-0.03838	-0.00546	0.01775	0.01775	-0.03352	-0.04761	-0.04761	0.02337	0.00409	0.00999	-0.00507
2.99545	-0.13604	0.00118	0.0087	0.06344	0.01372	0.01372	-0.02124	-0.02502	-0.02502	-0.01603	-0.00369	-0.01759	0.016
2.99802	-0.08527	0.01447	-0.05526	0.00418	-0.06232	-0.06232	-0.01538	-0.04611	-0.04611	0.02935	0.000244988	-0.01123	0.02798
3.00059	-0.11756	0.03014	-0.00428	0.02243	0.0106	0.0106	-0.04999	-0.00204	-0.00204	0.00822	0.02805	0.01481	-0.02474
3.00316	-0.12858	0.06278	-0.02765	0.03046	-0.01142	-0.01142	-0.00343	0.00609	0.00609	0.01894	-0.00631	0.01019	-0.000644434
3.00573	-0.08751	0.017	0.02072	0.01142	-0.01431	-0.01431	0.00391	0.00306	0.00306	-0.00792	0.02448	0.01593	-0.00777
3.0083	-0.06939	-0.01857	-0.00725	0.02655	-0.03378	-0.03378	-0.00587	-0.017	-0.017	0.05285	0.000206565	0.03083	0.01197
3.01087	-0.07483	0.00309	-0.01475	-0.00432	-0.0442	-0.0442	-0.06273	0.02603	0.02603	0.07011	0.00671	0.0169	0.02829
3.01344	-0.09578	-0.01235	0.01475	0.02017	-0.00795	-0.00795	0.01406	-0.01524	-0.01524	-0.01307	0.02633	-0.00742	0.00728
3.01601	-0.08895	0.00965	-0.04459	0.01062	0.00976	0.00976	-0.03591	-0.05065	-0.05065	-0.00804	0.03045	-0.0204	-0.00663
3.01858	-0.09861	0.01625	-0.02258	-0.02697	-0.03276	-0.03276	-0.03555	-0.06896	-0.06896	0.00743	0.00839	-0.03968	-0.00462
3.02114	-0.10882	-0.00435	-0.0068	0.00781	-0.04697	-0.04697	-0.01115	-0.02726	-0.02726	-0.01172	-0.0073	-0.03739	0.02668
3.02371	-0.08671	0.00653	-0.000110325	-0.0586	0.02522	0.02522	-0.03454	0.00191	0.00191	0.01451	0.01933	0.04316	0.01479
3.02628	-0.10694	0.02625	-0.01162	-0.01151	0.0168	0.0168	-0.01478	0.02773	0.02773	0.01738	0.01595	-0.0378	0.01253
3.02885	-0.10847	0.000582105	-0.000307476	-0.01094	0.01043	0.01043	-0.02042	-0.00421	-0.00421	-0.01114	0.00273	-0.00715	0.01895
3.03142	-0.09555	-0.0266	0.00223	0.01629	0.03156	0.03156	-0.01303	0.02059	0.02059	0.05586	-0.000782855	0.03501	-0.01402
3.03399	-0.12022	-0.04538	0.0067	0.02583	-0.02376	-0.02376	-0.01833	0.00305	0.00305	0.06824	-0.01916	0.0095	0.01459
3.03656	-0.08976	-0.01409	0.01807	0.03357	-0.04262	-0.04262	0.00319	-0.0186	-0.0186	0.02078	0.01004	0.02421	0.0098
3.03913	-0.1025	-0.02014	0.02292	0.04669	0.00399	0.00399	-0.03001	-0.01338	-0.01338	0.01754	-0.000296345	0.00519	-0.04032
3.0417	-0.10218	0.04038	0.01021	0.01697	0.00574	0.00574	-0.01937	-0.02686	-0.02686	-0.00217	-0.00183	-0.04611	0.01928
3.04427	-0.12432	-0.01166	-0.02436	0.01199	0.0002095	0.0002095	-0.0192	-0.01843	-0.01843	0.00202	-0.00137	0.02264	0.01776
3.04683	-0.12394	0.03059	-0.00896	0.000407503	0.0022	0.0022	-0.01922	-0.02915	-0.02915	0.05571	-0.01914	-0.035	-0.00479
3.0494	-0.12246	-0.00859	0.02922	0.01659	0.01431	0.01431	-0.04273	-0.0172	-0.0172	0.02884	-0.03931	-0.00962	0.00792
3.05197	-0.09952	0.03276	0.01249	0.0251	-0.03698	-0.03698	-0.04073	-0.03765	-0.03765	0.03644	-0.01427	0.01282	0.03936
3.05454	-0.12692	0.01054	-0.01822	-0.00282	0.01884	0.01884	-0.00641	0.02271	0.02271	-0.00539	0.02262	0.02716	-0.01982
3.05711	-0.07599	-0.03003	-0.00106	0.01644	-0.0217	-0.0217	0.02161	-0.04532	-0.04532	0.01263	-0.02775	-0.01116	0.03304
3.05968	-0.08844	0.01829	0.01399	-0.01126	0.02071	0.02071	-0.00847	0.04124	0.04124	0.00226	0.04566	0.01158	0.02043
3.06225	-0.08633	-0.03229	0.02194	-0.02613	-0.00886	-0.00886	-0.04133	0.01457	0.01457	0.04453	0.03671	0.000912652	0.02295
3.06482	-0.08473	-0.01336	0.00775	-0.03433	0.00789	0.00789	-0.03831	0.01019	0.01019	0.01465	-0.0394	0.00647	0.01498
3.06739	-0.09747	0.02209	0.02637	-0.00361	0.01352	0.01352	-0.01389	-0.00507	-0.00507	-0.00138	-0.01806	-0.00324	-0.00624
3.06996	-0.10342	-0.02788	0.00578	0.00928	-0.01542	-0.01542	0.01714	-0.03579	-0.03579	-0.01252	0.01524	0.01423	0.00354
3.07252	-0.09184	-0.00289	-0.00546	0.04831	-0.01836	-0.01836	-0.01439	0.01192	0.01192	0.00326	-0.0018	-0.03451	-0.00266
3.07509	-0.10253	0.05616	0.02099	0.02245	0.005	0.005	-0.01325	-0.01423	-0.01423	0.00207	0.02896	-0.04302	-0.01196
3.07766	-0.09968	0.00144	0.0052	0.01671	-0.000744979	-0.000744979	-0.04551	0.00426	0.00426	0.0081	0.00403	0.03462	0.02124
3.08023	-0.09142	0.02112	-0.03841	0.02828	0.01733	0.01733	-0.04666	-0.03493	-0.03493	0.03637	0.01438	-0.00278	-0.02802
3.0828	-0.12514	0.00482	0.00547	0.02338	-0.00711	-0.00711	-0.07876	-0.03163	-0.03163	0.00352	-0.00675	0.02199	0.00145
3.08537	-0.13004	0.00976	-0.02356	-0.0203	-0.02212	-0.02212	0.00851	-0.02763	-0.02763	-0.00535	-0.01342	0.02803	-0.01527
3.08794	-0.10477	-0.01538	0.0017	0.01067	-0.0554	-0.0554	-0.02366	0.04622	0.04622	0.06417	0.02314	0.00195	-0.00395
3.09051	-0.14819	0.01314	0.05528	-0.00811	-0.02906	-0.02906	-0.04448	-0.03074	-0.03074	-0.0178	0.01225	0.04178	0.01019
3.09308	-0.08066	0.02361	0.03656	-0.0024	-0.00567	-0.00567	-0.01332	-0.00896	-0.00896	-0.01196	-0.01124	0.04586	0.02111
3.09565	-0.12624	-0.00159	-0.02746	0.01282	-0.02483	-0.02483	-0.01453	-0.01462	-0.01462	0.00802	-0.00222	0.0116	-0.01456
3.09821	-0.11133	0.02894	-0.02072	0.00689	0.00663	0.00663	0.01443	-0.02438	-0.02438	-0.01755	-0.04292	0.01447	0.00245
3.10078	-0.10228	0.03056	-0.00289	0.00989	0.01041	0.01041	-0.03096	-0.07646	-0.07646	-0.02964	-0.00275	0.01718	0.00959
3.10335	-0.09299	-0.01369	-0.01893	0.02172	-0.00376	-0.00376	-0.06216	-0.01152	-0.01152	-0.01148	0.000235614	0.000841181	0.01944
3.10592	-0.09984	0.0131	0.02798	-0.04533	-0.00101	-0.00101	-0.04431	-0.05962	-0.05962	-0.00043699	-0.03113	0.00755	-0.01565
3.10849	-0.08466	-0.02261	-0.003	0.0072	-0.04308	-0.04308	-0.03321	0.00588	0.00588	0.00542	0.01686	0.00468	-6.11301e-05
3.11106	-0.12337	-0.000140469	-0.04511	0.00752	0.01681	0.01681	-0.05437	0.01789	0.01789	0.0184	0.00784	0.02553	0.02531
3.11363	-0.08408	-0.02715	0.00915	0.02092	-0.0018	-0.0018	0.01352	-0.02058	-0.02058	-0.00583	-0.02374	0.00473	0.00947
3.1162	-0.11518	0.00201	0.00427	0.02372	-0.02925	-0.02925	-0.02648	-0.00604	-0.00604	-0.00501	-0.00416	-0.01999	-0.02744
3.11877	-0.10723	-0.00107	-0.01252	-0.00825	0.00147	0.00147	0.00126	-0.01829	-0.01829	0.000351982	0.02514	0.00637	0.01767
3.12134	-0.10042	0.01504	0.02656	0.03059	-0.03675	-0.03675	-0.00456	0.02728	0.02728	0.04266	-0.03101	-0.0034	0.01862
3.1239	-0.06861	0.06453	-0.02308	0.0415	-0.01846	-0.01846	-0.03367	0.00928	0.00928	0.01883	-0.02267	0.01349	-0.0359
3.12647	-0.12743	0.0306	-0.01161	-0.00419	-0.03079	-0.03079	-0.01234	-0.00856	-0.00856	0.02942	-0.02317	0.00987	0.06272
3.12904	-0.0955	-0.0307	0.00559	0.00983	0.01778	0.01778	-0.01671	0.00195	0.00195	0.000738308	0.00166	0.04297	0.00199
3.13161	-0.11244	-0.03873	0.02587	0.02664	-0.01283	-0.01283	-0.03756	0.00967	0.00967	0.00294	-0.000778073	0.02457	-0.000808555
3.13418	-0.09423	-0.00613	0.00226	-0.05058	0.01458	0.01458	0.02282	-0.00253	-0.00253	0.04895	0.03097	0.0152	-0.0257
3.13675	-0.09297	0.02983	-0.03015	-0.00113	-0.01163	-0.01163	-0.00202	0.000295151	0.000295151	0.02615	-0.01054	0.01983	0.03643
3.13932	-0.10856	-0.00607	0.03163	0.02601	0.00182	0.00182	-0.04806	0.00219	0.00219	-0.04124	-0.02137	-0.02237	0.000993009
3.14189	-0.10923	-0.04541	0.0383	-4.81141e-05	0.01522	0.01522	-0.04602	0.04201	0.04201	0.02775	0.04829	-0.000244923	0.02473
3.14446	-0.11693	-0.01934	0.00882	0.01957	0.03081	0.03081	-0.00324	-0.00765	-0.00765	-0.01269	0.00761	0.02585	-0.00856
3.14703	-0.10146	-0.00373	-0.03884	0.02602	0.01431	0.01431	0.02851	-0.00578	-0.00578	-0.01495	-0.02921	0.00915	-0.00236
3.14959	-0.11253	0.03162	-0.01469	0.03264	0.03168	0.03168	-0.01876	-0.00836	-0.00836	0.04135	0.00951	-0.00903	-0.05078
3.15216	-0.10257	0.03551	-0.03728	-0.01221	-0.000651085	-0.000651085	-0.02088	0.0123	0.0123	0.0261	0.02047	0.02344	-0.01531
3.15473	-0.07656	0.01702	0.01013	-0.00103	-0.01304	-0.01304	-0.00904	0.02303	0.02303	-0.03773	-0.01752	-0.01092	0.02211
3.1573	-0.10122	0.00192	0.05565	-0.00696	-0.01486	-0.01486	0.04856	-0.04714	-0.04714	0.03061	-0.00772	0.00409	-0.03133
3.15987	-0.09368	-0.0257	-0.0293	-0.024	0.0253	0.0253	-0.05196	-0.03257	-0.03257	0.03382	0.01044	0.01811	0.00896
3.16244	-0.12645	-0.00173	-0.00555	-0.01781	0.00785	0.00785	-0.01576	0.02553	0.02553	-0.01823	-0.00186	-0.00401	-0.01149
3.16501	-0.10752	0.04002	-0.01667	-0.06117	-0.01111	-0.01111	-0.0452	0.00878	0.00878	0.05253	-0.00481	0.00947	0.00668
3.16758	-0.11384	-0.00198	-0.00492	-0.01897	0.02865	0.02865	-0.02559	-0.03055	-0.03055	0.01444	0.0352	0.02103	-0.000362135
3.17015	-0.07856	0.0231	-0.00374	0.01592	-0.0045	-0.0045	-0.00437	-0.00446	-0.00446	-0.00768	0.01067	-0.02994	0.07427
3.17272	-0.10662	-0.04482	0.04735	-0.0225	0.00363	0.00363	-0.03191	6.93394e-05	6.93394e-05	0.01375	-0.00677	-0.00751	0.0082
3.17528	-0.13785	-0.0066	0.00457	-0.03273	-0.0067	-0.0067	-0.01727	-0.00146	-0.00146	-0.02945	-0.00209	0.02257	-0.02386
3.17785	-0.10389	0.00646	-0.0241	-0.02869	0.00363	0.00363	-0.00598	0.00335	0.00335	0.000416782	-0.01704	-0.03535	0.00174
3.18042	-0.13125	0.01341	0.01759	0.01201	0.01513	0.01513	-0.03221	-0.04504	-0.04504	0.00731	0.02324	-0.014	-0.0024
3.18299	-0.14882	0.01068	0.04224	-0.00272	0.00781	0.00781	0.00725	-0.01263	-0.01263	-0.00793	-0.02318	0.00277	-0.00321
3.18556	-0.08996	0.005	0.00117	0.00526	-0.000575077	-0.000575077	-0.00151	-0.01896	-0.01896	-0.01638	0.02999	-0.01245	0.02413
3.18813	-0.11994	-0.01228	0.00383	0.06139	-0.0093	-0.0093	-0.03587	-0.01608	-0.01608	0.00218	0.00366	0.00923	0.00518
3.1907	-0.06983	-0.04734	-0.02123	0.02113	0.01887	0.01887	-0.02286	0.01064	0.01064	0.053	-0.01567	0.01884	-0.01529
3.19327	-0.11092	0.05918	0.0349	-0.02914	0.0127	0.0127	-0.04523	-0.01011	-0.01011	-0.03014	-0.03813	-0.03515	-0.05569
3.19584	-0.08583	0.02191	-0.00654	-0.01069	0.00512	0.00512	0.000992677	0.01139	0.01139	0.03157	-0.01242	0.02387	0.02744
3.19841	-0.12621	-0.02478	-0.01531	0.04056	0.00213	0.00213	0.00216	-0.0542	-0.0542	-0.00191	0.02744	0.01857	-0.01778
3.20097	-0.13514	-0.0148	0.0233	-0.00621	-0.02337	-0.02337	-0.04775	-0.00264	-0.00264	-0.0204	0.03227	0.0131	-0.01
3.20354	-0.13954	0.02375	0.02368	-0.00613	-0.02601	-0.02601	0.01413	0.00954	0.00954	-0.000860402	-0.01538	-0.06176	0.01855
3.20611	-0.09313	-0.02352	-0.00725	0.00852	0.02227	0.02227	-0.01253	-0.00747	-0.00747	0.000944798	0.02067	-0.00753	0.04081
3.20868	-0.09959	0.02515	-0.02892	-0.01656	-0.000686764	-0.000686764	-0.04167	-0.01118	-0.01118	0.00712	0.00134	-0.00796	0.00508
3.21125	-0.12824	-0.00587	-0.004	0.01703	-0.00122	-0.00122	-0.02677	-0.00683	-0.00683	-0.00437	0.00155	0.01777	0.0032
3.21382	-0.14167	-0.00158	0.000143618	-0.01275	0.01309	0.01309	-0.06301	-0.01234	-0.01234	0.01459	-0.016	0.00287	-0.00176
3.21639	-0.12171	0.05336	-0.00821	0.02023	0.00687	0.00687	-0.00739	-0.01312	-0.01312	0.00545	0.01292	-0.0157	-0.03441
3.21896	-0.13563	0.01027	0.02034	0.0272	9.6727e-05	9.6727e-05	-0.00579	-0.0232	-0.0232	0.00454	0.01897	-0.01091	-0.000851702
3.22153	-0.13464	0.00847	-0.01714	-0.00611	-0.05501	-0.05501	-0.04546	-0.02779	-0.02779	0.00701	0.00165	0.000411399	0.01247
3.2241	-0.11223	0.02988	0.00444	0.06029	0.01911	0.01911	-0.0715	-0.02371	-0.02371	0.01545	-0.03025	0.03353	-0.02507
3.22666	-0.0993	0.03728	-0.02277	0.01679	0.01849	0.01849	-0.0203	-0.02002	-0.02002	0.01027	0.00346	-0.02253	0.00046871
3.22923	-0.09504	0.03457	0.0131	-0.00725	0.01841	0.01841	-0.01831	0.0079	0.0079	0.00801	-0.02614	-0.00826	0.01591
3.2318	-0.12899	0.03303	-0.00949	0.01288	0.03505	0.03505	-0.02494	-0.05877	-0.05877	0.00521	0.01502	0.01702	0.00134
3.23437	-0.09339	-0.00258	-0.04721	-0.04411	-0.01053	-0.01053	0.01402	-0.02306	-0.02306	0.01706	-0.00431	0.01902	0.00486
3.23694	-0.10739	0.0077	0.01061	-0.00543	0.00099988	0.00099988	-0.00309	-0.02137	-0.02137	0.04159	0.01447	-0.00459	-0.000979475
3.23951	-0.11126	0.01206	0.02343	0.0428	-0.00377	-0.00377	-0.01188	-0.04908	-0.04908	-0.01987	-0.01314	-0.0093	0.01829
3.24208	-0.1629	0.03478	-0.00517	0.01439	-0.00135	-0.00135	-0.03855	-0.03034	-0.03034	-0.02894	-0.00473	0.0238	0.00853
3.24465	-0.11356	0.0021	-0.03719	-0.00432	-0.02195	-0.02195	-0.01993	-0.03164	-0.03164	0.01749	-0.00656	-0.02806	0.00877
3.24722	-0.14296	0.0158	-0.02645	0.00304	-0.02457	-0.02457	0.01947	0.00793	0.00793	0.02352	-0.01637	-0.01301	-0.00122
3.24979	-0.12858	-0.01879	0.01729	0.00626	0.01188	0.01188	-0.01368	0.0354	0.0354	0.01231	-0.01604	-0.02887	-0.02135
3.25235	-0.12379	-0.02359	0.00144	-0.01393	-0.02675	-0.02675	0.02752	-4.00227e-05	-4.00227e-05	-0.03926	0.01485	0.0091	0.00101
3.25492	-0.11516	0.02376	0.01138	0.01345	-0.01931	-0.01931	-0.01531	-0.02238	-0.02238	0.01407	-0.0028	0.02125	0.00747
3.25749	-0.12594	-0.02239	-0.02352	0.02157	-0.0274	-0.0274	-0.05013	-0.0317	-0.0317	0.0193	-0.01451	0.03109	0.00696
3.26006	-0.1258	0.02475	0.00157	0.01474	0.0145	0.0145	0.0152	0.02629	0.02629	0.01536	0.0122	0.00233	0.00381
3.26263	-0.10668	-0.01437	-0.00223	0.02902	-0.00228	-0.00228	-0.0294	-0.02029	-0.02029	0.02071	-0.01566	-0.00588	0.00781
3.2652	-0.1543	-0.01867	-0.0437	0.01213	0.01156	0.01156	-0.05226	-0.00628	-0.00628	0.00829	-0.01788	0.00483	-0.03681
3.26777	-0.13469	-0.01619	-0.0145	-0.00165	0.01165	0.01165	-0.03614	-0.00684	-0.00684	0.03148	0.04189	0.01165	-0.00753
3.27034	-0.12478	0.00692	0.02685	0.01003	-0.01797	-0.01797	-0.02635	0.00964	0.00964	-0.00552	-0.01981	-0.00235	-0.03082
3.27291	-0.08733	0.01882	-0.03971	0.03998	-0.06272	-0.06272	-0.03426	-0.00691	-0.00691	-0.02955	-0.00596	-0.02117	-0.0232
3.27548	-0.13178	0.01268	-0.00923	0.02708	0.00592	0.00592	-0.00498	-0.03574	-0.03574	0.00941	0.00162	-0.02092	0.01483
3.27804	-0.09545	-0.0102	-0.03717	-0.02409	-0.00078043	-0.00078043	-0.04007	-0.014	-0.014	0.00496	-0.00828	-0.00489	0.02346
3.28061	-0.11927	-0.01701	-0.0118	-0.00452	-0.02262	-0.02262	0.00727	-0.04818	-0.04818	0.01547	-0.00451	-0.03328	0.0096
3.28318	-0.11489	-0.00112	-0.04348	-0.01002	-0.05542	-0.05542	-0.02672	-0.01394	-0.01394	0.03427	-0.02539	-0.000794113	0.02079
3.28575	-0.09832	-0.000241167	0.03277	-0.02738	-0.01815	-0.01815	-0.04177	-0.03153	-0.03153	-0.03019	-0.02	-0.00404	-0.02403
3.28832	-0.11468	-0.02185	-0.03786	0.05872	-0.01988	-0.01988	-0.00889	-0.03229	-0.03229	-0.00202	-0.01021	-0.000325073	-0.01303
3.29089	-0.1256	-0.04657	-0.05557	0.03347	0.00664	0.00664	-0.00878	0.02328	0.02328	-0.01507	0.00143	0.00694	0.02372
3.29346	-0.10084	0.02325	0.00463	0.01671	-0.04883	-0.04883	-0.02534	-0.03856	-0.03856	0.00632	-0.01099	-0.05195	-0.00715
3.29603	-0.11288	-0.01514	0.00155	0.0015	0.0025	0.0025	-0.03143	0.0034	0.0034	0.01302	-0.01534	-0.00475	-0.00757
3.2986	-0.13788	-0.01656	-0.0216	0.02133	0.02972	0.02972	-0.01089	-0.01405	-0.01405	-0.01597	0.01739	0.01054	-0.00698
3.30117	-0.10652	0.01475	0.0017	-0.01847	0.01589	0.01589	-0.01559	-0.00338	-0.00338	0.01842	-0.02393	0.02671	0.00437
3.30373	-0.1142	0.01166	0.01303	-0.01297	-0.00149	-0.00149	0.01865	-0.05349	-0.05349	-0.02555	0.02185	-0.01131	-0.00285
3.3063	-0.11627	-0.02362	0.00179	-0.00126	0.01447	0.01447	-0.0476	0.01208	0.01208	-0.000230967	-0.0244	0.01027	-0.02218
3.30887	-0.10867	0.04262	-0.0536	0.0311	-0.00566	-0.00566	-0.01169	0.02192	0.02192	-0.01611	0.03526	-0.01246	0.00304
3.31144	-0.1526	0.03602	-0.01785	0.05111	-0.00904	-0.00904	-0.03074	0.03238	0.03238	-0.00907	-0.0286	-0.00508	0.03339
3.31401	-0.09276	0.03015	-0.00515	0.00647	-0.0155	-0.0155	-0.00684	-0.00618	-0.00618	0.0336	-0.0398	0.02518	0.00402
3.31658	-0.12579	-0.02564	-0.00658	0.02203	0.01453	0.01453	-0.00668	0.01656	0.01656	0.01996	0.00723	-0.03968	0.02275
3.31915	-0.11346	0.00055141	0.02709	0.00295	0.02942	0.02942	-0.03577	-0.01977	-0.01977	0.04322	0.02111	-0.02034	-0.01639
3.32172	-0.10747	-0.000794043	-0.02739	-0.02143	-0.00901	-0.00901	-0.01341	-0.05677	-0.05677	-0.01659	0.01855	-0.0159	0.0261
3.32429	-0.11045	0.02819	0.02746	-0.0196	-0.04263	-0.04263	-0.02612	-0.00997	-0.00997	-0.00813	-0.01977	-0.00833	-0.02261
3.32686	-0.14019	0.02654	-0.00177	0.03753	0.01698	0.01698	0.04769	0.02916	0.02916	0.01411	-0.03696	0.04796	0.05111
3.32942	-0.09626	0.02434	0.01311	0.01803	-0.01819	-0.01819	-0.01623	0.00592	0.00592	0.02124	0.01821	-0.02694	-0.02114
3.33199	-0.11599	0.03532	0.04134	0.00473	0.00921	0.00921	0.00843	0.01125	0.01125	-0.02436	-0.00982	-0.00669	-0.00328
3.33456	-0.15214	0.01659	-0.02715	-0.00498	0.01125	0.01125	-0.00807	-0.03236	-0.03236	0.02332	-6.91653e-05	0.01279	0.00446
3.33713	-0.1265	0.01961	-0.01724	-0.04136	0.0132	0.0132	-0.05098	0.01715	0.01715	-0.01381	-0.01916	0.02141	-0.0185
3.3397	-0.13415	-0.02219	-0.02443	0.00783	-0.00131	-0.00131	-0.02284	-0.00795	-0.00795	-0.01201	-0.0031	-0.0123	-0.01158
3.34227	-0.12784	-0.00464	-0.02564	-0.00354	0.02226	0.02226	-0.04131	-0.03947	-0.03947	-0.00482	-0.04116	-0.00321	-0.00105
3.34484	-0.09738	0.01902	-0.01063	-0.00347	-0.01453	-0.01453	-0.01961	-0.01945	-0.01945	-0.0023	0.03698	0.01707	0.01223
3.34741	-0.13391	0.03745	0.000811469	0.038	0.04253	0.04253	0.01295	-0.03554	-0.03554	-0.02381	0.01814	0.01538	-0.00223
3.34998	-0.1522	-0.00348	-0.04023	0.00879	-0.01521	-0.01521	-0.02303	0.02097	0.02097	-0.03435	-0.00918	0.01685	0.01088
3.35255	-0.1382	-0.000946309	0.00863	-0.00598	-0.01021	-0.01021	-0.00941	-0.00224	-0.00224	0.01493	-0.0253	-0.00634	-0.03293
3.35511	-0.14378	-0.01833	-0.03759	0.00161	-0.03008	-0.03008	0.00127	-0.03958	-0.03958	-0.00155	0.00673	0.00473	-0.00016035
3.35768	-0.11992	0.02343	-0.03768	0.04634	-0.00884	-0.00884	0.01525	0.01136	0.01136	-0.03174	-0.0115	0.01064	-0.03665
3.36025	-0.10827	-0.00878	-0.05158	0.00484	0.00105	0.00105	-0.01429	-0.04404	-0.04404	0.05029	-0.00501	-0.00609	-0.00839
3.36282	-0.09205	0.06436	0.00421	2.02489e-05	0.01291	0.01291	0.00599	-0.03904	-0.03904	0.00477	-0.02263	0.01197	-0.00803
3.36539	-0.09958	-0.01889	0.03785	-0.0182	-0.02273	-0.02273	-0.07011	-0.00462	-0.00462	-0.02491	0.00332	-0.02239	-0.01817
3.36796	-0.14765	0.0143	0.01694	-0.03343	0.01964	0.01964	0.000958104	0.01278	0.01278	0.00541	0.003	-0.03862	-0.00306
3.37053	-0.10547	0.00019244	-0.03252	0.00336	-0.00756	-0.00756	-0.06273	-0.02454	-0.02454	0.02942	0.02355	-0.02492	0.03557
3.3731	-0.14132	0.01703	-0.01552	0.00482	-0.000385695	-0.000385695	0.00639	-0.02758	-0.02758	-0.00616	0.02627	-0.04339	-0.00195
3.37567	-0.12732	-0.00718	0.03457	0.03693	-0.04412	-0.04412	-0.02352	-0.02637	-0.02637	0.04187	-0.00117	-0.02084	-0.02861
3.37824	-0.11183	0.0261	-0.03255	-0.00749	0.000659703	0.000659703	-0.07738	-0.01525	-0.01525	0.01448	0.03771	-0.01421	-0.00698
3.3808	-0.09788	0.019	-0.00236	-0.04327	0.000899531	0.000899531	-0.03897	-0.01979	-0.01979	-0.0339	-0.04823	-0.00213	-0.00696
3.38337	-0.16816	0.04614	0.02169	0.0049	-0.00651	-0.00651	0.0148	0.00503	0.00503	0.03474	-0.00988	-0.04329	-0.0027
3.38594	-0.11336	-0.03849	-0.0183	0.00151	-0.0143	-0.0143	-0.01701	-0.05273	-0.05273	-0.02343	0.00782	-0.01709	0.03894
3.38851	-0.1136	-0.01196	-0.01177	-0.02544	0.01337	0.01337	-0.01258	-0.03443	-0.03443	-0.02087	-0.01893	-0.00306	0.00228
3.39108	-0.13242	0.00253	0.01548	0.00719	-0.00467	-0.00467	-0.08216	-0.01712	-0.01712	0.0228	0.00785	-0.02344	-0.01049
3.39365	-0.13515	0.03517	0.03124	-0.01276	-0.01054	-0.01054	0.02769	-0.0078	-0.0078	0.04413	-0.0109	-0.02019	-0.01021
3.39622	-0.12114	-0.02231	0.00635	0.02704	-0.00398	-0.00398	0.01164	-0.00594	-0.00594	-0.03451	-0.00405	-0.00919	-0.01691
3.39879	-0.11973	-0.01778	0.01403	-0.03576	0.00577	0.00577	-0.03367	-0.03151	-0.03151	0.0297	0.00618	-0.05665	0.00699
3.40136	-0.10605	0.02405	-0.00452	-0.01495	-0.02258	-0.02258	-0.02558	-0.02777	-0.02777	0.04846	0.00728	0.01318	-0.03868
3.40393	-0.14279	0.0149	0.000350334	0.0169	0.0061	0.0061	-0.04453	-0.00224	-0.00224	-0.01581	-0.01057	-0.02229	0.00371
3.40649	-0.12755	0.04912	-0.00474	-0.02638	-0.05146	-0.05146	-0.02081	0.0037	0.0037	-0.00702	-0.02011	0.0337	-0.04133
3.40906	-0.11247	0.02006	-0.00379	0.00274	0.02779	0.02779	-0.03392	-0.02502	-0.02502	0.04135	-0.000251301	-0.00858	-0.03455
3.41163	-0.10827	-0.0041	-0.00859	0.04575	0.0361	0.0361	-0.02619	0.01091	0.01091	-0.04652	0.00332	-0.01074	0.01997
3.4142	-0.12485	-0.01872	-0.03072	-0.00942	0.01296	0.01296	-0.00446	-0.02872	-0.02872	0.03621	-0.02531	-0.02008	-0.01857
3.41677	-0.10812	0.01141	-0.01865	-0.01957	0.01541	0.01541	-0.011	-0.000556702	-0.000556702	0.02818	-0.01859	-0.0106	-0.01403
3.41934	-0.12496	0.04626	0.01412	-0.017	0.01462	0.01462	-0.0668	-0.0395	-0.0395	-0.00504	0.01382	0.00734	-0.02368
3.42191	-0.11719	0.06588	-0.01836	0.000875725	-0.000221011	-0.000221011	-0.03424	-0.02051	-0.02051	0.03628	0.01119	-0.04075	0.01095
3.42448	-0.10024	-0.04406	0.00234	-0.02823	0.04104	0.04104	-0.01289	0.00434	0.00434	0.0306	-0.02683	-0.0255	0.00761
3.42705	-0.08211	-0.01052	-0.02706	0.0425	0.01236	0.01236	-0.01501	-0.04735	-0.04735	0.00178	0.02363	-0.00537	0.01766
3.42962	-0.15662	0.00179	-0.01679	-0.01276	-0.00536	-0.00536	-0.04606	0.02636	0.02636	0.03458	-0.03196	0.00678	-0.01895
3.43218	-0.09034	0.01352	-0.00788	0.01592	0.01612	0.01612	-0.00573	0.0072	0.0072	0.03078	-0.01818	0.05067	-0.01243
3.43475	-0.15896	0.0269	0.00238	0.03987	-0.04785	-0.04785	-0.01952	-0.01476	-0.01476	-0.00808	0.01251	-0.0043	0.00425
3.43732	-0.13764	0.01353	0.00611	-0.00393	-0.00565	-0.00565	-0.0258	-0.01615	-0.01615	-0.00677	-0.01305	0.00544	-0.02627
3.43989	-0.14922	-0.04528	0.00924	0.01449	-0.03806	-0.03806	-0.00186	-0.06371	-0.06371	0.02789	-0.05228	-0.00355	-0.02398
3.44246	-0.13699	-0.01394	0.01353	0.01619	0.01609	0.01609	-0.00827	-0.01509	-0.01509	0.02944	0.04563	0.01287	-0.02677
3.44503	-0.1131	0.00238	0.00892	0.00635	-0.0454	-0.0454	-0.02763	-0.03465	-0.03465	0.01693	0.01631	-0.00651	-0.04783
3.4476	-0.11117	0.03723	-0.00846	0.01778	0.03092	0.03092	-0.06505	-0.0041	-0.0041	-0.00433	0.01208	-0.02724	-0.04383
3.45017	-0.12151	-0.00972	-0.03287	-0.00223	-0.02485	-0.02485	-0.00922	-0.02563	-0.02563	-0.000657068	0.00771	-0.02466	0.00172
3.45274	-0.11773	0.02179	0.01561	0.0096	-0.00643	-0.00643	-0.04142	0.01017	0.01017	0.02801	-0.000817614	-0.01153	-0.02948
3.45531	-0.12202	0.01656	0.000281907	-0.00833	-0.00869	-0.00869	-0.04838	0.03033	0.03033	0.02824	0.00276	0.01902	0.00676
3.45787	-0.12099	0.00689	-0.02698	0.00185	-0.00594	-0.00594	-0.02295	-0.00329	-0.00329	0.02403	-0.00939	0.00362	0.004
3.46044	-0.11392	0.03152	0.04559	-0.01353	0.03489	0.03489	-0.00297	-0.00794	-0.00794	-0.01302	-0.00535	-0.02307	-0.0331
3.46301	-0.10761	0.00182	0.02019	0.00406	0.00133	0.00133	-0.01127	-0.02679	-0.02679	0.01451	0.01687	-0.0139	0.01949
3.46558	-0.12464	-0.00172	-0.04474	0.0173	0.04867	0.04867	-0.01807	-0.05345	-0.05345	-0.00946	-0.0078	-0.00655	-0.01966
3.46815	-0.11824	-0.01327	-0.02969	-0.03082	-0.00221	-0.00221	-0.04114	-0.03623	-0.03623	-0.01051	-0.00943	-0.01168	-0.04407
3.47072	-0.11725	-0.03091	-0.02528	0.02061	-0.02846	-0.02846	-0.01843	-0.03523	-0.03523	0.00144	0.0069	0.02177	-0.01933
3.47329	-0.12751	0.0165	0.02468	-0.00683	0.00958	0.00958	-0.00449	-0.01114	-0.01114	0.01688	0.05813	-0.01049	-0.00098272
3.47586	-0.12136	-0.000683977	-0.02612	0.00702	0.00881	0.00881	-0.02972	0.01145	0.01145	-0.00374	-0.02331	-0.04721	-0.022
3.47843	-0.10134	0.05399	-0.06718	0.03054	0.03086	0.03086	-0.04887	0.00166	0.00166	0.01164	-0.01232	0.01391	-0.02613
3.481	-0.1154	-0.0054	-0.00192	-0.0346	-0.02008	-0.02008	-0.03125	-0.00621	-0.00621	-0.01614	-0.01957	0.01265	-0.00861
3.48356	-0.09066	-0.000736511	0.04185	-0.00252	0.00254	0.00254	-0.02259	-0.0301	-0.0301	0.00323	0.00727	0.01648	-0.03062
3.48613	-0.13667	-0.02135	-0.04154	0.03831	0.01548	0.01548	-0.04968	-0.00312	-0.00312	-0.01411	-0.02147	-0.0269	-0.01108
3.4887	-0.13557	-0.02049	-0.01606	0.00653	0.02024	0.02024	0.02481	-0.00489	-0.00489	-0.0201	-0.0044	0.02263	0.02605
3.49127	-0.16623	-0.01964	-0.00815	0.04399	0.000663051	0.000663051	-0.02604	-0.0112	-0.0112	0.00405	-0.00665	0.03986	-0.01703
3.49384	-0.13584	0.02344	0.03338	0.03799	-0.00293	-0.00293	-0.04323	0.000531389	0.000531389	-0.00502	-0.03368	0.01987	0.00166
3.49641	-0.11729	0.01935	-0.03301	-0.02588	0.05837	0.05837	-0.05234	0.00414	0.00414	0.03306	-0.00201	0.02655	-0.03653
3.49898	-0.09797	0.02918	0.01759	-0.00242	-0.01016	-0.01016	-0.04934	-0.02931	-0.02931	-0.01266	0.03617	-0.00833	0.01004
3.50155	-0.09794	0.01291	0.00606	-0.01581	0.01886	0.01886	-0.00769	-0.01302	-0.01302	0.01469	-0.0528	-0.01016	-0.02013
3.50412	-0.09386	0.02778	0.00377	0.02186	0.01002	0.01002	-0.04485	-0.00872	-0.00872	-0.02771	-0.00538	0.01268	0.02605
3.50669	-0.12888	0.0277	-0.01134	-0.00128	0.0164	0.0164	-0.00497	-0.00882	-0.00882	-0.01291	-0.000715803	0.01113	-0.0206
3.50925	-0.08258	0.00235	0.01453	-0.01514	0.03936	0.03936	-0.0186	-0.02621	-0.02621	-0.02092	-0.01469	0.04153	-0.000816067
3.51182	-0.13579	0.02157	0.01216	0.00833	-0.00503	-0.00503	-0.02059	0.02364	0.02364	-0.0285	-0.03129	-0.01393	0.03495
3.51439	-0.13084	0.00884	-0.03529	0.03646	-0.01486	-0.01486	-0.05208	-0.00967	-0.00967	0.01166	0.0049	0.04176	0.01054
3.51696	-0.11005	-0.00872	-0.01333	0.01165	0.02093	0.02093	0.0094	-0.01451	-0.01451	0.01793	-0.0394	-0.0408	-0.00273
3.51953	-0.10522	0.01835	0.01323	0.05278	-0.02452	-0.02452	-0.03334	0.00639	0.00639	-0.0105	-0.01709	0.02203	-0.00519
3.5221	-0.13817	-0.00476	-0.02511	-0.03063	-0.01906	-0.01906	0.00144	-0.04194	-0.04194	-0.01415	0.01465	-0.04312	-0.04204
3.52467	-0.12903	0.02644	-0.02835	-0.00441	-0.02433	-0.02433	-0.00794	-0.02119	-0.02119	0.02086	-0.01075	-0.01908	-0.01465
3.52724	-0.12383	0.03416	-0.00648	0.02959	-0.01462	-0.01462	-0.04929	-0.0141	-0.0141	0.00763	-0.00285	0.00731	0.02668
3.52981	-0.12077	-0.0048	-0.0203	0.00979	-0.000257972	-0.000257972	-0.04003	-0.04822	-0.04822	0.00999	0.00385	0.0014	0.02905
3.53238	-0.13703	-0.000992797	0.00156	-0.00635	0.000948865	0.000948865	-0.00156	-0.02693	-0.02693	0.00814	0.02134	0.01742	-0.04316
3.53494	-0.08955	-0.0276	0.0037	0.05887	0.01826	0.01826	-0.015	-0.03354	-0.03354	0.000412309	-0.03766	0.01873	-0.01885
3.53751	-0.14296	0.02585	0.00647	0.02888	0.01595	0.01595	0.00436	-0.01127	-0.01127	0.00315	-0.03338	-0.02811	-0.01406
3.54008	-0.0647	-0.00535	-0.03177	0.03095	0.05978	0.05978	0.000197568	-0.02142	-0.02142	0.02699	0.00261	-0.00573	-0.00703
3.54265	-0.0839	-0.02302	0.01218	-0.01534	-0.03866	-0.03866	-0.04053	-0.06729	-0.06729	0.01566	0.00383	-0.04633	0.0133
3.54522	-0.09436	-0.02386	-0.02492	0.0025	0.00268	0.00268	-0.01245	-0.01323	-0.01323	-0.02048	-0.01945	-0.00125	-0.00325
3.54779	-0.09586	0.02567	0.0207	0.02906	0.00535	0.00535	-0.05244	-0.04725	-0.04725	0.0414	0.0026	-0.0075	0.03311
3.55036	-0.08923	0.01424	-0.02991	0.00532	0.02685	0.02685	-0.01669	0.03205	0.03205	-0.00949	-0.00997	0.02697	-0.02233
3.55293	-0.10564	-0.01	0.04539	-3.11183e-05	-0.04309	-0.04309	-0.02869	-0.01952	-0.01952	0.01213	-0.01813	-0.0112	-0.02553
3.5555	-0.09137	0.01304	-0.01681	0.02523	0.01594	0.01594	-0.0289	-0.01052	-0.01052	0.02795	-0.00672	-0.00642	0.00475
3.55807	-0.12575	0.02011	0.02553	0.00497	0.01269	0.01269	-0.03447	-0.00665	-0.00665	-0.00174	-0.01364	-0.00809	-0.0169
3.56063	-0.10512	-0.0303	-0.03487	-0.02818	0.01073	0.01073	-0.04452	0.02772	0.02772	0.00374	-0.01765	-0.00808	-0.02763
3.5632	-0.17379	0.02465	-0.01655	0.02322	-0.04616	-0.04616	-0.01708	-0.00504	-0.00504	0.04884	-0.0174	-0.00264	0.00781
3.56577	-0.14078	0.02192	0.00257	-0.04027	0.04443	0.04443	-0.04863	0.01514	0.01514	-0.03883	0.00804	0.02298	0.01016
3.56834	-0.09711	0.000225938	0.03717	0.02211	0.022	0.022	-0.0577	0.00176	0.00176	-0.00533	-0.04136	-0.01928	-0.01713
3.57091	-0.10144	-0.00295	-0.0295	0.0099	0.00193	0.00193	-0.0034	-0.02737	-0.02737	0.00396	0.01033	-0.01357	-0.00686
3.57348	-0.16944	0.00287	0.01597	0.03591	0.01385	0.01385	0.01576	-0.00537	-0.00537	-0.03412	-0.00977	-0.0165	0.01694
3.57605	-0.13425	0.0113	-0.01432	-0.01027	0.01081	0.01081	-0.01693	0.00761	0.00761	0.02498	-0.01449	0.04767	-0.0101
3.57862	-0.13027	0.04879	-0.024	-0.01271	0.00617	0.00617	-0.02737	-0.00174	-0.00174	0.03728	-0.01658	-0.01844	-0.03941
3.58119	-0.11493	-0.00898	-0.00433	-0.00131	0.05944	0.05944	-0.01692	0.0125	0.0125	-0.00208	0.0455	-0.00255	0.03428
3.58376	-0.10768	0.0365	-0.03988	0.01917	0.00979	0.00979	-0.02351	-0.01073	-0.01073	-0.00401	0.01943	-0.01917	-0.04196
3.58632	-0.0961	-0.01108	-0.00183	-0.00466	0.04571	0.04571	-0.02984	-0.00689	-0.00689	0.00591	0.01859	0.00918	-0.0048
3.58889	-0.11133	0.00652	-0.01208	-0.00244	0.00375	0.00375	-0.02769	-0.02608	-0.02608	0.02596	-0.01833	-0.01643	-0.00201
3.59146	-0.08053	-0.01578	0.01108	0.00449	-0.01197	-0.01197	-0.0163	-0.03147	-0.03147	0.02749	0.01608	-0.01382	-0.000140209
3.59403	-0.12565	0.01457	0.03692	-0.00988	0.0443	0.0443	-0.00457	-0.01756	-0.01756	0.01349	-0.0163	-0.02631	0.00122
3.5966	-0.14913	0.02717	0.01885	-0.02435	0.02298	0.02298	0.00738	-0.03924	-0.03924	-0.04545	0.02768	-0.00991	0.02671
3.59917	-0.10156	0.02939	0.01498	0.00617	-0.01966	-0.01966	0.04178	0.04532	0.04532	-0.01311	0.01803	-0.03982	-0.00713
3.60174	-0.13875	0.03169	-0.01583	0.04013	0.00662	0.00662	-0.03116	-0.02805	-0.02805	0.0155	-0.01713	-0.00824	0.01036
3.60431	-0.12432	0.00861	-0.0076	-0.01334	-0.04327	-0.04327	-0.02815	-0.03902	-0.03902	0.00502	0.01827	-0.01197	-0.01414
3.60688	-0.11299	0.01376	-0.04379	0.01447	0.00163	0.00163	-0.04587	-0.01174	-0.01174	-0.02418	0.00412	-0.01141	0.00285
3.60945	-0.13023	0.01739	0.01471	-0.0202	0.01902	0.01902	-0.05501	-0.04142	-0.04142	0.02428	0.01701	0.04222	-0.00244
3.61201	-0.07463	0.03266	-0.01992	-0.01567	0.01171	0.01171	0.00489	-0.0033	-0.0033	0.0094	-0.00461	-0.00883	0.00181
3.61458	-0.10467	0.02043	0.0104	0.01537	-0.01029	-0.01029	-0.03273	-0.0151	-0.0151	0.01973	0.000718835	-0.01041	-0.04028
3.61715	-0.1161	0.00552	0.04519	0.03318	0.00567	0.00567	0.00108	0.01582	0.01582	-0.05067	-0.02498	9.86327e-05	0.01963
3.61972	-0.12573	-0.01151	-0.02137	-0.01208	0.02421	0.02421	-0.00713	-0.02955	-0.02955	-0.03899	0.01687	0.01435	-0.00718
3.62229	-0.13004	-0.0202	-0.03428	-0.0122	0.000139115	0.000139115	0.00428	-0.00553	-0.00553	0.02264	0.03197	-0.00716	-0.02794
3.62486	-0.12699	0.02477	-0.00355	-0.02792	0.00626	0.00626	0.0307	-0.04643	-0.04643	0.0063	-0.00367	-0.00574	0.02966
3.62743	-0.10968	0.01452	-0.01896	0.001	-0.02573	-0.02573	-0.04114	-0.01423	-0.01423	0.00749	0.05253	-0.02256	-0.01989
3.63	-0.10723	0.02894	-0.05492	-0.04121	-0.01272	-0.01272	-0.00248	-0.0098	-0.0098	-0.000100103	0.0154	-0.00588	-0.01223
3.63257	-0.08305	-0.01406	-0.01277	-0.01227	-0.007	-0.007	-0.02793	-0.03482	-0.03482	-0.02022	-0.01669	0.0141	0.02927
3.63514	-0.10882	-0.02144	-0.02568	-0.02371	0.00819	0.00819	0.0143	0.01449	0.01449	-0.00743	-0.02675	-0.00654	0.02327
3.6377	-0.13077	-0.03416	-0.01164	0.03678	-0.01708	-0.01708	0.01103	-0.01742	-0.01742	0.03639	0.03963	-0.02569	-0.00713
3.64027	-0.13272	0.00977	-0.0103	-0.01142	-0.00905	-0.00905	-0.02698	-0.02332	-0.02332	-0.00594	-0.05348	0.01323	0.00709
3.64284	-0.12794	0.01336	-0.00249	0.03886	-0.02646	-0.02646	-0.03982	0.0157	0.0157	0.02578	-0.00825	0.01858	0.01294
3.64541	-0.13599	0.000263387	-0.03771	0.0139	-0.05378	-0.05378	0.00483	-0.01395	-0.01395	0.02246	0.01542	-0.00762	-0.02147
3.64798	-0.13782	0.0066	-0.02611	0.01464	0.01067	0.01067	0.01053	0.01596	0.01596	-0.00894	-0.00212	0.02489	-0.05925
3.65055	-0.13973	0.00418	0.01044	0.01383	0.00981	0.00981	0.01292	0.0107	0.0107	0.00472	-0.00323	0.01376	-0.000765963
3.65312	-0.09941	-0.01181	-0.02541	-0.06164	0.01808	0.01808	-0.00963	-0.01477	-0.01477	-0.00394	0.02606	0.01373	-0.03153
3.65569	-0.10378	0.02772	-0.0299	0.03036	0.00839	0.00839	-0.032	-6.03788e-06	-6.03788e-06	0.02839	-0.07429	0.0066	0.00685
3.65826	-0.13471	-0.01361	0.00697	-0.02046	0.02782	0.02782	-0.01855	0.01433	0.01433	-0.00596	0.04451	0.03705	0.00629
3.66083	-0.15345	-0.06541	0.02148	0.02376	-0.03395	-0.03395	-0.02702	-0.00633	-0.00633	0.03105	0.02814	0.02354	0.03046
3.66339	-0.14686	-0.00341	-0.02746	0.05008	-0.02567	-0.02567	-0.00583	-0.01108	-0.01108	-0.04934	0.03039	0.00146	0.02788
3.66596	-0.11656	0.03053	-0.03842	0.01353	0.01327	0.01327	-0.02682	-0.0448	-0.0448	0.01124	0.01779	-0.02607	0.02609
3.66853	-0.10045	0.03659	-0.03387	-0.05115	0.0046	0.0046	0.00956	-0.02454	-0.02454	0.02249	-0.01751	0.00931	0.00783
3.6711	-0.10986	-0.05223	0.02214	-0.02242	-0.00141	-0.00141	0.01389	-0.05604	-0.05604	-0.02173	0.0274	-0.00481	-0.01264
3.67367	-0.09864	-0.01291	0.02183	-0.00124	0.00011034	0.00011034	-0.03756	-8.49109e-05	-8.49109e-05	-0.01298	-0.000600618	-0.03686	0.05555
3.67624	-0.11428	0.02179	-0.02478	0.00426	0.01099	0.01099	-0.01556	0.00918	0.00918	0.02184	-0.00854	-0.04153	0.04204
3.67881	-0.14647	0.04881	-0.01022	0.06173	0.02646	0.02646	-0.00735	-0.05265	-0.05265	0.0217	0.00549	0.04123	0.05568
3.68138	-0.13513	0.00417	0.04334	-0.02055	-0.01322	-0.01322	-0.05379	-0.00114	-0.00114	0.00934	-0.01686	0.0241	-0.0495
3.68395	-0.13181	0.000449086	0.00648	0.04031	-0.00427	-0.00427	-0.05157	-0.00187	-0.00187	-0.03167	0.00696	-0.00179	0.00112
3.68652	-0.1713	0.01807	-0.01091	0.04781	0.03359	0.03359	-0.04649	-0.01135	-0.01135	-0.02185	-0.04427	0.0089	0.00845
3.68908	-0.13281	0.02684	-0.0416	0.00419	0.0041	0.0041	-0.02991	0.01675	0.01675	0.02205	0.00545	0.04634	0.03984
3.69165	-0.15622	0.02711	0.01747	0.01187	0.02163	0.02163	-0.02533	-0.03759	-0.03759	0.0356	0.02101	-0.02301	-0.03379
3.69422	-0.12883	0.02244	-0.05498	-0.02635	0.00095916	0.00095916	-0.05557	-0.02023	-0.02023	-0.01172	-0.01073	-0.02649	0.00938
3.69679	-0.14329	-0.02188	-0.00762	-0.06404	-0.04726	-0.04726	-0.01026	-0.03859	-0.03859	-0.01489	0.03856	0.02027	-0.0023
3.69936	-0.11099	-0.000412615	-0.00693	0.00773	-0.03636	-0.03636	0.01898	0.01368	0.01368	-0.01192	0.0071	-0.00618	-0.0116
3.70193	-0.08175	-0.00679	0.0203	-0.0128	0.0131	0.0131	6.59506e-05	0.0431	0.0431	-0.00333	-0.02819	-1.95907e-05	-0.0452
3.7045	-0.08401	0.02114	-0.04521	0.000972095	-0.00302	-0.00302	0.01635	-0.02506	-0.02506	0.01133	-0.00781	0.03247	0.00049835
3.70707	-0.13902	0.00332	-0.05086	-0.01989	0.01833	0.01833	-0.04532	-0.01285	-0.01285	-0.018	-0.04727	0.00495	0.03879
3.70964	-0.13155	0.03405	0.00856	0.03055	-0.01838	-0.01838	-0.05791	0.00371	0.00371	-0.01037	0.05496	0.03282	0.00676
3.71221	-0.16576	-0.00376	-0.00686	0.01277	-0.02986	-0.02986	0.00295	-0.00027677	-0.00027677	-0.00123	-0.03252	-0.0166	-0.00365
3.71477	-0.12064	0.05103	0.00312	0.02589	-0.04457	-0.04457	-0.02391	0.00425	0.00425	-0.01009	0.0329	-0.00536	-0.0093
3.71734	-0.11174	0.00162	0.03509	-0.02351	-0.01156	-0.01156	0.01283	0.0255	0.0255	-0.0093	0.00567	-0.05347	-0.02947
3.71991	-0.13627	-0.02482	-0.00431	-0.00875	-0.02751	-0.02751	-0.00987	-0.02361	-0.02361	-0.04647	-0.03735	0.04429	-0.02964
3.72248	-0.1068	-0.03927	-0.0081	-0.00884	-0.00565	-0.00565	-0.04056	0.0179	0.0179	0.00169	-0.02621	0.03651	-0.00935
3.72505	-0.13266	-0.02216	0.03175	-0.02467	-0.00822	-0.00822	-0.02142	-0.01935	-0.01935	-0.01818	0.03279	-0.00365	-0.00252
3.72762	-0.15107	0.01307	-0.00394	0.01545	0.000986227	0.000986227	-0.01852	0.00783	0.00783	0.02383	0.01699	0.00285	-0.000889318
3.73019	-0.1116	-0.02587	-0.02118	0.01536	-0.01971	-0.01971	-0.00792	-0.0349	-0.0349	0.01267	0.01592	-0.00556	0.000807997
3.73276	-0.10118	-0.00521	-0.03224	-0.00574	0.02939	0.02939	-0.02296	-0.03109	-0.03109	-0.01876	0.01965	0.02445	-0.01232
3.73533	-0.13351	0.0246	0.0022	0.0334	-0.00633	-0.00633	0.0136	-0.0011	-0.0011	0.01858	0.03527	0.02272	-0.00409
3.7379	-0.07923	-0.01811	-0.06527	-0.01741	0.03259	0.03259	-0.02301	0.01063	0.01063	-6.39191e-05	0.01665	0.0352	-0.01679
3.74046	-0.10255	0.01999	-0.01163	-0.03442	-0.02449	-0.02449	-0.01309	-0.02202	-0.02202	0.00508	-0.01923	0.00116	0.03015
3.74303	-0.13006	0.01021	-0.00313	-0.01595	0.000111564	0.000111564	-0.02877	-0.01026	-0.01026	-0.01534	0.00976	-0.00487	-0.0132
3.7456	-0.13183	0.01759	-0.00775	-0.0046	-0.03549	-0.03549	0.00148	-0.000627545	-0.000627545	0.00806	0.00212	0.01784	0.01797
3.74817	-0.16313	0.01179	0.00482	-0.01553	-0.0032	-0.0032	-0.01206	-0.01966	-0.01966	0.00608	0.02909	0.00317	0.01267
3.75074	-0.15888	0.04411	0.02214	-0.00189	0.02998	0.02998	-0.01994	-0.00857	-0.00857	0.01588	-0.03819	-0.00992	-0.02693
3.75331	-0.08392	-0.02988	0.03129	-0.0083	0.02769	0.02769	0.03236	0.03576	0.03576	-0.02177	-0.01593	-0.02044	-0.03394
3.75588	-0.09034	-0.03714	-0.04423	-0.02246	-0.01851	-0.01851	-0.04061	-0.01254	-0.01254	0.01798	0.03836	-0.00428	0.00875
3.75845	-0.08655	0.01128	-0.01491	0.0104	0.00633	0.00633	-0.02752	-0.00369	-0.00369	-0.03987	0.06139	-0.03109	-0.02809
3.76102	-0.134	0.03818	-0.0189	-0.01566	0.00896	0.00896	0.00858	-0.02167	-0.02167	-0.05599	0.02163	0.0316	-0.01946
3.76359	-0.13121	-0.02561	0.03521	0.01349	-0.000496077	-0.000496077	0.02392	-0.00759	-0.00759	0.00504	0.02796	-0.01207	-0.0027
3.76615	-0.13265	0.01237	-0.00647	0.02688	0.04335	0.04335	-0.0375	-0.01313	-0.01313	0.00994	-0.01672	-0.01358	0.02183
3.76872	-0.16357	0.0174	-0.02126	-0.06448	0.03045	0.03045	-0.04864	-0.02803	-0.02803	-0.05964	0.02495	-0.00685	-0.0281
3.77129	-0.13755	-0.04439	0.02771	-0.00972	0.00697	0.00697	0.00258	-0.01969	-0.01969	-0.02694	0.00264	-0.00387	-0.04704
3.77386	-0.11648	-0.01752	0.00822	0.02367	0.02384	0.02384	-0.02566	-0.01639	-0.01639	0.0484	-0.01627	-0.02441	-0.01695
3.77643	-0.11146	-0.03975	-0.04166	-0.01756	0.02098	0.02098	0.03517	0.0192	0.0192	0.02104	-0.01626	0.0199	-0.04088
3.779	-0.13141	-0.00927	-0.06648	0.02456	0.02905	0.02905	0.05965	0.01562	0.01562	0.01009	-0.02574	0.019	-0.00279
3.78157	-0.12987	-0.00831	-0.02858	0.00162	-0.0109	-0.0109	-0.01912	-0.01032	-0.01032	0.01772	-0.00632	0.02989	0.04198
3.78414	-0.14453	0.02145	0.00103	0.03262	0.01116	0.01116	-0.01685	-0.01312	-0.01312	-0.03912	-0.00549	-0.01927	0.00135
3.78671	-0.07322	-0.03339	-0.03053	0.01298	0.0077	0.0077	0.00249	-0.02994	-0.02994	0.02439	0.03755	0.04457	0.0039
3.78928	-0.118	-0.000202103	0.01954	0.01226	0.02616	0.02616	-0.0057	-0.01924	-0.01924	0.00656	-0.03335	0.01537	-0.00607
3.79184	-0.1254	0.01455	-0.0396	0.00967	-0.01981	-0.01981	0.000489917	0.00591	0.00591	0.01373	-0.00878	-0.0167	-0.00959
3.79441	-0.11864	-0.03777	-0.03445	-0.00279	0.00834	0.00834	-0.02879	0.00358	0.00358	0.01822	-0.0022	0.00144	-0.02386
3.79698	-0.15952	0.00957	-0.00662	-0.01175	0.02991	0.02991	-0.07512	0.018	0.018	-0.04145	-0.0326	0.00505	0.01691
3.79955	-0.09995	-0.03206	0.00249	-0.000999344	-0.02167	-0.02167	-0.0151	0.01409	0.01409	-0.00158	-0.02727	-0.00632	-0.04033
3.80212	-0.10529	0.00305	0.01268	-0.00377	0.01398	0.01398	-0.00129	-0.06046	-0.06046	0.01481	0.03065	-0.00267	0.00127
3.80469	-0.13159	-0.04169	-0.01167	0.04109	-0.01072	-0.01072	0.00457	-0.00104	-0.00104	0.04662	0.000326802	0.00755	-0.02437
3.80726	-0.14058	0.0182	0.03286	0.03749	-0.02178	-0.02178	-0.01237	-0.03918	-0.03918	-0.01935	0.03044	-0.00878	0.05351
3.80983	-0.14358	0.05196	0.02889	0.00421	0.00613	0.00613	-0.03575	-0.03426	-0.03426	-0.000284953	-0.01394	-0.000508296	0.01593
3.8124	-0.16023	-0.00396	0.01987	0.02166	-0.03455	-0.03455	-0.00767	-0.03058	-0.03058	0.000296744	0.01168	-0.01198	-0.00564
3.81497	-0.14391	0.01076	-0.00562	-0.02387	0.0158	0.0158	0.00897	0.0198	0.0198	0.00455	-0.02116	-0.02734	0.03308
3.81753	-0.14795	0.02068	-0.02802	0.02254	-0.02541	-0.02541	0.02414	0.02276	0.02276	-0.0111	0.00704	0.00611	0.0332
3.8201	-0.10282	-0.02153	0.0059	0.03564	-0.0012	-0.0012	-0.01772	-0.02305	-0.02305	-0.00606	0.00299	-0.00883	-0.02307
3.82267	-0.12238	-0.00994	-0.00588	0.00509	-0.0148	-0.0148	-0.07717	0.0133	0.0133	-0.03405	-0.03052	-0.02792	-0.00354
3.82524	-0.12392	0.04299	0.03577	-0.00966	-0.00255	-0.00255	-0.00594	-0.00161	-0.00161	0.02461	-0.01127	0.0719	-0.02003
3.82781	-0.13301	-0.00104	0.01676	0.02289	0.00779	0.00779	0.05219	-0.02229	-0.02229	-0.000145006	0.0045	-0.05246	-0.04557
3.83038	-0.14312	0.00367	-0.00919	0.01078	0.00283	0.00283	-0.06128	0.03813	0.03813	0.01629	-0.00984	-0.03275	0.0241
3.83295	-0.0961	-0.00226	-0.01194	0.02014	0.02485	0.02485	-0.04136	0.02233	0.02233	0.000409482	-0.0027	0.02811	0.01512
3.83552	-0.09369	0.03544	-0.00181	-0.05762	0.02151	0.02151	-0.00961	-0.03534	-0.03534	0.02553	0.01239	-0.01445	-0.0165
3.83809	-0.12134	-0.00494	-0.04157	-0.0125	-0.0166	-0.0166	-0.02323	0.03105	0.03105	0.0189	-0.01779	0.008	0.02003
3.84066	-0.09156	0.04343	-0.0128	0.02743	0.00673	0.00673	0.00694	0.00828	0.00828	-0.03163	-0.05341	-0.01482	-0.00288
3.84322	-0.11693	0.0257	0.00462	-0.02227	0.00575	0.00575	-0.03221	-0.03887	-0.03887	-0.02183	-0.03767	-0.00298	-0.01697
3.84579	-0.17184	0.02148	0.00194	-0.04074	-0.02168	-0.02168	0.00214	0.00511	0.00511	0.03592	-0.03474	-0.01201	-0.0132
3.84836	-0.10552	-0.04418	-0.0307	-0.01752	0.0129	0.0129	-0.03931	-0.01306	-0.01306	-0.02748	-0.01166	0.02783	0.00712
3.85093	-0.11983	0.02173	-0.04719	-0.05833	0.00846	0.00846	-0.02118	0.03117	0.03117	0.0169	0.00543	-0.01195	0.01435
3.8535	-0.13065	-0.00725	-0.02437	-0.01178	-0.01552	-0.01552	0.00402	0.00549	0.00549	-0.01129	-0.01785	-0.01894	-0.04233
3.85607	-0.10556	0.000529386	-0.03907	-0.05315	0.05622	0.05622	-0.05737	-0.00615	-0.00615	0.00424	-0.00653	0.00811	0.01484
3.85864	-0.09681	-0.00475	0.01505	-0.0304	0.0285	0.0285	-0.0102	-0.02637	-0.02637	0.00202	-0.04712	0.04984	0.00586
3.86121	-0.12522	0.05715	0.01433	-0.01406	0.01963	0.01963	-0.01066	-0.01897	-0.01897	-0.000599962	-0.00249	-0.03333	-0.00174
3.86378	-0.17061	-0.03148	-0.01294	-0.00733	-0.01922	-0.01922	0.00796	0.0054	0.0054	0.00222	-0.03076	-0.01149	0.00944
3.86635	-0.11051	0.01195	-0.04055	-0.01678	0.02189	0.02189	0.02327	-0.04163	-0.04163	-0.01352	0.01917	-0.01171	-0.00452
3.86891	-0.11464	-0.01754	0.01726	-0.05275	-0.00649	-0.00649	-0.013	0.01054	0.01054	0.02878	-0.04308	-0.0051	-0.00774
3.87148	-0.09672	-0.000528482	0.01134	-0.0407	0.02301	0.02301	-0.01401	0.02694	0.02694	-0.01546	-0.03256	0.00264	0.00457
3.87405	-0.1165	0.01532	-0.00543	-0.01545	0.01631	0.01631	0.00885	0.00691	0.00691	0.02138	-0.00316	0.00796	-0.01367
3.87662	-0.1306	-0.03611	0.02514	-0.000403752	-0.00328	-0.00328	0.01812	-0.00594	-0.00594	-0.00281	-0.07707	-0.00227	0.03233
3.87919	-0.13197	0.00379	0.00635	-0.07878	-0.00804	-0.00804	-0.01514	-3.28672e-05	-3.28672e-05	-0.027	-0.0257	0.04105	-0.0149
3.88176	-0.14051	0.00921	-0.00255	-0.01962	-0.07374	-0.07374	-0.00749	-0.02138	-0.02138	0.01919	-0.000157072	-0.02854	0.03969
3.88433	-0.06454	0.024	-0.0604	-0.03962	0.0191	0.0191	-0.02077	0.03448	0.03448	-0.03475	-0.0207	0.04571	0.03499
3.8869	-0.14919	0.01981	0.00114	-0.01633	-0.02131	-0.02131	-0.05107	0.00495	0.00495	-0.000337686	-0.000892509	-0.00526	0.00514
3.88947	-0.09504	0.02082	0.02311	0.0333	0.04584	0.04584	-0.0434	-0.02043	-0.02043	3.53833e-07	-0.01547	-0.0499	0.02899
3.89204	-0.0993	0.00289	0.0016	0.01394	-0.00317	-0.00317	-0.00323	-0.00635	-0.00635	-0.03254	0.0038	0.01705	0.00663
3.8946	-0.09494	-0.01967	-0.02113	0.01071	0.0202	0.0202	-0.00434	-0.00653	-0.00653	-0.03965	-0.01387	0.000496692	0.0177
3.89717	-0.14106	-0.01895	-0.00955	-0.02625	-0.01308	-0.01308	-0.01355	-0.01213	-0.01213	-0.04717	0.0318	0.04179	0.02379
3.89974	-0.08561	0.01489	0.02826	0.00756	0.00121	0.00121	-0.00102	0.00691	0.00691	0.0289	-0.00696	-0.000286386	-0.0067
3.90231	-0.12462	0.00978	-0.02673	-0.03228	-0.01045	-0.01045	-0.0629	0.01885	0.01885	0.00619	-0.00839	0.02338	0.00561
3.90488	0	0	0	-0.01137	-0.00855	-0.00855	-0.05283	0.01257	0.01257	-0.00722	-0.03111	0	0
3.90745	0	0	0	0.04322	-0.00316	-0.00316	-0.03283	0.04127	0.04127	0.03719	-0.0182	0	0
3.91002	0	0	0	0.00533	-0.01214	-0.01214	-0.00167	-0.01997	-0.01997	-0.01218	0.01128	0	0
3.91259	0	0	0	0	0	0	0	0	0	0	0	0	0
3.91516	0	0	0	0	0	0	0	0	0	0	0	0	0
3.91773	0	0	0	0	0	0	0	0	0	0	0	0	0
3.92029	0	0	0	0	0	0	0	0	0	0	0	0	0
3.92286	0	0	0	0	0	0	0	0	0	0	0	0	0
3.92543	0	0	0	0	0	0	0	0	0	0	0	0	0
3.928	0	0	0	0	0	0	0	0	0	0	0	0	0
3.93057	0	0	0	0	0	0	0	0	0	0	0	0	0
3.93314	0	0	0	0	0	0	0	0	0	0	0	0	0
3.93571	0	0	0	0	0	0	0	0	0	0	0	0	0
3.93828	0	0	0	0	0	0	0	0	0	0	0	0	0
3.94085	0	0	0	0	0	0	0	0	0	0	0	0	0
3.94342	0	0	0	0	0	0	0	0	0	0	0	0	0
3.94598	0	0	0	0	0	0	0	0	0	0	0	0	0
3.94855	0	0	0	0	0	0	0	0	0	0	0	0	0
3.95112	0	0	0	0	0	0	0	0	0	0	0	0	0
3.95369	0	0	0	0	0	0	0	0	0	0	0	0	0
3.95626	0	0	0	0	0	0	0	0	0	0	0	0	0
3.95883	0	0	0	0	0	0	0	0	0	0	0	0	0
3.9614	0	0	0	0	0	0	0	0	0	0	0	0	0
3.96397	0	0	0	0	0	0	0	0	0	0	0	0	0
3.96654	0	0	0	0	0	0	0	0	0	0	0	0	0
3.96911	0	0	0	0	0	0	0	0	0	0	0	0	0
3.97167	0	0	0	0	0	0	0	0	0	0	0	0	0
3.97424	0	0	0	0	0	0	0	0	0	0	0	0	0
3.97681	0	0	0	0	0	0	0	0	0	0	0	0	0
3.97938	0	0	0	0	0	0	0	0	0	0	0	0	0
3.98195	0	0	0	0	0	0	0	0	0	0	0	0	0
3.98452	0	0	0	0	0	0	0	0	0	0	0	0	0
3.98709	0	0	0	0	0	0	0	0	0	0	0	0	0
3.98966	0	0	0	0	0	0	0	0	0	0	0	0	0
3.99223	0	0	0	0	0	0	0	0	0	0	0	0	0
3.9948	0	0	0	0	0	0	0	0	0	0	0	0	0
3.99736	0	0	0	0	0	0	0	0	0	0	0	0	0
3.99993	0	0	0	0	0	0	0	0	0	0	0	0	0
4.0025	0	0	0	0	0	0	0	0	0	0	0	0	0
4.00507	0	0	0	0	0	0	0	0	0	0	0	0	0
4.00764	0	0	0	0	0	0	0	0	0	0	0	0	0
4.01021	0	0	0	0	0	0	0	0	0	0	0	0	0
4.01278	0	0	0	0	0	0	0	0	0	0	0	0	0
4.01535	0	0	0	0	0	0	0	0	0	0	0	0	0
4.01792	0	0	0	0	0	0	0	0	0	0	0	0	0
4.02049	0	0	0	0	0	0	0	0	0	0	0	0	0
4.02305	0	0	0	0	0	0	0	0	0	0	0	0	0
4.02562	0	0	0	0	0	0	0	0	0	0	0	0	0
4.02819	0	0	0	0	0	0	0	0	0	0	0	0	0
4.03076	0	0	0	0	0	0	0	0	0	0	0	0	0
4.03333	0	0	0	0	0	0	0	0	0	0	0	0	0
4.0359	0	0	0	0	0	0	0	0	0	0	0	0	0
4.03847	0	0	0	0	0	0	0	0	0	0	0	0	0
4.04104	0	0	0	0	0	0	0	0	0	0	0	0	0
4.04361	0	0	0	0	0	0	0	0	0	0	0	0	0
4.04618	0	0	0	0	0	0	0	0	0	0	0	0	0
4.04874	0	0	0	0	0	0	0	0	0	0	0	0	0
4.05131	0	0	0	0	0	0	0	0	0	0	0	0	0
4.05388	0	0	0	0	0	0	0	0	0	0	0	0	0
4.05645	0	0	0	0	0	0	0	0	0	0	0	0	0
4.05902	0	0	0	0	0	0	0	0	0	0	0	0	0
4.06159	0	0	0	0	0	0	0	0	0	0	0	0	0
4.06416	0	0	0	0	0	0	0	0	0	0	0	0	0
4.06673	0	0	0	0	0	0	0	0	0	0	0	0	0
4.0693	0	0	0	0	0	0	0	0	0	0	0	0	0
4.07187	0	0	0	0	0	0	0	0	0	0	0	0	0
4.07443	0	0	0	0	0	0	0	0	0	0	0	0	0
4.077	0	0	0	0	0	0	0	0	0	0	0	0	0
4.07957	0	0	0	0	0	0	0	0	0	0	0	0	0
4.08214	0	0	0	0	0	0	0	0	0	0	0	0	0
4.08471	0	0	0	0	0	0	0	0	0	0	0	0	0
4.08728	0	0	0	0	0	0	0	0	0	0	0	0	0
4.08985	0	0	0	0	0	0	0	0	0	0	0	0	0
4.09242	0	0	0	0	0	0	0	0	0	0	0	0	0
4.09499	0	0	0	0	0	0	0	0	0	0	0	0	0
4.09756	0	0	0	0	0	0	0	0	0	0	0	0	0
4.10012	0	0	0	0	0	0	0	0	0	0	0	0	0
4.10269	0	0	0	0	0	0	0	0	0	0	0	0	0
4.10526	0	0	0	0	0	0	0	0	0	0	0	0	0
4.10783	0	0	0	0	0	0	0	0	0	0	0	0	0
4.1104	0	0	0	0	0	0	0	0	0	0	0	0	0
4.11297	0	0	0	0	0	0	0	0	0	0	0	0	0
4.11554	0	0	0	0	0	0	0	0	0	0	0	0	0
4.11811	0	0	0	0	0	0	0	0	0	0	0	0	0
4.12068	0	0	0	0	0	0	0	0	0	0	0	0	0
4.12325	0	0	0	0	0	0	0	0	0	0	0	0	0
4.12581	0	0	0	0	0	0	0	0	0	0	0	0	0
4.12838	0	0	0	0	0	0	0	0	0	0	0	0	0
4.13095	0	0	0	0	0	0	0	0	0	0	0	0	0
4.13352	0	0	0	0	0	0	0	0	0	0	0	0	0
4.13609	0	0	0	0	0	0	0	0	0	0	0	0	0
4.13866	0	0	0	0	0	0	0	0	0	0	0	0	0
4.14123	0	0	0	0	0	0	0	0	0	0	0	0	0
4.1438	0	0	0	0	0	0	0	0	0	0	0	0	0
4.14637	0	0	0	0	0	0	0	0	0	0	0	0	0
4.14894	0	0	0	0	0	0	0	0	0	0	0	0	0
4.1515	0	0	0	0	0	0	0	0	0	0	0	0	0
4.15407	0	0	0	0	0	0	0	0	0	0	0	0	0
4.15664	0	0	0	0	0	0	0	0	0	0	0	0	0
4.15921	0	0	0	0	0	0	0	0	0	0	0	0	0
4.16178	0	0	0	0	0	0	0	0	0	0	0	0	0
4.16435	0	0	0	0	0	0	0	0	0	0	0	0	0
4.16692	0	0	0	0	0	0	0	0	0	0	0	0	0
4.16949	0	0	0	0	0	0	0	0	0	0	0	0	0
4.17206	0	0	0	0	0	0	0	0	0	0	0	0	0
4.17463	0	0	0	0	0	0	0	0	0	0	0	0	0
4.17719	0	0	0	0	0	0	0	0	0	0	0	0	0
4.17976	0	0	0	0	0	0	0	0	0	0	0	0	0
4.18233	0	0	0	0	0	0	0	0	0	0	0	0	0
4.1849	0	0	0	0	0	0	0	0	0	0	0	0	0
4.18747	0	0	0	0	0	0	0	0	0	0	0	0	0
4.19004	0	0	0	0	0	0	0	0	0	0	0	0	0
4.19261	0	0	0	0	0	0	0	0	0	0	0	0	0
4.19518	0	0	0	0	0	0	0	0	0	0	0	0	0
4.19775	0	0	0	0	0	0	0	0	0	0	0	0	0
4.20032	0	0	0	0	0	0	0	0	0	0	0	0	0
4.20288	0	0	0	0	0	0	0	0	0	0	0	0	0
4.20545	0	0	0	0	0	0	0	0	0	0	0	0	0
4.20802	0	0	0	0	0	0	0	0	0	0	0	0	0
4.21059	0	0	0	0	0	0	0	0	0	0	0	0	0
4.21316	0	0	0	0	0	0	0	0	0	0	0	0	0
4.21573	0	0	0	0	0	0	0	0	0	0	0	0	0
4.2183	0	0	0	0	0	0	0	0	0	0	0	0	0
4.22087	0	0	0	0	0	0	0	0	0	0	0	0	0
4.22344	0	0	0	0	0	0	0	0	0	0	0	0	0
4.22601	0	0	0	0	0	0	0	0	0	0	0	0	0
4.22857	0	0	0	0	0	0	0	0	0	0	0	0	0
4.23114	0	0	0	0	0	0	0	0	0	0	0	0	0
4.23371	0	0	0	0	0	0	0	0	0	0	0	0	0
4.23628	0	0	0	0	0	0	0	0	0	0	0	0	0
4.23885	0	0	0	0	0	0	0	0	0	0	0	0	0
4.24142	0	0	0	0	0	0	0	0	0	0	0	0	0
4.24399	0	0	0	0	0	0	0	0	0	0	0	0	0
4.24656	0	0	0	0	0	0	0	0	0	0	0	0	0
4.24913	0	0	0	0	0	0	0	0	0	0	0	0	0
4.2517	0	0	0	0	0	0	0	0	0	0	0	0	0
4.25426	0	0	0	0	0	0	0	0	0	0	0	0	0
4.25683	0	0	0	0	0	0	0	0	0	0	0	0	0
4.2594	0	0	0	0	0	0	0	0	0	0	0	0	0
4.26197	0	0	0	0	0	0	0	0	0	0	0	0	0
4.26454	0	0	0	0	0	0	0	0	0	0	0	0	0
4.26711	0	0	0	0	0	0	0	0	0	0	0	0	0
4.26968	0	0	0	0	0	0	0	0	0	0	0	0	0
4.27225	0	0	0	0	0	0	0	0	0	0	0	0	0
4.27482	0	0	0	0	0	0	0	0	0	0	0	0	0
4.27739	0	0	0	0	0	0	0	0	0	0	0	0	0
4.27995	0	0	0	0	0	0	0	0	0	0	0	0	0
4.28252	0	0	0	0	0	0	0	0	0	0	0	0	0
4.28509	0	0	0	0	0	0	0	0	0	0	0	0	0
4.28766	0	0	0	0	0	0	0	0	0	0	0	0	0
4.29023	0	0	0	0	0	0	0	0	0	0	0	0	0
4.2928	0	0	0	0	0	0	0	0	0	0	0	0	0
4.29537	0	0	0	0	0	0	0	0	0	0	0	0	0
4.29794	0	0	0	0	0	0	0	0	0	0	0	0	0
4.30051	0	0	0	0	0	0	0	0	0	0	0	0	0
4.30308	0	0	0	0	0	0	0	0	0	0	0	0	0
4.30564	0	0	0	0	0	0	0	0	0	0	0	0	0
4.30821	0	0	0	0	0	0	0	0	0	0	0	0	0
4.31078	0	0	0	0	0	0	0	0	0	0	0	0	0
4.31335	0	0	0	0	0	0	0	0	0	0	0	0	0
4.31592	0	0	0	0	0	0	0	0	0	0	0	0	0
4.31849	0	0	0	0	0	0	0	0	0	0	0	0	0
4.32106	0	0	0	0	0	0	0	0	0	0	0	0	0
4.32363	0	0	0	0	0	0	0	0	0	0	0	0	0
4.3262	0	0	0	0	0	0	0	0	0	0	0	0	0
4.32877	0	0	0	0	0	0	0	0	0	0	0	0	0
4.33133	0	0	0	0	0	0	0	0	0	0	0	0	0
4.3339	0	0	0	0	0	0	0	0	0	0	0	0	0
4.33647	0	0	0	0	0	0	0	0	0	0	0	0	0
4.33904	0	0	0	0	0	0	0	0	0	0	0	0	0
4.34161	0	0	0	0	0	0	0	0	0	0	0	0	0
4.34418	0	0	0	0	0	0	0	0	0	0	0	0	0
4.34675	0	0	0	0	0	0	0	0	0	0	0	0	0
4.34932	0	0	0	0	0	0	0	0	0	0	0	0	0
4.35189	0	0	0	0	0	0	0	0	0	0	0	0	0
4.35446	0	0	0	0	0	0	0	0	0	0	0	0	0
4.35702	0	0	0	0	0	0	0	0	0	0	0	0	0
4.35959	0	0	0	0	0	0	0	0	0	0	0	0	0
4.36216	0	0	0	0	0	0	0	0	0	0	0	0	0
4.36473	0	0	0	0	0	0	0	0	0	0	0	0	0
4.3673	0	0	0	0	0	0	0	0	0	0	0	0	0
4.36987	0	0	0	0	0	0	0	0	0	0	0	0	0
4.37244	0	0	0	0	0	0	0	0	0	0	0	0	0
4.37501	0	0	0	0	0	0	0	0	0	0	0	0	0
4.37758	0	0	0	0	0	0	0	0	0	0	0	0	0
4.38015	0	0	0	0	0	0	0	0	0	0	0	0	0
4.38271	0	0	0	0	0	0	0	0	0	0	0	0	0
4.38528	0	0	0	0	0	0	0	0	0	0	0	0	0
4.38785	0	0	0	0	0	0	0	0	0	0	0	0	0
4.39042	0	0	0	0	0	0	0	0	0	0	0	0	0
4.39299	0	0	0	0	0	0	0	0	0	0	0	0	0
4.39556	0	0	0	0	0	0	0	0	0	0	0	0	0
4.39813	0	0	0	0	0	0	0	0	0	0	0	0	0
4.4007	0	0	0	0	0	0	0	0	0	0	0	0	0
4.40327	0	0	0	0	0	0	0	0	0	0	0	0	0
4.40584	0	0	0	0	0	0	0	0	0	0	0	0	0
4.4084	0	0	0	0	0	0	0	0	0	0	0	0	0
4.41097	0	0	0	0	0	0	0	0	0	0	0	0	0
4.41354	0	0	0	0	0	0	0	0	0	0	0	0	0
4.41611	0	0	0	0	0	0	0	0	0	0	0	0	0
4.41868	0	0	0	0	0	0	0	0	0	0	0	0	0
4.42125	0	0	0	0	0	0	0	0	0	0	0	0	0
4.42382	0	0	0	0	0	0	0	0	0	0	0	0	0
4.42639	0	0	0	0	0	0	0	0	0	0	0	0	0
4.42896	0	0	0	0	0	0	0	0	0	0	0	0	0
4.43153	0	0	0	0	0	0	0	0	0	0	0	0	0
4.43409	0	0	0	0	0	0	0	0	0	0	0	0	0
4.43666	0	0	0	0	0	0	0	0	0	0	0	0	0
4.43923	0	0	0	0	0	0	0	0	0	0	0	0	0
4.4418	0	0	0	0	0	0	0	0	0	0	0	0	0
4.44437	0	0	0	0	0	0	0	0	0	0	0	0	0
4.44694	0	0	0	0	0	0	0	0	0	0	0	0	0
4.44951	0	0	0	0	0	0	0	0	0	0	0	0	0
4.45208	0	0	0	0	0	0	0	0	0	0	0	0	0
4.45465	0	0	0	0	0	0	0	0	0	0	0	0	0
4.45722	0	0	0	0	0	0	0	0	0	0	0	0	0
4.45978	0	0	0	0	0	0	0	0	0	0	0	0	0
4.46235	0	0	0	0	0	0	0	0	0	0	0	0	0
4.46492	0	0	0	0	0	0	0	0	0	0	0	0	0
4.46749	0	0	0	0	0	0	0	0	0	0	0	0	0
4.47006	0	0	0	0	0	0	0	0	0	0	0	0	0
4.47263	0	0	0	0	0	0	0	0	0	0	0	0	0
4.4752	0	0	0	0	0	0	0	0	0	0	0	0	0
4.47777	0	0	0	0	0	0	0	0	0	0	0	0	0
4.48034	0	0	0	0	0	0	0	0	0	0	0	0	0
4.48291	0	0	0	0	0	0	0	0	0	0	0	0	0
4.48547	0	0	0	0	0	0	0	0	0	0	0	0	0
4.48804	0	0	0	0	0	0	0	0	0	0	0	0	0
4.49061	0	0	0	0	0	0	0	0	0	0	0	0	0
4.49318	0	0	0	0	0	0	0	0	0	0	0	0	0
4.49575	0	0	0	0	0	0	0	0	0	0	0	0	0
4.49832	0	0	0	0	0	0	0	0	0	0	0	0	0
4.50089	0	0	0	0	0	0	0	0	0	0	0	0	0
4.50346	0	0	0	0	0	0	0	0	0	0	0	0	0
4.50603	0	0	0	0	0	0	0	0	0	0	0	0	0
4.5086	0	0	0	0	0	0	0	0	0	0	0	0	0
4.51116	0	0	0	0	0	0	0	0	0	0	0	0	0
4.51373	0	0	0	0	0	0	0	0	0	0	0	0	0
4.5163	0	0	0	0	0	0	0	0	0	0	0	0	0
4.51887	0	0	0	0	0	0	0	0	0	0	0	0	0
4.52144	0	0	0	0	0	0	0	0	0	0	0	0	0
4.52401	0	0	0	0	0	0	0	0	0	0	0	0	0
4.52658	0	0	0	0	0	0	0	0	0	0	0	0	0
4.52915	0	0	0	0	0	0	0	0	0	0	0	0	0
4.53172	0	0	0	0	0	0	0	0	0	0	0	0	0
4.53429	0	0	0	0	0	0	0	0	0	0	0	0	0
4.53685	0	0	0	0	0	0	0	0	0	0	0	0	0
4.53942	0	0	0	0	0	0	0	0	0	0	0	0	0
4.54199	0	0	0	0	0	0	0	0	0	0	0	0	0
4.54456	0	0	0	0	0	0	0	0	0	0	0	0	0
4.54713	0	0	0	0	0	0	0	0	0	0	0	0	0
4.5497	0	0	0	0	0	0	0	0	0	0	0	0	0
4.55227	0	0	0	0	0	0	0	0	0	0	0	0	0
4.55484	0	0	0	0	0	0	0	0	0	0	0	0	0
4.55741	0	0	0	0	0	0	0	0	0	0	0	0	0
4.55998	0	0	0	0	0	0	0	0	0	0	0	0	0
4.56254	0	0	0	0	0	0	0	0	0	0	0	0	0
4.56511	0	0	0	0	0	0	0	0	0	0	0	0	0
4.56768	0	0	0	0	0	0	0	0	0	0	0	0	0
4.57025	0	0	0	0	0	0	0	0	0	0	0	0	0
4.57282	0	0	0	0	0	0	0	0	0	0	0	0	0
4.57539	0	0	0	0	0	0	0	0	0	0	0	0	0
4.57796	0	0	0	0	0	0	0	0	0	0	0	0	0
4.58053	0	0	0	0	0	0	0	0	0	0	0	0	0
4.5831	0	0	0	0	0	0	0	0	0	0	0	0	0
4.58567	0	0	0	0	0	0	0	0	0	0	0	0	0
4.58823	0	0	0	0	0	0	0	0	0	0	0	0	0
4.5908	0	0	0	0	0	0	0	0	0	0	0	0	0
4.59337	0	0	0	0	0	0	0	0	0	0	0	0	0
4.59594	0	0	0	0	0	0	0	0	0	0	0	0	0
4.59851	0	0	0	0	0	0	0	0	0	0	0	0	0
4.60108	0	0	0	0	0	0	0	0	0	0	0	0	0
4.60365	0	0	0	0	0	0	0	0	0	0	0	0	0
4.60622	0	0	0	0	0	0	0	0	0	0	0	0	0
4.60879	0	0	0	0	0	0	0	0	0	0	0	0	0
4.61136	0	0	0	0	0	0	0	0	0	0	0	0	0
4.61392	0	0	0	0	0	0	0	0	0	0	0	0	0
4.61649	0	0	0	0	0	0	0	0	0	0	0	0	0
4.61906	0	0	0	0	0	0	0	0	0	0	0	0	0
4.62163	0	0	0	0	0	0	0	0	0	0	0	0	0
4.6242	0	0	0	0	0	0	0	0	0	0	0	0	0
4.62677	0	0	0	0	0	0	0	0	0	0	0	0	0
4.62934	0	0	0	0	0	0	0	0	0	0	0	0	0
4.63191	0	0	0	0	0	0	0	0	0	0	0	0	0
4.63448	0	0	0	0	0	0	0	0	0	0	0	0	0
4.63705	0	0	0	0	0	0	0	0	0	0	0	0	0
4.63961	0	0	0	0	0	0	0	0	0	0	0	0	0
4.64218	0	0	0	0	0	0	0	0	0	0	0	0	0
4.64475	0	0	0	0	0	0	0	0	0	0	0	0	0
4.64732	0	0	0	0	0	0	0	0	0	0	0	0	0
4.64989	0	0	0	0	0	0	0	0	0	0	0	0	0
4.65246	0	0	0	0	0	0	0	0	0	0	0	0	0
4.65503	0	0	0	0	0	0	0	0	0	0	0	0	0
4.6576	0	0	0	0	0	0	0	0	0	0	0	0	0
4.66017	0	0	0	0	0	0	0	0	0	0	0	0	0
4.66274	0	0	0	0	0	0	0	0	0	0	0	0	0
4.6653	0	0	0	0	0	0	0	0	0	0	0	0	0
4.66787	0	0	0	0	0	0	0	0	0	0	0	0	0
4.67044	0	0	0	0	0	0	0	0	0	0	0	0	0
4.67301	0	0	0	0	0	0	0	0	0	0	0	0	0
4.67558	0	0	0	0	0	0	0	0	0	0	0	0	0
4.67815	0	0	0	0	0	0	0	0	0	0	0	0	0
4.68072	0	0	0	0	0	0	0	0	0	0	0	0	0
4.68329	0	0	0	0	0	0	0	0	0	0	0	0	0
4.68586	0	0	0	0	0	0	0	0	0	0	0	0	0
4.68843	0	0	0	0	0	0	0	0	0	0	0	0	0
4.69099	0	0	0	0	0	0	0	0	0	0	0	0	0
4.69356	0	0	0	0	0	0	0	0	0	0	0	0	0
4.69613	0	0	0	0	0	0	0	0	0	0	0	0	0
4.6987	0	0	0	0	0	0	0	0	0	0	0	0	0
4.70127	0	0	0	0	0	0	0	0	0	0	0	0	0
4.70384	0	0	0	0	0	0	0	0	0	0	0	0	0
4.70641	0	0	0	0	0	0	0	0	0	0	0	0	0
4.70898	0	0	0	0	0	0	0	0	0	0	0	0	0
4.71155	0	0	0	0	0	0	0	0	0	0	0	0	0
4.71412	0	0	0	0	0	0	0	0	0	0	0	0	0
4.71668	0	0	0	0	0	0	0	0	0	0	0	0	0
4.71925	0	0	0	0	0	0	0	0	0	0	0	0	0
4.72182	0	0	0	0	0	0	0	0	0	0	0	0	0
4.72439	0	0	0	0	0	0	0	0	0	0	0	0	0
4.72696	0	0	0	0	0	0	0	0	0	0	0	0	0
4.72953	0	0	0	0	0	0	0	0	0	0	0	0	0
4.7321	0	0	0	0	0	0	0	0	0	0	0	0	0
4.73467	0	0	0	0	0	0	0	0	0	0	0	0	0
4.73724	0	0	0	0	0	0	0	0	0	0	0	0	0
4.73981	0	0	0	0	0	0	0	0	0	0	0	0	0
4.74237	0	0	0	0	0	0	0	0	0	0	0	0	0
4.74494	0	0	0	0	0	0	0	0	0	0	0	0	0
4.74751	0	0	0	0	0	0	0	0	0	0	0	0	0
4.75008	0	0	0	0	0	0	0	0	0	0	0	0	0
4.75265	0	0	0	0	0	0	0	0	0	0	0	0	0
4.75522	0	0	0	0	0	0	0	0	0	0	0	0	0
4.75779	0	0	0	0	0	0	0	0	0	0	0	0	0
4.76036	0	0	0	0	0	0	0	0	0	0	0	0	0
4.76293	0	0	0	0	0	0	0	0	0	0	0	0	0
4.7655	0	0	0	0	0	0	0	0	0	0	0	0	0
4.76806	0	0	0	0	0	0	0	0	0	0	0	0	0
4.77063	0	0	0	0	0	0	0	0	0	0	0	0	0
4.7732	0	0	0	0	0	0	0	0	0	0	0	0	0
4.77577	0	0	0	0	0	0	0	0	0	0	0	0	0
4.77834	0	0	0	0	0	0	0	0	0	0	0	0	0
4.78091	0	0	0	0	0	0	0	0	0	0	0	0	0
4.78348	0	0	0	0	0	0	0	0	0	0	0	0	0
4.78605	0	0	0	0	0	0	0	0	0	0	0	0	0
4.78862	0	0	0	0	0	0	0	0	0	0	0	0	0
4.79119	0	0	0	0	0	0	0	0	0	0	0	0	0
4.79375	0	0	0	0	0	0	0	0	0	0	0	0	0
4.79632	0	0	0	0	0	0	0	0	0	0	0	0	0
4.79889	0	0	0	0	0	0	0	0	0	0	0	0	0
4.80146	0	0	0	0	0	0	0	0	0	0	0	0	0
4.80403	0	0	0	0	0	0	0	0	0	0	0	0	0
4.8066	0	0	0	0	0	0	0	0	0	0	0	0	0
4.80917	0	0	0	0	0	0	0	0	0	0	0	0	0
4.81174	0	0	0	0	0	0	0	0	0	0	0	0	0
4.81431	0	0	0	0	0	0	0	0	0	0	0	0	0
4.81688	0	0	0	0	0	0	0	0	0	0	0	0	0
4.81944	0	0	0	0	0	0	0	0	0	0	0	0	0
4.82201	0	0	0	0	0	0	0	0	0	0	0	0	0
4.82458	0	0	0	0	0	0	0	0	0	0	0	0	0
4.82715	0	0	0	0	0	0	0	0	0	0	0	0	0
4.82972	0	0	0	0	0	0	0	0	0	0	0	0	0
4.83229	0	0	0	0	0	0	0	0	0	0	0	0	0
4.83486	0	0	0	0	0	0	0	0	0	0	0	0	0
4.83743	0	0	0	0	0	0	0	0	0	0	0	0	0
4.84	0	0	0	0	0	0	0	0	0	0	0	0	0
4.84257	0	0	0	0	0	0	0	0	0	0	0	0	0
4.84513	0	0	0	0	0	0	0	0	0	0	0	0	0
4.8477	0	0	0	0	0	0	0	0	0	0	0	0	0
4.85027	0	0	0	0	0	0	0	0	0	0	0	0	0
4.85284	0	0	0	0	0	0	0	0	0	0	0	0	0
4.85541	0	0	0	0	0	0	0	0	0	0	0	0	0
4.85798	0	0	0	0	0	0	0	0	0	0	0	0	0
4.86055	0	0	0	0	0	0	0	0	0	0	0	0	0
4.86312	0	0	0	0	0	0	0	0	0	0	0	0	0
4.86569	0	0	0	0	0	0	0	0	0	0	0	0	0
4.86826	0	0	0	0	0	0	0	0	0	0	0	0	0
4.87082	0	0	0	0	0	0	0	0	0	0	0	0	0
4.87339	0	0	0	0	0	0	0	0	0	0	0	0	0
4.87596	0	0	0	0	0	0	0	0	0	0	0	0	0
4.87853	0	0	0	0	0	0	0	0	0	0	0	0	0
4.8811	0	0	0	0	0	0	0	0	0	0	0	0	0
4.88367	0	0	0	0	0	0	0	0	0	0	0	0	0
4.88624	0	0	0	0	0	0	0	0	0	0	0	0	0
4.88881	0	0	0	0	0	0	0	0	0	0	0	0	0
4.89138	0	0	0	0	0	0	0	0	0	0	0	0	0
4.89395	0	0	0	0	0	0	0	0	0	0	0	0	0
4.89651	0	0	0	0	0	0	0	0	0	0	0	0	0
4.89908	0	0	0	0	0	0	0	0	0	0	0	0	0
4.90165	0	0	0	0	0	0	0	0	0	0	0	0	0
4.90422	0	0	0	0	0	0	0	0	0	0	0	0	0
4.90679	0	0	0	0	0	0	0	0	0	0	0	0	0
4.90936	0	0	0	0	0	0	0	0	0	0	0	0	0
4.91193	0	0	0	0	0	0	0	0	0	0	0	0	0
4.9145	0	0	0	0	0	0	0	0	0	0	0	0	0
4.91707	0	0	0	0	0	0	0	0	0	0	0	0	0
4.91964	0	0	0	0	0	0	0	0	0	0	0	0	0
4.9222	0	0	0	0	0	0	0	0	0	0	0	0	0
4.92477	0	0	0	0	0	0	0	0	0	0	0	0	0
4.92734	0	0	0	0	0	0	0	0	0	0	0	0	0
4.92991	0	0	0	0	0	0	0	0	0	0	0	0	0
4.93248	0	0	0	0	0	0	0	0	0	0	0	0	0
4.93505	0	0	0	0	0	0	0	0	0	0	0	0	0
4.93762	0	0	0	0	0	0	0	0	0	0	0	0	0
4.94019	0	0	0	0	0	0	0	0	0	0	0	0	0
4.94276	0	0	0	0	0	0	0	0	0	0	0	0	0
4.94533	0	0	0	0	0	0	0	0	0	0	0	0	0
4.94789	0	0	0	0	0	0	0	0	0	0	0	0	0
4.95046	0	0	0	0	0	0	0	0	0	0	0	0	0
4.95303	0	0	0	0	0	0	0	0	0	0	0	0	0
4.9556	0	0	0	0	0	0	0	0	0	0	0	0	0
4.95817	0	0	0	0	0	0	0	0	0	0	0	0	0
4.96074	0	0	0	0	0	0	0	0	0	0	0	0	0
4.96331	0	0	0	0	0	0	0	0	0	0	0	0	0
4.96588	0	0	0	0	0	0	0	0	0	0	0	0	0
4.96845	0	0	0	0	0	0	0	0	0	0	0	0	0
4.97102	0	0	0	0	0	0	0	0	0	0	0	0	0
4.97358	0	0	0	0	0	0	0	0	0	0	0	0	0
4.97615	0	0	0	0	0	0	0	0	0	0	0	0	0
4.97872	0	0	0	0	0	0	0	0	0	0	0	0	0
4.98129	0	0	0	0	0	0	0	0	0	0	0	0	0
4.98386	0	0	0	0	0	0	0	0	0	0	0	0	0
4.98643	0	0	0	0	0	0	0	0	0	0	0	0	0
4.989	0	0	0	0	0	0	0	0	0	0	0	0	0
4.99157	0	0	0	0	0	0	0	0	0	0	0	0	0
4.99414	0	0	0	0	0	0	0	0	0	0	0	0	0
4.99671	0	0	0	0	0	0	0	0	0	0	0	0	0
4.99927	0	0	0	0	0	0	0	0	0	0	0	0	0
5.00184	0	0	0	0	0	0	0	0	0	0	0	0	0
5.00441	0	0	0	0	0	0	0	0	0	0	0	0	0
5.00698	0	0	0	0	0	0	0	0	0	0	0	0	0
5.00955	0	0	0	0	0	0	0	0	0	0	0	0	0
5.01212	0	0	0	0	0	0	0	0	0	0	0	0	0
5.01469	0	0	0	0	0	0	0	0	0	0	0	0	0
5.01726	0	0	0	0	0	0	0	0	0	0	0	0	0
5.01983	0	0	0	0	0	0	0	0	0	0	0	0	0
5.0224	0	0	0	0	0	0	0	0	0	0	0	0	0
5.02496	0	0	0	0	0	0	0	0	0	0	0	0	0
5.02753	0	0	0	0	0	0	0	0	0	0	0	0	0
5.0301	0	0	0	0	0	0	0	0	0	0	0	0	0
5.03267	0	0	0	0	0	0	0	0	0	0	0	0	0
5.03524	0	0	0	0	0	0	0	0	0	0	0	0	0
5.03781	0	0	0	0	0	0	0	0	0	0	0	0	0
5.04038	0	0	0	0	0	0	0	0	0	0	0	0	0
5.04295	0	0	0	0	0	0	0	0	0	0	0	0	0
5.04552	0	0	0	0	0	0	0	0	0	0	0	0	0
5.04809	0	0	0	0	0	0	0	0	0	0	0	0	0
5.05065	0	0	0	0	0	0	0	0	0	0	0	0	0
5.05322	0	0	0	0	0	0	0	0	0	0	0	0	0
5.05579	0	0	0	0	0	0	0	0	0	0	0	0	0
5.05836	0	0	0	0	0	0	0	0	0	0	0	0	0
5.06093	0	0	0	0	0	0	0	0	0	0	0	0	0
5.0635	0	0	0	0	0	0	0	0	0	0	0	0	0
5.06607	0	0	0	0	0	0	0	0	0	0	0	0	0
5.06864	0	0	0	0	0	0	0	0	0	0	0	0	0
5.07121	0	0	0	0	0	0	0	0	0	0	0	0	0
5.07378	0	0	0	0	0	0	0	0	0	0	0	0	0
5.07634	0	0	0	0	0	0	0	0	0	0	0	0	0
5.07891	0	0	0	0	0	0	0	0	0	0	0	0	0
5.08148	0	0	0	0	0	0	0	0	0	0	0	0	0
5.08405	0	0	0	0	0	0	0	0	0	0	0	0	0
5.08662	0	0	0	0	0	0	0	0	0	0	0	0	0
5.08919	0	0	0	0	0	0	0	0	0	0	0	0	0
5.09176	0	0	0	0	0	0	0	0	0	0	0	0	0
5.09433	0	0	0	0	0	0	0	0	0	0	0	0	0
5.0969	0	0	0	0	0	0	0	0	0	0	0	0	0
5.09947	0	0	0	0	0	0	0	0	0	0	0	0	0
5.10203	0	0	0	0	0	0	0	0	0	0	0	0	0
5.1046	0	0	0	0	0	0	0	0	0	0	0	0	0
5.10717	0	0	0	0	0	0	0	0	0	0	0	0	0
5.10974	0	0	0	0	0	0	0	0	0	0	0	0	0
5.11231	0	0	0	0	0	0	0	0	0	0	0	0	0
5.11488	0	0	0	0	0	0	0	0	0	0	0	0	0
5.11745	0	0	0	0	0	0	0	0	0	0	0	0	0
5.12002	0	0	0	0	0	0	0	0	0	0	0	0	0
5.12259	0	0	0	0	0	0	0	0	0	0	0	0	0
5.12516	0	0	0	0	0	0	0	0	0	0	0	0	0
5.12772	0	0	0	0	0	0	0	0	0	0	0	0	0
5.13029	0	0	0	0	0	0	0	0	0	0	0	0	0
5.13286	0	0	0	0	0	0	0	0	0	0	0	0	0
[truncated: 1,048 more rows]

## Sheet: Residuals
Time	682	686	690	694	698	705	711	717	723	729	735	741	747
0	3.2147	1.32351	0.16276	0.26522	1.60115	0.84584	-0.85142	0.71021	0.71021	0.31601	1.24547	-3.17611	0.74492
0.00257	0.7117	1.71605	2.13719	0.8028	0.95857	1.16268	1.2947	-0.19685	-0.19685	1.19017	1.02194	0.91279	-0.28217
0.00514	0.20304	1.57357	-0.34723	1.69476	-1.40118	-1.32198	0.72513	1.30694	1.30694	0.38812	0.15098	-0.29108	0.28805
0.00771	0.5789	0.90981	-1.9402	0.88984	0.08988	0.75541	0.96941	1.64413	1.64413	-0.83983	-0.11903	0.22987	0.82647
0.01028	0.35168	0.77996	0.80706	-0.17886	0.84038	-0.09304	1.88982	-0.12959	-0.12959	-0.19614	-1.1846	0.39272	-0.14217
0.01285	0.46489	1.73478	1.27357	-0.07715	1.32265	2.17205	1.00348	-0.63785	-0.63785	0.07672	-0.84025	-0.49315	1.81275
0.01541	0.45338	0.52835	-1.84122	-1.15243	2.20751	-0.00231	0.81204	-0.94036	-0.94036	-0.5869	-1.5981	1.30742	1.48693
0.01798	2.02299	-0.73323	0.95492	0.38611	2.81322	0.88267	-0.28385	-0.50232	-0.50232	0.60888	0.14705	0.69561	0.11897
0.02055	-0.45195	-0.35595	0.06426	1.11306	0.1068	0.85334	0.81374	1.45303	1.45303	1.92519	0.43656	1.42936	0.27253
0.02312	-2.67985	-0.88317	-1.15539	1.3402	0.9893	0.64235	2.26092	0.31769	0.31769	-2.28382	-2.04752	0.55179	2.37317
0.02569	1.88599	-0.60821	-0.08933	1.34133	-1.06057	0.98774	0.24017	-1.48261	-1.48261	-0.33867	0.5382	0.31855	-2.42611
0.02826	1.43433	0.50104	0.63885	0.98729	0.26504	-1.29626	-0.58284	0.87841	0.87841	-0.12079	1.34919	-0.56881	-0.37011
0.03083	-0.36088	-0.57121	-0.06389	0.21973	1.21157	-0.46639	-1.0075	1.49076	1.49076	-0.47358	-0.10856	-0.59322	-0.52188
0.0334	0.25536	0.32862	-1.62412	0.83337	0.29061	-0.50834	0.81262	-0.44449	-0.44449	2.23994	2.07257	-0.31919	0.96686
0.03597	0.67301	-1.41568	0.11059	-0.99357	0.9942	0.79106	1.2496	0.24856	0.24856	-1.21312	-0.64319	-2.16031	-1.36598
0.03854	1.33543	-1.36054	0.52883	-0.00967	0.73228	1.75117	0.54966	0.52816	0.52816	0.05589	1.1563	1.02705	0.03959
0.0411	-1.76235	-0.44319	-1.00974	-0.39977	-0.19315	1.15814	-1.10768	0.0514	0.0514	0.60946	0.93878	-0.15706	-0.82248
0.04367	-1.53978	-0.34832	0.35578	-0.64575	-1.08765	-0.17612	0.91592	-1.64061	-1.64061	-0.06171	0.6162	-0.59303	-0.2154
0.04624	-2.418	1.32928	-0.93941	-1.10945	-1.36702	-0.51142	-1.97155	0.30185	0.30185	0.53648	-0.20839	-1.21373	0.34797
0.04881	0.12333	-0.01859	1.19194	0.73447	-0.35828	0.19033	0.80719	-0.26569	-0.26569	1.10352	-1.16286	-1.2189	-0.78405
0.05138	-0.49096	-0.8512	-1.39068	0.33014	-1.08216	-3.38341	-0.33486	-0.15725	-0.15725	-1.83021	-1.75001	-2.66867	0.01541
0.05395	0.91739	-0.46619	-0.39346	-0.86078	-1.3629	-0.45884	0.17974	0.08875	0.08875	-0.55172	-2.39943	0.66367	-1.08751
0.05652	-0.89126	0.59743	-0.59465	-0.69769	-0.18755	-1.10952	-0.38175	-0.95242	-0.95242	0.44048	-0.45229	-1.09356	-0.60347
0.05909	0.36743	0.7777	-0.57916	-0.42018	-0.48676	-0.35147	-0.61868	-0.62879	-0.62879	-2.33889	-1.71384	-0.74936	-0.51303
0.06166	0.42639	1.11835	-0.57653	0.19476	0.12017	0.13196	0.19269	0.38043	0.38043	1.35624	-0.46001	-0.59112	-0.61105
0.06423	0.04137	-2.09447	1.32016	-1.33787	-0.6504	-0.69797	0.98706	1.14433	1.14433	-0.48024	0.85666	-0.67793	-0.42599
0.06679	-0.77894	-2.30264	0.03084	-1.40594	-2.55778	-0.31589	-1.10241	-1.64878	-1.64878	2.12155	1.00911	-0.02057	-1.66668
0.06936	0.86178	-0.34998	-0.092	0.68909	0.02387	-0.46834	-0.06618	0.00384	0.00384	-0.93938	-1.60328	0.98387	0.67643
0.07193	-1.39273	-0.96024	0.03953	0.87866	-0.02813	0.37439	-0.72854	-0.80857	-0.80857	-1.12808	-0.35472	0.64687	-1.27121
0.0745	-1.60494	-1.56906	-0.71132	0.54176	0.35025	1.30182	-2.24776	-0.29716	-0.29716	0.86328	-0.09612	-0.05731	-1.35415
0.07707	0.19657	-1.78841	-0.9237	0.52913	1.00913	0.36378	-2.18382	0.7922	0.7922	-1.40967	-0.88621	-0.50166	0.16114
0.07964	-1.09852	0.812	-0.27169	0.76631	0.1177	-1.54552	-0.36384	1.8022	1.8022	-0.97963	0.23992	1.21283	0.90774
0.08221	0.08733	-1.29847	0.64599	-0.01358	-0.11196	-0.74452	-0.06641	-1.31782	-1.31782	-0.67832	1.45653	-0.71168	-0.76027
0.08478	0.85703	0.82377	0.36495	-0.79038	0.08773	1.76745	0.93132	-0.04678	-0.04678	-1.89749	-0.08275	-0.28997	-0.92899
0.08735	-0.69666	0.21314	0.98642	0.02304	-1.23727	-1.5261	-1.22756	0.88081	0.88081	1.11221	-1.00471	0.36851	0.48458
0.08992	1.47979	1.56433	0.06472	1.18777	1.66716	1.21612	0.29983	-0.38745	-0.38745	-1.49928	2.28942	-0.89647	-0.76941
0.09248	-1.56201	-0.86008	1.66738	0.07822	-0.34003	-1.04019	-1.59604	-1.61712	-1.61712	-0.668	-1.12749	0.7154	-0.25934
0.09505	0.88981	0.09912	1.50483	0.66917	0.06515	0.02999	0.25812	-2.05892	-2.05892	-0.39815	0.96138	0.53614	0.7596
0.09762	1.01904	0.74742	-0.58088	0.47563	0.06114	0.11829	0.30411	-0.04151	-0.04151	1.55861	0.89667	0.65825	-0.03869
0.10019	0.11356	1.77575	0.75137	1.58409	0.17257	1.62027	0.08145	-0.16928	-0.16928	-1.02088	0.7962	-0.26311	1.00508
0.10276	-0.24434	0.01891	-0.39964	1.4289	-1.13867	0.87066	0.54238	-0.04447	-0.04447	1.44306	-0.97968	1.00232	0.38193
0.10533	-0.2482	0.66788	0.65784	-0.32294	1.41008	0.10261	0.69118	-0.80667	-0.80667	1.55816	-1.05066	0.69794	0.89544
0.1079	-1.08697	1.55378	-0.44289	0.89498	-0.16208	-0.92124	-0.50185	-1.32923	-1.32923	0.00755	0.8014	0.40587	-0.28648
0.11047	-0.08068	2.29288	1.44125	3.02376	0.39873	0.1348	1.13375	0.58887	0.58887	0.95514	1.96464	0.71617	0.63039
0.11304	-0.22307	-0.22811	-0.32544	-0.25679	0.12817	-1.51916	0.98564	2.38658	2.38658	0.33312	0.94427	1.14966	-0.79609
0.11561	2.05394	0.83994	1.62882	0.33046	0.24362	1.17519	1.55771	-0.2199	-0.2199	1.57455	1.57148	1.37938	0.48705
0.11817	0.34845	0.00146	1.86265	-0.55367	0.55022	2.23103	0.81779	-1.08173	-1.08173	-0.27854	-0.17278	0.52905	-0.88639
0.12074	0.78877	-0.25036	-0.68808	0.77593	3.16365	1.52786	0.06069	0.95777	0.95777	-0.20201	0.82014	2.18186	-1.04444
0.12331	-1.22198	-0.60245	0.11266	-0.41254	-0.29193	0.54423	0.76962	0.99163	0.99163	2.32793	0.09341	-0.69396	0.55622
0.12588	1.40128	-0.54733	0.8783	0.84005	0.65605	0.6275	0.6273	-0.92057	-0.92057	0.792	1.17982	1.07025	1.2664
0.12845	-1.79046	0.78084	1.77982	0.22515	0.44005	0.86542	-0.99923	1.04777	1.04777	-0.71229	-0.7777	-0.32153	1.31141
0.13102	0.96308	-0.22019	-0.5761	-0.22036	1.35189	0.38637	0.57277	1.59273	1.59273	0.94634	-0.15728	-0.81003	-1.33349
0.13359	0.08006	0.11634	2.00898	1.04864	-0.13193	-0.0839	1.53783	-0.31185	-0.31185	1.16934	1.1345	-2.02252	-0.53867
0.13616	1.36182	0.34179	1.35418	1.44988	0.89141	-1.75089	2.38988	0.71125	0.71125	0.7032	0.09892	0.48319	1.45509
0.13873	-0.72932	-0.31784	-0.03972	2.25249	0.28049	0.47315	1.78	1.77288	1.77288	1.35591	-0.59669	0.34494	-0.57851
0.1413	-0.36205	2.37899	1.4732	1.30078	0.37793	-1.49671	-0.29386	0.48823	0.48823	1.65385	-1.11556	-0.89041	0.56211
0.14386	-1.12046	0.57734	1.01677	1.85746	1.58112	0.4826	0.76207	-1.65209	-1.65209	0.60288	1.54238	0.78568	-0.57367
0.14643	0.93522	-1.15927	1.08149	1.56728	0.66336	0.70418	0.67286	-0.34793	-0.34793	-0.15692	0.47795	1.55097	2.00021
0.149	0.07741	-0.52311	0.36167	-0.35645	2.75706	-0.0076	-0.67401	0.1709	0.1709	-2.9144	0.50725	-1.51491	-2.16425
0.15157	-1.76859	1.10347	3.01016	0.86224	0.45525	-0.31201	2.28026	0.51553	0.51553	1.41215	-0.65386	1.24573	-1.81923
0.15414	-0.51582	0.32189	-0.08165	2.63604	0.0398	-0.10926	0.0445	1.89231	1.89231	-1.19645	-1.23483	-2.91402	-0.37195
0.15671	0.58402	-0.11239	-0.31546	0.66913	0.58315	1.17834	-0.09088	0.23703	0.23703	1.78027	0.71201	1.59121	-0.84386
0.15928	-2.07924	-0.23144	2.19262	0.35779	0.51721	-0.0168	-0.15986	0.61135	0.61135	-0.60887	-0.48702	1.07497	0.02729
0.16185	-0.7542	0.12474	1.68825	0.43878	-0.11296	0.34608	1.00379	0.49209	0.49209	0.69317	1.26898	1.52906	0.12705
0.16442	-0.61066	0.83164	0.40261	-0.40191	-0.02469	0.15089	-0.40338	-0.57604	-0.57604	0.58787	-2.26674	0.90176	-0.18557
0.16699	-0.10633	0.46472	0.27708	0.64267	1.95304	-0.12364	0.04904	1.40615	1.40615	0.34623	-0.47313	-0.32244	-1.7497
0.16955	-2.70642	0.95323	-0.93576	2.31925	-1.09227	0.13051	2.26623	0.46523	0.46523	-2.38803	0.0881	-0.82635	0.10139
0.17212	1.16215	0.65068	0.66522	-0.38619	1.47285	-0.58028	0.13421	1.35311	1.35311	-1.65712	1.06903	0.30819	-0.85538
0.17469	-0.44798	0.10846	-0.69438	-1.79088	-0.87731	0.71327	-1.28118	1.10472	1.10472	0.14429	-0.04195	2.36028	1.80512
0.17726	-0.84164	0.89196	0.92082	-1.03526	0.38844	0.5255	-1.14025	0.55836	0.55836	-0.9241	1.21663	-1.53202	1.4682
0.17983	-0.76704	-1.29789	1.17025	-0.93983	-0.4512	0.46197	0.05373	0.36235	0.36235	-0.28828	0.02994	1.30813	0.28181
0.1824	0.86034	-0.40081	-0.11275	-0.07801	-0.00675	1.87084	-0.95431	-0.02286	-0.02286	-0.19912	-1.31047	0.3362	-0.02296
0.18497	-0.83398	0.27258	1.30087	-0.38671	-0.73159	-1.65965	-1.36559	-0.05598	-0.05598	-0.28168	-0.77608	0.42803	0.65777
0.18754	-0.04088	0.07671	-1.47632	-0.65853	-0.41712	1.06264	-1.46573	0.53019	0.53019	-0.47157	1.50952	-1.02742	-0.16455
0.19011	-0.47805	0.27236	-2.18444	-1.27572	-0.94708	1.39114	0.06691	1.07651	1.07651	0.70356	-1.75351	-0.26622	-0.00655
0.19268	-1.00364	0.85286	0.21628	-0.41847	-0.46103	0.47375	0.14089	0.31525	0.31525	0.09794	0.56063	0.69151	1.53791
0.19524	0.51721	0.81463	-2.72455	0.69056	-0.41495	0.26499	-0.09766	1.14348	1.14348	0.5419	0.50285	-0.27245	-2.14076
0.19781	0.03084	-0.35524	1.12779	0.00228	0.13798	-0.44132	0.18438	-0.36369	-0.36369	-2.72955	-0.02634	-1.32026	-1.19715
0.20038	-0.3483	-0.2977	0.18108	-0.06476	-0.31306	-1.0824	-0.21875	0.57393	0.57393	-1.40064	0.07686	-1.38051	1.08375
0.20295	1.03222	-0.52483	1.3849	0.51112	0.76357	1.05551	0.37233	-1.82223	-1.82223	-1.50132	-0.57488	0.63248	-0.62375
0.20552	-0.00758	0.28222	0.47126	-0.84348	-0.61049	-3.05966	-1.59246	0.79606	0.79606	0.32034	-1.41893	-0.49769	-0.67747
0.20809	-2.01166	-1.1343	2.09458	-0.28272	-1.03235	-0.54188	-0.40685	-1.23718	-1.23718	-1.01372	0.77016	1.99239	0.45782
0.21066	-0.51602	-0.242	-1.6242	-0.79663	-0.54486	-0.3656	-0.4943	-0.73181	-0.73181	-1.55083	0.32614	-1.66275	0.24407
0.21323	-2.98106	-0.67043	-1.11222	0.04516	0.06952	1.43521	-0.66601	0.26502	0.26502	0.66039	0.36751	-0.00669	1.71491
0.2158	-0.47764	0.02763	-0.15081	0.31135	-1.57449	-1.03683	-0.59734	-1.04517	-1.04517	-1.09742	-1.76144	-0.92424	-1.08436
0.21837	0.19268	-0.70447	-1.47139	-0.40276	0.50556	-0.96623	0.29641	0.59252	0.59252	1.00898	-0.59428	1.54513	0.41874
0.22093	-1.2578	-1.64626	0.07911	-1.67549	-0.15893	-1.09206	-1.25892	-0.00963	-0.00963	0.2371	-0.15813	0.79393	-0.98077
0.2235	0.71568	-0.7601	-0.34554	-0.14996	0.60665	-0.49755	-0.98143	1.09549	1.09549	0.47456	-0.26592	0.34793	1.04563
0.22607	-0.9043	-0.16343	0.02132	-2.32144	0.29192	-0.74956	-2.84761	-1.33836	-1.33836	1.7583	0.61926	-0.53984	0.83624
0.22864	1.45038	1.4061	-0.37298	-1.76154	-0.84098	-0.45153	0.33075	-1.63453	-1.63453	-0.45277	-1.20953	0.02752	-1.8853
0.23121	-2.46389	-0.63826	-1.40376	-1.56569	-0.75975	0.49117	-0.26936	-0.46635	-0.46635	1.28741	-0.09789	0.24066	-1.70464
0.23378	-0.7625	0.44935	-0.89911	-0.97658	-0.57985	1.83098	-0.72573	1.19668	1.19668	-0.60596	0.27892	1.90913	1.05465
0.23635	-0.43057	0.10833	-0.25109	-2.02705	0.37789	0.57553	0.53525	-1.7938	-1.7938	-0.15014	0.58908	-0.37962	0.81337
0.23892	0.06906	0.46829	-0.62668	1.25274	-1.03816	-0.9637	-2.26197	-1.41305	-1.41305	1.178	-0.10913	0.05182	-0.71975
0.24149	-0.30203	-0.05284	-0.48066	-1.19396	-0.1983	-0.50797	1.13908	-0.6347	-0.6347	-0.13856	1.31564	1.53674	-1.5098
0.24406	-0.9107	1.07085	0.58414	-1.32932	-1.25822	-2.21207	1.17909	-1.02017	-1.02017	-1.19628	2.12691	0.77709	0.56174
0.24662	-1.17005	-1.60177	0.12948	-0.80493	-1.63759	-0.59834	-0.52105	-1.69306	-1.69306	-0.17374	-0.18998	0.22287	0.77015
0.24919	-1.33669	0.53592	-1.60325	0.5082	2.47488	-0.31842	0.86653	1.92385	1.92385	-0.88257	-0.36242	0.31263	0.56393
0.25176	-0.8267	0.63097	-0.55983	-1.41594	-2.96956	-1.97289	-0.31385	-2.51248	-2.51248	0.60213	0.65169	-0.56045	0.18149
0.25433	-1.83103	-0.61209	-0.30378	-0.24008	-0.55708	-0.11409	-0.55075	-0.6566	-0.6566	-1.74333	0.30528	1.28946	1.55371
0.2569	-1.64119	0.03544	0.39373	1.3676	-0.03023	-0.64671	-0.47028	-2.24102	-2.24102	-0.30784	-0.02218	2.49268	-0.72343
0.25947	0.08335	-0.62823	0.01949	-1.69763	-0.01412	0.23697	-1.96704	-0.62962	-0.62962	-1.66782	0.2999	-0.94289	-1.24657
0.26204	-1.91228	-0.46531	-0.0016	0.75422	-0.61141	-2.37415	-1.3849	0.93074	0.93074	0.14459	-0.54867	-0.32697	1.02772
0.26461	-0.81484	-0.22627	-2.09622	-0.264	0.25021	-0.84823	-0.57329	0.08427	0.08427	0.16838	2.65917	-0.1243	-2.52215
0.26718	0.03475	0.8648	-0.24784	-0.01714	-0.57294	-0.63936	-0.05628	-1.3821	-1.3821	-0.33691	0.98365	0.21544	-2.68551
0.26975	-0.45378	0.27552	-1.68101	0.23151	-1.40485	-1.41015	-2.25826	0.37255	0.37255	1.06055	0.21627	-0.48675	1.13009
0.27231	1.48301	-0.61452	-1.19298	0.18607	-1.73416	0.21543	-1.07999	0.1805	0.1805	-0.37289	1.00333	-0.60837	-0.02023
0.27488	-1.37782	1.0709	-1.95794	-1.46736	-0.71421	-0.60822	-0.01803	-0.41039	-0.41039	-0.25051	0.37386	0.35766	-0.02378
0.27745	1.57704	-1.49406	-1.76283	-0.0735	0.69065	-0.5687	1.1256	-1.13362	-1.13362	1.1069	-0.25063	-0.93139	1.67811
0.28002	1.26636	0.4638	-0.378	0.64436	-2.40378	-0.985	-1.01422	-2.14635	-2.14635	-0.3068	0.15934	-1.20564	0.83791
0.28259	-1.05989	-0.28801	0.42288	-1.07993	0.12599	-0.35591	-0.30987	-0.65987	-0.65987	-0.59984	0.47846	-0.09409	1.79059
0.28516	-2.20841	0.92407	1.23051	-0.92136	0.04071	-0.63731	0.67437	-2.53751	-2.53751	0.58857	0.40209	1.12846	0.27994
0.28773	-0.15986	-1.17116	0.12078	-1.44151	0.93516	-1.07724	-0.75963	0.37067	0.37067	0.0096	0.21721	-0.15695	0.56393
0.2903	-0.06383	-0.87722	-0.92607	-1.96073	-2.08344	0.21863	-0.95475	1.11839	1.11839	0.29314	-0.08175	-2.11332	-0.865
0.29287	0.11027	0.45369	0.25158	-0.9218	1.48526	-1.71781	0.07107	-1.01151	-1.01151	-0.15322	-0.06293	0.31123	0.51295
0.29544	-0.72821	-1.9945	-0.04794	-0.93741	-1.15653	-1.02832	-1.55213	-0.08654	-0.08654	0.02437	-2.41663	-2.20676	0.50315
0.298	0.47346	1.02527	-1.89633	0.77425	-0.94365	-1.48849	-1.85398	0.05751	0.05751	-1.25885	0.85404	1.55401	-0.46242
0.30057	-1.28253	-0.13742	-0.06413	-2.08107	-0.35875	-0.89793	-1.13749	-0.26864	-0.26864	-1.49864	1.54498	0.63074	-0.00182
0.30314	1.02211	-1.26042	-1.27678	-2.02899	-1.02757	-0.70286	-1.67218	0.32137	0.32137	0	1.27248	1.10209	1.79751
0.30571	0.67659	0.07604	0.75027	1.27821	-1.29979	-0.54488	-1.44877	-1.21049	-1.21049	-1.79919	0.97334	-0.11674	-0.80032
0.30828	-1.98188	-0.22004	-0.39003	-2.00207	-0.30649	-0.59856	-0.72514	-1.61367	-1.61367	1.05314	-0.59313	-1.57912	1.78794
0.31085	-1.43038	-0.81606	0.71106	-0.40637	-0.69359	0.65283	-1.37576	-1.62374	-1.62374	-1.5228	0.12905	-0.89611	0.74689
0.31342	-1.96389	0.74332	-1.25249	0.4323	-0.21044	0.73173	1.59817	-0.98023	-0.98023	-1.19083	1.19304	-2.17442	0.11303
0.31599	0.75097	-0.7964	-1.49478	-1.80987	-1.29525	0.00316	-1.06354	-0.04827	-0.04827	1.40643	-0.27041	-1.61511	-0.16862
0.31856	-0.93673	0.02314	-1.10723	-0.90541	0.41966	0.46926	-0.33505	-1.83575	-1.83575	2.42781	1.26482	-1.71897	-2.27234
0.32113	-1.69999	3.23227	-0.5676	-1.00755	-0.70763	0.26716	0.04555	1.59359	1.59359	-1.24688	1.50619	0.52385	0.60244
0.32369	0.31905	-0.44288	-0.44401	-1.20147	-0.65751	-1.67476	1.02674	-0.16163	-0.16163	-0.2612	-0.5026	2.6444	0.23215
0.32626	0.70696	0.15412	1.1182	0.51101	-1.79607	-1.7226	1.6781	0.39671	0.39671	0.48749	-0.93371	0.4518	-0.18358
0.32883	0.23026	-0.76921	-0.19528	0.70975	-3.81156	-0.98659	-0.80281	-1.4908	-1.4908	0.41828	-0.76684	0.23332	1.66108
0.3314	0.6737	-1.02945	-1.93837	-1.71112	-0.17867	0.49869	1.24822	0.91657	0.91657	-0.60243	-0.08388	0.37524	1.65983
0.33397	0.13784	-1.55162	-0.91749	-1.47159	-1.02767	-0.55755	-0.67291	0.23562	0.23562	-0.19702	-1.88447	-0.30486	-0.9837
0.33654	0.91108	-1.07283	-1.76861	0.38551	0.48906	-0.81807	-0.26053	-0.22045	-0.22045	-0.76317	-0.63317	0.14452	0.9368
0.33911	0.65606	0.91106	-1.49416	-0.24514	-0.62327	-0.82045	0.76447	-1.02022	-1.02022	0.49803	0.75775	-0.38325	-1.46811
0.34168	-1.49426	1.11357	-1.14705	-2.9663	-1.34883	0.04844	-1.86844	-1.76548	-1.76548	0.35402	0.25675	-1.04808	-1.07043
0.34425	1.1784	-0.4273	-1.51281	0.0461	-0.34983	-2.61495	-2.07836	-0.72397	-0.72397	-1.78373	-1.66863	-1.40113	1.58988
0.34682	0.29066	0.88237	0.31625	-1.2598	-0.46797	-1.67642	1.53825	1.03113	1.03113	-0.73439	-2.79987	-1.12217	-0.75406
0.34938	0.43818	-0.74887	0.40541	-1.10735	-0.70376	-0.75926	-1.23638	-0.40875	-0.40875	0.26272	-0.19428	1.51917	2.26054
0.35195	-1.36683	1.49988	0.03585	0.55041	-1.87622	0.08029	1.1087	1.80495	1.80495	1.64057	-0.82977	-0.74192	1.38317
0.35452	1.99964	1.59884	-0.44281	-0.09178	-0.01721	0.65869	-0.25755	-0.98018	-0.98018	2.18534	-0.76498	0.26884	1.48025
0.35709	0.7369	2.32113	-0.5407	0.17972	-0.97446	-0.49922	1.08334	0.90714	0.90714	1.80005	1.1704	0.152	-1.90315
0.35966	2.20528	0.06093	-0.75983	-0.39968	0.24128	0.5575	-1.02786	-2.4197	-2.4197	0.44377	-1.51948	-0.37061	0.64663
0.36223	0.94199	-2.00617	0.23573	0.98128	1.68051	-0.09466	-0.98309	0.27827	0.27827	-0.65371	-0.16477	-1.0047	0.35586
0.3648	1.66886	-0.13996	1.35423	-0.30465	-1.31483	0.45571	-1.83019	-1.65129	-1.65129	1.62068	1.26031	-1.04649	0.96303
0.36737	2.16848	0.63157	-0.35628	0.05176	1.0718	-0.33817	-0.03938	2.07073	2.07073	-1.05334	-1.68612	-0.42525	0.78064
0.36994	0.9413	-0.7632	-0.90341	-1.31334	-0.02769	-1.46559	0.24847	0.77499	0.77499	-1.58146	1.02201	-0.50469	-0.26277
0.37251	1.13404	1.11996	0.86732	-1.21198	0.7943	0.78476	-0.39301	-0.04226	-0.04226	0.61121	0.23997	-0.53868	0.68567
0.37507	1.02417	0.76303	-0.31892	-0.03553	1.39366	-0.72293	0.23856	0.80622	0.80622	1.73952	-0.79821	1.33411	1.46909
0.37764	0.22979	0.82179	-2.55078	-0.88678	0.39955	-1.39707	-0.35826	0.50937	0.50937	0.59198	2.35361	0.20751	-0.54832
0.38021	0.72119	0.25639	-0.5417	-1.08795	0.82991	-0.84012	1.36345	0.46685	0.46685	-0.65792	0.85903	0.04416	-0.48565
0.38278	0.50167	3.01349	1.61097	1.35161	0.07274	-0.67254	-0.0583	0.25713	0.25713	-0.72493	2.47137	0.33251	-1.08887
0.38535	-0.73939	0.36611	-0.90234	1.09396	0.93111	0.29398	1.74709	0.18493	0.18493	1.40784	0.00812	0.34768	-0.4974
0.38792	-0.0018	-2.58636	-0.34262	-0.03857	0.71606	1.34848	1.51846	-0.54895	-0.54895	-1.08615	1.33929	0.97964	0.55383
0.39049	-0.73193	-0.11761	1.93605	0.3282	-0.67574	0.61918	-0.2814	-0.56188	-0.56188	0.22714	-0.22873	-1.35943	-0.51431
0.39306	1.40194	-1.45342	-0.94006	0.76283	0.58564	0.67012	0.84231	-0.56443	-0.56443	-1.13658	-1.89185	1.39419	1.71911
0.39563	0.64449	0.42932	0.48505	0.25901	0.28411	0.12761	-0.56072	-2.01832	-2.01832	-1.68222	-0.10659	1.24968	0.23057
0.3982	1.04867	0.37415	0.11051	1.23468	0.25638	-0.17449	-0.1043	-1.85429	-1.85429	0.86215	-0.57514	-0.24308	0.83644
0.40076	1.84846	1.01525	-0.61214	0.44751	-0.30763	-0.46737	-1.32376	0.12715	0.12715	0.50872	-1.30093	-0.47017	-0.42944
0.40333	1.92937	-0.48635	-0.21253	-0.01885	1.06115	0.74226	-0.50804	2.27779	2.27779	-0.63945	1.241	0.25114	0.65333
0.4059	0.17743	-1.17056	0.77757	0.08302	-0.34899	1.95253	1.71916	-0.70261	-0.70261	0.60235	-0.89255	1.2268	0.56584
0.40847	1.19106	0.08426	1.45465	1.38268	2.20076	-0.44016	0.75886	0.84216	0.84216	-0.05545	0.57572	-2.09251	-1.0114
0.41104	0.98318	0.53474	-0.28242	-0.81508	-0.38884	1.15117	0.19812	0.13436	0.13436	-0.88045	-1.13663	-1.85288	2.20647
0.41361	2.04344	0.40275	1.03458	-0.05222	0.55953	0.90666	-0.15065	0.63802	0.63802	1.14717	1.44524	0.6042	-0.6614
0.41618	-0.77128	-0.8689	0.57151	-0.8019	0.03277	0.17448	-0.97644	1.0466	1.0466	-0.09159	0.27471	-0.15035	0.77644
0.41875	1.9855	-1.34079	-0.56146	1.44541	-0.6418	1.74237	-1.71374	0.69347	0.69347	-0.07829	1.49528	1.22238	-0.478
0.42132	2.52668	0.0595	-0.9354	0.24788	0.67283	-0.72899	0.36834	1.12649	1.12649	-1.80206	-0.50868	1.50888	0.20015
0.42389	-0.76231	1.73062	-1.45957	0.80812	-0.06689	-1.2672	-0.64356	0.00764	0.00764	0.97035	2.04856	0.46891	-1.18084
0.42645	-1.41689	-0.5972	0.23797	-1.22125	-1.2674	0.21091	0.09142	-1.76159	-1.76159	-0.09399	-1.71899	-0.67877	-0.11495
0.42902	1.0134	-0.70331	0.50614	0.13315	-0.9777	1.29369	1.35725	-0.20924	-0.20924	2.09008	-0.46622	0.13622	2.95377
0.43159	0.04195	0.42058	-1.23499	-0.3893	0.7032	0.89412	1.22099	0.19449	0.19449	-0.78504	-0.85129	1.01593	-0.6242
0.43416	2.20557	-1.26579	1.6668	-0.59961	-0.94258	1.52145	1.8772	1.20524	1.20524	-0.49227	0.94827	0.84938	-0.17357
0.43673	-0.05246	0.0803	-0.05748	-0.1478	1.07966	1.54757	-1.93409	-0.1205	-0.1205	-0.26054	1.0876	0.76116	1.34767
0.4393	0.28234	0.10295	-0.11542	-0.47824	1.74456	0.15334	-0.8694	2.01885	2.01885	-0.01538	0.13069	0.79106	-0.45896
0.44187	1.17827	-0.15952	0.33163	-0.96324	-0.60132	1.52362	0.88609	-1.0773	-1.0773	-0.53085	-0.55745	0.9695	-0.25964
0.44444	1.81948	-1.70248	-0.30152	-0.70462	-0.06681	1.05974	-0.29858	0.02099	0.02099	0.16461	1.45469	-1.23608	0.18233
0.44701	-0.54302	1.58147	0.45777	-1.19351	-2.01698	0.08857	-0.55324	0.41255	0.41255	1.1091	-0.27813	0.06305	-0.3473
0.44958	2.87064	-1.10159	-0.7519	0.17453	-0.38985	-0.05894	-0.83773	0.12963	0.12963	0.09353	0.0713	2.6685	0.45094
0.45214	0.97203	-0.04111	-0.30326	2.01096	1.04268	0.90366	1.05111	2.50599	2.50599	1.1033	1.19131	-1.21635	0.69883
0.45471	0.26408	0.64569	2.31823	0.3297	-0.00689	-1.42976	2.90695	0.04896	0.04896	2.04726	0.5567	-0.33977	-0.14212
0.45728	2.40909	0.12099	0.60642	0.18065	0.55141	0.18887	-0.45546	0.29166	0.29166	0.72165	0.20215	-0.56701	-0.8382
0.45985	2.21532	-1.79535	-0.84793	-0.11292	0.14837	1.69082	1.16396	0.65365	0.65365	-0.22751	0.28569	-1.17226	2.86109
0.46242	0.93702	-0.53705	-2.06984	-0.9176	0.83147	-0.20716	0.55647	-0.74742	-0.74742	0.83403	0.51497	0.49218	-1.17289
0.46499	1.74057	-0.15145	-0.24221	-1.31897	0.85457	0.92754	0.65184	0.46843	0.46843	1.54566	0.72867	0.59313	0.44937
0.46756	1.48088	2.64259	0.1058	2.20034	-0.81659	0.70276	1.07986	-0.82708	-0.82708	0.81176	-0.16587	0.2557	-0.20753
0.47013	0.64609	-0.96561	-0.0665	-0.70835	0.33921	-1.76923	2.4779	-0.56893	-0.56893	-0.5979	0.59621	0.55065	-0.000711068
0.4727	-1.19566	-1.49731	-1.1738	0.62589	0.55644	0.61165	0.70893	2.07904	2.07904	0.92601	0.73428	-0.40836	2.30963
0.47527	0.4866	2.01658	-1.59503	-1.07396	1.09395	-0.51404	1.43276	-1.6585	-1.6585	2.29855	1.90432	-0.0213	0.12926
0.47783	-0.76939	1.03748	-0.0798	-0.1997	1.02258	2.20511	-0.35763	1.38697	1.38697	0.58905	-0.59941	1.02808	-0.73199
0.4804	-0.29526	-1.05948	-0.02488	0.56104	1.01275	1.41731	0.31894	0.27287	0.27287	0.83353	1.02027	-0.22063	-0.69277
0.48297	0.93194	-2.02416	0.02625	-0.63566	0.89639	1.92772	1.57871	-0.26184	-0.26184	1.78323	0.49326	-0.5062	0.10214
0.48554	2.13012	0.8057	1.09682	0.72426	-0.80343	1.09922	1.15888	0.60422	0.60422	-0.52268	-1.44449	1.11157	0.72159
0.48811	0.68513	0.30723	0.23636	0.5645	-0.15764	0.88014	1.20732	0.67595	0.67595	0.68143	0.33157	0.52285	1.01075
0.49068	0.98543	-0.62791	-0.06596	0.49348	2.54219	1.91625	0.12009	-0.88865	-0.88865	0.63466	-0.60132	0.99968	1.4357
0.49325	0.60579	-0.16202	1.27632	-0.92833	-0.15511	1.20767	1.38342	-0.12492	-0.12492	1.1101	-1.08027	-0.46611	1.61598
0.49582	1.64925	1.14267	1.78143	2.49245	0.03583	0.06231	-0.21317	1.49988	1.49988	1.68578	-1.24621	-0.63877	0.95501
0.49839	1.01271	-0.63559	-0.25864	1.72482	0.02615	2.73846	2.23472	0.70024	0.70024	0.30128	-1.45275	-0.28175	-0.23532
0.50096	-0.20667	1.09635	-1.74303	1.64573	0.15754	-1.53971	0.23043	0.2782	0.2782	2.3852	-0.67328	-0.15321	-0.06961
0.50352	1.65581	1.2433	0.09866	-0.31404	-1.09314	2.88428	2.21634	0.62868	0.62868	0.81164	0.81894	1.21785	-0.70857
0.50609	1.53332	-0.1787	1.15319	1.78167	0.2345	1.15101	1.78481	1.7083	1.7083	1.30775	1.24271	0.05936	0.53186
0.50866	0.94797	-1.23937	-0.03093	-0.36285	1.07395	0.67968	1.42818	0.49027	0.49027	0.36635	0.93937	-0.42084	-1.19591
0.51123	1.7663	-0.40998	0.23042	-0.51768	0.60768	-0.49434	0.82912	0.75776	0.75776	0.78324	0.3797	-0.28	-0.70211
0.5138	1.19268	1.58108	-0.40743	-0.82519	-0.65749	-0.79519	-1.51944	0.63922	0.63922	-0.32623	1.67997	0.49429	0.73195
0.51637	1.74111	-0.33503	-0.65007	1.03318	1.29366	1.22622	0.85499	1.32456	1.32456	1.58167	1.11677	-0.78148	-1.29912
0.51894	-0.02245	1.05046	-0.38134	-0.1816	0.09591	1.40247	0.73806	-0.87632	-0.87632	-0.49624	-0.29719	0.41463	-0.50983
0.52151	1.19563	-0.6789	-0.69975	1.11879	0.10452	-0.83056	0.30705	-0.31325	-0.31325	1.43833	-0.04662	-0.03614	0.76233
0.52408	0.92209	0.47783	-1.36468	-0.02804	-0.1389	-0.13696	-0.15996	0.2952	0.2952	-0.10681	-1.95288	-0.84469	2.01123
0.52665	1.48562	-0.24196	0.64632	-0.99596	0.01834	1.74377	1.03748	1.88825	1.88825	0.36901	-0.46657	0.65181	0.58859
0.52921	-0.02555	1.33097	-0.94951	-0.78692	-0.33004	0.96834	-0.10774	1.43349	1.43349	-0.34373	-0.39433	0.15394	0.83412
0.53178	1.84295	-0.44738	-0.87839	-0.43296	-0.13787	-0.75949	1.59414	-1.85977	-1.85977	-0.09305	-0.71984	0.35328	0.3765
0.53435	2.10366	0.38564	-0.32702	1.61526	-0.99675	-0.00955	0.35084	0.68275	0.68275	1.67798	-0.09148	-0.71482	2.41656
0.53692	-0.01605	-0.03807	1.60344	1.69939	0.14589	1.7944	-0.85888	0.94193	0.94193	-0.0617	-0.0417	0.73728	-0.96634
0.53949	0.615	0.31732	-0.76337	1.85537	-1.25779	-0.52622	0.18498	-0.13768	-0.13768	-2.86664	-0.64139	0.56958	0.0301
0.54206	0.39013	-0.87767	-0.2818	0.53331	0.58114	1.01068	0.04984	0.57963	0.57963	0.91775	3.15026	-2.34812	-0.1198
0.54463	-0.4149	-1.771	-1.49196	0.38724	-0.01661	1.79587	0.05692	-0.468	-0.468	-0.24358	-1.42259	-0.8957	0.45646
0.5472	0.87249	-0.29292	1.15574	-0.65663	-0.19058	0.56124	-0.73243	1.43772	1.43772	-1.31963	-0.20325	-1.25701	1.21636
0.54977	0.09624	0.03207	-1.32154	1.2651	1.52375	2.45434	-0.47505	-0.31051	-0.31051	-1.64966	0.48689	0.13447	2.11298
0.55234	0.09066	-0.50687	-1.14861	1.87094	1.235	1.25034	-0.54405	-0.77838	-0.77838	1.47145	0.62664	0.31996	-1.2486
0.5549	-0.08438	-0.78119	0.43243	1.76564	-0.7997	-0.25761	1.4097	0.95012	0.95012	-0.52029	0.52307	1.63465	1.20755
0.55747	0.21573	-0.98921	-0.23331	0.38866	-0.80979	2.28742	0.34122	1.7104	1.7104	-0.91426	0.4792	-0.72194	-0.16194
0.56004	0.12148	0.3848	-0.44806	-1.04066	0.42919	0.25668	0.6077	-0.23941	-0.23941	0.0464	0.10592	-0.72312	1.49935
0.56261	1.22248	-2.46281	-0.61714	-0.47729	0.90197	3.07578	-2.01087	1.22314	1.22314	-1.73469	-0.86232	-0.87066	1.01836
0.56518	1.73079	1.03127	-1.39437	-1.98727	0.77318	0.21313	-0.05711	-0.85123	-0.85123	-0.54319	-0.73069	-0.45605	0.51026
0.56775	2.33695	0.15952	0.65629	0.23138	1.92822	0.13233	0.25702	-0.08823	-0.08823	0.70733	-0.47919	-0.64686	2.60386
0.57032	1.35414	0.99748	-1.4365	-0.22493	-0.11834	-1.51007	0.56933	1.09378	1.09378	-2.65425	-0.58037	-1.42609	-1.92193
0.57289	-0.04734	0.59331	-0.55257	2.62913	0.44138	1.18672	0.292	-0.95833	-0.95833	0.33699	-0.85532	-0.19803	2.75776
0.57546	0.50369	-2.13175	-0.78274	0.56199	0.63674	0.81599	0.63353	1.05665	1.05665	-1.09921	-1.55978	-1.22992	-0.30438
0.57803	0.82913	-0.58763	-0.05989	0.51054	2.5121	0.19479	2.34794	1.41635	1.41635	0.28589	0.47455	-2.09815	1.45435
0.58059	1.70125	0.65129	-1.32373	0.95651	-0.32709	-0.76695	1.24497	0.94682	0.94682	1.94447	-0.6682	-0.48435	-0.77776
0.58316	1.97034	-1.18629	-0.39288	-0.83219	0.2255	1.10805	1.08046	-0.12298	-0.12298	-0.28787	-1.32609	-1.02113	-1.80735
0.58573	2.18769	0.0575	0.3689	-0.87169	1.04987	-0.35082	-0.67827	1.92887	1.92887	-0.77508	-0.24632	0.39049	0.0968
0.5883	0.0749	1.4786	0.97937	1.52379	0.41133	0.61378	1.25476	0.18915	0.18915	-0.07428	-0.59153	-0.9412	0.76647
0.59087	-0.25278	0.63377	0.66423	-1.71982	-0.49818	0.65648	1.16563	-0.97707	-0.97707	-0.10403	-0.14479	-1.93157	0.39446
0.59344	1.04992	-0.10125	-0.04422	1.09486	3.07124	1.18472	-0.36423	0.03566	0.03566	-1.05399	0.41976	-0.39818	-1.08224
0.59601	-0.43869	2.01271	0.59803	-1.22556	0.72815	-0.2653	0.93463	0.37616	0.37616	1.05409	1.01149	-0.22198	0.58978
0.59858	0.96824	0.55206	-0.38651	0.64982	1.08636	1.31232	0.4961	0.36159	0.36159	0.01837	-2.30982	1.21631	-0.26787
0.60115	0.05574	-1.68174	-2.3582	-0.24826	-0.62168	1.43576	1.28394	0.2728	0.2728	0.99337	1.79418	1.08481	-0.23716
0.60372	2.8827	0.21303	-1.77564	-1.45366	1.97448	1.53614	0.1981	0.06665	0.06665	1.28953	-0.92443	-1.32985	1.78497
0.60628	0.22873	-1.7115	0.39365	0.53073	-0.76907	0.89083	-0.53372	-0.01951	-0.01951	-1.62936	-0.83845	0.48766	-0.51469
0.60885	3.14178	-0.25794	0.205	1.0897	1.14876	-0.67786	0.08503	-0.20372	-0.20372	0.23312	-0.3577	0.08331	-1.30328
0.61142	2.38004	-0.43225	0.01526	0.48372	0.66365	-0.28553	-0.47001	-0.32498	-0.32498	1.28066	0.14271	-1.14391	1.5705
0.61399	-0.21508	-1.36068	0.99489	0.8079	-0.35094	0.61685	-0.71571	1.61268	1.61268	1.41093	-3.08666	0.27165	-0.01796
0.61656	1.38576	0.63585	0.44433	-1.39758	0.10414	0.223	0.85769	0.49541	0.49541	-1.34082	-1.42747	-1.40708	0.95123
0.61913	1.87191	-0.84098	-1.09433	-0.01118	0.17212	0.00453	0.54748	0.45568	0.45568	0.13793	-1.959	-0.91567	-1.35224
0.6217	1.64041	0.06631	0.79938	-0.44252	0.52191	-1.66509	0.86387	-0.36834	-0.36834	-0.30057	-0.32441	-0.39472	-0.93246
0.62427	-0.11802	-1.55638	1.42099	0.32481	-1.42507	2.54627	-1.35569	1.35632	1.35632	0.65952	-0.32825	-0.26507	-0.60864
0.62684	0.28839	-0.17245	-0.01176	1.63807	0.93693	0.48176	1.02471	0.32516	0.32516	-0.49298	-0.72054	-0.22321	-0.12232
0.62941	0.3608	0.01542	-0.33056	-0.40433	0.50701	0.96395	-0.43618	-0.48628	-0.48628	0.15466	-1.40349	-0.9026	-0.92985
0.63197	1.19225	-0.2333	-1.20274	-0.79544	0.62175	-1.27919	1.04473	0.74146	0.74146	-0.6849	-1.92567	-0.29834	-0.19771
0.63454	-0.41887	-1.7031	1.30161	1.46373	-0.1149	0.13717	-0.73177	0.34221	0.34221	0.18335	-1.63981	0.95061	-0.26685
0.63711	-0.9583	-0.55301	0.06694	1.7949	1.71457	-0.14947	-0.09208	-1.80031	-1.80031	0.86689	-0.3493	0.26341	-0.21958
0.63968	1.73406	1.26343	0.73436	1.53315	0.33877	-0.39642	1.02977	0.32065	0.32065	0.44725	-1.03107	-1.11519	-1.00409
0.64225	1.00248	-1.19876	0.07764	0.44673	0.82387	1.08486	0.68903	1.41187	1.41187	-1.21498	-1.07996	-2.38696	-0.04757
0.64482	0.17195	0.9027	1.24775	-0.92565	1.91579	0.19067	1.06052	0.04437	0.04437	-0.06864	-0.10121	0.28423	1.04037
0.64739	1.30005	-0.8756	0.06255	-1.08725	-1.11861	-1.67831	-1.76402	0.75443	0.75443	-0.00158	-0.9614	-1.28372	0.00124
0.64996	1.18309	-0.45877	-1.20903	-0.06303	0.38271	0.16042	0.10046	0.58406	0.58406	1.30208	-0.57795	-1.14739	0.12399
0.65253	0.30075	2.40853	-0.82662	-0.60229	0.90535	1.84041	0.04132	-0.24656	-0.24656	-0.81379	0.27042	1.60618	0.07913
0.6551	0.40774	-0.09246	-0.61872	-1.50118	-0.68539	1.83637	2.03922	1.05456	1.05456	1.18856	-1.18532	-0.04977	0.18673
0.65766	0.42315	-2.57527	-1.72874	-0.72376	-0.05733	1.0634	0.63272	0.85843	0.85843	-0.31638	-1.85291	-0.40344	-0.23054
0.66023	-0.36085	0.4963	1.74493	0.37746	0.92887	0.65036	-1.21698	-0.68839	-0.68839	-0.58124	0.0755	-1.86986	0.16266
0.6628	-0.1851	-0.30864	-0.17618	-0.33035	0.43243	-0.72721	0.98584	0.8236	0.8236	-1.11046	-0.5112	0.89654	-1.11337
0.66537	1.85691	1.25972	0.000858972	0.91685	0.41022	0.73315	1.74984	-0.22862	-0.22862	0.14398	0.61139	0.1104	-0.81674
0.66794	1.685	-0.58871	0.61191	-0.1138	-0.82179	-0.39615	0.93839	1.83648	1.83648	-0.36467	-0.11686	1.19523	-0.01701
0.67051	0.40603	0.48637	-0.16458	-0.03905	0.23274	0.20307	0.99897	0.16888	0.16888	0.98839	-1.24644	0.54981	-0.19364
0.67308	-0.849	0.36289	1.92784	0.38576	-0.10158	-0.76384	0.71507	-0.78356	-0.78356	-1.33361	-0.12628	-1.22697	-0.97952
0.67565	1.44636	-0.26652	0.00979	-0.7411	-2.13472	1.445	-0.0957	0.08826	0.08826	-0.31163	-0.49898	0.09564	-1.38417
0.67822	0.46023	-0.37476	1.06773	0.39556	-0.29805	1.23943	0.99632	1.77884	1.77884	0.39763	-0.66945	-0.46583	-1.27605
0.68079	0.26992	0.10394	0.81501	-0.4114	0.94447	0.33554	1.0541	1.17756	1.17756	-1.2954	-1.03005	-0.20009	0.57937
0.68335	0.42448	-0.11463	0.27796	-1.24328	1.06741	0.81867	0.27248	-1.76671	-1.76671	0.53937	0.28236	0.15215	-0.33128
0.68592	2.2135	-0.46701	-2.77404	-0.48373	0.74689	0.41145	0.4671	-1.07896	-1.07896	-0.12695	1.04446	-0.91652	-0.82676
0.68849	0.62233	2.54278	-0.42841	-0.30759	0.47624	0.15608	-1.04457	-0.65207	-0.65207	-1.83429	-0.95777	-1.62309	0.52973
0.69106	1.89799	0.20148	0.24809	-0.94171	0.43539	-0.04612	1.03091	0.66924	0.66924	1.20074	-1.17588	-1.57879	-1.69702
0.69363	0.02327	-0.055	-0.90066	0.07047	1.01586	-1.2029	1.37681	1.31898	1.31898	0.39076	0.08718	-0.9427	-1.2017
0.6962	1.46936	-1.76387	2.42162	-0.33773	-0.62235	0.46388	1.00837	2.45434	2.45434	-1.81191	-0.85453	-0.01673	-0.47645
0.69877	0.99025	-0.55917	1.02851	-1.52832	-0.62609	0.80747	0.16211	0.80355	0.80355	-0.00464	-2.11477	1.33754	-0.87468
0.70134	0.74339	0.06706	-0.80203	0.44006	1.00983	0.38555	0.06465	1.86715	1.86715	0.57491	-0.36659	-0.21396	-0.15268
0.70391	1.29855	-0.69483	0.33561	-0.60419	-0.28966	0.77939	0.9262	2.27735	2.27735	0.14305	-1.68125	0.64793	-1.93796
0.70648	1.35866	0.70711	0.46186	0.67274	0.02453	-1.10213	0.99694	-0.10801	-0.10801	0.05922	-1.60023	-1.4565	-0.48854
0.70904	-1.7305	-0.47126	0.07927	-0.24989	-1.06667	1.08579	1.07868	1.14412	1.14412	-0.35109	0.92996	-2.06577	1.14596
0.71161	0.49323	1.21352	0.34281	-1.82984	0.97389	0.04387	-0.79608	2.63029	2.63029	-0.01965	-1.02379	0.21317	-0.7825
0.71418	1.87972	-0.61815	-1.66328	1.20545	1.0953	2.25915	1.47741	0.42425	0.42425	0.47601	-0.98372	-0.3996	-1.24662
0.71675	2.30924	-1.45052	-1.12423	-1.15871	1.85391	-0.81166	1.10858	0.98751	0.98751	-0.25225	0.11057	-0.605	-1.31398
0.71932	-0.52494	-0.14392	-1.0174	-1.94028	-0.34421	0.28568	0.27803	-0.58871	-0.58871	0.56349	-1.20179	0.23522	-0.90516
0.72189	-0.95715	-0.27166	-0.1543	0.67515	-1.29918	1.13359	-1.36945	0.87808	0.87808	0.02068	0.06131	1.83754	-1.40277
0.72446	0.75968	0.08666	0.38718	1.06444	0.63462	-0.24854	1.39211	0.95471	0.95471	-0.16875	-0.07064	-2.17596	-0.03166
0.72703	-0.17211	1.53832	1.06197	0.53659	0.93403	0.70744	1.12816	-2.70743	-2.70743	-0.72236	-0.67498	0.95251	0.39487
0.7296	1.28453	2.42017	-0.71877	-0.76177	0.30321	0.4173	-0.50098	-1.05461	-1.05461	0.21795	-1.24306	-0.83986	-0.72666
0.73217	0.22039	2.0247	1.88462	-1.04643	0.05541	0.71786	-0.33528	0.2639	0.2639	0.08799	-0.09135	1.11452	0.93251
0.73473	0.14818	-0.61146	0.3872	-0.25021	1.05287	0.17848	0.10546	0.22995	0.22995	1.2765	-2.08166	-1.706	0.27472
0.7373	-0.26728	0.3624	-0.59338	-1.15985	-0.18892	0.42903	1.53159	-0.18343	-0.18343	-1.38427	-0.28704	-2.0386	1.31608
0.73987	-0.64757	0.64833	-1.18069	-0.48769	1.02992	-0.11615	-0.98814	1.84408	1.84408	-1.22675	-0.01727	1.06795	-0.98939
0.74244	-0.27096	-0.54863	-1.97896	-0.25233	0.84114	-0.00611	0.0375	0.7457	0.7457	-1.95696	-0.65075	-0.14701	0.02959
0.74501	-0.17949	0.30836	1.27336	-1.50196	-0.08389	0.29895	0.92499	-0.21117	-0.21117	-0.21962	-2.60477	-1.70502	-0.2531
0.74758	1.93442	-0.58642	-0.69362	-0.81942	1.14514	0.01268	0.50061	-0.4509	-0.4509	0.14803	-1.8971	-2.30935	-0.57712
0.75015	-1.7977	-0.77828	-0.44106	-0.52514	0.0288	-0.77043	1.02495	0.92815	0.92815	0.59357	0.66448	1.18762	0.34873
0.75272	-0.37249	-0.63645	-1.21695	-2.09206	-1.22876	-0.8443	1.36057	-0.61676	-0.61676	0.67665	-1.64057	0.20594	0.33868
0.75529	0.60915	-1.01462	-0.12408	0.37029	1.027	0.55604	-0.18035	0.86938	0.86938	-0.74752	-0.20852	-0.42429	-1.87237
0.75786	1.30428	-0.38111	0.34835	-1.91842	-0.95485	1.52527	-1.73103	1.22277	1.22277	1.3461	0.97879	-0.36372	-0.31756
0.76042	1.0115	-0.41946	-1.78493	0.85935	0.56254	-0.20806	-0.60163	-0.43109	-0.43109	-2.87877	-0.44845	0.51737	-0.88267
0.76299	0.28735	0.72453	0.41885	0.98101	-0.02882	-1.75662	0.62033	0.17843	0.17843	-0.38849	-1.12923	-2.24548	0.60481
0.76556	0.14571	-0.46374	-0.72818	-1.07089	-1.00951	1.49266	0.62608	0.507	0.507	-0.61559	-0.49197	0.37269	-1.21595
0.76813	-0.65162	-0.836	0.86376	-0.64465	1.41181	0.57731	0.45151	-0.19001	-0.19001	0.766	-2.0406	0.26176	-2.098
0.7707	0.71407	0.02778	3.0266	0.5812	-0.1828	0.4013	-1.56826	1.7621	1.7621	-1.02833	-0.35714	-1.34053	-1.53289
0.77327	1.83751	-0.35491	-1.70887	-0.97224	0.52004	0.01327	-0.28502	1.88903	1.88903	1.17251	0.01311	-3.05444	-1.14015
0.77584	2.33386	0.09771	1.87119	0.64337	-1.77968	2.73383	0.2258	-0.27927	-0.27927	-1.45264	-1.97008	0.3559	0.3423
0.77841	-1.16417	0.77447	-1.62644	0.92547	0.33784	-0.0382	0.51952	1.73878	1.73878	0.46197	1.14342	1.00465	1.10632
0.78098	1.54375	-0.40176	-0.23395	-1.06989	-0.89589	0.29882	0.09762	-2.19939	-2.19939	-0.48051	-3.59638	-0.41816	0.2919
0.78355	-0.16397	-0.1042	0.00388	-0.83141	-2.29051	-0.84027	0.69684	0.13334	0.13334	1.13059	-1.18952	-1.66316	-0.44296
0.78611	-1.60818	-2.23718	0.69106	-1.32458	1.9917	-0.24148	0.9368	-0.05474	-0.05474	-0.08791	-2.8038	0.08015	-1.93862
0.78868	0.75967	-1.55581	0.25191	0.44947	-0.30569	-0.42042	-1.97063	1.58102	1.58102	1.73492	-0.54063	0.42223	0.37855
0.79125	-2.10155	-1.53459	-0.59571	0.0369	0.16709	-1.44641	1.30709	1.88227	1.88227	-0.23925	-2.54406	-0.44519	-1.55499
0.79382	-0.7232	-0.05571	-0.18684	-0.74192	2.04913	0.37481	2.55171	-1.1366	-1.1366	-1.40823	-0.04118	-1.36166	-0.05681
0.79639	-0.02008	-1.04981	-0.27465	-0.06597	-0.41186	0.55942	0.3942	-0.23846	-0.23846	0.29412	-2.51664	-0.87268	0.73745
0.79896	0.4184	1.49236	-0.57324	1.56329	0.57943	-1.15236	1.14206	-0.97635	-0.97635	-2.2419	-1.92411	0.07141	-2.57087
0.80153	0.31049	-1.89883	-2.98634	-0.16547	0.13488	1.85216	2.22852	0.90607	0.90607	-0.08627	0.58298	-1.11467	-0.8536
0.8041	-0.92569	0.58981	1.66524	1.04937	2.80219	0.4871	-2.46529	-0.7301	-0.7301	0.06031	-0.31655	-1.16462	-0.89123
0.80667	0.46174	-1.46247	0.52855	-0.82028	-1.31272	-0.89481	1.28361	-0.02279	-0.02279	-1.41687	-0.15848	-0.67873	-0.95694
0.80924	-0.79745	-0.65947	1.79978	1.12665	0.21286	0.49532	1.37099	-0.11885	-0.11885	0.61944	-0.3409	-1.20931	0.02781
0.8118	0.60686	-2.13114	1.13043	0.24821	2.56368	-1.88753	0.95427	-2.85993	-2.85993	1.58786	-1.7371	-0.48131	-1.09457
0.81437	2.27175	0.48026	-1.00969	1.02641	0.83791	0.23365	-0.25743	0.23548	0.23548	0.70467	-1.06968	-0.12199	1.34869
0.81694	0.55675	-0.10348	-0.63837	-0.8607	-0.29489	0.48486	-0.07726	-1.32695	-1.32695	-1.0969	-2.14733	0.52633	-1.59815
0.81951	-0.66539	-1.00078	-2.05607	0.12422	0.14938	-0.55969	0.40694	0.63155	0.63155	0.90354	-0.50089	0.72459	-1.16328
0.82208	-0.34177	0.51609	0.0359	2.22156	0.70532	-0.34396	-1.26859	-0.60088	-0.60088	0.53595	-1.098	-0.24403	-1.51974
0.82465	1.7797	1.51445	-1.08234	2.15059	-0.10299	0.42791	1.07827	-0.671	-0.671	-0.08587	0.61255	0.23278	-0.98006
0.82722	-0.98237	-1.40378	-1.18223	-0.96776	-1.61389	0.04428	0.18273	1.38343	1.38343	0.13227	0.03101	-0.39106	-1.43321
0.82979	0.27871	1.53198	-0.20379	-0.21691	-0.35602	1.05137	-2.19114	-0.49088	-0.49088	-0.26929	0.5204	0.47526	-2.31328
0.83236	-1.37606	-0.83087	-0.60111	0.08996	1.41204	-1.34242	1.30694	-0.50593	-0.50593	1.03929	-0.15977	1.03135	-0.38725
0.83493	0.28617	-0.91506	-1.26914	-0.6677	0.30301	0.85219	0.0758	-2.35866	-2.35866	0.87596	-0.47837	0.0167	-1.77259
0.83749	-0.65364	1.00229	-0.50047	-0.06234	0.69302	-0.65041	-0.02337	0.08292	0.08292	-0.82258	-2.42453	-0.74056	0.36985
0.84006	0.07052	-0.23893	1.03067	1.84136	-1.50165	1.03435	-0.08816	0.9227	0.9227	-0.05551	-0.06054	-0.97032	0.89787
0.84263	0.48516	1.61938	-0.21762	0.05387	1.38485	0.86198	0.00597	-0.66359	-0.66359	-0.27617	-0.2771	-0.75336	-1.79418
0.8452	0.90862	-0.03145	-1.19826	-0.12352	2.70877	0.82143	0.58011	2.2831	2.2831	0.91467	-0.52039	-1.55154	1.73561
0.84777	-1.59285	0.53338	-0.26174	-0.61693	-1.01018	0.59615	2.02635	0.01281	0.01281	0.58683	-0.75468	-0.12762	-0.00912
0.85034	-0.51284	-1.22623	1.26589	1.44482	-0.85726	1.44071	1.53365	-0.28148	-0.28148	1.0336	0.17571	-0.23709	1.50842
0.85291	0.14724	-0.4668	1.31771	0.16039	0.0463	-2.69708	-1.16862	-0.89986	-0.89986	-1.41591	0.89695	0.75267	-1.3985
0.85548	0.70702	-0.27903	-1.27078	-0.60338	-0.47953	-1.02726	1.54224	0.24218	0.24218	0.61348	0.02083	-0.74738	-1.07955
0.85805	-1.54298	0.80036	-1.02877	-0.73024	-0.3137	1.17672	0.75968	-1.76592	-1.76592	-1.25461	-1.331	1.79425	0.50194
0.86062	-0.55071	-3.15539	-0.33861	0.41119	0.33145	1.04682	1.36684	2.00998	2.00998	0.18203	-0.2973	-1.28281	-0.56952
0.86318	1.13088	0.40565	-1.77576	0.4599	-0.09362	-0.59821	-1.88345	0.66424	0.66424	-1.75548	-1.82346	-1.31331	-0.90687
0.86575	-0.00847	-1.07547	0.35922	-0.59595	0.2292	-0.07796	-1.17496	1.60572	1.60572	-0.32017	-1.50545	-0.07381	-1.74339
0.86832	-0.70536	1.66868	0.73203	-0.32169	0.02498	-1.2612	1.30157	0.36807	0.36807	-0.04291	0.49866	-1.50584	-1.38593
0.87089	1.391	-0.066	-0.58707	1.33995	-1.95996	0.52529	0.52934	0.56981	0.56981	1.76168	0.28141	0.41337	-1.0848
0.87346	-0.23815	0.38251	-0.89312	0.31416	-1.17442	-0.60128	1.0116	0.68502	0.68502	0.0686	-1.80067	1.24934	0.1935
0.87603	0.09581	1.92677	-2.31103	-0.10473	-0.56326	-0.05521	0.24396	-1.24003	-1.24003	-0.8721	-0.8707	-1.57502	-0.59679
0.8786	0.04222	-1.05061	0.24133	0.20866	0.01921	1.4753	-1.10967	0.21938	0.21938	-0.42549	-1.40727	-1.38302	-2.26187
0.88117	-0.63571	-1.11817	0.09495	0.5332	0.88141	0.22873	-0.81421	-0.19186	-0.19186	-0.70753	-0.8735	-0.83565	0.08997
0.88374	0.23522	1.92744	-2.2088	0.33647	1.73508	-0.37126	1.82644	-0.92169	-0.92169	0.16718	-1.12933	0.43863	-0.10593
0.88631	1.40069	0.25171	3.5787	-0.29343	-1.02187	-0.21864	0.73223	-0.51179	-0.51179	-0.41035	-0.75702	-1.45274	-2.03419
0.88887	0.89014	-1.09886	-1.71037	1.25074	-1.27841	0.18529	-0.34247	0.6803	0.6803	0.25294	-0.44831	-0.3442	-0.43272
0.89144	-0.19485	-0.1963	0.49488	-1.62257	-1.98879	-0.42036	2.77088	-2.49751	-2.49751	-1.47444	-0.25186	-0.67811	-0.53681
0.89401	-1.183	0.96936	0.79771	-2.18318	-0.1832	0.94804	-0.1055	1.59462	1.59462	-0.96677	-0.31424	0.0297	-0.22934
0.89658	0.63503	-2.19413	-0.00418	0.53659	1.11772	1.35725	-0.11003	-0.13824	-0.13824	-0.36313	-1.5079	0.07541	1.01498
0.89915	0.3891	0.19007	-1.00387	0.6835	-0.30618	0.26486	0.83631	-0.01052	-0.01052	-0.2451	-0.29582	-0.7466	0.72125
0.90172	-1.14096	1.96493	0.93308	0.77362	-2.0782	-0.1205	-0.63698	1.96403	1.96403	-0.00292	-0.26191	-0.39535	-0.30278
0.90429	-0.72022	-0.95351	-0.2334	0.35302	-2.14992	-0.04937	0.36775	0.58087	0.58087	-1.42378	-2.20466	0.48765	-1.40123
0.90686	0.15292	0.35945	-0.94323	-0.56839	-1.80466	0.19931	0.88267	1.52806	1.52806	0.80985	-0.13555	-1.69214	-0.55039
0.90943	-0.79469	-0.40538	1.05059	-1.3751	-0.48774	-1.29311	-0.42873	-1.48495	-1.48495	0.4064	-0.10498	0.34371	-0.85782
0.912	-0.12846	-1.23231	-2.05223	-1.38198	-0.23385	1.86959	-0.4003	2.0244	2.0244	0.35882	0.20826	-1.22191	-0.13633
0.91456	0.87299	-0.25398	1.5139	0.68172	2.2312	0.3277	0.29546	-0.54584	-0.54584	0.07418	-0.83197	-0.89781	0.11075
0.91713	1.57122	0.17619	-0.11872	0.21626	-1.32296	-0.56541	0.68005	-0.23291	-0.23291	0.11176	-2.46264	-2.27243	-1.75539
0.9197	-1.37987	1.0902	-1.36077	-2.18811	-0.60504	-0.84847	0.52747	-1.36599	-1.36599	-0.40267	-1.10547	0.01636	-2.11755
0.92227	-0.40803	0.21581	-0.20742	1.35939	1.89002	1.23318	-0.62234	2.07848	2.07848	-2.19955	-1.08095	-1.70037	-2.19664
0.92484	1.61473	-1.34887	0.39645	1.03093	1.37656	-1.13631	0.97415	1.48974	1.48974	-1.10522	-0.25413	-2.10061	-0.70064
0.92741	-1.30754	0.44372	-0.05723	-1.22113	-0.34054	-0.81469	-0.68177	-0.77346	-0.77346	-0.28777	-0.05541	0.27947	-0.72175
0.92998	-1.2181	-0.88509	-0.21589	-0.67019	-0.26154	-1.32632	0.73879	0.27837	0.27837	-0.63476	0.30381	-0.68164	-0.58894
0.93255	0.07702	-1.09258	-0.56521	-1.0723	0.25386	1.39609	-0.87594	-0.10119	-0.10119	-1.34257	-0.24864	0.09064	-0.33046
0.93512	2.83992	-1.08574	-1.82982	-0.93458	-0.79376	1.40597	-0.11165	0.90504	0.90504	-1.19793	-1.02231	-0.79943	1.18896
0.93769	0.55387	0.40699	-1.42157	-2.56995	0.80673	-0.65218	-0.3667	-0.1635	-0.1635	-1.46448	0.24298	-1.41262	1.30451
0.94025	-0.31298	0.51926	-0.18778	-1.90651	-0.84051	-1.60362	-0.63756	-0.24126	-0.24126	0.65765	0.48739	0.11998	-0.78587
0.94282	0.53483	0.40568	1.05263	1.29037	-1.56041	-0.04368	0.88977	-0.24294	-0.24294	0.98657	-0.13301	-1.01339	1.1053
0.94539	1.4375	0.32198	2.14746	-0.55615	-0.26168	2.08354	-0.98805	-0.03933	-0.03933	-0.27114	-1.23212	-1.09227	0.91318
0.94796	1.64252	0.83831	1.04069	0.09469	-0.32426	-1.2381	0.0267	0.8028	0.8028	0.09735	-0.52919	-2.15699	-0.85841
0.95053	1.9799	1.00222	-0.80081	2.14924	0.17766	-0.17465	0.51129	0.56995	0.56995	-1.22047	0.90706	-0.39597	-1.23194
0.9531	1.11571	0.24236	-1.02929	0.45222	-2.62159	0.21696	-0.94773	1.96193	1.96193	-0.22329	-1.55021	-0.17365	-0.59154
0.95567	-0.47616	-0.4183	-0.1427	1.23409	-1.79484	1.10832	1.25149	-0.79958	-0.79958	-1.91759	-2.03093	-0.54253	-2.44154
0.95824	0.21633	-0.23457	-1.44745	-2.44425	-0.44141	-0.07006	-0.02795	-0.73074	-0.73074	-0.44968	1.49658	-0.43978	1.44071
0.96081	1.06104	-0.26944	-0.02837	-0.63548	1.25741	-0.46575	-0.78662	0.94026	0.94026	-0.5849	-1.43125	-0.62795	-1.56589
0.96338	2.7573	-1.4909	-0.62095	-0.000103818	1.52902	-0.7604	1.50269	1.39023	1.39023	0.09992	-0.93431	-4.08344	1.82429
0.96594	-1.14051	-0.08046	-0.23293	-0.55018	-1.19557	-0.26601	1.18652	1.39225	1.39225	-1.13009	1.17999	0.12661	0.19789
0.96851	0.49986	-0.23939	0.25399	0.52384	-0.14429	-1.66451	0.92087	0.35311	0.35311	0.04778	-1.81211	-1.07044	-1.02384
0.97108	0.43576	-0.81687	-1.12724	0.05993	-0.65241	0.39282	0.56204	0.66478	0.66478	-0.46231	-2.4088	-1.50731	0.08513
0.97365	2.45712	-0.7262	-1.19646	0.79887	-0.67644	0.30938	-0.53071	0.12068	0.12068	-0.91307	-0.58472	-1.74606	0.33294
0.97622	-0.41199	1.04337	0.40288	0.53416	-0.63898	0.05376	0.82384	0.7554	0.7554	-1.94657	-0.47693	-0.0208	-1.13986
0.97879	-0.40662	-0.66903	0.82867	-1.19291	1.24515	0.67523	-1.27625	-0.31475	-0.31475	-0.66429	-0.69173	-0.89456	-0.21347
0.98136	0.21765	-0.381	-0.73458	-0.33686	1.97868	-0.14716	0.01253	-0.20034	-0.20034	0.56067	-0.80512	-1.18726	0.90083
0.98393	0.52138	2.82481	0.43352	-0.31083	2.08842	3.06802	-0.77506	-0.69251	-0.69251	0.08485	-0.48055	-0.99811	-2.02574
0.9865	0.53715	-1.22516	1.59849	0.48884	0.01496	1.5866	0.88967	0.24816	0.24816	-0.46079	-1.86087	0.36143	-0.33386
0.98907	0.85971	-0.09753	0.50603	0.26357	-0.73114	-0.19383	0.34733	1.65562	1.65562	0.90347	-0.24691	-0.52841	0.58475
0.99163	1.27665	-0.14377	0.58089	0.84596	-1.13041	-0.00777	1.04835	1.56009	1.56009	-0.83449	0.51009	0.85156	-1.67377
0.9942	1.09861	-1.43777	0.23558	0.53547	-0.64451	0.69119	-1.13554	-2.25667	-2.25667	-1.15489	-1.17235	-1.52932	0.90099
0.99677	0.60955	-0.5832	0.32042	-1.11545	-1.83841	1.019	0.12771	0.59647	0.59647	0.66299	-0.2118	-2.27118	1.08654
0.99934	1.00505	0.31986	0.84744	0.29413	0.57308	-0.4783	-0.60181	2.71904	2.71904	-0.82605	-1.44184	-1.97384	-0.33379
1.00191	-1.94551	-0.9082	-0.93417	0.20668	0.76508	0.27895	0.54896	0.28901	0.28901	-0.847	-0.94791	-1.73312	0.04024
1.00448	-0.91856	-1.44471	-1.95919	-1.48478	0.53181	1.04247	-0.19348	-0.30475	-0.30475	-0.90833	0.19182	1.51736	-0.68941
1.00705	1.99064	1.05903	0.15988	-1.34474	0.15807	0.27216	-0.71452	-0.23791	-0.23791	1.05126	-1.38053	-2.5466	1.13975
1.00962	1.33882	-0.12011	0.18332	0.63656	0.04681	-0.30703	1.42468	0.34517	0.34517	-0.04681	-0.31175	-1.2617	-1.12504
1.01219	0.65901	-0.33173	0.37724	0.75058	-1.76769	0.80754	1.00759	0.08006	0.08006	0.47848	-1.38287	-0.52248	-0.64646
1.01476	1.201	-0.47761	0.26039	0.13033	-0.20472	-1.28081	1.17402	1.06862	1.06862	-0.51417	0.31188	-0.89738	0.66937
1.01732	1.17228	0.09069	0.75032	-0.03492	-1.40893	-0.90782	2.35624	0.63361	0.63361	0.45715	-0.95218	0.30982	-0.67574
1.01989	2.08422	0.05589	0.11591	-1.9984	0.22446	-1.35359	0.56953	-0.76998	-0.76998	1.40502	-1.77291	-0.68555	-0.27319
1.02246	-0.7578	-0.81023	-0.58324	0.33181	-0.083	0.05935	-0.11734	1.02315	1.02315	-1.39332	1.17789	-0.77795	-0.78152
1.02503	1.02817	1.26144	0.54465	-0.5312	-1.44824	0.04959	1.28541	0.55636	0.55636	0.22188	-0.33992	0.29519	-1.68393
1.0276	-0.02479	-0.4808	-1.02828	-0.45852	-0.53805	-0.71912	-0.08748	-0.73483	-0.73483	-1.17269	-1.75955	0.4593	-0.96496
1.03017	-0.55301	-0.56568	-0.65029	0.96097	0.19693	-0.84125	-0.45679	0.35826	0.35826	0.98913	-1.44019	-0.51467	-1.185
1.03274	0.27721	-0.7298	0.2714	-0.20628	1.30402	-0.1615	-0.25319	-0.95587	-0.95587	1.20777	-0.84306	-0.59634	1.23555
1.03531	-0.17536	0.99242	-0.80835	1.05465	0.62926	0.68746	-0.94327	0.95429	0.95429	1.03533	-0.93836	0.54449	-1.19549
1.03788	-0.00318	0.52953	0.04693	0.08062	-0.10467	0.7279	-0.12128	-0.55597	-0.55597	-0.65933	-0.96798	-0.13313	-0.21408
1.04045	0.63885	-0.47927	1.78912	0.24783	-0.21556	1.28949	0.10813	0.67064	0.67064	0.84319	0.54686	-1.9567	0.09716
1.04301	1.02696	0.05508	0.88621	0.20636	-1.40473	0.79389	0.11815	1.57658	1.57658	-0.167	-1.37839	-1.83481	0.49498
1.04558	0.1693	-0.13519	-1.2053	-1.02067	0.18912	-0.31872	0.35967	-1.89479	-1.89479	0.44837	-0.72871	-1.51863	1.06499
1.04815	-0.62197	0.46283	-2.8714	2.0487	0.72813	0.1675	-0.53892	-0.97359	-0.97359	-0.96087	-0.53452	-0.40311	0.11435
1.05072	1.69543	0.25944	-0.77357	-1.037	0.3858	-0.5055	-1.15759	0.28899	0.28899	-0.41965	-2.25242	-1.26605	-1.00296
1.05329	0.74958	-0.07008	-0.40038	-0.88341	0.07956	-0.81302	0.80716	1.32076	1.32076	0.84697	-0.24095	-1.3009	1.18184
1.05586	0.79426	1.83736	0.8469	0.01246	-0.65798	0.11409	0.58295	-0.40293	-0.40293	-0.10521	-1.83484	-1.04376	1.0204
1.05843	0.01156	0.69551	-0.35019	-1.07743	-1.22072	0.40847	-0.63806	0.6387	0.6387	-1.20856	-1.59995	0.47812	0.29877
1.061	2.25602	1.62547	0.36228	-0.55129	0.08075	1.48401	1.19637	-0.06627	-0.06627	0.88348	0.45281	0.1161	-1.32079
1.06357	-0.65884	1.06303	-0.89327	0.63678	0.64619	-0.70227	-0.48971	1.01219	1.01219	-1.49655	0.15202	-1.29239	-1.56964
1.06614	0.17492	-0.3824	-0.10648	0.02016	0.21804	-0.85064	0.60539	-0.41554	-0.41554	0.76553	0.98809	0.25126	-0.68298
1.0687	-0.27338	-0.59469	0.83765	-0.72862	-0.64531	-0.21139	-2.22252	-1.11082	-1.11082	-0.84733	-0.69999	0.11867	-1.66029
1.07127	-0.2107	0.00635	-1.0007	-0.56837	-0.74286	0.79131	0.41702	-0.82813	-0.82813	-3.33957	0.17197	0.54897	0.03902
1.07384	-0.28249	-0.11613	-0.93844	1.46907	-1.42209	0.35782	-0.41506	-0.78086	-0.78086	-0.2026	-0.96957	-0.52556	-0.43249
1.07641	-0.78243	-1.4899	0.12005	-0.69907	-1.00568	-0.0518	-0.52693	0.6357	0.6357	-0.84351	-1.05147	0.69168	-0.27584
1.07898	0.35208	0.73196	-1.07151	-0.95411	-0.47261	0.55569	-0.12153	0.32967	0.32967	0.98486	-1.06661	-0.62182	-0.85902
1.08155	-0.32855	-0.56092	-0.35467	-1.00958	-1.40526	-0.51939	0.47581	0.17153	0.17153	-0.75832	0.22661	-1.73564	0.5736
1.08412	-0.33782	-0.52585	0.69964	0.08999	0.51775	0.46284	1.42501	-0.48448	-0.48448	-1.82397	-0.21823	1.48954	-0.39492
1.08669	-0.42631	0.3135	-1.41354	0.12249	-0.55013	1.17515	0.79175	0.45382	0.45382	-0.74372	-1.62356	-0.10694	-2.04424
1.08926	-0.05398	-0.12448	-0.02511	-1.58871	1.58761	1.18975	1.67013	1.12494	1.12494	-0.65631	-1.84979	0.68156	-0.70616
1.09183	0.96354	-0.27586	-0.83021	-0.26725	0.99859	0.5035	0.07774	0.78843	0.78843	0.65075	-1.01866	0.04276	-1.33073
1.09439	-0.99552	0.34449	-0.48524	0.19976	-0.69022	-0.44427	-0.94339	1.49576	1.49576	-0.57921	0.10204	-1.28261	-0.24564
1.09696	2.08295	0.0654	-0.39363	0.79019	1.07979	1.04692	-1.52214	-0.86844	-0.86844	0.03889	-0.20112	1.39211	0.32977
1.09953	2.0501	0.13168	0.87704	0.03118	-0.38545	0.34061	-1.73151	-0.74396	-0.74396	0.42262	-1.23237	1.78669	0.87128
1.1021	0.81596	-0.5101	1.39297	-0.11738	0.95314	1.27398	-0.4829	1.8914	1.8914	-2.01328	0.97034	1.09856	-0.40843
1.10467	0.39838	0.72287	0.46491	0.56219	-2.55251	-0.71838	-1.18939	-1.53683	-1.53683	-1.23205	-1.18233	0.97038	0.06265
1.10724	0.01098	-0.68611	-0.36852	-0.29317	0.4024	0.25538	-2.31246	0.23664	0.23664	0.82335	-2.10861	0.34003	0.4705
1.10981	0.52558	1.42349	-0.55757	0.72767	-2.04433	-1.21567	-0.92341	-0.55975	-0.55975	-0.00448	-1.41061	-0.67974	0.77129
1.11238	2.1077	-1.23039	0.65942	-1.71507	-0.46164	-0.33242	0.84758	-0.25619	-0.25619	-0.23725	-0.3482	-0.55987	-1.69425
1.11495	-0.61085	0.42084	0.01633	-0.10428	-1.55313	0.68018	0.37568	-0.75162	-0.75162	-0.4579	-0.24956	-0.71051	2.31652
1.11752	-2.05062	-2.2627	0.22288	0.33746	0.37979	-1.42978	-0.8708	2.22276	2.22276	0.78692	-0.645	-0.05417	-1.2821
1.12008	-0.20494	-0.00521	0.93079	-2.08882	-0.30066	-0.4718	-0.15434	-1.45776	-1.45776	0.39091	0.23229	1.07131	0.40268
1.12265	0.50187	-1.04992	1.18296	-2.65741	1.26551	0.97584	0.10351	0.33674	0.33674	-0.22923	-0.46462	-0.32844	0.00339
1.12522	1.56386	0.43996	1.99093	-0.75399	-0.60742	-0.08334	-1.25597	0.5525	0.5525	-1.73976	-1.79873	0.83044	0.28895
1.12779	1.84649	-1.12268	1.2333	-1.40437	0.69033	1.01203	0.12027	-0.23681	-0.23681	-0.29134	-0.85219	-1.62862	-0.09781
1.13036	1.3208	0.67278	-1.07786	1.59326	-1.13514	-0.68819	0.09254	0.23155	0.23155	1.13083	0.26124	-0.61994	1.4289
1.13293	1.27658	-1.022	-0.99535	-1.30182	0.45154	-0.53052	1.29232	1.04363	1.04363	-0.288	-0.52444	-0.06324	0.30352
1.1355	-0.64245	0.70374	-0.95089	-0.6253	0.42937	-0.06194	-0.97197	-0.50474	-0.50474	-2.22228	-1.11132	-2.95051	0.35794
1.13807	0.39913	1.02765	1.69418	-0.05551	1.18803	-2.075	1.22129	0.07636	0.07636	0.30847	0.71948	-1.10874	0.44272
1.14064	0.56767	0.10169	-0.237	-0.07625	-0.75753	1.18907	-0.17118	1.85726	1.85726	-1.57195	-1.7951	-0.29032	0.54237
1.14321	-0.16935	-0.11426	-0.69473	0.64304	-0.53909	0.3895	-0.30365	0.39107	0.39107	-0.66523	-0.66513	-1.46014	1.3097
1.14577	-0.54355	-0.75948	-1.40433	0.27763	-0.59151	-0.53598	-0.45162	0.6456	0.6456	-1.76259	-1.2304	2.11585	-1.89059
1.14834	0.0176	1.22425	0.47885	1.03193	-1.33972	-0.55309	-0.77489	-0.53819	-0.53819	-1.63184	-1.73177	1.44793	1.77725
1.15091	1.9288	0.43512	0.8609	-1.24441	-0.55101	-0.74408	0.79897	-0.79577	-0.79577	-0.86437	-0.92293	-1.36828	-1.8992
1.15348	-0.1099	-1.03243	0.73371	0.5269	0.24435	-0.06093	0.09334	1.12349	1.12349	0.1332	-1.45187	-0.38709	-0.33694
1.15605	-0.89638	0.82004	0.22718	0.09244	-0.34938	-1.59576	0.0153	-0.72756	-0.72756	1.61153	-0.79893	-0.53582	1.06907
1.15862	-1.91771	-1.14886	0.94834	0.23476	-0.188	1.91833	0.06646	0.2104	0.2104	-0.40631	-1.01866	-0.85988	-0.40846
1.16119	0.47764	0.48538	1.10937	-1.31213	-2.59936	-0.41899	0.34728	-1.25064	-1.25064	-0.10998	-1.32511	-0.73507	-1.30326
1.16376	0.51433	0.26341	0.93099	0.65885	-0.17818	-0.98907	1.1689	-1.45731	-1.45731	-0.62928	2.15006	-1.07638	-0.96969
1.16633	-1.53974	-2.09202	1.73258	-0.45318	0.15751	-0.33089	0.23131	-0.29438	-0.29438	0.50699	-0.76784	0.03326	-1.41274
1.1689	1.40335	0.62148	-0.28993	-0.80829	0.63986	-2.16411	-0.54646	-0.57074	-0.57074	1.07634	-1.48763	0.12734	-2.78186
1.17146	-0.22467	0.04003	-0.48819	-0.18572	0.09617	-0.0723	1.07488	-0.17406	-0.17406	-0.56068	0.86829	-0.35673	-0.63676
1.17403	-0.71788	-0.69146	0.00595	0.75403	-0.5087	-1.03778	0.67862	-0.1653	-0.1653	-0.76137	-0.27002	-0.77268	-0.92172
1.1766	0.63353	-2.32407	1.10907	0.67298	-0.46055	0.56917	1.53983	0.01435	0.01435	0.000213045	1.21807	0.77931	1.2297
1.17917	-0.27666	-0.49286	0.07733	0.84943	0.5399	0.98767	0.80073	-0.00646	-0.00646	0.34947	0.61214	0.87088	1.58223
1.18174	0.21098	0.82803	0.25915	0.65196	-0.13182	1.36203	-0.22501	-1.44656	-1.44656	1.11486	-0.98902	0.35856	1.9781
1.18431	-0.25007	-0.13168	0.50084	-1.67609	0.71743	0.42676	-0.83985	-0.02026	-0.02026	-0.24884	0.53021	0.05829	-1.34761
1.18688	-0.64566	-0.99454	-0.63374	0.13453	-0.77922	1.93688	-0.03196	-2.20228	-2.20228	1.70545	-1.26358	0.48077	-0.34962
1.18945	0.53167	0.85137	-0.20225	1.27952	1.32295	0.63452	0.4635	-0.03702	-0.03702	-0.0172	-0.65334	0.74363	-0.00629
1.19202	0.01119	1.51061	2.45279	-0.31242	0.31385	-3.47337	-1.79437	-0.20485	-0.20485	0.47147	0.54157	0.22648	1.5758
1.19459	-0.70256	-0.06977	-0.22538	1.137	0.82114	-0.12623	0.78321	0.05912	0.05912	1.22198	0.41309	-0.0046	0.06427
1.19715	-1.94147	0.27185	-0.64582	0.10099	0.59368	2.5557	-0.25356	-0.69051	-0.69051	0.01942	-1.69812	1.29649	0.29528
1.19972	0.68152	-1.83035	-0.1402	-0.18658	0.49975	-0.40436	-0.84823	1.30851	1.30851	-0.81786	0.13707	1.21207	-1.5116
1.20229	-1.5905	-0.77409	0.68478	0.5346	1.13914	-0.53896	0.89305	1.14032	1.14032	0.80905	-1.66907	0.21516	-0.95536
1.20486	-0.19504	1.16976	1.13413	-1.80997	-2.24183	1.32622	0.3217	1.38374	1.38374	0.51949	-0.38342	-0.04811	0.38828
1.20743	-2.04928	-0.08853	0.18411	-1.19225	-0.72428	-2.20954	-2.8898	-0.64434	-0.64434	-0.4295	-1.50994	-1.03832	-2.51818
1.21	2.06482	1.34351	1.34058	-0.22201	0.68232	0.36014	0.65147	-0.84899	-0.84899	-1.81782	-0.52545	-2.42475	1.03348
1.21257	-0.60845	0.14522	-2.23453	0.5144	-0.26751	0.00784	0.58876	-0.79115	-0.79115	-1.04324	-0.56195	-1.16357	0.09859
1.21514	-0.4542	0.08569	0.31768	-0.06504	-1.10597	1.1786	-1.99611	-0.58728	-0.58728	-0.31933	1.05842	0.45712	-0.40345
1.21771	1.0465	-1.2232	-1.70752	-0.45142	-0.99691	1.52014	0.35803	-0.70665	-0.70665	-0.89461	-0.29344	-1.0972	-1.26739
1.22028	-0.25386	-0.15854	1.83331	-0.60047	0.37626	0.083	0.29261	-2.34686	-2.34686	0.91208	-1.92344	0.34847	0.70531
1.22284	-0.43545	0.43526	-0.79062	-1.73287	-1.32791	-1.04463	-0.61937	-1.96052	-1.96052	0.24607	0.10198	0.24165	0.97921
1.22541	1.1018	-0.84907	0.35718	-0.71344	0.93546	-0.02969	-2.44685	1.66055	1.66055	-0.31276	1.27952	-1.29455	2.39935
1.22798	-0.45537	-0.45948	1.58937	-0.82494	-0.27018	-0.50806	1.10815	-0.11698	-0.11698	-1.31569	1.56491	0.01043	-1.38056
1.23055	-1.2674	1.06978	-0.64479	-0.21386	0.37882	0.10509	-1.21757	0.70913	0.70913	-1.12648	1.19122	-0.94846	0.20456
1.23312	-0.32197	-0.29503	0.79134	0.37934	0.78891	-0.77488	1.90779	-0.33007	-0.33007	-0.11084	-0.76047	0.21973	0.90705
1.23569	-0.82103	0.54411	-1.78135	-0.19723	0.00848	-0.42616	2.448	-0.46768	-0.46768	-0.48869	-0.45557	2.33596	-1.17623
1.23826	-0.74288	0.32064	-1.28272	0.07645	0.43321	1.51264	-0.70649	-0.84386	-0.84386	-0.41824	-1.38515	-0.83695	-1.58434
1.24083	-0.60483	0.0953	-0.45515	-0.09017	-0.03259	0.16256	2.44649	-0.21481	-0.21481	-0.42091	0.02152	1.28496	-0.35978
1.2434	-1.35259	0.82159	-1.11397	-1.33757	0.73907	-0.58852	0.04944	-2.04445	-2.04445	1.20095	0.00744	1.26329	0.74791
1.24597	0.12491	1.8308	-0.69667	-0.58879	-1.53316	-0.91372	-0.51748	1.84952	1.84952	1.18482	-1.37359	-0.38526	1.27274
1.24853	-1.23807	-1.6009	-0.03945	0.03376	0.12572	1.62543	1.22509	-1.11455	-1.11455	0.83986	0.28023	-0.09633	-0.04904
1.2511	1.48849	-0.64841	-0.30069	-0.67384	-0.93994	0.19675	-0.93787	1.23266	1.23266	0.37666	0.80936	-0.30055	1.51396
1.25367	0.00139	0.79632	-1.85697	-0.43995	-0.70824	0.54079	-0.48225	-1.44896	-1.44896	-0.33902	-0.06726	0.47892	-0.45279
1.25624	-0.96546	-0.86531	-1.60506	0.88814	0.49136	-0.49558	-0.3454	1.00074	1.00074	-1.09385	0.6789	0.02209	-0.71425
1.25881	-1.36816	0.22757	0.04845	-1.42694	-0.60202	-0.65858	0.22613	1.21058	1.21058	-1.53112	-1.15224	1.299	0.5321
1.26138	1.12211	-0.91198	-0.13918	0.84238	-0.16071	0.3581	0.62977	0.39741	0.39741	0.65974	-1.1421	-1.88409	0.24189
1.26395	0.30834	0.2569	0.04356	0.29717	-1.44101	1.52142	0.00063198	0.66635	0.66635	-1.3243	1.48512	-1.17805	1.42443
1.26652	0.78886	0.45599	-0.35066	-0.74146	0.70059	0.12303	0.44995	2.08006	2.08006	0.70562	1.51139	0.04835	-0.91953
1.26909	0.65673	0.22193	-0.01426	-1.02689	0.92709	0.61468	0.43447	-0.27256	-0.27256	0.46727	-0.46639	0.81061	1.81877
1.27166	-0.47033	1.27915	-0.10271	1.10573	-1.53949	1.66038	-0.03269	0.17681	0.17681	0.59033	-1.20782	-1.53028	-1.47447
1.27422	1.45635	-0.10162	0.19344	-0.80834	-0.37837	0.97219	0.79185	0.90285	0.90285	0.7273	-0.90425	0.51543	0.53826
1.27679	1.09561	1.36514	-0.82531	0.12822	-0.23627	0.36406	-0.21912	0.87625	0.87625	1.22467	-0.27924	1.4508	-1.60224
1.27936	1.60737	-0.20427	-0.5403	0.26251	0.85003	-0.38713	1.23488	1.0107	1.0107	1.10116	-0.50606	-0.90548	0.15812
1.28193	-0.36448	0.47734	-1.07424	-0.19917	-0.95295	1.22269	-0.66903	-0.77466	-0.77466	-0.53104	1.32994	0.06467	0.44609
1.2845	-0.34469	-1.69976	0.37424	-0.09226	-0.42402	1.75137	-1.53764	0.70467	0.70467	0.09155	-0.8318	-1.32497	1.18328
1.28707	0.45387	-0.36425	-1.10522	1.26573	-1.8572	0.41792	-3.18147	0.25993	0.25993	-0.51022	1.43151	-0.97438	0.46844
1.28964	-1.23269	1.27227	-0.55953	-1.33476	-0.20093	1.32167	-1.38037	-0.09958	-0.09958	-0.5524	1.85339	-1.96847	-0.50383
1.29221	-1.48897	-1.38452	-0.32787	0.08778	0.06689	-0.16058	-0.04932	0.46669	0.46669	1.54249	0.30191	-1.63069	-0.27973
1.29478	1.95515	-2.06938	-1.53619	-1.63764	-0.07914	0.22711	-1.44243	-0.81262	-0.81262	1.28594	0.1612	-0.2052	-1.11729
1.29735	0.51432	-0.34614	0.53233	0.63599	1.41621	1.57918	-2.07716	-0.64851	-0.64851	-0.90638	0.51671	-1.71925	1.91039
1.29991	0.27476	-2.61473	0.60652	1.02283	1.4974	-0.14449	-1.56845	-0.62122	-0.62122	0.50261	1.64992	-0.03068	-0.86743
1.30248	0.30325	0.16935	0.4743	-1.28198	0.00811	0.78354	-1.0636	-2.13009	-2.13009	-1.08696	-0.96642	1.97379	-1.32924
1.30505	-1.10012	1.78864	0.0036	1.05338	0.13163	-0.35461	2.0388	0.15612	0.15612	-1.67758	0.47042	-0.07121	-0.81953
1.30762	0.50561	-0.7432	-0.28923	0.46561	-0.5491	2.19655	0.40999	0.27266	0.27266	0.37217	0.22428	0.22731	0.49354
1.31019	0.8246	1.05782	1.16688	-0.25246	0.53487	0.48133	0.1577	-0.73029	-0.73029	0.06092	-0.26068	0.38835	1.24949
1.31276	2.6828	2.73681	0.40023	-0.10919	1.02573	0.17203	0.86386	0.12876	0.12876	-1.28989	0.52264	0.4428	2.173
1.31533	1.50808	0.96704	0.44549	-0.29623	-0.86082	1.09857	-2.43971	0.52963	0.52963	-1.00516	-0.98945	1.35626	-1.57267
1.3179	1.32769	-0.63109	-0.29239	1.64298	-0.73792	0.47488	-0.02466	-0.64143	-0.64143	-0.39143	0.42329	0.76236	0.20693
1.32047	-0.97719	0.52128	-0.5514	0.71521	0.82247	-0.08003	-0.57605	-1.18554	-1.18554	-0.34986	1.06886	-0.80873	0.17884
1.32304	-1.10537	0.43529	-2.26723	-1.17341	0.08392	0.89614	-0.93084	0.27189	0.27189	-1.33573	-0.3921	0.95889	-0.86806
1.3256	-1.78938	-0.24613	0.54251	-1.59302	0.40509	-0.85367	0.1107	0.0828	0.0828	-1.32564	-0.81289	-0.59529	-1.13481
1.32817	0.72664	0.41355	0.14235	-1.98766	-0.0798	0.08827	1.6058	1.24777	1.24777	-0.60318	-0.37988	1.38071	-0.59194
1.33074	1.34977	1.31859	0.08046	0.7027	0.78754	-2.25615	-1.1917	0.14249	0.14249	-0.66897	-0.0683	-1.41246	0.60962
1.33331	0.14281	-0.44949	-0.31118	-0.69089	-0.44921	-0.1632	1.1446	1.08398	1.08398	0.1518	-0.57974	1.34884	-0.50203
1.33588	-0.45809	-0.18288	1.02529	0.78918	-1.20913	-2.11005	-1.45862	-1.22722	-1.22722	0.19095	2.14316	0.88495	-1.58619
1.33845	0.48274	1.55691	-0.38779	0.65335	-0.06647	-0.03455	0.75216	1.15659	1.15659	-0.43124	-0.0173	1.58617	0.37107
1.34102	-0.41816	1.33049	0.54668	1.3794	-0.48663	0.3511	1.105	0.7563	0.7563	-0.31709	-0.71164	-0.80352	1.18144
1.34359	1.77599	-1.67479	1.87066	0.13146	0.51755	-1.36591	-0.82893	0.30721	0.30721	0.20268	1.00002	-1.38275	0.20819
1.34616	0.94922	0.19014	0.62631	0.14576	0.77952	-0.73904	-0.10942	0.79742	0.79742	0.48032	-1.2221	1.75107	-1.07241
1.34873	0.64714	-1.39722	1.25318	-0.49561	-1.174	-0.95614	-1.54266	-0.712	-0.712	1.34984	1.43478	-0.01756	-0.46143
1.35129	0.1812	-1.07768	-0.36341	-1.08825	1.32896	0.02296	3.0838	-0.83292	-0.83292	-0.6216	-0.52039	0.60183	-0.05714
1.35386	0.13648	-1.35653	0.25725	0.22647	-0.95286	-1.09683	1.27828	1.57878	1.57878	0.74117	-0.07433	1.74691	0.84368
1.35643	-1.65462	1.66861	0.18942	-0.62885	-0.18867	0.28594	0.35393	-0.04075	-0.04075	-0.88584	0.80087	-0.81017	0.7444
1.359	1.21432	-0.88843	0.39849	-0.80197	-1.6563	0.53147	-0.42911	1.9597	1.9597	-0.6057	-0.22342	-0.24592	0.4776
1.36157	-0.83447	1.14223	-0.36085	1.36559	0.4073	1.46094	2.51883	-0.57867	-0.57867	0.62497	1.57302	-1.01646	-1.51185
1.36414	-0.03688	0.29589	0.65553	1.19913	0.56666	0.6232	1.02785	-0.9672	-0.9672	0.64526	-1.83012	-0.8124	0.6585
1.36671	0.02745	-0.98944	-0.30306	-1.04114	1.91808	0.94449	-1.39162	1.21718	1.21718	0.0012	1.17679	0.32928	-0.59121
1.36928	-0.89466	-1.3113	-0.36043	-0.57888	-0.19692	0.25156	0.1382	-0.20465	-0.20465	0.02021	0.13796	-0.94166	0.4378
1.37185	-1.32764	1.30938	-0.05801	0.35684	0.38646	-0.57605	0.95831	1.23508	1.23508	0.94373	1.01337	-0.58009	-0.56346
1.37442	1.43231	-0.61056	-1.51837	-0.18103	-0.2476	-0.6892	-0.99244	0.19639	0.19639	0.54131	1.50982	-0.09452	1.1346
1.37698	0.09688	0.10612	0.0925	-0.93806	0.45331	-1.2144	-0.00073657	0.01036	0.01036	-0.52153	1.88508	0.82202	-0.07678
1.37955	-0.82872	0.52213	-0.20724	1.54702	0.72619	-0.25814	0.4479	-0.39517	-0.39517	1.64046	-1.10696	0.22996	0.91307
1.38212	-0.54877	-0.09355	1.40488	-1.65692	-0.8863	-1.57617	-1.02897	-0.2421	-0.2421	-0.31877	-0.35136	1.45035	2.19965
1.38469	0.75233	-0.23412	-1.38482	-1.54967	0.79129	1.06707	0.35802	0.03542	0.03542	1.04874	0.89284	-1.24773	0.1479
1.38726	0.03282	-0.03765	-0.51208	-0.28669	-0.40545	-1.33175	-0.30996	0.04896	0.04896	0.05089	-0.6193	0.11086	0.21061
1.38983	1.413	-0.23057	0.98994	2.19905	0.35745	0.65899	0.09414	-0.43698	-0.43698	-0.07037	-1.93469	-0.271	1.16469
1.3924	0.06591	0.99919	1.03608	1.11684	0.47014	-0.66023	-0.64268	-0.86451	-0.86451	0.60098	2.46519	0.77551	0.4543
1.39497	-0.70198	-0.97396	0.44389	1.41536	-0.84194	-0.80871	-0.95483	-0.80527	-0.80527	0.76837	1.34472	-0.5498	-1.37384
1.39754	-0.53829	0.82319	-0.23597	-0.79139	1.32145	-2.32661	0.45119	0.91901	0.91901	0.58635	0.59652	-0.17462	1.04998
1.40011	0.05818	-0.27899	0.373	0.99547	0.05264	1.77954	-0.55592	-0.06072	-0.06072	-0.41083	0.55333	1.87637	0.72437
1.40267	-1.52818	0.60477	1.38872	-0.91397	0.7824	-1.39034	1.29528	-1.28094	-1.28094	-0.3045	0.85757	0.64819	1.6069
1.40524	-0.84789	0.7724	-1.15207	0.96219	-0.54576	0.3763	0.58305	-0.05568	-0.05568	-0.42999	1.11576	0.89251	0.6771
1.40781	-0.72513	-2.43661	0.42279	0.4884	2.53794	-2.26778	-1.32848	0.655	0.655	-0.07653	-0.43624	0.91782	-1.62903
1.41038	-1.50966	-0.94377	-1.25979	-0.11745	-1.01536	-2.42487	-0.98294	0.24591	0.24591	-0.12509	0.10199	1.14557	0.25345
1.41295	0.7451	0.60038	0.86958	0.60904	-3.17828	-0.49814	2.08389	-0.07259	-0.07259	1.02097	1.42176	2.75454	0.68793
1.41552	-0.32064	1.48936	0.56299	-1.36559	-0.11804	0.64407	0.75119	0.73268	0.73268	0.5	1.54287	0.48941	-0.69615
1.41809	0.59295	0.0469	-0.41058	0.58583	0.82247	0.02263	-0.53293	0.24337	0.24337	-1.08656	1.73834	0.84323	0.78946
1.42066	0.54744	0.5009	-1.3026	0.28944	0.82745	0.01307	-0.03178	-2.01135	-2.01135	0.3703	1.66368	0.20411	-0.07565
1.42323	0.85793	-0.35608	0.48401	0.37571	-0.63174	1.38098	-0.76767	0.16574	0.16574	-0.17483	0.08293	1.06209	1.31271
1.4258	0.07076	0.21724	-1.07179	0.46163	-0.68935	0.16656	-0.79721	1.01573	1.01573	0.05288	0.55662	0.47059	0.82874
1.42836	-0.80492	1.28049	0.67098	-0.31022	-1.44809	0.58176	-0.50342	-0.43551	-0.43551	0.31056	0.73801	0.07963	0.93751
1.43093	0.07674	-0.37366	0.37249	0.04785	0.50203	0.41373	-0.35571	-1.90771	-1.90771	1.3017	1.40425	0.94036	-0.97579
1.4335	1.65977	-1.43429	0.96446	1.66214	0.38529	-0.92186	-1.65772	0.19372	0.19372	1.81267	-0.53277	1.119	1.82855
1.43607	-0.00893	1.54982	-0.341	-0.64677	1.04162	0.08974	0.48194	0.1839	0.1839	0.92483	1.98788	2.323	-0.897
1.43864	0.30178	1.02393	-1.06145	0.70125	-0.09082	-0.65815	0.2605	0.70802	0.70802	0.62638	1.09305	-1.24321	1.02877
1.44121	-0.09737	0.0721	-1.0392	0.79886	-0.93978	-1.7931	1.64002	-0.0583	-0.0583	-0.86353	2.56634	-0.47692	1.05058
1.44378	-0.64371	1.06246	0.20702	-0.03401	-0.37737	-0.34859	0.37479	0.43584	0.43584	0.22493	1.51113	1.51508	1.19163
1.44635	-0.59216	2.17025	0.03936	1.81231	-1.26327	0.76683	0.10253	1.88871	1.88871	0.34118	-1.31553	0.9528	-0.14765
1.44892	-0.63163	-0.05745	-1.69669	0.56241	0.61623	-0.78059	-1.28134	-1.7374	-1.7374	-0.29193	0.39958	1.25675	1.40499
1.45149	-2.53921	-0.30578	1.7241	-0.21895	2.6504	2.3159	0.37557	0.46385	0.46385	1.37323	0.96327	0.24306	1.4263
1.45405	-0.59393	-0.91815	-0.18055	0.54012	0.86948	0.86766	-0.23825	1.77979	1.77979	-0.62714	-0.73774	-0.12468	-0.61272
1.45662	-0.73989	0.66806	-0.98981	-1.65211	0.29782	-2.02564	0.93378	0.08926	0.08926	0.72423	-0.33718	1.67568	0.74865
1.45919	-1.24329	-0.19113	-0.62213	-0.77537	0.11452	0.42465	-1.12629	1.46045	1.46045	1.0089	0.69769	0.71275	-0.8045
1.46176	0.4542	0.35576	-0.20124	0.49629	0.56534	-0.78204	-0.03349	-0.00271	-0.00271	-0.20124	2.06649	0.66619	-2.04094
1.46433	1.03186	0.23901	0.5195	0.23152	-0.10178	0.28174	2.83378	1.90194	1.90194	0.13382	0.65268	0.49142	-1.82431
1.4669	-0.02035	-1.00551	1.11275	1.16013	-0.08883	0.2499	0.92942	-1.91379	-1.91379	0.73197	1.76594	1.52691	1.95417
1.46947	0.57495	1.65286	-0.2794	-0.97807	-0.91922	-0.57322	0.39761	-1.1763	-1.1763	0.00137	1.59105	-0.33213	1.25751
1.47204	0.35094	1.26152	1.00348	1.1344	0.16316	0.98229	0.28179	-0.14118	-0.14118	0.30353	1.52216	0.68518	0.07924
1.47461	-1.89956	0.70834	-0.32543	-0.67094	-1.48727	-0.01026	-0.12783	-2.11533	-2.11533	-1.50746	0.52551	-0.51396	0.55076
1.47718	-1.27854	-0.05046	-1.3146	-0.26957	-0.90366	0.82086	0.77519	0.67275	0.67275	-1.08708	0.09374	1.35528	0.07876
1.47974	0.38852	-1.21275	-1.56541	0.46402	-0.03368	0.4189	0.56149	-1.01781	-1.01781	-2.49864	1.034	0.1834	-1.2915
1.48231	1.66451	0.81508	1.40605	-1.21656	1.06784	1.43584	-0.89882	-0.53155	-0.53155	1.06656	1.25634	0.89119	0.74172
1.48488	0.07663	-0.13447	-0.51958	0.34638	1.37896	-0.11818	-0.14641	-1.18501	-1.18501	0.16065	1.8918	0.27674	1.27782
1.48745	0.10907	-0.44721	2.33403	1.16141	1.58393	0.25053	-0.49672	-0.30777	-0.30777	-0.90497	1.63682	2.44206	2.06528
1.49002	0.16719	-0.68053	-0.34812	0.03542	0.37193	-0.10937	-0.85039	1.65011	1.65011	-0.72787	2.43633	1.54097	-0.78177
1.49259	-0.42107	0.98164	0.18273	0.60813	-1.52117	1.20463	-0.08185	-2.23864	-2.23864	0.63786	1.29207	0.28448	-1.30728
1.49516	0.22979	-1.12396	0.79317	-0.58879	-1.65515	-0.5919	2.1677	-1.37916	-1.37916	-1.96014	1.43566	0.42712	0.61155
1.49773	0.71968	0.89646	-0.62452	-0.42288	-1.77425	0.0072	-2.065	0.16652	0.16652	0.5926	1.54777	3.09343	-0.27411
1.5003	-0.01151	-0.56047	0.02002	-0.7609	-0.50124	-1.36297	0.90964	0.98039	0.98039	-1.01914	-0.2983	0.7922	1.12974
1.50287	-1.15261	1.2092	-0.62412	0.12691	1.27904	-0.59257	0.34996	0.17591	0.17591	1.06389	1.21338	0.05582	-0.51435
1.50543	-0.46867	-0.52987	-1.51798	0.24627	-2.29758	-0.28763	1.23522	-0.2009	-0.2009	1.26726	1.02894	0.42655	3.05796
1.508	-1.52566	0.82865	-0.14714	1.18077	0.51866	0.43844	-0.22517	-0.56472	-0.56472	-0.49207	1.32731	1.95118	-1.62916
1.51057	-0.37069	-3.78927	0.14666	0.70415	-0.91309	-0.7293	-3.20013	1.09401	1.09401	0.43201	-0.0707	-0.48749	-1.17919
1.51314	-0.55498	1.15351	0.04828	0.96796	0.22464	-0.44012	-0.11048	0.8822	0.8822	-1.07907	-0.87131	1.94334	-1.31286
1.51571	-0.4999	-0.92339	0.45219	1.53486	0.19942	0.22358	0.30857	0.47551	0.47551	0.1261	0.07325	1.18496	0.45882
1.51828	0.7079	-2.72597	0.19991	0.56207	-0.29038	-0.5551	-1.03023	-0.90105	-0.90105	0.79081	1.13029	0.62773	1.73115
1.52085	0.43281	1.31092	-0.84561	1.61038	1.94489	-0.53068	-0.50526	0.72242	0.72242	-0.47346	1.11525	0.52322	-0.42654
1.52342	-0.81982	-1.09933	-1.43469	0.03267	1.63457	1.25324	1.79293	0.26394	0.26394	0.29383	1.02164	1.52234	0.08654
1.52599	-0.39113	-0.06555	0.40298	-0.18967	-1.8694	0.58352	-0.97951	-0.67512	-0.67512	-0.44833	1.74052	-0.91638	-2.87313
1.52856	-1.37662	0.99577	1.67682	0.91577	-0.44471	-1.25743	0.68777	-0.43534	-0.43534	1.45909	2.19004	0.46865	-1.61519
1.53112	-1.95136	-0.86473	0.25697	-1.34743	-1.13337	-1.03333	1.20035	0.82736	0.82736	-0.91203	0.21264	0.80455	-1.16471
1.53369	0.23389	0.3852	0.60375	1.09062	0.87838	0.47675	-0.79603	-2.25683	-2.25683	1.31179	1.11426	2.34591	-0.64467
1.53626	-1.32899	0.02205	1.25506	-0.22454	0.34291	-0.77027	-1.01079	-0.42634	-0.42634	0.86497	1.00253	1.1148	-0.41747
1.53883	-0.92451	0.44766	-0.12216	0.78036	-1.31761	-0.91494	-2.47991	0.56314	0.56314	0.2856	2.74439	1.02472	0.38269
1.5414	-1.89639	-0.14932	-0.7111	-1.11785	-0.15031	-1.09449	-0.1297	0.99182	0.99182	0.69649	0.72917	-0.12137	0.19553
1.54397	-0.607	-0.40694	1.27071	-2.63936	-1.52357	0.32225	0.50526	-1.67324	-1.67324	2.18984	2.3417	0.7779	0.84702
1.54654	-0.19252	0.1179	-1.32646	-0.71756	0.32071	0.47568	-0.84541	1.58644	1.58644	-0.57332	0.46856	0.6535	0.69688
1.54911	-1.08904	0.78906	0.01202	-0.51098	-0.34996	-1.03058	-0.08565	-0.17664	-0.17664	-0.35217	0.32104	0.01457	-0.01052
1.55168	-2.17818	-1.69477	1.17406	0.39706	-0.3021	0.58467	0.5498	1.1516	1.1516	-0.0347	2.67656	-0.73407	-0.45513
1.55425	0.74857	0.44018	0.46654	2.06702	1.22127	-0.28607	0.15412	1.06168	1.06168	0.82705	1.52005	-0.15782	1.38006
1.55681	-0.1938	-1.59524	0.14888	-0.26993	-0.47578	-1.42608	1.60768	-1.56302	-1.56302	0.25789	0.30746	1.67709	-0.49415
1.55938	-0.4285	-0.99265	0.77821	-1.41307	-0.65044	-0.0298	-0.78479	-0.13729	-0.13729	0.7336	2.06205	1.84566	1.25668
1.56195	-0.20334	0.36305	0.98234	2.1593	0.23078	-0.89627	-1.29525	-0.51376	-0.51376	1.39706	-0.9049	-0.27748	-0.46139
1.56452	-0.80667	1.6149	-2.42286	-1.19606	-0.7788	-1.74283	0.44636	-0.65897	-0.65897	-3.22902	0.69364	0.21211	0.12719
1.56709	-0.78634	0.58309	0.14658	-1.90994	-0.11496	-1.16125	0.61498	-0.52077	-0.52077	0.12956	0.99173	-0.50593	-0.28391
1.56966	0.08913	0.5833	0.98754	-0.4944	-0.10055	0.58068	-0.86557	0.08146	0.08146	-0.30305	1.76317	0.00246	1.65952
1.57223	0.75503	-0.3136	0.47044	-1.72529	1.16283	0.11972	-1.2423	0.05255	0.05255	-0.8387	2.51078	0.87216	0.07454
1.5748	0.11609	1.31964	0.14825	-0.59917	-0.75416	-0.178	-0.43987	-2.01605	-2.01605	-0.53554	0.58985	0.0423	-0.46733
1.57737	-1.40874	0.01535	1.69178	0.16449	-0.34298	-1.18895	-0.35482	0.02754	0.02754	1.43125	1.19179	1.25863	-0.16922
1.57994	-0.62093	0.46941	-1.36092	-0.02395	-0.5367	-0.4768	-0.61026	0.31242	0.31242	-0.90404	1.8833	0.66603	0.65252
1.5825	-2.54455	-1.51661	-2.62696	-0.54765	0.28311	-1.00094	-0.40705	1.05502	1.05502	0.65768	1.21006	-0.7299	0.67607
1.58507	1.56132	-0.77296	-1.32686	-0.29794	2.0195	1.79196	-0.80083	0.73054	0.73054	1.14762	-0.72886	-0.26986	0.48259
1.58764	-0.64936	-0.06369	-0.51006	-0.1701	-0.16584	0.8768	0.51959	-1.40985	-1.40985	0.49115	1.56229	1.50107	0.90252
1.59021	-1.97589	0.22466	-0.39197	0.2446	-0.53594	1.1583	-0.32592	0.43921	0.43921	-0.20707	0.68904	1.30557	0.11009
1.59278	-0.02656	1.19966	0.47259	-0.56985	-1.41046	-1.05349	0.81914	0.09253	0.09253	-1.5511	1.4029	-1.32905	-0.58456
1.59535	1.51536	1.67404	-1.52697	-0.44295	-0.56237	-0.90147	-0.10934	0.55848	0.55848	-0.94455	-0.27433	-0.77895	0.31841
1.59792	1.73304	-1.00731	-0.25738	0.20051	0.67014	-0.27488	-0.53835	-0.02227	-0.02227	1.04562	1.51373	-0.45452	-0.70877
1.60049	0.30888	0.63823	0.79234	-1.6214	-0.12581	0.42957	0.03847	1.05606	1.05606	0.25271	1.60067	0.79528	1.30178
1.60306	1.15044	0.56438	0.80858	-0.32231	0.23423	2.32051	-0.7682	-1.7537	-1.7537	0.45278	0.51198	1.36166	-0.14847
1.60563	0.02735	-1.66675	0.07761	1.40183	-1.1019	-0.80616	0.30395	0.29665	0.29665	0.02958	0.69649	0.91232	0.42223
1.60819	-0.50707	-0.53806	-1.01437	1.06314	-0.67256	-0.75728	-1.41782	-0.13842	-0.13842	-0.96478	-0.13149	0.06962	0.534
1.61076	-1.64752	0.22672	-0.95699	-0.34186	-1.31152	-1.06846	0.63553	1.05982	1.05982	-1.03044	0.15228	1.89068	1.49434
1.61333	0.5623	-0.82113	-1.74116	1.07104	0.78001	-0.62654	-0.94116	0.07845	0.07845	1.37567	0.76082	0.0495	1.04684
1.6159	-0.09383	-0.40397	0.17678	0.93945	0.36189	0.47024	-2.26239	-1.34976	-1.34976	1.21701	0.99296	1.54305	1.06725
1.61847	-0.63245	1.24906	0.47948	0.09448	-0.46081	-0.24131	1.09514	-1.24895	-1.24895	-0.10855	-0.21389	1.34272	-0.49191
1.62104	-1.54002	-0.56061	0.88116	-0.01025	0.66548	-0.55142	-2.4539	-0.39793	-0.39793	-0.35703	2.63425	0.92317	0.10215
1.62361	-0.20462	-0.20112	0.34761	-0.4389	0.46709	-1.45227	-0.89454	-1.04862	-1.04862	0.45491	2.03566	0.21125	0.4343
1.62618	-1.44545	0.21268	-0.38103	0.85958	-0.03638	-0.95584	0.50751	-0.9322	-0.9322	1.5812	0.43766	2.13467	0.78293
1.62875	-2.56734	-2.39838	-1.46038	0.45169	0.11509	-0.56555	-1.06519	-0.47468	-0.47468	-0.28947	1.1422	0.12023	-1.85486
1.63132	0.91751	0.37889	0.81885	0.98397	-1.05878	-1.03575	-1.88186	1.3494	1.3494	-0.5068	2.08019	0.21948	1.20328
1.63388	-1.1441	0.17349	-0.84504	-0.05057	0.57685	-2.05378	0.4562	-0.10779	-0.10779	0.58947	1.89169	-0.43624	-0.17484
1.63645	-0.64307	0.38894	-0.55419	-0.82346	-1.43997	-0.0505	-0.322	-0.19576	-0.19576	0.8856	0.25045	0.53573	0.04755
1.63902	-0.02086	-0.68274	0.33372	0.19606	0.43136	0.67291	1.82673	-1.4009	-1.4009	0.37488	0.77874	-0.23851	0.61946
1.64159	1.06177	-0.80832	0.86587	-0.34285	0.72536	-0.66116	-1.34906	1.7865	1.7865	-0.05796	1.88508	-0.78068	-0.42154
1.64416	-0.4447	-3.29683	-0.71573	2.71183	-0.4911	-0.99609	-0.77864	-0.70307	-0.70307	-1.39311	1.53231	0.00966	0.94816
1.64673	-1.90088	0.0373	-2.41342	0.54847	0.81765	0.04711	1.37393	1.59988	1.59988	3.098	1.50216	0.85811	-0.68923
1.6493	0.20003	0.13819	1.5734	-0.71841	0.03824	-1.23621	1.61983	-1.94688	-1.94688	1.3434	0.27396	1.20805	-1.56883
1.65187	0.69231	-0.38563	0.81923	1.50532	0.22085	1.45356	-2.32975	-1.88302	-1.88302	-0.41672	0.55558	1.95764	-1.0372
1.65444	0.96184	-1.15874	-1.0528	0.76057	-0.19489	0.84381	0.34915	-0.4663	-0.4663	0.99645	0.88534	-0.55147	-0.37795
1.65701	0.29506	-0.85493	-0.06731	0.05201	-1.45405	-1.43536	0.01297	0.26128	0.26128	1.38876	1.21346	0.80231	-0.53205
1.65957	0.0261	0.21756	0.97775	-2.24943	-0.48038	-1.77929	-1.02662	-0.89271	-0.89271	-1.82682	0.04046	0.57439	0.08475
1.66214	-0.34276	-0.46539	0.14055	0.43304	-1.13398	0.3991	-0.40556	-0.60593	-0.60593	1.43399	1.06617	-0.92359	0.5842
1.66471	-1.76471	0.00673	0.20729	-0.84536	0.48354	0.56185	-1.47301	-0.71646	-0.71646	-0.55253	1.08164	-0.16317	-1.32608
1.66728	-0.74984	0.43347	-0.85096	-0.06892	0.6149	-0.32132	-0.40906	-0.86293	-0.86293	-0.6929	1.16271	1.54045	-1.08173
1.66985	-0.01304	-1.28875	1.31552	0.46898	0.31113	0.42523	-0.57814	-0.06132	-0.06132	1.4913	2.863	1.50021	-0.15578
1.67242	-0.93549	-0.10679	0.17029	2.14141	-1.86036	-0.39215	0.62678	-0.20604	-0.20604	0.49489	0.89694	0.2807	-0.95819
1.67499	-0.74569	-1.00003	0.76415	-1.16443	-0.9597	0.35687	1.07954	-1.14944	-1.14944	-0.92973	1.60202	-1.696	0.90017
1.67756	-0.78218	-0.52467	0.4196	0.68983	-0.62814	-1.23307	1.30837	0.51373	0.51373	0.16771	0.71106	0.83218	1.0255
1.68013	-1.21737	-1.35403	0.16027	0.11288	0.35389	-0.94487	-0.62403	-1.58904	-1.58904	-0.97582	0.94076	-1.37815	0.42601
1.6827	-1.37052	-1.21103	1.03116	0.88163	-0.65875	0.48353	0.73993	-1.58128	-1.58128	-0.4353	-1.44409	2.08787	-0.67596
1.68526	-0.81127	-0.51679	0.48025	-0.3353	-0.80703	1.34145	-0.31455	-1.62693	-1.62693	-0.1526	1.5947	0.90913	1.52745
1.68783	0.44639	-0.73628	0.26464	0.23717	0.60138	-0.31387	0.44048	0.37905	0.37905	-0.43052	-0.64781	1.53179	1.7062
1.6904	-1.01713	0.21196	0.59411	-0.47291	-1.62431	-1.66331	-0.39259	-1.7192	-1.7192	2.62097	1.65551	-2.39727	1.77464
1.69297	0.94369	0.69469	0.56924	-0.90622	-1.13909	0.39166	-0.00155	-0.2234	-0.2234	-0.97587	0.87581	-0.10754	-0.28307
1.69554	-1.16844	-0.52885	-0.24197	1.10283	1.69801	-1.4569	-0.43626	-1.15802	-1.15802	0.37956	0.82153	-0.7346	0.03264
1.69811	-1.06591	0.96022	-1.20048	-1.27312	1.04093	-1.04485	0.28644	-1.13447	-1.13447	2.34622	-0.1751	-0.92374	-1.20111
1.70068	-0.30832	0.45756	0.30105	0.31429	0.27775	0.30522	-0.35905	-1.09362	-1.09362	-0.75907	-1.53685	-0.52841	-0.07665
1.70325	-0.20652	1.26549	0.17022	0.75872	0.34269	0.34521	0.2241	0.35566	0.35566	0.8798	1.25706	0.96053	0.0105
1.70582	2.26047	1.41863	1.07454	0.22185	0.60313	0.79843	-0.12301	0.3109	0.3109	0.31674	-0.14129	0.36056	1.53854
1.70839	-0.64424	-2.09701	1.25452	1.10064	-0.16841	1.97625	0.68462	0.57491	0.57491	-0.06507	-0.28391	1.50561	-2.53831
1.71095	-0.67092	0.54168	-0.08992	0.23679	0.10964	-0.3017	1.55025	-1.21307	-1.21307	0.70607	0.18523	1.22018	-0.03271
1.71352	-0.94254	-0.40253	-1.35762	-0.24381	-1.17208	-1.48428	0.70837	-1.6527	-1.6527	1.81629	0.65122	-0.57418	2.0885
1.71609	1.43122	1.01848	-0.97636	-0.74515	1.06983	-1.21316	-1.10949	1.41149	1.41149	-0.4519	-0.01502	-0.10982	-0.49112
1.71866	-2.73421	-0.28392	0.57105	-0.6441	0.30069	-0.51914	-0.62493	1.21374	1.21374	-0.42724	1.02362	0.9949	0.92456
1.72123	0.43961	-1.33211	-0.70256	2.51827	-0.54626	-0.64013	1.44331	-0.7189	-0.7189	0.63803	-1.16523	1.27607	0.70918
1.7238	0.70767	2.87932	-0.58104	1.0368	-0.28279	-0.86751	-0.30204	-1.51262	-1.51262	-1.03649	1.31129	0.65695	0.11245
1.72637	-0.17043	1.85059	1.35915	0.10309	-0.35284	-0.70526	0.47591	-1.02862	-1.02862	-0.76956	2.39525	-0.02328	-0.47311
1.72894	-0.4566	-0.36937	-0.42925	0.61169	-1.68743	0.22903	-1.39524	-0.35553	-0.35553	0.71079	-0.43138	1.25555	-0.27152
1.73151	0.91987	-0.24561	1.68484	0.06608	-0.14487	0.16158	-0.10397	-1.20036	-1.20036	0.10469	1.05521	0.86057	-0.35924
1.73408	-0.37306	-0.51735	-1.68377	0.59118	-0.75057	-1.27133	1.10824	-1.37613	-1.37613	0.75812	1.39883	1.83146	0.24411
1.73664	1.08757	1.5705	0.0064	1.77875	-1.07602	-0.43273	-1.3606	1.91049	1.91049	0.04833	-0.64955	1.50872	0.86017
1.73921	-0.53536	-0.00766	-1.33385	-0.81415	-0.52614	1.05416	-1.07158	1.1662	1.1662	1.0925	1.34956	-0.0977	0.12688
1.74178	0.63332	-0.0018	1.1109	-0.23364	-0.39706	0.53629	-1.23548	0.46316	0.46316	-0.63158	0.95472	0.68061	1.254
1.74435	-1.10516	1.40612	-0.67974	1.17432	-1.12687	-1.05324	-0.22818	0.5531	0.5531	0.66395	0.99633	1.5704	0.90449
1.74692	-0.55829	0.25746	0.67742	1.13184	-2.50633	-0.14506	0.58673	-1.13416	-1.13416	1.1105	1.13881	0.86049	1.70123
1.74949	0.55607	-0.27863	0.52615	0.20653	-1.02118	1.37286	-0.93129	0.15778	0.15778	-0.20136	0.4854	-1.58868	-1.38297
1.75206	-0.60871	-0.28883	-0.88649	-0.1729	1.00643	0.75078	0.62092	-1.29336	-1.29336	-0.66643	0.5943	1.30058	-1.81458
1.75463	-1.67796	1.1127	1.03045	1.14289	-0.83218	0.33159	-0.61015	1.59616	1.59616	1.19386	0.75406	1.83898	-0.93717
1.7572	-2.70641	1.36161	0.66865	0.5955	0.97907	-0.83969	-2.46453	-0.40083	-0.40083	0.2256	0.12812	0.03553	-1.52519
1.75977	0.6985	-1.46738	-0.37861	0.50306	0.02832	-0.07398	-0.83152	0.2865	0.2865	-0.5509	1.44324	1.63475	-1.04453
1.76233	-0.75981	1.03977	0.28587	-0.53362	1.44259	-0.8238	1.23134	-0.25782	-0.25782	0.714	-0.46583	-0.9899	1.25837
1.7649	-0.76523	1.30423	0.67491	-0.14633	1.40399	-1.78591	0.50819	-0.18655	-0.18655	0.46052	0.64211	1.46386	-0.73835
1.76747	-0.82872	0.9901	-0.29821	-1.65557	0.80552	0.0124	-0.62268	-0.23941	-0.23941	-0.98165	-0.19577	-0.32256	-0.108
1.77004	-0.36918	-0.85925	-2.09971	0.82769	0.68248	-0.20212	-0.44515	0.16649	0.16649	1.32059	2.84994	0.88697	-0.59091
1.77261	-0.41886	-1.39676	-0.89161	0.1124	-1.0423	-1.62975	0.23367	0.51719	0.51719	0.15803	0.22746	-0.57742	-0.07831
1.77518	0.62723	-0.87099	0.8549	-0.82366	-1.98268	0.76561	-0.50745	-0.04646	-0.04646	0.48873	0.64414	-1.51021	0.12068
1.77775	-0.06979	2.15574	-0.15022	1.33498	-0.99371	-0.10233	-0.31285	-0.31362	-0.31362	0.68073	-1.03794	1.36055	-0.5577
1.78032	-1.56955	1.62818	0.18043	-0.38574	0.40012	0.48097	-1.42997	0.42794	0.42794	0.37273	0.99512	0.47757	-0.27873
1.78289	-2.86306	1.18181	0.15995	-1.74394	-1.04682	0.17837	-0.33849	-0.0844	-0.0844	-0.40947	1.3056	0.81344	-0.56917
1.78546	2.03863	1.63271	0.51866	-0.66268	-0.56187	-1.35496	-2.40891	0.09157	0.09157	1.33769	1.12257	0.34951	-1.90318
1.78802	0.53815	-0.6421	0.54317	0.01599	-0.01307	-0.54271	-1.02227	-0.05183	-0.05183	-0.12748	-0.56922	0.72178	0.60762
1.79059	-0.88035	-0.61173	0.00387	0.12759	-0.36161	-0.02618	-0.53446	-0.12494	-0.12494	0.62078	1.69006	1.10972	-0.10687
1.79316	1.82245	1.16031	1.24166	0.65554	0.48812	-0.76737	-1.62515	-2.10216	-2.10216	0.04901	1.25276	-0.6867	-0.02493
1.79573	2.02818	1.13249	-0.03925	-0.48961	-0.14467	2.19396	-0.05529	-0.20067	-0.20067	1.32794	0.63916	-0.52586	-0.77013
1.7983	-0.70047	-0.20857	0.29054	-0.50763	-0.32468	-0.68464	-0.36848	-0.75909	-0.75909	0.45036	2.54146	0.66028	-1.6694
1.80087	0.16705	-1.79293	-0.33124	0.18679	1.72118	-0.38196	1.9602	1.79554	1.79554	1.0555	-0.1206	0.85328	-0.90481
1.80344	0.57793	-0.40462	0.13729	0.18467	0.1951	0.98557	-0.94831	-1.58496	-1.58496	1.00446	-0.47019	0.40364	1.03471
1.80601	-1.18889	-0.25625	-2.75706	-0.15756	0.38644	-0.55437	0.12117	-0.15861	-0.15861	-1.28031	0.78607	2.73897	-1.42281
1.80858	-3.2496	1.23543	-1.24424	0.93525	-1.19577	-0.9231	-0.26584	0.17705	0.17705	0.43356	1.08084	0.96884	-0.46184
1.81115	-0.85493	-0.58844	-0.48891	0.53314	0.196	-0.94648	-0.61933	0.12067	0.12067	-0.42748	-0.18516	-0.27664	0.50228
1.81371	-2.39236	-1.57626	0.30485	-0.01892	-1.72587	-0.4604	-0.79143	-0.76333	-0.76333	-1.07028	1.56377	-1.40464	0.17245
1.81628	0.76263	0.39232	-0.99137	-0.28311	-0.35536	-1.15967	2.30032	-1.29626	-1.29626	1.26299	0.02627	2.93738	-0.53691
1.81885	-0.13696	-0.52129	-0.73605	0.0546	2.07941	-1.12987	0.28866	-1.44867	-1.44867	0.5695	1.44704	-0.25526	1.49269
1.82142	-0.73844	1.77128	1.82717	0.29426	0.63769	0.86758	1.40989	-1.12454	-1.12454	-1.13153	0.49872	0.55516	-0.59478
1.82399	0.29404	0.55003	-0.80305	0.07948	-0.1381	-0.48506	0.09285	0.11819	0.11819	-0.02981	-0.06126	0.69432	-0.51433
1.82656	-0.85143	-0.71168	-0.92333	-0.251	-1.95697	-0.16495	-1.85864	-0.6255	-0.6255	0.12684	0.34223	-0.82335	0.97925
1.82913	-2.56532	-1.11044	-1.0132	-0.17334	-0.90473	-0.3161	0.83718	0.1626	0.1626	0.000732891	0.8989	-0.24121	-1.15635
1.8317	-1.07094	-0.026	0.63793	0.22895	-1.19786	0.39928	0.05165	-1.33145	-1.33145	1.18706	0.86375	0.22674	0.04245
1.83427	-0.3711	1.46919	-1.24148	0.01167	0.96167	-0.69573	-1.24945	-0.09994	-0.09994	-1.5286	-0.11728	1.65554	-1.50287
1.83684	0.20523	0.34031	0.61716	0.46263	-1.45617	-0.75848	2.34068	-0.44953	-0.44953	-0.39855	0.53187	-0.62883	0.78886
1.8394	-0.59065	-0.97798	1.77982	-0.42527	-0.03258	-2.27414	0.02563	-1.26041	-1.26041	1.16369	0.25044	0.40739	0.08182
1.84197	-0.42666	1.88382	-0.66482	2.13542	-0.68461	-1.38397	-1.91969	-0.55289	-0.55289	-1.0885	0.47715	-0.82952	0.6717
1.84454	-1.57919	0.77375	-0.02104	0.8198	1.59638	-0.47052	-0.37807	-0.7056	-0.7056	0.03496	-0.87304	0.64738	0.15964
1.84711	0.51751	-1.25666	-0.54937	2.50545	-0.59446	0.35694	-0.85135	0.85544	0.85544	-0.00441	1.75791	-1.44461	0.96399
1.84968	-1.23418	0.88308	-0.45274	1.08324	-0.16081	-1.56074	0.13535	-0.95867	-0.95867	0.82032	-0.89693	-0.37258	-0.7219
1.85225	-2.37407	-1.14684	-0.81212	0.33073	1.28707	-0.62473	-0.33413	-0.07237	-0.07237	0.2352	-0.45189	0.24375	3.02809
1.85482	-1.34182	1.39253	-1.31729	0.37287	-0.62549	-0.96623	0.91618	-0.26125	-0.26125	-0.4111	-0.81415	1.05226	-1.72551
1.85739	0.91462	-0.26001	0.25798	0.16895	1.22361	-0.77281	-0.00514	0.97204	0.97204	0.59671	0.18149	0.37393	0.88308
1.85996	-0.05702	1.23413	1.8432	0.21045	-0.59033	2.02693	0.07579	0.08535	0.08535	-1.10862	0.03631	2.53213	2.27319
1.86253	-1.19528	0.99019	-0.44182	0.83942	-1.71536	0.72098	-1.33213	-0.01341	-0.01341	0.01932	1.26274	-2.4373	-0.20971
1.86509	0.37046	-1.88152	-1.31293	-0.61575	-1.30929	0.45913	0.98428	-1.62425	-1.62425	-1.06706	-0.48934	-0.16614	-0.55432
1.86766	0.76678	0.34791	-1.76139	-1.00898	0.18865	-0.20624	-0.81194	1.26239	1.26239	0.6119	0.82003	0.10122	0.18497
1.87023	-0.10674	-0.17377	0.01768	-1.08524	1.41562	-0.54743	-1.3701	-0.23946	-0.23946	1.13429	-0.62429	-4.50263e-05	-2.05913
1.8728	-1.08383	-1.14726	0.82893	0.85779	-0.46927	0.2853	-0.59316	0.26073	0.26073	1.5308	0.22973	-0.30577	-0.92926
1.87537	-0.90519	-1.10987	0.50425	-0.38517	0.06821	-0.27374	0.13678	1.3816	1.3816	-0.82198	0.562	1.457	-0.26409
1.87794	-0.9687	1.04013	-0.29432	0.72712	2.13977	-0.10066	0.27233	-1.56345	-1.56345	-0.34071	0.18495	0.83292	-0.91673
1.88051	-2.02402	-1.2372	0.59926	0.40657	0.61798	-1.20608	0.60905	0.14286	0.14286	1.35746	1.11632	0.10805	1.41448
1.88308	-1.98251	-0.56822	-0.69094	1.0847	1.31648	-1.31215	0.90755	-2.66671	-2.66671	-0.71723	1.05942	0.33731	1.03964
1.88565	-2.01841	1.3899	0.0044	-0.00845	0.22079	-1.28686	-1.52753	1.25912	1.25912	-0.79775	0.68492	0.29002	-0.50232
1.88822	0.0984	1.03802	0.22405	-0.1012	0.09871	0.93079	-0.91548	-1.28947	-1.28947	0.81084	0.82124	-0.74464	-0.0417
1.89078	1.02887	-0.93659	0.25533	1.43209	-3.03992	0.35705	-1.40352	0.59427	0.59427	0.66197	0.93956	1.09328	1.01039
1.89335	1.84633	0.38597	1.42205	0.68816	1.04245	-1.70325	1.80196	0.96313	0.96313	-0.27773	0.38468	-1.26071	-1.31651
1.89592	0.74202	0.01061	-0.92099	0.74376	0.68123	0.20576	-0.29968	-0.76458	-0.76458	-0.44932	2.30633	1.52565	0.34652
1.89849	-1.70786	-1.53115	2.06645	1.69532	-1.54902	-2.38162	0.42947	1.24849	1.24849	1.9245	-0.87302	0.75035	0.14111
1.90106	-1.92999	1.30687	0.92353	0.24344	-1.28494	-1.85967	-0.57231	-0.69547	-0.69547	0.66685	-0.29919	-0.75024	-1.27298
1.90363	-1.32172	1.05686	0.81276	0.89249	-0.63263	0.51688	0.27229	0.10418	0.10418	0.73018	1.54415	1.5117	0.31168
1.9062	-0.02366	-1.16148	-1.14071	-2.35937	-1.41756	0.55952	-0.71529	-0.45993	-0.45993	-0.30352	0.56663	-0.28704	0.20585
1.90877	0.86723	0.779	0.59016	1.80136	-0.67446	-1.78882	-1.51141	-0.45332	-0.45332	0.51654	0.68416	-0.0755	-0.51014
1.91134	0.72815	1.297	2.24664	-0.675	-1.12272	-2.07249	0.26675	1.92893	1.92893	-0.03266	-0.56601	-1.03156	-0.49601
1.91391	1.35982	-0.08239	0.74289	-1.23163	0.61197	0.3375	-2.2223	-0.18262	-0.18262	1.51117	-0.42884	-1.65865	0.91009
1.91647	-1.03451	-0.10944	1.799	0.03833	-0.58146	-0.45467	0.64461	-1.05227	-1.05227	-0.30692	-0.20151	0.97956	0.94461
1.91904	-2.01346	1.59651	-0.05152	-1.26026	0.2044	-1.54565	-0.83278	1.30569	1.30569	1.2286	0.1697	0.70931	0.27766
1.92161	-1.27906	0.00439	0.56272	-1.12052	-0.52019	0.79174	-0.33817	-1.06155	-1.06155	-0.51062	1.12658	1.06466	1.84165
1.92418	-1.54927	0.69633	0.3698	0.34967	2.42476	-1.31044	-1.36362	0.09766	0.09766	-1.03707	-0.19154	1.25355	-1.02564
1.92675	-0.30146	-0.74946	0.57179	0.55274	0.50547	0.34143	-2.82507	1.07106	1.07106	1.57245	1.81639	1.56971	-0.00563
1.92932	-0.17253	0.18138	0.63157	1.18507	0.0291	0.04927	-0.76703	0.74957	0.74957	1.86281	-0.22795	0.24688	2.44934
1.93189	1.15684	-0.98121	0.62743	1.00768	-0.91459	0.62618	0.60798	0.46249	0.46249	1.09211	1.95928	0.91998	1.22725
1.93446	1.26847	-0.54208	0.65507	-0.24136	0.08995	-0.40964	0.75933	0.74233	0.74233	1.33128	3.07917	-0.1196	0.51999
1.93703	-1.19233	-0.29273	2.50424	-0.27272	-0.67618	0.13517	0.07167	-0.32261	-0.32261	-1.37611	0.64819	0.14715	-0.38388
1.9396	-1.37167	-0.85425	2.06881	-1.55308	-1.63558	0.52737	-0.53132	-0.97513	-0.97513	0.5219	0.90771	0.18806	0.84705
1.94216	-2.03679	0.3423	1.36416	0.97041	-0.81401	0.32703	-0.95036	-0.91513	-0.91513	-1.1033	0.68343	0.56544	0.41579
1.94473	-0.43869	-0.02805	0.46016	0.84046	-0.21489	0.27463	1.45166	1.21714	1.21714	0.39041	0.65562	0.58741	-1.0538
1.9473	-0.78639	1.01888	-0.44236	1.70111	-0.89917	-1.82612	-1.33416	-1.61207	-1.61207	-0.48077	-0.3905	-1.48237	0.23665
1.94987	-0.30621	0.92891	0.81427	0.5941	0.7915	-0.33738	0.79057	-1.80172	-1.80172	0.42114	0.79767	-0.59474	-0.01687
1.95244	-0.48418	0.8838	-0.85945	-0.62074	-0.39467	-0.76979	-0.66035	-0.02066	-0.02066	1.27328	0.87699	-0.42081	-0.04623
1.95501	-1.18839	1.32619	-0.34821	-1.56844	-0.43812	-1.28374	0.68157	-0.56039	-0.56039	-1.17165	2.7566	0.2437	0.6374
1.95758	-2.05956	-0.46523	0.01423	-1.22308	-0.53568	-1.84304	0.55096	-1.10724	-1.10724	-0.40538	-0.80683	0.90077	-0.10665
1.96015	-0.54783	-0.32472	-0.63931	-0.38277	-1.19174	-0.65344	0.06179	0.04288	0.04288	-1.10724	0.6998	0.54883	1.32399
1.96272	-1.03873	0.12694	1.69821	-0.33207	1.40113	-0.86232	-0.62416	-0.08565	-0.08565	-1.04672	2.39668	0.98082	0.34579
1.96529	0.68125	-0.31054	2.76441	-0.96613	0.16975	-1.30238	-0.45245	-0.43996	-0.43996	0.37993	-0.43706	0.6473	0.29548
1.96785	-0.33541	-1.60905	-0.93888	0.75068	-1.23586	-0.15896	-1.16536	-0.98677	-0.98677	-0.75863	-0.26522	-1.45344	0.9566
1.97042	-1.15164	1.0378	1.27207	-0.96753	-0.81057	0.7581	0.40163	-1.23332	-1.23332	0.13226	0.30828	0.21885	0.96793
1.97299	-1.16355	0.80613	-0.14077	1.38396	0.71039	0.01163	-0.37791	0.72245	0.72245	-2.18891	0.96666	0.27709	1.58127
1.97556	0.16782	1.23525	1.00517	-0.40407	-0.05923	-0.40448	-0.76428	-0.45293	-0.45293	0.08532	0.86454	0.80531	-0.84383
1.97813	1.21789	0.05808	0.34232	-0.62787	-1.11146	-0.86204	0.32299	-0.07532	-0.07532	-2.85951	-0.6704	-1.49147	-0.02192
1.9807	-1.7205	1.12617	0.28626	-0.52583	-1.44914	-1.03479	0.30357	-0.16765	-0.16765	0.89712	-0.51681	0.56419	-0.11533
1.98327	0.07002	0.58402	0.18155	0.02047	-0.53337	-0.80493	0.16993	0.30211	0.30211	1.37142	-0.7166	1.09061	0.57346
1.98584	-0.57475	-1.05399	1.26106	1.46795	0.89852	-1.13221	1.22248	-1.69404	-1.69404	1.26785	0.9787	0.64151	-0.30391
1.98841	-0.54164	0.84297	0.58244	-0.35765	0.41411	-0.46122	0.32001	-1.65497	-1.65497	1.00031	1.34494	-1.61145	0.55201
1.99098	-1.22647	0.60811	0.91014	0.98225	0.81158	-1.21084	-2.74893	-0.27625	-0.27625	1.16702	0.62561	-0.50151	0.64345
1.99354	1.88518	-1.0806	-0.43982	-1.73716	-1.33635	-0.2724	-0.9323	-2.26139	-2.26139	0.95305	-0.2154	-0.32831	0.79607
1.99611	-0.52104	-1.14844	-0.74447	-0.12411	1.52946	-0.73216	1.25674	-0.4847	-0.4847	0.07611	0.02947	1.58031	0.98896
1.99868	0.09969	2.07833	-0.57409	0.36921	0.12679	-1.35172	0.42728	-0.18112	-0.18112	0.63101	1.88608	-1.14466	-0.97409
2.00125	0.27073	0.47117	-1.5612	-0.35229	-0.71218	1.74421	0.72843	1.36694	1.36694	-0.51484	0.18512	3.10182	-0.04215
2.00382	-1.87061	-0.87562	2.16642	0.58534	0.99421	-0.83291	-0.53598	-2.24752	-2.24752	0.37893	-0.74145	0.92645	1.64328
2.00639	-0.1602	-1.60363	-0.88779	-0.03167	-2.4528	0.44184	0.4015	1.07289	1.07289	0.56544	0.56062	1.13312	-0.57019
2.00896	-0.86133	0.12931	-0.61885	0.22249	-0.47385	-2.0679	-1.26493	0.0258	0.0258	-1.97386	-1.07457	0.60392	0.35589
2.01153	-1.20744	0.57981	-0.30218	1.57305	0.48579	-1.14934	-0.00526	0.49595	0.49595	1.41005	2.26717	-0.23938	1.00099
2.0141	1.79821	2.47211	0.58193	0.54131	-1.57749	0.70185	-0.31652	-0.48821	-0.48821	-0.50691	-0.31733	0.2014	1.45671
2.01667	-0.14403	1.4264	1.27899	0.708	3.07981	-2.79592	0.42905	-1.04675	-1.04675	0.09202	0.40892	0.65768	-0.81555
2.01923	-0.98914	0.21945	1.28414	1.22884	-1.47458	-0.09765	0.78675	-0.51045	-0.51045	1.83222	0.05994	0.90255	0.3457
2.0218	-0.66044	-1.04543	0.19022	-0.45132	0.42291	0.03297	-1.16883	-2.50339	-2.50339	-0.39212	1.5291	1.65266	-0.37916
2.02437	-0.5839	-0.95602	-0.80936	0.93468	1.15843	-1.61628	-0.64423	-2.28829	-2.28829	-1.3211	0.45369	0.03892	0.15157
2.02694	0.56445	-1.15599	0.57199	-0.04529	0.5424	0.97306	-1.17894	0.69677	0.69677	1.07454	0.67724	0.03649	-0.47163
2.02951	-0.43121	-0.9213	-1.33601	1.70285	1.36506	0.00507	-0.18723	1.6248	1.6248	-0.94007	0.7901	0.85696	-0.02295
2.03208	1.20775	-0.19262	0.22203	0.04908	-0.23867	0.51585	-1.24905	0.8437	0.8437	0.07741	1.66761	-1.37882	-0.65008
2.03465	-0.26228	-0.42333	1.58302	1.00305	-0.03422	0.09436	-1.41331	0.6545	0.6545	-1.9417	0.40623	0.75658	1.15045
2.03722	-0.53169	0.66411	-0.59529	0.08966	0.07888	-1.30433	1.47888	-1.1271	-1.1271	-0.29889	1.56305	-0.05329	0.1842
2.03979	-0.83403	-0.75891	2.00611	0.54819	1.05116	-0.39443	1.11569	-0.31959	-0.31959	0.89316	0.88868	-0.44588	1.59271
2.04236	-0.03502	-1.74077	0.51263	0.38794	1.16263	-1.94867	2.04979	0.26829	0.26829	0.1317	1.27534	1.10986	-0.03443
2.04492	-0.99811	0.6757	0.69512	-0.31031	0.11014	-0.8504	0.34177	-0.84777	-0.84777	0.63402	1.44125	-0.49297	0.72335
2.04749	-0.57385	0.62083	-0.50208	0.39402	0.22322	-0.60205	0.27878	0.52795	0.52795	0.3354	0.33669	0.68412	0.12404
2.05006	0.19174	0.43853	1.18693	-0.58639	1.0529	-0.10435	-0.64236	0.8454	0.8454	1.18664	1.13231	0.17942	-1.0841
2.05263	-1.08895	-0.78625	-0.6162	2.165	0.4835	-0.53524	0.05372	-0.01188	-0.01188	0.85412	1.18836	0.09741	0.44858
2.0552	-0.12905	0.65988	0.76916	-0.93541	-0.84452	-0.6184	-0.44012	-1.62955	-1.62955	-1.41693	-0.56554	0.17066	0.68328
2.05777	-0.00753	2.26041	0.31351	0.86736	-1.5857	-1.50823	0.64015	-0.000402138	-0.000402138	1.31383	-2.0099	0.99362	1.61625
2.06034	-0.70521	0.42147	-1.24987	-0.38687	0.06088	0.54712	0.80709	0.51071	0.51071	0.90687	1.06168	-0.16976	-0.87303
2.06291	-0.42443	0.47618	-0.51151	-0.2019	0.4272	0.59957	-0.32285	-1.32942	-1.32942	-0.27581	1.83095	-0.15548	0.69873
2.06548	-0.28707	0.11616	0.0041	-1.87861	1.07802	0.67063	-1.70144	-0.94265	-0.94265	1.08854	0.98749	0.42254	0.07369
2.06805	1.06774	-0.84502	-0.12813	0.40834	0.34208	0.1091	-0.43611	0.65014	0.65014	1.52902	0.07275	-0.36306	-1.77677
2.07061	0.64418	0.35224	2.24885	1.5162	-0.47852	-0.4596	-0.62176	-0.44818	-0.44818	0.41444	0.70827	1.78818	-0.66467
2.07318	-0.35051	1.91892	-0.64478	-1.06529	0.22019	-1.35154	-0.62974	-1.25523	-1.25523	2.16548	0.70764	1.15718	0.31809
2.07575	0.18072	-0.64881	-0.17692	-0.08541	1.89155	0.60971	0.28397	-1.6173	-1.6173	2.00026	0.14462	-1.53695	1.44701
2.07832	-0.06047	0.16343	-0.51065	0.09819	1.73536	0.10378	-1.22329	-0.23186	-0.23186	-0.35055	-1.36716	0.29818	0.305
2.08089	-1.50362	1.58063	2.30447	-0.63157	3.38166	2.36728	0.17124	1.49496	1.49496	0.74075	1.20538	1.44757	0.68735
2.08346	-1.1716	-0.1468	0.76621	0.41165	-0.19268	0.93485	-1.04152	-0.7109	-0.7109	1.33269	-0.05015	-0.10507	-0.00559
2.08603	-3.45691	-0.04506	1.95383	-0.74025	0.24825	-0.03351	-0.39537	-0.25027	-0.25027	0.75336	0.90559	1.66531	-1.14439
2.0886	-1.33037	1.50461	0.99584	-0.44867	0.79525	0.61556	0.39948	-0.02438	-0.02438	0.46873	-0.01673	0.70094	1.44787
2.09117	-1.49982	1.36802	1.53383	0.99181	1.5166	1.93578	1.0683	-0.2242	-0.2242	-0.73488	-0.15205	-0.50138	-0.06063
2.09374	0.21986	-0.29089	1.48452	0.0609	0.17992	-0.66209	0.12924	-0.52273	-0.52273	2.83909	0.4132	0.70693	-3.17134
2.0963	-0.88652	0.27872	1.8894	0.12161	0.01601	0.09297	-0.27286	0.13104	0.13104	2.00092	1.51095	2.52952	-1.6868
2.09887	-0.95916	0.10633	0.89455	0.25222	1.46945	-0.36346	2.46948	1.23318	1.23318	0.41631	0.63408	-0.10875	0.58395
2.10144	-1.48462	0.14279	1.69506	0.13723	0.33002	0.33013	-0.31102	0.88576	0.88576	1.31178	-0.35481	1.05444	2.02122
2.10401	-1.50911	0.4042	0.11363	-0.61603	-0.1108	-0.99231	-0.34045	-0.78661	-0.78661	0.87843	0.02334	1.08602	0.46219
2.10658	-1.1123	0.37577	0.09476	-0.9131	-1.36328	-1.30077	-1.96277	1.87449	1.87449	-1.01755	0.20967	0.78845	1.40859
2.10915	1.21432	0.23437	-1.91309	-0.7461	0.44093	-1.37071	-0.34082	0.23214	0.23214	2.13108	3.5163	0.60577	-2.28566
2.11172	0.76855	-0.91934	0.73923	0.34001	0.2203	1.25894	-0.57051	0.08872	0.08872	0.06953	-1.06674	0.40267	-2.5565
2.11429	0.2715	0.75731	-0.09581	0.55729	0.5872	0.26888	0.99149	0.5255	0.5255	0.55853	0.3314	2.33803	0.57678
2.11686	0.7854	-1.62638	-0.04759	0.05473	-0.55862	-0.03222	-1.35698	0.07339	0.07339	0.64798	-0.37927	0.05204	-0.01877
2.11943	-1.01109	1.71988	1.37729	-1.82499	-1.16111	-0.02149	1.37873	-0.22684	-0.22684	-1.36214	0.17123	0.61376	0.53806
2.12199	-0.6164	-0.57991	0.21527	0.43687	1.85444	-0.42435	-0.59355	-0.43138	-0.43138	-0.41423	1.2234	1.90005	-0.1238
2.12456	0.4616	-1.95678	-0.41074	1.59086	0.01521	-0.2567	-0.00756	-1.4532	-1.4532	0.70747	-0.18224	2.10213	-1.43555
2.12713	-0.21701	0.66015	0.84231	0.07862	0.06977	-0.6624	-0.29668	-1.40282	-1.40282	-0.02209	0.59501	0.78385	-0.16541
2.1297	-1.18093	1.11202	0.98841	-0.55623	-0.48977	0.62355	0.60135	-0.2614	-0.2614	0.82915	0.4011	0.50068	0.28691
2.13227	-0.59109	1.05007	-0.06786	1.09185	-0.99913	0.2057	-0.57877	0.19934	0.19934	-2.05318	-1.36454	0.55035	-0.01346
2.13484	2.33537	-1.68609	2.14714	-0.09889	0.74953	-0.19684	-0.17027	-0.67335	-0.67335	-2.40253	1.2604	-1.91685	0.65104
2.13741	-0.95331	0.50715	0.42837	0.61391	0.21424	-0.60342	0.11642	0.80227	0.80227	-1.51221	1.74115	0.19631	0.45993
2.13998	-0.29999	-0.32315	0.25712	1.85433	-0.43988	-0.37559	-1.6918	0.29026	0.29026	0.02229	0.07528	0.69939	-0.03416
2.14255	-1.2524	1.0584	1.91095	0.60661	1.07538	-0.24776	-0.74734	1.89207	1.89207	-0.64371	-0.33521	-0.28237	-0.09938
2.14512	1.41376	-0.98366	1.09981	-0.29397	0.35689	0.25367	0.18067	-0.79235	-0.79235	-0.10799	-0.61332	-1.0607	1.11983
2.14768	0.74028	-0.0263	-0.48573	0.54555	0.558	0.96397	-1.42439	0.30108	0.30108	0.21193	-1.05054	-0.6058	0.3961
2.15025	-0.86356	0.8203	0.08612	0.72608	0.29642	0.29082	-1.00943	-0.53525	-0.53525	0.43484	0.41556	0.95411	0.61007
2.15282	-1.87908	0.04	-0.32645	0.50141	0.7562	-0.77178	-2.23851	-0.58566	-0.58566	-0.89151	0.60071	0.59008	0.3093
2.15539	-1.54473	1.78604	-0.05982	-0.34946	-0.60732	-1.10542	0.05205	0.71932	0.71932	0.64961	-0.87541	0.56009	-0.12412
2.15796	-0.42784	1.78753	-1.17871	2.18459	-0.38419	-1.17823	-0.22036	1.23096	1.23096	-0.16669	0.68352	-0.06739	0.90828
2.16053	-0.13161	-0.51972	1.60446	-1.17668	-1.66578	-0.58711	2.38673	-0.004	-0.004	-2.17471	-1.58336	1.24644	-0.54188
2.1631	-1.96502	-0.42081	-0.24665	2.02136	1.87876	1.86383	-1.42655	-0.35101	-0.35101	0.96942	1.91495	2.43319	-0.1273
2.16567	-0.92122	1.70968	0.20608	-0.58953	1.25812	0.98666	-0.22053	-1.58782	-1.58782	-0.09533	-1.52071	-0.00191	1.43679
2.16824	-0.41165	1.40465	0.52039	-0.08237	-0.79769	1.42066	-0.51664	-0.93303	-0.93303	-0.39627	1.50992	0.80169	3.29745
2.17081	1.45055	0.05408	0.31113	-0.36721	1.23412	-1.59098	-1.14194	-1.06591	-1.06591	0.54438	1.9162	0.84964	-0.17633
2.17337	-2.14043	-1.66722	-0.25677	-0.16575	1.86981	0.6794	-2.04666	1.09402	1.09402	1.78895	1.62926	-0.6652	-0.88404
2.17594	0.56668	-0.04708	1.40644	0.99504	-0.8675	0.64833	-0.70067	0.89012	0.89012	-1.3131	1.6603	-0.25216	1.62344
2.17851	-0.28655	2.23711	0.79839	0.83908	1.17034	-1.10102	-0.16837	0.99586	0.99586	0.72976	-0.69206	0.85471	-0.33618
2.18108	0.62161	0.13206	-1.22812	-0.70155	-1.62823	0.66351	-1.98932	-0.95349	-0.95349	0.95029	-0.44572	-0.27741	-0.29451
2.18365	1.70758	1.37086	0.07408	-0.57308	0.27169	1.43084	-0.88805	2.01219	2.01219	1.43586	-1.26508	0.57299	1.08994
2.18622	-0.58874	-0.10266	1.33267	-1.13854	1.79953	1.43778	0.70839	-2.28992	-2.28992	0.08344	2.36195	1.23354	1.40765
2.18879	1.07967	1.27193	-0.78342	0.22445	0.1305	1.07567	-0.63337	1.10603	1.10603	1.15228	-0.33546	2.07999	-0.63417
2.19136	-1.17833	0.88032	0.76518	-1.59817	-0.93853	-1.45944	-1.07913	-0.62343	-0.62343	1.00952	-0.36414	-2.63795	-0.17319
2.19393	0.60429	-0.64269	0.02692	-0.36774	0.97959	2.89285	-0.39941	-2.00218	-2.00218	0.78933	2.15484	0.30268	-0.5074
2.1965	-0.41716	-0.26156	0.37738	0.21208	1.38168	-0.41055	0.92964	-0.0097	-0.0097	2.16537	-0.38247	-0.39823	1.63421
2.19906	-0.02333	0.92329	-0.24705	-0.61996	-0.00261	0.53366	0.93547	0.84538	0.84538	0.82766	0.8705	-1.13113	1.29202
2.20163	0.41671	-0.92186	-0.98394	0.4126	-1.03928	-0.51955	0.70262	0.22302	0.22302	-0.68629	-0.9358	2.71647	1.96795
2.2042	-0.70998	0.60705	-0.55856	0.53948	-1.02639	0.5265	1.26255	-0.04817	-0.04817	-0.42056	0.11771	-0.50216	-0.21164
2.20677	-1.14012	1.30791	1.69437	-0.08986	0.69536	-0.02512	-2.09615	-1.19086	-1.19086	1.43008	1.05552	-0.90722	-0.14903
2.20934	0.2911	2.51424	0.48934	1.44881	-0.32951	0.22057	-1.75607	1.45885	1.45885	-0.6611	1.35251	1.22004	1.28201
2.21191	-0.24691	0.91063	-1.54971	0.56086	1.18735	1.87539	-0.20357	-0.36864	-0.36864	1.08487	-0.99779	0.2675	1.04299
2.21448	1.70891	1.18585	-0.38785	0.2195	-0.68722	-1.53658	1.38221	-1.19367	-1.19367	0.41678	1.7907	1.03469	-0.62767
2.21705	-0.41053	-0.0056	0.46286	1.82232	1.34294	-1.18166	-0.48133	-0.37678	-0.37678	-1.54031	2.27186	0.72164	1.10121
2.21962	0.53834	-0.16	1.08279	-0.7285	-0.29903	-1.23916	0.47577	-0.05	-0.05	1.22605	0.97089	0.42617	-1.13211
2.22219	1.15299	0.11963	-0.19221	0.43677	1.9215	-1.91961	0.99996	0.13575	0.13575	0.57779	0.36046	0.89346	-0.88883
2.22475	-0.4604	-0.69004	0.98034	-1.32206	0.03042	-1.62387	0.66485	-0.19867	-0.19867	0.42999	0.81623	0.63876	1.56308
2.22732	0.65332	0.5264	2.24736	0.12927	1.04083	0.03655	1.60257	-0.13281	-0.13281	-0.7271	-0.86576	-0.37148	0.06064
2.22989	-1.22715	1.44293	1.24961	1.38545	-0.02176	0.32215	-1.04229	0.70939	0.70939	-1.79039	0.96984	-0.14154	-0.58983
2.23246	-0.56181	0.01696	1.08736	1.91595	0.29407	0.68593	-1.12277	0.71518	0.71518	-0.95353	-0.1931	1.59128	-0.32685
2.23503	-1.71934	-0.44258	-0.26251	0.72434	-1.0968	-0.72152	-0.49899	-0.13692	-0.13692	-0.50651	0.65827	-1.75576	-0.39946
2.2376	-1.21621	1.51092	1.99385	-1.36718	-0.15895	-1.71053	-1.78971	0.68675	0.68675	1.51335	0.27637	0.07572	1.24262
2.24017	-0.48424	2.01133	0.44075	-0.23947	0.9702	0.21958	-0.18542	-0.08663	-0.08663	1.73154	-0.20796	-0.53593	-0.09855
2.24274	0.05931	0.01051	-1.10412	1.0641	-0.07882	-0.32233	0.58978	-0.02129	-0.02129	-0.7265	-0.37878	0.16561	0.47074
2.24531	-1.57808	-0.72273	2.11491	0.21436	0.52219	0.24785	-0.96509	-0.72596	-0.72596	0.37118	-0.49081	0.31172	0.13385
2.24788	-1.26073	1.162	-2.07633	1.3838	0.13378	1.24788	0.2511	1.08313	1.08313	0.02278	-0.12566	1.14281	0.72267
2.25044	-0.59402	0.34341	-0.42146	0.68242	0.01046	-0.27174	-1.61268	-0.2909	-0.2909	0.16714	0.37461	0.17682	0.47571
2.25301	-0.23056	-2.20851	-1.29782	0.58984	0.26881	-1.73704	0.53951	-1.27006	-1.27006	-0.10403	1.4315	0.6685	2.02942
2.25558	-0.69911	1.5908	1.53531	-0.73297	-1.58449	-1.19239	0.03256	-1.37076	-1.37076	-1.14206	-0.30319	0.36811	-0.47148
2.25815	-1.02034	-0.97806	-0.31716	1.36032	-0.40192	-1.04485	-1.39917	-0.21921	-0.21921	0.3033	-0.45624	0.79796	0.89801
2.26072	-1.29287	-0.64399	0.81484	-0.55358	-0.06464	-1.98483	-0.16919	0.02717	0.02717	-0.46689	2.44614	0.10957	-1.07508
2.26329	0.45508	0.5136	-0.09745	0.23406	1.77677	-0.05555	-0.87339	-0.23312	-0.23312	0.07689	0.37025	-0.11341	1.96797
2.26586	-1.52061	0.55735	0.23821	0.04831	0.14595	0.37202	-1.4617	-0.25058	-0.25058	1.14306	-0.90015	0.99068	0.28517
2.26843	-1.95145	-0.3257	-0.4733	1.24438	3.01011	-0.72739	-0.20743	-1.31634	-1.31634	0.48367	-0.19113	0.54849	-1.69742
2.271	-2.99336	-0.53722	1.21358	0.33628	-2.12853	-0.49855	-0.64152	-0.83769	-0.83769	-0.4056	0.48935	0.89688	1.00017
2.27357	0.69142	1.17058	-0.81741	-0.49535	-0.306	0.80313	-1.08	0.08409	0.08409	1.52977	1.58736	-0.06042	-1.62096
2.27613	-2.7597	-1.4137	0.84639	1.04051	0.92939	0.62553	0.47403	-0.05422	-0.05422	0.57914	1.55575	0.08641	0.9439
2.2787	-0.02533	0.79017	-0.21005	-0.83833	-1.00966	-1.28094	1.12366	-1.3059	-1.3059	0.52522	-0.22606	-0.32498	-0.37695
2.28127	1.51563	1.31556	0.78641	0.34303	-1.65433	-0.28472	-0.99453	0.67771	0.67771	-0.10552	0.49549	-0.17745	1.88732
2.28384	-0.61911	0.49037	-0.71413	-1.16599	-0.61969	-0.2624	-1.28994	-0.29029	-0.29029	-0.16077	0.32371	1.19508	0.23734
2.28641	-0.23747	0.59975	1.31132	-0.86932	-0.45466	1.11658	0.45823	0.32199	0.32199	0.83639	-0.91481	-1.62756	0.93932
2.28898	-0.51021	-1.2182	-0.24833	-0.91105	-0.71939	-1.067	-0.42821	-0.77847	-0.77847	-1.78276	1.47335	0.32384	-0.56783
2.29155	-0.78535	-1.80386	0.45463	1.94072	1.0815	-0.03157	0.9084	-0.67305	-0.67305	0.11275	-0.55994	0.28425	-0.30398
2.29412	-1.13078	0.92539	3.27824	-0.2848	-0.42894	-0.25614	-0.84692	0.06651	0.06651	0.92947	0.89986	0.16195	-1.50727
2.29669	-0.19119	-0.62749	0.11075	-2.70631	1.94566	-1.04394	0.31743	0.23115	0.23115	1.94654	1.89806	-0.50283	0.17497
2.29926	-0.68515	-0.2094	1.70488	1.23018	-0.47118	0.2583	-2.12892	0.37525	0.37525	0.44438	1.10761	0.69885	-1.59722
2.30182	-1.13306	-0.87359	-0.23715	-1.90655	-0.28723	0.92828	0.17374	-0.39805	-0.39805	0.8048	-1.56366	1.55173	-0.15831
2.30439	-0.546	1.42157	1.70987	0.5472	0.87801	1.70872	-1.25169	1.30286	1.30286	2.15318	0.98061	1.25009	0.75132
2.30696	-1.57651	-2.40445	0.60767	-0.45956	0.27108	-0.29375	-0.36753	0.44169	0.44169	-1.01963	1.86287	0.20693	-0.10926
2.30953	1.30446	0.41252	1.26903	-0.22271	1.78288	-0.41826	0.86976	-0.85065	-0.85065	0.53799	1.08846	1.61617	1.26452
2.3121	0.67267	0.07845	1.88896	1.62394	-0.45452	0.76969	-0.87528	-0.20919	-0.20919	1.35028	0.02033	0.98883	0.27808
2.31467	0.35061	0.20395	1.83963	0.50708	0.73561	-0.9826	-1.04671	-1.58473	-1.58473	0.28449	0.93988	-1.8048	-1.75641
2.31724	-1.64281	0.56746	-1.01506	-0.0361	2.36708	0.83086	-0.31076	-1.31087	-1.31087	0.20653	0.22803	1.25491	-0.42128
2.31981	-0.40298	-0.31327	-0.38772	-0.24861	1.28367	1.55408	-0.18749	1.09173	1.09173	-0.19425	-0.55637	1.07246	0.13705
2.32238	-1.15931	0.69977	-0.15542	-0.19983	0.79331	0.48372	-1.71925	0.44583	0.44583	-0.45578	-1.06503	-0.71522	-0.00833
2.32495	0.39112	-0.85398	0.00562	0.70307	0.78114	-0.29914	1.04653	-1.50416	-1.50416	1.63931	0.6179	1.56157	0.83613
2.32751	-1.10565	0.33984	0.04257	-2.64556	0.76894	-0.8638	0.22274	-0.41558	-0.41558	1.40691	0.14071	1.15613	-1.62391
2.33008	0.24442	0.9738	-1.6631	-0.37057	0.62071	1.61385	-1.38402	-1.86777	-1.86777	-0.45106	0.12346	0.37454	3.50068
2.33265	1.07153	0.59087	-1.37147	-0.98311	-0.48549	-0.28224	-0.78978	0.18063	0.18063	-0.61279	0.94558	-0.000817536	0.38265
2.33522	0.96589	-2.20593	-0.02441	0.19574	1.81725	1.0501	0.00771	0.64976	0.64976	1.25759	0.35083	0.18689	1.26605
2.33779	-2.54738	-1.33345	1.62148	-0.56145	-0.96946	1.13081	1.2637	0.48733	0.48733	-0.12032	0.69412	0.53999	-1.12942
2.34036	-1.24843	1.35222	-3.75114	-0.00413	-0.03438	0.41748	-1.50454	-0.33523	-0.33523	1.04519	-0.24908	-1.38586	0.78007
2.34293	-0.07777	-0.14075	-0.43361	0.06397	-1.78303	-1.36141	-0.48207	1.33744	1.33744	0.1062	0.89995	-2.12841	0.20641
2.3455	-1.40528	-0.20492	1.48607	0.856	0.44662	-1.04443	1.09658	-0.87897	-0.87897	0.04722	2.00485	0.35044	0.73738
2.34807	1.0463	-0.3906	-0.34477	0.10649	0.82105	1.47324	-0.00261	0.15998	0.15998	-0.5221	0.64703	0.64053	1.85739
2.35064	0.85545	-0.00554	0.80753	-1.13191	-1.74741	-0.83643	-0.5957	0.81399	0.81399	-1.89438	-0.32034	0.18104	1.34149
2.3532	-1.24355	-0.41676	-0.45322	2.79592	0.69805	0.24832	-1.89066	-0.79771	-0.79771	-0.39702	1.1113	-1.83268	-0.54831
2.35577	-0.39353	-0.18721	1.12297	-0.3297	-0.47255	-1.13742	-0.8574	0.89515	0.89515	0.19427	-0.83009	1.62384	-0.28311
2.35834	-0.6084	-1.33779	1.40215	1.19039	-0.19093	-0.14966	-2.00853	-0.82155	-0.82155	-1.01522	-0.13121	0.96723	-0.61843
2.36091	-0.80705	-1.36975	-1.71168	1.64061	-1.12342	0.13904	1.14624	-1.63087	-1.63087	1.35807	0.29681	0.44682	-1.66484
2.36348	-0.71339	-2.29493	0.47166	1.12018	-0.47907	1.70957	0.1057	-1.6764	-1.6764	-0.16983	0.96164	1.29415	-0.38765
2.36605	-0.56858	-0.0336	-0.78393	0.92799	0.62719	-0.85202	0.12341	-2.28391	-2.28391	0.42009	0.38137	-1.34706	-0.4001
2.36862	-0.94073	0.58963	0.09513	-0.44913	0.86537	1.42465	-1.02796	1.0738	1.0738	0.09597	1.87622	1.3317	0.54928
2.37119	0.17855	0.6792	0.46732	0.484	-0.42621	0.29588	-2.12171	2.70961	2.70961	1.32318	1.14705	2.10467	0.40136
2.37376	0.15127	-1.10908	0.23498	-0.60114	1.37678	1.05477	-0.73646	-0.43486	-0.43486	-0.29223	-1.47049	-2.65971	-0.50756
2.37633	1.70183	-1.2477	0.81949	0.65391	0.7631	0.31142	0.69439	-0.22777	-0.22777	1.56313	3.02893	1.18261	-0.10346
2.37889	0.0976	0.74251	1.25875	2.13585	-0.07634	2.34191	0.54515	-1.54328	-1.54328	1.06613	-0.38782	1.57161	0.61607
2.38146	-1.20427	0.12575	0.49879	-1.41994	0.22381	-0.63832	0.85365	0.12205	0.12205	1.2857	-1.72439	0.5758	-0.56905
2.38403	-0.1613	2.30692	1.32754	1.69974	-0.46733	-1.02585	-1.25177	-0.65538	-0.65538	1.2459	-0.6565	0.74058	1.93479
2.3866	0.86451	1.46953	1.67621	-0.21248	-0.2253	1.592	-3.05121	-0.11292	-0.11292	1.97949	3.11483	1.50462	1.45834
2.38917	0.2789	0.18663	0.38719	-0.87274	1.40359	0.77176	-1.37243	-3.00194	-3.00194	-0.96065	1.43584	0.33668	0.33991
2.39174	1.39848	1.9159	1.8309	0.3547	1.13729	-1.68652	-0.90076	0.69021	0.69021	0.21617	1.43719	-1.27554	-0.73928
2.39431	0.47882	1.36053	0.29346	0.17572	0.90842	0.03788	0.7286	-1.63074	-1.63074	1.50611	-0.34567	0.26705	0.1998
2.39688	-0.75127	0.36783	-0.55717	0.59945	-1.19745	0.11837	-0.65242	1.8054	1.8054	0.25593	-0.55264	-0.11837	1.59052
2.39945	0.38909	1.16239	0.43235	0.43973	0.95569	0.28231	1.856	-0.44203	-0.44203	0.39802	0.18892	2.06698	0.01259
2.40202	-1.19341	-0.13226	0.26892	0.26011	-2.07496	-0.30992	-0.23418	0.98965	0.98965	0.00819	-0.01605	-0.08293	-0.32576
2.40458	-0.26698	0.20098	-0.36578	-0.37798	0.86545	0.83627	-0.00513	1.76001	1.76001	1.00462	0.59678	-0.17239	-0.33956
2.40715	-0.53825	-1.24377	2.87785	0.164	-1.16692	-0.10698	0.7489	-1.89004	-1.89004	0.65984	-0.30549	-1.47881	-0.61128
2.40972	-1.51299	-1.74536	-0.5186	0.22924	-1.28737	-0.74882	0.19659	0.56962	0.56962	0.7198	0.02413	1.14971	-0.18088
2.41229	-1.66788	0.82972	-1.72118	0.99058	-0.51456	1.11426	0.29705	0.12934	0.12934	0.73922	0.59674	0.85339	-0.28834
2.41486	-0.02246	1.26022	-0.70982	-0.30655	0.24767	0.17478	0.07976	0.54262	0.54262	0.45301	0.88084	0.57555	-0.70229
2.41743	1.51134	2.1967	2.69774	0.57648	0.92106	0.35949	-0.24573	1.70834	1.70834	-1.08555	-0.2252	0.73984	0.85937
2.42	0.32877	-0.17869	0.58573	-1.7297	0.11406	0.43905	-0.25143	-1.5874	-1.5874	-0.4588	-0.04008	0.81951	0.77721
2.42257	0.02373	0.52133	1.91031	-1.01742	0.11618	-0.77377	1.15819	-1.0092	-1.0092	1.21994	-0.76992	0.96211	-0.70072
2.42514	-0.43993	1.05911	-0.16282	-1.20553	2.89169	-0.33041	2.58888	0.27868	0.27868	0.89495	2.20038	0.40905	1.67715
2.42771	0.20384	1.2489	0.33996	-1.84776	1.0299	0.88396	-1.15948	-0.04012	-0.04012	-2.88703	0.38878	-0.30258	2.2204
2.43027	1.4847	-0.16072	0.80216	1.47795	-0.37982	0.54571	-0.99175	-0.15004	-0.15004	1.15396	1.1606	0.27088	-0.65275
2.43284	0.29731	0.08605	0.34836	1.18642	1.32642	1.41109	1.2608	-0.26119	-0.26119	-2.06801	1.4818	-0.206	0.91254
2.43541	0.83167	0.64624	-0.18198	-0.63468	1.71708	-0.20469	-0.03387	-1.57796	-1.57796	-0.47636	0.5068	0.17525	-0.56555
2.43798	-0.14429	-0.21278	-0.29604	1.1446	0.12466	-0.55284	-0.64498	1.74291	1.74291	-0.85817	1.21758	-1.28706	2.8078
2.44055	-2.60517	0.61205	-1.5036	1.73007	0.06567	0.29157	-1.15516	0.85559	0.85559	0.51272	-0.34534	-1.02921	-0.59702
2.44312	0.0538	0.29753	1.74249	1.886	0.14714	-1.63023	-0.61666	-0.5169	-0.5169	-1.24805	-1.25524	2.04958	-0.89845
2.44569	-0.29044	0.52522	0.59713	-1.25501	0.90293	0.06833	0.57747	-0.82277	-0.82277	0.48582	-0.64459	1.10879	0.54182
2.44826	-0.09574	0.17415	1.73486	0.90865	0.38793	1.11108	-1.51142	-1.4358	-1.4358	1.07621	0.98804	0.76587	1.21488
2.45083	0.28868	-0.7496	0.78564	-0.8122	0.48882	-0.28567	-0.38012	-0.34259	-0.34259	0.68559	0.39219	-0.16049	1.26869
2.4534	-0.91331	1.39292	-1.61039	-1.02112	0.66934	0.85045	-1.57274	0.62322	0.62322	0.18747	1.67269	1.07189	0.63518
2.45596	-0.40129	-0.467	0.90114	0.07213	0.69038	0.46704	0.52845	-0.22558	-0.22558	-0.65325	2.11139	-0.15193	1.07951
2.45853	0.81386	0.0815	-0.04767	-0.05661	0.15179	1.08953	0.02924	1.48405	1.48405	0.32559	-0.97694	1.56405	0.51142
2.4611	-1.35181	-2.37761	0.60093	-0.53487	1.8127	-1.59517	0.74764	0.92096	0.92096	1.20463	-1.15083	0.35187	0.95728
2.46367	0.02322	-1.55572	-1.18983	1.53299	-0.53548	-0.85831	0.25033	0.3294	0.3294	0.11063	1.34266	0.45218	-0.74609
2.46624	-1.49286	0.60415	0.1699	1.16355	0.75337	-1.41243	-0.33995	-2.18921	-2.18921	0.04411	0.58377	3.09005	0.25328
2.46881	0.23479	0.79531	-0.40629	0.14045	-0.02806	1.02432	0.10597	-0.08485	-0.08485	1.86263	-1.83037	1.05611	1.02483
2.47138	-0.46324	0.72324	0.52058	0.37642	-0.04851	-1.16498	-0.20466	-0.66999	-0.66999	1.08894	0.05889	0.58114	1.42067
2.47395	0.25491	-0.25197	0.7311	-1.11732	0.69414	-0.19696	-0.80294	0.0512	0.0512	0.71549	-0.00751	0.85128	-0.8894
2.47652	-0.44411	0.54303	0.95895	-0.58239	-2.67075	0.09499	-0.92254	0.6782	0.6782	-0.75457	0.57096	-0.5612	-1.46515
2.47909	0.20418	-1.12145	1.07856	0.21821	2.11045	0.76617	-1.04259	-0.04775	-0.04775	0.22946	1.79245	-0.45969	1.30446
2.48165	-0.51379	0.76712	1.03588	1.34762	1.30797	-0.1565	1.0885	1.64278	1.64278	-0.40546	0.41813	1.23339	-1.11359
2.48422	1.27715	-0.03084	0.79409	1.67228	0.97051	0.11374	-0.33755	-0.04118	-0.04118	0.67631	1.88714	0.13454	2.3807
2.48679	0.25927	0.33965	0.96843	-0.52689	0.14777	-0.06586	-0.50018	-0.41323	-0.41323	-1.24957	0.6174	0.06164	1.14117
2.48936	0.20798	0.9013	1.10622	0.52411	0.74965	1.03027	-0.48808	0.24228	0.24228	0.22921	3.13485	0.42164	-1.80655
2.49193	-1.85447	-1.08408	-1.22423	1.96784	0.38681	0.00284	0.52075	-0.3431	-0.3431	-0.87605	1.9979	-0.3037	-1.57982
2.4945	1.11138	0.52628	0.69355	1.91676	-0.44817	1.97157	0.78952	-0.45912	-0.45912	-0.5198	1.48811	1.47307	1.18373
2.49707	0.64573	-0.06331	0.17371	0.05351	0.9657	-0.57693	0.71639	-0.92325	-0.92325	-0.39853	0.07818	0.09441	-0.47758
2.49964	0.57676	0.11232	1.60049	-0.11771	-0.28811	0.23444	-0.46301	1.07719	1.07719	-0.63859	0.59555	0.32508	0.82624
2.50221	-0.95671	-1.22764	-0.35971	-1.39705	-1.57615	-1.56452	0.50487	-0.74413	-0.74413	-0.83738	0.77781	-0.38214	0.99476
2.50478	-0.76056	1.37607	0.73635	-0.817	0.7625	-2.24773	-1.66344	-1.16821	-1.16821	1.06876	1.73738	1.76006	0.74489
2.50734	1.20187	-0.43754	0.50878	1.62137	0.41891	0.20917	0.20537	-1.00138	-1.00138	0.5661	-0.2581	0.03836	0.61038
2.50991	-0.38901	0.09786	1.24707	-0.21978	1.45774	0.96713	0.19564	0.9439	0.9439	-0.34467	0.20059	-1.59396	1.54267
2.51248	1.78591	-0.82543	0.69444	0.13481	-0.35953	-0.61024	0.76802	1.20921	1.20921	0.92868	0.63468	1.0376	-0.18221
2.51505	0.12278	0.07257	1.03309	2.03004	0.53504	-0.03274	1.41867	1.07606	1.07606	1.70382	2.68887	2.81386	-0.82721
2.51762	-0.49667	0.1752	0.71457	-1.6814	0.2904	0.77281	-2.15312	0.41286	0.41286	-0.40693	0.10079	-1.57982	-0.62897
2.52019	1.09973	2.57037	-0.89223	0.61073	1.19425	0.01403	-0.4797	-1.04634	-1.04634	1.30367	1.11752	0.55938	0.35521
2.52276	0.08494	-0.03249	-0.00477	1.47574	1.01218	1.07323	0.2321	-0.22671	-0.22671	-0.61341	2.71724	-0.97034	-1.03387
2.52533	-0.66311	0.37519	0.79634	0.20954	-1.43592	-0.20056	-0.0841	0.60083	0.60083	0.69129	1.00423	-0.46787	0.29362
2.5279	-0.34426	0.78072	-0.65957	1.04443	0.58541	-1.5341	1.58378	0.69895	0.69895	0.64346	1.57641	0.83469	0.34592
2.53047	-2.00785	-0.17168	2.15435	0.64381	0.86638	0.42925	-0.85694	-1.12861	-1.12861	0.72041	-0.31003	3.48789	2.27217
2.53303	0.07941	-0.95905	-0.49055	-0.2909	0.21503	0.61294	-0.64565	2.02422	2.02422	-0.47113	0.06593	2.0316	0.0227
2.5356	-1.15565	-0.69056	1.58135	1.83526	-1.11365	-0.04373	-0.1931	2.16086	2.16086	-0.67251	1.37553	-0.46368	-0.52619
2.53817	-0.13585	0.67481	2.02295	2.06447	1.71741	-0.25046	-1.22955	0.51555	0.51555	0.13093	1.59593	0.27618	0.29371
2.54074	-1.10637	0.81279	0.5225	1.17322	-0.72537	-0.34906	-0.23923	0.31309	0.31309	1.06778	0.57339	-0.35088	1.6549
2.54331	-0.22841	-0.21548	-0.32441	1.90055	0.18025	-1.15521	0.4715	-0.30201	-0.30201	0.20131	0.98551	0.34417	1.8897
2.54588	-0.30157	1.4399	0.57723	1.37119	0.11589	0.06615	2.06307	1.18894	1.18894	1.0964	-0.11577	0.02636	-0.656
2.54845	0.74064	0.56451	-0.76119	1.92678	0.72516	1.63706	-0.29583	0.56453	0.56453	-1.49691	-1.24521	-0.45012	0.33449
2.55102	-0.39653	0.80927	1.36327	1.06983	0.94484	-0.5668	0.13331	-0.50544	-0.50544	1.0201	0.56972	0.15928	-0.91835
2.55359	-0.90397	-1.37845	0.67544	-0.03897	0.27012	-0.84347	0.6236	0.13734	0.13734	-0.40535	1.80972	-0.2492	0.58012
2.55616	-0.00932	0.33265	-2.23787	-0.51237	0.5937	-0.3688	0.37281	0.53681	0.53681	-0.99789	1.63977	0.44571	1.28905
2.55872	1.15245	1.92342	0.6917	0.31886	1.439	-1.13344	0.27407	0.39863	0.39863	1.68322	1.26165	0.34692	0.32594
2.56129	0.05641	0.51708	0.56922	0.26177	-0.23546	-0.10524	0.19679	-0.5024	-0.5024	-1.41046	0.81666	1.29261	0.23372
2.56386	0.84863	-1.09362	-0.15075	-0.07228	-1.56584	-0.09467	-0.54605	-1.55781	-1.55781	0.92049	0.66228	-0.11682	0.40445
2.56643	-0.11151	2.25764	-1.22544	1.5821	-0.05888	-1.4624	-0.20331	1.01116	1.01116	0.13085	0.52863	0.81757	1.00012
2.569	-1.03476	2.25234	1.12789	1.16115	0.8189	0.85765	0.66279	1.12878	1.12878	0.65289	0.85878	-0.36278	-1.36881
2.57157	-1.2394	-1.19089	1.0619	0.91147	-0.23327	-0.04154	-0.2062	0.49915	0.49915	0.348	0.91457	1.12167	2.09939
2.57414	0.21771	1.34351	1.39954	0.89302	-1.16237	0.79381	1.73784	1.10992	1.10992	0.50876	0.75963	-1.01825	-0.15991
2.57671	-1.06608	1.42648	0.6145	1.08738	-0.78846	-0.13116	-0.70168	1.98473	1.98473	-1.0734	0.24336	1.12204	0.1329
2.57928	0.53053	-0.09075	0.91853	0.73835	-1.40914	1.89852	-0.20143	0.78968	0.78968	0.53408	0.40579	1.62872	-2.42298
2.58185	0.91643	1.18213	2.61798	0.44571	-1.88709	0.54325	0.40435	1.92357	1.92357	-0.11529	1.82196	0.46599	1.16196
2.58441	0.87753	0.69161	1.57587	1.6316	0.25927	-0.78806	0.14953	-0.1199	-0.1199	1.16991	-1.94473	-0.25636	-0.90909
2.58698	0.39488	0.06849	1.74745	-0.04728	-0.2232	-0.8008	-0.48676	0.43492	0.43492	1.20323	-0.39154	2.3215	-0.58667
2.58955	-0.07438	0.53254	-0.13874	-2.47009	0.59886	-1.58064	-0.27685	1.43061	1.43061	-0.16531	-1.5412	-1.37103	-0.41304
2.59212	-1.86981	-0.70046	-1.86205	0.0322	-0.612	-1.1414	-1.07953	-0.77334	-0.77334	-0.45624	0.21548	0.35207	1.07969
2.59469	0.02412	0.04399	0.81064	0.01273	-0.21889	0.70189	-0.1924	0.63951	0.63951	0.90403	0.0782	0.45013	0.89277
2.59726	-0.68615	-0.11085	1.0761	-0.0871	1.39944	-0.40659	-1.54308	0.5637	0.5637	1.29437	1.61219	-1.55146	-0.01739
2.59983	0.99415	1.07815	0.3369	0.30947	-0.46161	0.26393	1.14469	-0.92184	-0.92184	0.26878	0.57358	1.30206	-0.87448
2.6024	-0.35253	-0.49493	0.24955	1.26994	1.02373	1.6111	1.30507	-0.80057	-0.80057	1.19253	-0.70843	0.94163	1.25538
2.60497	-0.83048	0.15767	1.44684	0.17008	-1.02477	0.392	0.81379	-0.17016	-0.17016	-0.55147	1.81709	0.26747	0.64016
2.60754	0.19717	-0.25453	0.31795	0.4864	1.27775	1.80049	-0.75831	-0.44776	-0.44776	0.00212	0.69607	0.56507	0.13613
2.6101	1.75134	2.0096	3.377	-0.2506	-0.0674	0.62853	-0.95498	1.36624	1.36624	0.24986	-1.0247	1.81707	0.40372
2.61267	0.59856	0.67669	0.46005	2.51885	0.98079	-0.42002	-0.78845	0.40625	0.40625	1.15462	-0.00866	1.3725	0.5977
2.61524	-1.48187	0.02923	-0.25408	0.40459	0.41862	0.27414	2.62882	-0.26508	-0.26508	1.35571	0.1761	-1.49116	0.18877
2.61781	1.56125	-1.54451	-0.09713	0.76003	-1.92364	-0.26932	-0.75084	1.05301	1.05301	2.11725	1.48374	1.45638	1.73859
2.62038	0.43761	1.17456	0.77549	1.152	1.85777	0.18249	-1.10789	-0.60147	-0.60147	0.68029	0.79945	1.61759	1.99734
2.62295	-2.36541	1.88133	1.72676	1.85058	0.42147	0.69544	-1.10045	-0.63689	-0.63689	1.07364	1.0448	1.47503	1.1298
2.62552	-0.47888	0.70485	-1.31465	-0.1978	-1.03991	0.354	0.79208	-0.02848	-0.02848	1.06326	-0.55954	0.04821	1.4864
2.62809	-0.01261	2.16587	-0.05882	0.37997	0.94511	1.29777	1.71381	-0.35179	-0.35179	1.78851	0.70644	-0.12352	1.69965
2.63066	-1.32148	1.46259	1.26191	-1.40409	0.19203	-1.6538	-1.84375	0.71151	0.71151	0.76564	-0.45011	0.71174	1.34776
2.63323	-0.28078	0.87656	0.32958	0.79234	-0.31979	0.33397	0.68189	0.89369	0.89369	0.81903	-0.04633	-1.18056	0.29368
2.63579	-1.0589	0.57578	-1.28018	-0.18619	0.9246	-0.30133	-2.89577	0.09415	0.09415	0.35803	-0.55968	0.90575	0.29445
2.63836	-1.45634	1.11079	3.85448	-2.94398	0.12848	-0.94631	1.04884	-0.29575	-0.29575	-0.28293	1.13515	1.22213	0.46497
2.64093	0.72936	-0.75778	0.15257	0.47082	0.5386	-1.21186	-0.93876	-0.15383	-0.15383	0.18393	1.27345	-0.10564	0.27119
2.6435	2.59179	1.03732	0.64897	1.35691	-1.37856	0.27811	-1.25461	1.03789	1.03789	-0.32903	-1.28213	0.79786	0.97251
2.64607	0.80548	-0.44344	-0.87736	0.64536	0.8967	0.55015	-0.74295	-0.38241	-0.38241	1.35944	0.26845	1.22536	0.0765
2.64864	0.40283	-0.2863	-1.16607	0.06387	0.78601	-0.26317	0.83559	1.14143	1.14143	-0.46321	1.00948	-1.81343	0.34572
2.65121	-0.05794	-0.87696	1.31856	-0.13996	-1.73222	0.01241	-0.91366	-0.52307	-0.52307	0.1149	-0.673	2.09149	-1.19375
2.65378	0.44339	-0.19698	0.6473	1.09447	-0.44727	-1.38313	-0.24603	-0.1798	-0.1798	0.49261	1.45542	1.49135	0.87942
2.65635	-1.49608	0.98717	2.47081	-0.38927	1.87124	1.21461	-0.03655	-0.4627	-0.4627	0.65314	-1.4567	1.12564	0.273
2.65892	-1.29984	-0.83793	-1.62652	0.21393	-0.08267	0.14539	-2.51222	1.86241	1.86241	-0.05279	-0.31199	0.03825	-0.69248
2.66148	0.78117	-0.69968	1.25935	1.61806	-0.06993	0.88096	-1.21329	0.66096	0.66096	1.01563	0.1575	1.51492	-1.50353
2.66405	-1.33693	-0.13224	1.13158	-0.43949	0.76068	-0.71692	1.68725	0.44934	0.44934	0.68237	-0.29169	0.88246	0.54077
2.66662	0.07666	0.13399	1.43403	-1.2233	-0.04425	0.76439	-0.05673	-0.79311	-0.79311	-0.53051	-0.23752	0.53229	0.46718
2.66919	0.35912	-0.49314	0.83616	1.47537	-0.88577	1.16608	0.19787	0.13394	0.13394	1.51264	0.79421	1.20709	0.46668
2.67176	-1.17948	0.95757	0.15463	0.03777	1.788	0.40368	0.18134	-0.84631	-0.84631	0.23344	-2.0821	0.16333	1.6455
2.67433	-1.41395	-1.98448	0.08071	1.13423	2.26709	-2.006	-0.6086	1.67713	1.67713	-0.04176	-0.07693	-0.83781	0.92718
2.6769	0.1694	-0.54926	-0.96402	0.57392	-0.46387	0.43896	0.59625	0.26664	0.26664	0.05447	1.97195	-1.32103	-0.47495
2.67947	-0.96577	0.48269	-0.24178	0.02635	-0.19599	-0.06787	-0.20951	0.78103	0.78103	-0.53233	0.94094	1.39068	0.65965
2.68204	1.36317	1.27779	-0.0652	-0.63089	-0.48367	-1.29156	-1.3575	0.50203	0.50203	-1.42099	0.49667	0.16757	0.95041
2.68461	0.28957	0.84589	0.16798	-0.18578	0.29304	0.61293	0.11808	1.53494	1.53494	-0.2945	0.95981	1.20585	-0.93245
2.68717	-1.01292	0.35428	-0.21526	1.29553	0.17797	-1.2349	1.56951	0.42697	0.42697	1.55518	0.86173	0.27129	-0.1304
2.68974	0.10693	-0.18	0.05708	0.47427	-2.22054	-0.15666	-0.16668	0.21195	0.21195	-0.83457	1.06463	-0.24678	0.11636
2.69231	0.64524	0.60715	1.35317	1.44667	-0.69666	-0.10579	-1.31642	1.40519	1.40519	1.18875	0.68565	0.62278	-0.20799
2.69488	0.45415	-1.28651	1.20493	0.12241	1.01083	-0.19031	0.92426	0.58012	0.58012	0.15693	-0.64671	-0.9758	1.3092
2.69745	-1.73372	0.84127	2.14255	0.2201	0.77257	0.01888	-0.22011	1.48469	1.48469	-1.23855	1.56368	1.70372	1.6202
2.70002	-0.04157	-0.15615	1.75505	-0.3756	0.00281	0.3837	-0.5131	-1.46537	-1.46537	-0.24568	0.77856	1.62264	-0.43818
2.70259	1.60175	2.00322	-0.24257	0.53485	-0.2851	-0.51286	-0.07307	0.60101	0.60101	1.18027	-0.84497	-0.12447	1.97646
2.70516	0.65476	-1.1112	0.512	-0.28275	1.3701	0.03658	-0.66537	1.31047	1.31047	0.45205	1.05598	0.5647	-0.0409
2.70773	1.28006	-1.37531	-0.33664	0.05978	0.52442	0.01968	-0.20068	-0.3711	-0.3711	1.81593	0.10606	0.50272	0.89379
2.7103	2.79968	0.35241	-0.84524	-1.1003	1.18532	1.05085	-1.07529	-0.36516	-0.36516	0.94621	0.61846	-0.3609	2.25858
2.71286	2.24457	-1.46269	0.2856	0.33456	-0.75947	-0.9739	0.35464	-1.22899	-1.22899	1.06257	0.47453	-0.33235	-0.57453
2.71543	-2.58221	0.1765	-0.96223	1.80947	-0.83534	0.55237	1.38882	-0.85492	-0.85492	0.68059	-0.13342	1.21756	1.01148
2.718	-0.6702	2.14834	-0.13788	-0.30772	-0.21871	-0.45788	0.34191	0.57329	0.57329	2.29409	-0.01398	0.97713	0.09882
2.72057	-0.53148	-1.00827	0.03739	-0.18919	1.25277	-0.91176	1.31125	0.51323	0.51323	-0.36199	0.87149	0.77984	-0.27928
2.72314	-0.48706	0.47029	0.40491	-0.19463	0.50767	1.03704	-0.33402	-0.81408	-0.81408	0.3098	-0.77962	1.16732	1.07919
2.72571	0.13257	-0.08772	0.46337	1.8925	0.13521	0.12602	0.03722	-0.26116	-0.26116	0.31717	1.19142	-0.37694	-0.63909
2.72828	-1.1318	-2.63369	0.94358	0.69069	0.01717	-1.95119	1.12539	1.93535	1.93535	-1.60944	-0.24847	-0.1638	0.95331
2.73085	-0.84192	0.83838	0.73408	0.40175	1.54608	0.71961	-2.52338	1.59463	1.59463	-2.18143	1.01348	0.02573	1.84622
2.73342	-1.15621	-1.08381	-2.14628	-0.77728	-0.39264	-1.58887	0.16361	-0.77031	-0.77031	0.95149	0.14486	1.30145	0.23356
2.73599	-0.15316	1.43948	1.17644	1.71625	-1.61129	0.21347	0.41816	-0.23957	-0.23957	0.25721	-0.24816	1.30697	1.216
2.73855	-1.10388	0.8163	1.29176	-1.18964	0.90817	0.55532	-0.24241	-0.12137	-0.12137	0.65984	2.44854	2.41748	0.8719
2.74112	-0.32498	-0.49707	-0.72423	0.86483	1.29604	0.73876	0.76465	-0.64153	-0.64153	0.66667	-0.09979	0.45844	0.62331
2.74369	0.05488	-0.43612	-0.27122	-0.43049	-0.81183	-0.11462	-0.32864	0.96407	0.96407	0.43187	-0.51826	1.16587	1.98226
2.74626	-0.34849	0.92268	-0.80418	2.14991	0.74806	1.19296	-2.53446	0.11928	0.11928	-0.92633	1.57931	-0.80798	0.84029
2.74883	-0.5672	0.7026	0.89321	1.09022	1.13834	0.25761	-1.04626	-0.2614	-0.2614	-0.89726	0.43282	-0.03387	0.09183
2.7514	1.34368	-1.52601	1.02698	0.76169	1.56752	2.10281	0.82537	-1.20132	-1.20132	0.05368	-0.22686	-0.14583	2.26253
2.75397	0.35939	-0.36658	-0.94717	0.45066	1.20135	-0.21124	-0.80469	0.11234	0.11234	0.59149	0.62409	1.09439	0.97917
2.75654	-1.15633	0.75005	-0.05927	0.21933	1.00094	0.74486	-0.1958	-1.61424	-1.61424	0.42166	0.71946	0.32395	-0.24701
2.75911	-0.69539	-0.82126	1.08329	0.88607	1.53601	2.2923	-0.72833	-0.56252	-0.56252	-0.30757	0.44019	0.87647	1.14479
2.76168	-1.47133	2.26908	-0.00248	0.92041	1.46236	0.57391	-0.65523	1.00199	1.00199	1.31053	-2.43104	0.58429	-0.71437
2.76424	-0.32623	0.30939	1.35084	-0.69316	0.19894	0.39737	1.33907	-0.20975	-0.20975	0.7049	0.4096	0.6568	-0.69305
2.76681	-2.68523	-1.31757	2.652	0.45867	2.06407	0.76179	-0.16085	-0.27434	-0.27434	-0.38079	-0.77426	2.16615	-0.56918
2.76938	0.20911	0.31584	-0.87659	-0.29179	-0.10786	-0.37305	0.84964	-1.05647	-1.05647	-0.37542	-0.51846	0.29722	0.43889
2.77195	0.64192	0.63972	-0.57899	-1.11835	0.16037	-2.57088	-0.34244	1.17566	1.17566	-0.03289	-0.60334	-0.79762	0.70951
2.77452	0.20245	1.61083	0.24769	-0.72623	0.31955	-0.29804	-0.48056	1.64336	1.64336	-0.02737	-0.05563	-1.1755	0.73071
2.77709	0.13379	1.76124	1.06114	0.8177	2.01841	0.50468	-1.18637	0.03728	0.03728	-0.65425	-0.25194	-1.96964	1.07321
2.77966	-0.80445	0.1941	0.12673	0.42193	0.1215	-0.8026	1.01896	-0.41708	-0.41708	0.38528	-0.29117	1.33909	0.07115
2.78223	0.31175	0.36755	0.94343	0.0843	-0.08682	-1.81615	-0.63883	-1.62865	-1.62865	0.85543	1.22503	0.03628	0.6944
2.7848	-1.73678	1.91874	-0.13185	1.16212	-0.82359	1.1674	1.25005	-0.22613	-0.22613	0.24044	0.83665	1.75158	-0.26783
2.78737	-0.84718	2.52548	1.13441	1.8597	-0.39701	-1.05257	-1.37106	0.97831	0.97831	-1.18417	0.53342	0.48283	-0.70926
2.78993	0.04703	-0.29288	0.23854	0.35126	0.50163	-0.11839	-0.89277	-0.93688	-0.93688	0.6956	-0.79102	1.0364	-1.36589
2.7925	-0.80006	1.83591	0.82263	-1.48659	0.66013	-1.73558	0.82817	-0.05445	-0.05445	1.22888	0.63386	-0.94272	0.17575
2.79507	0.5061	1.43082	-1.70749	0.08622	1.51791	0.91206	-0.63005	-0.88446	-0.88446	0.14898	2.08084	-1.4935	-0.56971
2.79764	-0.37258	-0.03894	0.5267	1.49051	-0.89427	-0.52805	-2.19006	2.46911	2.46911	0.40013	0.97757	0.0769	1.48596
2.80021	-0.59657	0.91143	0.83645	0.319	0.36226	-0.03881	-1.14945	-0.32108	-0.32108	-0.3604	0.29484	1.09466	-0.86559
2.80278	0.27669	0.25108	-0.72551	2.09829	-1.41483	0.10193	0.81395	1.91104	1.91104	0.00619	0.47915	-0.34044	1.05896
2.80535	-1.43424	0.70878	0.57949	-0.68101	-0.05618	0.15032	-0.64806	-1.36767	-1.36767	0.52647	-0.18977	-0.24363	1.20334
2.80792	-0.29892	-0.39774	0.06641	-0.16391	0.10451	1.13	0.77219	-0.59045	-0.59045	-2.18103	-0.25265	1.01262	1.05052
2.81049	-0.50361	0.52307	1.23701	0.98563	0.00329	-0.61002	0.05854	0.47032	0.47032	1.89759	-0.06638	-0.40438	1.07098
2.81306	0.06926	0.23887	1.88853	0.42175	0.83302	-0.04998	-0.97745	-0.95956	-0.95956	1.18268	-0.76872	-0.85468	0.71727
2.81562	-1.71137	-0.60767	1.40709	0.59888	-0.20095	-0.34982	0.31639	-0.09633	-0.09633	-0.90759	0.72889	1.11262	0.88756
2.81819	-2.17921	-0.37386	0.05608	1.42925	0.22163	-0.60518	0.68678	0.11315	0.11315	1.08225	1.28716	1.25253	0.15171
2.82076	-1.10299	0.56742	0.99642	0.02087	0.57635	0.80394	0.0164	0.25341	0.25341	-0.00812	-0.93934	-1.94228	0.47619
2.82333	-0.25569	4.02902	1.86318	0.75931	0.92889	0.02751	-1.52859	0.23352	0.23352	-0.27647	2.81218	0.10121	-0.03753
2.8259	-0.38514	0.28448	0.58164	0.46128	2.2273	1.23875	-1.31058	1.32293	1.32293	-0.20414	0.68319	-1.45023	1.01868
2.82847	0.67717	1.62767	0.63819	0.11935	-0.29575	-0.55104	1.2422	-1.75555	-1.75555	-0.33707	1.72537	-1.20618	1.18818
2.83104	-0.32013	0.49588	-0.94112	0.98023	-0.88838	0.14904	0.67142	-0.1502	-0.1502	-2.53547	-0.52993	0.45793	0.48075
2.83361	0.7413	0.11282	0.67077	-0.97875	1.13098	0.95209	-0.18937	1.46628	1.46628	0.30607	1.82341	0.90025	-1.20713
2.83618	-0.81359	0.40143	-0.38518	-0.66849	-1.61927	0.08316	0.67375	0.0854	0.0854	1.81719	-0.75155	1.01764	-0.55786
2.83875	-0.71491	0.6882	-0.61017	2.41351	-0.2453	0.50009	0.51316	0.88771	0.88771	0.33695	0.97566	-0.55255	-0.27892
2.84131	0.28045	-3.31193	-0.95893	1.17176	0.2235	-0.14552	0.07158	1.02631	1.02631	1.1898	-0.95162	0.79004	-1.60118
2.84388	-1.09667	0.74565	-0.70023	-0.23114	-1.64494	0.04244	-0.20959	0.36906	0.36906	0.70426	-0.85477	-0.57486	-0.26621
2.84645	-0.74648	-1.89212	-0.64383	1.54257	0.93288	0.91795	-0.25618	-0.57993	-0.57993	1.3523	-0.1375	2.20789	0.54724
2.84902	-1.73836	-0.13757	-0.95227	-0.35812	2.92264	1.39499	0.05011	-0.81399	-0.81399	-0.44624	-0.73199	-0.54902	-0.09818
2.85159	-0.85752	-0.04077	1.85507	-1.72487	0.53392	-1.03783	0.30744	-0.08722	-0.08722	1.79971	-1.59433	-0.30918	0.22944
2.85416	-0.89402	2.02978	0.3462	-0.08294	0.45363	0.57846	0.58716	-0.85933	-0.85933	-0.2336	0.59984	-1.24871	0.30002
2.85673	-1.37906	0.48009	0.16351	-0.15705	1.04557	1.73682	-1.43357	-1.35807	-1.35807	-1.4395	-0.09979	0.28506	-0.35099
2.8593	-0.0996	-0.58787	-2.67327	-0.95778	0.02709	-1.37289	-0.18616	0.74636	0.74636	-1.20204	1.25567	0.19156	0.69462
2.86187	-0.69375	-1.32021	0.35364	1.54711	-0.38788	-1.10896	0.09647	-0.78581	-0.78581	1.06382	-1.2055	0.68513	1.7879
2.86444	-0.03842	1.41211	-0.71684	1.45617	-1.12265	-0.13749	1.62185	-0.45468	-0.45468	-2.07465	1.0862	-0.35383	-0.79177
2.867	-0.78804	0.91887	0.38464	-0.11532	0.37577	-1.15637	-0.56783	-0.54754	-0.54754	-0.10463	1.09025	0.38245	0.72622
2.86957	-0.90296	0.42025	2.80926	-0.68025	1.40093	-0.77385	-2.72872	1.00397	1.00397	0.64821	1.02741	0.87481	-0.04878
2.87214	1.36582	1.31746	0.01624	-0.24274	-0.22979	0.56271	1.12102	0.52565	0.52565	-0.56015	-0.40074	0.75894	-1.4
2.87471	1.72175	-0.61524	-0.65628	1.72499	-1.16797	1.06877	0.8907	1.79691	1.79691	-0.23468	2.05226	0.5251	-0.24534
2.87728	-1.23154	1.78745	0.34543	-2.11094	2.18657	-0.37008	0.09575	0.41316	0.41316	-0.37081	-1.47242	-0.69077	0.34171
2.87985	-1.52669	0.27852	0.47932	1.39708	-1.20388	-0.46503	0.68098	-1.71673	-1.71673	-0.20702	-0.02353	0.17091	-0.8128
2.88242	-2.04301	0.18008	2.75208	-0.37412	0.82697	-0.60758	0.18847	1.10248	1.10248	-1.41939	-1.27821	1.13256	-0.71542
2.88499	0.14497	0.79644	1.80606	1.45933	0.04221	-0.32313	1.55707	-0.18941	-0.18941	-0.29466	-0.22452	1.4105	-0.51283
2.88756	0.86868	0.54435	0.5626	0.51416	-0.64464	-1.06216	-0.12026	-0.4002	-0.4002	-0.54787	-0.15275	0.68956	1.0256
2.89013	-0.81974	-0.25523	0.29707	0.50248	0.07517	1.46027	1.00516	1.5372	1.5372	0.0541	0.44518	1.20275	1.52087
2.89269	-2.36605	1.00261	1.57729	0.65837	0.34519	-0.13519	0.30335	-0.708	-0.708	-2.59432	0.83296	-1.08595	-0.96195
2.89526	-1.05481	0.69414	-0.89132	0.28874	0.56992	-0.77742	1.21131	0.09265	0.09265	1.19034	-1.34027	1.75677	1.30669
2.89783	-1.17261	1.38285	-1.49696	2.01918	-1.08104	-0.27907	-1.11495	0.41803	0.41803	-0.12548	0.24671	-3.15042	-0.92586
2.9004	-1.23125	-1.37569	0.63552	1.26889	0.35895	-0.9966	-0.55979	-1.8444	-1.8444	-0.49501	0.75009	-0.60095	-0.1167
2.90297	-1.54731	1.51276	1.18513	-0.04514	-0.93591	-0.37577	-0.70643	-0.59153	-0.59153	-0.44751	0.72964	-0.87017	-0.4136
2.90554	-1.29034	-0.42579	1.27795	1.10036	1.33022	-0.97524	0.8121	-1.55401	-1.55401	0.99605	0.27594	-1.33866	0.36003
2.90811	0.51595	-0.5074	0.63776	-0.62886	0.46107	-0.78448	-0.83237	0.32469	0.32469	0.95282	0.68877	-1.01985	-1.58168
2.91068	0.97318	-1.91582	0.06915	0.2149	-0.58393	0.18758	-0.83472	0.92588	0.92588	0.50115	-0.81163	-1.09538	-0.36067
2.91325	0.17183	1.0085	-0.38464	-0.98008	1.23714	-0.61919	1.43451	-1.87576	-1.87576	0.97945	-0.08618	0.92176	-0.18556
2.91582	0.15224	-1.88242	0.15691	-0.34325	1.28624	1.57377	-0.49946	1.7241	1.7241	-0.88745	1.37311	0.56777	-0.32562
2.91838	-1.37339	0.36579	1.66344	-0.48565	-0.05291	-0.04968	-1.92578	-0.90603	-0.90603	-0.2316	0.99271	-0.61012	-1.1873
2.92095	-0.95829	0.69414	3.01264	0.9467	0.52897	-0.69474	-0.19093	-0.64376	-0.64376	-1.40873	1.75707	2.30745	1.00462
2.92352	0.34565	0.30222	1.27854	0.51367	0.79783	0.48846	-0.87057	-1.14973	-1.14973	1.85849	-0.10287	-0.71085	-0.29934
2.92609	-0.72289	-0.68787	2.03813	-1.02607	-1.49781	-0.52997	-0.87308	0.60293	0.60293	-1.57644	-1.42205	1.13003	0.37144
2.92866	-0.72389	0.74456	0.1041	-0.43168	0.29777	-0.60379	-0.43877	-0.33713	-0.33713	-0.32186	-0.61457	-0.56775	-0.02817
2.93123	-1.9585	1.79839	0.17866	-0.14355	-0.34833	1.82146	0.46716	0.83344	0.83344	-0.18124	-1.78179	0.5625	-1.20889
2.9338	-0.80412	0.0357	0.63595	-0.00615	-0.47993	-0.43952	-1.57203	1.06385	1.06385	-0.08743	0.64043	1.66387	-0.0722
2.93637	0.63364	0.60013	1.72193	-0.25568	-1.8574	-1.50843	-1.59994	-0.72251	-0.72251	0.23748	0.77928	3.25419	-1.91257
2.93894	-0.94434	0.69436	-0.74375	-0.57188	0.38157	1.7754	-1.65287	0.53077	0.53077	0.53707	1.16695	1.17277	-0.59389
2.94151	-0.80758	0.0046	0.53436	1.93112	0.8944	-0.22891	-2.05743	-0.55697	-0.55697	-1.67371	-0.6095	0.81785	2.22391
2.94407	-1.16582	1.13234	-1.76473	0.43232	0.52235	-0.25487	-0.57587	-1.28342	-1.28342	-0.0387	0.55488	-1.82362	0.28316
2.94664	-0.35906	1.32205	-0.00901	0.27016	1.31903	0.14771	-0.14302	0.73806	0.73806	-1.16974	-0.06832	0.04929	0.68917
2.94921	-1.03185	-2.00306	0.12608	1.66787	0.81856	-1.10384	0.35757	0.48099	0.48099	-0.29476	-0.13741	-0.19485	0.96343
2.95178	0.12543	0.40268	-0.78576	-0.48981	-0.3867	0.31027	1.13407	-1.92848	-1.92848	-0.90836	2.00575	1.95772	1.28695
2.95435	-1.07497	1.62096	1.27924	-0.35232	-0.97816	0.59083	-1.12771	-1.46244	-1.46244	-0.34184	1.71732	-0.27226	-0.9234
2.95692	-0.69986	-0.59641	3.10984	0.47209	1.11602	-0.48095	-1.20564	-0.85567	-0.85567	-1.36434	1.35846	-1.512	0.96262
2.95949	-0.74109	-1.02387	0.98541	-0.3385	-0.72068	-0.14779	0.91543	0.26452	0.26452	0.47149	-1.15441	-1.04051	0.43573
2.96206	0.93202	0.68087	0.41292	-1.05403	0.54643	-1.16783	-1.18961	-2.16471	-2.16471	-1.29426	1.20171	0.37371	-0.47146
2.96463	-1.44369	0.89085	-1.14248	0.32225	-0.19193	-1.07322	0.64902	0.58941	0.58941	-0.69799	-1.46799	0.5629	2.25108
2.9672	-0.49115	-1.87803	-0.13543	-0.92978	-1.05884	-1.44499	1.46878	-1.35359	-1.35359	-0.39114	-1.541	-0.21297	0.51045
2.96976	0.34758	1.19401	0.69141	-0.02841	-0.27664	0.15206	1.76815	1.2149	1.2149	-1.73263	1.11387	0.17307	0.78654
2.97233	-1.23269	0.84022	-0.73158	-0.696	0.26867	-0.86192	-0.36942	0.30296	0.30296	-1.68539	-0.46421	-0.75927	-0.06101
2.9749	0.34425	-0.99488	-0.57392	-0.79911	0.47337	-0.4039	0.03913	-0.29354	-0.29354	-1.10705	-1.66453	0.76882	0.5074
2.97747	-0.75817	1.14368	-0.49997	0.05739	-1.35171	-0.26228	-0.69497	0.18095	0.18095	0.72452	-0.72613	-0.44501	-0.77786
2.98004	0.32128	0.13813	0.08918	-1.36246	-1.00144	-0.65246	-0.35652	-0.51485	-0.51485	0.21445	-0.04125	2.47235	-0.76179
2.98261	0.49423	0.03428	0.71272	-0.93536	-1.72435	0.66016	0.79375	-0.54204	-0.54204	-0.75268	1.16168	-0.37739	0.50382
2.98518	0.29796	-0.93555	-0.54757	-0.57709	-0.46884	-0.10428	-0.43887	0.66902	0.66902	-1.37845	1.07079	1.25833	1.06515
2.98775	-0.80846	-0.75943	0.00132	0.14822	-0.99658	0.01271	-0.02907	0.36062	0.36062	-0.75482	-0.51445	-0.23702	1.15829
2.99032	0.50753	-0.34199	1.01041	-1.24903	1.83641	0.36814	-0.05683	-1.2578	-1.2578	0.02466	-0.13636	-1.28415	0.5253
2.99289	-0.71579	-0.42782	1.14298	0.6564	1.04873	-1.03712	-1.49302	-1.06441	-1.06441	-0.21152	0.23868	-0.46544	1.90404
2.99545	-2.56654	0.26631	0.95321	0.341	0.51592	1.2803	1.27344	0.0451	0.0451	-0.49665	-0.61165	2.0226	-1.12995
2.99802	-1.24344	-0.13797	-1.2897	1.11741	0.49609	-0.11928	-0.68082	-0.22097	-0.22097	0.25616	-0.04332	-0.57181	1.93598
3.00059	-0.3475	1.12268	0.16086	-2.33181	-0.06682	-0.38819	-0.14559	-0.17538	-0.17538	1.22538	-0.54173	0.50091	0.66698
3.00316	-0.35078	2.60114	-0.42791	0.25264	1.10381	-2.20244	0.09321	-0.29853	-0.29853	-0.57278	0.79543	1.6415	-1.16584
3.00573	-1.88452	-0.70002	0.01848	1.07319	1.12793	-1.32908	-0.54673	-0.49531	-0.49531	1.15525	-1.36355	1.42655	0.38316
3.0083	-0.91616	0.23848	0.52224	-0.83049	-0.10773	-1.0859	-0.30604	-0.76642	-0.76642	-0.03063	1.5743	-1.49222	0.53019
3.01087	0.13302	-0.5101	0.20502	-0.5594	-0.58817	-0.81908	1.67519	1.51113	1.51113	-0.38726	-0.07109	0.84882	0.38764
3.01344	-0.24567	0.36624	0.89079	-1.19768	-1.87616	-1.24302	-0.48729	-0.52962	-0.52962	1.49564	0.21064	1.01317	0.69223
3.01601	-2.31461	-1.29889	-0.70919	0.56359	-1.44915	-2.53453	-0.29547	-0.80132	-0.80132	-1.77	-1.0786	-0.97592	-0.43618
3.01858	-0.65163	-0.26682	-0.15567	1.33882	0.53461	-1.8027	-0.3986	-1.52119	-1.52119	-0.75151	0.95466	-0.50571	-0.55635
3.02114	0.15856	-0.49543	1.10623	-0.84706	-0.83814	-0.517	-1.07368	-0.32156	-0.32156	0.47795	0.90763	-0.23744	-0.89537
3.02371	-1.91755	0.16295	-0.48881	-0.99807	0.47008	0.08541	1.54005	-2.74475	-2.74475	-0.82836	-0.69764	0.56588	0.64855
3.02628	-0.8243	-0.87522	-0.35275	0.82361	2.48248	0.27369	1.13431	1.07734	1.07734	0.09912	1.43553	2.36443	1.9556
3.02885	0.44338	-1.49973	1.17986	-0.10302	1.69996	0.00484	-0.00187	-1.68887	-1.68887	1.30671	-0.60499	0.55826	0.14945
3.03142	-3.39441	-0.95076	1.6143	-0.05395	0.33832	-0.65745	-2.13872	0.52838	0.52838	-2.25965	-0.08138	-2.23401	-0.72608
3.03399	-0.61605	-0.44812	0.19819	-0.48899	1.96714	0.81103	-1.91411	1.79019	1.79019	-2.564	-0.4168	-1.90313	0.17937
3.03656	-2.04596	-1.60646	-0.73215	0.65258	-0.07034	-1.96666	-0.01723	-1.5027	-1.5027	-1.05894	0.62256	-0.4631	0.75018
3.03913	-1.78379	-0.09803	-0.13498	2.72727	0.90685	1.99782	-0.44066	-0.71454	-0.71454	0.37199	0.92432	1.02524	-0.22045
3.0417	-0.32977	0.1371	0.72289	-1.30033	0.90846	1.15498	0.77332	-1.83852	-1.83852	-0.58091	0.76023	1.42827	0.22377
3.04427	-1.50762	-1.38044	-0.13536	0.82039	-1.13724	0.38977	0.28495	0.15236	0.15236	-0.15267	0.26613	-0.30322	0.29201
3.04683	-0.74029	-0.17923	0.88737	1.34021	0.02556	0.74459	0.85997	-0.09277	-0.09277	0.60045	-1.22619	0.38251	-1.43956
3.0494	-1.29285	-0.16637	-0.19907	0.35443	-1.84991	-1.18732	0.37204	-0.33967	-0.33967	1.40996	-0.23668	0.81607	-0.89809
3.05197	-0.81078	-1.55038	-0.04301	-0.21096	-0.0422	-1.19288	-0.81758	-0.24661	-0.24661	0.87613	0.54347	1.31747	1.4653
3.05454	-0.3328	-0.09989	1.06086	0.03573	1.51779	0.42031	-1.37888	-0.34858	-0.34858	0.05097	-0.69867	1.04912	-0.73172
3.05711	-0.92241	-0.14805	-0.95136	0.456	0.55306	-0.21492	0.50143	-0.35315	-0.35315	-1.99661	0.06702	0.06849	0.17785
3.05968	0.49298	-0.56292	0.6911	0.72185	-0.22549	-0.96004	-0.04147	2.06234	2.06234	1.10255	0.65586	-0.23416	-0.15785
3.06225	-0.89304	-0.02102	3.73395	1.02938	1.61085	0.50327	-0.76717	-0.85359	-0.85359	-0.55584	-0.08023	-2.4945	1.18593
3.06482	-3.07813	0.43503	1.01884	0.07697	0.35049	0.64283	0.07036	1.52251	1.52251	-0.17443	-1.54231	0.17682	0.1405
3.06739	-2.72558	1.00656	-1.08547	-0.76229	2.25246	-1.75746	-1.95107	-0.37097	-0.37097	-1.44122	-0.30078	0.14687	-0.16932
3.06996	-2.85958	0.81995	0.29484	1.32349	0.35141	-0.01972	0.034	-0.59667	-0.59667	-1.32188	-2.4765	-0.70815	0.88769
3.07252	-1.46867	0.87166	-0.62073	0.55036	-0.01616	1.83605	-1.91391	0.49272	0.49272	-0.71438	0.36253	-0.73976	0.04786
3.07509	-1.33156	0.66385	-1.46914	0.79397	-1.42491	-0.54629	0.19403	-0.28736	-0.28736	-0.06701	-1.58074	-0.97455	-0.29106
3.07766	-0.64498	-0.76663	1.31017	0.07703	0.69447	-0.1088	-0.35575	-0.26772	-0.26772	0.28722	0.5	-0.49991	-1.55301
3.08023	-0.77328	0.54814	-1.36599	-0.38432	-0.0161	-0.11406	-1.04008	-0.71563	-0.71563	0.82662	1.29419	0.58696	0.17019
3.0828	-0.82004	-0.25045	-1.57411	0.58986	-1.14144	0.29501	0.85864	-0.49865	-0.49865	-0.63184	-0.14905	0.08792	0.82513
3.08537	-1.092	1.11169	0.30609	-0.42159	0.80861	-0.07628	1.59593	0.27734	0.27734	0.25352	0.30231	0.20596	-1.14752
3.08794	0.61336	-0.06388	0.46056	0.75034	-0.74143	2.29918	-1.393	-0.68253	-0.68253	-1.30191	-0.01148	-1.65127	-0.71708
3.09051	-0.83999	-0.58474	-0.49775	3.02619	-0.53136	-1.1572	0.52413	-0.98706	-0.98706	0.62539	-0.86343	-1.03984	-0.51052
3.09308	0.2037	1.2675	-1.26033	-0.27835	-0.11242	-0.02118	0.76089	-0.03037	-0.03037	0.21874	-0.40406	-0.18573	-1.05145
3.09565	-1.03737	0.88108	0.36207	-1.70208	-0.72174	-0.37191	1.1656	-0.20713	-0.20713	0.90122	0.52767	-0.46858	1.13174
3.09821	-0.43236	0.1465	-0.68511	-0.38298	0.89786	-0.35326	0.77268	-1.3069	-1.3069	-0.82817	-0.58149	2.23526	-1.38973
3.10078	-1.79551	1.10403	0.12802	1.35412	-0.67693	0.57019	-0.1189	-0.96167	-0.96167	-0.51558	-1.59737	-0.55791	0.68161
3.10335	-0.28322	1.1549	1.33908	-0.84954	0.5084	-0.68942	-1.26145	-2.99503	-2.99503	-2.64061	1.45772	0.95182	0.29211
3.10592	-0.47325	-0.68314	0.58263	0.0276	-0.51477	-0.72115	-0.10848	0.40451	0.40451	0.07976	-1.55643	1.57577	0.4937
3.10849	-1.15639	1.21748	-0.80478	0.31885	1.34908	0.3826	0.79523	-0.63129	-0.63129	0.64786	0.98475	-1.374	-0.30796
3.11106	-0.75339	-0.2078	-0.1576	-0.954	0.3915	-1.03591	0.91039	-1.01197	-1.01197	-2.17325	0.50857	1.12875	2.40544
3.11363	-1.60735	-0.36161	1.1045	1.11421	-0.28312	-1.62738	0.34125	0.84698	0.84698	-1.62451	-1.09702	0.08666	-0.17243
3.1162	-2.16039	1.11167	-0.26954	-1.40534	-0.3546	0.70511	-0.8161	1.83807	1.83807	-0.71369	-1.10182	0.32924	-0.68376
3.11877	0.5783	1.06307	-0.90369	1.09888	-0.4978	0.50474	-0.69746	0.42606	0.42606	-1.06356	-0.00624	0.66934	0.96023
3.12134	0.61177	-0.39086	1.7858	-1.5404	-0.8078	-1.4462	-0.55431	-0.53831	-0.53831	1.21692	-1.41045	1.08	1.1325
3.1239	-1.74451	0.1127	-0.4811	1.03938	-1.40836	-0.72	0.3117	-0.3219	-0.3219	0.88369	-1.54078	0.20914	-1.43277
3.12647	-0.6352	0.55095	-1.22873	1.8845	-1.24235	-0.6271	-1.49121	-1.22959	-1.22959	-0.2704	-0.35885	-1.69115	0.16481
3.12904	-2.24675	-0.48425	-2.32188	-1.51199	-0.05954	0.40473	-1.81198	-0.33508	-0.33508	-1.88634	-1.50127	-1.10107	-0.20565
3.13161	-1.77125	-0.86982	0.22007	0.03338	-2.22055	-2.14979	-1.02004	-0.51571	-0.51571	-0.08614	-0.31912	-0.82602	0.18996
3.13418	-1.71736	-1.19556	1.45634	-0.39004	1.02325	-0.95171	-0.62097	-1.37851	-1.37851	-0.97238	0.68871	0.7026	-0.07088
3.13675	-0.48383	0.99671	0.31867	0.65983	0.37817	-0.55623	0.4717	0.5048	0.5048	0.09732	0.37377	1.16252	0.29644
3.13932	0.56089	-1.36726	0.51467	0.48564	0.35323	-0.41351	1.29511	0.57159	0.57159	-0.17425	-0.40655	0.6879	0.79457
3.14189	0.0692	-0.89458	2.13201	1.05958	-0.63529	0.02623	0.92301	0.19909	0.19909	-1.56416	1.66603	0.38226	0.10252
3.14446	-0.4283	0.80398	0.54896	1.41057	0.11619	1.52436	-2.31627	0.43688	0.43688	-0.82247	-0.41658	-0.43267	-0.82769
3.14703	-2.20927	-0.87643	-1.28749	3.11703	0.04386	0.50349	-0.66378	-0.11007	-0.11007	-1.93109	-1.23915	0.59081	-1.75482
3.14959	-1.83879	0.02701	-1.45692	0.97912	-0.42964	1.15171	-0.06634	1.29321	1.29321	1.28732	0.66271	1.92787	1.79706
3.15216	-1.72253	0.54905	-0.25852	-0.28684	-0.86096	-0.17784	-0.42778	-1.87012	-1.87012	-0.61862	0.17688	-0.30497	-0.45687
3.15473	-0.21835	0.90426	0.51244	-0.51203	-0.74463	0.23561	-2.19816	1.82743	1.82743	0.22859	0.65285	1.6244	0.24437
3.1573	0.20014	1.13635	-0.76272	-0.14956	0.59252	0.05433	-0.80279	-0.21388	-0.21388	0.0777	1.47761	1.97967	-0.10069
3.15987	-2.3035	1.82711	-0.17532	1.31477	0.381	-1.13667	-0.55727	-0.32126	-0.32126	0.33757	0.28183	-1.33758	-0.56119
3.16244	0.82781	0.95386	-0.53442	-0.48674	-0.06688	-0.89091	0.01457	0.11734	0.11734	-0.52104	0.39708	-1.74157	0.84953
3.16501	1.25837	1.0851	-0.87484	0.79104	-0.99901	-1.48899	-0.24663	-2.04513	-2.04513	-0.47808	-2.37838	1.20495	-0.93164
3.16758	-0.77792	2.80364	-0.56531	-0.30319	0.18549	-0.42846	0.32149	0.22523	0.22523	-0.63247	-0.31971	0.8767	-1.51912
3.17015	1.26242	-0.062	1.57516	0.3502	-0.76548	-1.37847	-0.29035	-1.26288	-1.26288	0.84239	2.38557	-0.54407	1.42003
3.17272	-0.79675	-0.23945	-1.42613	-1.12483	1.56438	-1.46512	-0.70721	0.13629	0.13629	-0.74475	0.90429	-0.70743	1.08544
3.17528	-2.58138	-0.71152	-1.68579	1.76078	-0.86862	0.34406	-0.66571	-0.24392	-0.24392	0.71148	0.68358	0.32866	1.09731
3.17785	-1.56898	-0.40896	-0.04573	-0.50397	1.26337	-0.43752	1.41951	-1.93474	-1.93474	0.15073	0.38897	-1.88001	0.97489
3.18042	-0.22613	0.63449	0.34449	-0.73174	-0.99649	0.89262	0.84815	-0.94033	-0.94033	0.43527	0.14062	0.78787	-0.74954
3.18299	-2.014	0.14993	1.58852	0.53531	-0.06796	0.4433	0.46771	-0.67	-0.67	2.13283	0.28085	0.55498	-0.20556
3.18556	0.24629	-1.22659	-0.9371	0.89205	0.46943	-0.51409	-0.32157	-0.57739	-0.57739	0.68848	0.49347	1.2178	-0.67043
3.18813	0.54177	0.5184	-0.51799	0.38174	-0.09779	0.15461	0.59935	-1.53016	-1.53016	-0.76038	-0.91451	0.00777	0.09451
3.1907	0.49203	-0.15528	-0.5774	1.02799	-0.24335	-2.08015	-0.11183	-0.82157	-0.82157	-1.19307	-1.09686	-0.79786	-0.25495
3.19327	-1.63189	-0.16692	0.60865	-0.15736	0.57773	-0.89654	0.53194	0.39611	0.39611	-0.37738	-1.003	-1.40961	0.61171
3.19584	-1.34616	0.97627	-1.20037	-1.39991	-0.03665	-1.31726	-1.28854	-0.38364	-0.38364	-1.56213	0.27665	-0.29986	1.37882
3.19841	-0.70682	-1.05617	1.89653	0.13849	-0.92619	-0.22968	-1.37745	-1.93096	-1.93096	-1.54438	-0.26888	0.0743	-0.7555
3.20097	-1.8339	1.15623	0.96429	1.53916	-0.3529	0.43581	-1.70372	-0.22443	-0.22443	1.36922	-0.82258	0.59605	-1.75111
3.20354	-1.23072	-1.36186	-0.13916	-0.65791	-0.69281	-0.90824	-1.05936	-1.48151	-1.48151	0.52519	-0.10903	1.35857	-0.59258
3.20611	1.93967	-0.67299	0.95328	-0.45102	-3.72119	0.61661	-0.14428	0.946	0.946	-0.09084	-0.09055	-0.96147	0.93951
3.20868	0.79064	1.58615	0.78946	0.11888	-0.17317	0.45997	-0.30684	-0.19949	-0.19949	-2.29585	-0.76749	2.07516	-0.17785
3.21125	1.14365	0.65708	1.69636	-0.38097	-0.72848	-0.57838	-1.50979	-0.63683	-0.63683	-1.78793	0.67838	-0.15249	-0.78766
3.21382	-1.10867	-0.35373	0.37432	-0.65655	-1.39039	-0.5367	-1.97138	-1.20833	-1.20833	0.83781	0.5268	1.20067	0.59107
3.21639	0.23085	0.1984	-1.94466	-0.58776	0.43147	0.45935	0.54909	-0.09917	-0.09917	1.4997	-0.19079	-1.61125	0.65687
3.21896	0.13909	-2.44665	-0.69721	0.14248	-0.38074	0.07573	-0.06648	-0.86801	-0.86801	0.38798	0.14705	1.20806	0.36547
3.22153	-1.97188	-0.75287	0.85878	-0.17662	-0.12256	1.27704	1.07637	-0.31889	-0.31889	-1.51503	-0.1804	-2.00907	1.16793
3.2241	1.1563	-1.25818	-0.75391	-0.08576	-2.08197	-0.17061	-0.78181	0.91474	0.91474	-1.96055	0.01002	-0.02138	-1.54137
3.22666	-1.01696	0.45892	-0.20371	1.504	-1.09855	-0.84334	-0.58609	-0.51519	-0.51519	-0.22363	-1.37717	-0.41805	-1.01035
3.22923	-0.92325	0.32151	-0.09056	0.95087	0.00666	-1.21558	0.97239	-0.44869	-0.44869	0.2371	-1.18104	1.22221	0.2977
3.2318	-1.31523	0.32918	0.25952	-1.57245	0.45326	-0.50487	-0.42736	-0.73795	-0.73795	-1.49785	0.57789	-1.0403	-0.41963
3.23437	-1.79673	0.83402	0.17794	2.16244	0.16523	0.76673	-0.72212	-0.95237	-0.95237	-0.94719	-0.41535	0.65231	0.40182
3.23694	-0.70561	2.42304	0.71864	1.39633	-0.97164	-0.98724	0.79421	0.25388	0.25388	0.99291	0.29533	-1.9977	-1.31623
3.23951	-1.28748	-1.47437	-2.45541	-0.66271	0.20394	-0.27981	-0.20257	-0.10625	-0.10625	2.73129	-0.48038	-1.17919	0.94453
3.24208	-0.72901	0.40098	-0.50485	-0.29426	0.22312	-0.51936	-0.0854	0.43521	0.43521	-0.46933	0.52623	-0.14384	1.79072
3.24465	-0.32217	-0.64499	-1.27485	-0.24887	-0.25958	0.13033	0.66378	-0.04939	-0.04939	-1.10756	-1.43404	1.93312	-0.48219
3.24722	-0.66891	0.03879	0.22092	-1.43802	0.94518	0.1206	0.19902	-0.84773	-0.84773	-0.16166	1.45519	-0.58103	-0.24564
3.24979	1.49776	0.79613	1.3139	-0.38866	0.56489	0.13587	0.2645	0.60693	0.60693	0.93311	0.57845	-0.35744	1.39291
3.25235	0.67589	-0.83886	-0.86483	1.96989	-2.24811	-1.23356	-1.80557	-2.9294	-2.9294	0.68304	-0.06957	-0.26462	-2.44088
3.25492	0.23265	-0.15156	0.10248	1.15252	-0.01533	-0.85482	1.29602	0.06382	0.06382	-0.01237	1.76933	1.20235	0.92394
3.25749	-1.03578	0.4432	1.19966	-0.02365	-1.5837	1.97987	-1.27164	0.43004	0.43004	-0.04543	-0.23469	-1.31389	-0.1217
3.26006	-0.90001	-0.26476	0.36992	-1.73169	-0.62974	-1.24117	-0.68016	-0.23381	-0.23381	-1.18669	-1.53799	0.83052	-0.62323
3.26263	-2.11393	-2.40443	-0.85111	-2.48017	-0.51401	-0.06713	-0.95367	0.03443	0.03443	-0.03742	0.95621	1.39793	-0.24322
3.2652	-1.60829	-0.18725	1.55137	-0.44245	1.40348	-1.05533	-1.60146	-0.63727	-0.63727	-0.69722	-1.1448	-0.84425	2.04387
3.26777	0.07069	0.45003	0.2522	-1.09832	-1.16264	-0.98868	0.31451	-1.32136	-1.32136	-0.75699	1.47237	-2.03747	1.51808
3.27034	-0.84411	0.33076	-0.00573	-0.2609	-1.54156	-0.35478	-0.28679	0.05455	0.05455	-1.40417	-1.57509	-0.57824	0.06772
3.27291	-2.27829	-1.39286	1.85713	0.76553	0.01854	-0.16136	-0.27292	-0.69528	-0.69528	-1.49115	-1.45513	-0.64232	-0.29022
3.27548	-0.07115	2.01494	-0.4812	-3.60462	-1.05843	-0.71188	0.15245	0.83499	0.83499	0.16782	-0.84884	-0.62753	0.53448
3.27804	-2.72405	-0.34655	-0.23567	-0.61381	-0.40341	-0.59388	-1.55937	-0.63952	-0.63952	-0.08908	-1.29279	-0.61287	-1.57456
3.28061	0.03004	-1.50576	0.44324	-0.19699	0.33807	1.31101	-1.84058	1.0388	1.0388	0.74153	2.01023	-0.65106	0.35872
3.28318	-1.96337	-0.39865	1.45267	-0.99238	-1.54905	0.5055	-1.47773	-1.99746	-1.99746	0.14164	-0.394	-1.30174	-0.19552
3.28575	0.27566	-0.13732	-1.36147	-0.61982	-0.42136	-0.65355	1.5668	-0.56869	-0.56869	-0.31678	-0.20173	-0.28111	-0.93302
3.28832	-1.84008	1.1681	1.07644	-0.11081	0.17664	-0.48462	1.77765	-0.60585	-0.60585	2.8391	0.75733	-0.58191	-0.23415
3.29089	0.80823	-1.59419	0.62847	-0.62385	-1.02295	0.06779	-0.14973	-0.5396	-0.5396	-1.19932	-0.29431	1.20987	0.25575
3.29346	-0.68765	-0.03442	0.45858	0.847	-0.39091	-0.66247	0.35256	0.08834	0.08834	1.18688	0.44581	-0.36915	-0.9644
3.29603	-0.59505	-1.12383	0.95831	1.25125	-0.15395	-0.03033	0.87401	-0.32984	-0.32984	-1.94678	0.46215	0.47623	0.77687
3.2986	0.12848	1.44267	0.11715	-1.1963	-1.4159	0.36518	0.22682	-0.23832	-0.23832	-0.74315	-1.31773	-1.97611	-0.45476
3.30117	1.21114	-1.02564	1.7956	-0.30592	0.53109	-1.9931	0.54685	1.05958	1.05958	0.40156	0.12157	-1.17553	0.1805
3.30373	1.17883	-1.7214	-0.76101	-2.97383	0.88152	-1.04975	0.53479	-0.49196	-0.49196	-2.72254	-0.06275	-0.41727	0.61023
3.3063	0.36161	-1.40917	0.62589	-0.00933	-1.06429	0.73464	1.15462	0.64017	0.64017	-2.78775	-0.50118	-0.98736	1.82565
3.30887	-0.87579	0.02106	-1.04898	1.06285	-0.40611	0.94887	1.69121	0.80459	0.80459	-0.96216	-0.84216	-0.25815	0.26344
3.31144	-1.10485	0.26019	-1.95582	-0.33895	0.72147	-1.88487	1.15667	0.49338	0.49338	0.01637	0.01077	-2.1278	-1.16662
3.31401	-1.03336	0.56192	-1.61096	-0.1313	-0.15034	-0.55009	-1.29063	-0.58934	-0.58934	0.28164	0.00184	-1.43038	-1.30521
3.31658	-0.44975	1.15344	-0.50543	1.1943	0.1827	-1.13781	0.03804	0.09276	0.09276	0.37168	-1.18032	1.07499	1.80892
3.31915	0.08564	-0.51403	0.26892	-0.15925	0.3451	-0.88714	-1.02366	-0.56018	-0.56018	1.19827	0.65648	-0.33401	0.66398
3.32172	-1.3568	0.21917	-1.42387	-1.72761	-0.48841	-0.74279	-0.0649	-0.44269	-0.44269	0.45158	-0.68624	-1.25408	-0.63624
3.32429	-1.17715	0.28846	0.29596	0.55062	0.9289	-0.08156	-0.05225	-1.82287	-1.82287	1.20446	1.88156	-0.65048	0.40137
3.32686	0.00274	2.34964	0.38602	0.79966	0.56465	-1.03142	0.39941	0.52921	0.52921	-0.80405	0.90086	-0.08194	1.38282
3.32942	-1.81514	-0.47106	-0.6959	-1.44979	-0.63375	-0.72899	-0.23472	-1.71528	-1.71528	-0.63525	-0.28252	-1.02422	-0.4368
3.33199	0.03868	-1.84712	-0.00445	0.88689	-0.10076	0.74885	2.50075	-0.18076	-0.18076	-2.1302	0.46207	0.82732	-3.06846
3.33456	-0.22859	0.20263	0.95847	2.14201	-0.42616	-0.20723	-0.05184	-1.07705	-1.07705	-0.50319	-0.73662	1.77797	-0.56506
3.33713	-0.94848	-0.13463	-0.96166	0.99574	0.12828	0.14072	-0.03906	0.43431	0.43431	0.96323	-1.0564	-1.1732	1.14271
3.3397	-1.63696	-0.49588	-0.11031	0.35204	0.09739	-0.38759	-1.29577	1.20125	1.20125	-1.58425	-1.45771	0.37773	0.65005
3.34227	0.29745	0.55814	-0.57603	1.39944	-1.95327	0.06561	0.7346	1.06621	1.06621	0.54899	0.77314	-0.18452	-0.48224
3.34484	-0.75699	0.41462	0.24737	-0.21161	0.10803	-0.56882	-2.19601	-0.75904	-0.75904	-0.39169	0.46558	-1.18719	-0.12769
3.34741	-0.90077	0.18438	-1.45602	0.52897	1.03941	1.43247	-0.88215	0.00646	0.00646	-1.0706	-0.78788	0.90879	1.09422
3.34998	-0.93777	-0.78298	0.84078	-0.28847	2.71164	-1.14798	-0.68328	-0.99378	-0.99378	0.86615	-1.21396	-0.27717	1.07472
3.35255	-1.10533	-0.69137	-0.43689	0.52219	-1.30175	-0.9234	1.74502	-0.77036	-0.77036	1.34754	1.27812	-1.3659	0.06833
3.35511	-1.18624	0.81418	1.08329	-0.69767	0.17586	-0.15175	-1.19338	-2.83039	-2.83039	0.22372	-1.86808	-1.27122	0.33298
3.35768	-1.1149	0.58562	0.16629	-1.01091	0.41153	-0.95029	-0.01461	-0.14514	-0.14514	0.81229	-1.45662	0.44492	-0.99103
3.36025	-2.76609	-2.12028	-0.70345	-0.23177	0.30774	-0.09887	-0.10622	0.88817	0.88817	0.02647	-1.02324	-0.4111	-0.369
3.36282	-1.32134	1.89229	0.82687	0.09249	0.6631	-2.35336	1.82187	-0.58507	-0.58507	0.01547	1.80247	0.65249	1.06006
3.36539	-0.92488	-0.04386	-1.36179	1.10366	-0.86621	-1.12363	-1.74074	-0.57196	-0.57196	-0.73625	1.45231	-1.1392	-0.61615
3.36796	0.06612	-1.70727	-1.15576	-0.07939	-0.082	-1.81013	-0.86346	-0.6114	-0.6114	-1.66149	-0.6423	-0.53313	0.59892
3.37053	0.07209	-0.05745	0.45818	1.18881	-0.98348	0.10782	1.05326	-0.41528	-0.41528	1.47532	-2.04637	0.89807	-0.2228
3.3731	-0.67049	-0.29145	-0.05013	0.7043	0.2937	-0.45145	-1.16145	-1.64696	-1.64696	0.35037	0.1031	1.44876	-1.39335
3.37567	-0.47121	-0.9877	-0.40726	-2.18627	-0.72543	0.64665	-1.77551	0.74168	0.74168	-0.34551	0.2694	-0.60265	-1.59676
3.37824	0.19597	-0.45877	0.483	2.48219	-0.36132	0.35205	1.39453	0.27043	0.27043	-0.12735	0.7358	0.65146	-1.4695
3.3808	-0.97918	0.6224	0.59382	1.01465	0.17137	-0.04893	-0.83061	-0.65129	-0.65129	-0.9366	-0.46667	1.10365	-0.71882
3.38337	-0.71393	-0.25531	-1.24616	-0.01012	-1.33197	0.32548	1.39331	0.5773	0.5773	1.20326	-1.39055	-0.40428	-1.39529
3.38594	-1.51565	-0.1649	1.09969	1.32764	0.71432	0.4153	1.10082	0.5394	0.5394	-1.35342	0.50389	0.27135	-0.70426
3.38851	-1.53241	-0.31328	-0.56272	-0.42018	-1.40137	0.2476	-1.0374	-0.77093	-0.77093	0.2838	-0.24347	-0.54021	-1.14175
3.39108	0.41533	-0.94555	-0.92547	-0.25868	0.21207	-0.76019	-0.59638	-0.67902	-0.67902	0.42362	-0.12681	0.27031	-0.60153
3.39365	-0.62687	-0.9423	0.51099	-0.5486	0.20351	-0.51008	-0.00213	-0.50856	-0.50856	-0.27369	1.26987	0.83175	-0.24332
3.39622	-1.2533	-1.09387	-0.33571	-2.00952	-0.89815	-0.26164	1.07206	0.48867	0.48867	-0.93192	-1.77143	-2.86192	-0.06174
3.39879	0.3693	-1.49165	1.66954	1.28664	1.34705	-0.85677	-0.11065	-0.98568	-0.98568	-1.8953	0.62618	-1.03229	-0.08332
3.40136	-1.81729	-1.55608	1.49821	0.96185	-0.73998	-1.0044	-0.7373	-1.23985	-1.23985	-1.21869	-0.58501	0.13577	-2.23079
3.40393	-0.43219	-0.59931	-1.10797	-0.63926	-1.38213	1.21618	-2.00871	-1.63133	-1.63133	-0.68246	-1.04054	0.41179	-0.03992
3.40649	-1.60812	-1.08287	-2.13063	-2.20548	-1.36611	1.55568	0.78615	-0.68236	-0.68236	-2.23105	0.81988	-2.24593	-0.12008
3.40906	0.07175	1.51169	-0.76628	-0.07754	0.76339	0.78407	0.61701	1.5643	1.5643	-0.2932	-0.82892	-0.65818	0.6348
3.41163	-0.09494	-2.02297	0.091	-1.45266	-0.30083	1.07673	1.92933	-0.28861	-0.28861	-1.66715	-1.12975	-0.48464	0.24062
3.4142	0.18763	0.17301	-0.95183	0.14956	-1.85798	0.65541	-0.30483	1.03736	1.03736	-1.94797	-1.56639	2.13188	0.67665
3.41677	0.25541	-0.2374	-0.90715	1.39853	-0.59337	0.04683	-1.84074	-1.27176	-1.27176	0.20854	0.67633	-0.00556	-0.00648
3.41934	-0.27671	0.13531	1.19561	0.74894	-0.98101	-0.49286	-0.30797	0.42495	0.42495	-1.97537	0.00408	0.37754	-0.55624
3.42191	-2.25699	-0.60575	1.76079	-0.74648	-0.915	-0.90713	0.1534	-1.51714	-1.51714	-0.19955	-1.04802	-0.03551	-0.75722
3.42448	-2.1184	1.74074	-1.81332	0.05919	-1.15377	0.16102	0.45299	0.44965	0.44965	-0.49652	0.18503	-2.19549	0.418
3.42705	-2.31768	-0.29255	-0.65837	1.42667	0.99541	0.61308	-0.78431	-0.18769	-0.18769	0.61581	-1.04797	1.06763	-0.5664
3.42962	0.44942	0.4714	-1.0027	1.16846	-0.84503	-0.0254	-0.53163	-1.59088	-1.59088	0.01881	0.16033	1.64647	-0.38284
3.43218	-0.99502	1.26621	-0.18227	-0.2198	-1.23753	-0.56896	-1.00776	-2.12781	-2.12781	-0.8229	0.80851	1.58182	-1.1807
3.43475	1.30389	0.3691	0.26738	-0.39244	0.87072	-1.09338	-0.96995	-0.97445	-0.97445	-0.49695	-1.14049	0.15684	-0.19351
3.43732	0.27201	1.16577	-0.0027	0.26729	0.07664	-0.92042	-0.6343	0.97014	0.97014	1.24443	-1.04791	0.93307	-1.34998
3.43989	-0.78491	-1.93598	1.89426	-0.35609	1.02257	-0.24313	0.8307	-0.23425	-0.23425	0.88299	-1.94426	-0.43779	0.14037
3.44246	-1.73329	-0.52046	-0.20739	-2.57547	1.25553	-0.2844	0.47689	0.19621	0.19621	0.33989	-0.78385	-0.29108	-1.30762
3.44503	0.0273	-1.32157	-0.48105	0.60465	-0.55203	-0.32562	0.27796	2.33422	2.33422	-0.75804	1.6253	0.60085	-0.4627
3.4476	-2.06335	0.44628	1.21916	-0.734	1.11771	-0.49992	0.18356	-1.40098	-1.40098	-1.08738	-1.18002	0.69138	0.82202
3.45017	1.03835	-0.09627	0.88799	-0.45015	-0.87569	-0.64835	0.30034	0.12845	0.12845	1.33581	1.85006	-0.85611	0.10773
3.45274	-0.35053	0.51558	2.00308	-1.25789	-0.00498	-0.95929	1.37713	-0.83784	-0.83784	-0.25022	0.17921	0.05011	0.66331
3.45531	-0.54301	-1.06894	-1.59729	0.53699	0.08465	0.58559	-0.91074	1.20808	1.20808	0.88659	0.77912	0.46131	1.12571
3.45787	-0.12597	-0.68828	0.81931	1.8062	-0.37536	1.67062	-0.81849	-0.97577	-0.97577	-0.12095	0.51308	0.44582	-1.15191
3.46044	2.75746	-2.34235	0.16896	1.84722	1.3875	0.68636	0.21184	-0.03359	-0.03359	-2.23424	-0.42892	-1.08855	-0.785
3.46301	-1.03967	-1.11158	1.67506	-0.04861	0.05516	-1.45863	0.98271	0.39611	0.39611	1.8218	-1.85423	1.17795	1.84565
3.46558	-1.39289	-0.30793	0.14318	0.58548	-1.2214	-0.12846	-0.43483	0.66671	0.66671	0.71074	1.78298	-2.42118	-1.07526
3.46815	-1.36783	1.78863	-0.24394	0.1777	-0.46711	1.94326	0.00465	0.4194	0.4194	-0.85439	0.79461	0.32975	0.44005
3.47072	-1.38731	0.26548	-1.70655	-0.0911	-1.9459	-1.15307	1.45374	1.22847	1.22847	-1.99462	-0.45575	1.36711	-0.73324
3.47329	-0.08511	-1.19898	-0.38513	0.94345	-0.03574	-1.85696	2.15118	-0.82669	-0.82669	-0.8565	1.09852	0.64362	0.24798
3.47586	0.71495	-0.17208	-0.70922	0.41971	-1.62994	-0.88765	1.47485	-1.68615	-1.68615	0.8111	1.5869	-1.16479	-0.06897
3.47843	2.08667	-0.19316	-1.01306	-0.44854	0.71166	-0.63476	-0.51913	0.25589	0.25589	0.1077	-0.89331	-0.43789	0.02463
3.481	-0.2952	0.29183	-1.17849	-0.43126	1.81731	-1.63283	-1.97385	1.17157	1.17157	0.42837	-0.22259	-0.15533	1.04345
3.48356	-0.8422	0.42436	0.8944	0.4715	0.09618	-0.91084	-0.04149	0.74607	0.74607	-0.5713	0.87107	-0.33502	1.72745
3.48613	-1.98263	-1.74319	0.42253	-0.32437	0.70558	-0.0691	-2.35154	-0.79942	-0.79942	0.70771	-1.68891	0.56396	1.16904
3.4887	-0.83667	-1.76655	0.12643	0.67095	-0.32812	0.83265	0.13862	-0.30699	-0.30699	0.36173	-0.05529	-1.00255	-0.78764
3.49127	-1.77486	1.48523	0.32783	-0.6057	-0.08732	-0.77182	-1.76719	-0.34957	-0.34957	-0.03975	-0.30455	-0.74327	0.28604
3.49384	-1.68296	0.34066	-0.38061	-0.29831	-0.55441	0.38381	0.71398	-0.52617	-0.52617	-0.26227	-1.27494	-0.0223	0.26217
3.49641	-0.23534	0.16613	-2.16581	1.21408	-0.41346	-0.26805	0.08725	-2.01863	-2.01863	-1.28324	-1.18221	-2.21611	0.32604
3.49898	-1.43091	-0.38626	-0.04137	-0.21569	0.57819	-1.64582	0.9696	0.13252	0.13252	1.82256	-0.87584	0.05264	2.18046
3.50155	2.69904	-0.49721	-0.87314	0.80329	-0.66517	0.65094	-0.86869	-1.85851	-1.85851	0.21493	-0.28201	-1.2871	-1.46477
3.50412	-1.2916	2.13048	-0.36664	-2.31215	-0.90788	-1.76464	1.76599	1.70344	1.70344	-0.08493	-0.40169	-0.14396	-2.46255
3.50669	0.62299	1.66531	-0.04814	-0.52923	-0.40867	0.98345	0.68421	-1.50612	-1.50612	-0.65096	1.26064	-0.4345	0.46416
3.50925	-0.79639	1.08718	-0.2338	0.5221	-0.98398	0.1556	-0.51248	-0.7592	-0.7592	0.5847	-0.16746	-0.09632	-1.88621
3.51182	-1.69225	-2.60469	2.00357	1.61824	-1.51579	-0.18002	-0.58479	-0.37217	-0.37217	-1.16077	0.41705	0.64128	1.62233
3.51439	-0.85877	-0.29566	-2.21499	-0.55169	-0.03787	-2.6002	0.52824	-0.36157	-0.36157	-0.03799	-0.99165	-1.15419	1.20153
3.51696	1.33964	0.91508	-0.91525	0.11927	-0.91647	-1.32744	0.08447	-0.53879	-0.53879	0.82484	0.13016	1.24382	0.27932
3.51953	0.2449	-0.05081	-1.72077	-0.44469	1.15841	-1.17966	-0.14826	0.05933	0.05933	1.04009	0.89021	2.00856	-0.82119
3.5221	0.07249	1.56404	2.03955	0.60679	-0.50403	0.78593	-0.90375	2.23309	2.23309	-0.66118	-0.55608	-1.15354	-0.06558
3.52467	-0.387	1.06871	0.00105	0.90788	0.31913	-1.74247	1.45881	-1.46208	-1.46208	0.13857	0.73514	-0.20146	1.59221
3.52724	0.62033	0.34679	-0.44009	-1.5817	2.04873	0.5707	-0.47325	-0.38953	-0.38953	0.3055	-0.71893	-0.63294	0.53285
3.52981	-2.07308	-0.02986	0.90177	0.44209	0.22105	0.89488	2.12109	-1.19388	-1.19388	-1.21674	-1.65367	0.03562	0.21431
3.53238	-0.91715	-2.52251	0.87663	-1.80197	0.03227	0.77375	1.40966	0.00473	0.00473	0.53461	-1.53315	0.6664	0.15991
3.53494	-1.7522	-1.36249	-1.29377	0.94955	-0.66827	-1.59356	-0.63848	-0.87397	-0.87397	0.31318	-1.76842	0.35336	0.80918
3.53751	-1.22902	-0.05248	-0.94423	0.2267	0.63577	-1.14056	-0.54722	-1.00061	-1.00061	0.01184	0.61322	-1.57941	-0.30793
3.54008	-1.13784	-0.34357	-0.45779	1.35895	-1.00357	1.3232	-1.20235	1.67548	1.67548	-0.6637	0.20928	-1.42811	0.43879
3.54265	-1.34035	0.01358	-0.1373	-0.17636	-1.51359	1.99876	-0.63911	-0.06183	-0.06183	0.0856	1.80599	-0.35546	-0.84463
3.54522	-0.39811	-0.12052	0.81785	0.8005	-0.59064	-0.53811	-0.57582	0.00101	0.00101	1.30575	0.43982	-0.3185	-0.62744
3.54779	-0.9776	-0.05382	2.97451	0.19394	0.81234	-0.61087	-0.78819	-1.93331	-1.93331	-0.4984	-0.23018	-0.80895	0.94862
3.55036	-0.39543	-1.7388	0.8348	0.28281	1.04891	-0.51973	-1.90288	-2.03644	-2.03644	0.58637	-1.42854	-0.13486	-0.86323
3.55293	0.55119	0.63189	0.37708	0.99158	-1.9932	-0.45585	-0.22126	-2.42386	-2.42386	-1.52778	1.70166	1.66985	-3.2718
3.5555	0.44341	-1.67265	2.03237	-0.58649	2.00329	-1.21478	1.46638	-0.33551	-0.33551	-0.1223	1.23179	-0.61456	0.84582
3.55807	-0.77229	0.07692	-1.26066	0.90481	-1.3848	-0.2209	-0.61538	-0.51523	-0.51523	1.13253	-0.66516	0.62704	0.87933
3.56063	-1.40416	0.4313	0.70814	-2.05991	-1.60973	-2.06673	-0.05923	0.37848	0.37848	-1.03435	0.08938	-0.18122	-0.42208
3.5632	0.75189	0.71738	-0.53967	-1.89104	-0.81028	1.12438	-0.21395	-1.20791	-1.20791	-0.08995	0.17941	0.23867	0.5659
3.56577	1.27089	0.00728	-2.40761	0.03982	-0.35841	-2.44885	-0.15057	0.92429	0.92429	0.18326	-0.15242	1.37521	0.18576
3.56834	-0.16785	0.6289	-0.54748	-0.87871	0.56787	0.00489	0.82718	0.00831	0.00831	-0.04261	-0.89083	-1.16049	-0.99126
3.57091	-1.67756	-0.354	0.80811	-0.22194	-1.77214	-1.57991	-2.70519	1.07403	1.07403	0.04692	1.29941	0.42953	0.40167
3.57348	-1.9536	1.28597	1.14397	-1.02228	-0.6821	-0.5192	0.28173	-1.00536	-1.00536	-1.00974	-0.5464	0.3844	-0.16123
3.57605	0.34329	0.6934	0.2069	0.41677	0.63106	0.13931	1.69424	-1.66345	-1.66345	-2.20982	0.1285	-0.5993	-0.55121
3.57862	-1.69995	-0.35773	-0.40043	-0.69321	-0.52799	-1.6951	0.08186	-0.14249	-0.14249	-0.98956	0.86981	-1.29655	-1.2252
3.58119	-1.2199	1.02166	-1.32648	1.23593	0.781	-1.7152	-0.62353	1.73238	1.73238	0.7928	-0.30056	0.70928	0.44729
3.58376	-0.16267	-0.31606	-1.11716	-1.59014	-0.27079	1.22469	0.0712	-0.1511	-0.1511	-1.07733	-0.6651	2.04368	1.67225
3.58632	-0.45253	-0.27295	1.10306	-1.82928	-0.1041	-0.8596	0.48577	-0.33082	-0.33082	0.96884	-0.9521	-1.27196	-0.29446
3.58889	-0.20718	1.54199	0.55278	-0.30959	-0.94598	1.94192	-0.62614	-0.15913	-0.15913	-0.51731	-0.05534	1.77391	-0.23057
3.59146	0.03711	-0.63955	-0.09763	-0.46661	0.10018	-1.96416	-1.31847	0.51955	0.51955	0.18306	2.19695	-0.1587	-0.71497
3.59403	0.32488	-0.20996	0.03739	-0.47619	-0.11765	0.14861	-0.33304	0.42269	0.42269	-0.98259	-1.22091	1.94919	-0.13301
3.5966	-0.34091	-0.07628	-0.19991	0.15284	-0.3887	1.08775	-0.57398	-0.23967	-0.23967	0.28225	1.07543	-0.05878	-0.09947
3.59917	2.89861	0.19202	0.16734	-1.1701	0.71949	1.41045	-0.81679	0.22736	0.22736	-1.20841	-0.36041	-1.34556	-0.15653
3.60174	-1.8444	-0.85346	0.30171	-0.18477	-0.13285	1.31479	-0.28183	0.66232	0.66232	0.1176	-0.16318	-1.19434	1.21055
3.60431	0.91883	1.34099	-1.25504	-0.61546	0.23701	-0.2784	-0.52333	-0.78757	-0.78757	-0.45791	1.51737	-0.00573	-1.22682
3.60688	-1.01862	0.05272	-1.74242	-1.02561	-0.62688	-1.63215	0.81979	1.28419	1.28419	-1.09747	-0.35677	-0.08029	0.77938
3.60945	0.59171	-0.08487	0.21912	0.66413	1.04339	-0.34363	0.09788	0.34278	0.34278	-0.76163	-0.31976	2.02887	-0.3561
3.61201	-1.45435	2.69609	1.33505	-1.29859	-1.31299	0.50338	0.62126	-2.51217	-2.51217	0.28935	-1.53724	-0.8776	-0.32274
3.61458	-1.15734	-0.65814	0.46337	0.95872	-1.19522	-0.43657	-0.32623	-0.1785	-0.1785	0.48326	0.49728	0.41296	-0.74928
3.61715	-2.45867	-0.20364	1.37231	-0.19373	-1.90512	1.70547	-1.47089	-0.14261	-0.14261	1.65502	-0.07515	0.14654	0.1982
3.61972	0.19443	0.53763	0.86856	-1.30483	1.04228	-1.45039	0.23861	-1.54491	-1.54491	-0.31855	0.01504	-0.28961	0.11132
3.62229	-0.56722	-0.00371	0.3117	0.61849	1.62594	-0.00177	-1.54184	-1.11571	-1.11571	-0.30878	0.79034	0.41086	-1.77734
3.62486	-1.22833	-0.73606	1.83281	0.36639	-1.14765	-0.54074	-0.01926	0.63657	0.63657	-1.27732	1.1902	-0.66719	2.27725
3.62743	-0.90896	1.5493	0.37139	1.00975	-0.42721	0.39358	0.4527	0.64538	0.64538	-3.27611	-0.95474	-1.00026	-0.73486
3.63	-0.93265	0.64191	0.48232	0.17519	-0.65089	-0.60793	0.13283	1.52215	1.52215	-0.41436	-0.56326	2.54192	1.77213
3.63257	1.33733	0.70661	-1.87596	-0.92808	0.59838	1.80957	-2.14973	-0.85984	-0.85984	-1.27638	1.73496	0.22318	0.36739
3.63514	-0.07455	-1.58556	0.74873	0.49877	1.88386	-1.6299	1.12204	-0.19078	-0.19078	1.64937	-0.59746	-1.23567	1.14077
3.6377	-0.05309	0.00398	-1.84098	-1.20197	-0.51016	1.30532	-1.44077	-1.00943	-1.00943	-1.72952	-0.94259	1.32775	-1.28797
3.64027	-0.80056	0.18259	-0.23999	-0.78316	0.71073	1.31383	2.85925	-1.08491	-1.08491	-0.61932	-0.52364	-0.76304	-1.03431
3.64284	-2.61853	-1.17457	0.43239	-1.14782	0.82367	0.52433	0.79704	-1.32943	-1.32943	1.0874	-0.48671	-1.79467	-0.65817
3.64541	0.5457	-1.31783	-0.44029	2.08722	0.19847	0.72034	-0.29027	0.00678	0.00678	-0.87297	0.61911	-0.6059	-0.53195
3.64798	-0.44056	-0.02937	1.18156	-0.04148	-1.65907	0.45999	-0.8432	0.12381	0.12381	0.66292	-0.35913	-0.79761	0.53414
3.65055	1.16124	-0.32944	-1.04959	-0.42503	0.1442	1.05639	1.40875	1.87918	1.87918	-0.36606	-0.13389	0.30485	0.38675
3.65312	0.38801	-0.42379	-0.57761	-0.41125	-1.20808	-2.61893	0.8541	0.32937	0.32937	-0.65527	-0.50334	-1.30021	0.95594
3.65569	0.43135	-0.08347	-0.87006	0.2961	0.49965	0.80535	0.04268	0.41809	0.41809	-1.33311	0.60475	-0.37833	0.45233
3.65826	-1.78236	-0.68367	-1.117	1.47255	-0.23706	1.81586	-0.75973	-0.66719	-0.66719	0.38348	-1.78579	-0.91137	-0.52062
3.66083	-0.65194	-1.76497	-0.6197	-0.56946	-1.06862	0.00949	-0.33178	-0.43792	-0.43792	-0.46508	0.17226	-1.80436	-1.52456
3.66339	-0.88242	-1.50901	-0.50714	-1.96101	-0.89784	0.80241	-1.11481	0.25357	0.25357	-0.34804	0.6599	1.67498	0.1579
3.66596	-1.02243	-0.6709	-0.11054	-0.34112	-0.38635	-1.48392	-1.39472	0.18026	0.18026	0.62216	0.72192	-0.26443	0.85125
3.66853	-2.07391	0.24265	0.49317	0.66033	-1.76251	-3.41192	-0.19971	-0.66385	-0.66385	-1.37285	-1.32947	-1.17104	-0.66754
3.6711	-1.60617	1.73433	-1.85868	-0.18823	-0.28584	-1.18567	-0.16496	-1.18828	-1.18828	1.2424	-1.85434	0.55852	-0.69692
3.67367	-0.59179	-0.52039	0.01226	1.58195	-0.06608	1.96841	0.06418	1.1958	1.1958	-0.1773	-0.59312	0.78573	-1.00879
3.67624	-0.57129	-0.77892	0.63767	0.11297	0.64097	1.02825	-1.22504	-1.97213	-1.97213	-0.46659	-0.23004	0.01711	0.44184
3.67881	-0.57335	-0.31977	0.81751	0.02744	1.43601	0.44397	-1.59376	0.08351	0.08351	0.66749	0.02215	-1.34725	1.10126
3.68138	0.21825	-1.06764	0.8578	-0.66031	-1.08887	0.04198	0.87872	2.49454	2.49454	-0.72214	0.80481	0.78015	-0.16304
3.68395	-0.23523	2.24543	-0.15585	0.76921	-1.18497	0.91728	-0.29857	-1.89305	-1.89305	-0.16926	0.0406	-0.67043	-1.899
3.68652	-0.71758	0.80552	0.79819	0.92919	0.86375	-1.00134	-0.65767	0.02482	0.02482	-0.32335	0.23765	-0.09612	0.05485
3.68908	0.00874	0.82481	0.18432	1.28157	1.17856	-0.32238	0.68222	0.49476	0.49476	0.14388	0.8849	0.9929	-0.52976
3.69165	-0.72321	0.88947	-0.75046	-0.20351	-1.50451	1.04655	-1.85481	-0.93178	-0.93178	0.23302	0.41624	0.83584	-1.41238
3.69422	0.63374	1.1108	0.50059	1.26093	-1.06274	-2.27724	-0.63895	-1.86508	-1.86508	0.21477	1.06122	-0.10338	-1.57158
3.69679	0.20657	-1.18754	0.3071	1.65924	0.23907	0.22264	-0.07023	-1.19964	-1.19964	0.54316	-0.67874	-0.32294	0.66951
3.69936	-1.0527	-0.76943	-0.21971	-0.51556	-2.35149	0.90773	-1.74921	-0.40696	-0.40696	-1.13412	-0.94717	-0.6587	-0.05827
3.70193	-1.42812	-0.70356	-1.11715	-1.31975	1.75902	-0.12198	1.14924	0.39631	0.39631	2.29956	1.45356	0.31044	0.3107
3.7045	1.33797	1.21037	1.74565	-1.30693	0.11334	-1.78638	0.17025	-0.67241	-0.67241	-0.73055	0.16412	-1.04957	-0.51978
3.70707	-1.71582	1.56338	-0.26406	0.49734	-0.90547	-1.34784	1.61808	-2.26873	-2.26873	-0.12106	0.92067	-1.24701	0.10065
3.70964	0.22029	-1.51869	-0.10426	0.31342	0.05654	-0.1294	-1.58096	-1.70978	-1.70978	-0.00428	0.69103	0.38686	-1.21193
3.71221	-1.43952	0.15824	0.45587	0.82017	0.06749	-1.21959	-0.48292	0.66978	0.66978	-0.26721	-0.62792	-0.59735	0.74186
3.71477	-0.30725	-0.42332	-0.14286	-0.058	0.9302	0.86969	0.88424	-2.45381	-2.45381	0.44268	-0.97999	-1.34584	-0.98722
3.71734	-2.22871	-0.56741	0.06376	0.32945	0.86424	-0.97814	-1.97387	0.87376	0.87376	-0.38712	0.36977	-2.96175	0.86561
3.71991	-0.10752	0.78315	1.22722	0.46678	0.15143	0.31268	-0.46403	0.63839	0.63839	0.0021	-0.21789	0.16065	1.95938
3.72248	-0.91572	-0.55449	-1.27851	0.94767	0.80862	-1.02179	1.73979	1.10342	1.10342	-0.64545	0.41401	1.05638	0.07856
3.72505	-2.33699	0.68414	-1.73108	0.29494	-1.31775	-0.98677	-0.76486	0.13476	0.13476	0.26139	1.50859	-0.39446	-1.11137
3.72762	-1.5085	-0.07635	1.41443	0.28304	1.51619	-1.58328	-1.01731	-0.18952	-0.18952	-1.04597	0.16097	-0.04668	0.26532
3.73019	-1.51196	0.14868	-0.35673	-1.12363	-0.49247	1.47515	0.78637	0.42272	0.42272	-2.51912	-0.34929	0.24151	-0.66601
3.73276	-1.51627	-0.22617	-0.94628	0.63093	-2.86953	-1.71679	0.4895	1.34603	1.34603	-0.61433	0.25872	0.21931	1.17381
3.73533	1.02462	1.25288	1.13825	0.61936	0.16014	-0.50904	1.42355	0.57273	0.57273	0.34686	0.40176	0.08429	0.9359
3.7379	0.41574	-1.60491	1.01521	0.13418	0.1436	0.33175	0.05616	-0.60984	-0.60984	0.51571	1.18324	1.3413	0.9374
3.74046	-1.52906	0.70271	-2.21051	-1.25511	0.54376	0.42017	-1.45517	0.00993	0.00993	-2.05709	0.97986	-2.48685	-1.23699
3.74303	1.10646	0.26362	0.67399	0.83005	0.47608	0.50889	-0.29898	-1.10739	-1.10739	0.66495	0.12804	1.27221	0.60785
3.7456	0.65626	-0.04127	1.0644	-2.38906	-1.26877	-0.45678	-0.32172	-0.31042	-0.31042	-1.9288	-1.16557	-1.33664	-1.26844
3.74817	-1.56414	2.21196	-0.87401	0.10832	-1.31462	0.27346	-1.17778	-0.05389	-0.05389	0.16866	0.89707	0.28423	-0.03479
3.75074	-0.81603	0.04087	-0.80944	-0.38472	0.45206	-0.30536	0.77742	-2.04525	-2.04525	-0.04116	-1.09449	-0.30728	-0.69263
3.75331	-0.86655	-1.06693	-0.04508	0.50808	0.30533	-1.8482	-0.33503	1.34716	1.34716	0.07542	0.07722	-0.27301	-1.88718
3.75588	-0.4525	-1.31117	0.89429	-0.56333	-1.06912	-1.05944	0.51263	0.2691	0.2691	0.48874	1.34573	-0.43984	-0.21973
3.75845	1.15691	1.23692	-0.71393	1.61378	-0.17479	-0.03506	-0.98342	0.52293	0.52293	-0.4024	0.60793	-1.72648	-2.82372
3.76102	-1.13705	-1.10789	-0.14158	1.35919	-0.0329	-1.88982	-0.23312	-0.69498	-0.69498	-0.53321	-0.7276	0.59473	1.54668
3.76359	1.01706	0.63762	-1.4937	-1.09274	-0.74338	-1.35907	0.77894	0.17858	0.17858	0.5652	-0.35873	1.04626	0.40217
3.76615	1.74803	-1.55113	1.09888	-0.36053	0.79652	0.0668	-1.8185	-0.37236	-0.37236	1.15927	-2.34181	-0.24456	1.3115
3.76872	-0.86712	-0.01875	-1.88707	-0.83601	-0.56387	1.38539	-0.07571	-1.24804	-1.24804	0.33698	0.12339	1.00276	-1.04167
3.77129	-0.9417	-0.72833	0.58953	-1.42224	-0.36754	1.01324	1.09751	-0.36054	-0.36054	-0.25633	-0.1985	0.33642	-1.36496
3.77386	-1.25242	-0.71096	0.00901	1.39674	-0.51883	-1.54146	-0.49252	-0.35456	-0.35456	0.70215	-0.02593	-0.25713	1.64197
3.77643	-0.69315	1.65456	-0.45857	-1.31969	-1.02271	-0.33104	-1.35738	-2.46275	-2.46275	-0.51822	0.28267	0.79733	-1.82412
3.779	-0.27907	-0.93662	-0.39437	-0.99454	0.5581	0.6218	0.75643	1.65463	1.65463	0.25802	0.91179	-1.15045	-0.84934
3.78157	-0.53843	1.84604	-1.03948	-1.03436	-0.01067	0.43508	-0.27688	-0.93181	-0.93181	-0.25504	-0.50131	-0.50143	-0.30962
3.78414	-1.12949	-2.40495	-0.21892	0.60746	0.10439	-0.51169	-0.41459	1.53477	1.53477	-0.35858	0.11396	1.0645	-0.49932
3.78671	-1.15845	0.10295	0.42005	0.21822	0.32443	-1.83759	0.38309	-0.60668	-0.60668	-1.16348	0.61137	-1.37377	0.8967
3.78928	-0.6696	-0.65417	-0.28578	0.43114	0.01656	2.44359	0.61146	0.01812	0.01812	-1.18522	1.63263	-0.98378	1.40966
3.79184	-0.46415	0.11478	-0.78267	-0.44513	-0.34775	1.52122	-0.22884	-1.74992	-1.74992	-1.37748	-0.00173	-0.59786	0.31531
3.79441	1.35767	-1.12027	-0.8659	1.54404	-0.09831	0.40807	1.74532	-0.84643	-0.84643	-0.88962	-2.68112	-0.44752	0.06685
3.79698	-0.28679	-0.6025	-0.36167	0.01258	-0.4639	1.9343	-0.39066	-0.27287	-0.27287	0.03365	-0.20869	0.07644	-1.17443
3.79955	-1.32643	0.88254	-1.43102	-1.87502	-0.50932	-0.14012	-0.99369	1.1687	1.1687	1.33443	-0.93014	0.95812	1.20231
3.80212	-1.49866	-0.1199	0.44006	-0.39899	0.11361	-0.19167	0.07419	-1.08901	-1.08901	-1.84089	-0.11205	0.85157	0.62471
3.80469	-0.51041	1.05379	-0.68297	0.451	-0.65465	-0.81366	0.16351	1.0172	1.0172	0.81465	-0.74731	-0.77886	0.47085
3.80726	-0.32857	-0.41632	-1.2123	-1.73485	-0.61873	-1.18443	0.2812	-0.39254	-0.39254	-1.16893	-0.04273	-0.74508	0.50163
3.80983	-0.14785	0.1641	0.29254	0.57516	-1.12776	0.55129	-2.04507	0.31428	0.31428	-0.48686	-1.04545	-0.27378	0.90038
3.8124	-1.85842	-0.50072	0.33133	2.08826	-0.57459	0.02631	0.65548	-0.21194	-0.21194	-0.62019	-0.41848	0.70303	-0.28001
3.81497	-0.50803	1.19065	-1.8965	-2.07571	0.34267	-0.67882	1.84086	-1.1499	-1.1499	0.10772	0.00546	-0.14824	0.37796
3.81753	0.34588	0.07605	-0.26664	-0.9516	-0.53031	-0.07603	-0.87645	0.30328	0.30328	1.06355	-1.42651	-0.55048	-0.82362
3.8201	0.38778	0.78992	-1.23771	-0.96651	-0.92972	1.5032	1.03129	1.13429	1.13429	0.63902	-0.56685	0.29274	0.37819
3.82267	-1.51914	0.11002	-1.2729	-0.12792	-2.11703	-1.71368	0.1394	0.34216	0.34216	0.80765	-1.79086	1.42235	0.84074
3.82524	-0.57406	0.03253	1.28537	0.34112	0.61388	-0.00501	-1.54295	-0.66888	-0.66888	0.10545	-0.30199	-0.7721	1.5376
3.82781	0.16665	-1.60258	0.82689	-1.38139	1.22168	0.22463	-1.2723	1.77122	1.77122	-0.583	1.20982	0.10581	-1.84436
3.83038	0.895	0.11251	0.41106	0.10996	-1.50486	-0.96839	1.81628	-0.48759	-0.48759	-2.30199	-0.17704	-0.26563	-0.37852
3.83295	-0.28643	-1.37426	0.11241	-0.36551	-1.32975	-0.21678	-3.08721	0.39118	0.39118	0.20771	0.38298	-0.55332	0.0011
3.83552	-0.95172	-0.0182	-1.10147	-1.45326	-0.74372	-0.43966	1.03164	0.8121	0.8121	-0.81776	0.25222	0.54898	0.7173
3.83809	-0.32008	-0.57006	0.33515	-0.36847	0.12805	-0.40605	-0.20565	1.06473	1.06473	-0.52996	-0.18507	-0.83939	1.86769
3.84066	-1.27327	1.06238	-1.24716	-0.93009	-4.24825	-0.5159	-0.05795	-0.43771	-0.43771	-0.38407	0.43019	-0.59882	0.5006
3.84322	-0.47128	0.31434	1.10547	-0.55435	-1.74414	0.50708	-1.01222	1.18482	1.18482	-0.71571	0.04986	0.01832	-0.50957
3.84579	-1.26062	1.07311	1.73143	1.18415	-0.19676	0.39962	-0.62822	-0.5429	-0.5429	-0.23248	-0.58814	0.45408	-1.45493
3.84836	-0.10648	-0.67153	0.68229	0.26461	0.8741	-0.84972	-2.08264	0.83851	0.83851	0.46438	0.03488	-2.40124	-0.4153
3.85093	0.46822	-0.63193	-0.42068	0.09715	-0.64136	-0.67147	-0.56229	-0.99483	-0.99483	0.93312	1.19054	0.43375	0.09171
3.8535	-0.44722	-0.11544	0.7814	1.46623	1.7461	2.21687	-0.67496	2.04252	2.04252	-0.41008	0.46253	0.09291	-0.22599
3.85607	0.66341	-2.0618	-1.0376	0.32381	-0.707	-2.16824	0.05199	-1.89779	-1.89779	0.5928	-0.73338	-0.60407	0.24748
3.85864	-1.07726	0.52889	1.35665	-1.78428	-0.31751	1.39213	1.23858	-1.80383	-1.80383	-1.33693	0.58556	0.67541	-0.45172
3.86121	-2.10149	-1.34009	1.41846	-0.08907	-0.82775	-0.13622	1.90162	-1.91853	-1.91853	1.78799	0.86534	0.93511	-0.48489
3.86378	-1.40213	-2.51258	0.67141	-0.00108	0.34377	-1.58674	0.63315	0.59392	0.59392	0.19843	-1.34742	-1.91786	1.02173
3.86635	-1.60244	-0.94368	1.54105	0.72219	-2.70286	-0.7026	-0.16169	0.20678	0.20678	0.17637	0.38355	-0.03127	-0.71354
3.86891	-1.05452	-0.95202	-1.21845	-0.73425	0.86133	-0.52563	0.32857	-0.35671	-0.35671	-0.17951	0.47244	-1.3927	-1.30449
3.87148	1.06753	-3.63757	-0.03833	-0.43615	0.94821	-0.78245	0.61575	-1.4572	-1.4572	0.32632	-0.30184	-0.72931	-0.07393
3.87405	-0.30682	-0.05706	-2.57429	-0.68674	0.98262	-0.54632	-0.82217	0.1074	0.1074	-0.90299	-0.69265	-0.04869	1.35576
3.87662	1.10225	0.03018	2.4129	-0.41461	-0.15494	0.23009	-0.84802	0.89519	0.89519	-0.02259	0.01893	0.59071	1.01886
3.87919	-1.15361	-1.57263	-0.73763	-0.11856	0.12262	-2.4397	1.35542	-0.68382	-0.68382	1.29747	1.20744	-0.30464	-0.59135
3.88176	-0.37279	-0.08142	-0.30279	-1.47717	-0.878	-2.46701	0.46179	0.31923	0.31923	0.67928	1.29465	0.10789	-0.65802
3.88433	0.04413	0.35992	-0.48757	0.67047	-0.07799	0.21468	-0.92667	0.35186	0.35186	-0.76773	1.08399	-1.31288	-0.9536
3.8869	-1.66067	-1.13466	-0.39995	-1.11027	0.59966	0.55723	0.58254	-0.32535	-0.32535	-0.64863	1.46852	0.9763	-0.5644
3.88947	-0.15747	-1.56153	-0.70993	-0.83541	-0.06319	1.22896	-0.80235	-0.1209	-0.1209	-0.5865	0.65832	0.92308	0.01171
3.89204	-1.62748	-1.84395	-1.52942	-0.01534	-0.02857	-0.69276	0.10416	0.33708	0.33708	-0.32657	-0.03077	-1.70138	-0.5038
3.8946	-0.43209	-0.43608	-1.26284	-0.00499	-0.95249	-0.05382	0.19396	-0.54299	-0.54299	-0.26518	-0.10967	-0.70035	1.59228
3.89717	-1.0136	0.19983	-1.04783	-0.35892	-1.22421	-1.5408	1.18805	-0.77099	-0.77099	-0.8569	0.6202	-0.16451	-0.86642
3.89974	-0.58982	-0.74297	0.32856	0.22081	-0.52499	-1.0337	-1.11712	0.65884	0.65884	0.52524	-2.4275	-0.63458	-0.28374
3.90231	-0.0986	1.00556	1.13859	0.64023	-0.62819	-1.47538	-1.44469	-0.44499	-0.44499	0.0583	1.79902	1.47766	-1.6012
3.90488	1.78719	-0.08637	0.71956	-1.84866	0.59798	1.41918	-0.69657	1.63273	1.63273	-0.70001	0.19164	1.08686	-0.9386
3.90745	0.54407	-0.72085	-0.34422	-0.32084	-0.47748	-0.35307	-0.34171	0.94961	0.94961	1.4125	-0.11249	0.46073	-0.0324
3.91002	-0.26069	-0.72964	-0.70495	-1.23743	1.08822	1.8365	0.89517	-0.57927	-0.57927	-0.46316	0.39684	-1.80636	-1.14135
3.91259	-0.43409	-0.42364	-0.24312	1.53547	0.08062	0.28364	0.35769	-1.45781	-1.45781	0.6878	0.56872	2.18778	-0.32522
3.91516	-0.84811	-6.41236e-05	-0.03175	-0.89846	-1.29158	-0.14192	-0.83533	0.23104	0.23104	-0.45365	-1.71559	-0.85561	0.37622
3.91773	-1.68188	-0.00853	-2.30106	-0.04787	0.33773	1.68486	-0.44879	-0.19333	-0.19333	0.56015	0.10486	0.64807	0.65806
3.92029	-0.55016	-0.66793	0.01966	0.83593	-0.5541	-1.48579	0.1654	-0.24707	-0.24707	0.20407	-0.657	1.30749	-2.09538
3.92286	-0.72532	0.87322	-0.18989	0.79523	0.05483	-0.24671	0.88279	2.79018	2.79018	0.65316	-0.13874	-2.54523	-0.04296
3.92543	-0.0651	-0.51655	-0.02849	-0.04431	0.11604	-0.07016	-0.8842	0.04751	0.04751	0.96062	0.73377	-0.09956	-2.58575
3.928	1.30233	-0.28373	1.48826	1.42159	-0.67162	-0.38479	0.74752	0.73076	0.73076	0.02292	1.36962	0.60386	-0.49966
3.93057	0.67212	1.70832	-0.52425	1.58212	-1.79024	0.84656	1.48219	-0.43419	-0.43419	1.37966	1.59204	-0.62836	-1.59693
3.93314	-0.53941	-0.51971	-0.63672	0.96284	-1.58392	-0.55247	-1.44735	-1.37122	-1.37122	-0.82122	-2.37216	2.13651	-0.27664
3.93571	0.70543	-0.31135	-0.82553	0.76905	0.57631	0.40241	0.12606	0.12062	0.12062	-0.73049	-0.85858	-0.47349	-1.13308
3.93828	-0.48298	-1.89653	-0.08736	-1.07853	-0.2031	0.09147	-1.93177	-1.305	-1.305	-0.15549	-1.14503	0.41352	-0.2488
3.94085	-0.75542	0.00714	-1.23176	-0.14242	0.9636	0.6078	-2.36396	-0.10158	-0.10158	0.49445	0.48744	0.59066	1.696
3.94342	-0.90844	0.68813	0.01241	0.23183	0.83753	1.14503	0.6523	-1.12058	-1.12058	-0.54477	-0.84468	0.85334	0.57825
3.94598	-1.2331	0.70284	-0.04937	2.36047	-0.90315	-0.44908	0.82644	-1.92755	-1.92755	-0.94375	-0.9272	1.05708	0.22684
3.94855	0.92586	1.62843	-0.01207	-0.80052	0.79831	-0.97575	0.85799	0.98726	0.98726	-1.2015	0.05269	-0.97308	0.88861
3.95112	-0.69148	1.36543	-0.29816	0.62191	-1.97	1.01633	-0.38428	0.82302	0.82302	-2.68974	0.19859	2.76574	-0.00221
3.95369	0.18459	1.86609	0.531	0.03545	-0.32866	1.98722	-0.91726	-0.87125	-0.87125	1.31658	-0.53764	-1.52	-0.00447
3.95626	-0.56277	-0.92551	0.24866	-0.34887	0.46909	0.37203	1.57055	-0.48676	-0.48676	-1.18949	-0.85162	0.02239	-0.10392
3.95883	-1.2758	-0.30191	-1.45349	-0.47203	-0.64857	0.34654	-0.34803	1.50205	1.50205	-0.72072	-2.33288	-0.78294	0.72329
3.9614	0.81941	1.02443	0.90814	0.88991	-1.17559	0.54924	-0.79147	0.5551	0.5551	0.83674	0.10403	-0.44986	0.81514
3.96397	0.45896	0.8274	0.28363	-0.19019	1.13102	0.03609	-0.22596	-1.48547	-1.48547	0.22786	0.78196	-0.23829	0.01662
3.96654	-2.29937	-0.1134	1.10298	0.15935	1.71712	0.52666	-1.42203	1.48545	1.48545	0.31666	-0.63158	1.50718	0.87373
3.96911	-0.82472	-2.53811	0.0117	-0.35653	0.74379	0.81373	0.65046	-1.00194	-1.00194	0.76738	1.91405	-0.32324	0.23677
3.97167	-0.47005	-0.96403	0.7147	0.69626	0.93798	-0.24552	1.67168	0.7387	0.7387	0.04276	-0.04871	1.02777	-0.51274
3.97424	-0.07035	-0.55693	-1.15054	-1.76831	-0.50091	-0.62447	-1.29502	-1.44492	-1.44492	-0.12417	0.21052	-0.37906	-0.747
3.97681	0.2308	-0.98582	-1.19019	-0.67742	0.27451	-1.97759	-0.78092	-1.05399	-1.05399	1.19294	-0.27025	-0.7694	1.0215
3.97938	2.01171	0.24633	1.28544	-0.85667	0.87446	0.48257	0.25353	-0.22819	-0.22819	-0.83562	0.55698	1.20735	-0.82027
3.98195	-0.69884	-0.71127	0.14638	-1.17119	0.23185	-0.2081	-0.74852	-0.90123	-0.90123	-1.35926	-0.03281	-0.46354	-0.45984
3.98452	-0.85402	0.08245	-0.14062	-0.9194	-0.42298	0.3163	1.4031	0.72507	0.72507	-1.80162	1.2056	0.48852	-0.72726
3.98709	-0.25727	0.43274	0.83633	2.28973	-0.75217	0.29039	-0.15	0.61488	0.61488	-1.5599	-0.28251	-1.71845	-0.96403
3.98966	-0.26581	0.44672	-1.13143	-0.1028	1.87987	-0.31722	0.84008	1.04194	1.04194	0.23958	-1.71825	1.53145	0.21441
3.99223	0.55954	1.47796	1.03102	-0.97503	-0.43347	-0.49152	-2.34008	-0.47726	-0.47726	1.51962	-0.65129	1.44869	0.81796
3.9948	-1.70532	0.01717	-2.0177	-1.15645	0.7774	0.58476	-0.11544	-1.51881	-1.51881	0.72421	1.33301	0.52631	-0.6416
3.99736	0.70822	-0.45669	-2.03292	-0.68973	-0.22818	0.58704	0.75967	-0.64951	-0.64951	0.47632	-0.9365	-1.83969	-1.07967
3.99993	0.53434	0.52558	-0.57471	0.40301	-1.34871	0.64674	0.50179	0.08375	0.08375	0.25463	-0.00515	1.42693	2.05071
4.0025	-0.43227	0.82595	-1.67005	0.69753	-0.05046	-0.54241	0.12486	-0.73341	-0.73341	-0.0544	0.31196	-1.36883	0.03699
4.00507	-0.39322	-2.78733	0.20305	-0.42384	0.42142	-1.40966	0.93808	1.47948	1.47948	-0.0794	-1.66907	-0.02826	-0.0965
4.00764	0.17513	-0.13316	2.23134	-0.84477	0.83385	-0.24385	-0.70371	-0.43372	-0.43372	-0.0187	-0.0225	0.15204	-1.2646
4.01021	1.36796	-1.75947	0.86916	-0.46051	0.86684	0.88485	-0.07636	0.58327	0.58327	-0.33092	0.26666	0.36115	0.44723
4.01278	-1.45222	0.45088	0.1883	-1.56459	-0.30584	0.05284	-2.65294	0.18356	0.18356	0.83442	-0.50659	0.24457	-0.50145
4.01535	1.09525	-0.73067	0.09986	0.45317	1.25337	-0.53323	0.51234	0.47372	0.47372	0.304	1.20044	0.74659	1.48341
4.01792	-1.34801	-1.61821	0.60877	-2.72467	-0.57568	-0.50217	-0.10232	-1.29033	-1.29033	-0.32135	-0.96887	0.60198	-0.70852
4.02049	0.84333	-2.19154	0.17274	1.01436	0.12539	2.09627	-0.51807	-0.80839	-0.80839	-0.37591	0.78993	0.63296	0.56285
4.02305	-1.5679	0.26311	1.43915	-0.18069	-1.73623	1.87842	0.13662	1.86009	1.86009	0.65298	-0.34789	-0.74375	1.56836
4.02562	-1.35427	1.74938	0.24464	-0.25247	0.76499	-0.05469	-0.84738	0.36826	0.36826	-0.254	-0.43163	1.16027	-1.091
4.02819	-0.89505	-2.23057	0.38029	0.57305	-0.02414	-0.31739	1.94539	-1.67891	-1.67891	-1.2752	-0.6327	0.31268	0.00211
4.03076	1.76439	-0.35591	2.36004	1.25349	0.20223	0.50156	0.60884	0.51704	0.51704	0.21079	1.47308	0.13559	0.2588
4.03333	-2.01441	-0.04859	-0.78553	-1.42034	-0.29205	-1.30326	-0.51243	-0.91835	-0.91835	-0.622	-0.95028	-0.74008	-3.65027
4.0359	-1.47195	-0.67507	-0.82579	-0.27392	-0.59579	0.56317	1.72707	-0.17527	-0.17527	-1.38661	-0.47724	0.34666	0.60654
4.03847	-1.88459	-1.08595	-0.27826	-0.21298	0.32784	0.36263	-1.7043	-0.43852	-0.43852	-1.35456	-1.21226	-0.4025	-1.31742
4.04104	-0.97082	-0.97256	0.66066	1.18278	-0.22171	-1.63698	0.05663	-0.28938	-0.28938	-1.05519	-0.03629	0.26023	-0.31288
4.04361	-0.41635	-0.36308	-0.30661	1.57441	-0.97959	0.51016	1.2207	1.04161	1.04161	0.05411	-0.43959	-0.98267	-0.4162
4.04618	0.17965	-0.49826	1.46931	-0.97298	2.37564	-0.87465	-1.92364	-0.64208	-0.64208	0.7667	-0.26183	1.57795	-2.16448
4.04874	1.19273	1.25871	0.8432	-1.57024	-1.05604	-0.5139	-1.39355	-0.31414	-0.31414	-0.02618	1.27662	-1.35503	-0.19261
4.05131	-0.03254	0.65034	-0.17222	0.93035	-0.14664	-0.12717	0.29622	-0.34197	-0.34197	0.2918	0.54914	-1.48017	-1.68568
4.05388	-2.28209	1.87376	-0.41584	-2.56733	1.25543	-0.57085	0.53204	0.42016	0.42016	0.55051	-2.56948	-1.13564	-1.2087
4.05645	-0.58944	-0.87003	0.22812	-0.21319	-0.52999	0.34474	1.19925	-0.19083	-0.19083	1.72346	0.27013	0.20766	0.54611
4.05902	-2.40813	-0.9069	0.86259	1.69986	-0.78036	-0.32985	0.15189	-1.8498	-1.8498	0.04312	0.70104	0.26868	1.30755
4.06159	-1.17952	-1.01946	-0.17907	-0.06379	1.45951	0.4646	0.35967	-0.04005	-0.04005	0.75763	-0.0695	0.56729	0.60343
4.06416	0.25617	2.29966	-0.98994	1.12588	-0.34617	-2.34778	-0.14331	0.54415	0.54415	0.98531	-1.51753	1.12662	0.07933
4.06673	1.19943	-0.07455	0.17144	-0.85875	0.05012	0.1173	-0.47322	-0.06604	-0.06604	1.51671	0.4256	0.59907	-1.92605
4.0693	1.23705	0.59675	0.05585	2.76198	0.98948	-0.20605	-1.05169	-1.78411	-1.78411	1.35382	0.37128	0.30261	0.26748
4.07187	-0.65222	-0.74321	0.61935	1.17455	0.69451	0.17839	-0.56327	-0.26974	-0.26974	-1.83827	0.48874	0.66054	-0.69842
4.07443	1.96599	-0.18435	0.85405	0.1597	0.17542	-0.98407	-0.53256	0.11459	0.11459	-2.41972	-1.2069	-2.34213	-0.20153
4.077	-0.18262	0.87574	1.77209	-0.50322	-1.15031	0.70548	0.06858	-0.26661	-0.26661	1.58493	0.00548	1.22012	0.74143
4.07957	-1.4079	0.42856	0.12314	0.72945	0.76446	0.00622	-1.3288	-0.50292	-0.50292	-0.51721	0.06613	-0.82128	1.59445
4.08214	-0.62207	1.993	1.30509	-0.67895	0.46687	2.34615	0.45504	-1.1651	-1.1651	0.86554	-0.39793	0.57474	-0.718
4.08471	-1.9895	-0.43284	-1.53659	-0.2388	1.666	0.4485	-2.14697	0.76047	0.76047	1.26106	-0.89851	-0.85229	1.43009
4.08728	0.66922	0.02491	1.32585	2.14195	-0.96081	0.09794	0.5446	-0.26106	-0.26106	0.64468	0.90494	0.30727	-0.25813
4.08985	-1.35468	-0.6333	0.66721	1.0466	-0.67011	1.48569	-0.25802	-1.19289	-1.19289	-1.16086	-0.12701	-0.451	0.84957
4.09242	-0.05288	0.34223	-1.08693	-0.24455	0.2911	-1.50065	-0.40881	0.09607	0.09607	0.44998	0.10796	-0.0243	0.61908
4.09499	0.20323	-0.16264	0.20817	0.43026	-0.86293	0.88821	-0.34847	-0.91786	-0.91786	0.50947	0.11038	0.69562	1.3508
4.09756	-0.05216	0.90112	0.3193	-0.5561	-0.0077	0.01278	-0.19764	0.30347	0.30347	-1.24595	-0.56124	-0.94704	-1.78497
4.10012	0.13155	1.36977	0.22895	0.04445	-0.20064	-1.22307	1.56237	-0.34518	-0.34518	1.69363	1.31287	-0.45135	-1.5458
4.10269	0.46057	0.48963	-0.0656	0.42437	-0.59406	1.29295	0.4586	1.56959	1.56959	0.914	-0.46855	-0.66732	-1.1015
4.10526	-3.1054	0.20825	1.39809	0.82724	-0.41931	0.04424	-0.99099	-1.31258	-1.31258	-0.49756	-1.18339	1.31673	0.69448
4.10783	-2.82939	-0.59929	1.35934	1.04325	-0.98867	0.54464	0.812	-0.13456	-0.13456	-0.46696	0.92498	0.69864	0.65763
4.1104	2.15795	1.72809	0.39644	1.07524	1.25303	0.63213	1.67859	-0.31299	-0.31299	-2.06281	1.1535	1.2301	-1.46451
4.11297	0.41817	0.14449	-0.64373	0.60892	-0.32456	-0.31337	-0.32068	0.39611	0.39611	-1.14777	-0.72913	0.63924	-0.67974
4.11554	0.45506	-1.04511	1.85401	0.05676	0.57643	1.61003	-2.61108	1.34901	1.34901	-0.60925	-0.10644	1.0543	0.93434
4.11811	1.68327	0.43798	-0.16086	-1.4436	-0.06149	-1.94067	0.66533	0.51538	0.51538	-0.66674	-1.51024	-0.2378	0.44272
4.12068	1.43696	0.35162	0.00239	-0.19887	0.77862	0.28348	2.83295	0.1942	0.1942	0.81584	-0.4558	0.87742	0.1085
4.12325	0.37209	1.16627	0.46954	-1.12401	-0.82299	-0.34075	1.25046	1.18269	1.18269	1.2136	0.56767	0.60976	0.5311
4.12581	1.60485	-1.04879	0.42925	1.45605	0.56582	-1.47158	0.45946	0.40196	0.40196	0.10101	0.51198	0.30962	0.59179
4.12838	-0.70882	-0.38074	-0.43048	-0.8081	0.17887	-0.28045	-0.93473	-0.15903	-0.15903	1.85833	0.25317	2.04516	0.0604
4.13095	-0.19937	-1.17887	-0.57652	-0.17419	0.26603	0.72508	2.47495	0.43221	0.43221	1.19099	-0.18399	-0.11631	0.08838
4.13352	0.95606	-0.30743	1.16144	0.36981	0.85248	-1.75554	1.07598	-0.51883	-0.51883	-0.86804	0.63241	1.26289	-0.793
4.13609	-0.24779	0.59552	-0.40165	0.48284	-2.25208	0.07745	-1.84967	0.69586	0.69586	0.10681	-0.47688	-0.54838	0.63796
4.13866	-0.50728	-1.14329	-0.46937	2.20767	0.44408	-0.6139	0.27836	-0.51867	-0.51867	-0.86552	-0.32693	-1.6866	-0.73574
4.14123	0.39184	-0.4222	-0.98212	-0.01386	0.36427	-1.01132	1.16335	-0.4882	-0.4882	-0.21137	-0.50327	0.85	1.14665
4.1438	-0.85561	-1.30036	-0.11418	0.6095	0.36851	-0.07074	-1.5041	1.36201	1.36201	1.761	0.40929	-0.58104	0.49247
4.14637	-0.91849	0.88662	-2.46669	2.7351	-1.14266	-0.43141	-0.02245	-0.39656	-0.39656	-0.71239	-0.73966	0.15724	-0.4128
4.14894	0.18618	0.40879	-1.00711	0.03229	0.82071	-1.1042	-1.09794	0.02271	0.02271	-2.58356	1.18756	-0.21041	0.0188
4.1515	1.19144	-0.7296	-0.44772	0.36175	-0.2135	0.93283	1.36767	-2.16002	-2.16002	-0.08798	0.81887	0.00417	1.57543
4.15407	0.69944	0.72685	-0.20495	-1.98342	1.10428	-0.67478	-0.35823	1.39497	1.39497	0.23492	-1.24991	1.87865	-0.66788
4.15664	-2.93395	0.34495	0.49628	0.16007	-1.24686	-0.18967	-0.32795	0.99351	0.99351	1.18293	-0.91478	1.61759	-0.43522
4.15921	-0.45416	-0.79708	-1.02243	0.11213	1.44037	-1.01237	1.71534	-1.37478	-1.37478	-1.12777	-0.2255	0.27769	0.72463
4.16178	0.00485	2.86074	0.13245	0.65448	1.57972	-0.46208	-1.67086	1.56948	1.56948	-0.49637	-1.5848	-0.15124	-0.00814
4.16435	0.38585	0.20499	0.49926	0.36667	-0.28198	0.25871	1.04729	-0.30439	-0.30439	0.61728	-0.10412	-0.12147	0.01953
4.16692	1.14924	0.7088	0.30357	-0.11352	0.03482	-0.28061	0.60418	0.35251	0.35251	1.50065	-2.01817	-1.15597	0.87179
4.16949	-1.82699	-1.68238	1.81668	-0.27114	0.85127	-0.43214	-0.39283	-0.3339	-0.3339	-0.76191	-1.58217	2.39728	-1.1546
4.17206	-2.2057	-0.11245	1.89966	0.5465	0.23965	0.93704	-1.54901	-0.06312	-0.06312	0.56427	-1.09042	0.42583	1.08823
4.17463	-0.33209	-1.92222	-0.34107	0.95202	0.38385	-1.07734	1.19367	-0.33365	-0.33365	-0.01708	1.66062	-0.34232	1.40502
4.17719	-1.94774	-0.72152	0.15974	-0.58322	1.1934	0.49688	0.54322	0.29508	0.29508	0.30592	-0.57416	-0.25003	-0.31384
4.17976	-1.83175	0.49452	0.68014	0.59164	-0.29098	-0.07004	0.48303	-0.27309	-0.27309	-1.21313	-1.36386	-2.00304	-1.39133
4.18233	-0.64518	1.36202	1.74136	0.54309	0.78488	0.52617	-1.14381	0.26567	0.26567	-0.789	-0.48322	1.64647	1.39053
4.1849	-0.48195	0.14424	0.21354	-1.40726	1.17465	0.40647	1.42514	-0.70006	-0.70006	1.95916	3.31575	0.3927	-0.1285
4.18747	-0.59522	-0.04467	1.90829	0.01303	-1.27463	1.4297	-0.18678	-0.39644	-0.39644	0.25065	-0.78324	0.08625	0.16818
4.19004	-0.98741	-0.94806	0.81889	-3.10681	-0.0528	1.85942	-0.31067	-0.85528	-0.85528	0.31018	-0.21195	-1.26472	0.22914
4.19261	-1.30685	1.30903	-2.14731	-0.63502	-0.0783	-0.01401	-0.49665	-1.13401	-1.13401	0.28218	0.93142	-0.9793	0.05547
4.19518	-0.48379	0.38631	-1.16645	0.51784	-0.91379	-0.62234	1.33548	0.20462	0.20462	0.16618	-2.2366	1.08287	-1.646
4.19775	0.42167	-0.00299	1.82075	-0.15461	-0.59019	-0.90022	-0.84055	-0.51915	-0.51915	0.04954	-0.50819	0.54012	-1.6891
4.20032	-0.43567	1.41413	0.85314	0.04235	0.32933	0.28561	-1.98719	1.17599	1.17599	-0.90583	1.33718	1.14103	0.63678
4.20288	0.78774	-0.23357	-1.54444	-1.05939	1.17086	0.96596	1.24673	2.54101	2.54101	1.21054	-0.32635	0.56859	-0.34231
4.20545	-0.06234	0.57819	0.38605	-0.57902	-0.96155	0.34485	1.45127	-0.91951	-0.91951	-0.54316	1.48244	1.02017	-0.3146
4.20802	0.3954	0.58906	0.65096	0.73469	-0.08908	0.34433	0.59307	-1.35607	-1.35607	0.22885	-0.11626	-0.20204	-0.5953
4.21059	-1.84666	-0.07537	0.76174	0.60545	-1.6705	-1.62713	-0.13585	-1.2949	-1.2949	-1.54906	-0.26499	1.52441	0.74561
4.21316	-1.36872	0.31124	-0.15745	0.53004	1.9757	-0.53633	-1.29235	1.40823	1.40823	-0.24339	-0.17487	1.3162	0.2746
4.21573	-0.44058	1.35719	1.83367	-1.00718	-0.74861	-0.41496	-1.10442	-0.18867	-0.18867	-0.48227	1.08651	0.65432	-2.03022
4.2183	-0.15335	-0.57797	1.44358	-0.27786	0.93807	-0.50818	0.25568	-0.25015	-0.25015	-2.17553	0.30113	0.34817	0.59529
4.22087	0.33041	-1.6831	-0.55267	0.05711	1.10796	0.87461	0.58643	-0.89493	-0.89493	-0.15271	-0.8376	-1.03156	-0.69891
4.22344	-1.7123	-0.76278	-0.0463	0.17176	-0.21878	0.24941	-0.39054	-1.05111	-1.05111	0.05541	0.59643	0.89303	1.14202
4.22601	-0.36987	1.27778	-0.14241	0.17711	0.80717	0.15849	-1.20753	0.32078	0.32078	-0.18184	0.77227	-1.81416	1.62123
4.22857	-0.7126	0.32371	1.80288	-0.47879	3.00991	2.51412	-0.45581	0.73629	0.73629	1.56144	0.12623	-0.49732	-1.60121
4.23114	-1.80905	1.34795	-0.09944	0.21419	-1.14846	-1.99353	0.52137	0.79479	0.79479	-0.42116	1.09236	0.15651	0.09533
4.23371	2.78984	-0.98038	0.58224	0.97513	0.44785	-0.2395	-0.305	1.29186	1.29186	1.1641	-1.98824	-0.40664	0.65797
4.23628	-0.17295	1.00028	-0.76909	-0.35357	0.30834	-0.42458	-0.09099	0.37782	0.37782	0.38117	0.36431	0.55276	2.29801
4.23885	0.16305	0.813	1.76236	-1.24757	0.84762	0.84061	-1.25116	-1.15257	-1.15257	-0.39098	0.65867	-0.79071	0.87697
4.24142	0.17433	0.24881	-0.51437	-0.84703	0.79389	-0.09072	-1.44557	-2.3345	-2.3345	0.81987	0.06861	-2.42891	1.2638
4.24399	-0.13943	0.3843	0.17516	0.04744	-2.19613	0.12061	-0.25067	0.34587	0.34587	1.42446	1.47026	-0.13222	0.59922
4.24656	1.15673	0.744	0.44233	0.10738	0.60167	0.89753	1.64148	-1.15682	-1.15682	-0.96766	0.27748	0.60776	1.0228
4.24913	-0.75055	1.68729	-1.45629	-1.31484	-0.72217	0.45011	0.72192	-1.85595	-1.85595	-0.4213	1.44327	0.11313	0.6861
4.2517	-1.12424	-0.01458	-0.21957	0.14422	0.52115	-0.96096	-0.38051	-0.32281	-0.32281	-2.82796	2.29285	0.01787	2.1393
4.25426	0.20499	1.19392	-0.60852	-1.53589	0.20961	-0.71329	-1.17029	-0.35484	-0.35484	-0.93843	0.27816	0.3259	-1.935
4.25683	1.87751	0.15612	1.59458	-0.31581	-0.13368	-1.21655	-1.55792	1.5794	1.5794	-0.63399	-1.24038	-0.29993	-1.65391
4.2594	0.89473	1.72638	-0.32913	-0.81571	0.18489	0.20393	0.16869	-1.35413	-1.35413	1.39921	-0.99321	1.05467	-0.94989
4.26197	-0.774	-0.48799	-1.36651	-0.61449	0.07175	0.38355	-0.26524	1.54938	1.54938	-1.34139	0.27848	-1.07064	1.04977
4.26454	-0.35623	1.74615	-0.95409	-0.9767	0.21751	1.85538	-1.14904	1.34543	1.34543	0.99684	-0.38214	-0.33892	-1.03644
4.26711	-1.03601	0.54643	-1.00052	-0.97282	-0.3887	-0.07437	-1.05614	-0.54648	-0.54648	-2.67509	0.03959	-0.56335	0.43771
4.26968	-0.43644	0.45598	2.96758	-0.82714	0.95933	0.40951	1.15738	0.03401	0.03401	1.1127	1.67695	-2.16493	1.74647
4.27225	0.92372	0.3907	-0.08076	0.50888	-0.59103	-1.70887	0.91657	0.48526	0.48526	-0.88224	-0.08129	-1.30914	0.15347
4.27482	-1.89145	-0.2345	0.08472	0.86553	0.82184	0.97415	0.522	-0.39747	-0.39747	-0.18473	0.60345	0.27805	-0.26445
4.27739	-0.09971	0.30897	0.37937	-0.7314	0.36835	1.23824	-0.75085	-0.24582	-0.24582	1.60059	-2.22886	1.01227	0.20707
4.27995	1.0309	-0.11318	0.20443	0.10969	-0.49996	0.28119	0.75934	-0.09467	-0.09467	-0.03589	-0.05272	-0.48047	0.80498
4.28252	0.04758	0.75566	0.98849	1.06723	-0.46923	0.4307	-0.0373	-1.43747	-1.43747	1.31426	-2.45795	0.55	0.02232
4.28509	0.50894	-0.14487	-1.16484	2.72748	0.02744	0.30797	1.73693	1.51293	1.51293	-1.2892	1.04311	0.85481	-0.15644
4.28766	-0.18327	-0.83251	-1.40229	-1.54459	0.88697	-1.50116	1.17338	-0.6238	-0.6238	1.17039	-1.34486	-0.87257	-1.53891
4.29023	-1.19918	-0.25432	-2.02871	1.61562	-0.67111	-1.12089	0.53899	-0.34664	-0.34664	-0.15803	-0.9097	2.40187	-0.34423
4.2928	-1.0589	0.8441	0.37314	-1.13387	-0.17078	1.26039	-1.08636	0.17211	0.17211	-1.23022	0.48405	0.72627	-1.84699
4.29537	-0.27832	0.75333	0.19736	-1.62026	0.69434	-0.77864	-0.17361	0.65301	0.65301	-0.52292	-1.41094	-1.23886	-0.11783
4.29794	-0.0398	0.20768	1.00882	1.12191	1.81585	2.21719	1.34516	0.22974	0.22974	-0.67643	0.5727	-1.83586	0.35299
4.30051	1.01895	-0.29542	-0.82491	0.41983	0.86829	0.96005	1.66892	0.37972	0.37972	0.52646	0.3346	0.47259	-0.76065
4.30308	-0.52834	0.7552	-0.71096	0.67068	-0.42865	0.1443	0.61971	-0.479	-0.479	1.2283	-0.42116	-0.25103	0.06494
4.30564	0.3683	-2.04368	-0.89319	0.83832	-0.33915	-0.41219	-0.65501	1.09507	1.09507	0.84939	-0.4832	0.77598	2.237
4.30821	-2.07854	-0.47532	1.29359	-0.28886	0.41708	1.1047	-0.28005	0.49647	0.49647	1.40126	-0.66855	0.55791	-1.75538
4.31078	0.61366	-1.19864	0.08203	0.18838	1.35401	-2.63888	0.30678	-0.42268	-0.42268	-0.4367	-0.2711	0.49355	0.45105
4.31335	-0.15647	0.8928	1.99197	0.24755	-1.19939	0.9225	-0.72783	0.18999	0.18999	-0.83652	0.09195	-0.51769	2.44078
4.31592	1.22878	0.04117	0.3852	0.77312	-0.4234	0.22598	0.11627	0.15778	0.15778	-0.16579	-0.15123	-0.39283	-0.74019
4.31849	-0.16158	0.55909	-1.07563	-0.16245	0.56539	0.79901	1.68566	0.64039	0.64039	0.61077	-2.32016	-0.04651	0.86635
4.32106	1.20039	0.28917	-0.07471	-1.21027	0.53737	-2.42132	-0.01426	0.15336	0.15336	-0.99591	-0.73642	0.54543	-0.40546
4.32363	0.31469	-1.95618	-0.36058	-1.00546	0.13447	1.50777	0.69093	0.18174	0.18174	1.80147	0.71663	0.48074	1.31676
4.3262	0.60097	-1.67861	-1.24653	0.62427	-0.74716	0.64204	-1.03289	0.72492	0.72492	0.75658	-0.06393	-0.02354	1.0116
4.32877	-0.94481	0.84741	-1.93102	0.62831	0.51274	-1.61176	-0.74796	-0.03635	-0.03635	2.22711	-1.08289	-0.98975	1.5
4.33133	-2.80075	0.67955	-0.42073	-1.63241	-0.77559	-0.81472	0.43856	-0.72234	-0.72234	-0.11161	-0.40186	0.09646	1.03019
4.3339	-0.07567	-0.02525	0.30275	-1.71705	-0.83471	1.56049	1.10541	-0.78775	-0.78775	1.07768	0.62516	0.25072	0.31425
4.33647	-0.78616	-0.24844	1.27118	0.72222	-0.56561	0.60381	0.46388	-0.88484	-0.88484	-0.29616	-0.77496	0.46689	-1.63736
4.33904	-0.93233	-0.68261	1.04681	0.45116	-0.26895	0.57145	-0.85739	-0.63538	-0.63538	0.42655	0.83178	0.119	-0.42872
4.34161	-0.30172	-0.91106	-0.98955	0.3166	0.66236	0.29506	0.42765	-0.07762	-0.07762	-1.79678	-0.68449	1.44411	0.79947
4.34418	-1.01742	-1.16714	-0.60362	1.33187	-1.49839	-1.11532	0.39404	-0.92416	-0.92416	0.0037	0.0506	0.89205	0.1107
4.34675	-0.43725	-2.73034	-0.65113	-0.80348	1.17737	0.04435	-1.28808	-0.83192	-0.83192	-0.82504	-0.01154	1.59032	-1.97041
4.34932	-0.58245	-1.07105	-1.99444	0.82278	-1.46817	0.50144	1.62971	0.22288	0.22288	-1.20131	-1.15863	-0.98708	-0.42799
4.35189	-1.09389	-0.19801	0.08511	0.10764	1.20762	0.46843	-2.69494	-0.61713	-0.61713	-0.27383	-0.44286	2.00494	2.31237
4.35446	-0.15148	0.58056	0.38244	-0.3385	-0.14718	-1.77607	-0.0226	-0.18235	-0.18235	0.74746	0.70807	1.24891	-0.16523
4.35702	-0.45072	1.14453	-0.51779	0.17038	1.40773	1.63309	-0.40388	1.44954	1.44954	-0.33835	-1.54525	-0.99887	-1.05917
4.35959	1.96326	-0.06926	-0.72815	0.47907	-1.04215	1.00621	-0.69444	0.05999	0.05999	-1.97342	0.25537	-2.72226	2.06675
4.36216	-2.39196	0.75814	-0.39753	-0.1318	0.69815	0.21304	-0.00159	-1.74984	-1.74984	-1.21138	0.37499	-0.13334	2.25299
4.36473	-1.10012	-0.83708	1.0879	0.23589	-0.98137	1.21138	-0.06762	0.42309	0.42309	-1.15065	-0.91811	0.05413	-0.37492
[truncated: 1,347 more rows]
