# Supplementary material for: Direct energy transfer from photosystem II to photosystem I confers winter sustainability in Scots Pine
Source: Nat Commun. 2020 Dec 15;11:6388. doi: 10.1038/s41467-020-20137-9 (PMC7738668; doi:10.1038/s41467-020-20137-9)
Supplement: Supplementary file 3 — Source Data [file 41467_2020_20137_MOESM3_ESM.zip › Source data file_Bag et al., 2020/Source data file/time resolved fluoresence data/Summer/Summer ACR Residual.xlsx]

## Sheet: ACRR
Time	682	686	690	694	698	705	711	717	723	729	735	741	747
0	0.00985	0.01418	0.06014	0.03083	0.05609	0.01176	0.03919	0.03255
0.00257	0.00985	0.01418	0.06016	0.03084	0.05611	0.01176	0.0392	0.03256
0.00514	0.0157	0.05199	0.05517	0.06239	0.01486	0.00699	0.04232	-0.00637
0.00771	0.03214	0.03451	0.0496	0.03328	0.01563	0.03861	0.01813	0.02911
0.01028	0.05009	0.05405	0.05286	0.0685	0.02475	0.05106	0.05284	0.03502
0.01285	0.01854	0.04937	0.03	0.04688	0.02285	0.01753	-0.00213	0.07927
0.01541	0.02255	0.06103	0.03779	0.03138	0.01925	0.01124	0.03493	0.03188
0.01798	0.02279	0.04021	0.03513	0.02459	0.04082	-0.01986	0.00946	0.03845
0.02055	0.03573	0.04993	0.05753	0.04129	0.05702	0.00518	0.01239	0.04177
0.02312	0.01453	0.04685	0.04511	0.04291	0.01386	-0.01321	0.0271	0.0454
0.02569	0.03375	0.01411	0.0731	0.07715	0.02603	0.02015	0.06404	0.05045
0.02826	0.05322	0.08099	0.07409	0.02174	0.00483	-0.01952	0.03975	0.05448
0.03083	-0.00231	0.01157	0.04918	0.03227	-0.00874	0.0147	0.08953	0.03102
0.0334	0.02079	0.00841	0.06096	0.02965	0.00751	-0.02881	0.05897	0.01966
0.03597	0.03731	0.01555	0.03629	0.04088	-0.00405	0.00602	0.03051	0.03394
0.03854	0.04273	0.03383	0.05875	0.02572	0.00317	0.03587	0.0374	0.02932
0.0411	0.02379	0.0327	0.02655	0.04328	0.02374	-0.000338566	0.00208	0.0727
0.04367	0.00975	0.04589	0.03149	0.04356	0.01474	0.02575	0.04657	0.01485
0.04624	0.000727535	0.04126	0.04528	0.03353	0.00298	0.01779	0.01438	0.01269
0.04881	0.03903	0.02462	0.03627	0.0344	-0.00304	0.03449	0.0281	0.03351
0.05138	0.01008	0.0338	0.0775	0.02051	-0.00471	0.00667	-0.00554	-0.00287
0.05395	0.00401	0.03843	0.06522	0.0391	0.02107	0.0066	0.05762	0.021
0.05652	0.00675	0.04154	0.06578	0.04199	0.02202	0.02034	0.06418	0.02311
0.05909	0.03053	0.01993	0.05727	0.02287	0.01996	0.03	0.03799	0.01629
0.06166	0.03983	0.03527	0.04676	0.01135	0.03099	-0.02939	0.03745	0.0319
0.06423	0.0357	0.04613	0.04087	0.01829	-0.01777	-0.0051	0.02958	0.04449
0.06679	0.03	-0.00048528	0.03931	0.07576	0.01853	0.00502	0.01858	0.06743
0.06936	0.00367	0.04443	0.01765	0.02344	0.03083	0.01825	0.03266	0.0362
0.07193	0.0426	0.02035	0.04822	0.05145	-0.02061	-0.00952	0.0331	0.02148
0.0745	0.05541	0.02121	0.07827	0.00478	0.00316	0.03374	0.04388	0.02049
0.07707	0.01043	0.04034	0.05384	0.03119	0.03458	0.01636	0.02309	0.01478
0.07964	0.01458	0.03795	0.03371	0.01217	0.04013	-0.00652	0.03912	0.03429
0.08221	0.00701	0.03713	0.05437	0.00601	0.04081	0.01038	0.02074	0.01861
0.08478	0.02097	0.04897	0.04259	0.00477	0.0053	0.04007	0.0534	0.03857
0.08735	0.03284	0.02495	0.06843	0.04228	0.02273	0.03016	0.05507	0.03157
0.08992	-0.013	0.04326	0.01687	-0.00281	0.00551	-0.01179	0.02875	0.02396
0.09248	0.0646	0.06263	0.03898	0.03958	0.01691	0.02463	0.03547	-0.000333325
0.09505	0.01957	0.00144	0.05141	-0.00135	0.00185	0.00425	0.00589	0.04845
0.09762	0.01018	0.02438	0.03396	0.04671	0.01279	0.01331	0.05434	0.05667
0.10019	0.00859	0.0217	0.0422	0.00644	0.00836	0.0044	0.03403	0.01595
0.10276	0.02395	0.03078	0.03736	0.02407	0.01593	0.01466	0.04852	0.04729
0.10533	-0.00368	0.03768	0.05865	0.03833	0.01733	-0.04699	0.05791	0.00541
0.1079	0.01335	0.03219	0.03747	0.03308	0.0361	0.00314	0.01933	0.03752
0.11047	-0.01323	0.04186	0.0532	0.03018	0.02962	0.01412	0.00302	0.03078
0.11304	0.05639	0.01789	0.04585	0.02796	-0.01738	-0.00808	0.02506	0.04924
0.11561	-0.02297	0.03139	0.04199	0.00373	0.00832	0.02673	0.03017	0.00452
0.11817	0.03134	0.05809	0.04157	0.03165	0.02649	-0.00863	0.03558	0.02062
0.12074	0.01802	0.02242	0.03805	0.02206	-0.00122	0.01625	0.01969	0.02141
0.12331	0.03273	0.05765	0.04887	0.03278	0.0117	0.03347	0.04748	0.03555
0.12588	0.0389	0.04554	0.03731	0.04493	-0.00248	0.00731	0.00158	0.0587
0.12845	0.05042	-0.01019	0.03143	0.00849	0.02355	-0.00754	0.03723	0.03385
0.13102	0.03868	0.0286	0.0252	0.04779	0.00234	0.0165	0.07222	-0.01431
0.13359	0.00481	0.01841	0.03001	0.02649	-0.00388	0.03261	0.04959	0.02793
0.13616	0.00129	0.04129	0.04376	0.05072	0.02964	0.01359	0.01388	0.02487
0.13873	0.0214	0.03304	0.03241	0.03262	0.01818	-0.00814	0.07373	0.03603
0.1413	0.04422	-0.00519	0.04818	0.02523	0.00607	0.02679	0.03128	0.0216
0.14386	0.02653	0.01963	0.01111	0.00294	0.00715	-0.02284	0.03568	0.03953
0.14643	0.00295	0.01288	0.03256	0.01426	0.02091	-0.00946	0.000242698	-0.00657
0.149	0.01322	-0.01297	0.06256	-0.00261	0.01896	0.00182	0.016	-0.00106
0.15157	0.01079	0.02452	0.03071	0.02556	-0.00538	0.03717	0.01015	-0.00632
0.15414	0.02561	0.02982	0.02492	0.03708	0.00938	-0.02324	0.04682	0.01245
0.15671	0.02108	0.05224	0.06754	0.03411	0.04259	0.00778	0.05418	0.02542
0.15928	0.03613	0.01972	0.03792	0.04536	0.03122	0.03206	0.02086	-0.01699
0.16185	0.02428	0.02081	0.04633	0.03333	-0.00737	-0.00274	0.05901	0.0158
0.16442	0.01655	0.0242	0.04692	0.04688	0.00209	-0.02189	0.01166	-0.00914
0.16699	-0.00671	0.01253	0.02722	-0.01479	-0.000635862	0.00433	-0.0024	0.00904
0.16955	0.02602	0.01789	0.05341	0.0177	0.00458	0.00717	0.02319	0.05481
0.17212	-0.01232	0.02391	0.00878	0.00983	-0.01311	0.03419	-0.00552	0.01573
0.17469	0.00808	0.00962	0.02746	-7.21734e-05	0.03961	0.01399	0.01078	0.03521
0.17726	0.000277087	0.01112	0.01703	0.02535	0.01843	0.00844	0.04967	0.00882
0.17983	0.01846	0.01981	0.0417	0.03153	0.02	0.00646	0.01899	0.031
0.1824	-0.00304	0.03108	0.01168	0.01813	0.01439	-0.00367	0.01885	0.06092
0.18497	0.00256	0.01348	0.00949	0.01897	-0.00876	0.03422	0.00713	0.02583
0.18754	0.02418	0.01035	0.0472	0.00982	0.01097	-0.000195313	0.02975	0.0211
0.19011	0.03163	-0.01997	0.01029	0.03166	-0.00837	0.03072	0.02627	0.0194
0.19268	0.00465	0.02996	0.02957	0.000333213	0.01241	-0.00254	-0.01195	0.02181
0.19524	0.00302	-0.0059	0.06641	0.01545	0.00478	-0.01486	0.04586	0.01788
0.19781	-0.00433	-0.00888	0.01902	0.01358	-0.01764	-0.01944	-0.01492	0.0381
0.20038	0.02146	0.0059	0.03482	0.01984	-0.03181	-0.01115	0.0404	0.03615
0.20295	0.0297	0.02374	0.04805	0.04439	0.00805	-0.00482	0.00987	0.03378
0.20552	-0.00887	-0.01251	0.06593	0.00672	0.04139	-0.00238	0.00162	0.0164
0.20809	-0.01652	0.00858	0.03047	-0.00982	-0.01223	-0.02182	0.0292	0.0165
0.21066	0.02317	0.01194	0.04843	0.01699	0.01422	0.01906	0.03071	-0.00502
0.21323	0.0127	-0.00523	0.01449	-0.00776	0.00284	-0.04394	-0.0058	0.02336
0.2158	0.05829	0.04695	0.01359	0.01929	0.00862	0.0159	0.03277	0.00862
0.21837	-0.00578	-0.01755	0.000820592	0.05193	0.03044	-0.01684	0.00799	-0.01414
0.22093	0.02428	0.02076	0.04064	0.01593	-0.00421	0.00207	0.02969	0.00227
0.2235	0.01028	0.00679	0.04281	0.00517	0.02125	0.02068	0.00563	-0.02235
0.22607	0.00222	0.0133	0.000649984	0.01263	0.03492	-0.01635	0.02616	0.00832
0.22864	-0.00902	-0.02011	0.01737	0.03199	0.02593	0.00114	-0.0124	0.00367
0.23121	0.04139	-0.00184	0.00943	-0.01918	0.02443	0.00624	0.03565	0.01638
0.23378	-0.00474	0.0109	0.02131	-0.00704	-0.00175	0.02731	0.01495	-0.0159
0.23635	0.00466	0.02686	0.03323	-0.00868	0.02411	0.01406	0.0285	0.00446
0.23892	0.03571	0.02403	0.01286	0.00152	0.02835	0.01196	0.01168	0.02508
0.24149	0.0165	0.0018	0.00876	0.00509	-0.01325	0.01108	0.0517	0.03415
0.24406	0.0028	0.00091655	0.00523	0.01114	-0.01417	-0.02166	0.03446	-0.02222
0.24662	-0.04151	-0.01447	0.02765	-0.00251	-0.0142	-0.00047208	0.00802	0.02447
0.24919	0.01645	0.01006	0.02235	0.00339	-0.01683	-0.02382	0.03118	0.01992
0.25176	0.00545	-0.00412	0.02013	0.00013236	-0.00221	-0.01882	0.02937	0.0147
0.25433	0.0214	-0.000794816	-0.00845	-0.00786	0.00188	-0.0076	0.01164	0.00821
0.2569	0.00579	-0.00976	0.03622	0.00679	0.00384	0.01944	0.03047	-0.01858
0.25947	0.00931	0.00815	0.00518	-0.0016	-0.01301	-0.0221	0.01161	0.03368
0.26204	0.0422	0.0257	0.03411	0.0334	-0.00245	-0.00843	0.04838	0.01038
0.26461	0.00389	0.01815	0.00408	0.000791398	-0.02433	-0.01033	0.01425	-0.01159
0.26718	-0.01371	0.0061	0.03075	0.0058	-0.01009	0.0315	0.04771	0.02678
0.26975	-0.02087	0.02812	0.00812	0.02345	-0.0263	0.00928	0.00674	-0.01176
0.27231	0.00752	-0.00868	0.03793	0.01653	-0.00665	-0.02553	0.02385	0.04648
0.27488	0.01829	0.01234	0.03339	0.00481	-0.02175	0.01458	0.03339	-0.00484
0.27745	0.02042	-0.00516	0.03585	0.01291	-0.03266	0.02268	0.01513	0.043
0.28002	0.0058	0.0216	0.0164	-0.02255	0.01393	-0.00342	0.03651	0.01625
0.28259	0.04174	0.028	0.01322	0.04003	0.02629	0.0055	0.03507	0.01392
0.28516	-0.0459	-0.00491	0.01503	0.00416	-0.02693	-0.00194	0.02384	-0.03742
0.28773	0.00794	0.02222	-0.02829	0.01255	-0.02329	-0.01038	0.04047	0.00391
0.2903	0.00459	0.04509	0.0252	0.00899	-0.00318	-0.03052	0.00929	-0.01572
0.29287	-0.00139	0.04289	0.01706	0.01089	0.01488	0.0106	0.03354	-0.00178
0.29544	0.02443	0.01577	0.02264	0.00152	0.00155	-0.02385	0.02624	0.02989
0.298	-0.01284	0.00413	0.02193	-0.01424	-0.00826	-0.01996	0.01282	0.01398
0.30057	0.01807	0.02907	0.01575	-0.01166	0.0291	0.00159	0.01855	0.03795
0.30314	0.00735	0.01373	-0.00317	-0.02064	-0.00961	-0.01333	-0.00301	-0.000717339
0.30571	0.00445	0.03037	-0.002	-0.01386	-0.00614	0.02457	0.02401	-0.00646
0.30828	0.0159	0.05888	0.02167	-0.02716	-0.01185	-0.00194	0.03254	0.02872
0.31085	0.00463	0.01049	0.03037	0.01391	0.01653	0.01612	0.02813	0.01563
0.31342	-0.00793	0.01225	0.01111	0.00463	-0.00377	0.00204	0.01361	0.02091
0.31599	0.00508	0.01571	0.05494	0.01413	-0.00461	-0.00454	0.00795	-0.000213942
0.31856	0.00426	0.02196	0.00177	0.01022	0.02219	0.00263	0.01268	-0.00753
0.32113	-0.02172	0.00796	0.03064	0.04858	0.03809	0.02939	0.00512	-0.00141
0.32369	-0.02742	0.02368	0.03262	0.03375	0.01172	-0.02186	0.0173	-0.0224
0.32626	0.01249	-0.03222	0.02676	-0.00304	0.00457	0.01173	0.01715	-0.00717
0.32883	0.00268	0.02488	0.00109	0.03	0.01991	-0.02354	-0.00643	0.01739
0.3314	-0.0053	-0.00166	0.006	-0.000355632	-0.00192	0.01032	0.00654	0.00391
0.33397	0.000165954	0.01212	0.03299	0.02364	0.05114	-0.01642	0.01725	-0.01902
0.33654	0.04049	0.01135	0.01086	0.01432	0.02087	-0.02848	0.03112	0.0044
0.33911	0.00201	0.01131	-0.00132	0.0063	0.01026	0.02508	0.02	0.00506
0.34168	-0.02721	-0.01004	0.01325	0.04611	0.01188	0.00959	0.01777	0.00927
0.34425	0.05444	0.01332	0.01625	0.01747	-0.01114	0.02208	0.01941	0.02095
0.34682	0.00321	0.01617	0.003	0.00612	-0.01449	0.01681	-0.00694	-0.00902
0.34938	0.00646	0.01982	0.01877	0.01704	0.0051	-0.01909	0.00207	0.00216
0.35195	0.0158	0.02013	0.02503	0.000460755	-0.03203	0.04201	0.01179	-0.0015
0.35452	0.02174	0.00477	0.04032	0.01641	0.00617	-0.01571	-0.00272	-0.01263
0.35709	-0.02127	0.00313	0.04048	0.01491	-0.00623	0.01155	-0.000365248	0.02995
0.35966	0.01128	0.02773	0.05104	-0.02085	0.02152	0.0065	0.03061	0.00314
0.36223	0.00848	-0.00628	0.04984	0.01386	0.02892	0.02909	0.01716	0.01347
0.3648	-0.03415	0.02517	0.03375	0.03721	-0.00654	-0.03326	0.02712	-0.032
0.36737	-0.01384	0.01969	0.05434	0.0031	0.00972	-0.00675	0.02224	0.00251
0.36994	0.00724	0.01174	0.02557	-0.01034	0.02628	0.00667	0.0251	0.01805
0.37251	0.00714	0.01308	0.02542	-0.00635	-0.01884	0.0112	0.01777	-0.02478
0.37507	0.04834	0.02156	0.02216	0.000715369	-0.02669	0.0031	-0.00283	0.05086
0.37764	-0.00404	0.03737	0.05149	0.0081	-0.00482	0.00223	0.00998	0.05109
0.38021	0.01277	0.02618	0.04057	-0.00759	0.01767	-0.00698	0.0221	0.05731
0.38278	-0.04638	0.01839	0.00164	0.00527	-0.00241	-0.00111	0.01546	0.00119
0.38535	0.02346	0.02012	0.01484	0.02143	0.02226	-0.000770721	0.01783	0.02603
0.38792	-0.01627	0.01408	0.00758	0.00719	0.00711	-0.0249	-0.03319	-0.01848
0.39049	0.01581	0.0018	0.03895	0.00694	-0.0184	0.01794	0.0211	0.01099
0.39306	0.01447	0.02561	0.04145	0.00661	-0.00869	-0.00819	0.00528	-0.0079
0.39563	-0.00278	0.01969	0.0617	0.0064	-0.00645	-0.00251	0.03334	0.01833
0.3982	-0.01569	-0.00116	0.04488	0.0225	-0.00309	0.02745	0.02553	0.02118
0.40076	0.0067	-0.003	0.01817	0.01592	0.01442	0.00294	0.00427	0.0247
0.40333	0.00404	0.01216	0.00185	0.02284	0.00944	-0.02357	0.01097	0.01601
0.4059	0.02877	0.0457	0.022	0.03316	0.00358	0.01761	0.00339	0.01456
0.40847	-0.03927	0.03423	0.02023	0.01308	0.01651	0.00815	0.00573	0.01347
0.41104	-0.02373	0.01074	0.01506	0.00955	-0.01696	-0.02601	0.01745	0.00552
0.41361	0.00587	0.03557	0.04536	-0.00836	-0.01256	0.01487	0.00791	-0.01958
0.41618	-0.00114	0.02815	0.03103	0.01816	0.00754	0.0082	0.01081	0.02555
0.41875	0.03605	0.0255	0.03868	0.02817	-0.00324	-0.02554	0.02108	0.03818
0.42132	0.00234	0.01167	0.05054	0.01359	0.00455	-0.01159	-0.01448	-0.02085
0.42389	-0.01737	0.03134	0.02358	0.00777	0.01116	-0.00594	0.01672	-0.00353
0.42645	0.02267	0.02047	0.03011	0.00882	-0.00992	0.02171	0.02839	0.00447
0.42902	0.00692	0.02165	0.01572	-0.000699225	-0.00602	0.02212	0.01211	-0.00439
0.43159	-0.00335	0.01584	0.04136	0.02872	0.01793	-0.02029	0.02327	0.00804
0.43416	-0.02025	0.01338	0.01934	0.00876	-0.00821	-0.01105	0.00482	-0.01269
0.43673	0.00987	-0.01398	0.02797	-0.00646	0.01937	0.00599	0.0174	0.01844
0.4393	-0.00232	-0.00586	0.02376	0.01572	-0.000444864	0.03672	-0.01482	0.00866
0.44187	0.01358	0.02089	0.04321	0.01037	0.01494	-0.02644	0.03604	0.02865
0.44444	0.01207	0.03342	0.02086	0.02643	-0.0017	0.02461	0.0164	0.02247
0.44701	0.00315	0.03264	0.03298	0.03189	-0.00713	-0.000590602	-0.00293	0.03863
0.44958	-0.01717	0.02519	0.01921	0.0293	0.05328	0.03553	0.01352	0.00927
0.45214	0.01771	0.03123	0.01772	0.03539	0.00311	0.00272	-0.00502	0.01709
0.45471	0.01559	0.01809	0.02107	0.02173	-0.00531	0.00942	-0.012	-0.00066013
0.45728	-0.00813	0.01498	0.0467	0.02085	0.04636	-0.000706574	0.01877	0.00918
0.45985	-0.00264	0.02452	0.01806	0.03805	0.01639	-0.03511	0.02303	-0.02895
0.46242	-0.01462	0.0113	0.01165	0.01737	-0.01106	-0.00557	-0.00142	-0.00289
0.46499	0.0135	0.03185	0.07133	0.01274	0.01536	0.00768	0.0168	0.02217
0.46756	0.01069	0.02175	0.0477	0.01944	0.00517	0.01385	0.01923	0.0365
0.47013	0.000383175	0.04991	0.01613	-0.00726	-0.00369	-0.01705	0.01299	-0.00424
0.4727	0.03064	0.0382	0.05254	0.01277	-0.02649	0.00602	0.01348	0.02102
0.47527	-0.00436	0.00656	0.01662	0.01302	0.02691	-0.0018	0.00769	0.03684
0.47783	0.0048	0.01253	0.03519	0.02163	-0.00569	0.000159182	0.01467	0.03793
0.4804	0.02096	0.0153	0.01691	0.01757	0.00977	-0.02763	0.00298	-0.00107
0.48297	-0.00606	0.01323	0.00984	0.00259	-0.01733	0.02782	0.01418	0.01366
0.48554	-0.00389	0.02448	0.03599	0.01977	0.0149	-0.00799	0.00823	0.01418
0.48811	-0.0208	0.01327	0.03134	0.04099	-0.01119	-0.000883125	0.02239	0.01805
0.49068	0.00405	0.02912	0.04834	0.00236	0.01452	0.0095	0.00583	0.00126
0.49325	-0.00068869	0.0079	0.05433	0.01757	0.02157	0.01077	0.03184	-0.0013
0.49582	-0.00119	0.03196	0.04133	-0.00247	-0.0057	0.00756	0.02606	0.00724
0.49839	0.01361	-0.0154	0.02092	0.01403	0.01083	-0.00453	0.02557	0.00212
0.50096	-0.0207	0.019	0.04266	-0.0023	-2.79094e-05	0.01489	0.01348	0.02274
0.50352	0.01407	-0.00874	0.05242	-0.00174	0.00701	0.02811	-0.00175	0.04223
0.50609	-0.01442	0.01451	0.02933	-0.02769	0.01114	-0.000747568	0.01047	-0.00329
0.50866	0.00421	0.02462	0.05159	-0.000774549	0.01089	0.01694	0.01189	0.01801
0.51123	-0.00544	0.00809	0.01752	-0.01507	0.04014	-0.02924	0.00104	0.01573
0.5138	0.01634	0.00748	0.05395	0.01121	0.01523	0.02898	0.00516	0.00873
0.51637	-0.00483	0.02888	0.07056	0.01781	0.00189	0.03028	0.04336	0.05462
0.51894	0.00621	-0.0069	0.05116	0.01394	0.02036	-0.0266	0.00573	0.02886
0.52151	0.01667	-0.0048	0.00508	-0.01496	-0.0236	0.000720432	0.01	-0.02702
0.52408	0.01242	0.01165	0.04613	0.00909	-0.00564	0.01537	0.0213	0.0105
0.52665	-0.005	-0.01573	0.02747	0.02979	-0.03351	-0.01882	-0.000575347	0.01453
0.52921	-0.00309	0.04189	0.02915	-0.00266	0.000689484	-0.00846	0.01931	-0.000434263
0.53178	0.01582	-0.000887601	0.0192	0.01001	0.0035	0.01593	-0.0196	0.01056
0.53435	-0.00944	0.0204	0.02578	0.00846	0.00171	0.02132	0.00547	0.02894
0.53692	-0.01847	-0.01043	0.04652	0.000443474	0.01046	0.00546	-0.03362	0.00657
0.53949	0.03738	-0.00473	0.02944	0.01465	0.02414	0.01555	0.00811	0.03293
0.54206	-0.03026	-0.01702	0.02484	-0.00173	0.01659	0.01177	-0.0008471	0.01861
0.54463	-0.03809	0.04027	0.04163	0.04235	0.01021	-0.01423	-0.00759	0.01112
0.5472	-0.00982	-0.00953	0.01587	-0.02789	0.00282	-0.01071	0.03398	0.00813
0.54977	0.01001	0.02508	-0.000666937	-0.02119	0.03412	-0.00929	0.02845	0.02387
0.55234	-0.03357	-0.02587	0.04146	-0.01411	0.01578	0.00222	0.03171	0.06001
0.5549	-0.01102	0.00974	0.0376	0.01659	-0.01839	-0.02436	-0.01721	-0.01322
0.55747	0.00996	0.02011	0.01049	0.0049	-0.00702	-0.02031	0.00924	-0.03053
0.56004	0.000592615	0.03745	0.02826	0.01824	0.03884	-0.00721	0.0353	0.0344
0.56261	-0.00886	0.02082	0.0295	0.00364	0.0478	0.01932	0.01028	0.003
0.56518	-0.03536	0.01418	0.0524	0.00457	-0.00984	-0.00257	-0.01101	-0.00279
0.56775	0.00182	0.02467	0.05589	0.01446	-0.01972	0.03151	0.00115	0.00618
0.57032	0.02977	0.02169	0.05631	-0.00044229	-0.01187	-0.01264	0.00233	0.02731
0.57289	0.03811	0.04785	0.01915	-0.01005	0.01101	0.02114	0.01397	0.01491
0.57546	0.02499	-0.003	0.03515	0.00909	0.0415	-9.77993e-05	-0.00153	0.04254
0.57803	0.00514	0.01835	0.02854	0.00968	0.04004	0.01298	-0.04697	0.01262
0.58059	0.01644	0.00467	0.03284	0.00589	0.03933	0.00248	0.000643465	-0.01111
0.58316	-0.00913	0.01726	0.04092	0.02362	-0.00987	0.0214	0.02227	0.0084
0.58573	0.01399	0.02915	0.05043	-0.00188	0.01065	0.00041177	-0.00111	0.00581
0.5883	-0.01105	-0.0017	0.01891	-0.00127	0.02719	0.0308	-0.00483	0.02006
0.59087	0.01544	-0.00724	0.03978	0.02502	0.0202	0.000764732	-0.0041	0.01008
0.59344	-0.01512	-0.0076	0.00705	0.01537	0.0149	0.00885	0.0194	-0.00434
0.59601	0.03621	0.03028	0.01498	-0.00476	0.0081	-0.01518	0.00819	-0.02684
0.59858	-0.00541	0.0117	0.02972	0.01082	-0.00167	-0.00565	0.00202	0.01305
0.60115	0.02899	-0.01845	0.03111	0.02195	0.01081	-7.89682e-05	0.01535	0.01853
0.60372	-0.01569	0.00953	0.00372	0.04826	-0.01201	0.01242	0.01056	-0.02239
0.60628	-9.25777e-05	-0.0021	0.03209	0.000986411	-0.00351	-0.02286	0.0044	-0.00875
0.60885	0.02746	0.000171083	0.00548	0.02454	-0.00966	0.03201	-0.02062	0.01697
0.61142	0.00771	-0.00883	0.02128	0.03499	-0.00575	-0.01762	0.01215	-0.00768
0.61399	0.00875	0.01433	0.03676	-0.00803	0.01333	0.03371	-0.02047	0.01285
0.61656	0.03215	0.0062	0.00508	0.04208	-0.00257	0.02577	-0.0264	0.0054
0.61913	-0.03844	-0.02302	0.03847	-0.01184	0.01105	0.01558	0.0313	-0.00324
0.6217	0.02929	-0.00602	0.01463	0.00412	-0.00581	-0.03425	-0.00411	0.0151
0.62427	0.00374	0.02729	0.00342	-0.00871	-0.02096	0.01217	-0.01703	-0.00485
0.62684	-0.02341	0.01852	0.02365	0.01892	-0.01507	-0.01041	0.02878	-0.01097
0.62941	-0.01795	-0.00652	0.021	0.0136	0.00501	-0.02961	-0.01335	-0.01469
0.63197	-0.02849	0.01609	0.0035	0.02651	0.00609	0.01287	-0.01015	-0.00499
0.63454	0.02584	-0.01354	0.01152	0.00127	0.00621	-0.01942	-0.0252	0.00301
0.63711	-0.03334	-0.00782	0.00908	0.02339	0.00176	0.00356	0.01452	0.01211
0.63968	-0.00786	0.02338	0.01079	-0.0056	-0.01309	-0.01692	-0.02277	0.00761
0.64225	0.0103	-0.02444	0.01519	-0.00259	-0.00709	-0.01496	-0.0316	-0.02055
0.64482	0.000121183	0.01203	0.01683	-0.00446	-0.03053	0.01374	-0.01398	0.00605
0.64739	-0.02681	0.01143	0.01343	0.0126	0.00217	0.00767	-0.01555	0.01207
0.64996	0.01763	-0.00143	0.00918	0.01578	-0.02578	0.00148	0.00544	0.00248
0.65253	-0.00643	-0.00606	0.01319	0.02112	0.00123	0.01927	-0.02238	-0.00179
0.6551	-0.00604	0.01763	0.02486	-0.0156	-0.00451	0.03363	-0.00578	-0.01881
0.65766	0.00709	-0.00395	0.01507	-0.00354	0.00106	-0.01006	0.00809	-0.000660967
0.66023	-0.01002	0.00423	0.03181	-0.01309	-0.01116	-0.00173	0.04329	0.00692
0.6628	-0.01293	0.01041	0.01567	0.01188	0.01678	0.00391	-0.03298	-0.0139
0.66537	0.03385	0.00248	0.00232	8.32863e-05	-0.01659	-0.00561	0.00104	-0.02436
0.66794	0.03304	0.00437	0.02654	0.03018	0.04713	-0.0036	-0.02781	-0.00467
0.67051	-0.00705	0.00446	0.03656	-0.01411	-0.00381	-0.03052	-0.01876	-0.0019
0.67308	-0.01462	0.02932	0.02085	-0.0086	-0.00304	0.0329	-0.01689	0.01622
0.67565	0.00572	-0.03607	0.02925	0.02057	-0.00433	0.0185	-0.01773	-0.0261
0.67822	-0.03069	0.000111921	0.02516	-0.00119	-0.01188	-0.00608	-0.01912	0.03574
0.68079	-0.00491	-0.01398	-0.00435	0.01183	0.0207	-0.01798	-0.01801	-0.03783
0.68335	0.01239	0.01605	-0.02088	0.02452	-0.02183	0.00749	-0.00702	-0.01881
0.68592	-0.02357	-0.0075	-0.01007	-0.00911	0.01739	-0.0055	-0.03361	0.05059
0.68849	-0.01857	0.02627	-0.01759	-0.00566	0.04263	0.000265869	0.00528	-0.00816
0.69106	0.00804	-0.03825	0.01056	-0.04329	-0.00351	-0.000899066	-0.00122	-0.01285
0.69363	0.01151	-0.00554	0.03264	-0.02525	-0.00989	0.000215108	-0.01225	-0.01895
0.6962	-0.01491	0.00292	0.02486	0.01901	0.01991	0.02003	-0.04549	-0.01542
0.69877	0.0101	0.00778	0.00245	-0.00755	0.00805	-0.01014	0.013	-0.01092
0.70134	0.00509	0.00214	0.0013	-0.03529	0.00188	0.00709	0.00839	-0.02806
0.70391	-0.02271	0.00776	-0.00122	-0.01823	-0.02166	-0.00157	-0.00668	0.00956
0.70648	-0.01242	-0.00231	0.00549	0.01995	-0.00514	0.02827	-0.03644	-0.02061
0.70904	0.01375	-0.00369	-0.01835	0.01114	-0.02518	-0.03097	-0.03217	0.00212
0.71161	0.000301761	-0.01855	0.01819	-0.000660521	-0.03686	0.0235	-0.03219	0.00926
0.71418	0.00253	-0.01852	0.02542	0.00214	-0.00941	-0.02974	0.01345	0.000912752
0.71675	-0.05774	0.00946	-0.00889	3.87645e-06	0.01306	-0.02893	-0.0003032	0.01435
0.71932	-0.03064	-0.01307	0.00926	-0.01824	0.00988	0.06445	-0.00135	-0.00765
0.72189	-0.00963	0.01012	0.01797	-0.00698	0.01676	0.01538	-0.01703	0.01156
0.72446	-0.01431	0.01327	0.04214	-0.01503	0.00261	0.00682	-0.00307	-0.01145
0.72703	-0.01518	-0.02155	-0.02437	-0.04154	0.03394	-0.01912	-0.01756	0.00901
0.7296	0.00241	0.02804	0.00739	0.00903	0.02896	-0.03604	-0.02237	0.00282
0.73217	-0.00205	0.01727	0.00152	0.01065	-0.04942	-0.02556	-0.03206	0.0097
0.73473	-0.00238	-0.01658	-0.00894	-0.000636676	-0.00745	-0.02475	-0.01607	-0.01268
0.7373	0.01409	-0.01301	0.00884	0.00512	-0.01373	-0.02431	-0.0345	0.02191
0.73987	-0.01742	0.00715	-0.01921	-0.05911	0.00813	-0.0228	-0.03567	-0.01254
0.74244	-0.01005	-0.03458	-0.02341	-0.01285	-0.0226	-0.01797	-0.03238	0.00288
0.74501	-0.02349	-0.00741	-0.01626	0.03957	-0.00665	-0.00802	-0.04384	-0.00992
0.74758	0.02399	0.00747	0.01685	0.0144	0.01487	0.00666	-0.00215	0.01318
0.75015	-0.01163	0.02182	0.01637	-0.01296	0.00189	0.01859	0.00951	0.000741751
0.75272	-0.03028	0.01261	-0.01462	-0.02931	-0.02742	-0.02989	-0.01182	0.01258
0.75529	-0.00461	-0.01678	-0.01181	0.0216	-0.0359	-0.04065	-0.02636	0.02081
0.75786	-0.01101	0.00783	-0.01002	-0.02515	-0.02087	-0.00547	0.02362	0.03605
0.76042	-0.01539	-0.01482	-0.00273	0.02974	-0.03186	0.01706	-0.01913	0.01164
0.76299	-0.01837	-0.01605	0.01644	0.0046	-0.04774	-0.01571	-0.01072	-0.0199
0.76556	-0.02858	-0.01589	-0.0094	-0.02504	0.00948	-0.0137	-0.02039	0.000754054
0.76813	-0.00241	-0.02703	-0.02914	0.00363	0.01936	0.00859	-0.02531	-0.01651
0.7707	-0.00435	-0.0217	0.00091421	0.01161	0.01994	0.01108	0.00365	0.00654
0.77327	0.00426	-0.00976	-0.00726	0.00988	-0.00244	-0.01251	-0.01099	0.02083
0.77584	-0.02995	-0.02632	0.03613	-0.00829	-0.01039	0.01143	-0.04964	0.01596
0.77841	-0.00883	-0.02198	-0.00413	-0.03497	0.01212	-0.01707	-0.00517	0.0143
0.78098	0.00155	-0.02135	-0.01067	-0.00423	-0.01646	-0.02279	0.00468	0.05037
0.78355	-0.03859	-0.03405	-0.00941	-0.0196	-0.00985	-0.000307941	-0.01825	-0.00213
0.78611	-0.00551	-0.02097	0.00267	-0.0124	0.00382	-0.01485	-0.01817	-0.00979
0.78868	0.01808	0.01154	0.03011	0.006	-0.03582	0.000657245	0.01892	-0.02232
0.79125	-0.00225	-0.000522376	-0.00581	-0.00363	0.02018	-0.00822	-0.03044	-0.00549
0.79382	-0.01443	0.02678	-0.03763	-0.03593	-0.02443	-0.01552	-0.02163	-0.00749
0.79639	0.00106	-0.01093	-0.0426	0.00129	-0.00196	-0.00824	-0.01046	0.00277
0.79896	-0.03436	-0.0128	-0.00551	0.01676	0.01852	-0.00822	-0.03563	-0.00345
0.80153	0.01386	0.00912	-0.04944	0.00645	-0.02059	0.01461	0.01702	-0.01504
0.8041	-0.04528	0.01752	-0.01898	-0.00159	0.01358	-0.01754	-0.00484	0.00115
0.80667	-0.00262	-0.05674	-0.00778	0.00723	0.02419	0.01145	-0.02179	-0.03353
0.80924	-0.02307	0.01545	-0.01381	0.00608	-0.00628	0.000483349	-0.01659	-0.03237
0.8118	0.0459	0.00169	0.00742	-0.0199	-0.0006455	-0.00425	-0.01222	0.01683
0.81437	-0.02811	-0.01812	0.01334	-0.02979	0.00149	-0.02265	-0.00637	0.01872
0.81694	0.00836	-0.00965	0.00375	-0.00944	0.03385	-0.04671	0.01574	-0.02595
0.81951	-0.00852	-0.00396	0.01871	-0.01656	-0.0425	-0.01678	-0.00141	-0.00922
0.82208	0.01141	-0.0088	0.02085	0.02215	-0.01193	-0.03014	-0.03727	0.008
0.82465	0.0026	-0.00829	-0.0067	-0.00991	0.0106	0.00604	-0.01003	-0.00339
0.82722	-0.03213	0.00154	-0.01662	-0.03111	0.00596	-0.00596	-0.02054	-0.04157
0.82979	0.000577854	-0.00254	-0.00658	-0.00177	-0.0095	-0.01296	-0.025	-0.02258
0.83236	0.00138	-0.0041	-0.0064	-0.02043	-0.0083	-0.04505	-0.03186	-0.01453
0.83493	0.02601	-0.000798102	-0.01389	-0.01162	-0.0101	0.01119	-0.01085	-0.01727
0.83749	-0.02062	-0.00894	0.02155	-0.01537	0.00454	0.00393	-0.02118	-0.01124
0.84006	0.00266	-0.01801	-0.01068	0.00482	-0.01955	-0.0047	0.02049	-0.01675
0.84263	-0.02032	-0.01876	-0.00283	-0.00962	-0.01936	-0.01009	-0.00793	-0.00744
0.8452	-0.00187	-0.05504	-0.00796	-0.01096	0.0016	0.03442	-0.00573	-0.01805
0.84777	-0.032	-0.01061	-0.01194	-0.01739	-0.0086	0.01369	-0.02464	0.01644
0.85034	0.00238	-0.00419	0.00397	0.01138	-0.02784	-0.01336	-0.01474	-0.01346
0.85291	0.01568	0.01767	0.01083	0.01017	-0.0125	-0.01069	-0.02331	0.02006
0.85548	-0.01568	0.04982	-0.01436	-0.01737	-0.000473008	0.01748	0.02252	0.01627
0.85805	-0.02124	-0.01832	0.00456	-0.02494	-0.0048	-0.03837	-0.03062	0.01092
0.86062	0.00524	-0.01677	0.04244	-0.04448	-0.02495	-0.01679	0.02341	-0.01161
0.86318	-0.03294	-0.01311	-0.00657	-0.04431	-0.02912	-0.0224	-0.03535	-0.00476
0.86575	0.00145	0.02777	0.00372	-0.01094	-0.02861	-0.03724	0.01831	0.00317
0.86832	0.00792	0.03265	-0.02298	-0.00752	0.00672	-0.01453	0.00527	-0.01735
0.87089	0.00155	-0.03682	0.02292	0.00791	-0.01146	-0.00262	-0.02903	-0.01905
0.87346	-0.000708519	0.03269	-0.000122497	-0.02097	-0.01655	-0.01064	-0.02957	-0.02983
0.87603	-0.05697	0.02943	-0.03004	-0.0014	-0.02711	0.02441	0.00112	0.00574
0.8786	-0.03121	-0.00989	-0.00161	-0.00952	0.00769	0.000794559	0.00080969	0.00279
0.88117	-0.02169	0.00576	0.01339	-0.01745	-0.02376	6.94336e-05	-0.01336	0.0145
0.88374	0.02486	0.01085	-0.00539	-0.02487	0.00105	0.04164	-0.04228	0.00534
0.88631	0.00793	-0.03008	0.01554	-0.02135	0.00435	-0.000872358	0.00844	0.00171
0.88887	-0.0296	-0.01266	-0.0231	-0.02985	-0.00547	-0.0083	-0.01653	0.01068
0.89144	-0.01931	-0.02311	0.00352	-0.02599	-0.03746	0.02828	-0.04701	0.0091
0.89401	-0.00353	-0.02514	-0.0049	-0.00715	0.00445	0.04251	-0.0052	-0.00217
0.89658	-0.00275	-0.01077	-0.02749	0.0036	0.01617	-0.00722	0.00497	-0.03008
0.89915	-0.000379473	-0.04581	-0.00264	0.00212	0.02144	-0.01397	0.00461	-0.01301
0.90172	-0.02704	-0.00389	-0.00797	-0.00228	-0.03044	-0.02243	-0.0286	-0.0152
0.90429	-0.0124	-0.00642	-0.01591	-0.03488	-0.00313	-0.00843	-0.000118859	0.000534888
0.90686	-0.02644	-0.01391	0.01539	-0.00931	0.01572	-0.02723	-0.0375	0.00892
0.90943	0.01746	-0.01682	0.00211	0.01928	0.02362	-0.00609	0.00091404	-0.03794
0.912	-0.000825903	0.01932	-0.0134	-0.01581	0.00213	-0.02426	-0.00625	-3.20295e-05
0.91456	0.01239	-0.00165	-0.00302	0.00573	-0.01074	-0.0098	-0.02303	0.01133
0.91713	-0.01457	-0.03562	0.00397	-0.01968	0.01125	-0.02901	-0.02865	0.00782
0.9197	0.00353	-0.01299	-0.01445	-0.00205	0.04053	-0.02378	0.00875	4.80753e-05
0.92227	-0.0231	-0.01743	-0.01555	0.01816	-0.00493	0.01322	-0.02076	-0.000795949
0.92484	0.03418	-0.00545	-0.01906	0.00933	0.00795	-0.00486	0.00557	0.01487
0.92741	0.00252	-0.03122	0.01861	0.00526	-0.00683	-0.02131	-0.00599	-0.00994
0.92998	-0.01581	-0.01409	-0.02131	-0.03532	-0.01373	0.0096	-0.00932	0.00218
0.93255	-0.02582	0.03282	0.01933	0.01224	-0.02788	0.01889	0.00473	-0.00581
0.93512	-0.05049	-0.00717	0.01562	0.00468	0.00447	0.02725	0.01274	-0.00877
0.93769	-0.04391	-0.00525	-0.00104	-0.02244	-0.01693	-0.0205	-0.00612	-0.00433
0.94025	-0.00549	-0.00095921	0.01992	-0.02036	-0.0205	0.00762	-0.00169	-0.0198
0.94282	-0.01441	0.000268321	0.02924	-0.01979	0.01004	-0.01601	0.01516	0.000712158
0.94539	-0.0109	-0.00996	0.02497	0.00683	0.01963	0.05687	-0.0368	-0.00022969
0.94796	0.01496	0.01001	0.03131	-0.00932	-0.00413	-0.03021	-0.02521	0.02572
0.95053	-0.00282	-0.00121	-0.01168	-0.02335	-0.01102	-0.000683982	-0.00876	0.04692
0.9531	-0.0076	-0.01859	-0.0172	-0.02322	-0.04844	0.00653	-0.00385	-0.03119
0.95567	0.00654	-0.01924	0.000198627	-0.03381	0.04441	0.000412624	-0.0346	-0.01144
0.95824	-0.03986	-0.0013	0.01695	-0.02543	-0.00598	-5.35788e-05	-0.01397	0.01246
0.96081	-0.0058	-0.00576	0.02046	-0.00919	0.00882	0.00633	-0.00197	0.00184
0.96338	0.00581	0.01152	0.00284	-0.01076	-0.000603188	-0.00177	-0.00049621	0.0148
0.96594	-0.0035	-0.02352	-0.000499344	-0.01415	0.03896	-0.01087	-0.02407	-0.0097
0.96851	-0.01057	-0.01519	0.01055	-0.02708	-0.01017	-0.03088	-0.03034	0.0147
0.97108	-0.02113	-0.02713	0.02181	-0.00774	-0.05821	0.00742	-0.00139	0.01512
0.97365	0.0017	0.00438	0.02249	0.0151	0.00301	-0.01837	0.00299	0.00105
0.97622	0.00486	-0.00697	-0.02685	0.00583	-0.02407	-0.01056	-0.02279	0.00478
0.97879	-0.05055	-0.00979	0.0175	-0.00506	-0.02401	-0.00933	0.01042	0.04872
0.98136	-0.00996	-0.01568	-0.00248	0.0105	0.03204	-0.03275	-0.01371	0.0141
0.98393	-0.02779	-0.01057	0.01657	-0.01444	-0.0148	-0.04617	0.01357	0.01491
0.9865	-0.00553	0.01798	0.04878	0.00531	-0.00479	0.00539	-0.02877	0.00666
0.98907	-0.02732	0.0148	-0.01324	-0.02303	0.000140143	0.02695	-0.00343	-0.0016
0.99163	-0.00956	0.02118	0.01582	0.00249	-0.00994	0.00589	-0.01634	-0.00124
0.9942	-0.01287	-0.00609	0.02303	0.01078	-0.000441779	-0.04178	-0.01714	-0.0101
0.99677	0.00101	-0.01345	0.00422	-0.00359	0.04729	-0.00535	0.01072	0.01586
0.99934	-0.03874	0.00207	0.0179	-0.03288	0.01008	-0.02906	-0.00855	-0.00226
1.00191	0.0112	-0.01554	0.00151	-0.01704	0.01162	0.02798	0.0118	-0.03827
1.00448	-0.01213	-0.02541	0.00973	-0.05083	0.0174	0.03473	-0.02485	0.01097
1.00705	-0.03476	-0.00591	0.01839	0.01541	-0.00464	-0.01333	0.01162	-0.01353
1.00962	-0.00541	0.01736	0.03236	0.000439546	0.01331	-0.01748	-0.01451	-0.01765
1.01219	0.01001	-0.00663	0.01591	-0.01626	0.00849	-0.00208	0.00173	-0.02561
1.01476	-0.02635	-0.03106	-0.00305	-0.00507	0.00114	0.02549	-0.02546	-0.00338
1.01732	0.00146	-0.01925	0.01512	0.01632	0.02851	0.01637	-0.02024	0.01382
1.01989	-0.00574	0.00482	0.00923	0.00861	-0.01518	-0.00596	-0.01749	0.00474
1.02246	-0.01326	-0.04659	0.01657	-0.01448	0.00396	-0.01954	-0.01491	-0.02291
1.02503	-0.03694	-0.03818	-0.01254	-0.02688	-0.00434	0.03697	-0.01175	-0.01567
1.0276	0.02702	-0.0183	0.04162	0.01123	0.00378	0.000807635	-0.0111	0.04677
1.03017	-0.02807	-0.00978	-0.02134	-0.00593	0.00876	0.00445	-0.02375	-0.00494
1.03274	-0.02079	0.01001	0.01816	0.01037	0.00148	0.00416	0.00887	-0.00107
1.03531	0.03193	-0.00938	0.00903	-0.01815	0.02696	-0.03372	0.00128	-0.00445
1.03788	-0.00834	0.01884	-0.01143	-0.00489	0.00292	-0.000777282	-0.00527	0.01942
1.04045	-0.000506207	-0.00887	0.01468	-0.01406	0.00143	0.03149	0.01784	0.01252
1.04301	-0.00672	0.01184	0.00157	-0.01028	0.007	-0.03777	-0.00452	0.01169
1.04558	-0.02977	-0.00437	0.00537	-0.01089	-0.03339	0.00692	-0.00491	0.03511
1.04815	-0.01532	-0.00716	0.00843	0.000920219	0.00384	0.01609	-0.02306	-0.00256
1.05072	-0.00559	-0.01482	-0.02685	0.04402	0.01446	-0.00633	0.03199	0.000416898
1.05329	-0.00144	-0.01526	0.01711	0.051	-0.00283	-0.01077	-0.02756	0.04712
1.05586	-0.018	-0.00814	-0.000516996	-0.01999	0.0135	0.00861	0.00111	0.00979
1.05843	-0.03591	-0.00186	-0.00859	-0.01535	0.000414621	0.00849	-0.02406	0.01768
1.061	0.00196	-0.01082	-0.00386	-0.0188	-0.01717	0.01464	0.01948	0.00791
1.06357	0.00252	-0.01214	-0.00529	-0.00306	0.01966	-0.00962	-0.000353824	0.01289
1.06614	-0.05243	-0.06357	-0.01411	-0.01017	0.01287	-0.02937	-0.01794	-0.00683
1.0687	0.01193	0.00352	0.00491	-0.00393	-0.02227	0.01193	-0.02259	0.03757
1.07127	-0.01163	-0.01184	0.01072	-0.03621	-0.00383	-0.00159	-0.01932	0.0026
1.07384	-0.01143	-0.02276	-0.01181	0.0036	0.01227	-0.02855	-0.01199	0.00587
1.07641	0.01947	-0.01728	-0.00742	-0.00922	0.00994	-0.02611	0.03437	0.04437
1.07898	-0.02185	-0.03137	0.00946	0.00506	-0.02395	0.02332	0.0155	-0.01314
1.08155	-0.02612	0.01586	-0.00311	-0.03327	-0.01456	0.00495	-0.00881	0.00645
1.08412	0.04258	-0.01625	-0.00877	-0.01385	-0.01505	-0.00683	-0.02223	-0.00211
1.08669	0.01217	-0.01054	0.00404	0.01009	0.03674	-0.0162	0.00596	-0.000822596
1.08926	0.00307	0.00119	0.01823	0.01534	0.000328341	0.01072	-0.01191	0.00616
1.09183	-0.02295	0.0025	0.05076	0.01204	-0.00479	-0.01298	0.02276	-0.00221
1.09439	0.00719	-0.02484	0.00768	-0.00413	0.00944	-0.02781	0.01069	0.01669
1.09696	-0.02456	-0.02306	0.000752998	0.00186	-0.01194	-0.01275	0.03412	0.01681
1.09953	-0.00893	-0.01623	-0.01705	0.00613	-0.03814	0.03135	-0.02212	-0.01582
1.1021	-0.02875	-0.00544	0.01147	-0.04228	-0.01054	-0.00284	-0.02892	-0.00308
1.10467	-0.03735	-0.00446	-0.01791	0.00326	0.00643	0.03555	-0.00691	0.03686
1.10724	-0.02255	-0.00779	-0.00326	-0.00249	-0.04743	0.01155	0.03992	0.00531
1.10981	-0.02304	-0.00238	-0.01918	0.0257	-0.0074	0.02141	0.03162	0.00719
1.11238	-0.00531	-0.0177	-0.00348	-0.00187	0.02192	0.02095	0.00826	0.00708
1.11495	-0.03193	0.0122	0.0203	-0.0044	-0.04657	0.01248	-0.01798	0.00313
1.11752	-0.01077	0.01722	-0.04161	0.01522	-0.01809	0.02046	-0.02942	0.00997
1.12008	-0.02692	-0.04978	-0.02228	0.01347	0.02655	-0.03097	-0.000804446	-0.03493
1.12265	-0.0127	-0.0265	0.00979	-0.01375	0.02281	0.02991	-0.00282	0.02013
1.12522	-0.03768	-0.00659	-0.01287	0.02641	0.0181	-0.02065	-0.01807	0.02248
1.12779	-0.03517	-0.02806	-0.02903	-0.01038	0.01383	-0.00567	-0.05312	-0.03805
1.13036	-0.02183	0.00183	-0.00269	-0.0172	0.01158	0.0225	0.01407	-0.02578
1.13293	-0.01243	0.01607	-0.02689	-0.00348	-0.01385	-0.02409	-0.01059	-0.0055
1.1355	0.0217	-0.01747	0.00365	-0.01608	-0.00791	-0.00124	0.01706	-0.01199
1.13807	-0.06462	-0.01922	0.00524	-0.02217	0.04345	0.01387	0.00713	-0.01024
1.14064	-0.00107	-0.02631	-0.02206	-0.04014	-0.00301	-0.00859	-0.0073	0.01992
1.14321	-0.04665	-0.02938	0.00641	1.62581e-05	-0.01123	-0.03838	-0.03533	0.00464
1.14577	-0.03783	0.01304	-0.00744	-0.02601	-0.00299	0.00285	-0.01522	0.0129
1.14834	0.00977	-0.06872	-0.02276	-0.00556	-0.0098	0.0183	0.0043	0.00965
1.15091	-0.0212	-0.03006	0.000566147	-0.01624	0.01657	0.02369	-0.00592	0.01037
1.15348	-0.00277	0.00191	0.01635	0.01862	-0.00188	-0.01991	0.0055	0.03806
1.15605	-0.00537	-0.01236	0.01072	-0.01975	0.01279	0.01248	0.011	0.01314
1.15862	-0.04684	-0.03613	-0.0319	-0.01808	-0.01324	0.00352	-0.04021	-0.00439
1.16119	0.00743	-0.02007	-0.04578	-0.00335	-3.1833e-05	0.02188	0.00911	0.02407
1.16376	-0.00309	-0.02184	0.00509	-0.02089	-0.01719	0.03431	-0.02173	0.02781
1.16633	-0.02111	0.00155	0.02045	-0.02597	0.00596	-0.01379	-0.00635	0.01055
1.1689	-0.01472	-0.02863	0.01596	-0.01213	-0.00791	0.00409	0.01945	-0.00558
1.17146	-0.02544	0.00166	-0.01731	-0.01409	0.02534	0.02567	0.00436	0.02725
1.17403	-0.01303	0.00655	-0.02706	-0.00898	-0.0537	0.02026	0.00495	-0.01557
1.1766	-0.00508	-0.064	-0.00292	-0.02823	-0.01518	0.02082	-0.0073	0.00091803
1.17917	-0.0299	-0.0444	-0.01768	-0.03161	0.02327	-0.01564	-0.00752	0.02913
1.18174	0.00181	-0.0396	-0.00843	-0.00553	-0.00378	-0.00726	0.01226	0.01312
1.18431	0.00412	-0.00771	0.03884	0.00814	-0.01628	0.0075	0.03582	-0.00507
1.18688	-0.000673918	-0.05453	-0.01102	-0.02328	0.0014	0.00565	-0.01291	-0.00198
1.18945	-0.000230241	0.00653	-0.00396	-0.04283	-0.02542	0.00445	-0.02384	0.01444
1.19202	-0.02787	-0.02841	-0.02361	-0.01671	0.00498	0.00624	-0.00545	0.03007
1.19459	-0.0304	-0.0336	-0.00272	0.023	-0.01267	-0.02008	0.03456	0.00889
1.19715	0.00326	-0.01058	-0.03651	-0.01832	-0.00199	0.01224	0.00579	-0.02212
1.19972	-0.08732	-0.01456	-0.05773	-0.0319	-0.00962	0.01222	-0.01239	-0.02991
1.20229	0.00436	-0.03413	-0.01737	-0.003	-0.02817	-0.03505	-0.02987	0.00226
1.20486	-0.01878	-0.01387	-0.01455	0.02607	0.02363	-0.01567	-0.01635	-0.01132
1.20743	-0.01387	-0.00503	-0.02281	-0.0091	0.00399	0.03571	0.01928	-0.03541
1.21	-0.03393	-0.00714	0.02306	-0.0011	0.00466	0.02575	0.04162	0.01517
1.21257	-0.01465	-0.00618	0.00681	-0.05033	-0.04174	0.01523	0.02358	0.03264
1.21514	-0.01812	-0.03691	-0.00399	0.00097403	-0.00431	0.007	0.01891	-0.0256
1.21771	-0.00459	-0.00491	-0.021	-0.0239	0.0062	-0.00973	0.00276	-0.01236
1.22028	-0.04688	-0.02745	-0.0239	-0.01863	-0.01608	-0.01334	-0.03024	0.00536
1.22284	-0.03337	-0.03507	-0.02601	-0.01152	-0.01843	-0.02665	0.01315	0.04075
1.22541	0.00516	-0.04016	-0.02384	-0.03065	0.000581378	0.00821	0.02017	0.01926
1.22798	-0.00733	-0.01077	0.01801	-0.00407	-0.01431	-0.00169	0.01315	0.00279
1.23055	-0.00745	-0.02709	-0.02167	-0.01994	-0.01385	-0.00317	1.54781e-05	0.03475
1.23312	-0.04572	-0.01477	0.00708	-0.02798	-0.01143	-0.03162	-0.02807	0.0241
1.23569	-0.02096	-0.02383	0.00361	0.02653	-0.01485	-0.00622	-0.00199	-0.00231
1.23826	-0.02844	-0.05009	0.01555	-0.01437	0.02615	0.03032	0.0029	0.05388
1.24083	-0.03039	-0.02102	-0.00904	-0.00962	0.01887	-0.000754345	-0.0048	-0.02545
1.2434	-0.00843	-0.02675	-0.00853	-0.03724	-0.03178	-0.01057	-0.00451	-0.00515
1.24597	-0.02478	-0.01452	-0.07089	-0.01876	0.01107	0.01354	0.01851	0.01711
1.24853	-0.02324	-0.01357	-0.00619	0.00737	0.00189	-0.03229	-0.02794	-0.01325
1.2511	-0.04996	-0.05964	-0.02731	-0.00972	-0.024	0.03419	0.01302	-0.0019
1.25367	-0.03471	0.01564	-0.00739	0.00875	-0.03531	-0.02831	0.02943	-0.00563
1.25624	-0.02793	-0.03406	-0.00212	-0.00729	-0.01397	-0.01653	-0.01519	0.01635
1.25881	-0.0063	0.00871	-0.00774	-0.03866	0.0104	-0.00354	2.05305e-05	0.01469
1.26138	0.01696	-0.02272	-0.03907	-0.00394	0.00204	-0.04632	0.00156	-0.01879
1.26395	-0.01943	-0.01604	-6.54682e-05	-0.03676	-0.02689	0.00533	-0.00194	-0.01345
1.26652	-0.05367	-0.04698	-0.00352	-0.02731	0.0058	-0.02956	-0.02691	0.00296
1.26909	-0.01193	-0.00407	-0.00635	-0.01565	-0.01546	-0.03409	0.03073	-0.000846678
1.27166	-0.05723	-0.02011	-0.04203	0.000689369	-0.00641	0.01432	0.00108	-0.0405
1.27422	-0.0248	-0.03469	-0.04853	-0.03027	-0.0118	0.00453	0.01598	0.00968
1.27679	-0.01638	-0.01304	-0.03934	-0.03298	-0.02927	-0.04258	0.01346	0.0072
1.27936	-0.00665	0.000370729	-0.02412	-0.01646	0.01544	-0.00698	0.00624	0.0022
1.28193	-0.01175	-0.02481	-0.02356	-0.03011	0.01465	0.01011	-0.0059	0.01036
1.2845	-0.04758	-0.01402	-0.01045	-0.02925	0.01356	0.03103	-0.00629	0.01736
1.28707	-0.00262	-0.00868	-0.02966	-0.04145	-0.02545	-0.03578	0.019	0.04574
1.28964	-0.04093	-0.02635	-0.01923	-0.01077	0.0313	-0.01086	0.00762	-0.01063
1.29221	0.00151	-0.00887	0.00136	-0.02717	0.01743	0.01839	0.01626	0.02818
1.29478	-0.02354	-0.06875	0.01745	-0.01645	-0.00847	-0.00548	0.0375	0.00719
1.29735	-0.03199	-0.00988	-0.04047	-0.03723	-0.01365	-0.00675	-0.0092	-0.02215
1.29991	-0.00017272	-0.00402	-0.00512	-0.01905	0.00593	-0.01526	-0.00796	-0.00354
1.30248	-0.01884	-0.02001	-0.00522	-0.03689	0.02122	-0.0024	0.00575	-0.00181
1.30505	-0.00681	-0.04355	-0.02247	-0.05009	-0.00392	0.00302	-0.00827	0.03746
1.30762	-0.02727	-0.03609	-0.0131	0.000438683	0.02046	0.01395	0.02064	-0.00475
1.31019	0.00841	-0.01918	-0.0327	-0.00779	0.00128	-0.01375	0.03362	-0.01887
1.31276	-0.0304	-0.04328	0.01343	-0.00522	-0.02197	-0.01709	-0.03056	-0.01247
1.31533	-0.01131	-0.01827	-0.00416	0.021	0.04056	-0.0014	0.02264	-0.02983
1.3179	-0.01887	-0.04029	0.00386	-0.0268	-0.01462	-0.02428	0.01239	0.00474
1.32047	-0.01439	0.01249	-0.01344	-0.01931	-0.02256	0.00713	0.03455	0.00256
1.32304	-0.0023	-0.00555	-0.02457	-0.0711	-0.0206	0.00882	-0.01721	0.02672
1.3256	-0.01423	-0.00165	-0.01303	-0.01804	-0.0033	-0.02857	0.00644	0.00182
1.32817	-0.0143	-0.03661	0.000553235	-0.02167	0.02247	0.00299	-0.00535	-0.01262
1.33074	-0.0345	-0.02508	-0.02154	-0.02592	-0.01469	0.02328	0.01584	0.01759
1.33331	-0.01312	-0.04639	-0.01444	0.00683	-0.04284	0.00615	0.01595	0.02532
1.33588	-0.00287	-0.04042	-0.04165	-0.01349	0.00848	-0.01177	-0.02661	0.00211
1.33845	-0.0411	0.00119	-0.02937	-0.01397	-0.02137	0.00192	0.00989	0.01914
1.34102	-0.01298	-0.03704	-0.02269	-0.00987	-0.01836	0.00846	0.01194	-0.00756
1.34359	-0.01327	0.01063	-0.02524	-0.00406	-0.03267	-0.00386	0.02116	-0.03866
1.34616	-0.03287	-0.02854	0.0044	-0.03237	-0.00914	-0.0089	0.04013	0.01285
1.34873	-0.00434	-0.00321	-0.02127	-0.01602	0.000980322	-0.008	0.05624	0.04413
1.35129	-0.00628	-0.03584	0.03174	-0.00731	0.00138	-0.0018	-0.000228384	-0.00795
1.35386	-0.05562	-0.00712	-0.00371	-0.01538	-0.00408	-0.0177	0.0299	0.0139
1.35643	0.000547029	-0.03693	-0.0286	-0.06414	0.02063	-0.05842	0.00687	0.01619
1.359	-0.02153	-0.00802	-0.03853	0.01784	0.02059	-0.03272	0.00965	0.00577
1.36157	0.01223	-0.01019	0.02269	-0.02289	0.00126	0.00664	-0.01912	-0.02374
1.36414	-0.01728	-0.0197	-0.0737	0.0055	0.03423	-0.0466	-0.00611	0.01632
1.36671	-0.02745	-0.0131	-0.01157	-0.00299	0.02929	-0.00172	0.00532	0.00524
1.36928	-0.02231	-0.00204	-0.00133	-0.02425	-0.00603	0.00682	0.01384	-0.02828
1.37185	0.02318	-0.00382	-0.01952	-0.02839	-0.01573	0.01725	0.0313	0.00223
1.37442	-0.00332	-0.03693	0.00925	-0.01465	-0.00696	-0.01597	0.01986	-0.01986
1.37698	-0.02233	0.01345	-0.0076	-0.02033	0.02408	-0.01897	0.02395	-0.02183
1.37955	-0.02497	-0.05618	0.02185	-0.01145	-0.00631	0.00454	8.20681e-05	-0.00547
1.38212	-0.00608	-0.02965	-0.00445	-0.01566	0.00276	-0.00598	-0.00739	-0.00824
1.38469	0.00711	-0.02841	-0.02532	-0.04269	0.01928	0.00867	0.04834	-0.02211
1.38726	0.00533	-0.02779	0.02594	-0.00786	0.0312	-0.00706	0.02026	-0.03544
1.38983	0.0271	-0.0101	0.02949	-0.02759	-0.00781	-0.01278	-0.02411	0.01733
1.3924	0.01238	0.000875173	-0.02698	0.01418	-0.01815	0.01442	0.00768	0.006
1.39497	-0.02596	-0.02431	-0.01921	-0.03253	-0.04012	0.0111	0.01387	-0.000784213
1.39754	-0.03457	-0.02512	-0.02692	0.01301	0.00701	0.01178	0.00398	0.01261
1.40011	-0.03279	-0.03001	0.00679	-0.00777	-0.00768	0.00857	-0.00268	-0.02258
1.40267	-0.02709	-0.00913	0.00057337	0.00469	0.01993	-0.00332	0.02133	-0.02117
1.40524	0.00445	-0.01389	0.00657	-0.0157	0.00416	-0.03445	0.0154	0.03672
1.40781	-0.00873	-0.03231	-0.02826	-0.00143	0.00869	-0.00235	0.03777	0.05655
1.41038	-0.03118	-0.01492	-0.04233	0.0173	-0.01046	0.01704	0.0145	-0.01447
1.41295	0.03237	0.00991	-0.01838	-0.01082	-0.02226	-0.01273	0.02561	-0.02948
1.41552	-0.00267	-0.00169	-0.0425	0.00062239	-0.00304	-0.03309	0.00854	0.00304
1.41809	-0.01617	0.02542	-0.01569	0.00832	0.00639	0.02167	0.01867	0.0146
1.42066	-0.01903	-0.01126	-0.01075	-0.02321	0.01987	-0.01255	0.00139	0.01051
1.42323	0.02482	0.00185	-0.00911	-0.03862	-0.00655	0.02222	-0.01572	-0.01731
1.4258	-0.03851	-0.02332	0.00325	-0.00681	0.017	0.03034	0.0207	-0.02199
1.42836	-0.01264	-0.00378	-0.00368	-0.02413	-0.01855	-0.00927	0.01749	0.00937
1.43093	-0.00406	-0.03991	-0.00954	-0.00393	-0.01434	-0.01862	0.04053	0.02722
1.4335	-0.01767	-0.00481	0.00149	-0.00117	0.00113	-0.02634	0.0168	0.03052
1.43607	-0.01738	-0.0072	0.00608	-0.00234	-0.00336	0.00969	-0.01687	-0.0092
1.43864	0.00493	-0.01182	-0.01988	-0.00407	-0.0483	0.03301	0.01085	-0.00203
1.44121	0.01746	-0.01523	-0.01204	0.02281	0.01716	0.01185	0.01713	0.01248
1.44378	-0.01246	-0.05854	-0.00115	-0.00516	-0.00953	0.02624	0.0125	0.00669
1.44635	0.004	0.00179	-0.00856	-0.00215	0.02499	-0.01049	0.06075	-0.0099
1.44892	-0.02676	0.00319	-0.02245	-0.02329	-0.01977	0.01332	-0.00217	-0.03271
1.45149	-0.01157	0.02382	-0.01831	0.000707172	-0.01284	-0.03257	-0.01664	0.02556
1.45405	-0.0058	-0.05223	-0.02928	-0.01929	-0.01962	0.03531	-0.00495	0.00911
1.45662	0.02703	-0.0023	-0.02651	-0.00378	0.01481	0.00799	0.02053	0.02535
1.45919	-0.01067	-0.00488	0.01648	-0.01207	0.02753	0.00391	0.00502	0.05163
1.46176	-0.01056	-0.01961	0.00829	-0.02481	0.01689	0.00176	0.0211	0.00578
1.46433	-0.01887	-0.01818	-0.00122	-0.00927	0.01256	0.01354	0.00938	0.02111
1.4669	0.00685	-0.02985	-0.02761	0.0294	0.02263	0.01462	0.00859	0.00627
1.46947	-0.00427	-0.06683	-0.02139	0.00914	0.02799	0.02482	0.03619	0.0039
1.47204	-0.02222	-0.05208	-0.02826	0.03414	0.03907	0.00462	0.03964	0.02727
1.47461	-0.03508	-0.02759	-0.00142	0.00633	-0.00575	0.01907	0.02167	0.01401
1.47718	-0.04178	0.0019	0.00121	0.00464	0.00257	-0.00954	0.04476	0.02113
1.47974	0.0015	0.03814	-0.04302	0.00397	0.02512	0.03591	0.05735	-0.004
1.48231	-0.00285	-0.03441	-0.000626601	-0.03407	-0.01667	0.00854	-0.00407	0.00581
1.48488	0.0184	-0.02561	0.01497	-0.0227	0.03942	0.04415	0.01258	0.04729
1.48745	-8.6357e-05	-0.02847	-0.00329	-0.01551	0.0061	0.03391	0.0445	0.03495
1.49002	-0.02505	-0.01832	0.01053	-0.00364	-0.00541	-0.02899	-0.00145	-0.00381
1.49259	-0.02379	-0.00615	0.00144	-0.00547	0.02537	0.03355	0.01097	0.03925
1.49516	-0.03729	-0.02228	-0.00141	0.00907	0.03114	0.03046	0.00303	0.02606
1.49773	-0.03978	-0.00118	-0.0239	0.01394	0.03106	0.0036	0.00114	-0.00475
1.5003	-0.00615	0.01541	-0.00533	-0.02559	0.02173	-0.03929	0.04623	0.01515
1.50287	-0.01247	-0.01374	0.02178	-0.01359	-0.03046	-0.02348	0.02867	0.0044
1.50543	0.00675	0.02001	0.03258	0.02717	0.02237	-0.0054	0.06534	0.03537
1.508	0.00732	0.01376	-0.00641	-0.01816	-0.01236	0.04949	0.01424	0.00744
1.51057	-0.04609	-0.0278	-0.03487	0.00227	-0.00906	-0.03615	0.0149	0.00811
1.51314	0.0117	-0.03181	0.01386	0.000385799	0.01727	0.0155	0.016	-0.00981
1.51571	0.000546649	0.01049	-0.0019	-0.00155	0.01202	-0.01079	0.02631	0.01304
1.51828	0.0053	-0.01867	-0.00267	0.00974	0.00325	-0.03381	0.04254	0.01247
1.52085	0.02446	0.00607	-0.00038107	0.000718119	0.02386	0.02006	-0.00774	0.03774
1.52342	0.03715	-0.02018	0.01778	-0.02066	-0.03827	-0.02046	0.01031	0.02053
1.52599	0.00199	0.00882	0.02071	-0.03862	0.01824	0.00186	-0.01054	0.02358
1.52856	-0.02998	0.01232	0.01939	-0.01847	-0.03093	0.02795	0.01899	-0.00936
1.53112	0.01187	-0.02459	-0.01333	0.01196	0.00146	-0.00945	0.03503	0.03148
1.53369	0.02192	-0.02488	0.00847	-0.02487	-0.00702	-0.00136	0.02832	0.02401
1.53626	0.02598	-0.02734	-0.01616	0.00473	0.02245	0.01658	0.02493	0.01333
1.53883	-0.00919	-0.01207	0.00022864	-0.03606	0.00436	-0.01237	0.03844	-0.00374
1.5414	0.00541	0.00386	-0.02178	-0.01212	0.02268	0.00471	0.01341	0.03419
1.54397	-0.02817	-0.03131	-0.03073	-0.02047	-0.00429	-0.01385	0.04109	-0.02315
1.54654	-0.0158	-0.01958	0.00616	-0.00975	-0.02402	0.0195	0.01719	0.00893
1.54911	-0.00863	-0.01345	0.00844	-0.0195	-0.0535	0.02372	0.02562	0.01944
1.55168	-0.02413	-0.02764	0.02523	-0.000191188	0.00365	0.00385	0.00542	0.0046
1.55425	-0.02493	-0.0125	-0.01403	0.02086	0.0196	0.03125	0.04381	-0.03824
1.55681	-0.01032	-0.00798	-0.00387	-0.03855	0.0208	-0.000414225	0.01014	0.00506
1.55938	0.0011	0.00592	-0.01659	-0.04921	-0.00898	0.01711	-0.00895	0.01111
1.56195	-0.00556	0.02973	0.01448	-0.02356	-0.00383	0.03579	-0.00455	0.04505
1.56452	0.01409	-0.0154	-0.02164	-0.02138	-0.03577	-0.01608	0.04086	-0.00578
1.56709	0.00781	-0.02006	-0.0152	-0.00851	-0.02045	0.01717	0.05694	-0.01184
1.56966	-0.02839	0.02452	-0.037	-0.01739	-0.01943	0.03374	0.01599	0.02867
1.57223	-0.02863	-0.01682	-0.03018	-0.01514	-0.00435	0.01877	0.02227	8.97888e-05
1.5748	-0.01038	-0.04551	-0.02617	-0.02032	-0.00146	-0.01325	0.05101	-0.00309
1.57737	-0.01003	0.00329	-0.000282973	-0.00804	0.01898	0.0191	-0.01451	0.00926
1.57994	-0.00266	-0.02618	0.02537	-0.0085	-4.23736e-05	-0.03464	-0.01838	0.02091
1.5825	0.00478	-0.0166	0.00631	-0.00184	0.01609	-0.01936	0.01558	0.02474
1.58507	-0.01596	-0.0226	0.01809	0.02089	0.02195	0.000625149	0.01174	0.0046
1.58764	0.00459	0.00389	0.01918	-0.03104	0.00896	0.00528	0.04582	0.01969
1.59021	-0.01508	-0.03887	0.02918	-0.00538	-0.04148	0.01219	0.02517	0.03008
1.59278	0.02395	-0.02326	0.01569	0.01409	0.01167	0.01347	0.02266	0.02343
1.59535	-0.00853	-0.01673	0.00916	-0.00808	0.01877	0.01315	0.00693	0.01705
1.59792	0.02143	-0.02451	-0.00756	-0.02174	-0.00131	0.02108	0.0281	-0.00811
1.60049	-0.00529	-0.02957	-0.03731	-0.00418	0.000919943	0.00151	0.00864	0.03063
1.60306	0.01486	-0.01101	0.00941	-7.63392e-05	0.02389	-0.03168	0.03966	0.00705
1.60563	0.00149	0.000579974	-0.01113	-0.00701	0.000596792	0.03411	0.01582	0.02224
1.60819	0.03386	-0.03338	0.00569	0.000618742	0.01687	0.02447	0.03173	0.00249
1.61076	-0.0515	-0.0273	-0.01498	0.0219	-0.00365	-0.01954	0.02766	0.03509
1.61333	0.000308935	-0.00675	-0.02333	-0.0166	0.0103	0.01394	-0.01118	0.01553
1.6159	-0.00603	0.02204	-0.02684	-0.0242	0.01689	-0.01239	-0.00211	-0.00227
1.61847	-0.01947	-0.01964	-0.02443	-0.01385	-0.01121	0.0103	-0.01265	0.01131
1.62104	-0.01595	-0.02374	-0.02781	0.00875	-0.0169	-0.01943	0.04139	0.02735
1.62361	0.000585246	-0.00635	-0.03784	-0.01142	0.00837	0.01744	0.02169	-0.02133
1.62618	-0.00447	-0.03878	-0.02819	-0.03363	-0.01379	-0.03688	0.04179	-0.03553
1.62875	-0.02338	-0.05416	-0.02389	0.02003	0.01673	-0.000919335	-0.00436	0.03666
1.63132	0.01061	-0.01949	-0.000405238	-0.0075	-0.02617	-0.00315	0.01471	-0.00565
1.63388	0.01164	-0.04109	0.03151	-0.01524	0.00774	-0.00796	0.04644	0.01606
1.63645	-0.00818	-0.03387	-0.00701	0.0166	-0.01224	0.03473	0.03933	0.01773
1.63902	-0.01677	-0.00795	-0.00874	-0.00637	-0.01669	0.02208	0.01727	0.00735
1.64159	-0.00133	-0.03313	-0.00884	0.01374	-0.03189	-0.00269	0.01461	-0.0419
1.64416	0.02941	-0.01172	-0.04126	0.00219	0.03001	0.02263	-0.00208	-0.01492
1.64673	-0.00721	-0.03768	0.00256	0.00705	-0.00437	0.05376	0.000161959	0.01072
1.6493	0.00771	-0.01376	-0.01777	-0.0393	-0.03984	-0.00245	0.00184	0.00944
1.65187	0.01721	-0.02856	-0.01192	0.000161596	-0.01856	-0.00178	0.0144	-0.04615
1.65444	0.01883	-0.03175	-0.00581	-0.00426	-0.00845	0.00578	0.01039	-0.00976
1.65701	-0.00826	-0.02352	0.00143	-0.0022	-0.02549	0.00692	0.05829	0.02608
1.65957	-0.02735	-0.000669231	0.00638	-0.00514	-0.00354	0.01378	0.0138	0.00544
1.66214	0.03939	0.0144	0.0109	0.000661417	-0.00754	0.01071	0.03915	0.02907
1.66471	0.00931	-0.00684	-0.01161	-0.02319	-0.00653	0.00715	0.00999	0.00528
1.66728	-0.01835	-0.00384	-0.01537	-0.02157	-0.02098	-0.02961	-0.01003	-0.02025
1.66985	-0.02274	0.00159	-0.00514	-0.0114	-0.0172	-0.02707	0.01447	0.01774
1.67242	-0.01284	0.00668	0.00531	-0.01525	-0.00651	-0.000154867	0.01865	-0.06072
1.67499	-0.02753	-0.02635	-0.03169	0.00785	0.00381	-0.02311	-0.03666	-0.03607
1.67756	-0.01555	-0.000472745	0.02459	0.00503	0.007	-0.00362	0.03266	0.0314
1.68013	-0.01242	0.01103	-0.00119	-0.01851	-0.0374	-0.00668	-0.01899	0.00465
1.6827	-0.01992	0.0436	0.00901	0.00565	-0.00822	0.00801	0.01111	-0.02274
1.68526	0.01615	-0.01196	-0.01703	0.00575	0.00808	0.00223	0.00735	0.01385
1.68783	-0.03353	-0.03811	-0.02584	-0.01424	0.01768	-0.0276	0.03746	0.0042
1.6904	-0.01737	-0.04828	0.01475	0.01566	-0.000237717	-0.00957	0.01578	0.01394
1.69297	-0.000746432	-0.0305	0.00925	-0.02734	-0.01684	0.02241	0.00736	-0.03363
1.69554	0.000377797	0.01312	-0.004	0.00807	0.00306	-0.00546	0.03234	0.02108
1.69811	0.02811	-0.04064	0.00421	-0.0179	0.02499	-0.01367	-0.02776	0.00964
1.70068	-0.00452	-0.00951	-0.01082	-0.01926	0.0141	-0.01506	0.02683	-0.01031
1.70325	-0.01252	-0.04639	0.01369	-0.02273	0.02694	0.00139	-0.02348	-0.000458194
1.70582	-0.00674	-0.03497	-0.0216	-0.03711	-0.000236343	-0.00122	-0.000434986	0.02969
1.70839	-0.00384	0.00939	0.01584	-0.02474	-0.01732	-0.03749	0.0025	0.02261
1.71095	-0.0033	-0.01433	-0.00117	-0.03899	-0.00145	-0.02736	0.02298	-0.01248
1.71352	-0.04306	-0.02775	-0.03646	0.00181	-0.01112	-0.004	0.00815	-0.01271
1.71609	-0.01506	-0.02984	-0.01333	-0.01864	0.01804	-0.02339	-0.01726	0.00563
1.71866	0.03068	-0.03685	-0.0415	0.01131	0.00748	0.04343	-0.00297	0.01022
1.72123	0.02234	-0.00691	0.01926	-0.00247	0.00239	0.03164	0.03998	-0.03915
1.7238	-0.02424	-0.01485	-0.0353	-0.00644	0.00879	-0.00152	0.00574	-6.82228e-05
1.72637	-0.02493	-0.05112	-0.04815	-0.02098	0.02399	-0.01674	-0.01086	-0.01487
1.72894	-0.00631	-0.00661	-0.00647	-0.00611	-0.02846	-0.000581822	0.01299	0.02898
1.73151	-0.03183	-0.01878	-0.02788	0.00931	0.0054	-9.38658e-05	0.0012	0.02584
1.73408	-0.00619	-0.00543	-0.02484	0.00314	-0.05945	-0.05047	0.02212	-0.01515
1.73664	0.01876	-0.01464	-0.00215	-0.02147	0.00764	0.00563	-0.01188	-0.02833
1.73921	-0.01921	-0.00866	-0.00843	-0.00809	-0.0269	0.00522	-0.02112	0.00806
1.74178	0.01033	0.0334	-0.01025	0.00443	-0.00501	0.02582	-0.00152	0.01288
1.74435	0.00715	-0.03081	-0.04052	0.01668	0.01256	0.01657	0.01592	-0.02152
1.74692	-0.02065	-0.01614	0.000164216	-0.01451	0.01859	0.03907	-0.01601	-0.00355
1.74949	0.02744	0.0198	-0.00971	-0.01159	-0.03202	-0.02759	0.022	-0.00698
1.75206	-0.01674	-0.04894	-0.01876	-0.03874	-0.00679	0.00515	0.02718	-0.01356
1.75463	-0.03193	-0.06884	-0.012	-0.01674	-0.03863	0.00508	0.00803	0.01137
1.7572	0.01891	-0.01709	0.00664	-0.03294	0.00284	-0.01477	0.04861	0.0372
1.75977	-0.01269	-0.01732	0.000178592	-0.01088	0.01692	0.00973	0.00618	-0.01429
1.76233	0.00485	0.00523	-0.0121	-0.0092	-0.00552	-0.000684061	-0.01475	-0.03175
1.7649	-0.00306	0.0135	-0.02321	-0.01311	-0.01747	-0.02004	0.02468	0.01714
1.76747	-0.01934	-0.03455	0.01585	0.02308	-0.03476	-0.02525	0.00745	0.00418
1.77004	-0.05061	-0.00831	-0.03114	-0.00461	-0.03358	-0.00646	-0.000432323	0.00398
1.77261	-0.01815	-0.04108	-0.04032	-0.01856	0.01237	0.01365	-0.03875	0.0123
1.77518	-0.00597	-0.04665	-0.03591	-0.05214	-0.02556	-0.02788	0.04124	0.01151
1.77775	0.01753	-0.00188	-0.06727	-0.02001	-0.03783	0.01527	0.03266	-0.02834
1.78032	-0.02282	-0.025	-0.0221	-0.0177	0.00781	0.04554	0.00227	-0.0169
1.78289	0.0106	-0.0512	-0.02322	-0.00606	-0.0136	0.02063	-0.00414	0.0207
1.78546	0.03509	-0.01457	-0.01036	-0.03896	-0.000330748	-0.03203	-0.01371	-0.00212
1.78802	-0.01131	-0.000890949	-0.04384	0.00661	0.01496	-0.00669	-0.01568	-0.01598
1.79059	-0.01007	-0.02985	-0.03796	-0.000153061	0.01891	0.00203	0.00727	0.02607
1.79316	-0.01415	-0.00399	0.004	-0.01237	-0.01493	0.00759	-0.02721	0.00858
1.79573	-0.02546	-0.03336	0.01658	-0.03846	-0.01871	0.000377524	0.01288	-0.00499
1.7983	0.00116	-0.03135	0.00403	0.03485	0.00727	0.01439	0.04695	0.01753
1.80087	-0.04675	-0.000652834	-0.01145	-0.01447	-0.0014	-0.01256	0.01487	-0.01199
1.80344	-0.01613	-0.04094	-0.0053	0.000809549	0.01179	0.00266	0.00104	0.00389
1.80601	-0.01696	-0.03478	0.01227	-0.02944	0.0103	0.04368	-0.01933	0.000635336
1.80858	0.00623	-0.02038	0.00691	0.03137	-0.000572269	0.02288	0.02022	0.00606
1.81115	-0.0052	-0.03473	-0.01032	-0.00288	-0.02353	-0.02627	0.04313	-0.01371
1.81371	0.02249	-0.03749	-0.0124	-0.05154	0.05697	-0.01225	0.00836	-0.01001
1.81628	0.0048	-0.03323	0.02693	-0.00187	-0.00884	0.00626	-0.00751	-0.00878
1.81885	9.99965e-05	-0.01757	-0.00612	-0.01245	-0.00689	0.01426	-0.00237	0.0194
1.82142	-0.0091	0.00845	-0.0099	0.02459	0.02123	-0.00235	0.00437	-0.04508
1.82399	0.0103	-0.0053	-0.02125	-0.02224	-0.01196	-0.01991	-0.00633	-0.01634
1.82656	-0.03765	-0.04374	0.01993	-0.01516	-0.01372	0.00466	-0.00598	-0.0312
1.82913	0.000264681	-0.0289	-0.01435	-0.04316	0.00216	0.02527	0.0265	0.03052
1.8317	-0.00871	-0.01864	-0.03908	-0.01338	-0.02474	-0.02586	0.01651	-0.000871797
1.83427	-0.01309	0.00286	-0.04042	0.03119	0.02181	0.00994	0.02032	-0.0186
1.83684	0.00609	-0.02326	-0.02199	0.00346	-0.03242	0.02742	-0.01898	-0.03282
1.8394	-0.03133	0.01543	-0.02339	-0.01261	-0.02604	-0.00425	0.02983	0.02569
1.84197	0.00404	-0.0228	-0.02106	-0.01671	0.0085	-0.01768	0.01911	-0.01893
1.84454	0.00306	-0.01561	0.00521	-0.02659	-0.07034	-0.00649	0.0077	-0.03143
1.84711	0.02105	-0.02641	-0.00432	-0.00432	-0.03343	0.02888	-0.00955	-0.04012
1.84968	-0.02534	-0.00147	-0.02522	0.00783	-0.01066	-0.03652	0.02281	-0.02478
1.85225	0.00861	0.00752	-0.0047	-0.00759	-0.00747	-0.03135	-0.00373	0.00251
1.85482	0.0076	-0.0093	-0.01887	0.02591	-0.00186	0.00328	0.0159	0.00273
1.85739	0.02728	-0.00623	-0.01798	0.02136	-0.02939	-0.04082	0.02261	-0.01066
1.85996	0.02744	-0.02204	0.01636	0.00677	-0.01993	-0.00263	-0.0268	-0.01694
1.86253	-0.01735	-0.01809	-0.00537	-0.0149	-0.02304	-0.00664	0.00706	0.00713
1.86509	-0.0218	0.01221	0.003	0.01138	0.04198	-0.00934	0.0405	-0.00999
1.86766	0.00398	-0.00644	-0.00764	-0.0129	-0.02357	-0.01763	-0.01609	-0.00768
1.87023	0.02851	-0.00804	-0.00395	0.00783	-0.01562	0.00020121	0.0074	0.02861
1.8728	-0.00843	-0.0062	-0.01215	0.00917	-0.00949	-0.00729	0.04636	-0.01491
1.87537	0.01345	-0.01221	-0.00805	0.04432	-0.01161	0.02477	-0.01315	0.00898
1.87794	0.00971	-0.01782	0.04157	-0.03816	0.02123	-0.00536	0.00431	-0.01223
1.88051	-0.03704	-0.01891	-0.01565	0.0118	-0.02038	0.01094	-0.02827	0.03242
1.88308	0.00694	-0.01178	-0.0021	-0.02075	-0.03082	0.02173	0.02779	0.02161
1.88565	0.00367	-0.00985	-0.00293	-0.00236	0.0017	-0.00271	-0.0073	-0.02031
1.88822	-0.01515	-0.03601	-0.01768	-0.02316	-0.03421	0.0254	0.00949	-0.02416
1.89078	-0.0408	-0.04535	-0.00717	-0.00317	-0.00355	0.00227	-0.00062476	-0.03226
1.89335	-0.000204126	-0.01019	-0.01025	-0.03982	-0.02028	0.00907	0.00676	0.01588
1.89592	0.02747	-0.01736	-0.04002	0.01331	-0.00986	0.0092	0.01158	-0.00192
1.89849	-0.01417	0.01331	0.0071	-0.01733	-0.01992	-0.00467	0.00401	0.00206
1.90106	-0.01637	-0.01062	-0.00527	-0.01419	0.00128	-0.03902	-0.01115	-0.01817
1.90363	0.04138	-0.00020357	0.02689	0.01688	0.01077	-0.00144	0.01576	-0.01856
1.9062	-0.0116	-0.00437	-0.00111	0.02587	0.01305	-0.01237	1.28243e-05	0.01917
1.90877	0.00806	-0.02431	-0.00615	-0.00367	-0.03125	0.0171	0.02406	0.04519
1.91134	0.04448	0.0069	-0.01174	-0.06149	-0.00642	-0.00992	0.01119	-0.01351
1.91391	-0.00133	-0.0068	-0.01239	-0.03788	-0.03646	0.04294	0.01504	-0.00907
1.91647	-0.00834	-0.03831	0.0051	0.04204	0.02544	0.01783	-0.01344	0.00828
1.91904	-0.02926	-0.02032	-0.02772	0.03576	0.00807	0.05555	-0.01694	-0.00573
1.92161	0.00887	-0.000847562	-0.02941	0.02563	0.02505	0.02469	-0.01657	0.0215
1.92418	0.00444	0.01072	0.000626763	-0.01076	-0.00892	0.02691	-0.02335	-0.00264
1.92675	0.0041	-0.01221	0.00917	0.01681	0.00722	0.04772	0.01762	0.00546
1.92932	0.00642	-0.01725	0.00987	-0.01047	-0.00893	0.02164	-0.0121	-0.02515
1.93189	-0.000442721	-0.00921	0.00104	0.02603	-0.01532	0.0306	0.01315	-0.00578
1.93446	0.02069	-0.02691	0.00825	-0.03425	-0.00323	0.01809	0.02674	-0.00372
1.93703	0.02085	-0.04482	-0.01227	-0.02332	0.0159	-0.01112	-0.00452	0.0324
1.9396	-0.00444	-0.02172	-0.0428	-0.01764	-0.01872	0.0089	0.009	-0.000999924
1.94216	-0.00821	-0.02522	0.02803	0.01499	-0.00524	-0.0377	-0.01061	-0.01598
1.94473	0.04501	0.00791	0.01678	-0.01184	-0.00499	-0.04205	0.00354	-0.026
1.9473	0.01752	0.03216	-0.01947	-0.01612	0.01812	0.000764787	0.00272	0.01048
1.94987	-0.04619	-0.00717	0.00899	-0.01182	-0.0449	-0.04717	-0.02052	0.01104
1.95244	0.04627	0.01919	0.02944	0.02047	0.01153	-0.01629	0.02186	-0.02649
1.95501	-0.01184	-0.02338	0.03226	-0.03158	-0.01476	-0.0344	-0.02988	0.01831
1.95758	0.00967	0.01065	0.03483	0.00835	0.00397	0.0389	0.01352	0.01893
1.96015	0.02204	-0.01008	0.01794	0.01464	-0.01278	0.00884	-0.00362	-0.00104
1.96272	0.01895	-0.01952	0.039	0.02071	0.01473	0.01859	0.01276	-0.00869
1.96529	0.00886	-0.01365	-0.03436	-0.02312	0.01144	0.00439	0.00356	-0.01457
1.96785	-0.01248	-0.00799	-0.00759	0.00314	-0.03617	0.00837	-0.01194	0.05126
1.97042	0.011	0.01536	0.01233	-0.01424	0.00217	0.01755	-0.00898	0.03097
1.97299	0.02771	0.01784	-0.0212	0.02333	-0.01934	-0.0406	0.0171	-0.02499
1.97556	0.03134	0.02486	0.00637	-0.00709	-0.01052	0.01695	0.03134	0.00205
1.97813	0.01221	-0.02541	-0.02537	-0.000537708	0.01695	0.02684	0.00162	0.03891
1.9807	0.0173	0.01481	0.01808	-0.0363	0.00718	-0.0412	-0.000865359	-0.01494
1.98327	0.04201	0.05234	-0.02294	0.02885	0.02195	0.01999	-0.00745	-0.00474
1.98584	0.03787	0.02932	-0.01205	-0.00565	-0.02169	0.03283	-0.01626	-0.03919
1.98841	0.02931	0.03496	-0.00926	-0.03327	-0.01097	-0.02166	-0.00666	-0.00328
1.99098	-0.00229	0.01394	-0.00218	-0.04528	-0.05694	-0.0193	0.01599	0.04529
1.99354	-0.00727	0.00573	0.02311	-0.02566	-0.01729	-0.000929662	-0.0235	0.01188
1.99611	0.000928507	-0.01919	-0.03883	0.01217	0.00548	-0.01365	0.0216	0.04756
1.99868	0.07002	-0.01541	-0.00714	-0.00185	-0.02465	0.01217	-0.01335	-0.00948
2.00125	0.01125	0.01641	-0.01405	-0.01656	-0.0132	-0.00998	-0.01629	-0.01368
2.00382	0.02873	0.00741	-0.01733	-0.00911	-0.00607	0.01776	-0.01238	0.04175
2.00639	0.02828	-0.00499	0.01274	0.0032	0.00961	0.02664	-0.0197	0.03689
2.00896	0.01298	-0.00507	0.02304	0.01527	0.02829	-0.03016	-0.00033486	0.01095
2.01153	-0.03849	0.01003	-0.00801	-0.02564	0.01563	0.02331	-0.01079	0.04211
2.0141	0.03022	-0.01993	0.02502	0.01103	0.01911	0.02928	0.000170596	-0.0087
2.01667	-0.00254	0.02849	0.02264	-0.02426	0.02828	-0.01036	-0.03234	0.00468
2.01923	-0.01951	0.01646	0.02671	-0.03322	-0.00309	-0.0117	0.0209	0.00839
2.0218	-0.02515	0.02966	-0.01631	-0.02106	-0.000384912	-0.00705	-0.00728	-0.05301
2.02437	0.01164	-0.01738	-0.00615	0.00851	0.01975	-0.00539	-0.01557	0.0184
2.02694	0.02504	0.000599205	0.01623	0.01132	-0.02522	0.00407	-0.03343	0.02763
2.02951	0.01497	0.02784	0.01457	0.01798	0.00887	-0.02484	0.03432	-0.01239
2.03208	-0.00199	0.03273	0.03438	-0.00403	0.01859	-0.02496	-0.00675	-0.02668
2.03465	0.01247	0.01025	-0.0262	-0.0042	-0.01961	-0.01345	0.01134	0.02122
2.03722	0.03365	0.02122	-0.0165	0.00957	0.04483	-0.00161	-0.06053	0.00429
2.03979	0.006	0.02384	-0.01427	0.02783	0.04519	-0.01411	0.01914	0.00752
2.04236	-0.01296	0.00265	0.0268	0.0114	-0.02667	-0.01043	-0.02253	-0.03358
2.04492	0.0043	0.01109	0.03549	0.01974	0.01079	0.04349	-0.01293	0.01597
2.04749	0.0517	0.00365	0.0198	-0.02737	0.01082	0.0063	-0.01908	-0.01728
2.05006	0.02138	0.02985	-0.00469	0.02465	-0.000636456	0.02334	0.00775	0.00322
2.05263	-0.00269	-0.0158	0.00382	0.00517	0.03173	0.01749	0.0295	0.00811
2.0552	0.01403	0.01281	0.02807	0.00601	0.02415	0.0409	-0.01213	-0.0028
2.05777	0.03291	0.02288	0.04211	-0.0087	0.02427	0.03331	0.01225	0.01841
2.06034	-0.01077	-0.00483	-0.00602	0.00515	0.000706579	0.00898	0.02014	-0.01677
2.06291	0.0227	0.00617	0.01389	0.01643	-0.03315	0.02049	0.02982	-0.00667
2.06548	-0.00786	0.03004	0.00789	-0.02217	0.00419	0.02637	0.02935	0.01234
2.06805	0.01672	0.00226	0.0099	-0.000536357	-0.01543	0.01347	0.03033	0.00671
2.07061	-0.0031	0.0186	0.02486	0.02454	-0.02199	-0.00697	-0.000933381	-0.01698
2.07318	-0.00831	0.05424	0.04711	0.01401	0.01204	-0.03773	0.00825	-0.03308
2.07575	0.00175	0.01854	0.03508	0.01289	0.04945	0.00108	-0.02005	0.02406
2.07832	0.00189	0.03369	-0.01997	0.0026	0.03156	-0.0318	0.00814	-0.00419
2.08089	0.03321	-0.03295	-0.00286	0.06055	0.02088	-0.0143	-0.0249	0.03901
2.08346	0.00393	-0.01793	-0.01288	0.01546	-0.02125	-0.00894	-0.000651629	-0.01857
2.08603	-0.00579	0.00557	0.0087	0.01118	0.05516	-0.00116	-0.02451	-0.01131
2.0886	0.03197	-0.00103	0.01081	-0.00242	0.00471	-0.02078	0.01108	0.00282
2.09117	0.03912	-0.00283	0.00803	-0.00826	-0.00117	-0.00656	0.03719	0.01007
2.09374	-0.01374	0.01381	0.00273	0.00502	0.06063	0.02995	0.01218	0.02851
2.0963	0.03231	-0.01316	-0.00816	0.00026803	0.01677	0.01114	0.01364	-0.00171
2.09887	0.05748	-0.02389	0.01775	0.03122	-0.000175641	0.00149	-0.03222	-0.03087
2.10144	-0.00913	0.00586	-0.00563	-0.02576	0.00385	0.04094	-0.04113	0.01126
2.10401	-0.02309	-0.01298	-0.00396	0.00338	-0.0012	0.0089	0.02994	0.000297443
2.10658	0.02148	0.01302	-0.00872	0.0127	0.01733	-0.00441	-0.00174	0.01335
2.10915	-0.00476	-0.0118	-0.024	0.00961	-0.0237	0.01927	-0.02038	0.02069
2.11172	0.00723	0.00757	0.02566	-0.00664	-0.04221	0.03039	-0.01981	0.00895
2.11429	0.02104	-0.00134	-0.01264	-0.01961	0.02436	-0.00189	0.01701	-0.01272
2.11686	0.05538	0.0245	-0.02908	-0.00713	-0.02453	-0.00842	0.00646	0.02643
2.11943	-0.02733	-0.0028	0.01147	0.01399	0.01218	0.02711	0.02269	0.01443
2.12199	0.04592	0.0152	0.00787	0.02939	0.00054847	0.00787	0.00701	-0.01353
2.12456	0.03394	0.02157	-0.00194	0.03072	-0.00862	-0.01607	-0.03921	-0.01473
2.12713	0.03376	0.02296	-0.01764	0.00195	0.0202	-0.04052	-0.01802	-0.02199
2.1297	0.02277	0.00195	-0.01111	-0.00753	-0.01759	0.02774	-0.03815	0.00422
2.13227	0.00383	0.0038	-0.01396	0.00897	0.00517	0.00492	-0.01577	0.00556
2.13484	0.00863	0.02373	-0.00475	-0.00859	0.03542	-0.03192	0.03999	0.00362
2.13741	0.02466	0.01705	0.02435	0.02354	0.00953	-0.01679	0.00496	0.0126
2.13998	-0.01946	0.01836	-0.04064	0.01024	0.00625	0.01041	-0.03968	-0.00183
2.14255	0.00969	0.03212	-0.00405	0.01934	-0.04135	-0.01968	-0.01004	0.02235
2.14512	0.00873	0.02455	-0.01364	0.00642	0.02868	0.03475	0.01421	-0.01519
2.14768	0.0372	0.01977	-0.00268	-0.00975	0.01227	-0.0046	0.00491	0.00145
2.15025	-0.01088	-0.00865	0.03154	0.04364	-0.0333	0.00722	0.00649	0.01449
2.15282	0.03826	0.03188	0.00795	-0.000317892	0.05733	-0.01124	-0.0261	0.02869
2.15539	0.02764	0.0229	0.00712	-0.01847	0.0184	0.01911	0.00313	-0.01829
2.15796	0.00909	0.00198	-0.00904	-0.03125	0.05064	-0.0023	0.02181	-0.00512
2.16053	0.01003	0.02558	0.00597	-0.00167	0.031	-0.0049	-0.03249	0.00661
2.1631	0.02022	0.01092	-0.01501	0.01831	0.01678	-0.00985	-0.00927	-0.00767
2.16567	0.00825	0.0395	0.01275	-0.02846	0.000407955	-0.02285	-0.01341	-0.06433
2.16824	0.00754	-0.01064	-0.01675	-0.00586	0.00593	0.04149	0.00352	-0.00704
2.17081	0.00825	-0.00191	0.01905	-0.02233	-0.01569	-0.01984	-0.01793	0.05429
2.17337	-0.01038	0.00637	0.03855	0.02063	0.02478	-0.02332	0.00681	0.01167
2.17594	0.04186	-0.00251	-0.00158	-0.000470113	-0.00896	0.00259	-0.00144	0.00641
2.17851	0.00656	0.00588	0.01121	0.03863	-0.04876	-0.00392	-0.01007	-0.02525
2.18108	0.01233	-0.00593	0.0439	-0.02487	-0.00443	-0.02373	-0.05988	0.03198
2.18365	0.00325	0.01373	-0.01479	-0.01386	0.00149	-0.04359	-0.00614	-0.00821
2.18622	0.0078	0.00106	-0.00285	0.01434	0.01671	0.04385	-0.0262	-0.0202
2.18879	-0.00869	0.02834	0.01367	0.00936	0.04341	0.02176	0.00438	-0.00403
2.19136	0.01634	-0.00423	0.000842488	-0.01205	0.00392	0.00459	-0.02819	-0.01536
2.19393	-0.00712	0.02458	-0.00659	-0.01556	0.01005	-0.01388	-0.00719	0.000240611
2.1965	0.0023	-0.04455	-0.02595	-0.000538953	0.01302	0.01194	-0.01257	-0.01018
2.19906	0.01947	0.00909	0.01154	0.00551	-0.00169	0.01319	-0.01921	0.000262499
2.20163	0.03622	-0.03238	-0.00665	0.01824	0.02725	-0.01152	-0.02096	-0.03964
2.2042	0.04158	0.0318	0.02107	0.01917	0.01739	0.01726	-0.03655	-0.04057
2.20677	0.01236	-0.02426	-0.00646	-0.03057	0.00867	0.01098	0.01329	0.00163
2.20934	-0.008	-0.00298	-0.02439	0.01327	-0.01614	0.01295	-0.00748	0.05553
2.21191	-0.02395	-0.00185	0.03699	-0.0228	-0.01087	-0.04687	-0.03107	-0.0319
2.21448	0.04909	0.01173	-0.01176	-0.01577	0.01532	0.0091	-0.03286	-0.03286
2.21705	-0.02865	-0.00557	-0.000912729	0.01458	-0.02577	0.02566	-0.01989	0.00574
2.21962	0.01944	-0.02321	0.00135	-0.00697	-0.01409	-0.01027	-0.0032	-0.00846
2.22219	-0.0117	0.05662	0.02932	0.0182	-0.00577	-0.02278	-0.02296	0.00669
2.22475	0.01439	-0.02701	0.03369	-0.02466	-0.02241	-0.01038	0.00271	-0.03466
2.22732	-0.02395	0.04343	0.00248	0.0013	-0.02701	0.01044	0.02214	-0.05738
2.22989	0.02208	0.01651	-0.02717	0.00592	-0.0421	-0.04486	0.01047	-0.00356
2.23246	-0.01936	-0.01266	0.00544	0.01973	-0.00139	0.01288	-0.01932	0.00876
2.23503	0.00493	0.02313	-0.00832	-0.02429	0.02685	-0.00307	0.00182	-0.02833
2.2376	0.00267	-0.02627	0.01023	-0.00813	-0.01818	0.00719	-0.08262	0.02034
2.24017	0.04017	-0.00773	0.01493	0.01238	0.01426	-0.03502	-0.03093	-0.03764
2.24274	-0.000989863	0.03493	-0.02774	0.02005	-0.00817	0.00795	-0.01814	-0.02255
2.24531	-0.0068	0.019	0.00656	0.01124	0.00363	0.06052	0.01647	-0.00646
2.24788	0.01577	-0.01485	-0.00683	-0.01998	0.000519213	0.00738	-0.01361	0.0063
2.25044	0.01206	0.00922	0.02394	0.02049	0.01531	-0.02808	-0.02478	0.03353
2.25301	0.00855	-0.00729	0.04606	0.01929	0.00244	0.03094	-0.02209	-0.03557
2.25558	-0.03871	0.00754	-0.00521	0.00821	0.01138	0.02436	-0.03796	0.01632
2.25815	0.01814	0.000242538	-0.00309	0.0327	-0.01309	-0.02475	0.03096	-0.01983
2.26072	0.03744	-0.02912	0.0102	0.05763	-0.01022	0.01686	-0.03033	-0.04329
2.26329	-0.0266	-0.06357	-0.01202	-0.000923812	0.02243	-0.01104	-0.05227	0.000715168
2.26586	-0.0067	0.01202	-0.01242	-0.01214	0.02164	-0.00121	-0.03968	-0.00225
2.26843	0.00817	-0.0046	0.00352	0.04416	-0.00669	-0.01749	-0.01151	-0.03494
2.271	0.03178	-0.00253	-0.02349	-0.03974	0.00872	-0.01532	0.01004	0.0363
2.27357	0.05928	0.03316	-0.00311	0.00749	0.03133	0.01635	-0.02172	-0.02159
2.27613	0.03294	-0.01678	-0.01788	0.01564	0.01087	-0.02142	-0.03071	-0.01461
2.2787	0.01184	-0.00583	0.00743	0.00915	-0.01303	0.00117	-0.06557	0.01048
2.28127	0.02834	-0.01244	0.00194	0.00711	-0.0174	-0.00283	0.00605	-0.07167
2.28384	0.01923	0.00847	-0.03092	-0.00492	0.01637	0.01783	-0.00763	0.02425
2.28641	-0.03214	-0.00814	-0.01655	0.01267	-0.06286	0.01879	-0.04408	-0.00526
2.28898	0.0506	0.02025	-0.04448	-0.02282	-0.02206	0.00372	0.0064	-0.03081
2.29155	-0.00386	0.01289	-0.02341	-0.01556	0.02162	-0.00238	-0.04196	0.01021
2.29412	-0.0148	0.03413	-0.03452	-0.02702	-0.01643	-0.0246	-0.03526	-0.04789
2.29669	-0.00709	-0.0034	-0.02784	-0.00347	0.02405	0.00305	-0.03592	0.02146
2.29926	0.00977	0.00255	-0.03128	0.01215	-0.02124	-0.02345	-0.05223	-0.0035
2.30182	0.00615	-0.01051	0.01425	-0.01311	0.01103	-0.03513	-0.01252	-0.05259
2.30439	-0.00541	-0.00646	-0.01144	0.01756	-0.00194	0.01065	-0.00122	-0.01826
2.30696	0.02084	0.03065	-0.00645	0.01404	0.03354	-0.03385	0.01325	0.02503
2.30953	0.02608	-0.00483	0.01801	0.00139	-0.01655	0.00421	-0.05287	-0.03835
2.3121	0.02091	0.03248	0.00955	-0.00223	-0.00373	-0.00611	0.00469	-0.02596
2.31467	0.02067	-0.03841	-0.02569	-0.012	-0.01336	-0.01702	-0.01137	-0.05263
2.31724	-0.02197	0.00723	-0.00666	0.03478	-0.01529	0.01149	-0.01864	0.02663
2.31981	-0.05049	0.01197	-0.03014	0.01534	-0.01129	0.0405	-0.02146	-0.03174
2.32238	-0.01596	0.02002	0.00451	0.03974	0.01403	-0.00297	-0.01221	-0.00367
2.32495	0.00409	0.00101	-0.02669	0.04697	0.01948	-0.0138	-0.02735	-0.03016
2.32751	-0.01415	0.01847	-0.01341	0.02896	-0.02354	-0.00158	-0.00983	0.00831
2.33008	0.00581	-0.00374	-0.00932	-0.01031	0.01026	0.05218	-0.01919	-0.03002
2.33265	0.03185	0.02927	-0.01815	-0.02394	-0.01117	0.01468	-0.02673	0.02033
2.33522	-0.01458	0.03788	0.01465	0.03851	-0.03684	0.02075	-0.04054	-0.01851
2.33779	0.0211	-0.00828	-0.00741	-0.03915	-0.01946	0.03861	-0.03704	-0.0265
2.34036	-0.02009	-0.01287	0.01041	-0.02416	-0.02431	0.00224	-0.01783	-0.00406
2.34293	0.03047	-0.02771	0.00478	-0.01612	0.01968	-0.0095	-0.04677	-0.00828
2.3455	-0.00479	0.01412	-0.01138	-0.00662	-0.01152	0.01553	0.00825	0.00165
2.34807	-0.03266	-0.00909	-0.01687	-0.00283	-0.05098	-0.01356	-0.01671	-0.02962
2.35064	-0.00926	-0.02247	-0.01871	0.00191	0.01291	-0.04328	-0.00762	-0.02053
2.3532	-0.01028	-0.0106	-0.01783	0.01882	0.01537	-0.02947	-0.04482	-0.02223
2.35577	0.01461	0.01559	0.00306	-0.01366	-0.03501	-0.00401	-0.00603	-0.01386
2.35834	0.00236	-0.04299	-0.03663	0.00194	-0.02093	0.01664	-0.00402	0.01311
2.36091	-0.00635	0.01161	0.00833	-0.01483	-0.00765	-0.00361	-0.00368	-0.04416
2.36348	0.00726	-0.00771	-0.04866	-0.03038	-0.03296	-0.02789	-0.02226	-0.01131
2.36605	0.01018	0.01128	-0.01169	0.00636	0.01949	-0.02944	0.00758	-0.00537
2.36862	0.0011	0.00217	0.02887	-0.01242	-0.00385	0.00113	-0.02849	-0.03321
2.37119	-0.000790778	-0.01242	-0.01272	0.02102	0.01401	-0.00395	-0.01437	-0.03144
2.37376	-0.02508	-0.01886	-0.02083	-0.01701	-0.000109311	-0.01357	-0.02913	0.000506161
2.37633	0.00581	-0.03613	0.03629	-0.03021	0.00773	0.00428	-0.04674	-0.04044
2.37889	0.03076	0.01134	0.02113	0.00198	0.01222	0.00245	-0.03646	0.000286725
2.38146	-0.03465	0.02757	-0.01991	0.02962	-0.02748	-0.02675	-0.00434	0.01007
2.38403	-0.00863	0.00759	0.01985	0.0049	0.0013	-0.00103	0.01055	-0.01542
2.3866	-0.00389	-0.03964	-0.02564	-0.01979	0.00624	-0.01306	-0.01457	-0.03235
2.38917	-0.022	-0.01584	0.000340845	-0.00603	-0.000565168	-0.0197	-0.02564	-0.00289
2.39174	0.01383	-0.00334	-0.00352	0.00217	-0.02413	-0.04966	-0.03705	0.02596
2.39431	0.009	-0.00498	0.00969	0.03206	0.00555	-0.00898	-0.02841	-0.00662
2.39688	0.01306	0.03252	-0.00713	-0.02819	-0.01041	0.0263	-0.07833	-0.02305
2.39945	0.03561	0.000147961	-0.02206	-0.00234	-0.00133	-0.01625	0.01722	-0.02069
2.40202	0.0272	0.00626	0.01722	0.01758	0.02162	-0.01462	-0.0575	-0.01052
2.40458	0.00752	0.01009	0.01089	0.02541	-0.0227	-0.01968	0.01608	-0.01864
2.40715	-0.00681	-0.02676	0.01353	-0.01472	-0.02872	-0.0056	-0.0051	0.01077
2.40972	-0.00679	0.002	0.01517	-0.01786	-0.01618	-0.01755	-0.02938	-0.01194
2.41229	-0.000953247	0.02702	0.00545	-0.03289	0.01292	0.02297	-0.0368	-0.02141
2.41486	-0.00698	0.01661	0.02626	-0.0026	0.00109	0.00718	-0.02293	-0.02894
2.41743	0.02197	0.02194	-0.03457	-0.03104	-0.01344	-0.02497	-0.00334	-0.02029
2.42	0.02837	-0.01284	0.02246	0.01871	0.02608	-0.00989	-0.03777	0.02023
2.42257	-0.01428	-0.0106	0.02656	-0.02493	-0.01729	0.00532	-0.02645	-0.02988
2.42514	0.00678	0.01875	-0.04939	0.01806	0.01001	0.01106	-0.03583	-0.03678
2.42771	0.0244	0.01726	-0.01453	-0.01114	0.00734	-0.02082	-0.01263	-0.02145
2.43027	0.02606	0.04414	0.0289	-0.01811	-0.04209	-0.00366	-0.02547	-0.0139
2.43284	0.04883	-0.00225	-0.009	-0.01099	-0.04136	-0.00307	-0.02161	-0.04109
2.43541	0.03874	0.02087	-0.01107	-0.02091	-0.00968	-0.02898	-0.0032	-0.00997
2.43798	-0.00847	0.0191	-0.02512	-0.02466	-0.00286	0.04636	-0.02257	-0.01105
2.44055	0.00411	0.00447	-0.01575	-0.0275	-0.0111	-0.01328	-0.02091	-0.0537
2.44312	0.02688	0.00804	-0.02602	0.00715	-0.03731	0.03032	0.02528	-0.00825
2.44569	-0.02657	0.01473	0.00747	0.04342	-0.02615	0.01718	-0.01022	-0.00792
2.44826	-0.01875	-0.00476	0.00644	-0.02571	-0.03513	-0.04343	-0.04988	-0.00505
2.45083	0.03859	-0.01167	0.01303	0.02696	-0.03867	0.02279	-0.01802	-0.00332
2.4534	-0.0105	0.01341	0.00557	0.01305	0.01809	0.01089	-0.01594	-0.00716
2.45596	0.00649	0.0342	-0.03501	0.04691	0.00568	-0.0413	-0.02744	0.00723
2.45853	0.00911	-0.00738	0.00143	-0.00716	-0.02482	-0.02935	-0.01075	-0.00552
2.4611	0.00133	0.02288	-0.01667	0.05536	-0.03824	0.00144	0.00136	0.02019
2.46367	0.03123	0.02507	-0.02876	-0.0127	-0.0421	-0.00712	-0.03371	-0.03496
2.46624	-0.0193	0.00729	0.00142	0.01939	-0.00511	-0.01313	-0.00495	-0.02413
2.46881	-0.00102	0.01581	0.00736	-0.03405	-0.03619	-0.00566	-0.0284	-0.01996
2.47138	-0.0096	0.01586	0.03043	-0.01757	0.02704	-0.02835	-0.00347	-0.00725
2.47395	0.03381	0.05778	-0.00847	-0.00886	0.00182	-0.02001	-0.03361	-0.00477
2.47652	0.02473	0.0227	0.02942	0.03205	0.03764	-0.00214	0.00502	0.02014
2.47909	-0.00365	0.000767267	-0.03551	-0.00889	0.01156	-0.01746	-0.03634	-0.00806
2.48165	-0.000283712	-0.00191	-0.01813	0.02293	0.01303	0.00761	-0.03071	-0.0024
2.48422	0.00701	0.02533	0.00723	0.00671	-0.01315	0.000533044	-0.01411	-0.01964
2.48679	0.00371	0.00773	-0.0169	0.05876	-0.003	-0.03196	-0.03318	0.00476
2.48936	0.02213	0.01491	-0.00569	0.02468	0.01706	-0.00213	-0.02955	0.0017
2.49193	0.02758	0.02178	-0.02709	-0.02008	-0.02094	0.0087	0.00632	6.5565e-05
2.4945	-0.02312	0.04137	-0.01471	-0.01974	0.04102	-0.000545436	-0.0321	-0.01842
2.49707	0.02436	0.01079	0.05148	0.02661	0.00274	0.0108	-0.00974	-0.0177
2.49964	-0.033	0.01864	-0.0147	-0.02152	0.000500044	0.00698	-0.03228	0.000655167
2.50221	0.00459	0.01862	-0.01198	0.00514	0.00737	0.03553	0.03658	-0.00434
2.50478	0.03287	0.04137	-0.01665	-0.01572	-0.01713	0.00646	-0.01295	-0.00562
2.50734	0.01047	0.01177	-0.01369	0.02122	-0.00562	0.02504	0.01202	-0.038
2.50991	0.01019	0.00561	-0.00168	0.00413	0.00473	0.00334	-0.03826	0.01473
2.51248	0.02259	-0.00733	-0.00393	0.03659	-0.00499	-0.02627	-0.03491	0.02949
2.51505	-0.02173	-0.03265	0.01015	0.05152	0.00603	0.00885	-0.00576	0.02804
2.51762	0.02425	0.03698	0.01012	0.02392	-0.000310242	0.00365	-0.03923	-0.00421
2.52019	0.00488	0.00178	-0.02814	-0.0115	0.00135	-0.01839	-0.02673	-0.00116
2.52276	0.02073	-0.00209	0.00759	0.05225	0.04917	-0.01575	0.00943	0.00972
2.52533	-0.00672	-0.00903	0.00478	-0.02459	-0.02327	-0.01536	-0.01121	-0.03323
2.5279	0.02878	0.03763	0.00283	0.02337	-0.000705966	0.01049	-0.0082	0.01395
2.53047	-0.00535	-0.02837	0.0609	-0.00863	0.02876	0.01085	0.00912	-0.00111
2.53303	-0.00598	0.03479	0.01728	0.03017	0.00222	-0.02133	-0.01319	-0.0025
2.5356	0.02798	0.05377	0.01823	0.0041	-0.01404	-0.02487	0.00063248	-0.02349
2.53817	-0.01237	0.06487	0.0348	-0.02171	-0.00492	-0.02639	0.02137	0.000297402
2.54074	0.01646	0.01007	0.02934	0.00671	-0.02032	0.03	-0.04403	0.00944
2.54331	0.04019	0.00684	-0.00615	0.0239	0.00523	-0.04137	-0.00605	0.01333
2.54588	0.01654	0.02958	0.00703	0.00282	-0.00358	-0.0096	-0.03868	-0.00209
2.54845	0.01992	0.04365	-0.01203	-0.00208	-0.01558	-0.01102	0.01611	0.000457311
2.55102	0.03114	0.05462	-0.0043	-0.00752	-0.01447	0.00117	-0.01475	-0.01675
2.55359	0.05008	0.01326	-0.01091	0.0276	0.013	0.0163	-0.01749	-0.00707
2.55616	-0.00809	0.03755	-0.0064	-0.00371	0.03438	-0.01127	0.01319	0.00157
2.55872	0.01118	0.0405	0.01391	-0.04229	-0.0163	-0.00931	-0.02779	-0.01953
2.56129	0.02784	0.03643	0.00402	0.00222	-0.0105	-0.03711	0.00642	0.01027
2.56386	-0.02138	0.01247	0.000161161	0.0273	-0.01367	-0.00277	0.02226	-0.01719
2.56643	-0.01795	0.02489	-0.02463	0.00895	-0.03571	0.03909	-0.02563	0.00348
2.569	0.04682	0.01269	0.01133	0.02438	-0.02748	-0.02246	0.01562	0.03631
2.57157	-0.00701	0.01177	0.01408	0.02082	-0.0067	-0.01793	-0.01434	-0.02235
2.57414	0.000933456	0.01	-0.0139	-0.01346	0.02361	-0.00769	-0.03345	-0.00699
2.57671	0.03172	0.0139	0.04159	-0.05013	-0.00851	0.02586	-0.03424	0.00489
2.57928	-0.00051769	0.01779	0.02827	0.02299	-0.04416	0.02181	-0.01142	0.0196
2.58185	-0.02028	0.0468	0.04987	0.05195	-0.00401	-0.01958	0.03726	-0.03773
2.58441	-0.03781	0.0058	0.03096	0.05284	-0.00659	0.00531	-0.00305	0.01258
2.58698	-0.00272	-0.01216	-0.01962	0.03465	-0.0061	0.00645	-0.00305	0.02046
2.58955	0.00209	0.02761	0.03285	0.01273	0.00566	0.00767	-0.02225	-0.03138
2.59212	-0.00807	0.04707	0.00906	0.0082	-0.00031336	0.01212	0.00465	-0.01914
2.59469	0.00857	0.01686	0.0222	0.02374	0.02197	0.03226	0.03022	-0.00184
2.59726	0.0017	0.04464	0.00985	-0.000550328	0.02672	-0.01432	-0.03446	-0.00311
2.59983	-0.01534	-0.00911	0.0098	0.0395	-0.01749	-0.00813	-0.01166	0.02242
2.6024	0.02942	0.05207	-0.03186	0.01854	0.00791	-0.00225	-0.02565	-0.05829
2.60497	0.04022	0.01774	0.00316	0.01094	0.07131	0.000339574	-0.05478	-0.00225
2.60754	0.01297	0.0514	0.00609	0.02721	0.01225	0.01002	-0.01926	-0.02767
2.6101	0.0352	-0.00246	0.01285	0.01207	0.01029	0.0141	0.01996	0.00253
2.61267	-0.02183	0.06995	0.00605	0.00118	0.07075	-0.02121	0.01398	-0.01655
2.61524	0.01103	0.01667	0.04214	-0.000352052	0.01085	0.03342	3.43783e-05	-0.03175
2.61781	-0.01198	0.04026	0.01061	-0.03378	0.00104	-0.01569	-0.01935	0.000558288
2.62038	0.02255	0.0443	-0.00845	0.0227	-0.03728	-0.04842	-0.04816	-0.00431
2.62295	-0.01492	0.0363	0.00165	-0.00581	-0.01673	0.01975	0.01615	-0.01017
2.62552	0.000952776	0.00625	0.00559	-0.01394	0.03307	0.01662	0.0147	-0.01106
2.62809	-0.02196	-0.00916	-0.01685	0.02986	0.01801	-0.02169	0.01722	0.05042
2.63066	-0.03933	0.04259	0.01977	-0.02871	0.04232	-0.01586	0.00216	-0.0064
2.63323	0.03333	0.00655	-0.01134	0.00754	0.03675	-0.000133644	-0.02964	0.00256
2.63579	-0.00501	0.01872	-0.0063	-0.01904	0.00868	0.02459	0.00262	0.05687
2.63836	0.00786	0.00349	0.01994	-0.01399	0.00879	0.0082	0.00628	-0.01371
2.64093	-0.00112	0.01138	-0.00264	0.01583	-0.02877	-0.03205	0.02005	0.04014
2.6435	0.01549	0.02252	-0.00767	-0.00911	-0.00817	0.0025	0.02467	-0.03042
2.64607	-0.03223	0.02563	0.00957	-0.01594	0.01836	-0.0253	-0.03267	0.01097
2.64864	0.00317	0.01377	-0.03719	0.01041	0.01535	-0.00375	-0.03789	-0.01136
2.65121	-0.01441	0.01792	0.00997	0.02282	0.02591	0.00469	0.00342	-0.03515
2.65378	-0.0075	-0.00386	0.00875	0.00268	-0.02996	0.01945	0.013	0.01369
2.65635	-0.01349	0.03833	-0.00349	-0.02407	0.02904	0.01364	0.04293	0.01542
2.65892	0.01238	0.02168	0.01396	-0.00827	-0.02543	-0.01768	-0.02947	0.01814
2.66148	0.01241	0.04001	-0.01184	0.0097	-0.01059	-0.03635	0.01251	-0.02229
2.66405	-0.01604	0.01494	0.00509	-0.000928438	0.01546	0.01368	0.01818	-0.00725
2.66662	0.01029	0.00491	0.00477	0.01902	0.00574	-0.01183	0.02227	0.02344
2.66919	0.03181	-0.000963846	0.01381	-0.00266	0.01498	-0.02554	-0.04795	-0.03795
2.67176	0.00835	0.01764	0.00546	0.01848	0.02384	0.01367	0.03312	0.00124
2.67433	0.02203	0.01528	-0.02209	0.02559	0.000597297	-0.00785	0.01999	0.00576
2.6769	0.05136	0.01896	0.01205	0.00413	-0.00336	0.01456	-0.01005	0.00375
2.67947	0.01168	-0.01682	-0.03839	-0.02381	-0.05079	-0.02468	-0.01761	0.00436
2.68204	-0.00845	5.47993e-05	-0.00762	-0.02097	0.00783	0.01898	-0.0144	-0.01125
2.68461	0.00161	-0.03166	-0.0291	-0.00119	-0.02952	-0.000163882	0.02561	0.00167
2.68717	-0.003	0.01021	0.06194	-0.02558	-0.01335	-0.0014	-0.01293	-0.00199
2.68974	-0.000574423	-0.01736	0.01335	-0.00482	-0.000189493	0.01038	-0.03857	-0.01349
2.69231	0.01519	-0.02709	0.0211	0.02396	0.01848	0.00563	0.01263	-0.01401
2.69488	0.00389	-0.02537	-0.00638	0.017	-0.01067	-0.04478	-0.02934	0.0197
2.69745	0.01162	0.02275	0.02233	-0.01128	0.0183	-0.01356	-0.00609	-0.00296
2.70002	0.00958	0.02838	-0.00235	0.00502	-0.00107	-0.00545	0.02658	-0.02889
2.70259	0.00827	0.02492	0.02647	0.0024	0.02072	-0.01747	-0.03932	0.00823
2.70516	0.00012864	0.02414	-0.03001	0.02249	0.00126	0.01845	-0.06571	-0.04875
2.70773	-0.02133	-0.00155	-0.03279	0.03366	0.02594	0.01239	-0.02181	-0.01768
2.7103	-0.00618	0.00417	-0.02973	0.01907	0.02162	-0.01679	0.00777	-0.021
2.71286	0.02986	0.00905	-0.00513	0.02769	-0.00501	-0.02112	-0.0183	-0.00651
2.71543	0.03125	0.023	0.00572	-0.00462	-0.00663	0.00311	0.02087	-0.02134
2.718	0.00596	0.00472	0.05329	0.02997	-0.01535	0.01791	0.00835	-0.018
2.72057	-0.00309	0.02826	-0.02004	0.02001	0.0034	-0.011	-0.03914	-0.03341
2.72314	0.000568648	-0.01341	-0.00257	0.02768	0.03988	0.03353	0.01298	0.02056
2.72571	0.01107	0.00537	-0.01848	0.06361	-0.00473	-0.00943	-0.000892886	-0.00476
2.72828	0.05826	-0.01128	-0.01843	0.02401	0.01189	-0.00254	0.01627	0.00737
2.73085	0.00686	-0.03504	0.0116	0.00951	-0.02439	0.00748	-0.02731	-0.02668
2.73342	0.03941	0.04055	0.01001	0.00374	0.07502	-0.01073	-0.00991	-0.000157689
2.73599	-0.00395	-0.000778543	-0.01578	0.01551	-0.02057	-0.08038	-0.04959	-0.00233
2.73855	0.06083	0.04651	-0.00582	-0.00923	-0.00496	0.01362	0.00479	-0.00234
2.74112	0.02306	0.01202	0.0401	0.01748	0.0328	-0.03333	0.0463	-0.01042
2.74369	-0.0013	-0.01862	0.00218	0.00483	-0.01434	-0.03215	-0.00112	-0.00395
2.74626	0.01926	-0.04751	-0.00128	0.01431	0.000527746	0.00828	-0.000426565	-0.00918
2.74883	0.03385	0.00571	0.008	-0.00655	0.01671	-0.03946	0.01505	-0.02614
2.7514	0.01012	-0.01474	0.000921045	0.01121	0.00556	-0.02442	0.000686895	-0.00813
2.75397	0.00137	-0.02505	-0.02636	-0.01495	0.02723	0.00604	-0.01071	0.00743
2.75654	-0.01407	-0.01047	-0.000807465	0.02297	-0.02863	-0.01788	-0.02332	-0.03645
2.75911	-0.03341	-0.00267	-0.03319	0.00698	0.01007	0.03433	0.00903	0.01271
2.76168	0.04122	0.00387	-0.03272	0.01056	-0.00331	0.000218909	-0.02574	0.00108
2.76424	0.01681	-0.0222	0.00921	-0.01962	0.0109	0.01052	-0.00286	-0.00666
2.76681	0.03295	-0.0067	0.0013	-0.00939	-0.00419	0.00796	-0.03508	-0.02197
2.76938	0.01516	0.00316	0.0231	-0.0124	-0.00722	0.03937	0.0337	0.00995
2.77195	0.01232	-0.00375	0.00186	0.02372	-0.02048	0.00108	-0.00501	0.02322
2.77452	-0.01263	0.02507	0.00978	-0.02249	0.04569	0.00165	-0.02792	0.02456
2.77709	0.01195	0.04359	0.00697	0.00782	0.01212	-0.00885	-0.02634	-0.04889
2.77966	0.00907	0.00552	0.01104	-0.03072	0.01072	-0.04701	-0.0125	-0.0307
2.78223	0.02329	-0.000431319	0.01439	0.00666	0.02996	-0.02642	-0.00747	-0.02328
2.7848	-0.02547	0.03979	-0.05003	0.00536	-0.00207	0.00854	-0.03513	-0.03218
2.78737	-0.00802	0.00683	0.01538	-0.00784	0.0379	-0.00677	-0.05633	-0.02939
2.78993	-0.00556	0.00856	0.00805	0.01445	-0.01963	-0.05303	-0.01406	-0.01363
2.7925	0.00901	-0.01828	0.01902	-0.00992	0.01745	-0.0414	-0.0423	-0.01435
2.79507	-0.00556	0.00185	-0.02933	0.01096	0.01535	-0.00823	0.000881512	0.00121
2.79764	0.03611	-0.02905	-0.02334	-0.01085	-0.01381	-0.01357	-0.00846	-0.0385
2.80021	0.00121	0.01608	-0.02219	0.02652	0.02541	0.00149	-0.01528	-0.00493
2.80278	-0.01843	-0.01066	0.00138	0.0458	0.01569	-0.01014	-0.01987	-0.00639
2.80535	0.02479	-0.00396	-0.03723	0.02277	0.00235	-0.01551	0.012	-0.03305
2.80792	-0.02932	0.000262725	0.01627	0.00221	-0.000238291	0.03038	-0.02815	0.00971
2.81049	-0.00611	-0.01989	-0.02123	0.0142	0.02624	0.00209	-0.02241	0.01001
2.81306	0.00432	-0.01509	-0.01449	0.01406	-0.02549	0.000620775	0.05721	-0.04666
2.81562	0.02128	0.00137	-0.000671722	-0.03392	-0.00561	-0.01725	-0.0453	-0.01819
2.81819	-0.00416	-0.02006	-0.02395	0.02213	-0.01275	-0.02422	-0.00628	-0.01923
2.82076	0.02306	-0.02236	0.00346	0.01323	0.01379	0.06616	-0.02848	-0.06128
2.82333	0.00719	0.01115	-0.0384	-0.01845	0.0361	-0.00725	-0.02634	-0.00485
2.8259	0.00801	0.0059	-0.01549	-0.0145	-0.0069	-0.03067	-0.00155	-0.03464
2.82847	0.0079	0.02293	-0.01371	0.02515	-0.00252	0.01333	-0.01157	-0.03055
2.83104	0.00145	-0.01751	-0.02971	0.03287	0.00504	0.00447	-0.00178	-0.000744959
2.83361	-0.03155	-0.0024	-0.0324	-0.02071	-0.01075	-0.02679	0.01163	-0.02958
2.83618	-0.017	-0.02482	-0.05033	0.00893	-0.00253	-0.02575	-0.01079	-0.01189
2.83875	0.00923	0.0245	-0.01848	-0.00283	-0.01982	-0.01911	0.00383	0.00146
2.84131	0.02421	0.000131322	-0.04038	0.00386	-0.00868	-0.01805	-0.01259	-0.00195
2.84388	-0.0055	-0.02479	-0.00427	0.04479	0.01538	-0.01859	-0.01246	-0.00354
2.84645	0.0132	-0.03828	0.00845	-0.00712	-0.01044	0.00438	-0.01953	-0.04287
2.84902	0.02078	-0.01077	-0.01854	0.04487	-0.02399	-0.01747	-0.01535	-0.03542
2.85159	0.01308	0.02078	-0.00121	0.03599	0.01505	0.01072	-0.02468	-0.03087
2.85416	-0.01829	0.04527	-0.05601	0.02972	-0.01008	0.00708	-0.000644781	-0.0449
2.85673	0.01145	0.01933	-0.0078	0.04392	-0.01772	-0.02543	-0.01197	0.01108
2.8593	-0.00696	-0.02544	-0.05232	0.00326	-0.01226	0.04241	-0.01525	-0.02849
2.86187	-0.02326	-0.00814	-0.02275	0.02815	0.03474	0.02229	-0.03389	-0.00125
2.86444	0.00552	-0.03759	-0.04483	-0.01875	0.00911	-0.04511	0.00845	-0.04561
2.867	-0.00617	0.06742	-0.01011	0.03105	0.01941	0.02739	-0.01842	0.02932
2.86957	0.06768	0.04227	-0.03103	0.00947	-0.000599487	-0.0224	-0.02583	-0.01437
2.87214	-0.00757	-0.00874	0.02786	-0.00135	-0.02643	-0.02109	0.01323	0.00829
2.87471	-0.02118	-0.00688	-0.02782	-0.02288	-0.0302	-0.04318	-0.000640076	0.01505
2.87728	-0.02417	0.00316	-0.03181	0.03963	-0.00262	-0.01437	-0.03238	-0.0654
2.87985	0.03391	0.02952	-0.05174	0.00179	-0.01128	-0.00318	-0.02522	-0.0251
2.88242	0.00364	0.01383	-0.01187	0.03615	0.01648	-0.03404	-0.02568	-0.02997
2.88499	0.02159	0.01146	-0.03345	-0.0116	0.02621	-0.07202	-0.02791	-0.04418
2.88756	-0.03299	-0.01499	-0.04215	0.00623	-0.02276	0.00351	0.0013	-0.02724
2.89013	0.01464	-0.00446	-0.04031	0.01092	-0.05377	0.00909	-0.01394	-0.02914
2.89269	0.01257	0.01382	0.02071	-0.0049	0.02545	-0.01196	0.01381	0.01319
2.89526	0.03704	0.05381	0.04723	0.00194	-0.03371	-0.04078	-0.01533	0.00561
2.89783	0.00274	0.00755	0.01378	0.03355	-0.02807	0.03276	-0.0133	-0.01812
2.9004	0.00132	0.02595	-0.00663	-0.01737	-0.04084	-0.0467	-0.02365	-0.03129
2.90297	0.00436	0.00298	0.0297	-0.01804	0.01587	0.00617	-0.01359	-0.0352
2.90554	0.00458	0.00735	0.02357	-0.00247	-0.0263	-0.00488	0.01168	-0.02464
2.90811	0.02659	0.01127	0.02427	0.00338	0.00804	-0.009	0.02615	-0.00489
2.91068	-0.02798	-0.00401	-0.03019	0.021	-0.00483	-0.00245	-0.01534	-0.03823
2.91325	0.01949	0.02052	0.00309	0.03153	-0.00966	-0.03835	-0.04406	-0.00237
2.91582	-0.02144	0.02951	-0.03275	0.00472	-0.02109	-0.01233	0.01899	0.02289
2.91838	-0.01088	-0.0186	-0.01067	0.00529	-0.01327	-0.01095	0.02523	0.01705
2.92095	-0.03431	-0.02447	0.00777	0.0086	-0.01618	0.00436	0.01975	-0.0088
2.92352	0.016	0.00621	0.0032	0.04677	-0.01061	-0.01346	0.02484	-0.01052
2.92609	-0.01141	0.01188	-0.01945	0.01872	0.012	-0.06533	0.00505	-0.03667
2.92866	0.0212	0.01217	0.00595	0.0095	0.01656	0.04241	0.00355	0.00388
2.93123	0.00478	0.0399	-0.002	-0.02157	0.00104	-0.00103	-0.00106	-0.04179
2.9338	0.00288	-0.01942	-0.022	0.03662	0.01294	0.03414	0.04548	0.00252
2.93637	-0.02669	-0.01164	-0.00988	0.02357	0.03271	0.01355	-0.01919	-0.01556
2.93894	0.03491	0.01583	0.02701	0.0071	0.00604	0.03313	0.00497	-0.01019
2.94151	-0.000955745	0.0273	-0.01825	-0.01614	0.01115	-0.0163	-0.01571	-0.00258
2.94407	0.01484	0.00796	-0.00597	0.00405	0.00192	-0.00493	-0.00853	-0.02726
2.94664	-0.03607	0.00864	-0.0177	-0.00374	0.02716	0.04087	-0.00476	-0.05839
2.94921	0.00586	-0.02044	-0.01321	0.05653	-0.0587	0.02543	-0.0075	-0.03479
2.95178	0.0291	0.03971	-0.04531	0.02877	0.05017	-0.01103	0.03504	0.04478
2.95435	0.05376	0.00162	-0.000208031	-0.00532	-0.01878	0.0046	0.01545	0.02725
2.95692	-0.01716	0.02606	-0.02414	-0.02054	0.00336	0.01027	-0.01833	-0.03851
2.95949	-0.02408	0.03728	0.000358888	0.00557	0.03691	0.01817	0.08694	-0.08826
2.96206	-0.0249	-0.01609	-0.02098	0.00972	0.00649	-0.0473	-0.03987	-0.03197
2.96463	0.01068	-0.00804	-0.01679	0.01488	-0.00527	-0.02852	-0.00496	-0.02501
2.9672	0.01071	0.03678	-0.00366	-0.01221	-0.01803	-0.01768	-0.02854	-0.01734
2.96976	-0.02302	0.01091	0.01741	0.02776	0.02508	-0.00173	0.00195	0.00239
2.97233	0.04747	-0.02816	-0.02962	0.00174	0.01367	-0.03622	0.00357	-0.01249
2.9749	-0.00223	0.04521	0.02743	0.02549	-0.01118	-0.01626	-0.01649	0.01837
2.97747	0.01351	0.02695	-0.00983	-0.00242	-0.01044	0.03632	-0.000656571	-0.01484
2.98004	0.03746	0.04469	0.01824	-0.02209	0.00347	0.01454	-0.00798	-0.01853
2.98261	0.03397	0.01813	-0.00242	0.0035	-0.00119	-0.00395	-0.01261	0.00413
2.98518	-0.05499	0.04866	0.00766	0.00626	-0.000332879	0.00838	-0.00268	0.0085
2.98775	0.01736	-0.0078	-0.03903	-0.0208	-0.02326	-0.000819625	0.00672	-0.01393
2.99032	-0.03835	0.02269	0.02622	0.03483	0.00633	-0.01184	-0.04044	0.03357
2.99289	0.02948	0.01839	0.01323	0.02204	0.03057	0.04712	-0.01839	-0.00136
2.99545	0.00576	0.01126	-0.00373	0.03386	-0.01841	-0.03118	0.01066	0.01178
2.99802	-0.03268	0.00789	-0.03131	0.01748	0.01917	0.02385	-0.02637	-0.04039
3.00059	0.01201	0.00196	0.00517	0.00721	-0.0153	0.00467	-0.0103	0.0117
3.00316	0.01044	-0.02125	0.011	0.04271	-0.00345	-0.00805	0.01632	-0.02779
3.00573	0.01546	0.0412	-0.06563	0.03048	-0.03251	-0.02081	-0.00376	-0.05659
3.0083	0.003	0.03036	-0.02587	0.000823167	-0.06206	-0.02396	0.03611	-0.02118
3.01087	0.0499	0.02847	0.02602	-0.02235	-0.03064	0.00396	-0.0078	-0.0044
3.01344	-0.00157	0.01146	0.0223	-0.00997	0.01812	0.01266	0.00862	-0.03136
3.01601	0.01019	0.01372	0.04575	-0.0042	-0.00036148	0.01514	-0.03691	-0.01859
3.01858	-0.01642	0.04752	-0.02915	-0.00035124	0.0134	0.00256	-0.01273	0.00123
3.02114	0.03892	0.05228	0.02595	0.02708	-0.03457	-0.01321	-0.000830748	-0.01148
3.02371	-0.02373	0.02402	0.0151	0.00252	-0.01897	-0.02068	-0.00721	0.00736
3.02628	-0.00541	0.03957	-0.01086	0.02035	-0.04661	0.00543	0.01648	-0.0485
3.02885	-0.00263	0.01458	-8.63723e-05	0.01945	-0.02535	0.01128	0.00222	0.01299
3.03142	0.05067	0.03464	0.01969	0.03264	0.03405	0.07322	0.01814	0.0259
3.03399	-0.03597	0.01361	-0.012	0.00575	0.00756	0.03578	0.00165	-0.04209
3.03656	0.0265	0.01194	-0.00441	0.02051	-0.0072	-0.00525	0.0307	-0.00462
3.03913	0.01949	0.03619	0.00784	-0.00579	0.000700167	0.03719	0.00753	-0.04283
3.0417	0.01251	0.01011	0.01742	0.0099	0.05265	-0.01833	0.03693	-0.01374
3.04427	0.01534	0.02945	-0.02187	0.00343	-0.0179	0.04515	-0.000653868	-0.00707
3.04683	0.0298	0.00179	-0.01357	0.00469	-0.01191	-0.00255	0.00544	-0.02133
3.0494	-0.02141	0.02221	0.03858	0.01892	-0.03097	-0.01252	-0.04553	0.00723
3.05197	-0.00895	-0.00946	0.01166	0.04198	0.04163	-0.000631419	0.0098	0.02861
3.05454	0.02363	-0.00757	0.03162	-0.01192	0.01851	0.0434	0.05945	0.00808
3.05711	-0.00781	-0.00994	-0.00926	0.02406	0.03173	0.00529	-0.00286	-0.03362
3.05968	0.03158	-0.03556	0.01454	0.0112	0.00139	0.00842	0.02663	-0.03922
3.06225	0.01478	0.04182	-0.00914	0.04205	0.00656	0.04548	-0.00055576	0.00858
3.06482	0.02609	0.02753	-0.01824	-0.02276	-0.02592	-0.01748	0.04288	0.00874
3.06739	0.00612	0.03635	-0.00288	0.01042	-0.00691	-0.00666	0.00792	-0.01777
3.06996	0.03214	-0.00658	-0.01128	0.01753	0.00529	0.01438	0.00753	-0.0056
3.07252	-0.00366	0.00919	-0.01074	0.01383	0.01577	-0.0145	-0.00578	0.02749
3.07509	-0.0147	0.00905	-0.00765	0.01372	0.05542	-0.02503	0.02046	0.00414
3.07766	-0.00697	0.0495	0.01169	0.0456	0.01293	-0.01256	-0.0101	0.00474
3.08023	0.03118	-0.03195	0.00263	0.01115	-0.00112	0.01392	0.00834	-0.01898
3.0828	-0.0116	0.01551	0.03534	-0.00968	-0.01837	-0.01687	-0.01098	-0.0309
3.08537	0.02814	0.04759	-0.01901	-0.00533	-0.00335	0.01497	0.02336	-0.00936
3.08794	-0.01515	0.01993	0.01437	0.04467	0.01062	0.00271	0.00415	0.0137
3.09051	-0.03092	0.03482	0.00434	-0.01189	0.03008	0.03785	0.00403	-0.01838
3.09308	0.01455	0.01481	0.01895	0.00634	0.03079	0.00713	0.00803	-0.00517
3.09565	-0.02917	-0.01653	0.01423	0.00218	0.02997	-0.00292	0.00344	-0.00102
3.09821	-0.00601	0.00868	0.04358	0.01954	-0.00622	0.02447	-0.00195	0.01331
3.10078	0.03444	0.03904	0.0298	0.03351	0.02032	0.03475	0.0073	-0.03027
3.10335	-0.01667	0.00319	-0.02675	-0.000296189	0.04078	-0.0091	0.000671996	-0.01873
3.10592	-0.01208	0.01511	-0.00591	-0.02624	-0.04333	0.00138	-0.00706	-0.00471
3.10849	-0.00522	0.01567	0.02443	-0.00789	0.00761	0.00432	0.02561	-0.0045
3.11106	-0.02601	0.01007	0.000723988	0.01031	0.0016	-0.01	0.01332	-0.02036
3.11363	-0.00886	0.0055	0.00791	0.03424	0.01697	0.01648	0.00394	0.01627
3.1162	-0.01336	0.03384	0.03263	-0.00115	0.00831	-0.02373	-0.00591	0.0104
3.11877	0.02676	0.00134	-0.01487	0.00935	-0.0071	0.02702	0.00764	-0.02645
3.12134	-0.01739	0.03264	-0.02784	-0.01254	0.01065	0.03623	-0.02979	0.0524
3.1239	-0.00398	0.01732	-0.00415	0.00414	0.03002	-0.01277	-0.02651	-0.03957
3.12647	-0.01649	0.01874	0.00248	0.08072	-0.01349	0.03527	-0.03263	-0.08194
3.12904	0.02271	0.02158	0.01312	-0.00588	-0.01	0.0344	0.00685	-0.05055
3.13161	0.04474	0.02131	-0.01239	0.01777	-0.00693	0.00659	-0.01669	-0.01316
3.13418	0.0327	0.00932	0.019	0.00473	0.01826	-0.000606629	-0.01726	0.00104
3.13675	-0.01486	-0.00044809	-0.02834	0.00313	-0.02804	-0.02726	-0.0174	-0.04893
3.13932	0.000294481	-0.03371	0.03949	0.01153	-0.01421	0.00674	0.00842	0.00281
3.14189	0.01163	0.02924	0.0015	-0.01102	0.00818	-0.0414	0.03795	-0.02015
3.14446	0.00826	-0.0229	0.02648	-0.00619	0.03262	0.02065	0.000688329	-0.03793
3.14703	-0.02346	0.00773	-0.02037	-0.01474	0.01005	-0.03586	-0.01947	-0.02695
3.14959	-0.01215	0.01083	-0.00512	-0.00372	0.0139	-0.00738	0.02413	0.02067
3.15216	0.02576	-0.00739	0.00184	0.01277	-0.02721	-0.06213	-0.00248	0.00139
3.15473	-0.01585	0.03832	0.03975	0.0191	-0.01121	0.03377	-0.01917	-0.02497
3.1573	0.03357	-0.000545622	-0.04145	0.01633	0.00956	-0.00696	0.01472	-0.0077
3.15987	-0.0096	0.00896	0.02252	0.0139	0.01419	0.00791	0.03962	0.00992
3.16244	0.00201	0.03759	0.0119	-0.00759	0.01188	-0.03883	-0.03215	0.02388
3.16501	0.03514	-0.02096	0.03016	0.03443	0.02698	0.00977	-0.00178	-0.01274
3.16758	0.02014	0.00413	0.00995	0.03213	0.0293	0.05403	0.01062	-0.02734
3.17015	0.00295	0.000613951	0.00359	0.02526	0.03541	0.0423	0.01964	0.01591
3.17272	0.02178	-0.004	-0.00217	0.00435	0.0176	0.04735	-0.02614	-0.00164
3.17528	0.02594	0.00227	-0.02208	0.02606	-0.01179	-0.0367	0.04677	0.04474
3.17785	-0.02415	0.01754	0.00716	0.01802	0.03032	0.02264	-0.01042	-0.03131
3.18042	-0.04045	-0.000647679	-0.01135	0.0111	0.01277	0.00198	0.0264	-0.00311
3.18299	-0.01692	0.00812	0.03654	-7.18761e-05	-0.00643	0.0164	-0.02627	0.000180276
3.18556	-0.01293	0.01899	0.000822037	0.02103	-0.00316	-0.03056	0.03162	-0.04401
3.18813	0.00528	0.01814	0.00411	0.03629	0.01986	0.00917	-0.01091	0.03529
3.1907	0.01373	0.02131	0.03213	0.02626	0.01196	-0.00125	0.04712	-0.01438
3.19327	0.00841	-0.03287	0.00825	0.01413	0.02177	-0.00906	-0.02414	-0.02397
3.19584	0.00491	-0.029	0.04751	0.02626	0.0089	-0.01105	0.01344	-0.00244
3.19841	-0.00342	0.01802	0.02032	-0.00821	0.01999	0.04365	-0.00833	-0.00824
3.20097	0.03135	0.00816	-0.03172	0.03763	0.03859	0.0046	0.02574	-0.00497
3.20354	0.00833	-0.04858	-0.06857	0.00713	0.0227	0.01985	0.00865	-0.03045
3.20611	-0.02654	0.01355	0.00281	0.01183	-0.00969	0.01428	-0.02123	-0.02984
3.20868	-0.03238	0.0204	-0.02298	-0.01068	0.01113	0.028	0.0206	-0.0407
3.21125	-0.01138	-0.0076	0.01397	0.03462	-0.0216	0.00636	-0.0069	0.00911
3.21382	-0.01602	-0.03343	-0.03606	0.00136	0.02614	0.07432	-0.01	0.0017
3.21639	0.00264	0.03409	0.01523	0.00551	0.00908	0.0319	0.00393	-0.00668
3.21896	-0.01809	0.000346627	0.01145	0.01127	5.12078e-05	0.00763	-0.03948	0.01427
3.22153	0.02541	0.00148	-0.03069	-0.02434	-0.01284	0.04205	0.01567	-0.04107
3.2241	-0.03981	-0.01538	-0.02249	0.00533	-0.01417	0.0314	0.01319	-0.04158
3.22666	0.01169	-0.01814	-0.01465	-0.02505	0.00363	0.000607724	-5.66641e-06	-0.00323
3.22923	-0.02589	0.03185	0.01116	-0.02743	-0.03068	0.03557	-0.01614	-0.00296
3.2318	0.000558431	0.03134	-0.02457	0.03555	-0.00677	-0.03286	-0.00443	-0.01898
3.23437	0.000196472	0.02442	-0.01889	0.04489	-0.05316	0.00609	0.00726	-0.01615
3.23694	-0.01682	0.01786	0.00772	0.01787	-0.000237217	0.00328	-0.00906	-0.01506
3.23951	-0.03475	0.0146	-0.01078	-0.0238	0.01833	-0.02205	0.01958	-0.024
3.24208	0.00575	0.01514	-0.02457	-0.02513	-0.02443	0.02399	0.02587	0.01639
3.24465	-0.00274	0.02672	0.01141	0.00237	-0.02889	-0.00409	0.01224	-0.02429
3.24722	-0.01478	-0.01436	-0.0331	0.0014	0.00198	-0.00126	-0.02632	0.00355
3.24979	0.00327	0.00817	-0.00442	0.0216	-0.02398	0.00923	-0.0349	0.03407
3.25235	-0.01812	-0.0399	-0.0017	-0.00907	0.03001	0.01061	-0.04437	-0.01167
3.25492	-0.01486	-0.06136	0.00591	0.00196	-0.01085	0.01015	0.0277	-0.02596
3.25749	-0.02201	-0.00435	-0.00818	0.02025	0.02791	-0.00743	-0.01235	-0.05041
3.26006	0.01452	0.01301	0.00421	-0.00369	-0.00823	-0.01552	-0.01697	-0.00457
3.26263	0.00452	-0.00267	-0.02032	0.01519	0.02302	-0.01785	-0.03035	0.01509
3.2652	-0.01019	-0.00742	0.01687	-0.01505	-0.01079	-0.01987	0.00483	-0.01339
3.26777	-0.01142	0.01183	0.00227	0.02699	-0.02845	0.0206	-0.02229	-0.01733
3.27034	0.01257	-0.00479	-0.00851	0.00573	0.02878	0.00848	-0.016	-0.000187424
3.27291	-0.04201	-0.0228	0.01173	-0.01643	-0.000365152	-0.03477	-0.01791	-0.00502
3.27548	0.0203	0.00717	0.00206	0.00435	-0.00923	0.01154	-0.03794	-0.00387
3.27804	-0.02733	-0.01866	-0.04275	0.0489	0.01144	-0.02051	-0.03295	-0.00417
3.28061	-0.08695	-0.000967703	-0.04367	0.02245	0.08004	0.00457	-0.02665	-0.05245
3.28318	0.02281	-0.000490243	-0.03878	0.01336	0.03538	-0.05476	0.02683	-0.0139
3.28575	0.0236	0.0174	0.01013	-0.01983	0.00461	0.00983	-0.03257	-0.000877988
3.28832	0.01607	0.02034	0.01328	-0.00245	-0.03561	-0.01201	-0.03544	-0.04126
3.29089	-0.02732	-0.00751	-0.0449	0.03805	0.01288	0.03654	-0.01346	0.00609
3.29346	0.02225	0.00188	-0.01124	0.02159	0.03631	-0.02689	-0.02011	-0.01466
3.29603	0.02836	0.00536	-0.01612	0.00227	0.02612	-0.00987	-0.03641	-0.01559
3.2986	0.01558	0.01824	-0.05716	0.01151	-0.00147	0.00323	0.00781	0.02187
3.30117	-0.0299	-0.0264	-0.01898	0.00664	0.03141	0.06486	0.00414	-0.01501
3.30373	-0.01736	0.0213	-0.01171	-0.01598	0.01368	-0.00501	0.04287	0.0151
3.3063	-0.01734	-0.0044	-0.02917	0.02325	-0.03525	0.00225	-0.05002	-0.05469
3.30887	-0.00284	-0.02845	-0.0523	-0.02769	-0.02357	0.00128	-0.00621	-0.03965
3.31144	-0.00348	-0.00878	-0.01948	0.00763	0.0351	0.01079	-0.00090893	-0.04905
3.31401	-0.01385	-0.00761	-0.00941	0.00249	-0.00024927	-0.01516	-0.00632	0.05528
3.31658	-0.00762	-0.01622	-0.04407	0.0544	-0.04882	-0.02514	-0.00887	-0.01441
3.31915	0.00156	-0.01469	-0.02703	-0.02954	0.02483	-0.0213	0.02699	-0.03669
3.32172	-0.01032	0.00867	-0.04715	0.00333	-0.04154	-0.02417	-0.000155418	-0.07117
3.32429	0.04117	-0.01874	0.00523	0.01676	-0.00185	-0.05195	-0.02437	-0.01281
3.32686	0.02559	0.02273	-0.04268	0.01701	-0.00452	-0.01287	-0.00789	0.00853
3.32942	0.00914	0.05059	-0.02022	0.00779	-0.03977	0.02995	0.01333	-0.01845
3.33199	0.0119	-0.0206	-0.03181	-0.01043	0.00777	-0.01046	0.02363	0.01679
3.33456	0.00377	-0.03823	-0.02655	0.0064	0.00909	0.02296	-0.01966	-0.02915
3.33713	0.01026	0.00712	0.0083	0.02666	-0.04997	0.041	-0.0212	-0.04865
3.3397	0.00159	0.00357	-0.02381	-0.00481	0.0072	-0.0213	-0.03343	-0.000688114
3.34227	0.02479	0.00331	-0.0544	-0.01574	-0.00612	0.01352	0.04749	-0.02618
3.34484	0.02504	-0.00867	-0.00809	-0.01793	-0.01666	0.03405	-0.01277	-0.00628
3.34741	-0.01814	-0.00595	0.02233	0.0075	-0.0268	-0.03121	0.00882	-0.02558
3.34998	-0.00472	-0.01926	-0.01227	-0.02706	-0.05062	0.01576	-0.03745	-0.00252
3.35255	-0.0404	0.00438	-0.0418	0.01376	0.01398	-0.01608	-0.00444	0.00816
3.35511	0.01771	-0.00677	0.0137	0.01035	0.01967	0.04375	-0.03639	-0.00313
3.35768	-0.00853	-5.91796e-05	-0.02986	0.02472	-0.0146	-0.01011	-0.00697	-0.02524
3.36025	0.02002	-0.00214	-0.01048	-0.02204	0.02516	0.04973	-0.01178	-0.01078
3.36282	0.00767	-0.00804	-0.04171	0.00146	-0.00219	0.00765	-0.02968	-0.01009
3.36539	-0.01093	0.02098	-0.04391	-0.02636	0.0015	-0.0012	0.00255	0.02611
3.36796	-4.87427e-05	-0.05872	-0.05212	0.01138	-0.05465	-0.02431	0.00366	0.02782
3.37053	0.01045	-0.01327	-0.02266	0.04217	-0.02335	-0.00556	-0.01351	0.01028
3.3731	-0.03599	-0.01771	-0.06039	-0.00267	0.00659	0.000153018	0.00691	-0.02093
3.37567	0.00235	0.02103	0.00307	-0.01758	-0.00377	0.00978	-0.02389	-0.01452
3.37824	0.000398906	-0.01188	-0.04983	0.01084	0.04779	0.02265	0.01003	-0.05244
3.3808	-0.01098	0.00513	-0.02733	-0.03753	-0.03356	-0.08052	-0.01048	0.000454777
3.38337	-0.02243	-0.02608	-0.04207	-0.01781	0.01338	0.07258	0.00621	-0.0383
3.38594	-0.02461	0.00241	-0.05778	-0.00719	-0.00765	-0.02601	-0.01065	-0.00475
3.38851	-0.01481	-0.02398	0.01338	0.01932	-0.01938	0.00173	-0.00522	-0.01942
3.39108	0.03607	0.01149	-0.03752	-0.000664747	-0.01032	-0.0188	-0.0071	-0.02751
3.39365	-0.02003	0.03227	0.00965	0.0293	0.01669	-0.0283	-0.04789	0.01954
3.39622	0.0029	-0.02967	-0.02273	-0.01523	0.00475	0.04647	0.02254	-0.01412
3.39879	-0.02748	0.04288	-0.02348	-0.02076	-0.02652	-0.0038	-0.01298	-0.01328
3.40136	-0.01145	-0.0311	0.01155	-0.02917	0.02021	0.02312	0.02543	0.01699
3.40393	0.0019	0.02457	-0.02252	0.00726	-0.00132	0.000547213	-0.01957	-0.00118
3.40649	0.01746	-0.0231	-0.02261	-0.04363	-0.07277	0.0064	-0.01792	-0.03862
3.40906	-0.00912	-0.01563	-0.03603	-0.00965	0.00794	-0.02311	-0.00795	-0.00936
3.41163	-0.02062	0.03065	-0.00829	0.023	-0.01664	0.02589	0.00975	-0.01417
3.4142	-0.01028	-0.00587	-0.02242	-0.02638	-0.01822	-0.00452	-0.00538	-0.04478
3.41677	0.01995	-0.02261	-0.03489	-0.0101	0.0183	-0.02983	0.02104	-0.0036
3.41934	-0.01209	0.00589	-0.07152	0.02163	0.01745	-0.01546	-0.011	0.01244
3.42191	0.01826	-0.00921	-0.03409	-0.01619	0.04209	0.00682	0.02658	-0.03203
3.42448	0.0049	0.01765	-0.02575	-0.01952	-0.07236	-0.02791	-0.00128	-0.03586
3.42705	-0.01199	-0.00574	-0.06153	-0.01051	-0.01011	0.04318	-0.02342	0.00118
3.42962	0.01088	-0.01626	-0.04555	0.00868	0.0033	-0.01176	-0.05081	-0.02004
3.43218	-0.00855	0.02721	-0.01495	-0.01436	-0.02596	-0.0049	0.01434	0.02764
3.43475	-0.02146	-0.02212	-0.0187	0.03754	-0.01163	-0.01411	-0.04928	0.03333
3.43732	-0.01166	-0.00171	0.000144321	0.02131	0.00372	0.02971	-0.00331	-0.01923
3.43989	0.00873	0.000672064	-0.02608	0.01839	0.00514	-0.00448	0.01599	7.62075e-05
3.44246	-0.03781	-0.02765	-0.03454	-0.01843	0.04215	0.00456	0.03119	-0.01275
3.44503	-0.00519	-0.01406	-0.02634	-0.02113	0.02152	-0.02236	-0.00584	-0.01779
3.4476	0.01269	0.00508	-0.01816	-0.02599	-0.0169	-0.03512	-0.00223	0.00716
3.45017	-0.03872	-0.01285	-0.04935	0.00804	-0.00665	0.01367	-0.01226	-9.04505e-05
3.45274	-0.00183	-0.01509	-0.0362	-0.01733	-0.03356	0.03131	-0.00233	-0.03031
3.45531	0.00425	-0.02644	-0.02907	0.03381	-0.02731	-0.03096	0.00524	0.0335
3.45787	0.01122	-0.00206	-0.01657	0.01584	-0.01515	-0.04616	-0.00059293	-0.0025
3.46044	-0.01848	-0.0332	-0.03866	0.01139	0.02419	-0.00221	0.00188	-0.00421
3.46301	0.0034	-0.01094	-0.00828	0.00348	0.00604	-0.00779	-0.00545	-0.0064
3.46558	-0.000112667	0.00634	-0.03007	-0.03204	-0.02533	0.01577	0.01242	0.01779
3.46815	-0.03108	-0.01145	-0.00143	-0.04228	-0.01776	-0.01653	-0.00927	0.00976
3.47072	-0.014	-0.01483	-0.03102	0.02274	-0.04534	0.00372	0.01883	-0.00979
3.47329	-0.01424	0.00417	-0.04933	0.0149	0.00863	0.000830144	-0.01344	-0.02578
3.47586	0.01871	-0.00725	0.01218	-0.0272	-0.00528	0.02405	-0.00302	0.00516
3.47843	0.01163	-0.05578	-0.03197	0.00944	-0.02042	-0.04494	0.0041	-0.0042
3.481	-0.05487	0.01851	-0.01895	0.00988	-0.02177	0.0113	-0.03542	-0.00378
3.48356	0.0096	-0.01261	-0.04294	-0.00851	-0.00606	0.02616	0.00182	-0.01765
3.48613	0.01505	0.01433	-0.01681	-0.01393	-0.04615	0.01429	-0.0096	-0.02088
3.4887	-0.05464	-0.03505	-0.00494	0.00157	0.0085	-0.05355	-0.02616	0.03619
3.49127	-0.00264	0.01945	-0.00954	-0.000224476	-0.03835	0.00805	-0.04932	0.02183
3.49384	-0.00861	-0.01766	-0.02931	0.02587	-0.02249	0.00365	0.00404	-0.03072
3.49641	-0.02803	0.01361	-0.03368	0.01741	-0.03969	-0.01536	0.00985	-0.00375
3.49898	0.01748	-0.02725	-0.0252	-0.01663	0.01194	0.01958	0.02769	-0.01516
3.50155	-0.02077	0.00886	-0.03334	-0.00851	-0.000272367	-0.00279	-0.04685	-0.01978
3.50412	0.01594	-0.05251	-0.01552	0.00745	-0.023	-0.01745	0.02516	-0.02885
3.50669	0.00803	0.00314	0.0054	0.02026	-0.00525	0.0109	-0.0108	-0.03185
3.50925	0.00404	-0.00589	-0.01499	-0.00969	0.05519	-0.0533	-0.02963	-0.00834
3.51182	-0.02177	0.000855023	-0.03307	-0.01794	0.00333	0.00748	-0.0106	-0.04053
3.51439	0.01254	0.01136	-0.02086	0.02003	-0.03011	-0.02402	-0.04236	0.00153
3.51696	-0.03223	-0.03148	-0.03647	0.04688	-0.0171	-0.02423	-0.03272	0.00257
3.51953	0.01225	-0.01492	-0.000282914	-0.00598	0.001	0.02596	-0.00538	-0.02699
3.5221	0.00852	-0.00785	-0.01474	-0.02836	0.03878	0.00147	0.0064	-0.04212
3.52467	-0.0251	0.01806	-0.00737	-0.01688	0.00615	-0.00214	-0.02187	-0.03891
3.52724	-0.00986	-0.02762	-0.06273	-0.00892	-0.03625	-0.01294	-0.01573	0.02472
3.52981	0.01221	0.02	-0.04268	0.01502	-0.0081	0.03896	0.00705	-0.01423
3.53238	-0.02893	-0.01287	0.00972	-0.01213	-0.00636	-0.01986	-0.02212	-0.00101
3.53494	0.00623	0.03155	-0.02311	-0.01418	-0.01457	0.02803	0.00918	-0.02141
3.53751	0.01565	0.05507	-0.01487	-0.00949	-0.01096	-0.02706	-0.03791	-0.0302
3.54008	-0.03832	-0.02621	0.04322	-0.02171	-0.00975	-0.01745	-0.0158	0.00957
3.54265	-0.04264	0.02336	-0.05701	0.02944	-0.02841	-0.00259	-0.00219	-0.03321
3.54522	-0.01699	0.04688	0.03223	-0.03908	-0.02306	0.00103	-0.0423	-0.01991
3.54779	0.03225	-0.03841	-0.00916	0.0042	-0.01621	0.00336	-0.00572	-0.01045
3.55036	0.00195	-0.00988	-0.01374	0.05097	-0.01033	-0.000539153	-0.00249	0.00498
3.55293	-0.00241	0.0178	0.02299	0.0021	0.00532	0.01234	0.06418	0.02068
3.5555	-0.0127	3.2941e-05	-0.02992	0.02344	-0.04151	0.02979	-0.01773	-0.01754
3.55807	-0.01016	0.000113397	-0.01478	0.00778	0.0089	-0.02014	-0.0321	-0.01624
3.56063	-0.00609	-0.06158	-0.01233	0.01472	-0.00957	0.01398	-0.01429	0.01181
3.5632	0.0025	-0.03822	0.01161	-0.0047	-0.02299	-0.01467	0.0138	-0.03312
3.56577	0.03512	0.000520879	0.000681687	0.02939	0.01058	0.00202	0.02079	0.00505
3.56834	0.00259	-0.02717	0.00315	-0.01895	-0.04126	0.04179	-0.02104	-0.01094
3.57091	0.01522	0.01214	0.02046	-0.04075	0.02217	-0.00465	-0.02374	0.01908
3.57348	0.02054	-0.01204	-0.0252	0.03095	-0.01614	-0.0309	-0.00967	-0.03603
3.57605	0.01543	0.02981	-0.029	0.03254	-0.00846	-0.02944	-0.01077	-0.00652
3.57862	0.02072	-0.03182	-0.03084	-0.000880602	-0.00137	0.02289	0.0254	-0.00561
3.58119	0.01557	-0.00954	-0.05384	0.0063	0.03908	-0.02214	-0.04478	-0.03662
3.58376	-0.01602	-0.01361	-0.01806	-0.0165	-0.04527	-0.02658	0.00245	-0.01135
3.58632	0.02413	0.01601	0.01206	0.01388	-0.02639	0.03282	-0.03634	-0.05049
3.58889	0.03126	-0.00717	-0.02888	0.00498	-0.01782	-0.02117	-0.04126	-0.00501
3.59146	-0.03814	-7.60326e-05	0.00447	-0.04638	0.04646	-0.04346	-0.03573	-0.00286
3.59403	0.00862	0.01769	0.00576	0.00135	0.03745	-0.00338	0.00721	-0.05312
3.5966	0.04331	-0.01342	0.000299207	-0.00892	-0.03918	-0.00182	-0.02449	-0.01565
3.59917	-0.0417	0.01423	-0.01199	0.000190944	-0.0223	-0.01199	0.00785	0.003
3.60174	-0.02406	0.00388	0.02865	0.00344	0.01195	-0.00968	-0.00813	-0.00805
3.60431	0.00171	-0.01385	0.01693	0.00185	0.02239	-0.02457	-0.00874	-0.01841
3.60688	0.00499	-0.02728	-0.02226	0.02972	-0.01071	-0.02232	-0.01805	-0.02353
3.60945	-0.02474	0.008	0.01654	-0.00665	0.00515	0.02296	-0.00903	-0.00829
3.61201	0.02623	0.00241	0.00592	-0.03984	0.00208	0.03674	-0.04879	-0.02886
3.61458	-0.0275	0.00609	0.007	-0.00952	0.04723	0.00881	-0.01078	0.01651
3.61715	-0.00718	-0.01843	-0.01614	-0.02826	0.03025	0.0016	-0.02986	0.01062
3.61972	-0.03387	-0.02726	0.00578	0.02827	-0.00151	-0.05384	-0.04956	-0.06101
3.62229	0.0071	-0.03159	-0.01176	-0.05041	0.02413	0.02496	-0.02758	0.00136
3.62486	-0.03243	-0.00415	0.02338	-0.03516	-0.02764	-0.03274	-0.02369	-0.000239585
3.62743	-0.01022	-0.02077	0.02526	-0.00886	0.00965	0.00853	0.00417	0.02196
3.63	0.01035	-0.02185	-0.01224	0.02115	-0.02234	-0.00839	-0.03775	-0.00991
3.63257	0.03424	-0.01131	-0.0037	-0.00394	0.03486	-0.04573	-0.04516	-0.04763
3.63514	0.00116	-0.02633	0.00169	0.03904	0.01485	-0.0456	0.03827	-0.0143
3.6377	0.0409	-0.02514	-0.00917	-0.00943	0.00446	-0.01082	0.00859	0.00695
3.64027	0.02067	0.01238	0.0141	0.01431	-0.01568	-0.03287	-0.02267	0.02062
3.64284	-0.01623	-0.01899	-0.00266	0.01679	-0.03054	0.01501	-0.04363	-0.03924
3.64541	0.02459	0.03175	0.01808	-0.01148	-0.00658	0.00669	-0.04317	-0.000544859
3.64798	0.01987	-0.02155	-0.00102	-0.00801	-0.01926	-0.03733	-0.04422	-0.01022
3.65055	-0.01684	-0.01224	0.000170828	-0.01827	-0.01593	-0.00925	-0.01294	-0.04585
3.65312	-0.00287	-0.0261	-0.00809	0.01068	0.00568	0.06903	-0.01848	0.01436
3.65569	-0.04883	0.03426	0.00206	-0.00516	-0.02966	0.00978	-0.03232	-0.01712
3.65826	-0.01784	-0.000530774	-0.00405	0.02084	0.00719	-0.01614	0.02605	-0.02872
3.66083	0.06563	-0.000589649	-0.01723	0.006	0.06604	0.00787	0.04183	-0.01176
3.66339	0.00645	0.01139	0.01136	-0.04025	-0.01009	-0.01759	-0.01184	-0.01719
3.66596	-0.00172	-0.01142	-0.0365	-0.00857	-0.00738	-0.00939	-0.02282	-0.03131
3.66853	-0.04428	0.01121	-0.03114	-0.02582	0.01017	0.00209	0.0275	-0.01993
3.6711	0.02681	-0.03293	0.02151	-0.00692	0.01645	0.03615	-0.05815	-0.06541
3.67367	-0.01877	-0.00981	0.02354	0.00634	-0.00256	-0.01452	-0.00274	-0.01413
3.67624	-0.01598	-0.0387	-0.0366	-0.04549	0.00314	0.01283	-0.02657	0.03598
3.67881	-0.01879	-0.03248	-0.00687	-0.01009	0.02471	-0.00602	-0.0282	-0.04796
3.68138	0.03839	0.01287	-0.01256	0.00527	0.02952	0.01171	-0.05029	0.000790191
3.68395	-0.03314	-0.00648	0.0105	-0.00333	0.01398	-0.02168	-0.01534	-0.01407
3.68652	0.00939	-0.03154	-0.00064779	-0.02751	-0.00463	-0.00953	-0.03061	-0.01164
3.68908	-0.01427	0.04008	-0.02079	0.00309	-0.00473	0.01097	-0.03649	-0.0076
3.69165	0.02737	-0.02011	-0.01047	-0.0152	-0.04926	-0.04279	0.01015	-0.02175
3.69422	-0.01914	0.00853	-0.01042	-0.01387	-0.00263	0.01465	-0.03757	0.01367
3.69679	-0.01927	-0.03588	-0.0305	0.00685	-0.03842	0.00266	-0.05568	0.000778037
3.69936	-0.01179	-0.01813	-0.02746	-0.02457	0.01603	-0.02286	-0.03432	-0.0412
3.70193	0.01744	0.01167	-0.02614	-0.01018	-0.0157	0.00364	0.02067	0.01484
3.7045	-0.0113	0.0189	-0.02349	-0.00127	0.00178	0.07322	0.01064	0.000898742
3.70707	-0.01605	0.01436	-0.00552	0.00415	0.01995	0.02354	-0.01536	-0.03961
3.70964	-0.01425	0.03922	0.01247	0.00391	0.01213	-0.00176	-0.04985	0.00838
3.71221	-0.00317	0.00325	-0.02501	0.000382574	-0.000307203	0.00277	-0.00945	0.03085
3.71477	0.03361	-0.01307	0.00532	-0.00566	-0.00321	0.0074	-0.01214	-0.02772
3.71734	-0.00317	-0.00941	-0.02136	0.01512	0.00367	0.04164	-0.04863	-0.04157
3.71991	0.0053	-0.0628	-0.0154	0.02782	0.02364	-0.01874	-0.03233	-0.06057
3.72248	0.00431	0.006	0.02756	-0.02912	-0.00303	-0.01768	-0.02443	0.025
3.72505	0.00365	-0.04366	-0.01934	-0.03366	-0.02246	-0.03566	-0.04139	-0.03235
3.72762	-0.03632	-0.04451	-0.00453	-0.02179	-0.00734	0.00151	-0.0271	0.01289
3.73019	0.02709	0.00254	-0.01631	-0.01981	1.86993e-05	0.04364	-0.00205	-0.01826
3.73276	-0.04106	0.01295	-0.02554	-0.00957	0.05042	-0.0823	-0.0032	0.00508
3.73533	-0.01161	-0.00774	-0.00192	-0.03931	-0.03238	-0.00725	-0.03427	-0.01309
3.7379	0.01197	-0.01767	-0.03873	0.00196	0.02228	0.01414	-0.01083	0.01358
3.74046	-0.00719	-0.02924	-0.02061	-0.01662	-0.01023	0.0654	0.00959	0.00733
3.74303	-0.0132	-0.04221	-0.03037	-0.02015	-0.00861	0.0051	-0.000670482	-0.00438
3.7456	-0.01121	0.03057	0.02732	-0.02384	-0.05289	0.05071	-0.03252	-0.03277
3.74817	-0.03197	0.00794	-0.00928	-0.03297	-0.02315	-0.03112	0.00797	0.01285
3.75074	-0.01593	-0.00653	0.04634	-0.01518	0.02162	-0.01894	-0.01577	-0.03102
3.75331	0.03898	-0.05011	0.00584	-0.02201	-0.00387	0.02206	-0.02838	-0.04925
3.75588	0.01346	-0.00424	0.01087	0.00327	0.02696	0.0063	-0.0704	-0.04211
3.75845	-0.06122	0.01515	-0.00455	-0.01653	-0.00803	-0.04462	-0.02716	-0.00611
3.76102	0.0016	-0.0288	0.03038	-0.06973	-0.00255	-0.00132	0.03755	0.01943
3.76359	-0.0146	-0.04236	0.00466	0.00453	-0.0093	0.00256	-0.02404	-0.02202
3.76615	0.02737	-0.00876	0.00498	-0.00571	-0.0424	-0.00228	-0.04088	0.00235
3.76872	0.0022	-0.04639	-0.00157	-0.02298	-0.0118	-0.05005	-0.03925	-0.0209
3.77129	-0.03975	-0.01407	-0.06054	-0.02712	-0.0393	-0.04194	-0.03396	0.01637
3.77386	0.02102	-0.0046	-0.00185	-0.00391	-0.04366	-0.0101	-0.01683	-0.03948
3.77643	-0.05022	-0.05226	-0.03685	0.01775	0.03112	-0.01941	-0.02754	-0.02779
3.779	0.00117	-0.03639	-0.04782	-0.02605	-0.006	-0.01257	0.00528	0.000806266
3.78157	-0.02507	-0.02923	0.02013	-0.04904	-0.01565	0.02069	-0.02233	-0.00604
3.78414	0.00327	-0.05634	-0.04	-0.01357	0.00628	0.02934	-0.03742	-0.04006
3.78671	-0.03383	0.02126	-0.048	-0.03378	0.02963	0.05214	-0.03245	0.01465
3.78928	0.02683	-0.06357	-0.0434	-0.02361	-0.00261	-0.01913	-0.01269	-0.02237
3.79184	0.02479	-0.0465	-0.03434	-0.03431	0.02214	-0.01025	-0.00512	-0.04188
3.79441	-0.00962	-0.00065654	-0.0584	0.000242579	-0.02522	-0.0142	-0.05133	-0.05626
3.79698	0.00407	-0.00318	-0.0469	-0.0246	0.01882	-0.03169	-0.04123	-0.02054
3.79955	0.0287	-0.03	-0.05381	-0.02676	-0.0431	-0.01697	-0.03114	0.04474
3.80212	-0.0088	-0.01386	-0.04827	-0.03666	0.00999	-0.00906	-0.04141	0.01819
3.80469	0.00241	0.00423	-0.01454	-0.01616	-0.00183	0.04889	-0.04018	-0.00595
3.80726	-0.00975	-0.02802	-0.02449	-0.01277	-0.03421	0.01121	-0.02428	0.00167
3.80983	0.05628	-0.04688	-0.02307	-0.06815	0.00213	-0.01919	-0.0258	0.01719
3.8124	0.02379	-0.01388	-0.03566	-0.02616	-0.00199	0.0363	-0.02677	-0.00555
3.81497	0.01092	0.04003	-0.01969	0.00375	-0.02884	0.03569	-0.075	-0.03647
3.81753	0.01329	-0.02672	-0.1147	-0.00983	-0.00249	0.00093414	-0.00436	-0.02849
3.8201	-0.02807	0.00768	-0.03569	-0.04943	-0.03251	-0.0434	-0.00282	-0.00936
3.82267	0.03249	-0.04729	-0.06333	0.01186	-0.0057	0.04538	-0.02563	-0.01578
3.82524	-0.01459	-0.03988	-0.03255	-0.01661	-0.06175	0.00136	-0.00839	-0.00771
3.82781	-0.01004	0.00534	-0.07943	-0.04247	-0.01925	-0.00748	-0.0603	0.02408
3.83038	-0.00219	-0.01896	-0.03897	-0.02475	-0.00318	-0.03138	-0.04424	-0.02399
3.83295	0.01362	-0.01592	-0.04526	-0.04215	-0.0114	0.01277	-0.05343	0.02993
3.83552	-0.01348	-0.04349	-0.01561	-0.0178	-0.03593	-0.00583	-0.0303	0.00637
3.83809	0.00382	-0.00972	-0.01871	-0.02935	0.000682308	0.04558	0.00224	-0.02586
3.84066	0.01369	-0.04868	-0.00709	-0.02464	-0.03006	-0.00193	-0.0082	-0.01575
3.84322	-0.01313	-0.00192	-0.04297	0.00179	-0.01093	-0.00543	-0.04247	-0.00789
3.84579	0.01743	-0.01392	-0.02598	-0.03199	-0.03229	-0.01044	0.03399	0.00656
3.84836	0.00809	-0.01795	-0.04343	0.03397	-0.05105	0.01806	-0.00448	0.00486
3.85093	-0.00409	-0.05327	-0.05937	-0.05081	-0.0518	-0.00108	-0.01849	-0.01453
3.8535	-0.04391	-0.05169	-0.04229	-0.00787	0.0255	-0.01365	0.01265	-0.04244
3.85607	-0.00706	-0.0196	-0.01628	-0.04581	-0.04126	-0.01968	-0.02783	-0.06102
3.85864	-0.01158	-0.03558	-0.04442	-0.06504	0.02474	-0.04423	-0.0451	-0.03469
3.86121	-0.01089	-0.01804	-0.06095	-0.01712	-0.01758	0.00563	-0.02048	-0.03944
3.86378	-0.00616	-0.0468	-0.00741	-0.01934	0.00391	-0.01419	-0.000681076	-0.0484
3.86635	0.01137	0.01338	-0.0441	-0.06814	0.00643	-0.00217	-0.00616	0.04898
3.86891	-0.0173	-0.07401	-0.0205	0.00457	-0.00395	-0.00891	-0.00372	0.03865
3.87148	-0.03543	-0.01603	-0.00587	0.01476	-0.03129	-0.05227	-0.03184	-0.0038
3.87405	0.00314	-0.00828	-0.02898	-0.05029	-0.01048	0.00794	-0.03053	-0.00907
3.87662	0.00943	0.01468	-0.07696	-0.04089	-0.0286	-0.02104	-0.03201	0.02865
3.87919	-0.0012	-0.0396	-0.0543	-0.02785	-0.000804704	-0.01214	-0.0085	-0.02423
3.88176	-0.00884	-0.04559	-0.03957	-0.02399	-0.02988	-0.04145	-0.00966	-0.04275
3.88433	-0.0187	-0.02321	-0.01159	-0.03786	0.01062	-0.0167	0.00991	0.01295
3.8869	-0.03686	0.00923	-0.01314	-0.04315	0.01825	0.02778	-0.07895	0.04019
3.88947	-0.05373	0.03428	-0.07003	-0.04016	0.01654	-0.01649	-0.01819	-0.01627
3.89204	-0.03375	-0.0105	-0.01671	-0.02832	-0.01685	0.04559	-0.01454	-0.02737
3.8946	-0.03913	0.02125	-0.05007	-0.03267	0.0479	0.03048	-0.01035	-0.02503
3.89717	0.007	-0.04642	-0.05183	0.00949	-0.02827	-0.0063	-0.04382	-0.03301
3.89974	0.01463	-0.01086	-0.05094	-0.00855	-0.04315	0.00253	0.01411	0.01046
3.90231	0.02049	-0.02506	0.01444	-0.01452	-0.05257	-0.01747	-0.01205	0.01484
3.90488	0	0	-0.00586	-0.02958	-0.02526	-0.01059	-0.00734	0.01009
3.90745	0	0	-0.04318	-0.0002406	0.02449	0.00409	-0.04181	-0.0123
3.91002	0	0	-0.04371	-0.01795	-0.01127	0.01512	-0.00614	-0.01006
3.91259	0	0	0	0	0	0	0	0
3.91516	0	0	0	0	0	0	0	0
3.91773	0	0	0	0	0	0	0	0
3.92029	0	0	0	0	0	0	0	0
3.92286	0	0	0	0	0	0	0	0
3.92543	0	0	0	0	0	0	0	0
3.928	0	0	0	0	0	0	0	0
3.93057	0	0	0	0	0	0	0	0
3.93314	0	0	0	0	0	0	0	0
3.93571	0	0	0	0	0	0	0	0
3.93828	0	0	0	0	0	0	0	0
3.94085	0	0	0	0	0	0	0	0
3.94342	0	0	0	0	0	0	0	0
3.94598	0	0	0	0	0	0	0	0
3.94855	0	0	0	0	0	0	0	0
3.95112	0	0	0	0	0	0	0	0
3.95369	0	0	0	0	0	0	0	0
3.95626	0	0	0	0	0	0	0	0
3.95883	0	0	0	0	0	0	0	0
3.9614	0	0	0	0	0	0	0	0
3.96397	0	0	0	0	0	0	0	0
3.96654	0	0	0	0	0	0	0	0
3.96911	0	0	0	0	0	0	0	0
3.97167	0	0	0	0	0	0	0	0
3.97424	0	0	0	0	0	0	0	0
3.97681	0	0	0	0	0	0	0	0
3.97938	0	0	0	0	0	0	0	0
3.98195	0	0	0	0	0	0	0	0
3.98452	0	0	0	0	0	0	0	0
3.98709	0	0	0	0	0	0	0	0
3.98966	0	0	0	0	0	0	0	0
3.99223	0	0	0	0	0	0	0	0
3.9948	0	0	0	0	0	0	0	0
3.99736	0	0	0	0	0	0	0	0
3.99993	0	0	0	0	0	0	0	0
4.0025	0	0	0	0	0	0	0	0
4.00507	0	0	0	0	0	0	0	0
4.00764	0	0	0	0	0	0	0	0
4.01021	0	0	0	0	0	0	0	0
4.01278	0	0	0	0	0	0	0	0
4.01535	0	0	0	0	0	0	0	0
4.01792	0	0	0	0	0	0	0	0
4.02049	0	0	0	0	0	0	0	0
4.02305	0	0	0	0	0	0	0	0
4.02562	0	0	0	0	0	0	0	0
4.02819	0	0	0	0	0	0	0	0
4.03076	0	0	0	0	0	0	0	0
4.03333	0	0	0	0	0	0	0	0
4.0359	0	0	0	0	0	0	0	0
4.03847	0	0	0	0	0	0	0	0
4.04104	0	0	0	0	0	0	0	0
4.04361	0	0	0	0	0	0	0	0
4.04618	0	0	0	0	0	0	0	0
4.04874	0	0	0	0	0	0	0	0
4.05131	0	0	0	0	0	0	0	0
4.05388	0	0	0	0	0	0	0	0
4.05645	0	0	0	0	0	0	0	0
4.05902	0	0	0	0	0	0	0	0
4.06159	0	0	0	0	0	0	0	0
4.06416	0	0	0	0	0	0	0	0
4.06673	0	0	0	0	0	0	0	0
4.0693	0	0	0	0	0	0	0	0
4.07187	0	0	0	0	0	0	0	0
4.07443	0	0	0	0	0	0	0	0
4.077	0	0	0	0	0	0	0	0
4.07957	0	0	0	0	0	0	0	0
4.08214	0	0	0	0	0	0	0	0
4.08471	0	0	0	0	0	0	0	0
4.08728	0	0	0	0	0	0	0	0
4.08985	0	0	0	0	0	0	0	0
4.09242	0	0	0	0	0	0	0	0
4.09499	0	0	0	0	0	0	0	0
4.09756	0	0	0	0	0	0	0	0
4.10012	0	0	0	0	0	0	0	0
4.10269	0	0	0	0	0	0	0	0
4.10526	0	0	0	0	0	0	0	0
4.10783	0	0	0	0	0	0	0	0
4.1104	0	0	0	0	0	0	0	0
4.11297	0	0	0	0	0	0	0	0
4.11554	0	0	0	0	0	0	0	0
4.11811	0	0	0	0	0	0	0	0
4.12068	0	0	0	0	0	0	0	0
4.12325	0	0	0	0	0	0	0	0
4.12581	0	0	0	0	0	0	0	0
4.12838	0	0	0	0	0	0	0	0
4.13095	0	0	0	0	0	0	0	0
4.13352	0	0	0	0	0	0	0	0
4.13609	0	0	0	0	0	0	0	0
4.13866	0	0	0	0	0	0	0	0
4.14123	0	0	0	0	0	0	0	0
4.1438	0	0	0	0	0	0	0	0
4.14637	0	0	0	0	0	0	0	0
4.14894	0	0	0	0	0	0	0	0
4.1515	0	0	0	0	0	0	0	0
4.15407	0	0	0	0	0	0	0	0
4.15664	0	0	0	0	0	0	0	0
4.15921	0	0	0	0	0	0	0	0
4.16178	0	0	0	0	0	0	0	0
4.16435	0	0	0	0	0	0	0	0
4.16692	0	0	0	0	0	0	0	0
4.16949	0	0	0	0	0	0	0	0
4.17206	0	0	0	0	0	0	0	0
4.17463	0	0	0	0	0	0	0	0
4.17719	0	0	0	0	0	0	0	0
4.17976	0	0	0	0	0	0	0	0
4.18233	0	0	0	0	0	0	0	0
4.1849	0	0	0	0	0	0	0	0
4.18747	0	0	0	0	0	0	0	0
4.19004	0	0	0	0	0	0	0	0
4.19261	0	0	0	0	0	0	0	0
4.19518	0	0	0	0	0	0	0	0
4.19775	0	0	0	0	0	0	0	0
4.20032	0	0	0	0	0	0	0	0
4.20288	0	0	0	0	0	0	0	0
4.20545	0	0	0	0	0	0	0	0
4.20802	0	0	0	0	0	0	0	0
4.21059	0	0	0	0	0	0	0	0
4.21316	0	0	0	0	0	0	0	0
4.21573	0	0	0	0	0	0	0	0
4.2183	0	0	0	0	0	0	0	0
4.22087	0	0	0	0	0	0	0	0
4.22344	0	0	0	0	0	0	0	0
4.22601	0	0	0	0	0	0	0	0
4.22857	0	0	0	0	0	0	0	0
4.23114	0	0	0	0	0	0	0	0
4.23371	0	0	0	0	0	0	0	0
4.23628	0	0	0	0	0	0	0	0
4.23885	0	0	0	0	0	0	0	0
4.24142	0	0	0	0	0	0	0	0
4.24399	0	0	0	0	0	0	0	0
4.24656	0	0	0	0	0	0	0	0
4.24913	0	0	0	0	0	0	0	0
4.2517	0	0	0	0	0	0	0	0
4.25426	0	0	0	0	0	0	0	0
4.25683	0	0	0	0	0	0	0	0
4.2594	0	0	0	0	0	0	0	0
4.26197	0	0	0	0	0	0	0	0
4.26454	0	0	0	0	0	0	0	0
4.26711	0	0	0	0	0	0	0	0
4.26968	0	0	0	0	0	0	0	0
4.27225	0	0	0	0	0	0	0	0
4.27482	0	0	0	0	0	0	0	0
4.27739	0	0	0	0	0	0	0	0
4.27995	0	0	0	0	0	0	0	0
4.28252	0	0	0	0	0	0	0	0
4.28509	0	0	0	0	0	0	0	0
4.28766	0	0	0	0	0	0	0	0
4.29023	0	0	0	0	0	0	0	0
4.2928	0	0	0	0	0	0	0	0
4.29537	0	0	0	0	0	0	0	0
4.29794	0	0	0	0	0	0	0	0
4.30051	0	0	0	0	0	0	0	0
4.30308	0	0	0	0	0	0	0	0
4.30564	0	0	0	0	0	0	0	0
4.30821	0	0	0	0	0	0	0	0
4.31078	0	0	0	0	0	0	0	0
4.31335	0	0	0	0	0	0	0	0
4.31592	0	0	0	0	0	0	0	0
4.31849	0	0	0	0	0	0	0	0
4.32106	0	0	0	0	0	0	0	0
4.32363	0	0	0	0	0	0	0	0
4.3262	0	0	0	0	0	0	0	0
4.32877	0	0	0	0	0	0	0	0
4.33133	0	0	0	0	0	0	0	0
4.3339	0	0	0	0	0	0	0	0
4.33647	0	0	0	0	0	0	0	0
4.33904	0	0	0	0	0	0	0	0
4.34161	0	0	0	0	0	0	0	0
4.34418	0	0	0	0	0	0	0	0
4.34675	0	0	0	0	0	0	0	0
4.34932	0	0	0	0	0	0	0	0
4.35189	0	0	0	0	0	0	0	0
4.35446	0	0	0	0	0	0	0	0
4.35702	0	0	0	0	0	0	0	0
4.35959	0	0	0	0	0	0	0	0
4.36216	0	0	0	0	0	0	0	0
4.36473	0	0	0	0	0	0	0	0
4.3673	0	0	0	0	0	0	0	0
4.36987	0	0	0	0	0	0	0	0
4.37244	0	0	0	0	0	0	0	0
4.37501	0	0	0	0	0	0	0	0
4.37758	0	0	0	0	0	0	0	0
4.38015	0	0	0	0	0	0	0	0
4.38271	0	0	0	0	0	0	0	0
4.38528	0	0	0	0	0	0	0	0
4.38785	0	0	0	0	0	0	0	0
4.39042	0	0	0	0	0	0	0	0
4.39299	0	0	0	0	0	0	0	0
4.39556	0	0	0	0	0	0	0	0
4.39813	0	0	0	0	0	0	0	0
4.4007	0	0	0	0	0	0	0	0
4.40327	0	0	0	0	0	0	0	0
4.40584	0	0	0	0	0	0	0	0
4.4084	0	0	0	0	0	0	0	0
4.41097	0	0	0	0	0	0	0	0
4.41354	0	0	0	0	0	0	0	0
4.41611	0	0	0	0	0	0	0	0
4.41868	0	0	0	0	0	0	0	0
4.42125	0	0	0	0	0	0	0	0
4.42382	0	0	0	0	0	0	0	0
4.42639	0	0	0	0	0	0	0	0
4.42896	0	0	0	0	0	0	0	0
4.43153	0	0	0	0	0	0	0	0
4.43409	0	0	0	0	0	0	0	0
4.43666	0	0	0	0	0	0	0	0
4.43923	0	0	0	0	0	0	0	0
4.4418	0	0	0	0	0	0	0	0
4.44437	0	0	0	0	0	0	0	0
4.44694	0	0	0	0	0	0	0	0
4.44951	0	0	0	0	0	0	0	0
4.45208	0	0	0	0	0	0	0	0
4.45465	0	0	0	0	0	0	0	0
4.45722	0	0	0	0	0	0	0	0
4.45978	0	0	0	0	0	0	0	0
4.46235	0	0	0	0	0	0	0	0
4.46492	0	0	0	0	0	0	0	0
4.46749	0	0	0	0	0	0	0	0
4.47006	0	0	0	0	0	0	0	0
4.47263	0	0	0	0	0	0	0	0
4.4752	0	0	0	0	0	0	0	0
4.47777	0	0	0	0	0	0	0	0
4.48034	0	0	0	0	0	0	0	0
4.48291	0	0	0	0	0	0	0	0
4.48547	0	0	0	0	0	0	0	0
4.48804	0	0	0	0	0	0	0	0
4.49061	0	0	0	0	0	0	0	0
4.49318	0	0	0	0	0	0	0	0
4.49575	0	0	0	0	0	0	0	0
4.49832	0	0	0	0	0	0	0	0
4.50089	0	0	0	0	0	0	0	0
4.50346	0	0	0	0	0	0	0	0
4.50603	0	0	0	0	0	0	0	0
4.5086	0	0	0	0	0	0	0	0
4.51116	0	0	0	0	0	0	0	0
4.51373	0	0	0	0	0	0	0	0
4.5163	0	0	0	0	0	0	0	0
4.51887	0	0	0	0	0	0	0	0
4.52144	0	0	0	0	0	0	0	0
4.52401	0	0	0	0	0	0	0	0
4.52658	0	0	0	0	0	0	0	0
4.52915	0	0	0	0	0	0	0	0
4.53172	0	0	0	0	0	0	0	0
4.53429	0	0	0	0	0	0	0	0
4.53685	0	0	0	0	0	0	0	0
4.53942	0	0	0	0	0	0	0	0
4.54199	0	0	0	0	0	0	0	0
4.54456	0	0	0	0	0	0	0	0
4.54713	0	0	0	0	0	0	0	0
4.5497	0	0	0	0	0	0	0	0
4.55227	0	0	0	0	0	0	0	0
4.55484	0	0	0	0	0	0	0	0
4.55741	0	0	0	0	0	0	0	0
4.55998	0	0	0	0	0	0	0	0
4.56254	0	0	0	0	0	0	0	0
4.56511	0	0	0	0	0	0	0	0
4.56768	0	0	0	0	0	0	0	0
4.57025	0	0	0	0	0	0	0	0
4.57282	0	0	0	0	0	0	0	0
4.57539	0	0	0	0	0	0	0	0
4.57796	0	0	0	0	0	0	0	0
4.58053	0	0	0	0	0	0	0	0
4.5831	0	0	0	0	0	0	0	0
4.58567	0	0	0	0	0	0	0	0
4.58823	0	0	0	0	0	0	0	0
4.5908	0	0	0	0	0	0	0	0
4.59337	0	0	0	0	0	0	0	0
4.59594	0	0	0	0	0	0	0	0
4.59851	0	0	0	0	0	0	0	0
4.60108	0	0	0	0	0	0	0	0
4.60365	0	0	0	0	0	0	0	0
4.60622	0	0	0	0	0	0	0	0
4.60879	0	0	0	0	0	0	0	0
4.61136	0	0	0	0	0	0	0	0
4.61392	0	0	0	0	0	0	0	0
4.61649	0	0	0	0	0	0	0	0
4.61906	0	0	0	0	0	0	0	0
4.62163	0	0	0	0	0	0	0	0
4.6242	0	0	0	0	0	0	0	0
4.62677	0	0	0	0	0	0	0	0
4.62934	0	0	0	0	0	0	0	0
4.63191	0	0	0	0	0	0	0	0
4.63448	0	0	0	0	0	0	0	0
4.63705	0	0	0	0	0	0	0	0
4.63961	0	0	0	0	0	0	0	0
4.64218	0	0	0	0	0	0	0	0
4.64475	0	0	0	0	0	0	0	0
4.64732	0	0	0	0	0	0	0	0
4.64989	0	0	0	0	0	0	0	0
4.65246	0	0	0	0	0	0	0	0
4.65503	0	0	0	0	0	0	0	0
4.6576	0	0	0	0	0	0	0	0
4.66017	0	0	0	0	0	0	0	0
4.66274	0	0	0	0	0	0	0	0
4.6653	0	0	0	0	0	0	0	0
4.66787	0	0	0	0	0	0	0	0
4.67044	0	0	0	0	0	0	0	0
4.67301	0	0	0	0	0	0	0	0
4.67558	0	0	0	0	0	0	0	0
4.67815	0	0	0	0	0	0	0	0
4.68072	0	0	0	0	0	0	0	0
4.68329	0	0	0	0	0	0	0	0
4.68586	0	0	0	0	0	0	0	0
4.68843	0	0	0	0	0	0	0	0
4.69099	0	0	0	0	0	0	0	0
4.69356	0	0	0	0	0	0	0	0
4.69613	0	0	0	0	0	0	0	0
4.6987	0	0	0	0	0	0	0	0
4.70127	0	0	0	0	0	0	0	0
4.70384	0	0	0	0	0	0	0	0
4.70641	0	0	0	0	0	0	0	0
4.70898	0	0	0	0	0	0	0	0
4.71155	0	0	0	0	0	0	0	0
4.71412	0	0	0	0	0	0	0	0
4.71668	0	0	0	0	0	0	0	0
4.71925	0	0	0	0	0	0	0	0
4.72182	0	0	0	0	0	0	0	0
4.72439	0	0	0	0	0	0	0	0
4.72696	0	0	0	0	0	0	0	0
4.72953	0	0	0	0	0	0	0	0
4.7321	0	0	0	0	0	0	0	0
4.73467	0	0	0	0	0	0	0	0
4.73724	0	0	0	0	0	0	0	0
4.73981	0	0	0	0	0	0	0	0
4.74237	0	0	0	0	0	0	0	0
4.74494	0	0	0	0	0	0	0	0
4.74751	0	0	0	0	0	0	0	0
4.75008	0	0	0	0	0	0	0	0
4.75265	0	0	0	0	0	0	0	0
4.75522	0	0	0	0	0	0	0	0
4.75779	0	0	0	0	0	0	0	0
4.76036	0	0	0	0	0	0	0	0
4.76293	0	0	0	0	0	0	0	0
4.7655	0	0	0	0	0	0	0	0
4.76806	0	0	0	0	0	0	0	0
4.77063	0	0	0	0	0	0	0	0
4.7732	0	0	0	0	0	0	0	0
4.77577	0	0	0	0	0	0	0	0
4.77834	0	0	0	0	0	0	0	0
4.78091	0	0	0	0	0	0	0	0
4.78348	0	0	0	0	0	0	0	0
4.78605	0	0	0	0	0	0	0	0
4.78862	0	0	0	0	0	0	0	0
4.79119	0	0	0	0	0	0	0	0
4.79375	0	0	0	0	0	0	0	0
4.79632	0	0	0	0	0	0	0	0
4.79889	0	0	0	0	0	0	0	0
4.80146	0	0	0	0	0	0	0	0
4.80403	0	0	0	0	0	0	0	0
4.8066	0	0	0	0	0	0	0	0
4.80917	0	0	0	0	0	0	0	0
4.81174	0	0	0	0	0	0	0	0
4.81431	0	0	0	0	0	0	0	0
4.81688	0	0	0	0	0	0	0	0
4.81944	0	0	0	0	0	0	0	0
4.82201	0	0	0	0	0	0	0	0
4.82458	0	0	0	0	0	0	0	0
4.82715	0	0	0	0	0	0	0	0
4.82972	0	0	0	0	0	0	0	0
4.83229	0	0	0	0	0	0	0	0
4.83486	0	0	0	0	0	0	0	0
4.83743	0	0	0	0	0	0	0	0
4.84	0	0	0	0	0	0	0	0
4.84257	0	0	0	0	0	0	0	0
4.84513	0	0	0	0	0	0	0	0
4.8477	0	0	0	0	0	0	0	0
4.85027	0	0	0	0	0	0	0	0
4.85284	0	0	0	0	0	0	0	0
4.85541	0	0	0	0	0	0	0	0
4.85798	0	0	0	0	0	0	0	0
4.86055	0	0	0	0	0	0	0	0
4.86312	0	0	0	0	0	0	0	0
4.86569	0	0	0	0	0	0	0	0
4.86826	0	0	0	0	0	0	0	0
4.87082	0	0	0	0	0	0	0	0
4.87339	0	0	0	0	0	0	0	0
4.87596	0	0	0	0	0	0	0	0
4.87853	0	0	0	0	0	0	0	0
4.8811	0	0	0	0	0	0	0	0
4.88367	0	0	0	0	0	0	0	0
4.88624	0	0	0	0	0	0	0	0
4.88881	0	0	0	0	0	0	0	0
4.89138	0	0	0	0	0	0	0	0
4.89395	0	0	0	0	0	0	0	0
4.89651	0	0	0	0	0	0	0	0
4.89908	0	0	0	0	0	0	0	0
4.90165	0	0	0	0	0	0	0	0
4.90422	0	0	0	0	0	0	0	0
4.90679	0	0	0	0	0	0	0	0
4.90936	0	0	0	0	0	0	0	0
4.91193	0	0	0	0	0	0	0	0
4.9145	0	0	0	0	0	0	0	0
4.91707	0	0	0	0	0	0	0	0
4.91964	0	0	0	0	0	0	0	0
4.9222	0	0	0	0	0	0	0	0
4.92477	0	0	0	0	0	0	0	0
4.92734	0	0	0	0	0	0	0	0
4.92991	0	0	0	0	0	0	0	0
4.93248	0	0	0	0	0	0	0	0
4.93505	0	0	0	0	0	0	0	0
4.93762	0	0	0	0	0	0	0	0
4.94019	0	0	0	0	0	0	0	0
4.94276	0	0	0	0	0	0	0	0
4.94533	0	0	0	0	0	0	0	0
4.94789	0	0	0	0	0	0	0	0
4.95046	0	0	0	0	0	0	0	0
4.95303	0	0	0	0	0	0	0	0
4.9556	0	0	0	0	0	0	0	0
4.95817	0	0	0	0	0	0	0	0
4.96074	0	0	0	0	0	0	0	0
4.96331	0	0	0	0	0	0	0	0
4.96588	0	0	0	0	0	0	0	0
4.96845	0	0	0	0	0	0	0	0
4.97102	0	0	0	0	0	0	0	0
4.97358	0	0	0	0	0	0	0	0
4.97615	0	0	0	0	0	0	0	0
4.97872	0	0	0	0	0	0	0	0
4.98129	0	0	0	0	0	0	0	0
4.98386	0	0	0	0	0	0	0	0
4.98643	0	0	0	0	0	0	0	0
4.989	0	0	0	0	0	0	0	0
4.99157	0	0	0	0	0	0	0	0
4.99414	0	0	0	0	0	0	0	0
4.99671	0	0	0	0	0	0	0	0
4.99927	0	0	0	0	0	0	0	0
5.00184	0	0	0	0	0	0	0	0
5.00441	0	0	0	0	0	0	0	0
5.00698	0	0	0	0	0	0	0	0
5.00955	0	0	0	0	0	0	0	0
5.01212	0	0	0	0	0	0	0	0
5.01469	0	0	0	0	0	0	0	0
5.01726	0	0	0	0	0	0	0	0
5.01983	0	0	0	0	0	0	0	0
5.0224	0	0	0	0	0	0	0	0
5.02496	0	0	0	0	0	0	0	0
5.02753	0	0	0	0	0	0	0	0
5.0301	0	0	0	0	0	0	0	0
5.03267	0	0	0	0	0	0	0	0
5.03524	0	0	0	0	0	0	0	0
5.03781	0	0	0	0	0	0	0	0
5.04038	0	0	0	0	0	0	0	0
5.04295	0	0	0	0	0	0	0	0
5.04552	0	0	0	0	0	0	0	0
5.04809	0	0	0	0	0	0	0	0
5.05065	0	0	0	0	0	0	0	0
5.05322	0	0	0	0	0	0	0	0
5.05579	0	0	0	0	0	0	0	0
5.05836	0	0	0	0	0	0	0	0
5.06093	0	0	0	0	0	0	0	0
5.0635	0	0	0	0	0	0	0	0
5.06607	0	0	0	0	0	0	0	0
5.06864	0	0	0	0	0	0	0	0
5.07121	0	0	0	0	0	0	0	0
5.07378	0	0	0	0	0	0	0	0
5.07634	0	0	0	0	0	0	0	0
5.07891	0	0	0	0	0	0	0	0
5.08148	0	0	0	0	0	0	0	0
5.08405	0	0	0	0	0	0	0	0
5.08662	0	0	0	0	0	0	0	0
5.08919	0	0	0	0	0	0	0	0
5.09176	0	0	0	0	0	0	0	0
5.09433	0	0	0	0	0	0	0	0
5.0969	0	0	0	0	0	0	0	0
5.09947	0	0	0	0	0	0	0	0
5.10203	0	0	0	0	0	0	0	0
5.1046	0	0	0	0	0	0	0	0
5.10717	0	0	0	0	0	0	0	0
5.10974	0	0	0	0	0	0	0	0
5.11231	0	0	0	0	0	0	0	0
5.11488	0	0	0	0	0	0	0	0
5.11745	0	0	0	0	0	0	0	0
5.12002	0	0	0	0	0	0	0	0
5.12259	0	0	0	0	0	0	0	0
5.12516	0	0	0	0	0	0	0	0
5.12772	0	0	0	0	0	0	0	0
5.13029	0	0	0	0	0	0	0	0
5.13286	0	0	0	0	0	0	0	0
[truncated: 1,048 more rows]

## Sheet: Residuals
Time	682	686	690	694	698	705	711	717	723	729	735	741	747
0	2.51653	1.87081	0.65935	-1.6976	-1.0554	-0.05906	1.08664	0.98145
0.00257	2.08245	0.78614	-0.35538	0.57643	-1.73369	2.01789	0.14406	0.68894
0.00514	0.96257	1.00627	0.57749	-1.50967	-1.25161	-1.05314	-0.36484	-0.18068
0.00771	1.84971	2.0362	-0.05283	-0.15624	-1.32106	1.25095	0.31667	2.19061
0.01028	0.49851	-0.68886	1.22946	-1.18538	-0.44133	0.80962	1.01182	0.45711
0.01285	-0.64479	-0.86887	-1.38644	-0.9655	-0.09043	1.76119	0.9075	-0.42447
0.01541	2.99801	-0.31891	0.26539	-0.44935	1.79458	1.00812	-0.04591	-0.06114
0.01798	-0.72505	-0.45669	-0.26693	0.51759	-0.41668	-1.47921	0.57841	2.53036
0.02055	0.76363	-1.03775	-0.96214	-0.882	0.55192	0.92256	-2.14313	-1.0855
0.02312	-0.66099	2.23451	-0.39364	-0.5443	-0.64449	-0.08961	1.79158	-0.28894
0.02569	-0.78388	-0.85956	0.91759	1.24099	-1.41876	1.50139	-0.46714	0.51389
0.02826	-1.89262	-1.62986	0.58209	-0.82017	-0.07119	-0.08091	-0.92333	0.57459
0.03083	0.40257	-0.9978	1.47162	0.02022	-0.47548	-0.14364	-2.04246	-2.60116
0.0334	-0.54014	-0.43469	-0.00914	1.63194	0.40771	1.29872	0.79447	-1.31341
0.03597	-2.89947	-2.05989	0.90371	-0.83312	0.89479	-1.24725	0.92903	1.75785
0.03854	-1.86156	-1.37669	1.08801	0.99905	0.05261	-1.65383	0.99216	2.25027
0.0411	-0.29311	0.66024	-2.49744	2.20702	-0.89331	-0.97565	-0.72977	0.14664
0.04367	-0.1946	-2.11396	0.0285	0.07481	-0.1537	-1.6651	-0.75211	-0.53241
0.04624	-3.25035	0.39257	-1.36054	-1.72347	2.18118	0.58066	-0.33037	-0.35345
0.04881	-0.06663	-0.80709	-1.93187	0.25009	1.09515	1.09573	0.00543	1.39699
0.05138	-1.00264	0.4244	0.28589	-0.41468	2.51137	-1.54173	-0.08993	-0.46932
0.05395	1.03451	0.30092	-0.81287	1.44411	1.38981	-0.61949	1.56836	-0.47923
0.05652	0.39384	0.08203	1.09696	1.29156	-0.14872	-0.94032	0.33045	-1.33713
0.05909	-0.50843	1.63525	1.07455	-0.10985	0.42816	0.72703	0.39006	-1.2287
0.06166	-1.89049	0.75691	-1.0192	0.46305	0.82288	-1.29706	0.51052	-0.88622
0.06423	0.56433	1.55334	-0.000210862	0.54762	-0.60062	-0.36294	-0.08979	-1.11181
0.06679	-0.78498	-0.43554	-1.07613	-0.92891	0.41722	-1.46219	-1.71701	-2.05734
0.06936	1.18063	1.49484	-0.94482	-1.64514	1.32062	1.3677	-0.54295	0.50183
0.07193	-0.04176	2.45054	-0.2273	1.58693	1.66189	0.22466	-0.87508	0.18724
0.0745	0.27982	1.90573	-1.70423	2.18841	0.12005	2.27374	-0.78522	-0.12135
0.07707	0.13014	0.89093	1.47014	1.46285	0.46613	0.39343	-2.0586	-1.04048
0.07964	0.89049	0.55349	1.01638	1.86888	-0.45462	1.41492	-1.40124	-1.68104
0.08221	0.76283	0.43778	0.84837	0.75731	0.63148	-0.87868	-0.95273	1.2161
0.08478	1.86789	2.00394	2.81676	1.23096	0.64785	-0.06678	0.84332	-0.7721
0.08735	-1.22566	-0.80597	-1.54707	2.96117	0.48902	-0.34467	2.36728	-0.23965
0.08992	-0.64493	-0.98957	-1.03289	-0.12722	-0.96898	1.08685	0.58129	-0.48189
0.09248	1.72098	-1.12308	0.84654	-0.84172	-1.14181	-0.51969	0.73576	-0.48448
0.09505	-0.54893	-1.18172	0.95426	0.9789	0.66036	1.01606	-0.70489	0.16897
0.09762	0.81066	-0.23117	-0.31454	-0.18682	1.26451	0.55361	-1.61723	-1.03351
0.10019	0.7243	1.20659	0.94664	-0.17272	1.46257	0.80599	1.65516	0.50356
0.10276	1.91563	0.40409	0.83854	-0.43178	-0.8601	0.96071	-0.06538	-0.01509
0.10533	0.55548	0.59627	-0.6839	-0.40769	1.71501	0.81712	-0.00842	0.37216
0.1079	0.05292	1.0001	0.67939	-0.966	-2.28294	-1.41629	-0.5714	-0.00384
0.11047	0.65889	-1.14509	2.05934	-0.29761	-1.53226	-0.00268	2.33307	0.38184
0.11304	0.89841	-0.18577	-0.55704	1.1162	-0.76283	0.34922	0.44129	0.63146
0.11561	-0.97057	0.01985	-0.06892	0.98256	-0.36545	0.20738	1.81481	1.50463
0.11817	-0.4077	-1.13071	0.01475	-0.47157	0.15915	1.75434	1.62906	1.32492
0.12074	-0.89903	0.7164	0.39178	-0.98705	-3.61484	0.69566	1.21276	2.35495
0.12331	-1.44359	-1.1294	-0.94286	0.07461	-3.21159	-0.21881	-0.69879	0.79406
0.12588	-0.32161	-2.5701	-1.63784	-0.94705	0.9019	-0.99411	-0.66209	0.84241
0.12845	-1.07414	1.27213	-0.90374	-0.56536	-2.16014	0.27541	-0.72671	-0.34957
0.13102	-0.00973	-0.9541	0.63882	-0.23216	-0.06165	-0.46821	-0.60314	0.96061
0.13359	-0.00080767	-0.77661	-0.51612	-2.21539	0.52975	-0.46989	1.34571	0.3426
0.13616	-1.7311	0.34511	-1.23888	-1.23632	-1.71194	0.00192	-0.74872	-0.33919
0.13873	0.82333	-1.46269	0.60039	-1.38041	-0.34525	-1.26185	0.48739	-1.3438
0.1413	-1.66365	0.34349	0.08063	-0.88255	-2.32369	-1.78179	1.06267	0.28431
0.14386	-0.67991	-2.4723	-0.9085	-0.91756	-2.64835	-0.94699	2.03456	0.51799
0.14643	0.12867	-1.13293	0.19809	-1.65152	-2.00054	-0.54739	-1.56552	0.93217
0.149	-1.06975	-0.64762	-1.46832	-1.72556	-1.2661	0.25578	-0.27499	0.89052
0.15157	-0.63567	-0.48621	0.21073	-0.7438	0.6663	-1.12043	-1.91616	0.04336
0.15414	1.01283	0.12154	-1.34031	-1.49734	-0.99363	-1.13726	0.29054	-0.27259
0.15671	-0.45744	0.19994	-1.54322	-0.74324	1.05501	0.65913	-0.348	-1.08368
0.15928	-1.77865	-0.55217	-0.11605	-1.41503	-0.26547	-1.58144	-0.45046	0.75384
0.16185	-0.20941	2.29747	2.12401	-0.81827	-0.48413	-0.03232	-0.88565	2.50017
0.16442	0.18749	0.02497	0.137	-2.67219	-1.57196	-0.82647	1.07628	-0.40523
0.16699	-0.92933	-0.93101	-0.51668	-0.049	-0.91649	-1.64046	0.94036	-0.00709
0.16955	0.40413	-0.23721	-1.77543	-2.1624	-0.61474	0.37379	0.94678	-0.0596
0.17212	0.9074	-0.77804	-0.18842	-0.1014	0.70864	0.15112	-2.15586	-0.14761
0.17469	-1.06134	-1.51977	0.06662	-1.50077	0.27599	-1.0795	0.1871	1.82345
0.17726	1.00305	0.18461	-0.11262	-0.74924	-1.40005	-1.47608	-0.1137	1.70464
0.17983	-2.87481	-2.05334	-1.1283	0.6013	-0.07326	-0.30746	-0.33056	2.22674
0.1824	-0.04088	0.30626	0.70588	-0.3949	2.46662	-0.49327	-0.12211	0.98836
0.18497	-0.38479	0.65356	0.1939	-1.13067	0.08275	0.53457	0.25479	0.56708
0.18754	-0.97889	1.77312	-1.47342	1.75484	0.04506	0.39108	1.47845	-0.49298
0.19011	0.62658	-1.5304	1.51117	0.26234	-0.60639	-1.13801	-1.00024	-0.28289
0.19268	-0.40953	0.8848	-1.46475	1.38015	1.06929	-0.72996	0.56055	1.07783
0.19524	-0.16735	-0.08681	0.06858	0.39954	0.41396	-1.60533	0.73395	-0.4413
0.19781	-1.25583	1.39291	0.2222	-0.50627	0.0077	1.20725	0.06663	1.45515
0.20038	0.95559	0.35546	1.33374	-0.86096	0.13403	0.20825	-0.93704	-0.8802
0.20295	1.64979	0.16155	1.52948	-2.08979	0.57624	-0.39352	-0.75385	-0.30843
0.20552	2.50388	-0.85713	1.59396	0.42737	-0.36714	0.96566	-0.5447	-0.73577
0.20809	-0.34727	-0.30154	1.98688	0.64267	-0.84716	2.07659	1.6673	0.0412
0.21066	0.31543	-0.68289	-0.91997	-1.26088	-1.52175	-1.01876	0.33119	-1.49581
0.21323	0.95139	-0.34511	-0.69877	0.73005	0.22109	-1.86427	-0.08406	-0.20356
0.2158	0.6282	0.69409	1.02938	-0.64309	0.3558	-1.21036	-0.68357	1.43085
0.21837	1.78008	0.88949	-1.76616	0.02708	0.60735	-0.33742	1.08075	0.77098
0.22093	-0.14847	2.47033	-1.07599	0.79655	1.74818	1.29563	-1.62829	0.52996
0.2235	0.53956	2.0458	0.63336	0.02845	0.10084	-0.32469	1.26561	1.55893
0.22607	2.1679	-0.74607	-0.52367	-2.24616	0.8325	-1.18035	-0.28083	-1.03688
0.22864	1.48864	0.53879	0.74934	0.89543	0.36329	0.38172	-0.83824	0.28895
0.23121	0.11519	0.93575	-0.28366	-0.60901	-0.81386	1.22584	-0.40942	-0.13535
0.23378	-0.88187	0.63736	2.52624	2.00618	0.64426	0.4669	0.30485	0.33792
0.23635	1.28243	1.12933	0.69813	0.01502	-0.95683	-0.82963	0.62014	-1.00854
0.23892	0.31404	0.54203	1.38153	-1.13909	-0.19724	1.27094	0.47529	1.72211
0.24149	-0.7797	-1.72621	-0.67621	2.48217	0.08402	-0.32115	1.45768	-1.18922
0.24406	0.73063	1.18163	-0.26461	-0.53874	1.14186	-1.16716	-0.398	-0.03913
0.24662	2.11708	-0.95988	0.21988	1.02123	-0.97609	-0.17613	-0.73456	0.41596
0.24919	-1.54966	0.26384	1.93644	3.86015	2.17512	0.59334	0.54215	-0.40657
0.25176	2.10097	-1.95684	-1.1376	0.9308	0.51331	-0.04368	0.58596	0.27698
0.25433	0.79049	-0.65462	-0.25553	1.55596	2.61835	1.63633	1.51843	-0.22923
0.2569	-1.73385	0.35125	0.3576	-0.48155	0.52201	-0.32959	-0.90162	-3.29206
0.25947	0.18597	1.05263	-1.43716	1.14676	-0.99128	0.06672	1.5181	-0.11505
0.26204	0.54885	-1.05601	-1.40122	-1.58465	0.16675	1.11457	-0.23349	1.75944
0.26461	1.40755	-0.48466	-0.404	1.17902	-0.0519	-1.01371	1.09939	0.43603
0.26718	0.02468	1.11753	1.29491	-1.76265	-0.93375	-0.18516	0.34011	-0.3432
0.26975	0.45987	0.00711	-0.03986	-0.99556	0.76396	0.51177	0.65837	-0.01533
0.27231	0.87429	-0.45158	2.06917	-0.65413	-0.04113	-0.14053	-0.53388	-1.10734
0.27488	-1.58422	-0.10714	-0.07087	-0.08557	-0.18763	-0.17313	0.28614	-0.00674
0.27745	-0.51715	0.42256	-2.03848	1.56421	-0.69255	-0.13369	-1.4093	-0.03328
0.28002	-0.76741	0.16056	1.2879	-1.12582	1.52619	2.46612	-0.92916	-3.28512
0.28259	0.4349	-1.05521	2.24762	0.37865	-1.11015	-1.50036	-1.65323	-1.72453
0.28516	1.45254	-0.02068	1.04458	0.72663	-1.56804	0.29863	-1.40538	0.97221
0.28773	-0.39465	1.24267	-2.81678	-2.02303	1.66208	-0.14239	-0.16084	1.33754
0.2903	-1.04415	-0.10926	-0.76025	1.51034	0.61255	-0.16759	0.20764	0.24176
0.29287	0.74502	-0.70518	-1.22298	0.66871	0.90051	-1.72872	-1.22043	-0.99678
0.29544	0.3256	0.73455	2.37112	1.73678	0.2491	1.2286	1.53959	-0.14279
0.298	0.0014	-0.69185	-0.79207	-0.09024	0.41358	-1.65515	-1.09218	-0.25649
0.30057	-0.48581	-0.28212	0.83554	0.80292	1.34957	0.5507	0.69362	0.19884
0.30314	-0.6675	-1.62009	0.08047	0.8148	-0.05324	-2.01834	-0.48902	0.68276
0.30571	0.88372	-0.00406	-0.95045	0.7993	-0.86641	0.81137	-0.04883	0.5252
0.30828	-0.1787	0.90037	1.70605	-2.3606	0.81621	0.04359	-0.32172	-0.02178
0.31085	0.7563	0.69859	0.53712	-1.07888	1.64438	-0.77896	-0.09889	-1.21911
0.31342	-0.40652	-0.27667	1.48588	0.61867	0.64077	-1.63259	-1.4018	-1.84569
0.31599	-0.18401	-0.1507	0.36625	0.43794	-1.31933	1.02734	-0.68617	0.84124
0.31856	0.47767	-1.18311	0.30745	-0.05779	-0.00511	0.11786	-1.98565	-0.75067
0.32113	0.73616	0.61241	1.82762	0.29971	2.08186	-0.23631	0.74314	-1.0952
0.32369	0.15543	-0.77525	1.11908	0.23519	2.18197	1.46541	0.55455	-0.86906
0.32626	-2.1485	-0.44118	0.73028	0.56614	-0.1264	-0.28539	-0.21497	-0.09431
0.32883	-0.88288	0.38028	1.23951	-0.95872	-0.38007	-0.53279	-0.79882	0.30094
0.3314	2.30999	0.02178	1.63649	0.69621	0.87397	1.28665	0.10175	0.93622
0.33397	1.8847	-0.88562	-0.12556	0.29126	-0.05598	-0.62486	-0.37142	-1.61253
0.33654	-0.81976	-0.187	-1.0138	0.85243	0.86571	0.41502	0.95303	-2.38269
0.33911	-0.10659	1.05055	-0.9002	-0.21511	1.22393	0.62771	-0.43966	-3.03383
0.34168	0.7319	-0.42185	0.23198	1.13367	-1.89255	0.35275	0.18273	-0.24657
0.34425	1.00541	2.38702	2.14497	-0.80496	-0.80095	0.46358	-1.71758	-2.64918
0.34682	1.28602	1.05591	-1.80192	0.20626	-0.13113	0.06384	-0.27809	0.85105
0.34938	-1.08375	-1.98025	-0.89314	0.64505	0.36591	0.93001	0.91798	-2.14938
0.35195	-0.2816	-0.37598	-0.97372	-1.27352	-0.1165	0.93395	0.47169	0.99841
0.35452	-1.53437	0.29563	-0.74325	-1.59968	-2.72673	-0.36082	-1.08201	0.30214
0.35709	0.72137	1.60253	-0.01772	-0.90241	0.15958	0.72684	-1.3397	-0.8288
0.35966	1.77916	-0.19923	1.56736	-0.77836	1.11886	1.97952	-0.04925	-0.84589
0.36223	1.26731	0.73189	0.26301	1.30351	1.34385	-0.19912	-0.5069	0.01558
0.3648	-1.13125	-0.1312	-1.01864	1.38896	1.26101	0.48898	0.03282	0.4624
0.36737	1.20257	0.38291	0.46209	-0.04638	-2.25145	-0.28037	1.27653	-1.1285
0.36994	-0.23208	-1.20242	0.55265	1.07127	-1.22667	0.21282	-0.33533	-1.09938
0.37251	-0.32737	1.98705	0.37003	1.26581	0.78554	-0.25261	0.08245	0.62042
0.37507	0.44759	1.29154	0.16928	0.9179	-0.5666	1.77139	0.77915	1.01923
0.37764	0.39697	0.23134	0.99129	0.82047	0.95517	-0.4309	1.12168	-0.63867
0.38021	2.24135	0.60974	0.60881	-0.13115	-0.65746	0.48634	0.61048	-0.82394
0.38278	-0.65617	0.46771	-0.31814	0.23848	0.58021	-1.36908	-0.2979	0.41312
0.38535	1.9364	0.49254	0.44019	-1.54123	1.01465	-0.48675	-0.07715	0.13736
0.38792	0.24182	-0.084	1.31148	2.15623	1.77494	-0.14474	0.00299	-0.52796
0.39049	-0.27248	2.2349	0.10806	1.79127	-0.00854	1.08264	-0.676	-1.46537
0.39306	0.21522	-0.90461	1.24552	2.16805	2.05265	0.92271	-0.25532	-0.18738
0.39563	-0.67909	0.34181	-0.05266	0.50537	0.07267	0.56074	0.64866	-0.62608
0.3982	0.56135	0.43268	0.70302	-1.5452	1.41675	1.01181	0.44946	0.90312
0.40076	0.05692	0.07198	-2.63455	2.49906	-0.29814	0.40148	-1.66891	-3.10637
0.40333	2.44357	-0.44737	-1.39423	-0.07425	-0.18971	-0.86788	0.73052	-2.48694
0.4059	1.11053	-0.77265	1.33157	0.71224	0.88432	0.58771	-0.39041	1.64511
0.40847	1.55713	0.20737	1.72835	-0.11951	1.04042	-2.09674	1.07127	0.13337
0.41104	2.07247	-0.82349	-0.65987	0.18584	-1.65854	0.23426	-1.49878	1.76846
0.41361	-0.46368	-0.66774	0.34271	-1.28992	2.96466	2.91803	-0.4709	-0.84072
0.41618	0.79896	-0.03277	1.30741	0.81676	-0.07035	1.75768	-0.23502	-1.07265
0.41875	-0.63217	0.20788	-0.69427	0.84039	0.44392	2.23115	0.82319	-0.32299
0.42132	0.48738	-0.86584	-1.1094	0.2303	0.00908	-0.60915	-0.73439	-1.22791
0.42389	1.44707	0.89693	-0.52974	-1.09663	0.71071	-0.16603	0.59644	0.01717
0.42645	0.76588	-1.22571	1.09498	-0.01722	-0.47114	0.53352	-0.20615	1.524
0.42902	0.37417	0.01097	-0.51814	-0.22818	-0.14303	-1.62166	1.11096	1.17949
0.43159	-1.44336	3.01545	1.96946	0.53902	2.50781	0.28668	-1.00916	-0.63515
0.43416	-0.0797	-0.84505	-0.05752	1.11441	-0.35159	-2.24402	-0.55999	0.54047
0.43673	0.1713	-1.55789	0.6635	1.15422	0.36246	1.05963	-0.98145	-1.67786
0.4393	1.92354	0.03681	-1.50962	1.98983	-0.10002	1.09561	0.79588	-1.45706
0.44187	1.97595	-0.02927	-1.37212	0.21847	0.58128	0.32709	0.35091	0.47683
0.44444	2.08904	-1.5745	-0.45627	1.88271	0.07623	0.02199	-0.58743	1.9128
0.44701	-0.58216	-0.42367	-0.60362	-1.26898	0.60305	2.32093	-0.56917	-0.55493
0.44958	-0.14699	-1.25202	-0.80585	1.22229	1.52619	0.46964	0.4821	-0.67502
0.45214	-1.01295	0.62018	0.14744	1.01455	-0.48652	-1.11632	-0.15288	-1.91918
0.45471	-0.58337	-0.2293	0.71455	0.20473	0.20878	-0.9226	0.06335	2.25859
0.45728	1.07969	-0.04349	-0.96761	-0.53587	0.02918	-0.28816	-0.98531	-0.82229
0.45985	0.45135	0.97989	0.38924	-1.69631	1.86258	0.18422	1.10288	0.92125
0.46242	0.65191	-1.10324	1.33509	0.99462	-2.20528	1.55332	-0.13565	-0.19468
0.46499	-0.29119	0.32661	-0.62333	-0.60512	-1.52906	-0.55231	1.24287	-0.07193
0.46756	-1.92499	-0.19906	-1.669	-0.41336	0.15071	-1.65918	1.08179	-0.39485
0.47013	0.35607	-0.39053	0.19228	-0.59291	-1.62971	0.03609	-0.13303	0.19388
0.4727	-1.34418	0.18587	2.25488	-0.77314	0.37589	1.02428	-2.01492	-1.24508
0.47527	0.34877	-1.16302	0.84387	-0.46874	0.33973	1.66136	-0.84771	-0.3595
0.47783	-1.10962	0.98405	-0.27644	-1.09335	-0.25599	-1.70189	-1.423	0.39399
0.4804	0.72143	-0.23729	0.57207	0.17015	0.58173	0.37989	1.32048	-0.49046
0.48297	-0.37356	1.24025	-0.76218	0.17294	-1.00914	0.64535	-0.24947	-1.78041
0.48554	-1.1964	1.00872	-1.61428	-0.72383	0.02124	-0.70253	0.69096	-2.24055
0.48811	0.18181	-1.4102	0.54933	1.39637	-0.01961	0.25323	-1.08595	-1.25812
0.49068	0.74044	0.18292	0.07075	-0.36763	-1.2336	0.28927	0.21144	0.82032
0.49325	0.41735	0.82454	0.11001	0.12684	0.87818	-1.06273	-0.36023	-1.1131
0.49582	-2.62543	-0.37054	-0.05031	0.642	-1.29374	1.18721	-1.32883	0.33911
0.49839	1.26404	-1.57379	0.42769	-2.63964	0.98603	0.01514	-1.30943	-0.2449
0.50096	-0.13912	1.58178	0.3757	1.96861	-0.62635	-0.23321	0.57856	-0.60169
0.50352	-0.85372	-1.88439	-0.39664	-1.67519	0.168	-0.89776	0.08651	-0.23017
0.50609	0.94884	-1.25651	-1.28695	2.71589	1.31112	-1.06921	-0.48751	0.62398
0.50866	1.43218	0.1385	-0.505	-2.00905	1.22869	0.61492	0.28358	0.25826
0.51123	-1.17504	0.69565	2.79526	-1.18736	1.45969	0.33367	-1.79417	1.71693
0.5138	-0.35666	1.31471	-0.34195	0.13239	-1.9404	-1.93404	-2.06155	-1.21196
0.51637	0.25748	-1.49786	-0.41797	0.16813	0.31447	1.34037	1.21967	-1.91473
0.51894	-0.02185	0.83258	-0.09736	0.68527	-0.26803	0.20697	-2.59714	-0.25614
0.52151	-0.50261	1.02277	0.02803	1.70358	-0.99386	-0.82648	-0.29363	0.66947
0.52408	0.08843	1.31559	0.75441	-0.53593	-0.000276852	-1.68585	0.10341	-0.91866
0.52665	0.15668	-1.55093	-0.67209	0.62291	0.19081	1.0376	0.57916	-0.94711
0.52921	1.75661	0.33663	0.6915	0.15666	-0.55202	-0.62172	1.29361	-0.60069
0.53178	1.7584	-1.1348	-1.00197	-0.00476	-0.46841	-1.3225	-0.32106	1.22318
0.53435	-1.62771	1.1956	-0.71364	-0.71671	-0.73369	0.2114	-1.13327	-2.1828
0.53692	2.0067	-0.77628	-0.78944	1.05368	-0.23929	-0.01848	-0.59006	-1.2698
0.53949	0.39074	0.49368	-1.627	-0.75817	0.02722	1.48166	-1.36803	0.52238
0.54206	-1.84385	-0.35486	0.27386	-1.18616	0.37649	-0.31546	-0.84611	-0.71846
0.54463	0.95728	-0.53275	-1.98722	-0.62596	-0.61951	-0.13106	-1.89944	0.36919
0.5472	1.14925	0.59395	0.65151	-2.00509	-1.02272	2.17651	-1.88766	0.70233
0.54977	-1.39541	-0.11569	0.62568	-0.14787	0.25206	0.41254	-1.02219	-0.87771
0.55234	0.84384	-0.8651	-1.17479	-2.23494	-1.00346	-1.04455	-0.32843	-0.94338
0.5549	-0.32968	-0.44382	-1.45348	-0.90255	1.27885	-0.81585	-0.76693	0.67846
0.55747	0.96483	-0.60635	2.27573	0.47335	0.26199	-0.41297	-0.37883	-0.31002
0.56004	-0.43764	0.96017	-0.35017	1.65578	1.12073	-0.04709	0.11771	0.8755
0.56261	0.03343	0.17992	2.3308	-0.40187	-0.30572	-0.12659	0.00334	0.12404
0.56518	0.78873	0.37856	0.42309	0.65923	0.08038	0.15404	-0.68069	0.39456
0.56775	0.12359	1.14318	-0.28505	0.1205	0.03342	-0.90683	-0.7822	2.16521
0.57032	-0.08382	0.82957	-0.01255	1.30334	0.23442	-0.35352	0.33142	-0.63303
0.57289	0.29838	-0.47685	1.09739	0.98284	0.36547	-0.69964	-1.19722	0.75946
0.57546	-1.22847	-0.36254	0.8348	0.18339	-1.1721	-0.86808	-0.20839	-0.60404
0.57803	1.06022	-0.43604	0.50125	-0.14887	0.45154	0.32292	0.1736	0.56313
0.58059	1.79211	0.84818	-0.72437	0.85514	-1.25847	-0.06092	-0.01457	-0.74138
0.58316	0.03552	-0.66454	-0.0929	1.96804	0.39616	1.55756	1.72854	1.03565
0.58573	0.65406	-1.11998	-1.10827	-0.58412	-1.38465	-1.44408	0.46408	-1.73474
0.5883	-0.27339	0.61114	0.46374	-0.25735	0.84322	1.0102	0.835	-0.36907
0.59087	2.00435	-0.3635	-0.22706	0.20547	1.84038	1.58085	1.13494	-0.80673
0.59344	1.12085	-1.6888	-0.211	-0.39815	0.92907	0.50653	-0.31549	0.31085
0.59601	0.41112	0.24783	1.6187	-0.10956	-0.37819	0.88501	-0.13392	1.38014
0.59858	1.35368	1.44827	0.40659	-0.05849	1.23038	0.8543	0.25023	-0.53688
0.60115	0.51112	-1.5639	0.88435	-1.44619	-0.40266	0.58058	-0.1864	1.02406
0.60372	0.19982	1.21714	0.61535	-1.29837	-0.41101	1.23829	-0.32286	-0.20344
0.60628	-0.25289	0.60081	0.25149	-0.98383	0.93904	-0.08578	0.92283	0.86066
0.60885	-0.321	1.46834	0.89659	-1.87979	-0.22827	-0.67351	1.36078	-0.41841
0.61142	0.01261	-0.37059	2.29799	0.14665	0.579	-0.03615	0.05378	-0.89755
0.61399	-0.33879	0.45913	-0.76744	-0.40213	-0.37432	1.18213	1.26468	-0.71554
0.61656	-0.4812	-0.63249	-0.90763	-0.34318	0.50396	-1.1135	0.86878	0.28
0.61913	1.65198	0.63804	-0.08152	-1.1405	1.11587	0.72343	0.64139	-1.00382
0.6217	0.34414	-0.96692	-1.21325	0.5117	0.29007	0.37237	-0.90153	0.63145
0.62427	-0.08334	1.11883	0.02274	-0.07437	1.28912	-1.34496	0.64422	0.69584
0.62684	-1.23104	-0.8398	0.7883	-1.01881	-0.02136	0.85339	-1.02093	-0.54906
0.62941	0.73728	-2.17965	0.53813	-1.31303	1.3795	0.22403	-0.17378	1.79748
0.63197	1.57622	-0.93747	-1.00045	0.03923	-0.95729	0.18223	0.00456	1.52343
0.63454	-0.2501	-0.30265	-1.22311	0.68177	1.02591	0.66559	1.51185	1.45713
0.63711	-1.25915	0.02821	1.68347	0.71356	-0.20625	0.57379	-0.05799	2.10866
0.63968	-0.09894	1.42269	1.82182	0.93949	0.91506	0.37312	0.47165	-0.44033
0.64225	0.6744	-0.28971	-1.5748	-0.40578	1.62756	-0.43746	-1.34472	-0.63022
0.64482	1.10708	1.81109	-0.25739	0.07422	0.54089	0.79528	2.06319	-0.13546
0.64739	0.66293	2.26171	-1.4734	0.56152	-2.03205	-0.37118	0.27445	1.45211
0.64996	0.25692	-0.76554	1.02558	1.14512	1.11043	-0.35263	-0.84445	1.75015
0.65253	-0.15372	0.12603	-2.07736	0.79503	-0.17237	0.58301	-1.19736	0.60416
0.6551	-0.94829	1.47973	-0.38887	0.88572	-0.04564	0.11713	1.27875	-0.76909
0.65766	0.08719	0.43382	-1.17129	1.63072	0.44603	-1.11588	1.2381	0.41977
0.66023	-0.52855	1.4066	2.15992	-0.23104	0.16899	0.42803	1.19588	1.02318
0.6628	-0.63745	-0.91315	-0.88854	-0.58608	-0.52231	1.02917	1.16192	1.17255
0.66537	-1.02313	-1.7629	1.1904	0.24028	0.75457	-0.97837	0.42315	1.76353
0.66794	-0.44894	-1.36542	-0.1614	1.4079	-0.15262	-0.61841	0.74504	0.13994
0.67051	1.464	1.38678	0.61834	0.61969	1.50218	0.859	0.39281	0.79632
0.67308	0.22524	-0.30017	-0.84968	-0.46279	-0.85692	-0.54994	-1.84229	2.01978
0.67565	0.53141	-1.01922	-0.14022	0.45035	-1.12327	-0.40981	0.1627	1.24146
0.67822	0.60543	-0.29276	-0.80918	0.51033	-0.23268	0.18006	-1.63446	0.72439
0.68079	2.23997	0.4257	-0.99581	-0.08917	0.10858	-0.22283	-0.99886	-0.08202
0.68335	-0.36187	-0.77338	-0.3095	-0.65781	-0.7774	0.45591	1.14006	-0.08627
0.68592	-0.05028	0.24603	0.82529	0.09835	0.02585	-0.06537	-0.00544	0.12713
0.68849	-1.32102	-0.62403	0.68883	1.30017	-0.58058	0.69725	-1.03633	0.39694
0.69106	-0.24696	-1.06024	0.85473	0.30764	0.81229	0.18244	-0.04232	0.92375
0.69363	-1.4142	-0.51312	-0.80095	0.10309	-1.32848	1.2104	0.31326	0.70912
0.6962	0.57204	0.06783	1.16584	1.04569	0.55083	0.29312	-0.61432	-0.23112
0.69877	0.51778	1.25411	1.36522	-0.50851	-0.86779	-0.21432	-0.71929	-1.17473
0.70134	-1.69533	-0.60763	-1.66026	1.09043	-0.78345	-0.22201	1.60706	-1.29107
0.70391	-0.00379	-0.87107	-1.71635	0.71437	-0.08069	0.98167	1.23088	1.39125
0.70648	0.89947	-0.70596	-0.62509	-0.2144	-0.83864	-1.58264	0.76819	-0.77323
0.70904	-0.78392	-1.49698	-1.01747	-0.09166	-0.74048	-0.21201	0.22071	0.63788
0.71161	1.67396	-0.97657	0.42102	-0.30224	-1.89338	0.3748	2.53537	-0.99126
0.71418	-2.133	-1.21113	-0.18448	1.50794	0.36773	1.77541	0.80455	-0.52279
0.71675	-1.39523	-0.80403	-0.6597	-0.368	0.02486	1.19476	0.56606	-0.05839
0.71932	0.04778	-1.5754	-0.85152	-1.07179	-0.40285	1.84847	0.88496	-0.30613
0.72189	0.75077	0.5641	-1.09223	-0.06303	0.80446	0.91654	0.63532	0.87444
0.72446	-0.08488	-0.30309	-0.94893	0.10605	-0.81209	2.0926	1.24298	-1.01194
0.72703	-1.62921	0.03607	-0.07132	0.17108	-1.71446	-0.9515	0.1545	1.85146
0.7296	-0.54646	-0.40903	-0.05015	0.8738	0.36398	-1.30277	-0.23253	-0.99702
0.73217	-0.04207	0.37191	-0.728	-1.67538	0.4347	1.64962	0.00751	1.20489
0.73473	1.1666	-0.774	-1.14643	1.26916	-0.03779	-0.18982	-1.34022	0.79332
0.7373	-0.12712	-0.2762	-0.91942	0.14595	-0.73046	-0.89966	2.78978	-0.01943
0.73987	0.42717	-0.61819	-1.28125	0.52564	-2.43516	0.62851	1.4988	2.35802
0.74244	0.2644	-0.2907	-0.69886	0.38058	-0.33593	0.14551	-0.66032	1.21885
0.74501	-1.38234	-2.01493	-0.62777	-0.07705	-0.56171	0.08662	0.41759	-1.02058
0.74758	0.51547	0.54624	-0.22773	-0.56561	0.63999	-0.44523	1.47535	1.26173
0.75015	-0.39565	-0.03468	-1.97831	-0.70916	0.16991	-0.43321	0.06204	2.10954
0.75272	-0.80092	-0.56033	0.44288	-0.97491	-1.18568	0.65364	1.51788	-0.31978
0.75529	-1.33634	-0.16427	-1.50944	-0.584	-0.29929	-0.38887	-0.40003	1.58255
0.75786	-0.31886	1.21035	-1.31616	-1.32042	-1.3098	-2.40295	0.40309	2.75423
0.76042	-1.48169	-0.53582	0.8302	-0.69278	1.43046	-0.09831	-0.91998	1.66184
0.76299	0.67113	1.26908	-0.2696	1.13347	0.49895	-1.83632	0.17102	1.33238
0.76556	-1.71603	-0.3945	-0.29657	-3.37247	1.90959	1.73379	-0.01212	-0.01277
0.76813	0.28347	-0.79768	-0.12944	-1.08138	0.42156	1.04265	0.35026	1.77249
0.7707	1.64032	-0.23168	-0.12608	-2.12204	-1.05471	0.95983	0.80541	-0.39674
0.77327	0.65936	0.13721	0.60794	0.37611	1.65486	0.51873	-0.20363	0.84529
0.77584	0.34778	1.65985	-0.24236	-0.77522	-1.43973	0.99276	0.97754	0.16807
0.77841	-0.49733	0.28787	-0.23228	0.61768	1.31099	-1.01898	-1.12391	-0.84392
0.78098	0.23656	-1.48768	0.76171	0.87941	0.08672	-0.44259	-1.61817	-0.22851
0.78355	-1.24067	0.57696	1.756	0.41655	0.18283	1.59917	0.24749	0.47527
0.78611	0.17526	-1.30897	1.36777	-1.36539	-1.21047	-0.7579	0.69821	1.30993
0.78868	-0.17022	0.93843	-0.12533	-0.26361	0.88183	1.72592	-1.43807	1.42409
0.79125	-0.96451	-0.51784	-0.17905	-0.02168	-0.58221	0.1303	1.07176	-0.26134
0.79382	-1.38367	-0.1236	-0.84537	0.20049	0.20755	0.55121	-0.45545	0.80829
0.79639	-0.9349	-0.07753	0.38062	-0.09877	0.62173	-0.03741	1.63073	-1.10582
0.79896	0.17682	-2.78735	-0.22833	-2.27509	-0.09681	0.70248	-0.25242	-0.02834
0.80153	0.35412	-1.13751	0.58573	-1.22696	0.23626	0.90428	1.55499	-0.48212
0.8041	-1.47735	0.60643	-0.79325	-0.3202	-0.92067	-0.55312	-0.42477	0.29522
0.80667	0.84744	1.47471	-2.02559	0.18164	0.2818	0.24122	0.82782	0.67686
0.80924	0.60784	0.64896	-2.30259	1.52352	0.36716	-1.56556	0.33975	-0.70723
0.8118	-1.34649	0.79105	1.2885	-0.35941	-1.7156	-0.92709	1.36334	-0.93106
0.81437	0.99786	-0.52839	-0.09209	-1.32244	1.59878	1.22753	0.92872	1.50203
0.81694	0.07282	-1.69778	0.04101	0.71137	-0.30718	-1.28902	1.97696	0.35594
0.81951	1.30495	0.3777	0.93333	-0.65861	-0.25387	-0.45356	0.8733	-0.25047
0.82208	-0.526	1.68293	-0.58649	0.02862	-0.15409	0.10848	-0.35622	-0.12904
0.82465	-1.38789	2.07177	-0.95733	-0.43631	1.01678	-1.00597	0.32351	-0.8732
0.82722	-1.64455	-0.63568	-1.63285	-1.39983	-0.47204	-2.1959	-1.81799	0.25281
0.82979	0.2834	0.40723	0.11739	0.41285	1.33985	0.552	0.08654	1.65194
0.83236	0.41293	-0.63786	-0.24548	-1.16166	-0.35998	0.27814	-0.5992	0.32413
0.83493	1.19683	-0.41325	2.80067	-0.24635	-2.59646	0.75764	0.35711	1.68121
0.83749	-0.49244	-0.7654	-0.55064	-0.2777	-0.75685	-2.19389	-0.45083	-0.32747
0.84006	0.98911	-1.48477	2.63129	-1.65141	1.57958	0.45147	0.7754	-0.14057
0.84263	0.70219	-0.41208	-0.5069	-0.11824	-1.28587	0.8599	0.24154	-0.31047
0.8452	-0.91183	-0.98593	-0.08752	0.26075	-0.86641	-0.3741	1.98398	-1.14082
0.84777	-1.16239	-1.1221	0.83167	-0.65137	-0.52562	-0.02643	-0.06161	1.91851
0.85034	-1.39138	1.25874	-1.04841	2.01096	-0.29093	-0.28463	1.02443	0.61163
0.85291	0.00993	0.58896	0.92722	1.04957	-0.87156	-0.47392	0.88434	0.64205
0.85548	-0.35636	0.12157	-1.92885	2.38514	0.59684	-0.80649	-0.81887	1.74665
0.85805	-0.1727	-2.23631	0.07978	-0.63385	1.05616	1.36121	0.53133	0.38862
0.86062	-0.67978	1.48417	-0.44278	2.21432	-1.08652	0.37068	1.81815	2.18946
0.86318	-0.45102	-0.54275	-1.63556	-0.8623	0.12927	-1.02104	-0.97275	1.33694
0.86575	-0.0534	0.33316	-1.11303	0.37953	-0.45542	-1.61775	1.16857	0.6052
0.86832	-1.33598	0.23196	1.58463	-0.55461	0.64851	-0.5022	1.48474	1.36634
0.87089	1.61082	-1.22072	-0.17742	-1.22298	0.51469	0.65197	-0.99588	-0.10514
0.87346	-0.33719	-2.1016	1.68577	0.11375	2.39381	1.95441	-0.2776	1.76645
0.87603	-2.14829	-2.18246	-1.67528	-0.82083	-1.14471	-0.21953	1.54286	0.93606
0.8786	-1.65876	-0.86769	-0.14592	0.19348	0.51528	0.27224	1.8339	0.90754
0.88117	1.7534	-0.9625	-0.32191	-0.44911	-0.34849	-0.8824	0.1047	0.74546
0.88374	1.42685	-2.89672	-0.00345	-0.03043	0.53482	-0.80947	1.45741	1.38132
0.88631	0.22104	-0.0069	-1.10808	0.77009	-0.63353	0.72604	0.86532	-0.58884
0.88887	-0.78244	0.20992	-1.71452	-1.29402	0.65659	1.64842	0.3673	-0.94337
0.89144	-2.62394	-0.76645	1.2838	-0.47789	-1.57511	-0.29734	1.53189	0.4443
0.89401	0.21678	-0.613	-0.05303	-0.40987	0.93981	-0.58974	-1.01881	-0.29085
0.89658	-0.03635	-1.30547	0.74935	0.62148	1.88061	2.06054	2.07132	0.99529
0.89915	0.01951	-0.20524	-1.36257	-2.8494	0.73577	0.81129	0.80778	1.22911
0.90172	-0.75949	-2.98268	0.66663	-1.58159	0.85062	-0.73935	0.70287	2.18935
0.90429	-1.29466	0.04989	-0.0741	-0.00166	-0.0054	0.36991	-2.05346	-0.55791
0.90686	0.32884	1.40525	0.43765	-0.5022	-0.56673	1.60188	1.42843	0.76
0.90943	0.36503	1.54528	-0.00593	-0.84841	0.34941	0.43066	0.92175	-0.00658
0.912	-2.48774	-0.70604	0.27275	-1.18775	-0.93106	0.36157	-0.12694	0.5333
0.91456	-1.42987	0.2028	-0.61597	-0.45333	-2.56232	1.50307	2.05576	-0.16866
0.91713	0.8153	0.45252	0.86256	1.29972	0.6974	0.42773	-0.60795	1.17734
0.9197	1.41645	-0.0019	-0.57997	0.33835	-0.70319	-0.97722	0.46996	0.27362
0.92227	-1.69686	0.06487	0.56348	-1.77284	0.01879	1.08922	0.94396	0.83054
0.92484	-2.23858	1.29277	-0.98446	-2.77934	0.28562	1.25345	0.70891	0.65494
0.92741	1.69011	-1.14974	-0.03662	-0.41459	-0.93944	0.75717	0.50192	-1.17946
0.92998	0.52906	-1.15794	0.46398	-1.54282	-1.44934	-0.42242	-0.99073	0.86857
0.93255	-1.90304	1.98468	-1.70831	-0.85227	0.07146	0.72017	1.00823	-0.7923
0.93512	0.66676	0.54095	0.20821	-0.35227	-1.54118	0.01991	-0.83239	0.34125
0.93769	0.39629	-0.53831	-1.96597	0.65826	0.19027	-1.20542	-0.40659	-0.38064
0.94025	-0.90667	-0.26973	-1.74228	-0.17328	0.85825	-0.00932	1.48708	0.20593
0.94282	-0.46837	0.22152	-1.02584	-0.89242	1.20771	0.95462	-0.89982	0.43134
0.94539	-2.15488	-0.65727	0.45558	-0.41542	-0.07064	-0.35236	-0.33103	0.54885
0.94796	-1.60825	1.16118	-1.86182	-1.31988	-0.4551	0.6754	-1.39652	0.76185
0.95053	-0.29765	-1.12875	-0.58742	-2.38767	-0.45103	1.08274	0.93567	-0.01517
0.9531	0.73975	0.51402	1.55314	1.45616	-0.87847	1.09455	1.52353	0.14381
0.95567	0.13612	-0.03978	-0.07848	-1.19299	0.57199	2.17409	0.96875	0.44919
0.95824	1.16311	-2.00451	0.3766	1.44009	-1.0558	0.00371	2.00566	-0.03054
0.96081	-1.31746	-0.19493	-1.05632	-0.3129	0.28862	1.01143	-0.65579	1.44059
0.96338	0.64379	-0.3026	-1.70285	1.55133	-0.80286	-0.40453	0.95417	-0.09711
0.96594	-1.87979	0.42791	0.0511	-0.41345	0.46017	0.93375	-0.24457	2.30862
0.96851	-1.66135	-0.88794	0.16872	-0.63338	0.4284	-0.6909	0.25651	-0.55587
0.97108	0.83368	-0.46331	0.36447	-0.12144	-2.23756	1.04992	1.3219	0.35369
0.97365	-1.21749	0.59108	0.0827	-1.89802	0.69159	0.58941	1.02204	1.2469
0.97622	-3.12707	-0.35371	-0.85864	-1.59264	0.00768	0.89739	-0.10353	0.74119
0.97879	-0.21971	-2.6695	-0.26149	1.1785	1.92799	-0.40655	-1.29934	-0.67795
0.98136	0.18824	-0.65449	0.54418	-1.12913	-1.68878	1.24086	-0.27089	-1.79734
0.98393	0.70663	-0.09306	0.3213	0.27217	-0.30149	0.38416	1.39161	1.10146
0.9865	-3.0735	1.07334	0.23952	-0.34373	-2.23117	-1.27098	0.01152	0.11181
0.98907	-0.86964	0.77416	1.02474	0.24274	-0.46845	0.54174	1.69998	-0.14834
0.99163	-1.92708	-0.59666	-0.80261	-1.46575	-0.3948	1.58844	-0.87141	0.64659
0.9942	-1.84461	-0.43669	-0.86078	-0.03647	0.89022	0.76224	-0.56357	0.45449
0.99677	-1.06915	-0.14754	0.20837	-0.93015	0.70081	0.14084	1.80362	1.92707
0.99934	1.15302	-0.77869	-0.04652	1.17925	0.56144	0.51146	-1.05166	-1.16466
1.00191	-0.39632	-0.96788	-0.58189	-0.9775	0.31905	-2.25028	-1.85821	1.21039
1.00448	-0.28384	1.67236	-0.06863	0.77259	-0.71147	1.01599	-1.26971	0.35753
1.00705	0.25023	-0.79454	-1.38529	-1.35056	-0.32506	-0.62521	1.1003	-0.50577
1.00962	-1.11285	-0.18509	-0.17474	0.40801	-0.58389	1.8967	0.25597	0.64499
1.01219	0.65093	0.06071	0.48855	-0.443	1.56365	-0.14265	-0.11903	-1.02208
1.01476	-0.90742	0.67541	-1.01815	0.15233	-1.37769	-1.94632	-0.78578	1.64557
1.01732	1.08208	-0.0408	-1.35848	-0.95796	-0.26118	-1.05657	0.0501	-0.1506
1.01989	-0.86933	-1.52149	-0.02954	1.37255	0.68264	-0.78465	3.36649	0.97656
1.02246	0.12279	-1.51013	-0.13142	0.61208	-1.59622	-0.52369	0.68103	0.2787
1.02503	1.40708	1.65491	-0.70597	-0.80896	-0.86703	-0.18621	-0.24251	0.21313
1.0276	-0.23497	-0.77203	1.12057	-1.3062	-0.76149	-1.47133	0.04816	-0.27027
1.03017	0.57481	1.30394	-1.04537	0.3151	0.79111	-0.37579	0.51836	0.67824
1.03274	-0.23575	-0.51926	-0.61461	0.0745	-0.2016	1.05366	-1.37347	1.82973
1.03531	0.90802	1.18546	-0.64942	-3.23462	-0.37659	-0.99956	1.08127	1.10148
1.03788	-2.03006	-0.75311	-1.20659	-1.60156	-0.98915	-2.13844	0.94212	-0.22655
1.04045	-0.20083	-1.35795	0.85832	-2.579	-1.29398	-0.62581	-0.0966	0.58968
1.04301	-1.07215	-1.34287	-1.73354	1.49922	-0.8474	0.2985	-0.34803	0.76253
1.04558	-1.15139	0.65167	-0.21072	2.15246	-1.07925	0.86895	0.3781	3.16113
1.04815	-0.21203	1.633	1.29353	-0.11278	-0.51903	2.1251	0.7907	1.47051
1.05072	-0.59918	0.11452	-1.56449	-0.22256	-0.15796	1.04095	0.20704	-0.63609
1.05329	-1.17254	1.04979	-0.78351	-0.62909	-0.05768	0.16105	1.87695	-0.18609
1.05586	1.51932	-0.21294	1.36395	0.27056	-0.9487	0.85219	0.86106	0.55925
1.05843	0.04864	-0.02628	0.09928	-1.20256	0.31787	-1.15308	-0.58228	1.68518
1.061	0.68408	-1.07708	-1.40626	0.67328	-0.55171	-0.67435	-0.03759	-0.62442
1.06357	-1.79996	1.41071	-0.92234	-0.12741	-1.21089	0.17627	1.73695	-1.51857
1.06614	1.30041	-1.15377	0.50449	-0.32217	-0.30599	-0.45638	-1.76648	0.0959
1.0687	-2.78085	0.52294	-0.70636	0.19236	-1.71674	-0.82698	-0.27589	0.3978
1.07127	0.0495	1.23335	1.31133	0.2433	-0.565	1.73423	0.9677	-0.01467
1.07384	-0.0461	0.2959	-0.2055	0.90334	-0.61606	-1.78041	0.56616	1.11759
1.07641	1.02833	-0.87261	0.94288	-0.78433	-0.81585	2.6183	1.07089	-1.21824
1.07898	-0.03073	0.00493	-1.32886	0.01888	-0.5326	1.1927	1.2629	0.53893
1.08155	-1.65177	-1.66554	0.64059	0.10681	1.17912	-0.00472	0.76353	-0.01254
1.08412	-0.27052	-2.03318	1.49059	0.08594	-0.57766	-1.96843	1.083	0.18242
1.08669	0.7902	-0.84156	0.05835	0.14433	2.0575	0.38191	-0.08732	-1.3416
1.08926	-1.34991	-0.16745	-2.09194	-0.14464	0.49257	-0.09158	1.07193	-0.84301
1.09183	0.54174	-0.08893	0.57261	0.32044	1.00303	0.81338	-1.14973	0.78927
1.09439	0.67556	0.00653	-0.23611	0.82188	0.76035	0.81805	1.93645	-1.55594
1.09696	2.10385	-0.13625	0.29719	1.321	-1.58339	-0.7328	-0.34534	0.45681
1.09953	-0.65411	-0.87832	-0.14326	-1.24372	1.67135	-0.19259	0.12947	1.44685
1.1021	-0.83549	-1.12823	-0.58657	-0.17336	1.05467	-1.90234	1.21224	0.69399
1.10467	0.09795	-0.37588	-0.23778	0.71785	-1.4936	-1.50274	-0.93145	1.14193
1.10724	-0.4052	-0.67845	0.17452	2.50339	-1.32972	2.39345	0.90102	-0.94499
1.10981	-0.62309	-0.40756	1.85826	-1.4958	1.25908	-0.49603	-0.85461	0.57261
1.11238	1.19977	0.17899	0.21544	-0.58326	0.55988	-0.21583	-1.4624	0.56261
1.11495	1.33626	0.77123	-1.57091	0.44167	-0.43454	-1.70919	0.62447	1.03147
1.11752	0.04213	1.48798	0.29989	-0.31995	-1.44241	-0.1313	-0.38475	0.212
1.12008	-0.10095	-0.99607	0.29911	-0.78509	0.52389	-0.31663	1.45237	-1.26734
1.12265	0.58537	-1.01085	-1.50275	-0.78637	-0.94776	-0.18578	1.05449	-0.35586
1.12522	-0.12694	-0.18963	-0.97442	-0.01904	-0.37912	0.57571	0.41034	0.63153
1.12779	-0.47835	0.01757	-0.96783	0.45306	0.24007	-0.06046	-0.1067	0.29884
1.13036	-1.04631	2.96585	0.57282	0.79276	1.16167	0.26235	-0.86331	0.26019
1.13293	0.3085	-0.49976	-2.14058	0.49097	-0.29519	-0.66427	-0.4774	0.10464
1.1355	-1.02826	-0.60439	-1.77228	0.79034	-0.24338	1.52001	0.48545	-0.9057
1.13807	0.20021	-1.85311	-0.53057	1.02803	0.37417	1.20113	-0.25784	-1.22688
1.14064	-1.17633	2.0531	-0.17744	0.5218	1.37948	0.00777	0.90358	1.69479
1.14321	-1.26014	-0.24613	-2.01681	-0.22197	0.38811	1.0277	0.99424	-0.26952
1.14577	-0.08741	-0.96237	-0.14419	-1.14722	-1.52832	0.43087	-0.04156	-0.28043
1.14834	1.19436	0.544	-0.30298	0.87048	0.04803	0.69313	-0.22219	0.83589
1.15091	-0.16	-0.19509	-0.11156	-0.13753	-0.12928	1.46199	1.5599	0.53683
1.15348	1.53027	-0.57451	0.61747	-0.48166	-1.57026	-0.90549	-0.55123	0.3853
1.15605	-1.03161	0.25457	0.3354	-2.24508	-1.69836	-0.86082	1.37308	-1.15543
1.15862	-2.25483	-1.4655	0.2034	-0.21064	-1.86059	0.88955	1.30527	-0.88851
1.16119	0.01035	-0.33352	-0.86517	-1.60988	-0.83949	0.83272	-0.42326	-1.77598
1.16376	-1.04699	1.07468	-0.7422	-0.12575	0.81739	1.5334	1.55807	0.36139
1.16633	-1.25971	0.61735	-1.59224	0.79197	1.6109	0.35143	2.19721	1.80312
1.1689	1.23956	0.48735	-1.70292	1.04606	0.93021	-0.76891	-1.09711	-1.23907
1.17146	0.18091	1.10345	0.91756	0.13045	-0.97595	-0.66921	-1.0805	-0.29046
1.17403	-0.95161	-1.1804	2.54059	1.34055	-0.99818	1.09557	-0.10692	-1.15703
1.1766	-1.54406	-1.30751	0.05486	-1.14113	1.04252	0.55507	1.54048	0.95279
1.17917	-0.96467	0.94389	0.17446	0.95338	-0.49607	-1.0353	0.40085	-0.57652
1.18174	1.92996	-1.43208	-1.91673	2.03578	-0.20168	0.46438	-0.94052	1.01169
1.18431	-0.43013	1.54595	0.47041	1.8632	0.00405	-0.54712	-0.66298	0.85212
1.18688	-2.2147	-0.70785	-3.08319	-0.11964	1.17211	-0.54291	-0.85559	0.12991
1.18945	2.51762	-1.37989	-1.0931	0.31966	0.0769	-0.20222	0.09574	0.58402
1.19202	0.14469	2.07133	-0.47116	-0.73905	1.74061	-0.69905	0.27888	-0.18583
1.19459	-0.40512	1.51224	-0.5568	0.84522	-0.93918	2.42943	0.93846	-1.27358
1.19715	-0.20536	-0.88536	-1.10044	-0.30476	0.79715	1.4003	2.7205	-1.45409
1.19972	-0.41797	0.08074	-0.3244	1.73309	1.01048	0.05399	0.66923	0.16686
1.20229	-0.88748	0.6621	-1.09226	0.49935	-2.85886	-0.5398	-0.90288	-0.05407
1.20486	-0.64494	-0.11399	-0.40254	-1.02511	0.42586	0.3011	0.23377	-0.59585
1.20743	-1.68403	-0.13189	0.26373	-0.33364	0.74778	-0.2455	2.42483	0.64379
1.21	-0.24983	-1.0869	-0.98128	-0.69797	-0.69863	0.52335	0.39068	-0.15772
1.21257	-2.63638	0.73995	-0.98507	-0.25891	0.23097	-0.259	0.20457	0.30708
1.21514	-0.63066	0.75655	-1.47055	-0.30087	-1.92338	0.16008	1.00039	-0.06034
1.21771	-0.23978	1.11649	-0.36914	-0.44743	1.1887	-0.99534	1.2349	-0.12318
1.22028	0.4652	1.10556	-0.75423	0.08504	1.6489	-0.40799	1.41159	0.04349
1.22284	-1.05172	0.56316	-0.32934	-1.50319	0.47309	0.80614	-1.47969	0.91953
1.22541	-1.67616	-1.5445	-0.36436	0.16638	-0.65445	-2.13043	1.25465	0.45128
1.22798	-0.50983	0.17264	1.02739	1.15074	-0.13223	1.68022	-0.09486	2.01777
1.23055	1.25903	-0.59268	-0.13338	-1.60961	0.71815	-1.79498	-0.83607	-0.89489
1.23312	-0.59087	0.58063	2.18822	0.55579	-0.19889	0.81494	0.60467	0.61823
1.23569	1.25965	-0.25622	-0.13772	-1.87472	-1.90586	-1.28108	0.31956	0.59518
1.23826	1.7047	-0.47943	-3.00484	1.392	0.576	-0.41795	-0.57292	-0.30083
1.24083	0.12123	1.02306	-1.82395	1.00493	1.13628	0.49615	0.49857	0.76758
1.2434	-0.37039	-0.29006	1.03625	0.41637	-0.01517	0.08892	-1.78395	-0.17299
1.24597	1.56025	-0.34443	-1.87643	-0.59971	1.14469	-1.3728	0.54837	-1.56453
1.24853	-0.42314	-0.64295	0.42472	0.92934	-0.26589	-1.97379	1.80172	-1.08543
1.2511	-0.48236	-0.72658	1.53336	-1.61546	0.39933	-0.32599	1.50572	-0.26306
1.25367	-1.46761	0.4603	0.3942	-1.8925	-0.22891	0.96447	-0.93676	0.46467
1.25624	1.18463	-0.18056	-0.33453	-2.96305	0.98069	-1.88473	0.11783	0.6921
1.25881	-0.72584	-1.63853	0.11661	-0.78477	2.66525	0.78364	0.59394	-1.34919
1.26138	0.16996	0.3178	1.23981	-0.11372	-0.28886	0.56169	0.19688	-0.22082
1.26395	0.34894	0.42129	-2.35398	0.9526	-0.13785	-0.35266	0.97431	-1.63831
1.26652	0.14424	-0.73383	1.34209	0.73436	0.04691	2.14667	-1.35638	2.67552
1.26909	-0.44757	0.82546	0.25132	0.09261	-0.79318	2.0211	0.87534	-0.0203
1.27166	0.42069	-0.88384	-0.52519	-1.00518	-1.11867	0.6019	-0.0167	-0.49043
1.27422	-0.39654	-1.82809	-1.17014	0.6865	0.93343	-0.43606	0.28528	4.05914
1.27679	-0.832	-0.13339	0.67074	1.84084	-0.50083	1.34632	-0.57973	-0.54443
1.27936	0.65808	0.83716	0.07236	-1.89623	-0.36191	0.62379	0.36961	1.41291
1.28193	1.27143	-0.18557	1.41706	-0.24893	-1.3154	0.69436	-1.10617	-0.10296
1.2845	-1.82668	-0.18521	-0.42772	-1.0992	-0.16412	0.53911	-0.77913	0.26677
1.28707	1.05165	1.06604	0.52895	2.23003	-1.46285	1.70984	-1.09638	0.90366
1.28964	-0.79014	-1.03134	0.04511	-1.07312	0.63977	0.45115	-0.68587	-1.56245
1.29221	-0.81421	0.22147	0.51349	-0.53803	-1.74054	0.23261	0.0782	3.71894
1.29478	1.49473	0.93775	-1.37929	-1.51722	-0.13935	-0.000152823	2.09458	1.63816
1.29735	-0.20908	0.40048	-0.03355	-1.2514	-0.65294	-1.90736	1.01582	-0.69054
1.29991	-0.09805	-0.37043	3.20202	-0.12271	-1.34311	-0.2291	-0.00911	-0.63751
1.30248	-0.27858	0.54973	-0.84777	0.93074	-1.21818	1.08614	-0.90439	1.15268
1.30505	0.56425	2.11258	0.34442	1.36099	1.9388	0.67528	1.79411	-0.61527
1.30762	0.80039	1.1246	-1.13611	0.21483	-0.19228	0.94443	-0.57888	-0.74721
1.31019	-0.21333	-0.42644	-0.17021	0.85085	-2.82605	2.33798	1.48334	-0.70733
1.31276	1.30625	1.67917	0.09812	0.02985	0.1442	-0.82397	0.10115	0.63958
1.31533	0.72943	-1.68422	-2.12785	0.8485	-0.97191	-1.37353	-0.31768	1.83345
1.3179	-2.42976	0.26375	0.51196	-1.61883	0.20481	1.13229	0.31436	-0.89136
1.32047	-0.66759	-0.42607	-0.96476	-1.3547	2.24128	-0.63193	0.90642	-0.16572
1.32304	0.66186	-1.38323	0.78405	-0.83958	0.18452	0.27167	-0.85489	-0.15161
1.3256	0.49535	-0.01754	-0.25573	-0.35923	-0.95927	0.63763	0.41496	-0.57406
1.32817	1.45288	-0.93655	-1.32941	-0.2604	-0.51467	-1.77554	0.97157	1.02335
1.33074	-0.08618	-0.22982	0.22765	-0.19443	0.03142	-0.3427	0.57686	1.36423
1.33331	0.1934	-0.17435	0.06987	1.80588	0.44853	0.17156	-0.00111	1.16369
1.33588	0.61786	0.27853	-0.33238	0.77919	-0.46632	-0.13305	-0.48768	-1.54567
1.33845	-0.34945	-1.04479	-1.39194	-1.51156	1.30145	-0.62423	1.56426	-0.65184
1.34102	-0.55844	-0.93495	-0.53085	2.25643	-0.37721	-1.69138	-2.07818	-0.06452
1.34359	-0.03095	-0.78824	-1.31779	-0.67883	1.25447	-1.0827	1.31953	1.62043
1.34616	-0.8889	-0.74577	0.07222	0.46445	-0.01267	-0.28088	0.68288	0.24336
1.34873	0.16501	-0.76914	-0.51761	-1.36789	0.32406	0.2577	-0.11759	-0.32207
1.35129	-0.21171	-0.15617	-0.20093	-0.20446	0.25767	-0.25957	-0.80561	0.40161
1.35386	0.55327	1.4616	1.42754	1.23694	1.01707	-0.5333	-0.74068	1.56323
1.35643	1.03025	0.56075	-2.04714	0.88833	0.14509	0.30099	0.98118	0.15507
1.359	0.37841	0.08015	0.2349	-0.03019	-0.09735	-1.45031	-0.22172	-0.18363
1.36157	-0.10235	2.06506	-0.02132	-0.2652	0.51614	0.221	0.53217	-0.8981
1.36414	-0.11318	0.23632	-0.74112	-0.19334	-1.30224	1.48668	0.07519	0.45435
1.36671	-1.60082	-0.60606	-0.64122	0.19614	0.36657	-1.59189	0.34435	0.28773
1.36928	0.21551	0.16562	-0.52069	-0.95602	0.42465	-0.75808	1.63342	2.30505
1.37185	-0.66226	-1.47641	-1.28869	0.96148	-0.02805	0.03195	-1.04626	-0.68982
1.37442	0.62523	-0.32156	0.68157	0.14703	0.29647	-1.34513	-0.35679	1.21485
1.37698	0.71447	0.35544	-0.86251	-0.21242	-0.499	0.47933	-1.08167	0.05442
1.37955	2.2352	-0.25542	1.09153	-0.79628	-0.65439	-1.29633	-0.17076	-0.95866
1.38212	-1.27368	0.52473	-0.15056	-0.40553	-0.27079	1.19217	0.30532	0.05287
1.38469	0.25585	-0.46586	-0.15693	1.17917	0.02937	1.98954	0.12209	-0.31736
1.38726	-0.18866	-0.36396	-0.36945	-0.57944	0.20153	0.42758	-0.13658	0.50155
1.38983	0.75496	0.08739	-0.53087	1.08801	-0.62316	-1.61022	-0.68139	-0.60663
1.3924	0.60935	0.65932	-0.76613	-1.21307	-0.48607	1.66767	-0.20253	-1.76862
1.39497	-1.83496	0.14837	-1.26425	-1.61798	-1.07113	1.40435	-0.40128	-1.26884
1.39754	-0.51893	-2.10074	-1.57711	0.4683	0.69944	0.64543	-0.49016	-1.07811
1.40011	0.03542	0.87627	-1.49215	0.39171	0.74115	-0.63692	-0.96516	1.48466
1.40267	-0.72697	-1.28511	-0.83178	1.17366	0.50229	-0.68519	0.78112	1.47501
1.40524	0.22314	1.44996	0.23923	-1.45348	-0.53944	-0.84783	0.54568	0.96658
1.40781	0.35459	0.18294	-0.33021	1.57974	-0.20367	-1.50724	0.71301	2.16749
1.41038	0.70969	0.90595	0.84941	0.05637	1.45049	0.38574	-1.48673	0.53465
1.41295	-0.18375	-1.39925	-1.02131	1.12855	-0.00663	0.13657	-1.40535	0.01676
1.41552	1.76942	1.63781	0.12665	0.33126	0.82076	0.37502	-0.58652	-0.73121
1.41809	1.08901	-0.21483	1.57054	0.65187	-1.44008	1.3707	0.93826	0.08256
1.42066	0.92773	0.34903	0.96483	-0.9846	1.09912	2.5142	0.49134	0.00815
1.42323	0.54928	-0.04083	-0.7431	1.0573	1.66211	-0.65547	0.17741	0.12311
1.4258	-1.27736	0.20714	1.51938	0.93319	-0.96538	-0.54241	0.43075	1.0372
1.42836	-0.80563	0.23538	-1.18047	0.08377	-0.75991	-0.01202	-0.54596	-2.39144
1.43093	0.38465	0.4451	1.32155	1.15944	2.6107	0.302	0.66374	-0.15949
1.4335	-0.85629	1.2241	-0.21975	0.11908	-0.26845	-0.63636	-0.17457	-0.12876
1.43607	0.08907	-0.47799	-0.24463	-1.15136	-0.57826	0.28544	-0.48381	0.00899
1.43864	-0.26918	-0.15294	0.76494	-0.13832	-1.16683	0.7108	0.46625	-0.66481
1.44121	1.16274	0.05632	-2.98316	0.69693	-1.16756	-0.79846	-0.16548	-0.00332
1.44378	-0.04547	-0.82464	0.34971	-0.72861	0.42334	2.34755	0.06261	0.26316
1.44635	0.02303	-1.00305	-0.49673	-0.204	-0.50838	-1.5026	-0.26028	0.38735
1.44892	-1.45363	0.19185	1.00665	0.74453	1.02617	-1.05684	1.07233	0.08342
1.45149	0.3018	-1.06086	-0.43569	0.71528	0.45721	0.54408	-0.17104	0.11094
1.45405	2.03121	0.91452	-0.07306	0.64084	0.93077	-2.13208	-0.43439	0.14946
1.45662	-0.6153	-0.46757	-0.28055	0.62212	-0.63572	-1.64348	0.76752	-1.04998
1.45919	-0.83798	-0.51227	1.34847	1.19705	-0.77092	-0.65468	-0.13159	-1.60754
1.46176	1.87549	-0.15909	0.89396	0.69669	-0.68871	-0.60899	0.35788	-1.01017
1.46433	-0.27249	-0.77771	-0.79195	0.12414	0.23501	-1.76786	-1.18375	0.20804
1.4669	-1.51202	1.03568	-1.36819	-1.72936	0.94755	0.70641	0.19595	-0.82558
1.46947	-0.49771	-0.1485	-0.44858	-0.62445	-0.62708	-0.21733	-0.42235	0.15271
1.47204	-0.06722	0.30983	-0.87415	0.27587	-0.07546	0.22343	1.08247	0.65717
1.47461	0.6869	0.86272	-0.71363	0.29926	-1.12323	-1.44837	-1.05032	-0.87153
1.47718	0.01236	1.29785	0.18003	1.23641	-0.18132	0.09378	0.8814	-0.90873
1.47974	0.20027	1.83627	0.17982	0.21954	0.42724	0.66009	0.4535	0.18016
1.48231	0.03197	0.94408	1.15	1.05635	0.43361	-0.47688	-0.30742	-0.582
1.48488	1.30182	0.37301	0.23113	-1.91495	0.95523	0.65533	0.73654	-0.02611
1.48745	0.19537	-0.50589	0.10257	2.19919	0.94994	-0.17411	1.27082	0.7182
1.49002	-1.45293	-1.03793	0.51508	0.90723	-0.1765	-0.19676	-2.32054	-0.00652
1.49259	1.14571	0.72275	1.12673	-0.11934	-1.1482	-0.90777	-1.37827	-0.08219
1.49516	-0.30572	1.12951	0.04392	1.15377	-0.75115	0.13077	-0.7022	0.84351
1.49773	0.73156	0.87671	0.47768	-0.18229	-1.51066	0.94108	-0.61813	-0.6243
1.5003	0.3195	1.51451	-2.07044	1.49875	-0.12228	-0.73346	1.20268	-0.81216
1.50287	-0.62145	-0.30092	0.68333	-0.60595	-2.02796	-0.87699	1.1848	0.19591
1.50543	0.23574	0.49971	2.56326	-0.05755	-0.47052	-0.36858	0.93973	-1.95849
1.508	-1.37611	-1.00077	-0.08326	0.39711	1.89807	2.15217	0.55406	2.54434
1.51057	-0.60043	0.55186	1.22352	0.43874	-0.73505	-2.14662	-1.3923	-1.64999
1.51314	1.45494	1.66731	-0.66435	-0.06016	0.35489	0.43521	0.83104	0.16258
1.51571	-0.54364	-2.43039	-0.36787	-1.2506	-0.51005	-0.51236	-0.29754	1.30491
1.51828	-0.01666	-1.97456	-1.51458	2.79138	0.63914	-0.82763	0.72861	-0.48578
1.52085	-0.98934	1.20742	0.59823	-0.61034	-1.14901	0.89957	0.26256	0.24187
1.52342	1.30116	2.5114	0.82745	0.52754	-0.60453	-0.13599	-0.83981	0.35715
1.52599	0.83563	-1.37567	-0.75227	0.10622	-0.00186	0.40852	-0.08714	-0.26131
1.52856	0.15216	-0.02889	1.50719	0.8934	0.1945	-0.37471	0.31406	0.53869
1.53112	0.86133	-1.20178	-0.606	1.6057	-1.01399	-0.02398	1.03127	1.15062
1.53369	-0.1279	-0.15298	0.90634	-0.21888	0.9254	-0.88068	-0.94578	0.41399
1.53626	-1.13912	-2.14793	0.36103	0.68666	-1.76724	0.80173	-0.03746	-1.54871
1.53883	1.79293	-0.58894	0.07137	0.26257	-0.25062	0.24037	-0.24266	-0.63753
1.5414	-0.02278	0.23745	1.26711	-3.03034	0.90063	0.80902	0.90166	0.03089
1.54397	-0.12644	-1.93823	0.37722	1.94509	-0.03138	-0.40864	-2.849	0.18031
1.54654	0.45816	-0.44931	-0.28333	0.69878	0.10249	-1.63555	-0.59036	0.3295
1.54911	-1.26858	-0.99142	1.33719	-0.90887	-0.74147	1.51033	-0.00588	-1.64564
1.55168	-0.85681	0.22817	-0.28305	-1.19192	-0.93201	0.74408	-0.79913	1.40831
1.55425	0.57974	-0.71239	-1.40379	0.1817	-0.13955	-0.44104	-0.86462	-1.44431
1.55681	-0.02764	-1.18791	0.59588	-1.09773	0.62191	0.22488	-0.89204	-1.88627
1.55938	-0.33313	0.10467	-0.62581	1.13391	3.69207	0.16708	0.00697	-0.86747
1.56195	-0.54088	-1.2162	-1.48864	0.35727	1.58054	0.8152	1.29417	-0.85609
1.56452	-0.38061	-0.15185	0.1685	-1.25585	-0.62862	-0.28116	0.92179	-0.28285
1.56709	-0.7389	-0.55769	-0.24905	-0.66521	0.17503	0.38462	0.30111	-0.37123
1.56966	-3.13616	-0.14944	-1.16641	-0.26587	2.18983	0.77102	0.3902	-0.91155
1.57223	-0.90914	-1.90776	1.08482	-0.84672	0.36357	-0.35606	-0.002	-0.00138
1.5748	-1.62408	-0.74296	0.84383	-1.50478	-0.50089	2.06903	-2.16083	-0.5275
1.57737	-0.11017	-1.16391	0.74315	-1.14976	-0.64484	-0.10692	-0.49219	-2.44548
1.57994	-0.20057	0.32545	-0.85139	-0.62949	0.94099	0.93934	0.23664	-0.50822
1.5825	-1.54854	-0.92193	-0.50228	-0.7395	0.29209	-0.99152	0.62345	-0.56201
1.58507	0.66261	0.79612	2.11719	-0.03282	0.34767	0.75389	-0.59612	0.32164
1.58764	0.78985	2.40817	-0.66799	1.31028	1.00979	1.36103	0.76015	-0.51918
1.59021	-0.49916	-0.82143	-2.29604	-0.4308	1.42213	-1.9165	0.85994	-1.66365
1.59278	0.8046	-0.7486	-1.06945	0.10937	-2.66941	1.60551	0.75194	1.87942
1.59535	0.51318	-0.71685	0.05403	-1.16873	-0.53385	0.83699	0.33042	-1.1783
1.59792	-0.13021	0.12654	0.69564	1.09884	-0.82084	0.00532	-0.46385	-1.1969
1.60049	-0.19524	-0.44034	0.65656	0.55512	0.94946	-0.47388	1.57933	0.41055
1.60306	-0.87611	-0.53173	-0.80969	-0.15918	-0.61131	-1.1329	0.95295	-0.65102
1.60563	-0.44722	-1.25838	-0.42778	0.12018	-1.09049	-0.83339	-0.32511	-0.83549
1.60819	-0.75558	-0.80699	0.20685	-0.86386	-1.43322	0.16218	-0.04088	2.76034
1.61076	-0.4885	-0.70477	-0.14476	2.25221	-1.26558	0.60316	1.05369	0.53753
1.61333	-0.96154	-0.09321	-0.04252	-0.47119	0.49473	-2.4325	-1.42824	-0.3869
1.6159	1.14474	-0.38965	0.00398	-0.02501	-0.8288	-0.4384	1.88292	0.45026
1.61847	0.08735	1.26244	-0.22776	-0.12789	-0.58587	0.64693	0.20669	0.25443
1.62104	0.40259	-0.49445	0.51719	-0.23101	-2.48924	-0.04761	0.34365	0.24649
1.62361	0.9473	-0.92791	2.0758	-0.01195	1.8355	0.39522	-0.72743	1.06581
1.62618	-0.05598	-0.23229	0.97304	0.49198	0.16521	-0.49254	-0.54939	0.46935
1.62875	0.45995	-1.50376	0.31066	0.28155	1.03256	-0.34433	-1.69032	0.10789
1.63132	-0.7453	1.13529	0.76585	0.34483	1.49549	-0.73883	-0.34136	-0.1796
1.63388	0.18929	-1.09882	-1.33746	-0.64678	-2.3764	0.34155	0.77525	-1.39287
1.63645	1.07672	0.93704	-1.31563	-1.42047	-0.45364	-1.12327	-0.60226	0.88776
1.63902	-1.99014	-0.08665	-1.77213	-1.22439	-0.45439	-1.01538	0.30848	0.95407
1.64159	-1.0322	0.29908	0.0546	-0.6414	0.55978	-1.43018	-0.74333	-0.10386
1.64416	-2.16997	0.01802	0.14279	-1.06484	0.24326	1.06072	-0.91656	-0.33035
1.64673	0.20039	0.0638	1.66078	0.56312	1.41317	1.25939	0.18414	-1.15079
1.6493	-2.00978	0.01712	-1.1011	1.34896	-0.94937	1.49712	-0.24127	-0.8795
1.65187	1.23028	-1.04395	-0.47065	0.25353	-0.25864	-1.61202	-2.03153	1.60857
1.65444	0.15607	-0.89476	-0.07972	-3.25482	0.65474	-0.96786	0.85344	1.23494
1.65701	-0.08081	-0.58001	-0.07196	-2.08721	-1.14034	0.59306	-1.32123	0.42728
1.65957	-0.31891	0.40435	0.13759	1.17407	-0.10172	-0.7989	-2.11744	-0.69966
1.66214	-0.4453	-1.57706	-0.38528	-2.58986	-1.44842	0.51731	-1.20042	-1.57046
1.66471	-0.90244	-0.17767	0.57817	1.43562	-1.25751	0.35031	1.06828	-1.90003
1.66728	-0.11482	-0.99814	0.10277	-0.42763	0.38647	1.18202	-1.97288	0.47649
1.66985	-0.81964	-1.55351	-0.35421	-0.11411	-0.19374	0.28761	0.45633	0.53849
1.67242	2.07943	0.20005	0.69922	0.06492	0.17303	-1.43701	1.14866	1.07072
1.67499	-1.07947	0.17034	-0.86725	-1.02283	1.24975	-2.08836	0.64246	0.43421
1.67756	-0.58883	-0.41113	-0.57729	-0.12195	0.41973	0.43326	-0.68067	0.47103
1.68013	-1.13465	-0.83995	0.08552	-0.49098	0.28647	-0.43424	-1.20236	0.40413
1.6827	0.39724	-0.00519	0.25989	-0.81315	-0.22039	-1.39806	0.70443	0.00281
1.68526	-1.07668	-0.4647	0.24213	-0.38825	-1.37114	-1.21082	0.07049	-2.23611
1.68783	-1.32455	-0.24628	-0.26467	-2.07355	-1.54991	1.03249	-1.1169	-1.05577
1.6904	-0.79091	-1.28767	0.97123	0.11452	-0.03384	-1.26988	-0.38231	-0.65612
1.69297	-0.1566	0.42762	-0.35021	0.462	-0.57242	-1.04233	0.11541	-0.58233
1.69554	0.39222	0.76805	-1.4972	-0.71593	-0.46324	0.16489	-0.2417	-0.41813
1.69811	-2.21464	-0.99036	0.21278	-1.16664	-1.57168	-0.09104	-0.42367	-2.06804
1.70068	0.10805	-0.01578	1.10849	0.70201	-1.304	1.2113	-0.41503	0.14049
1.70325	0.75895	-1.28278	-1.34286	-0.73403	0.88171	1.70302	-1.28617	-0.7502
1.70582	-0.61745	0.14552	-1.20267	1.03152	-0.10516	-1.58235	-0.6997	-0.63913
1.70839	-1.46737	0.01589	-2.84985	0.85681	-1.84736	-0.11281	-0.92503	-1.5547
1.71095	0.55504	-0.42985	0.45113	-1.43776	-0.57907	-0.48287	-0.01216	0.23318
1.71352	-0.58773	0.13328	-0.77389	-2.40078	1.89698	-1.72848	-0.61974	0.05886
1.71609	-0.00411	1.98902	-1.87767	0.99641	0.33963	-0.53212	-1.13732	0.80325
1.71866	-0.10867	1.81104	-0.01376	0.31994	-1.213	0.3584	-0.92314	-0.11082
1.72123	-0.43348	0.01494	-0.90077	0.15353	-0.57807	-0.98694	-0.29603	1.62372
1.7238	-2.05103	0.5974	-0.19756	1.08597	-0.06569	-0.32681	0.78801	-1.16553
1.72637	-0.07166	0.75928	1.88265	-1.66597	-1.27354	0.83642	-0.61171	0.67306
1.72894	0.28033	1.00412	-0.419	1.31347	-0.1266	-0.57448	-0.15174	-1.58139
1.73151	-0.27582	-0.26368	-0.35156	0.69611	-1.25836	-0.29349	-1.95357	0.15112
1.73408	-0.56219	-0.34474	-0.9916	-1.38337	1.26468	1.04955	-0.55396	1.30858
1.73664	-0.35521	0.58794	-2.25071	-0.14729	-0.05717	-1.06387	0.276	0.64076
1.73921	0.42639	1.06364	-0.85799	-1.36792	0.92061	-0.54296	1.69085	-0.93134
1.74178	-0.47895	1.48508	0.00881	0.31535	-0.71263	-0.45781	-0.97125	-0.04457
1.74435	-0.20984	0.22814	1.17579	1.20092	0.22129	2.08102	-0.89731	-0.35803
1.74692	-0.15153	-0.44936	0.53258	-2.57161	-0.51463	-1.56121	-1.08819	0.44498
1.74949	-0.71622	-0.51224	-1.4353	-1.79488	0.88664	-1.32019	0.20475	-0.53837
1.75206	0.37353	-0.66101	1.16794	-0.0496	0.1827	-0.51409	0.11221	-0.7884
1.75463	1.4208	0.60472	0.7297	0.85383	-0.80784	1.45941	1.27781	-0.45546
1.7572	-1.64285	0.27687	-1.8885	-0.76079	-0.51759	-0.37435	-1.61118	-1.00019
1.75977	-0.84979	-1.58903	0.28293	-0.14815	0.3513	0.57564	-0.31988	-1.18704
1.76233	-0.62335	0.80684	-1.55784	0.46114	-0.5334	-0.30712	-1.31127	0.07675
1.7649	0.96089	-0.85705	0.23891	2.32316	-0.00544	0.19765	-1.87618	-0.99926
1.76747	0.95416	0.20204	0.56967	-1.02755	-0.76292	-0.86202	-1.13882	-0.90651
1.77004	-2.37773	1.23971	-0.45887	-1.38373	1.11974	-1.8526	-0.38037	-0.88008
1.77261	-0.84852	-1.17657	-0.26669	-1.88327	1.30047	-0.51109	-0.93821	-2.57405
1.77518	-0.88992	0.03715	-2.09307	0.21105	0.06653	-0.82669	-1.26128	-1.32459
1.77775	-1.3072	0.85567	1.90367	0.03487	0.59148	-0.13435	0.25087	2.01472
1.78032	-1.05976	-0.65572	1.0147	-1.61052	-0.4169	-1.10449	-0.86519	-0.73532
1.78289	0.15687	-0.36777	-0.38834	1.00243	0.87579	-0.60807	-0.49927	0.20947
1.78546	-2.05323	0.1985	1.25566	-0.56221	-1.00015	-0.69704	-1.91569	1.44466
1.78802	-1.32917	-0.67736	1.4103	-0.06117	-0.37433	-0.7724	-0.55441	-1.28017
1.79059	1.89546	-0.24959	-1.28799	0.47446	1.16866	1.40648	-0.37188	0.17942
1.79316	0.3388	0.45542	1.29205	-1.13137	-1.32554	0.52371	-1.2477	1.19448
1.79573	-0.33342	-0.34536	-0.16094	-0.47579	0.19742	0.53372	0.04777	-0.4524
1.7983	0.20947	1.4596	-0.11235	-2.04124	-0.3685	-1.13746	0.17273	-1.97467
1.80087	-0.41183	1.13625	-1.55764	-1.23706	-0.77718	0.50919	-0.15084	-0.45875
1.80344	0.9076	0.96094	-1.25785	0.30499	-1.47382	1.03816	-2.90148	1.6327
1.80601	0.92708	-0.20637	0.91181	-0.52066	1.23487	-1.60572	-0.79048	0.49478
1.80858	0.46842	0.31625	-1.61614	-0.18384	0.42339	-1.88981	-0.03026	0.13031
1.81115	-0.96193	-0.33912	-0.32889	-1.62031	0.04475	-1.08328	0.09417	0.13977
1.81371	-1.31271	-0.18314	0.54363	-0.04191	0.13254	-1.49596	0.24594	-0.19959
1.81628	-0.61234	-0.23367	-1.92987	-0.49215	-0.65387	1.92234	0.44018	0.86416
1.81885	1.56284	0.09545	1.09476	-1.07447	1.07648	1.2758	-0.1654	-1.52793
1.82142	-0.56633	0.69318	0.03909	0.38252	-1.78768	-0.00366	-0.46554	-2.86284
1.82399	-1.50599	-0.00673	-0.31663	-1.73477	0.73216	-0.98908	0.85208	0.55882
1.82656	0.6186	0.57038	-1.36969	0.38225	-0.63132	0.25341	-0.27452	2.12666
1.82913	-0.06214	0.07451	-3.60421	-0.84745	-0.6394	-0.62935	-1.30645	-0.47586
1.8317	-1.73271	-0.91895	-0.92852	0.43261	-0.33584	-0.21934	-0.01377	-1.53487
1.83427	0.35726	0.45785	1.90058	-0.74715	0.82382	-0.58713	-0.44319	-0.08324
1.83684	0.78022	-1.11697	-0.29876	1.9982	-0.42086	0.96391	-1.17715	-1.86898
1.8394	-0.03289	-0.36953	0.00855	-0.81576	-1.68884	0.61569	-0.69422	-1.47606
1.84197	-1.19328	-0.60001	-0.48231	1.33631	-0.15436	1.83584	0.43638	0.42327
1.84454	-0.90568	0.23211	-1.13326	-0.20345	-1.28162	-0.56432	0.07845	0.59113
1.84711	-0.26008	1.88623	-0.41555	-2.27565	-1.3888	-1.19951	-2.36459	-0.78616
1.84968	1.58255	0.26416	-1.45567	0.68284	0.59958	0.54067	-0.77298	-1.81574
1.85225	-0.03733	1.72638	1.01558	0.16559	1.7633	0.07219	0.99513	0.50242
1.85482	1.48382	-0.57185	-0.95581	0.15625	-0.89938	0.66555	-0.37025	-2.26691
1.85739	0.9084	0.15227	-0.79167	-0.39262	1.69233	-1.83258	0.61872	-0.62878
1.85996	-0.01904	-1.44141	-0.18303	0.76109	0.18251	-0.72659	-1.94758	-1.24439
1.86253	0.5577	1.53202	0.77837	0.91672	0.48298	-0.08307	-0.03261	-2.25787
1.86509	0.06045	-0.63567	-0.09589	-1.92297	-0.53369	-0.58767	-0.38282	-0.65792
1.86766	0.63685	1.11748	-0.06419	-0.08631	-0.68191	0.3151	-1.66531	1.50002
1.87023	-1.31008	0.53695	-0.65899	-1.04261	-1.17637	0.07418	-0.78638	0.17011
1.8728	-1.72102	0.87331	-0.23055	-1.32934	-1.94102	0.79822	-0.66344	-1.32566
1.87537	1.55762	-1.08391	-0.27288	-0.1592	-0.80243	-0.32615	0.1908	-3.84203
1.87794	-0.89113	-0.67553	0.00939	-1.38231	0.52366	0.8905	1.51341	0.41383
1.88051	0.77157	0.34937	-0.39466	0.10011	-0.82924	-0.8794	-0.5155	-1.61058
1.88308	0.13941	0.46615	-0.01516	-0.36453	-0.7322	0.55093	-0.9747	1.48746
1.88565	-0.33333	-0.46794	-0.9182	2.03802	0.63628	0.30782	-0.23096	-2.25661
1.88822	0.14781	-0.99814	0.18807	0.70615	0.1061	1.20323	0.90431	0.06824
1.89078	-0.64643	-0.3349	0.24092	-2.03379	-0.60861	0.09411	0.26875	0.01554
1.89335	1.91356	0.41278	-0.40752	0.19094	-0.41662	-0.00675	1.18551	-0.50625
1.89592	0.62319	-0.15802	-0.31893	1.37017	1.32711	0.56071	0.3504	-0.38059
1.89849	-0.25682	-0.55461	0.51829	-0.47278	0.51466	0.37332	0.38307	0.03379
1.90106	-2.50575	1.18904	-0.49368	0.25358	1.51678	1.74226	-0.42067	1.12659
1.90363	-0.30667	-0.31094	0.92281	0.03235	-1.67512	-0.67981	-1.01451	-0.2973
1.9062	0.60335	2.29173	0.89084	0.17357	-0.83794	-1.00568	-1.09906	-0.6162
1.90877	0.34814	-1.25834	0.58147	0.637	-0.91044	-1.30433	-1.52302	1.46886
1.91134	1.59048	0.9675	-1.49061	0.71224	-0.60712	0.89974	0.47666	0.33836
1.91391	-0.4432	-0.45208	-0.28602	0.38731	-0.31785	0.21547	0.34997	-0.5331
1.91647	-1.49881	-0.05741	0.312	-1.70465	0.68499	-0.1662	0.02006	-0.36743
1.91904	-0.31996	-0.00994	-0.72229	-0.89953	-0.6283	0.09837	1.44349	0.54288
1.92161	1.43524	0.26021	1.15999	-1.91461	-0.56262	-0.15277	-0.45388	1.15792
1.92418	0.2776	0.86246	0.30478	0.14211	-1.54805	-1.19554	-0.46641	-0.56728
1.92675	1.20726	0.98685	0.65811	-2.38129	1.00405	0.3437	-0.07171	-0.06703
1.92932	1.25705	1.4316	0.25926	0.25303	0.5631	-0.55745	-0.75773	0.73198
1.93189	0.66933	-0.31632	1.07149	-0.64343	-1.02506	0.54675	-0.22801	-0.19756
1.93446	-0.03459	-2.11378	1.30142	0.66179	0.07324	1.56252	-1.51001	-1.70692
1.93703	0.44689	0.69419	0.34622	0.68387	-0.01386	-0.8635	-1.5845	-1.52511
1.9396	-1.36222	1.57188	-0.425	0.36686	-0.22687	0.42391	-0.99008	0.04665
1.94216	0.1432	-0.67786	-2.50794	-0.00459	0.29656	-1.29085	-0.709	-2.32063
1.94473	0.97782	0.87382	0.32156	0.01655	-0.19434	-0.73848	-1.58562	-1.15397
1.9473	1.66345	1.45256	0.99007	0.24736	-0.66162	-1.89037	0.68036	-0.10226
1.94987	0.90786	-0.27234	-0.02323	-0.16614	0.98654	-0.70103	-1.22869	-0.59718
1.95244	-1.23902	0.16689	-1.71336	-0.95534	0.47111	-0.30172	-0.38505	1.1117
1.95501	1.4648	-1.83033	0.61067	0.25636	-0.48235	-2.52011	-1.00771	-0.69049
1.95758	0.41463	0.1966	0.45049	0.39466	0.1133	-2.57179	0.24426	-2.26765
1.96015	1.96337	0.6108	1.09458	1.15872	-0.36914	-0.97461	0.22976	-1.75572
1.96272	0.62853	-0.34116	0.93433	1.16524	-1.19627	0.009	0.09729	0.12425
1.96529	-0.8531	0.14344	0.02467	-0.59332	0.27415	-0.02604	0.28616	-0.98101
1.96785	3.05031	0.18589	-1.67415	-1.81173	0.28091	-1.15974	-1.66227	-1.00163
1.97042	1.58565	-1.32484	0.10406	-1.53664	0.31621	-1.3033	-0.36627	0.17843
1.97299	-0.83153	-1.145	-0.34442	-1.14079	-0.09631	-0.71842	0.32321	-1.4742
1.97556	-1.47086	0.37996	0.74939	1.1437	1.86439	-2.79437	-1.38731	1.43107
1.97813	-0.59591	-1.00532	-0.83887	0.75628	-0.61989	0.80857	-1.34481	-0.39189
1.9807	-1.28101	0.77815	-0.59387	0.33967	-0.884	-0.54044	0.25905	-0.76759
1.98327	-0.65581	0.00334	-1.2887	0.5422	-0.43887	-0.14068	-0.31997	-0.23472
1.98584	0.25809	0.7585	-0.70449	-0.81208	0.88527	0.76224	-0.21917	0.15348
1.98841	-1.64503	-0.68323	0.24812	1.24756	-0.81231	1.47865	-0.84926	0.65214
1.99098	0.5698	-0.6775	1.73928	1.42163	0.58944	-0.64464	0.29147	-0.00211
1.99354	-0.17671	2.00365	-0.09837	0.62401	0.65073	0.101	0.84622	-0.40731
1.99611	-0.29276	-0.11547	0.81235	0.49554	0.24948	0.06371	-0.44411	0.95214
1.99868	-0.22763	-2.47914	-0.43516	0.61781	1.27408	-1.41702	0.73597	-0.71046
2.00125	-1.45582	-0.35806	0.73934	-0.43271	-1.07801	0.07866	-1.17466	-0.6485
2.00382	2.21157	-0.14683	-1.49602	-0.5649	-2.26228	0.62525	-0.41344	1.87418
2.00639	1.52047	1.8223	0.38042	0.48095	0.52077	-0.60275	-0.28391	0.69579
2.00896	0.81152	0.43469	-1.46111	-0.66874	-0.50881	1.91244	-0.05015	-0.2193
2.01153	-1.12839	0.06143	0.10561	-0.77536	1.29913	-0.43738	-0.50393	-0.6292
2.0141	0.69238	-1.24174	0.49675	0.38154	-1.88798	1.38334	1.82315	-1.02794
2.01667	1.26289	0.8816	1.05922	0.55635	1.47412	-1.28273	0.03905	0.75955
2.01923	-0.68381	0.08408	0.24428	-1.22242	-0.82786	-0.13124	0.55352	0.69431
2.0218	0.30534	0.2368	0.42311	-0.0841	-2.03023	0.07069	0.41424	0.08911
2.02437	-0.63763	0.45799	0.11545	0.65381	0.43271	0.06111	-0.55021	1.13973
2.02694	-1.65109	-0.58991	1.15328	-2.35161	0.10987	-0.80144	-1.57596	-1.08346
2.02951	0.10611	0.86386	1.71323	-0.74396	1.36769	-0.84188	1.03286	-0.12994
2.03208	1.44909	0.30376	0.14062	-0.22861	0.66817	0.78831	-0.10294	-1.58898
2.03465	-1.55809	1.4612	-0.14522	-0.32336	1.00902	0.06966	-1.27587	-0.78517
2.03722	0.8275	2.06469	-0.95316	0.59231	-0.75609	1.65023	-0.7351	0.63773
2.03979	-1.60905	-0.01479	0.21284	0.16217	0.26268	0.71473	-1.70651	0.62731
2.04236	2.29166	-0.49025	-0.39094	-0.66624	0.10628	-1.75148	-2.66261	0.78679
2.04492	-1.60293	-0.60643	2.43714	0.61726	0.50628	0.1628	-0.78968	-0.58628
2.04749	0.22988	1.46048	-0.05865	2.14374	-0.4522	-0.98395	-0.49548	-0.38196
2.05006	0.08441	1.66716	-1.28033	0.08937	-0.43802	0.21594	-1.31357	0.40934
2.05263	-0.59345	-0.02377	-0.34737	-0.6738	0.35176	1.72363	1.52082	0.68167
2.0552	0.09022	2.32807	0.11019	1.13593	1.24669	0.05526	-1.64241	-0.14853
2.05777	-0.50858	0.85465	0.25037	0.84027	-0.26437	-0.03262	-0.33467	-0.64079
2.06034	-0.61168	0.29839	-0.12834	-1.59088	-1.82604	0.89774	-1.2914	-2.23056
2.06291	1.2188	0.19249	-0.19078	2.02404	1.16481	0.49224	0.44802	-0.59593
2.06548	-0.56234	0.64394	1.04677	0.36438	0.12465	-1.41768	1.49758	-0.20312
2.06805	0.24949	-0.06702	1.16086	-0.67426	0.69721	-0.11176	-0.08249	-0.75587
2.07061	-0.06097	0.38578	1.64864	-0.45792	1.16637	1.00373	0.45269	0.34669
2.07318	-0.12935	1.28709	-0.85483	0.85743	-0.67369	0.24618	0.27795	1.56148
2.07575	1.03539	-0.26112	0.07752	-0.50612	1.12309	0.84316	0.16253	-1.1661
2.07832	-1.00383	0.96014	1.22573	0.14639	-0.24182	0.96671	-0.21172	-0.3171
2.08089	0.20837	-1.02272	0.67153	-1.3449	-1.23768	0.96857	1.59689	0.652
2.08346	1.80436	0.65396	0.99893	1.0606	1.50328	-0.06978	-0.43249	0.95328
2.08603	-0.25603	-1.44709	0.74638	1.51476	0.36009	-0.17652	-2.11986	-1.12719
2.0886	0.44022	2.33261	1.6138	2.11294	-1.51165	0.50222	-1.36647	0.9374
2.09117	-1.067	-0.03469	1.02298	1.13223	-0.22268	-3.55773	0.25098	2.88921
2.09374	-0.31707	0.0202	-0.6877	0.46441	-0.9126	0.3829	-0.72382	0.57627
2.0963	0.47318	0.92848	1.08415	-0.29378	0.46783	0.99623	1.5842	-1.07645
2.09887	0.15832	1.37755	-0.0627	0.20893	-0.465	-0.2485	0.88511	-0.13713
2.10144	-0.20482	0.25347	0.637	0.46364	-0.43915	-1.7582	0.60211	0.22594
2.10401	-1.08952	0.23706	0.60932	-0.60109	-0.76571	-0.90516	0.17976	-1.72414
2.10658	0.80439	0.11402	-0.89746	-0.78766	-0.56374	0.12375	2.01899	1.63469
2.10915	0.74451	1.55863	1.26416	-0.2258	1.87145	-1.39602	-1.40632	-0.41018
2.11172	0.74242	-0.56116	-0.32261	2.57412	-0.61663	-0.09383	-1.13858	-1.5263
2.11429	0.87916	-0.18763	0.18821	2.82197	-1.33209	-0.09462	-0.67033	0.53489
2.11686	0.71375	2.57181	1.76045	0.97575	1.2774	0.30781	-0.91721	1.26994
2.11943	1.6941	0.88404	-0.49109	-0.93532	0.4221	0.1517	-0.18797	1.06561
2.12199	-0.47709	1.08847	-0.00451	1.54726	0.05325	-0.25465	-2.01576	-0.54554
2.12456	0.36529	-1.52264	0.63335	0.54641	0.63094	0.41294	-0.41694	1.21819
2.12713	-1.7728	1.13445	-1.13251	-0.30359	-0.39761	-1.109	0.79674	-1.03064
2.1297	-1.52664	0.10167	2.19677	-0.40933	-0.71399	-2.58986	1.35937	-0.87169
2.13227	-1.92924	0.53218	0.90052	-0.0839	1.53945	-0.54577	2.36477	-0.03215
2.13484	0.32469	0.90189	0.76744	0.9415	0.60983	-0.09292	-0.53844	0.22788
2.13741	-0.92321	1.24676	0.69792	1.49319	-0.7782	-0.93124	2.19013	0.44266
2.13998	-1.15637	0.87435	1.70028	1.94704	0.16014	0.44768	0.77234	0.01129
2.14255	0.91905	-0.86243	2.10012	-0.32755	0.43199	-0.71584	-0.71055	-0.5425
2.14512	1.01883	-0.16396	0.37157	-0.49067	1.32665	-0.12001	0.49801	-0.75765
2.14768	1.32832	0.67167	0.08063	1.12116	-1.90324	-2.10211	-2.5696	1.26831
2.15025	-0.03975	0.11558	1.37405	-1.002	-0.29345	-1.10867	1.06461	-1.53786
2.15282	-0.27238	1.16186	1.38101	0.98096	0.03922	0.30983	-1.66043	-0.76233
2.15539	-0.19682	-0.73394	1.78272	1.13692	-0.29348	1.20742	0.83663	1.49994
2.15796	0.77705	-0.7452	1.48326	2.23199	-0.71818	-1.47475	0.18976	0.53131
2.16053	0.79398	1.28674	0.05752	-0.55095	-0.36907	0.84496	0.08042	0.89251
2.1631	0.598	-0.35736	-0.63103	-1.09912	0.65593	0.40449	0.06356	0.34218
2.16567	1.36577	1.57296	2.01071	2.23265	0.80872	2.5865	-1.76714	-0.06508
2.16824	1.46411	0.66227	0.30529	2.56125	-0.33645	-1.11146	0.71058	1.00513
2.17081	-0.43671	1.85896	-2.40584	2.0368	-0.01826	-0.30407	-0.42639	-0.84442
2.17337	-0.21864	0.18501	0.85929	1.21928	0.04755	-2.22687	-0.76035	0.6676
2.17594	-0.55154	1.4129	1.22527	-0.42303	1.09832	-0.85655	-0.38538	-0.7574
2.17851	-0.37004	2.16735	1.73037	0.28106	0.118	-0.95892	0.84182	-0.39099
2.18108	1.85684	0.85381	-2.1409	3.14843	0.90497	-1.07834	-0.0296	1.37813
2.18365	-1.79482	0.81777	1.37874	0.88391	0.00906	0.39565	-0.81998	0.54684
2.18622	0.98131	0.36141	1.43391	-0.70122	-0.03068	0.29479	-0.50782	1.30464
2.18879	1.27903	0.7204	-2.02902	-1.45746	-0.33927	-1.47254	-1.1467	1.01691
2.19136	2.12681	0.26326	1.48018	0.97373	-0.16978	-2.33068	1.27529	-0.18183
2.19393	0.33454	-0.8674	1.00543	1.68159	0.37156	0.79667	0.7015	-1.16017
2.1965	0.7525	0.05438	-0.26122	0.39168	-0.11479	-0.78204	-0.84093	0.30713
2.19906	0.45544	-1.36489	0.38572	0.43514	0.45584	0.39209	1.83558	-0.22667
2.20163	0.73018	-0.33986	1.18344	-0.68171	0.99244	1.62336	-1.40828	0.19912
2.2042	-0.0232	1.44074	0.28437	1.38509	-0.44855	-0.38579	-0.36047	0.10022
2.20677	-0.25253	1.42651	-0.08323	0.45068	-0.71703	0.75047	-0.34929	0.67348
2.20934	2.20937	1.95971	-1.22747	1.33171	-0.88047	1.21458	-0.81563	1.85905
2.21191	0.85093	0.07253	0.27544	0.63405	-0.40857	-0.44177	-0.91714	-0.26206
2.21448	-0.50819	0.42105	0.01202	-0.45637	1.95132	-0.70803	-0.49185	-2.39421
2.21705	-0.35176	-0.26364	0.42118	-0.90168	-0.5249	0.32492	0.96512	-0.57322
2.21962	0.81439	1.52163	0.93382	-0.25892	-0.47675	0.85526	-1.57942	-1.10412
2.22219	0.32152	0.97769	0.30368	1.17908	0.53206	0.26084	0.3287	1.13138
2.22475	0.92031	-0.65796	-0.72058	1.52679	1.71752	0.90298	-0.32489	0.25288
2.22732	1.36072	-0.63856	0.39561	1.37313	0.0122	0.3069	-1.08334	0.22594
2.22989	0.19612	1.68715	0.19714	-0.42265	-0.37828	-0.35984	-0.22668	-0.04251
2.23246	1.01118	-0.30611	0.14335	1.07771	-1.83309	-0.62797	0.14741	-2.05457
2.23503	-1.40943	-0.49687	0.68456	0.30006	0.03265	-0.49231	-0.46286	-0.05334
2.2376	0.00622	-1.27058	-0.04458	0.11369	1.2753	0.35055	0.0395	-0.44635
2.24017	-0.88771	0.61739	0.5121	-1.75095	0.33776	1.96816	-0.60577	-1.77088
2.24274	1.24253	1.18219	0.4182	-0.80935	-1.04388	-0.27873	1.50216	-0.74943
2.24531	1.80092	-0.21417	-0.58447	-2.48075	-0.67561	0.86526	0.22602	0.42443
2.24788	-0.593	-1.00067	0.13631	0.87124	-0.47639	0.0398	1.31943	-0.54643
2.25044	-0.32775	-1.08287	0.48021	0.82643	-0.38458	-2.20269	0.73334	-0.45308
2.25301	0.44735	1.73902	1.48059	0.65353	1.53874	0.24489	0.26817	1.5998
2.25558	0.95115	1.39508	-0.11117	-0.5381	0.31364	0.82675	1.75187	-0.45092
2.25815	-0.50099	2.43517	1.46472	0.4487	0.9611	-0.34283	0.56985	0.9771
2.26072	-0.34677	-0.80433	0.29864	1.80141	0.31521	-1.83524	2.29507	0.45038
2.26329	0.27125	0.656	-1.28291	-0.92761	1.32052	-0.41335	0.17357	1.54844
2.26586	-1.18522	-1.36028	2.45135	0.36593	-0.84635	0.40055	-2.09195	-3.0373
2.26843	2.15357	-0.24727	-1.00552	-1.06881	-1.82564	-0.03116	-0.80861	-0.24829
2.271	-0.4685	-0.41751	0.63295	-1.24944	1.09794	-0.46584	0.33908	1.65824
2.27357	0.51782	0.64803	1.13415	-0.35195	-0.78791	0.01108	-1.79361	0.05728
2.27613	0.88947	1.84667	0.69217	0.06131	-1.98957	-1.26486	1.91379	-0.38819
2.2787	0.7016	-3.27154	0.36759	0.55871	-0.32992	1.70165	-0.42569	0.87926
2.28127	-0.00169	0.79426	1.50685	-1.11275	0.68859	-0.1567	-0.50084	-1.13371
2.28384	1.17483	1.50647	0.86566	0.60467	-1.7796	1.13824	-0.07504	-1.33912
2.28641	0.36423	0.91035	0.36579	-0.71739	0.21359	1.14105	-0.55416	0.80246
2.28898	-1.79093	0.69155	0.58913	0.00342	-0.63209	-0.41091	0.14438	0.7866
2.29155	-0.19137	-0.11095	1.15858	0.30104	-0.64968	-0.37449	0.91585	0.14338
2.29412	1.11225	-0.27118	-0.45985	0.88395	0.33109	1.67966	0.36431	0.56907
2.29669	-0.76543	1.7774	3.02957	2.50463	0.13043	-0.41755	-1.27015	0.30755
2.29926	1.31706	0.08087	-1.47271	1.31527	1.02581	0.79093	-1.00216	0.55172
2.30182	0.94411	0.44242	-0.11054	0.06016	0.12636	1.32493	-0.10102	-0.18768
2.30439	2.87889	0.78946	-0.37469	1.24773	-0.72512	-1.2052	-0.64844	-1.48754
2.30696	-0.64232	-0.469	-0.04122	-0.41935	-0.52674	0.34732	-0.30075	-1.80759
2.30953	1.45337	-0.77188	-0.29275	-0.88212	0.1794	0.08856	-2.04386	-0.00802
2.3121	-0.56311	0.60391	1.43844	0.49609	-1.06421	-1.51913	0.2602	0.39124
2.31467	0.71405	-0.78639	1.43282	-1.74436	0.72424	-0.41762	0.26477	0.77276
2.31724	0.90076	-0.18335	-0.7245	3.12251	0.15493	1.58511	-0.36372	-0.96705
2.31981	0.0772	-1.22023	-0.89713	0.72096	1.71833	0.44078	-0.45729	0.26026
2.32238	0.56189	0.88867	-0.34213	-0.01223	-0.93967	1.09261	0.47291	0.51952
2.32495	0.68734	-0.14818	-0.30866	0.32958	0.48272	-0.64318	0.73525	1.22163
2.32751	-2.15969	0.7388	1.18815	1.93154	-0.29296	0.28315	0.17473	0.69938
2.33008	0.81508	0.58865	-1.19326	0.79214	1.14753	-1.88616	-0.45708	0.23361
2.33265	0.02394	-0.74617	-0.88357	0.08655	-0.73898	0.61339	-0.09344	0.7705
2.33522	-0.36243	-1.1559	-1.82524	0.19471	-0.35353	0.82707	0.10561	-0.33374
2.33779	0.59667	0.37147	-0.07604	-0.90426	-0.32766	-0.17363	0.48278	-1.31615
2.34036	0.17522	0.1308	0.66458	-0.76598	2.28037	-0.00791	-0.36142	-0.73512
2.34293	1.59635	0.10326	0.50631	-0.82105	-1.53651	0.7973	0.94155	-0.00236
2.3455	0.36275	1.30104	1.41689	-0.04839	1.4877	-0.9086	2.48643	0.70706
2.34807	0.2008	0.18608	-0.91428	1.99848	0.48802	-2.82249	0.00626	-0.13713
2.35064	0.13803	-0.29743	0.23335	-0.17141	-1.94081	-0.10792	-0.28678	0.65134
2.3532	0.1003	0.98302	-1.13051	-0.09369	-2.49683	-1.33351	0.32122	-0.79452
2.35577	-1.99288	1.55341	-1.5197	0.8471	-0.55865	-0.3093	-1.29534	1.10443
2.35834	0.82271	0.77769	0.05188	1.15632	0.71135	0.69898	0.11284	-1.76556
2.36091	-0.01477	-0.95053	-0.02728	-0.18545	0.93665	-1.83442	-0.71044	1.69276
2.36348	-0.79865	0.45644	0.11403	0.34929	-0.32718	0.0868	-0.52717	-0.74108
2.36605	1.5513	-0.88293	0.84241	0.61675	1.27814	0.6653	1.14177	1.37569
2.36862	-0.32226	0.90109	-0.47506	-0.14559	0.11155	0.4	-1.40962	0.33196
2.37119	-0.42583	1.75861	1.01165	-1.64003	1.2349	0.74454	0.6438	-2.81487
2.37376	1.48625	0.9177	-0.86044	1.77555	-1.19676	-1.31679	2.48981	-0.49842
2.37633	1.212	1.90024	1.69609	0.05673	1.08411	1.03888	-1.42745	-1.46559
2.37889	0.71135	0.39042	1.79374	-1.01448	-0.07359	0.02847	-1.0737	1.05382
2.38146	0.97092	-1.51412	-0.63228	-0.30923	0.60571	0.98727	0.7953	0.53439
2.38403	-0.87495	0.88466	-1.84194	2.10803	0.6918	-0.86841	-1.36034	0.26152
2.3866	0.09917	0.27127	0.82323	0.5845	0.13853	1.18137	-2.21239	-1.40183
2.38917	1.48628	0.97476	1.58888	-0.99171	-0.07354	-0.4335	0.07531	-0.7042
2.39174	-0.70774	0.69143	-0.66898	-1.4897	-0.7785	0.38517	0.07596	-0.09236
2.39431	-1.18663	0.58399	-1.54223	-0.11907	0.1614	-0.28704	2.74531	-0.86473
2.39688	0.28669	-0.16282	1.21408	0.63866	-0.62172	-1.79239	-1.38079	-0.50493
2.39945	-0.17397	-0.4918	-0.4714	0.5373	-0.55151	0.2107	1.30554	0.21703
2.40202	0.08859	0.75425	-0.5272	1.28882	1.53616	1.22023	0.70211	-0.394
2.40458	-0.00481	-2.81107	0.88906	1.71395	-0.60221	-0.57108	0.86579	0.27978
2.40715	1.55099	2.73505	1.3291	-0.09696	-0.11927	1.90373	-0.00881	-0.61978
2.40972	-0.04027	-0.11047	-1.1197	-0.00698	2.26337	0.23202	-0.61126	-0.70938
2.41229	-1.45931	1.44805	-0.29073	0.6321	0.77198	0.77879	-0.71321	-2.31427
2.41486	-0.37125	1.18753	-0.53048	0.64743	0.52746	-0.87931	-0.22905	-0.4873
2.41743	0.00556	-0.38179	0.58504	-0.68424	0.48601	-0.0346	1.855	1.53878
2.42	-0.84667	0.21493	-0.84381	1.76559	-1.92846	-0.78726	0.08228	0.24165
2.42257	2.01019	0.56527	2.18833	1.98507	-0.88669	-2.47705	-1.21684	-1.21457
2.42514	0.50985	0.48018	-0.24159	0.95887	0.23373	0.3385	-0.15645	0.20469
2.42771	0.19864	-0.52178	0.39997	-0.41579	-0.1419	-0.71883	0.2915	0.57475
2.43027	0.25615	-0.09072	-0.17459	-1.31351	-1.8964	-0.74168	0.27182	-0.58527
2.43284	0.23697	-0.52805	0.7318	0.45425	-0.41885	0.57615	0.89853	-0.58071
2.43541	1.09398	-0.64218	1.46283	0.40892	-1.64347	3.29429	0.06691	0.04961
2.43798	-0.16129	0.64088	1.84604	1.12216	-0.10617	-0.2791	0.46479	0.34208
2.44055	1.8476	0.29582	-0.7906	0.03267	-0.5177	2.12112	1.38645	-0.22779
2.44312	-0.59152	1.76706	0.15297	-2.12619	-1.12734	1.47502	1.12171	0.30551
2.44569	-0.71662	0.36427	1.22337	0.22552	-0.34938	1.68561	-0.92456	-0.84879
2.44826	0.79057	0.2891	-0.92833	0.80766	0.7522	0.42804	-1.61471	0.7293
2.45083	0.14333	-0.55399	-0.5046	0.86646	1.46318	-0.56586	-0.83045	-0.07982
2.4534	-1.16074	0.44794	1.23164	0.52168	1.17068	0.66994	-0.81787	-1.47445
2.45596	-0.98757	-0.78736	0.46241	0.98303	2.32572	-0.03032	-1.59469	0.21729
2.45853	-1.31172	-1.03692	0.41707	-0.63269	1.28858	-0.17377	-1.18551	0.66888
2.4611	3.01496	0.73649	2.09337	-0.9263	-1.39993	-1.74155	0.20273	-0.41854
2.46367	2.95818	0.2332	1.02635	0.91834	0.31602	-1.69667	0.7838	1.43832
2.46624	0.67999	1.53513	0.44937	-0.00157	1.1752	-0.28	0.49647	-0.02371
2.46881	0.69663	2.3887	0.50228	0.25333	-0.48046	0.86972	1.63694	1.25742
2.47138	-1.168	0.70259	-0.49333	-0.02254	1.4808	-0.32828	0.75602	0.09629
2.47395	0.00723	-0.48348	0.11241	-0.17851	1.295	-1.67748	-0.88971	-1.00673
2.47652	-1.02041	1.0648	1.23176	-1.55235	1.34548	1.31968	0.1599	0.53752
2.47909	-1.65166	-0.05185	-0.05306	0.69279	1.01691	-1.48478	0.52434	0.79692
2.48165	0.44097	-0.74909	0.88759	-0.64935	-0.50409	0.10305	0.63683	-0.08583
2.48422	0.81671	-0.78967	0.20607	-0.36212	-0.56736	-1.68002	-0.74277	1.67483
2.48679	-0.12444	0.16973	2.22798	-1.22991	1.05613	0.56496	-0.69796	-0.04908
2.48936	1.86856	0.70342	0.20961	1.48825	2.65522	-0.33469	1.38876	-1.07833
2.49193	0.5527	0.49442	2.45372	0.96061	0.2934	0.48068	-0.55587	-0.56746
2.4945	0.37371	0.41557	-0.81857	-0.24316	0.93411	0.5575	1.16243	0.08646
2.49707	-0.66828	-0.7703	-1.40589	1.07145	0.55119	-1.65946	-1.66208	-0.09058
2.49964	-0.54934	1.76176	-0.28763	1.75458	-0.15785	-0.61674	1.94662	0.639
2.50221	0.75341	-1.24087	2.35067	-1.07979	-0.97401	0.42625	-0.44831	-0.13749
2.50478	1.9973	0.80248	-0.56034	-0.32772	-0.64583	0.58829	-0.26811	0.3501
2.50734	1.67962	0.14556	0.94355	-0.05724	-1.04052	-1.15589	-0.58481	2.09079
2.50991	-0.81379	1.83464	0.3702	1.24338	1.67002	-0.32677	-0.26566	0.91473
2.51248	0.4959	1.40724	0.54876	0.75586	-1.45452	-1.17742	0.57818	-0.02345
2.51505	0.93662	0.92439	0.27135	1.59472	-0.0905	1.45336	0.85832	1.92197
2.51762	1.05295	1.72682	0.79038	0.07356	-0.63011	0.06041	-1.17116	-0.33448
2.52019	1.34919	-0.18593	-0.01533	-1.15638	0.21818	0.75559	-0.45068	-1.27811
2.52276	-1.19199	0.62781	-0.91907	2.50417	0.71872	-0.11552	-0.61452	0.85588
2.52533	1.79871	1.01755	1.0246	-0.46937	1.19993	1.2654	0.08348	1.70599
2.5279	1.05141	0.14716	-0.76153	0.69233	0.03918	0.03756	0.21258	-0.97963
2.53047	0.34792	2.2182	0.28355	-1.02841	0.39615	-0.25099	0.42675	0.50104
2.53303	0.79077	0.99555	2.21232	0.58839	0.31448	0.06911	-0.2666	-0.49945
2.5356	2.59157	-0.40876	-0.17916	0.76517	-0.06083	-1.10008	0.0694	0.09305
2.53817	0.55406	0.25165	0.75956	1.26051	-1.06742	-0.44146	0.38639	1.26255
2.54074	1.87448	0.6565	0.35066	1.2996	0.18203	-1.55139	1.36134	-0.20371
2.54331	1.17568	0.33488	1.0846	1.51998	0.3436	-0.58736	0.79632	-0.40307
2.54588	0.9272	0.93755	2.30224	1.99511	0.90916	-0.7405	-0.34466	-0.52012
2.54845	-0.11186	0.40537	0.29439	0.17703	0.95607	-1.1433	0.42129	-1.10558
2.55102	-0.3	2.9933	0.92966	1.63517	1.00288	-0.2023	0.7878	-0.17498
2.55359	1.48071	0.15643	0.50505	-0.35162	1.06588	-0.60198	1.97551	0.2518
2.55616	0.19635	0.9719	0.40888	-0.42293	1.68992	-1.04051	0.93933	1.04994
2.55872	-0.44328	0.27809	-0.60254	-0.35401	1.20731	-0.64556	0.91312	1.58154
2.56129	2.06891	0.1925	1.82976	0.7213	0.65567	2.15758	-0.19665	0.29483
2.56386	-0.27818	-0.02743	1.97636	1.78049	-1.27987	-0.72483	1.01303	0.52253
2.56643	0.89323	1.01603	-0.19685	1.57594	-0.91502	-1.14748	0.37063	1.41571
2.569	0.0855	2.63073	0.76103	1.74944	-0.25422	-1.35867	0.15423	-0.35858
2.57157	-0.3312	2.00237	0.9657	1.16285	0.53154	-0.80105	-0.04665	-0.44426
2.57414	0.71123	-0.26951	0.75422	1.83945	0.4143	1.00863	0.64975	0.56352
2.57671	0.7729	-1.30745	1.14521	2.07297	0.8679	0.59777	-0.96289	0.46182
2.57928	-0.76176	1.82814	0.9475	0.28736	0.30849	-0.50528	-0.58695	1.16271
2.58185	0.00914	-0.40001	1.59443	1.49376	1.39621	-0.14823	-0.02202	0.94812
2.58441	-1.12374	0.82551	2.56022	0.71703	1.264	0.36507	-0.77003	-0.14453
2.58698	-0.12149	-1.16376	0.72616	1.35342	2.25718	-0.26476	-1.58235	0.53093
2.58955	0.78929	0.49044	1.0173	0.37177	0.76948	0.98284	-0.40743	0.02985
2.59212	1.15288	1.65069	0.31106	0.74957	-0.3564	1.07361	0.45202	0.22529
2.59469	1.05581	1.20724	0.1681	1.6929	0.66473	-0.50322	0.31927	-0.66516
2.59726	-0.27947	0.42613	1.58664	-0.04868	1.42777	1.03064	0.91229	0.76341
2.59983	-0.48763	0.99282	1.18821	1.38431	-1.05684	-0.63821	0.38363	0.51203
2.6024	0.48274	0.54334	1.03229	-1.00373	-0.08963	0.19987	0.12936	-1.10264
2.60497	1.87418	1.69255	-0.08619	-0.11216	0.97829	-0.16837	0.0481	2.94134
2.60754	0.17578	0.17529	1.65582	-0.54986	1.47934	-0.53924	-0.20933	0.76725
2.6101	-2.23949	0.69033	0.26855	1.48316	1.0517	-0.66194	0.8931	-1.57822
2.61267	0.54852	1.08223	2.68475	-0.41549	-0.22619	0.6355	-0.28656	-0.89979
2.61524	1.95525	0.53714	-0.19966	-0.88921	-0.21516	0.30373	-0.33481	-2.64841
2.61781	1.15894	-0.02672	2.27848	-0.5032	-0.62314	-0.90819	0.82267	-0.50311
2.62038	1.15187	2.11692	2.63603	0.05447	-0.64548	0.32687	-1.21672	0.99502
2.62295	-0.27381	-0.44275	1.32226	2.09029	0.40249	0.02854	-0.33959	1.13842
2.62552	-0.2011	2.40237	0.02497	2.2478	0.21447	0.57977	0.000373499	0.67048
2.62809	-0.68421	1.19921	0.37842	2.4658	1.01961	0.79357	-0.98889	0.81561
2.63066	0.38827	2.73941	-0.10728	-0.27924	1.37485	-1.18865	-0.59219	1.00998
2.63323	1.35413	0.80348	1.90345	0.22969	1.12345	-0.19485	0.06676	0.57341
2.63579	0.46579	-1.52077	1.70269	-0.02036	-0.82013	1.72479	-0.24725	1.87205
2.63836	-0.91265	-0.10011	1.80395	0.1719	-0.051	1.10016	0.58265	0.6796
2.64093	-1.44541	0.58106	0.75927	1.4576	-0.32654	-0.678	0.27077	0.9896
2.6435	0.58608	0.90743	1.00793	0.83856	1.65817	-0.46013	0.95543	-1.75145
2.64607	0.87232	1.31365	1.0081	0.99813	0.73112	-0.69368	0.80291	-1.56879
2.64864	-0.51588	-0.68467	1.09536	0.79741	0.07365	0.72107	1.25882	0.3695
2.65121	0.16667	1.79988	0.75823	1.14404	0.08321	0.27844	-0.22765	0.88229
2.65378	0.6289	-0.21549	0.40441	0.42464	0.39458	-0.31247	2.12625	-0.48958
2.65635	0.065	3.27253	0.04783	1.44534	1.8573	-1.71825	0.52003	1.73189
2.65892	-0.50398	0.29315	0.63712	0.45927	0.64611	0.67217	1.10026	-0.95073
2.66148	0.80105	1.80796	1.16354	0.3814	-0.16747	-0.27654	-0.37783	1.12383
2.66405	0.85784	1.67516	-0.48138	0.00165	0.04415	-1.13251	1.40056	0.0929
2.66662	0.11746	1.32702	0.54363	0.70105	-0.71031	1.20313	0.19406	-0.97613
2.66919	-0.34363	1.55745	1.08687	-1.20392	1.29791	0.45972	-1.29392	-1.83865
2.67176	-2.29866	0.28228	0.54013	-0.36281	1.63678	0.24558	0.11022	-0.30748
2.67433	-0.05184	1.01905	0.92165	1.86406	-0.59987	-0.56774	1.32559	-1.4379
2.6769	1.29074	1.4396	-0.08928	0.46924	-0.7284	0.0653	1.67515	0.30647
2.67947	2.13463	2.19318	1.48992	-0.18465	1.06858	0.97668	1.34796	-1.1078
2.68204	0.95996	0.78956	-1.0155	-0.42635	1.37527	-0.91809	-0.97835	-0.18664
2.68461	0.07871	1.414	0.52717	1.68318	0.11185	1.66343	0.8803	1.3417
2.68717	0.58376	-0.20206	1.96459	-1.74769	0.27228	-0.86654	-0.30939	-1.64318
2.68974	0.50336	2.56886	-0.52694	0.26456	0.21289	-0.95968	1.92879	0.5863
2.69231	0.40882	-0.59479	0.68221	0.85356	0.60887	0.97526	1.06069	-1.00082
2.69488	0.84451	1.91129	0.84234	0.85412	1.9146	1.32979	1.06273	0.75462
2.69745	1.07549	-0.9916	0.67641	2.63675	0.72626	1.48866	-0.17907	-0.86373
2.70002	0.38296	0.78112	0.80669	0.44109	2.58689	-0.57933	-0.25007	-0.19947
2.70259	0.76525	0.47727	-0.3808	0.21613	2.34982	1.24037	1.26168	-0.20883
2.70516	0.97006	1.67817	-0.74988	0.59896	2.24276	-0.07269	-0.79173	0.38123
2.70773	-0.69064	1.69107	0.73447	0.6456	0.82149	1.52075	0.80526	-0.50369
2.7103	0.30332	0.44507	0.34173	1.39032	2.14284	0.75314	0.43214	0.19133
2.71286	-1.44628	0.66396	2.4038	-1.30232	1.62181	0.53565	0.03768	-0.47387
2.71543	1.17657	-0.75769	0.06239	1.04179	1.19588	0.85773	-1.10698	0.25515
2.718	3.89419	1.46749	0.29858	0.22588	0.10458	-0.21208	0.36039	-1.24792
2.72057	0.80765	0.99947	0.26375	-0.5698	-0.71431	-1.0438	-1.97869	-0.71671
2.72314	0.88834	1.5165	2.23021	0.86416	0.5933	1.42495	-0.41415	-0.25854
2.72571	-2.23867	1.62234	0.29806	1.06987	0.92077	0.36344	0.75411	-0.73837
2.72828	0.19941	1.15417	-0.0545	-1.26735	0.9106	1.18903	-0.83576	-0.1757
2.73085	-0.32833	1.6578	-0.36373	0.26594	0.27208	-0.89035	1.3203	0.12377
2.73342	-0.91672	1.27207	0.8972	-0.19008	-0.65183	0.21038	2.31743	-0.96633
2.73599	0.97914	1.0767	-0.71234	1.11235	-1.04709	1.1112	0.50256	-0.62807
2.73855	-0.11166	-0.1921	1.0061	0.88697	0.08393	-2.5262	1.26742	0.36559
2.74112	0.32957	-0.07059	0.89553	0.17577	-2.61694	-1.84467	0.3753	0.47469
2.74369	0.0786	0.03731	0.64937	0.78601	2.00342	0.06948	0.08567	-0.82178
2.74626	-0.04879	-1.3964	0.58294	0.41294	0.74848	1.06429	-2.39697	0.2628
2.74883	-1.04633	0.93349	-0.31963	1.19644	-0.12124	1.3126	-0.70239	-0.72391
2.7514	0.50071	-0.20176	1.13847	1.73359	-0.79532	0.71311	-0.22867	-1.12496
2.75397	0.37343	-0.10869	1.22175	-0.15133	-1.81388	0.96146	-1.18899	0.55393
2.75654	-0.00472	-1.03488	-0.38885	-0.13822	0.28842	1.76552	0.29061	-0.50058
2.75911	-0.2458	-0.40223	-0.84262	1.28126	-0.18991	0.66509	-0.99258	1.48345
2.76168	-0.06768	0.51952	1.41216	1.11834	-1.39429	0.02091	0.95303	0.34103
2.76424	1.16219	1.77528	-0.12085	-0.03479	2.08103	-0.74397	1.71595	-0.17499
2.76681	0.27382	-0.34965	-0.40467	0.66093	0.23789	0.50764	0.01065	0.33407
2.76938	2.32905	-0.3139	-0.45928	0.42996	-0.36489	0.77694	-0.68897	-2.92244
2.77195	-0.20986	-1.23344	-0.00778	0.65274	-0.27462	1.09897	2.17017	0.48186
2.77452	-0.22901	1.29829	0.31954	0.90744	1.49558	1.00363	0.07566	0.36519
2.77709	0.68767	1.23666	1.65404	-0.66684	-0.19741	-1.28034	-0.16559	1.62188
2.77966	1.33304	0.43454	1.04685	-0.87084	2.16128	0.68567	1.5992	0.45951
2.78223	0.70629	1.48777	1.6549	2.36686	-0.53963	0.05647	-0.74364	-0.92365
2.7848	-1.71563	1.50886	0.08819	1.13457	1.29353	-1.03278	-1.47528	0.36273
2.78737	-0.18488	-0.1102	-0.3978	1.70833	0.26797	0.67178	-0.14098	-1.88541
2.78993	-0.09164	-1.04644	1.72126	-1.11086	-0.16376	1.17695	0.7848	0.33653
2.7925	-1.3044	0.5391	0.09142	0.95941	0.17018	-0.37556	-0.24034	-2.04366
2.79507	0.89029	0.60183	1.05821	-1.02204	0.48542	-0.36272	0.59672	-0.99705
2.79764	0.81511	-0.48444	0.2114	1.56372	0.35004	-1.90556	1.26144	1.55441
2.80021	-1.15356	0.10509	1.11643	-0.16883	0.59492	0.07277	0.29891	0.36662
2.80278	0.60919	-0.25853	0.14585	-0.0427	0.63214	0.28895	0.29525	0.00235
2.80535	1.72782	2.17526	0.3664	0.72299	0.28837	-0.03308	-1.06154	0.6697
2.80792	-1.18859	1.51644	1.36127	0.439	-0.02345	-0.05815	-0.20999	0.11348
2.81049	-0.43869	-1.01796	2.49077	2.32314	0.65642	-1.17765	-0.38125	0.08056
2.81306	0.52907	3.33294	1.40225	1.75812	-0.53042	0.79813	-1.32278	0.41605
2.81562	0.73227	-0.67685	1.66404	1.04074	0.01592	-0.45515	1.4886	-1.05291
2.81819	0.85067	-0.01351	-1.03947	1.31087	-0.29859	0.39648	-0.17529	1.168
2.82076	1.20642	-1.03102	0.96217	2.55702	-1.47253	0.20378	-0.16257	0.12282
2.82333	1.21378	-1.31773	-0.62397	0.90805	0.30033	-0.89487	0.09093	-1.90342
2.8259	-0.71484	-0.76245	-1.80466	-0.00442	0.78851	1.91365	-0.92057	-0.83522
2.82847	-0.10908	-0.68607	-0.00875	1.15614	-0.29396	1.14313	-0.142	0.61852
2.83104	1.19385	-0.66738	0.02672	-2.02925	-1.02146	-0.38872	0.03741	1.95203
2.83361	-0.22438	0.47002	0.92511	1.79312	1.43285	0.57704	-0.45165	-0.5286
2.83618	0.54734	0.78687	0.43775	0.000678207	0.20305	-1.22239	-0.90761	-0.79689
2.83875	1.15703	0.29215	-0.78988	1.06535	-1.12768	1.68413	-1.36804	1.18284
2.84131	0.69901	1.64004	1.04528	0.01867	0.08198	-0.64754	-1.48908	0.99392
2.84388	-0.20362	-0.36251	0.06194	0.98621	-0.42999	0.67812	-0.60611	2.34029
2.84645	1.14656	0.44489	-0.54433	-1.0907	1.0963	-0.36043	-0.8196	-0.55978
2.84902	0.27684	2.87771	0.31732	-0.86216	1.04542	-0.50173	0.07294	-1.35502
2.85159	-0.23162	-1.24209	1.12235	-2.13836	2.14548	-0.4345	0.25236	0.13729
2.85416	1.82052	-0.77253	-0.26909	2.1128	2.41888	-0.46256	-0.05121	-0.25389
2.85673	-0.53891	0.19886	-0.23465	0.20403	-0.66149	-0.56647	-0.7149	0.36897
2.8593	0.16806	-1.33962	1.5767	0.66021	0.66482	1.11391	1.15365	0.93293
2.86187	-0.45811	0.31928	0.68837	-0.0485	1.44629	-1.02591	0.46838	-0.55929
2.86444	1.43738	-2.43415	-0.51216	-0.88496	-0.32541	1.22535	0.0153	-0.1283
2.867	1.58302	0.68334	1.14087	-0.31916	0.08255	-2.2561	0.19343	-0.39746
2.86957	-1.24373	0.26965	-2.90603	-1.72785	0.8387	0.06887	0.48321	-0.63358
2.87214	2.04032	-0.7883	1.62175	-0.60886	1.98154	-0.81725	0.49468	1.05633
2.87471	0.57994	0.02804	0.21772	-0.06155	-0.68747	0.52094	0.58017	1.21399
2.87728	0.55534	-1.46328	-0.09425	0.18034	0.41568	1.93713	-2.14439	-0.43916
2.87985	0.27311	1.37953	-0.23457	-0.43596	0.52066	0.33274	-1.47514	-1.07572
2.88242	0.64789	-0.43349	0.51923	-0.41233	-0.45863	-0.13139	0.11106	-2.14732
2.88499	-0.55703	0.04741	0.06675	-0.18601	1.70588	0.40754	0.64343	-0.0468
2.88756	2.12302	-0.8426	1.29753	2.62557	-0.69633	1.14618	-0.56493	-1.7998
2.89013	0.11376	0.02056	0.10018	-0.1225	0.42755	1.45208	0.64644	-1.61726
2.89269	-1.11759	0.00736	0.39918	-0.18378	0.46154	-0.47936	-0.71587	-1.67556
2.89526	0.95079	1.71825	-0.81759	0.87932	0.42462	0.13979	0.33214	0.80375
2.89783	0.53987	-1.70061	-2.23966	-0.0363	-1.1232	-2.24081	-0.07052	-0.45291
2.9004	0.02456	2.31594	0.48011	-0.89843	-0.14917	-0.18656	-1.39694	-0.36462
2.90297	1.01693	1.19482	0.51263	0.69949	-1.77035	0.92001	0.93989	-0.18583
2.90554	-0.28972	-0.70827	0.07301	1.03936	-0.76647	-0.76582	-0.00253	0.7443
2.90811	-0.17129	-0.09162	0.38856	0.54494	1.08828	0.23964	0.32794	-0.75445
2.91068	1.7778	-0.5319	1.69652	-1.82876	0.0581	-0.0569	-0.07614	-0.97652
2.91325	0.28045	-0.44476	1.37309	1.72105	-0.55669	-0.2019	1.01994	0.36472
2.91582	0.77154	1.51318	-0.51434	2.46416	1.34673	0.71933	-0.11277	-1.48069
2.91838	-1.11783	-1.08264	-0.83555	-0.65404	-0.12925	1.477	0.53747	-2.36381
2.92095	-0.83736	-1.66673	-1.14271	-1.06261	0.0477	-0.44861	0.2467	0.43065
2.92352	-1.60619	-0.18357	-0.2451	1.92735	0.86525	1.735	-0.63741	-0.75189
2.92609	0.38934	0.83693	0.43592	-0.31375	0.86263	0.21953	0.58504	0.1011
2.92866	-0.2346	0.15178	-1.16317	0.32028	0.18232	1.04179	0.06714	-0.6122
2.93123	0.08672	-1.57023	-0.20051	-1.11445	-0.30781	0.34855	-1.07323	1.08217
2.9338	0.4213	-0.2327	-1.05356	-1.02361	-1.11451	-0.20052	1.98411	0.72274
2.93637	-0.88064	0.65894	-0.05916	1.19321	1.76772	-1.54199	0.49045	-0.4946
2.93894	0.78285	0.05707	1.34327	0.22133	-0.01043	-0.59299	-0.75841	0.46473
2.94151	-2.33199	-1.82382	-0.65472	0.14101	0.61461	-0.00547	0.32017	0.65929
2.94407	0.43611	-1.34485	-0.97972	-1.61818	0.57571	-2.00069	-1.20628	-1.63828
2.94664	0.89961	-1.2726	-1.76516	1.59758	-0.60313	-0.01073	0.31938	-2.28429
2.94921	-0.10377	-2.21405	-0.56415	-1.62949	2.17413	-0.27477	1.19241	0.63252
2.95178	-0.03135	-0.72551	-1.55811	0.27716	-1.10871	-0.32687	1.42457	0.04956
2.95435	-0.07572	0.42579	-0.92501	-0.00919	2.18607	-0.88704	0.51528	-1.11471
2.95692	-0.39986	0.68737	-0.44247	-0.24579	-0.91581	-1.61336	0.78758	0.71208
2.95949	1.15942	1.2824	-1.93015	0.28878	-0.31578	1.14854	0.62631	-0.53188
2.96206	-1.62332	-0.21661	0.29019	1.07234	1.75705	-0.63431	-0.62724	-0.20553
2.96463	0.69534	0.20945	1.04946	0.03986	-0.5261	-0.27699	1.24389	-0.43097
2.9672	-0.56801	-0.16407	0.62033	1.45045	1.09554	1.13109	-1.19646	-1.04808
2.96976	0.46028	0.71821	1.39204	0.06392	0.0118	0.48921	-1.99868	-0.12812
2.97233	-0.39389	0.65644	0.86982	2.05936	-2.48569	0.93518	0.53483	1.9573
2.9749	-1.17043	0.94629	-0.90069	-1.16239	-1.60443	-0.07791	-0.45372	-0.54313
2.97747	0.27996	1.24985	1.14968	0.36479	1.77091	0.48846	0.05473	-1.88021
2.98004	0.55667	1.63959	0.4479	-1.14106	0.19126	0.95352	-1.51499	-0.09203
2.98261	0.21778	0.27353	0.90642	0.18135	1.17618	-2.02578	0.83122	0.32462
2.98518	-0.06458	1.02103	-0.65642	1.25678	-0.33156	0.33064	-2.24054	-1.97576
2.98775	0.55025	1.80399	0.38938	-0.9255	1.21969	-1.61497	0.44623	1.50729
2.99032	-2.28146	-1.45386	0.80101	-1.93287	1.21454	1.03225	-0.41301	0.05106
2.99289	0.39781	0.19521	-0.81682	1.36653	0.74265	-0.73024	1.96508	-0.36134
2.99545	-0.21077	-1.35941	-0.4784	0.895	1.40122	-1.26253	-0.51739	-0.51648
2.99802	-0.0211	1.58464	0.24582	-1.07757	0.40598	-0.78038	-0.35564	-2.5914
3.00059	-1.31077	0.58156	1.21657	0.35189	-1.48646	-0.18503	-2.30916	0.11805
3.00316	-2.28945	-0.9214	0.95825	-0.11325	-0.5978	-0.61367	-1.52233	-0.33178
3.00573	0.47183	0.20011	0.44155	-0.84615	-0.457	1.27336	0.20518	0.41873
3.0083	0.49802	1.48024	-0.55169	0.14972	-1.43404	0.39282	-0.2533	-0.9244
3.01087	1.08154	-0.17025	-0.24654	1.16362	-0.41455	-0.18788	-0.05407	-0.81917
3.01344	-0.07251	0.25759	1.2606	-1.21415	0.73203	-0.65736	0.87424	0.04873
3.01601	-0.52496	0.0272	2.45327	-0.40349	0.41625	1.13993	-0.33291	-0.38534
3.01858	-1.17827	-0.52145	0.82058	0.65535	2.39895	-0.23535	-1.4117	0.7348
3.02114	0.78649	-0.48393	0.67122	-1.39164	-0.50003	0.64747	-1.38723	0.13988
3.02371	0.23479	-0.82534	-0.35626	0.6053	-1.42698	0.0666	-0.43438	0.86765
3.02628	-3.3554	0.9096	-0.06886	-0.64868	-0.66587	-0.86099	0.57892	0.80598
3.02885	-1.58223	-0.15781	0.44449	1.53007	1.28738	1.94102	0.81357	-1.4239
3.03142	-0.75313	-0.55838	0.22827	0.83105	1.83653	-2.37858	-1.19146	1.80758
3.03399	0.77938	-0.0366	-0.25006	0.20985	0.91279	-0.29585	-0.98864	-0.5339
3.03656	0.04715	-0.05857	0.42839	0.29778	1.34056	-0.88977	-0.07941	-0.35514
3.03913	0.08676	1.51483	1.16398	1.6721	0.31462	-0.60639	-0.0935	1.35227
3.0417	-0.27821	0.16806	0.2382	-0.64816	-0.92053	0.98729	1.08956	-1.18425
3.04427	0.53832	1.39904	0.02012	-0.06762	1.73376	-1.42579	-0.43543	0.12565
3.04683	0.31006	0.42454	2.29189	-2.26523	1.36653	1.5335	0.03917	-0.08677
3.0494	-1.08298	0.46224	-0.70131	0.48935	0.75929	2.71099	0.2193	-0.81025
3.05197	0.25372	-0.14901	-0.06621	-0.21001	-1.16514	-1.09656	1.1488	0.21396
3.05454	-1.11182	0.08526	-1.04862	-0.35161	-0.5151	0.55524	-1.09372	0.83488
3.05711	-0.41966	-1.62306	0.6702	1.16319	-0.67404	0.244	-1.73377	1.01004
3.05968	0.31077	1.01589	-1.16414	-1.27885	-0.43891	1.14501	0.48847	0.78082
3.06225	0.28928	-0.6092	-0.32466	-1.55038	-0.54166	1.84086	-2.2159	-2.85459
3.06482	-0.68344	-0.08469	-0.91308	-0.5321	0.32447	1.57604	0.86526	1.07739
3.06739	-1.17948	-1.16626	-1.5588	-1.08675	0.11156	-0.28129	0.7928	-1.2398
3.06996	-1.37166	-0.33099	-1.55099	-0.42897	0.6568	-0.49973	0.85473	0.3957
3.07252	-0.18997	-0.29459	1.75741	-0.73318	-0.65619	-1.12397	-0.63031	2.32652
3.07509	0.6889	0.66605	0.65318	0.2031	-1.33073	0.06165	-1.28807	-2.69362
3.07766	-0.14526	0.8974	-0.2242	-0.00927	-0.90303	1.60819	-0.52517	-0.55463
3.08023	1.72829	-0.03399	-0.78091	-1.71232	-1.27525	-1.08013	-0.3634	-0.90827
3.0828	-0.09938	3.27199	-0.94051	-1.02815	0.01757	-0.1722	0.19199	-0.23417
3.08537	2.05362	-0.28214	-0.58183	-0.45782	-0.21669	-1.03797	-0.49598	0.28294
3.08794	-2.46189	0.05871	-0.52419	-1.17739	-0.22701	0.70266	0.00164	-2.33898
3.09051	0.22367	-0.25726	0.39273	0.24575	0.24867	0.19018	-0.77001	0.16962
3.09308	-2.46646	1.11341	0.4006	0.7174	-0.6065	-1.34312	-0.05161	0.59033
3.09565	1.21211	0.24143	0.0291	1.21999	-1.98026	-1.2814	0.00986	-0.22825
3.09821	0.42508	1.54357	0.93917	0.3618	0.77441	0.01325	-1.2271	0.1388
3.10078	0.8529	-0.37681	1.69216	0.42969	-1.40495	1.76127	-1.4489	1.44993
3.10335	-0.47313	-2.23114	0.28219	1.61224	0.00972	0.63002	1.51645	-1.08484
3.10592	-0.36026	-1.84858	2.44596	0.19617	-0.28305	0.51288	-1.14234	1.00469
3.10849	0.93241	-0.01086	1.39342	-0.23281	-0.8065	-0.48698	1.17584	0.22662
3.11106	-0.48668	0.95279	0.15577	0.40326	-0.36144	-1.42642	-0.53373	-0.77433
3.11363	1.24547	0.57866	0.04683	-0.09587	-1.44419	0.49632	-1.13659	0.18684
3.1162	0.09046	2.59182	-0.66527	0.57357	-0.6318	-0.81129	-1.09409	-0.52804
3.11877	0.83797	-0.75156	0.14259	0.27009	0.50641	-0.52745	1.05217	-0.63539
3.12134	-0.03533	-0.34477	0.18227	-0.5367	-0.77042	0.23762	-0.8289	-0.53155
3.1239	0.9404	0.2133	0.42012	-1.24753	0.76293	-0.60982	-0.60627	-0.08504
3.12647	-0.67015	1.16119	0.8878	-1.83888	-0.11073	-0.44862	0.1936	-0.6913
3.12904	-1.66166	1.16482	0.184	0.68035	0.00982	0.61547	-1.84896	-1.71622
3.13161	0.09154	-1.14341	-0.64816	0.25084	0.46673	2.10476	-1.56062	0.54161
3.13418	1.14242	0.0721	0.57549	0.28138	0.64105	-0.86045	-1.29351	0.43487
3.13675	0.05483	1.05411	0.01627	-0.15107	1.4456	0.13218	-0.18188	0.23382
3.13932	0.79003	1.13313	-0.36337	-0.65965	1.747	-1.0491	0.39456	-0.73708
3.14189	1.00673	0.63347	0.42759	2.16093	0.71871	-0.41517	2.5282	1.52094
3.14446	-0.81193	-1.0391	0.08363	1.11471	0.21911	0.43187	-0.40181	-0.26492
3.14703	0.83316	1.06551	-0.26272	0.68816	1.29118	-0.86738	-0.84641	-1.01242
3.14959	1.21527	-1.55868	-0.91726	-0.06466	1.55682	-0.13306	-1.95633	-0.81177
3.15216	-0.35295	1.37449	-0.33655	-0.88369	-0.36892	-1.44991	-0.84508	0.59361
3.15473	1.78072	-0.08051	-0.77227	-0.74384	-0.26787	-1.0989	0.12321	0.37322
3.1573	-0.1133	-0.29584	-0.29375	0.15351	0.25114	0.84817	1.01498	-0.2512
3.15987	0.06026	-1.1569	0.28212	-0.8095	-0.85153	-0.60867	-0.96811	1.19815
3.16244	-2.01653	-1.48839	0.18625	1.01538	0.11136	1.63761	-1.27643	-0.76236
3.16501	-0.69137	-0.2118	0.79097	1.36282	-1.01573	0.32342	-0.82589	-1.58163
3.16758	0.21002	-0.97914	-0.19159	-1.02877	0.27498	-1.34026	1.05634	-0.40249
3.17015	1.00889	-1.61312	1.51111	-0.34159	-1.08252	1.22068	-0.5427	-1.0595
3.17272	0.5242	0.21329	1.18696	-0.05774	1.72731	-0.10691	-0.64453	-1.3108
3.17528	1.2441	1.47548	0.661	0.70802	0.14084	1.318	-0.58373	-0.67864
3.17785	1.15627	1.04926	1.42808	-1.55202	-1.37948	1.31724	-2.09391	-0.09146
3.18042	-3.80046	0.24748	0.23484	0.23229	1.91291	-0.85258	0.16392	-0.47319
3.18299	1.11637	-0.34555	1.4543	1.03076	0.74534	-2.41454	0.94137	0.18906
3.18556	1.81634	-0.45511	2.60249	-1.62798	0.58165	0.4731	-0.93369	-1.06902
3.18813	-0.96843	1.58975	0.21429	-2.6885	-1.32045	-2.14316	0.16358	-0.39884
3.1907	0.29588	1.31544	0.87205	0.83801	0.85749	0.75274	0.72418	0.12872
3.19327	-0.43268	0.32752	-0.74696	0.72536	1.72298	-0.59513	1.51471	1.10778
3.19584	-0.74461	-0.66096	-1.41667	0.7374	0.67941	-0.86759	0.38473	0.35187
3.19841	-0.00874	-1.55428	-0.58685	-1.32916	-1.18553	1.54631	1.08191	0.14568
3.20097	-1.04215	1.01027	-1.11751	0.77864	0.27057	-1.37709	-0.71302	0.72645
3.20354	-0.67823	-1.09203	-0.68464	0.46686	-0.63101	0.17385	0.32212	0.65521
3.20611	-2.91967	-0.18951	0.49094	-0.50335	-0.78316	-0.3014	-0.77856	1.06008
3.20868	1.7042	-0.25307	0.91365	-0.03569	-0.04263	-0.44978	0.86012	-0.87029
3.21125	-0.53337	-0.58548	-0.71192	1.03901	-0.13447	0.24582	-1.40585	-2.9404
3.21382	-0.9426	-1.93314	0.14518	-1.71398	-0.63439	0.81168	-1.07524	1.01612
3.21639	-0.43742	1.02765	-0.36387	-0.9391	1.28325	1.09125	-2.31792	-0.99907
3.21896	-1.96512	-0.20845	-0.02063	1.25077	-0.04623	0.56274	-0.68599	0.9297
3.22153	0.04942	-1.13292	0.16833	0.47184	-1.27337	0.29361	0.29161	0.43566
3.2241	-1.22872	0.3714	0.25565	-1.37477	-0.09664	0.33061	0.10639	-0.86929
3.22666	0.20684	0.57407	1.21859	-0.56535	0.04279	1.85748	-0.28384	-1.22459
3.22923	-0.34116	0.00782	0.98723	-0.09521	-0.51591	0.95485	1.46545	-0.70662
3.2318	-0.01111	-0.86801	-2.36243	-0.26791	0.30128	-2.20037	-0.49308	-1.10051
3.23437	0.02059	0.93035	-0.90314	-1.25899	-0.02304	-0.13476	-0.76353	0.74259
3.23694	0.34926	-0.85595	-0.0227	-1.47424	-8.97882e-05	0.02647	-1.37094	-0.24332
3.23951	0.14588	-0.26795	1.2323	0.29363	-1.03335	0.94271	-0.02752	-1.07029
3.24208	1.70926	-1.21508	-0.70821	0.92015	0.2005	-1.13087	-0.52303	0.58167
3.24465	-1.07398	-0.09782	1.01903	0.05912	2.39779	1.17905	-1.82438	-0.68692
3.24722	-1.31579	-0.37074	-0.01516	0.08799	1.76901	-0.48755	-0.26005	-0.60473
3.24979	0.22219	-0.56526	0.65168	0.53601	0.01768	-0.47067	0.22937	-0.24643
3.25235	0.37817	-0.5363	-0.96462	-0.07601	-1.39724	-0.14177	-0.2025	-0.89664
3.25492	-0.33102	-0.37909	0.09129	1.15257	-0.54336	-0.043	0.30674	-0.63474
3.25749	0.4396	-0.15858	-0.25158	0.96457	-0.30528	0.0768	-1.84252	0.60414
3.26006	1.17043	-0.32145	-0.9456	1.173	-0.2049	-1.72169	1.56909	-0.84855
3.26263	-1.13436	1.34733	-0.35363	-0.62995	-1.04972	-0.66333	-0.73316	0.76453
3.2652	0.99803	-2.22885	0.1814	-1.63636	0.59606	-0.35339	-0.71584	-0.80461
3.26777	-0.30816	-0.09262	-0.8574	-0.92957	0.05645	0.36896	-0.03549	-1.08273
3.27034	-0.62912	0.09454	-1.38439	0.02771	1.65137	0.36422	-1.10028	0.30668
3.27291	-0.32809	-3.22741	-1.38473	-0.0554	0.46915	0.68902	-0.06277	-0.55878
3.27548	1.58248	-1.28117	1.07144	-0.51056	0.52937	-1.99658	-1.89452	-1.62341
3.27804	0.56885	-2.78676	0.83429	0.0729	1.05105	0.34944	2.05067	-0.11853
3.28061	0.362	0.06418	0.14929	-0.94345	-2.61949	0.095	0.86733	0.59023
3.28318	-0.25918	0.58404	-0.26624	2.4034	-0.28436	0.23462	-1.61037	1.44329
3.28575	1.79149	-0.10561	-1.40713	-1.49481	2.56974	-0.41941	-2.69548	-1.21326
3.28832	-2.0621	-0.82031	0.32159	0.08906	-1.43601	-0.91223	-0.98471	-0.99062
3.29089	1.75633	0.71267	-1.01968	-0.01308	0.67795	-0.13646	-0.19405	0.36227
3.29346	-1.97194	-0.23271	-0.89723	-0.61999	-0.25757	2.15155	0.11255	-0.42764
3.29603	-0.18006	-1.81878	-1.46498	0.00327	0.64251	-1.5536	0.72458	-1.43396
3.2986	-0.2795	1.2839	0.68155	0.54669	0.25476	-0.4494	-0.10209	-0.38449
3.30117	-0.87755	-0.79852	0.28537	-0.91699	0.54879	-0.49843	0.07945	-0.12406
3.30373	0.27194	0.27683	-0.8142	-1.6129	0.62846	0.21018	-1.3754	0.23328
3.3063	-0.08194	-0.77708	0.19783	1.1211	0.16126	-2.28187	0.07022	-1.41186
3.30887	-0.37401	1.72236	-0.48369	-0.68722	-1.90064	-0.60269	-0.77016	0.23489
3.31144	-1.34888	-0.6747	2.02079	-1.00201	-0.15332	1.26617	-0.60694	-0.52039
3.31401	0.7345	-0.33907	-0.92854	-1.4718	-0.23218	-0.91743	-0.86659	0.29713
3.31658	0.23972	-0.66921	-0.45528	-0.68625	-1.65884	2.04553	-2.64203	-0.17936
3.31915	-0.64648	-0.57722	0.50036	-2.31015	-0.91138	-1.19212	0.00245	0.37592
3.32172	-0.86129	-1.18835	-0.16188	1.87331	-1.03205	0.66178	-0.1291	-0.64214
3.32429	-0.44513	-0.36138	1.7802	0.30743	-0.17362	-0.03504	1.04051	-0.58258
3.32686	0.59077	-1.10306	-1.69329	0.9784	0.90487	0.20946	0.48191	-0.36283
3.32942	0.04435	-0.34145	1.2501	0.6545	-0.73252	0.84801	0.14447	-0.48414
3.33199	1.21549	-1.64581	-1.26868	-1.06514	-0.05447	0.59218	-0.17524	-1.81181
3.33456	-0.64254	-0.3056	-1.36093	0.57696	-0.73263	0.71074	-0.223	-1.46337
3.33713	0.36637	-1.24701	-0.07036	-0.21874	-1.31967	-0.30551	-0.35448	0.96436
3.3397	-0.07141	-1.5197	-0.02037	-1.39162	-1.5859	0.6134	-0.67721	-0.12516
3.34227	-1.11576	-0.80067	-1.03095	1.5894	-0.65415	-1.57288	-1.56199	-0.77082
3.34484	0.51204	1.87681	0.6203	-0.67184	0.18283	-1.1243	-0.16269	-1.36468
3.34741	-2.06949	1.30197	-0.84085	-0.21137	0.36042	0.27757	-0.10578	-0.00598
3.34998	1.05934	0.18909	0.82395	0.82197	-0.01589	-0.53718	-0.55471	-1.32661
3.35255	0.78456	-1.24342	-0.27964	-1.63271	2.06764	-0.7603	-0.20181	-1.18377
3.35511	-0.18402	-0.69017	-0.14188	-1.51144	0.88964	-0.59661	1.46888	-1.57673
3.35768	-0.15736	-0.0597	-0.81921	1.72287	0.08119	-0.36969	0.12165	0.76919
3.36025	0.04727	0.533	-0.69821	-0.25708	-1.53598	-0.18606	-0.03207	0.41166
3.36282	1.44735	-0.40098	0.60197	0.70511	1.35602	-1.71239	-0.35553	-0.0699
3.36539	-0.77711	-0.95212	-1.98672	-0.03766	-0.18071	-1.30504	-0.55377	-1.23288
3.36796	0.15984	-0.00708	0.49177	0.58764	-0.02142	0.71945	0.26204	1.16118
3.37053	0.42778	-1.56845	2.07542	-0.32842	0.15714	0.6072	-1.34155	-0.82612
3.3731	-2.12436	0.869	0.04667	1.04619	1.60839	-3.07363	-1.43556	0.28616
3.37567	1.98988	-0.523	-0.16906	-0.94829	1.00449	0.54948	0.01204	0.78413
3.37824	1.11436	2.03511	0.51375	0.34892	2.01223	2.07577	-1.69083	0.60479
3.3808	0.532	0.31164	0.29922	0.87763	-0.99827	-1.42775	0.20891	-0.42339
3.38337	-0.59588	-0.07215	2.13077	0.95764	-0.33095	-1.83606	1.85445	1.86386
3.38594	0.08146	-0.06496	1.28655	-0.50721	-1.37165	1.14451	-0.08064	-0.91882
3.38851	-1.24	1.36792	0.41098	-1.46741	-2.12132	-0.36841	-1.22439	-0.71622
3.39108	0.72853	-0.21599	0.2131	1.14193	-0.23535	2.18151	1.20087	-2.05046
3.39365	-0.1369	-1.55647	-0.02119	0.43743	1.77807	-2.01175	-1.00226	0.15435
3.39622	0.52101	-0.16856	-0.81187	-0.73725	-0.29936	0.05483	-1.66438	-0.04955
3.39879	0.61017	1.44673	-0.67285	0.72975	-0.38228	1.04124	-1.04064	1.28946
3.40136	-0.16105	-0.23765	0.3731	-1.62215	-1.65656	-1.33253	-0.8108	-0.9138
3.40393	0.86971	0.2133	0.13853	0.13642	-0.65118	2.51135	-0.88381	0.92993
3.40649	-1.8535	0.26978	1.37956	-0.52744	-2.14437	1.39186	-1.45819	-0.01682
3.40906	-0.82693	0.66908	-0.44242	-0.15948	-2.27484	1.00636	-1.16159	-0.83873
3.41163	0.39527	0.26784	0.70616	-1.94396	0.64871	-1.26541	-0.37126	0.60501
3.4142	0.45233	-0.08733	-1.12359	2.80178	-0.37976	-0.16396	0.34329	0.03687
3.41677	-0.638	-1.82326	-0.94853	-0.32172	-0.28139	0.1475	0.35517	-1.30608
3.41934	-1.66535	1.02214	1.16393	0.00747	0.38104	-0.79487	0.2398	0.47612
3.42191	-0.25956	-0.41646	-0.5813	-1.08868	-0.32866	-0.08813	-0.49551	0.02601
3.42448	0.9223	-0.02899	0.39597	-0.38845	-0.55651	0.00862	2.54082	-1.61503
3.42705	-1.62771	0.70023	0.4792	0.96484	-0.15235	-0.02384	0.44618	0.66693
3.42962	1.01892	0.60841	0.8802	-0.6902	-0.74729	0.31014	-1.46171	-1.03671
3.43218	-0.99325	-0.19351	0.99827	-0.39668	1.77325	-0.17405	-1.95901	-1.22978
3.43475	-0.96945	-1.15884	0.30297	-0.06639	1.53604	-1.34836	0.63164	-0.44428
3.43732	-1.21378	0.03404	0.13617	0.12806	-0.28772	0.10755	-2.2255	0.06555
3.43989	-0.63953	-2.01691	-0.66272	-0.23363	0.29616	-0.62134	-1.10544	1.0336
3.44246	-0.58318	-0.23792	0.31972	-0.24983	-0.56161	-0.39263	-1.4903	-0.70327
3.44503	0.82091	1.29735	-0.71326	0.00271	0.42975	0.44007	-0.58164	0.82667
3.4476	-1.93448	-0.17833	0.48401	0.50153	-0.77745	1.17375	0.45998	1.28403
3.45017	1.02929	-0.75976	-1.35123	2.41026	-1.42633	1.4362	-0.36392	0.718
3.45274	-1.01001	-0.10189	0.50647	1.24486	1.25757	-0.79244	-1.02876	-3.79626
3.45531	-0.2527	-0.5484	0.07032	0.54837	0.89568	0.80141	0.57817	-0.1687
3.45787	0.1671	0.48924	0.08099	-0.79961	0.02453	0.91812	-0.74377	-0.90124
3.46044	0.58358	0.98737	-1.01566	0.49645	1.00795	-0.32354	0.21811	-1.26356
3.46301	-0.56863	-0.06682	-1.24467	-0.95289	-0.4144	2.44725	-0.24399	0.79774
3.46558	-0.39568	-0.16244	0.63163	0.09815	0.2139	-0.37016	0.1119	0.32532
3.46815	-1.61917	-0.24128	0.74913	1.31824	0.18917	0.35715	-0.48255	-1.0066
3.47072	-0.36686	-1.50752	1.34435	0.21811	1.37057	-0.3514	-0.60304	-1.18101
3.47329	-0.67892	0.74926	-0.10847	0.12443	-0.61948	1.02093	0.42259	0.90071
3.47586	-1.01007	-0.97101	-0.44274	-0.33787	-0.19137	-0.04687	-0.29823	-0.70999
3.47843	0.21501	-0.34186	-0.74325	-0.00634	1.41946	0.18103	-0.50446	-2.05357
3.481	-0.21142	0.16476	0.21172	0.28501	-0.32473	1.28593	2.24021	-1.2052
3.48356	-1.65821	0.53523	0.29422	0.32573	-0.68127	0.20032	0.51115	0.51685
3.48613	-0.73709	-0.09495	2.00729	1.05428	-0.45842	-0.16101	-0.60289	-0.20913
3.4887	1.22426	0.67671	-0.92436	-0.50537	0.76199	-0.59212	1.0651	-0.42291
3.49127	0.491	-1.3954	-0.2738	-0.7204	0.91821	0.18556	-1.37681	1.11323
3.49384	-1.58934	1.47588	-0.72196	-1.97448	0.77216	-0.00218	-0.72458	-1.2131
3.49641	-1.86006	0.12093	-0.27334	0.25619	1.70796	1.57812	-1.24611	0.30788
3.49898	1.13143	1.33604	-1.01728	-0.63932	-2.47904	-0.62429	-2.75352	-0.50863
3.50155	0.12907	-0.5138	-0.73117	-0.6384	1.18045	-0.59317	-0.36607	-1.36149
3.50412	0.76392	-0.85124	1.37475	0.39567	0.28409	-1.30108	0.33888	0.12453
3.50669	-0.65069	0.30153	1.7913	-0.89361	0.46252	2.20595	-1.49785	1.64811
3.50925	1.05363	-0.33564	-1.40905	-0.6756	0.27317	0.11751	0.981	0.17484
3.51182	0.38013	-0.35023	1.98716	-0.75427	1.16078	-2.3741	-0.32523	0.35522
3.51439	-1.54343	-2.01727	-0.59431	-0.36013	-0.71243	-0.21718	-0.97713	0.34947
3.51696	-1.81612	-0.65215	0.52691	-1.79448	-0.97156	0.03339	-1.05666	-0.82829
3.51953	-0.61563	-1.28548	-0.44929	-0.4	-1.82929	-0.42308	-1.11452	-0.687
3.5221	0.16238	-0.52891	0.16284	0.84417	0.34405	0.26819	1.05292	2.23898
3.52467	2.17385	0.20188	-1.79385	-0.26249	0.52224	0.53837	-0.76389	1.2679
3.52724	-0.47149	2.3067	-0.02062	0.55652	2.16566	-1.07245	0.94326	0.23374
3.52981	0.45474	0.3892	0.85929	-0.04597	1.12096	-1.38187	-0.79046	-0.54905
3.53238	0.22361	-0.93677	1.40597	0.32518	0.38154	-1.39656	-1.52039	0.73638
3.53494	-1.71545	0.0037	1.12892	-2.28949	-0.16181	-0.15289	0.28336	0.68883
3.53751	0.0787	-1.54094	-0.44565	-1.31578	-1.45372	1.61709	-0.54024	-1.01756
3.54008	0.26632	0.51339	0.91334	-0.28062	-0.1538	-0.04723	-0.44224	1.10811
3.54265	-0.2024	1.41683	0.79577	0.26873	-0.03571	-0.48412	-0.92132	-0.77634
3.54522	-1.06871	0.60099	-0.01566	2.42897	-1.64842	1.02057	-0.0046	0.37409
3.54779	0.74448	-0.60366	0.30373	-0.73766	2.10574	0.4183	-1.96612	1.00856
3.55036	-0.17623	-0.98147	0.71177	1.5992	1.13459	1.1452	0.58077	0.89959
3.55293	0.04603	0.57313	-0.14048	-0.06701	1.47144	-1.08603	1.93512	-0.48648
3.5555	0.16621	0.55717	0.14282	-0.32448	-0.93508	-0.76287	-0.0344	-1.65444
3.55807	-0.90356	-1.2584	-0.18066	0.88869	-3.04839	-0.15001	1.18802	0.19338
3.56063	2.56947	-0.66865	1.03281	0.06906	-0.86593	0.32343	-0.74998	0.18462
3.5632	1.97008	0.94855	-0.23968	-0.24758	-1.06545	0.63896	0.45053	-0.86238
3.56577	-1.93974	-0.89281	0.32067	1.79112	-0.90297	-2.2285	1.00104	-1.80185
3.56834	1.69663	-0.91023	0.62093	0.40101	-0.48777	-1.08983	-0.34545	-0.07028
3.57091	0.96999	-1.43292	1.56867	0.00638	1.38585	-1.1287	-0.80507	0.1324
3.57348	-0.03822	-0.23666	0.08381	-0.95318	-0.0022	-0.30776	-3.12236	-0.3615
3.57605	1.34093	-0.63303	-1.44447	0.82524	0.8183	0.9154	0.53806	1.09659
3.57862	-0.85653	0.70152	0.61117	-1.873	-0.79929	-1.64161	2.19401	0.29819
3.58119	-0.92452	-0.15009	0.9466	-0.35823	0.783	2.32853	-0.37382	0.49814
3.58376	-1.13203	0.63442	-0.16701	0.72534	0.11185	0.58521	0.49476	0.92567
3.58632	0.01963	-0.34089	-0.25322	0.99698	-0.52759	-1.06992	-1.85343	0.83421
3.58889	-1.46266	0.63385	0.17969	-0.42325	1.41592	0.44493	-1.59289	0.13505
3.59146	-1.20113	-1.59943	1.42836	0.21055	0.27487	-0.98896	-0.92523	0.65186
3.59403	0.10741	-0.11907	0.32199	-2.26164	1.34001	0.10211	-2.57594	-0.24213
3.5966	-0.69804	1.92771	0.40252	-0.69018	1.43473	-1.62245	-1.06936	0.40501
3.59917	-0.31877	2.65571	0.81328	0.67865	0.08315	-0.19827	0.67536	-0.17532
3.60174	1.1742	-1.02528	-0.25212	-2.08401	0.34711	-0.6444	-0.28834	2.24513
3.60431	-0.00964	-0.29556	2.84051	-0.3948	0.96159	-2.30777	-2.57226	-0.77258
3.60688	0.46782	1.02155	-1.25823	-0.37671	0.24725	-1.69136	-0.3619	0.01081
3.60945	-0.52503	-0.48914	0.78553	-1.37208	-0.71401	0.72154	-1.51132	1.32292
3.61201	1.06008	0.95219	-1.68807	0.53311	1.22538	-0.91631	0.36566	0.07859
3.61458	1.11127	-0.07626	-0.07277	-0.82891	0.38765	-0.477	-1.26749	-0.48591
3.61715	-0.30127	0.47301	-1.04725	0.4494	-0.87242	-0.99782	1.31994	1.71231
3.61972	-1.16998	0.86489	-0.41751	0.36827	-1.1407	0.45722	-0.19068	1.99079
3.62229	-1.18812	-0.5497	-0.28031	-1.82216	-0.78427	0.26266	-0.09433	-0.58063
3.62486	-0.33611	0.00472	0.26673	-0.94297	-0.452	-0.72817	1.08237	1.06467
3.62743	-0.04329	0.31391	0.47635	1.30443	-0.46194	1.29362	-1.32632	-0.42851
3.63	1.43469	1.16743	0.90639	1.36053	-1.13937	2.06031	-2.17958	0.2681
3.63257	-1.45638	-0.57527	-0.96111	0.41359	0.42743	-1.547	1.36541	1.45464
3.63514	0.69051	0.29092	-0.82403	0.1111	-0.19556	-0.41165	-1.19313	0.98699
3.6377	0.77497	-0.63365	0.27265	-0.03231	-1.10812	0.49593	-0.52685	-1.4306
3.64027	-1.14475	-0.23408	0.8531	1.017	0.10329	0.5238	-1.11433	-1.09079
3.64284	-1.67643	1.95396	0.71095	0.00206	-1.06366	0.28322	0.11437	-1.49999
3.64541	-0.44809	-1.13598	-1.53429	-1.11754	-0.85768	-0.82718	0.27766	-0.13787
3.64798	-0.05042	-0.0149	0.49866	-0.26639	2.06719	-1.35631	-1.0722	-0.73276
3.65055	-0.01694	-0.80593	0.52193	-1.45634	1.58789	-0.70215	0.84564	-0.0935
3.65312	-1.10056	-0.8445	-1.87264	-0.51776	1.98802	0.8198	0.45419	-0.79737
3.65569	0.75361	-0.83022	0.93919	-1.71538	-0.79401	-0.34907	1.25348	-0.11411
3.65826	0.13393	-0.06102	-1.6711	0.75929	1.62191	-1.22289	-1.18751	-0.01751
3.66083	0.57991	-0.18654	1.59272	0.77589	-0.51346	0.25182	-1.2977	0.78193
3.66339	-1.26876	-1.67935	-0.09303	0.0529	0.73012	0.36979	1.81641	-1.1961
3.66596	-0.23451	-0.52611	-0.60129	-1.94461	1.11749	-0.33025	0.77396	0.71856
3.66853	-0.65571	-0.2303	0.51673	-0.09604	0.01163	0.40212	0.46925	-0.88918
3.6711	0.48956	-2.19765	1.09767	0.38318	-0.10568	0.27175	1.09546	0.76157
3.67367	-0.32751	-1.2292	-1.41692	0.65935	0.43718	0.72742	1.01415	-0.38789
3.67624	0.43393	0.31882	-0.49	0.09396	1.4946	-1.47464	0.0399	-1.01282
3.67881	-1.14315	-1.31012	-0.01142	-1.21934	-2.55975	-0.83838	-0.54415	-0.82615
3.68138	-0.95167	-0.9042	-0.12132	-1.59937	-0.02095	0.1093	0.14217	-1.23552
3.68395	0.42679	-1.32001	-0.76678	0.202	1.56851	-0.71417	-0.73947	-2.05451
3.68652	1.0948	-0.38116	-0.09513	-0.18724	0.72221	0.34536	-1.26628	-0.44481
3.68908	-2.03546	1.69636	-2.02589	0.17223	-0.29218	-0.24405	-1.612	-1.27286
3.69165	-1.01933	-1.78734	0.34561	-0.93677	0.16793	-0.93655	1.10225	-1.46413
3.69422	-0.47517	0.07983	0.06528	0.88457	0.94101	-0.37614	0.8414	0.02012
3.69679	-2.41273	-0.2771	0.35186	-0.14788	0.61295	-1.33022	-0.73865	-0.31843
3.69936	1.0133	-0.40577	-1.41063	-1.1416	0.11075	-0.83412	-2.54692	-2.43347
3.70193	-0.11618	0.25957	0.03562	-2.86278	-0.31044	-1.41978	0.5436	0.82139
3.7045	1.11198	1.33243	-0.40058	-0.98778	-1.81957	-0.66499	-0.10713	-0.20465
3.70707	-1.0775	-0.73994	-0.51398	0.89926	-0.20646	1.02942	-0.97645	-2.04441
3.70964	-0.88602	0.07043	-0.64699	0.31055	-0.9827	-0.28861	-0.51001	0.91303
3.71221	-0.16514	-0.55482	-0.41396	-1.25807	-0.7105	0.1971	-0.18585	-1.08271
3.71477	-1.44879	0.84882	0.14236	1.6975	1.52014	1.08417	0.29508	-1.74842
3.71734	-0.45418	-0.03221	-1.36045	-0.19544	0.06664	1.26687	-1.43011	-0.73425
3.71991	-0.59993	-0.19664	-0.42742	-1.00731	0.16163	-1.47544	-1.14498	-0.32913
3.72248	1.07455	-0.02494	-0.81219	-0.59924	-0.19691	0.00253	1.18215	0.54973
3.72505	1.1914	0.16372	-0.25131	-0.03045	-1.33043	-0.226	-0.58001	-0.99834
3.72762	-0.63187	-1.07367	-0.49961	-1.09085	0.95669	-1.01901	-0.71554	0.04627
3.73019	0.31629	-0.91765	0.76161	0.16218	1.05108	0.83328	-1.2965	0.42398
3.73276	0.62651	0.98938	-0.34097	-0.00686	0.25002	-0.24035	-1.0581	-1.51425
3.73533	-1.12904	-1.56501	-0.9204	-0.09487	-0.54451	-2.11208	-0.56478	0.13618
3.7379	-2.00386	0.36528	0.12352	1.03516	-1.17588	-1.60339	-0.49081	-0.9586
3.74046	-0.35298	-1.39627	-0.31598	-0.27178	-0.39561	-2.084	-1.77855	0.15463
3.74303	0.47058	-1.78697	0.58457	-1.53224	-0.93763	-1.35946	-0.57542	-1.09788
3.7456	-0.6127	1.43297	0.2047	0.55263	-1.57736	-1.23865	-0.87407	0.01929
3.74817	-1.60974	0.32352	-0.44882	1.47082	-0.63605	0.81035	-0.40557	-0.05969
3.75074	1.70366	-2.05073	-0.66132	-0.77856	-0.91495	0.10156	1.36612	0.90545
3.75331	-0.38049	0.38128	1.00679	-1.60716	0.66268	-0.2209	0.96721	-0.22012
3.75588	-0.83316	-1.07742	-0.09684	-0.52152	0.84277	-0.19482	-0.23554	-2.24508
3.75845	-0.78474	-0.46988	-0.57977	0.2555	-1.94517	-1.06375	0.70542	0.84171
3.76102	-0.73643	1.72845	0.09822	-0.01825	1.70708	0.91587	0.73251	-1.06765
3.76359	0.58897	-2.14638	-1.06724	-0.52224	-0.08163	-1.39497	-0.94668	-0.18926
3.76615	-0.31858	0.72128	1.2426	-0.55048	-0.11724	-0.98669	1.07862	-2.54088
3.76872	0.08413	0.78498	1.35712	1.54469	-0.3284	-0.37039	1.08293	-0.70702
3.77129	-1.74235	1.21688	-1.04633	-0.21202	0.61484	-0.50962	-0.56213	-0.52048
3.77386	-0.01754	1.47185	-0.4388	-0.86678	0.14659	1.63037	-0.79327	-0.64666
3.77643	-1.81293	-0.81286	-1.06583	-1.72394	-0.39342	-1.31574	-0.9552	0.33523
3.779	0.09446	0.25918	-1.84175	-1.30651	-0.45251	0.01117	-0.5298	0.88771
3.78157	1.12719	-0.14182	-1.9228	-0.57708	0.19079	-0.48033	-0.52721	2.40852
3.78414	0.50706	-2.20086	-0.26324	0.55295	-0.23991	0.36251	1.12716	1.14125
3.78671	0.7652	1.6653	0.73875	-0.65735	-0.45384	-0.644	-0.24283	0.10136
3.78928	-0.45026	0.6739	-0.05039	0.24911	0.05878	-1.77377	1.60394	-0.67134
3.79184	1.01476	-1.63575	0.04643	1.74387	0.718	-0.1007	-0.754	-0.98053
3.79441	1.04308	0.8694	-0.05092	0.64379	-1.98803	-0.38194	0.45582	0.07734
3.79698	0.11781	0.86171	0.68142	0.34792	-0.87263	-1.94551	-1.05837	-0.72041
3.79955	1.31073	-0.12905	-0.05183	-0.53381	0.52281	0.5539	1.39095	-1.30424
3.80212	-1.8759	-0.39074	0.75858	-0.92205	-0.6132	-0.49854	0.2321	-1.71147
3.80469	-0.15334	-0.69028	0.64397	-0.34096	-0.78461	0.13841	-0.53407	0.52135
3.80726	-0.93804	-1.48974	-0.87631	-0.89707	-0.93449	-0.21227	-1.55507	0.08644
3.80983	-0.40234	0.25103	-1.3946	-1.07627	0.63929	2.50867	0.65416	-0.08444
3.8124	0.07549	0.6008	0.43197	0.15442	-0.96712	-1.02063	0.90846	0.58621
3.81497	-0.6893	0.82418	1.50195	2.65439	-0.5805	1.27563	0.52205	0.81284
3.81753	1.54567	0.04489	-0.86214	0.0319	-1.36294	2.20212	-0.7362	-0.5117
3.8201	-2.85668	-0.19991	-0.11508	-0.66981	-0.72485	-0.37611	0.96034	0.38681
3.82267	-0.60611	-0.61058	-1.48396	-0.09027	-0.2725	0.12039	-0.19302	0.6571
3.82524	0.21552	-2.1227	1.13951	0.04656	-1.50496	0.44854	-1.13855	-1.03999
3.82781	-1.09725	-1.96419	0.85152	-0.15087	-0.7294	-0.32784	0.16049	-1.47092
3.83038	-0.92309	2.14794	-1.83359	-0.9853	-0.16539	0.16848	1.35447	-0.89196
3.83295	-0.29487	-1.09157	-0.14072	-0.12778	0.67639	-0.30386	-0.37516	-2.08804
3.83552	-1.16151	-0.62321	1.4427	0.03051	-0.73406	-1.58344	-0.39749	1.12554
3.83809	1.26016	1.01201	0.86798	-0.65316	-0.1468	-1.5104	-0.23145	-1.28849
3.84066	-0.55742	0.46543	-0.65856	-1.02617	-0.05261	0.38146	-0.46585	-2.66405
3.84322	-0.73065	-0.70948	0.51708	-1.20866	-0.67265	0.35764	0.88662	1.18799
3.84579	-2.3361	-0.77502	-0.10924	-1.95628	-0.96019	0.28698	-0.65389	0.80005
3.84836	0.59012	-1.21138	1.28628	0.44209	-1.73201	-1.34265	2.57683	-0.26392
3.85093	0.0605	-0.70382	-0.32953	0.97049	-0.00678	-1.88489	-1.42134	-1.56462
3.8535	0.21379	-0.45718	0.99603	-0.16354	0.9662	1.47172	-2.08087	0.15058
3.85607	-0.50279	0.13516	-2.29046	0.663	-1.1204	-0.80987	-1.95799	-0.000307097
3.85864	-0.38478	0.61351	-1.63925	0.38316	1.00032	-0.42515	-0.48339	0.63001
3.86121	-0.74222	-1.21261	-0.35755	-0.3208	-0.9736	-0.7869	0.41128	-0.44142
3.86378	0.26764	-0.09716	-0.65844	-1.57742	-0.0454	-0.93341	-1.15299	1.21431
3.86635	0.56392	1.01449	0.50359	0.93544	-0.691	0.82655	-1.78632	-0.7961
3.86891	-0.69972	-1.11787	-0.40427	-0.30961	0.78373	-2.16931	-1.54199	-0.88308
3.87148	-1.65631	0.36119	0.00916	-0.44773	0.349	-1.30285	-0.81519	-1.27123
3.87405	-0.9046	-0.28942	-0.46919	-0.39478	-0.24761	-1.52582	-0.67089	-0.53029
3.87662	0.20164	0.12139	2.22546	-0.40626	-1.0817	0.42741	-0.52705	-0.91503
3.87919	-0.88768	0.32978	1.28837	1.72828	-2.143	0.47324	-1.42034	-1.04886
3.88176	0.7414	-1.79887	1.22805	0.31138	1.02837	0.56637	-1.34839	-2.12155
3.88433	-0.98448	0.3976	-0.02558	-2.20266	-0.11772	0.16284	-0.45659	0.83943
3.8869	0.68535	0.71296	-2.46277	-0.0477	0.51129	0.58742	0.67408	-0.99108
3.88947	-2.51277	1.11709	-0.78971	-0.12216	1.67448	-1.02169	-0.12481	0.10925
3.89204	-0.27913	0.27242	-0.67242	0.37395	0.34415	-0.48774	1.48218	0.82975
3.8946	-0.8615	-0.01405	0.692	-0.2081	-1.23552	-0.32	-1.59796	-2.05927
3.89717	0.28425	-0.74777	0.13845	-0.41152	0.59814	0.8908	-1.91979	-0.99935
3.89974	-0.2927	1.07398	-1.24918	-1.06955	-1.69074	0.15717	-0.24292	-1.08813
3.90231	1.54029	0.13436	-1.86771	0.8133	0.87322	0.9366	-0.07641	0.31214
3.90488	1.08433	0.96135	-0.20886	1.75349	0.87788	-0.93362	-0.2429	-0.89453
3.90745	1.23586	-1.64605	-0.09296	0.2659	-1.21557	-0.20646	-0.14764	1.01493
3.91002	0.63212	-0.30734	-2.96785	0.29687	-0.36472	1.5392	-0.12437	0.90874
3.91259	0.3314	-0.50532	1.54794	0.17967	-0.1117	1.25991	1.18915	1.51061
3.91516	-1.00752	-0.31304	-1.21361	-0.79633	1.83562	-0.89335	-1.3109	1.29456
3.91773	0.65565	1.19513	-0.95335	-1.55148	-1.08502	-0.45579	0.86459	-2.12491
3.92029	0.35378	-0.80535	-0.67399	-0.06806	0.75101	1.69822	-0.87341	-0.75654
3.92286	0.41579	-0.63115	1.96061	-0.63895	-1.56609	0.02395	-2.58753	2.78764
3.92543	1.09361	-0.73796	0.49658	0.73377	1.39768	-0.17115	-0.0084	1.15722
3.928	-1.31226	-0.04264	-0.40518	0.59592	-1.00237	-0.12544	0.81732	-1.16594
3.93057	1.73609	0.27749	0.31074	0.37308	0.81218	-1.83038	-2.2664	-0.67328
3.93314	0.97151	0.39383	0.52501	0.06338	0.10056	0.8036	-1.05143	-0.90316
3.93571	1.12293	-2.49317	0.06331	1.66741	-0.05437	-1.11128	-1.86896	0.81531
3.93828	-1.02429	1.17267	-1.48435	1.61475	1.74694	0.20338	0.13015	0.50397
3.94085	-0.77442	-0.05228	-1.53109	0.47285	0.20122	-0.42887	-1.05621	-0.9876
3.94342	1.43245	0.52651	1.80046	0.14149	0.06941	0.10241	-0.93583	-0.6119
3.94598	0.51468	-2.24357	0.16553	-0.30018	0.00527	0.72267	0.78913	-0.28556
3.94855	-0.55066	-0.46626	0.12107	0.85949	-0.47	1.52173	2.53806	-0.05263
3.95112	-1.2967	0.20992	2.76836	-0.28285	0.21575	-1.3547	-1.53341	-0.30281
3.95369	-0.16656	-0.45667	1.04459	-0.68665	1.46611	-1.76071	0.52747	-0.3228
3.95626	0.42984	0.20124	0.56538	0.56846	-0.16421	-0.29853	-0.14233	-2.01786
3.95883	-1.20479	0.0946	1.23206	-1.15282	1.09807	-0.27762	-0.19236	-0.06303
3.9614	0.53417	-1.08604	-1.43293	-0.27166	-1.47889	-0.13426	-0.12236	-1.46385
3.96397	-0.06877	-1.11996	2.65572	0.16712	0.14016	1.11014	-0.56033	0.9886
3.96654	0.21474	1.43398	1.23829	-0.08258	0.34694	0.84668	-0.02976	-1.011
3.96911	-0.8246	-0.24174	0.26107	0.82282	0.95568	-0.53587	1.22519	-2.15531
3.97167	-0.80113	0.52631	-1.64572	0.14866	0.32992	-0.2449	1.13048	0.68074
3.97424	1.29296	-1.3733	-0.76349	-0.18831	2.04181	0.33489	-0.79	-2.25006
3.97681	-2.26441	-0.56978	-0.03696	-0.15864	-1.06754	-1.19327	0.20243	1.51812
3.97938	-2.41586	-2.024	0.8389	-0.60773	-0.83213	0.13522	1.26667	-0.62583
3.98195	-0.49975	1.11478	-2.05033	-0.46915	0.31843	0.8306	0.79467	-0.71783
3.98452	0.0098	0.4914	1.10577	-1.01067	1.72729	0.41918	0.29271	-0.69239
3.98709	-0.75497	-0.84096	0.30289	0.38972	0.90966	-0.58666	1.93649	2.93524
3.98966	0.72242	-1.47071	1.23385	0.84589	0.59771	0.67753	-1.32718	-0.15164
3.99223	0.24737	-0.3786	-0.01137	1.19269	-0.63621	0.86622	-1.20569	-2.58634
3.9948	1.04508	0.48816	0.84603	1.2423	1.25234	0.50266	-0.46802	-0.99294
3.99736	-0.69929	1.5246	0.07644	0.35505	1.07587	0.73928	1.37308	-0.73149
3.99993	-0.54371	-0.48228	1.6449	-1.10176	0.15168	1.54412	0.15789	1.69948
4.0025	0.1923	-1.22455	0.88782	-0.67479	-1.09862	0.85182	0.27483	0.68656
4.00507	2.51317	-0.70386	0.11799	2.4404	0.01804	-0.02461	1.17762	-1.53874
4.00764	-0.66301	0.33876	0.43493	-0.13515	0.92866	-1.2738	0.74877	0.29857
4.01021	-0.24406	0.30419	-0.38458	0.00194	1.31098	0.67275	0.09742	1.10025
4.01278	1.06131	-0.41022	-0.004	-0.18751	1.02198	1.10043	-1.11017	-1.60982
4.01535	0.77144	-0.10382	-0.07183	1.74424	-0.5776	0.5431	-1.56658	-0.34829
4.01792	-0.43918	-0.38511	0.83022	-0.13046	-1.59168	-2.27017	-0.00976	-0.58263
4.02049	-0.58706	1.50545	0.21831	-0.49724	-1.11674	-1.76022	-1.55008	-0.18326
4.02305	0.35693	1.08429	1.13585	-0.05274	-2.02414	0.98802	-1.47914	0.3985
4.02562	-1.4234	-0.18812	0.24443	-1.12815	-0.06394	0.30577	-1.94178	-1.08037
4.02819	0.47566	-0.66301	-1.226	-1.21131	1.54738	0.10542	1.05778	0.97356
4.03076	-0.84231	0.19415	-0.85842	2.20529	0.00828	0.12569	0.52869	0.02843
4.03333	-1.08851	-0.37289	-0.14411	0.08278	0.78704	-0.82309	1.52514	-0.13467
4.0359	-0.22764	-0.75384	1.08325	1.0814	0.01023	0.04252	1.45226	-0.29819
4.03847	1.5799	1.00726	-0.36471	0.31358	-0.47627	-1.49432	0.61569	0.03102
4.04104	0.38112	0.89818	0.01796	3.4682	0.83746	2.9361	0.58812	-0.08525
4.04361	0.32835	-0.30743	0.78205	1.4216	2.26768	-0.89483	1.25467	1.23083
4.04618	-0.44312	0.16979	1.55513	0.89479	3.0971	1.21593	-2.16088	0.68279
4.04874	0.07151	0.22865	0.62645	-1.82025	-0.73155	-0.67909	-0.27479	-0.86496
4.05131	1.17644	-1.30607	0.25334	0.60624	-0.02948	-1.13987	-0.60054	-0.2004
4.05388	-1.02924	0.2136	-1.92551	-0.68253	1.78894	-0.36393	-0.01213	-2.30105
4.05645	0.07934	1.80226	-1.21398	-0.47694	-0.65993	-1.17728	-0.55911	0.47852
4.05902	1.12933	-0.26053	-0.97087	1.54655	-1.06252	-0.37522	-1.26614	0.15306
4.06159	0.25319	0.27351	-0.91732	0.19475	-1.6386	-0.58167	0.80213	0.47985
4.06416	-0.65745	-1.22651	0.478	-0.9749	-0.66093	0.23385	0.28944	-0.1049
4.06673	2.31154	0.84226	0.16261	0.05142	0.20319	-1.53779	-0.87866	0.54997
4.0693	0.7666	1.04936	2.57569	-0.20805	-1.06606	0.09765	0.90952	-0.36576
4.07187	1.58564	0.59927	0.35005	-1.14113	1.34649	-0.70971	-0.11862	0.47937
4.07443	1.45963	0.41147	-0.29724	-0.19774	-1.45124	1.09003	0.09745	0.22145
4.077	1.03592	-1.30367	0.80121	0.15983	-0.73529	0.57276	0.45968	-1.18613
4.07957	-0.30141	1.67116	0.17961	-0.23272	2.3522	0.54214	0.60068	-1.28474
4.08214	-0.54849	-1.04787	0.14938	-0.33957	1.11994	-0.00846	0.15605	1.30801
4.08471	0.02703	0.36015	-1.53633	-0.91702	0.17728	0.96896	1.36084	0.0532
4.08728	0.76587	0.20844	0.74494	0.55074	1.05159	1.39863	0.53579	-0.01898
4.08985	1.10502	2.04847	-0.64771	1.59196	0.5705	0.61466	1.91991	1.02984
4.09242	-0.52335	1.40021	-0.28102	-1.49355	1.25746	0.65813	-1.78303	0.5178
4.09499	2.40025	0.3819	1.3472	-0.67386	-2.14574	1.26219	0.17734	2.05422
4.09756	-0.09964	0.96965	0.03159	-0.02293	-1.56111	-0.60166	-1.61457	1.14242
4.10012	0.71747	-1.52264	0.92514	-1.27605	0.80044	0.0703	-0.52851	0.60906
4.10269	0.51159	-0.27106	0.99815	-1.61453	2.09217	0.11421	1.49566	-0.28834
4.10526	-0.19192	0.47802	-0.47507	-0.67754	-1.22461	0.43162	0.05783	-1.92089
4.10783	-0.32521	0.83969	1.68824	-0.65013	-1.54038	0.12781	1.00731	-0.38739
4.1104	-1.37434	0.65065	-0.53593	-0.1749	-1.0815	-0.00303	-0.17477	0.3245
4.11297	-1.41299	-1.34709	0.16359	-0.03657	0.12845	-1.28244	0.8539	-0.07807
4.11554	0.48215	0.25053	-1.23383	-0.61421	0.66279	0.48316	1.52476	1.21091
4.11811	-0.16627	-0.89461	-0.84104	0.48052	-1.40089	1.52843	1.59237	0.53588
4.12068	-0.68791	-0.29012	1.82641	-0.96858	0.70766	1.4013	0.30076	0.44153
4.12325	-0.96069	1.05141	-0.18868	-0.69269	0.10095	1.63716	-0.32712	0.93221
4.12581	0.88433	-0.54468	-0.42982	-0.44097	1.2354	2.49057	0.53541	-0.41824
4.12838	0.69594	0.51821	1.19342	0.1439	-0.61277	0.89432	0.87246	0.05827
4.13095	-0.0677	-1.73363	-0.34643	1.31001	0.42455	1.69128	-2.17061	0.55373
4.13352	2.13899	0.8422	0.45547	-0.11645	1.84665	1.75703	1.39426	0.59931
4.13609	0.85009	0.82296	1.40804	0.02165	-0.57054	0.89786	-0.1835	0.90233
4.13866	-0.94155	-0.1983	-1.2713	-0.08562	-0.14309	0.42066	-0.94971	1.34228
4.14123	0.50933	-0.10198	-2.4785	-0.32837	0.72375	-0.51964	1.88095	0.16711
4.1438	-0.8832	-0.72886	0.41581	0.45671	0.0909	1.99829	0.39575	0.77946
4.14637	1.45684	-0.86798	-0.64324	-0.02875	-0.7926	-0.5601	-0.56138	-1.36487
4.14894	-0.35711	1.50438	1.56476	-0.18183	1.64151	0.26875	1.96291	-0.48613
4.1515	0.56701	-0.3415	0.32246	0.000956548	0.0864	0.21147	0.20498	-2.11857
4.15407	1.51407	0.76087	0.0398	2.52976	0.27283	-0.22619	-1.76644	0.23084
4.15664	1.11856	-0.93574	1.1882	0.14158	0.87898	1.45869	-0.74055	0.27687
4.15921	0.66207	-1.27636	0.5806	0.47909	-0.13301	-1.22232	2.08505	-1.2786
4.16178	0.18187	-0.07497	-0.47883	-0.0982	-0.08744	0.65616	1.96044	-0.32822
4.16435	1.7025	-1.12183	0.93132	0.88408	-0.08948	1.46278	1.61919	-0.69601
4.16692	-0.1681	-0.39213	-0.01596	1.73854	-0.42585	1.35805	-0.66814	-0.11668
4.16949	1.21263	0.30868	0.72462	-0.06545	2.44884	-0.17268	0.65579	-1.56641
4.17206	0.75504	0.67373	1.06517	0.98389	-1.57429	-1.08268	0.60017	-0.21854
4.17463	0.37002	0.30385	0.32819	1.85888	0.63525	0.34399	0.6933	0.02001
4.17719	0.02098	-0.46157	0.10649	0.45836	0.58554	1.67297	-1.36757	-0.85763
4.17976	-0.27207	1.22464	0.38782	-0.7823	-0.70483	0.14993	0.40739	-0.27411
4.18233	-1.47982	0.87811	2.48349	-1.24124	1.51027	-0.06219	-1.46343	-0.03502
4.1849	1.20866	-0.50904	0.7813	0.68917	0.71932	-0.14747	-0.64455	0.9629
4.18747	-1.76597	-1.14894	-1.07225	-0.77539	0.50566	0.67851	1.17524	-0.28507
4.19004	0.0533	-0.15941	0.21509	-0.08936	1.68917	0.34371	-0.3286	-1.14872
4.19261	0.59326	1.5397	-1.33619	-0.40424	1.57319	-0.27568	0.01854	1.14192
4.19518	0.97485	0.14753	0.65303	-1.62691	-0.45565	-0.87906	1.64313	0.71411
4.19775	0.95384	-0.34778	0.55784	-0.99639	0.54422	0.87255	1.32101	0.06457
4.20032	0.00536	-1.34948	1.04573	-0.05574	0.51835	0.93934	-0.84591	0.42248
4.20288	-0.11321	-1.59545	0.21921	0.10496	1.17241	0.50527	-0.23867	-0.82037
4.20545	0.91249	-0.85382	0.10133	-1.22275	-0.0824	1.09775	0.58525	-0.21087
4.20802	0.25392	-1.90856	0.11026	1.42352	0.2733	0.20952	-0.30509	1.15139
4.21059	1.34958	-0.58154	0.20354	0.91864	3.01276	0.04802	-1.29564	-0.95554
4.21316	0.03572	0.46012	1.2158	-0.13512	-0.09131	0.99881	-1.69921	0.07019
4.21573	-1.07368	0.43813	-0.07564	0.74601	2.7864	0.79051	0.55591	0.18773
4.2183	1.04008	-0.23358	0.81833	2.0682	-0.9237	0.90765	-1.29559	0.95089
4.22087	-0.08838	-0.55547	0.1962	1.59159	0.40181	-0.52937	0.49119	-2.33856
4.22344	1.07437	0.58474	-0.029	-0.17267	-0.98082	-0.30571	-0.22509	-0.01663
4.22601	-0.01479	0.26836	0.48786	-1.60935	0.77532	0.88214	-0.64462	0.34334
4.22857	0.12038	1.00686	2.21355	-1.51405	0.5829	0.03647	0.31697	-1.03474
4.23114	0.07849	-0.03395	-0.38907	-0.32749	1.19235	-1.06653	-0.22421	-0.15003
4.23371	0.3886	1.00034	-0.66098	-1.11289	-0.62807	-1.02412	1.1759	-0.76998
4.23628	1.23759	-1.46835	0.01278	1.6076	0.97592	-0.35314	-0.01137	-0.50175
4.23885	0.40251	-1.29038	-1.43045	0.78907	-2.15708	0.17895	0.26018	-0.23562
4.24142	-0.98639	0.91209	1.60295	-0.64356	-0.90989	0.42519	1.42533	0.3452
4.24399	0.78662	0.4	-0.47766	0.11565	-0.57009	-0.22612	1.22068	0.89497
4.24656	0.13943	0.70996	-0.27629	-0.68784	-2.32565	0.30498	-2.38728	-1.09232
4.24913	0.58694	-0.0031	0.51994	-0.43289	0.50848	0.24374	0.60717	0.5518
4.2517	-0.22192	0.66356	0.99058	0.4139	1.47224	-0.3612	1.6416	-1.30312
4.25426	-0.00773	0.20654	0.49236	-0.57073	-1.96179	0.96038	0.00573	-0.55731
4.25683	0.10754	-0.43519	1.2354	1.24637	0.32782	1.25169	1.30456	-1.64485
4.2594	0.7514	1.50859	-0.7827	1.31464	2.20264	1.29189	1.24628	0.43723
4.26197	1.34936	0.0754	0.57812	-1.6029	-0.43235	0.60128	0.53637	0.74623
4.26454	-1.36426	-0.60926	-0.44253	1.89246	-1.25349	0.66791	-0.03259	2.16124
4.26711	0.03443	-2.46408	1.07797	-1.46052	1.12145	0.30022	0.56936	-1.18851
4.26968	0.10873	-0.25971	1.68972	0.6016	0.61815	-0.12371	-0.49002	-0.66671
4.27225	-0.81327	0.88452	-0.59608	-0.10525	-0.03691	0.76472	1.69853	-0.27445
4.27482	-0.83805	-3.05503	1.12133	-0.47421	0.00766	0.06218	1.886	0.08975
4.27739	0.97966	0.14376	0.02426	0.55984	1.97275	-1.75092	0.43122	-0.06343
4.27995	0.54566	-0.26171	-2.23874	0.03557	0.74596	1.34238	1.02831	0.88081
4.28252	0.63987	-0.40804	1.91542	-1.24707	0.18863	0.31632	0.10752	-0.47073
4.28509	-0.39519	1.62105	0.66586	0.72174	-2.08281	0.30619	-0.44437	-1.20491
4.28766	-0.37943	-0.39924	-2.51526	-1.58037	-0.23466	-0.48586	-1.32333	1.39546
4.29023	1.44718	-1.71316	0.59531	2.34792	1.06329	-2.00166	0.64147	1.03232
4.2928	0.78148	-0.02789	-0.89188	-0.54183	-0.31896	-1.28033	-0.08404	-1.52877
4.29537	-0.91826	-0.92413	-2.56771	0.70085	1.10062	0.87966	-2.00115	0.87873
4.29794	0.27956	-0.14029	-1.01283	-2.04166	-0.70129	-0.24283	0.9173	0.82578
4.30051	-0.52482	0.90875	-0.3053	0.56484	0.32325	0.11143	0.06556	-0.23432
4.30308	-0.10842	-1.08747	-0.23444	-0.96796	0.41425	-0.98157	-0.1256	-0.26622
4.30564	-1.20583	-0.56342	-0.62171	1.31096	-0.96948	1.44366	0.88773	0.80825
4.30821	-0.98706	-1.38969	0.14573	1.62439	-0.5769	-0.81983	-1.04003	-0.85654
4.31078	0.47322	-1.33496	0.73087	-0.03433	-0.60807	0.86497	-0.36646	-0.06218
4.31335	-2.02999	-0.44138	1.1407	1.1541	0.19823	0.44256	0.11616	-1.89717
4.31592	0.81822	-0.77432	2.48202	-0.29055	-0.00237	-1.07146	-0.46715	0.14735
4.31849	0.73465	-0.55665	1.59656	-0.24409	1.10486	-0.94909	-0.92662	-0.98716
4.32106	0.07413	-2.30579	0.84214	-0.33799	-1.18299	1.48265	-0.22672	0.30704
4.32363	-0.63676	-1.26884	0.61322	-0.40889	0.42056	0.243	1.37341	0.39973
4.3262	0.38277	-1.33817	-0.20258	0.47234	-2.22009	0.07497	-0.35209	0.27107
4.32877	-1.63338	0.56676	0.79712	-0.88165	-0.49976	-1.62227	0.41555	-0.78553
4.33133	-1.30962	-0.22464	-0.93954	0.86126	-0.45594	1.44148	0.0958	-0.36351
4.3339	0.82263	-2.62355	-0.01006	-0.41095	-0.83646	3.11338	-0.35792	0.96383
4.33647	-0.78951	-0.1983	0.75166	1.04319	0.78166	-0.41906	0.74438	-1.11195
4.33904	0.1754	-0.83879	-0.23993	-0.06278	1.46974	-0.80558	0.35002	0.58632
4.34161	-0.43524	-0.4564	-0.05985	0.09912	1.53579	1.75138	-0.1804	-0.31359
4.34418	1.80165	0.60792	-0.84713	0.9734	-1.34499	0.12363	-2.43018	1.54652
4.34675	0.13787	1.74872	-0.48726	-0.55818	0.27251	-0.68322	-0.78501	1.54001
4.34932	1.59729	1.01348	0.95227	-0.22932	0.16882	0.33653	0.02061	-2.21745
4.35189	0.54663	0.50785	-0.9199	-0.79732	0.35904	-2.07411	-0.06803	-2.30502
4.35446	0.03939	0.03666	0.0123	0.46727	-1.27067	0.18262	0.41543	-0.12269
4.35702	-0.8005	0.37326	1.16123	0.28018	0.09993	-0.0931	-1.6663	0.91117
4.35959	1.59667	-1.39896	0.84493	0.57929	-0.90598	-1.23477	-0.02203	0.8075
4.36216	1.09988	1.39789	-1.62246	-1.16442	-0.71074	0.66641	0.35616	1.28906
4.36473	-1.39964	2.17615	-0.09961	1.06033	-0.19172	-1.39896	2.53629	0.54783
4.3673	0.25015	0.66727	0.14636	1.82939	0.66311	1.05724	-0.45331	-0.43638
4.36987	-0.34388	0.1551	1.03874	-1.12215	-0.10599	1.27634	-0.25285	-1.54981
4.37244	0.79816	-0.32181	-0.74906	1.58083	0.60212	1.08511	-0.50275	-0.34969
4.37501	-0.95291	1.2453	0.05172	1.62508	0.22709	-1.45342	-0.27646	-0.20511
4.37758	-1.75182	0.31531	-0.40739	-0.41262	1.93477	0.14932	-1.17023	1.15227
4.38015	-0.74063	-0.48947	-0.31484	-0.51	0.72755	-0.58428	-1.78366	-0.01852
4.38271	-0.46098	-0.74636	-0.46581	1.48524	1.3024	0.33312	-0.02295	0.30003
4.38528	0.84609	0.29145	0.65831	0.07658	-1.54511	-0.34302	-0.29941	-1.8633
4.38785	-0.53752	-0.49474	-0.10278	-0.73135	-0.35688	2.08237	-0.52437	0.90312
4.39042	-0.05448	0.76098	0.34013	-0.14022	0.67563	-0.8285	-0.16475	0.47491
4.39299	0.8062	0.14507	0.67121	-0.56987	0.59529	-0.01034	-1.90842	-0.77161
4.39556	2.2206	-0.02643	-1.71028	-0.644	1.51042	1.05158	1.36513	2.45308
4.39813	-0.19826	1.01991	-1.38749	1.20286	-1.90115	0.57056	1.2775	-1.43774
4.4007	-0.78203	1.76921	-0.37141	-0.12591	0.86794	-1.82414	-0.96511	-0.1854
4.40327	0.47694	-0.11351	0.53623	-0.46088	-1.76221	-0.98204	-0.54797	-0.6529
4.40584	0.06351	-0.30825	-0.20819	-1.67427	0.38687	-1.93844	1.08995	0.45281
4.4084	-0.02594	0.44102	-0.42722	0.07901	0.05637	0.9885	-0.01491	0.91679
4.41097	-0.79534	0.55454	-0.20108	1.99039	-0.55498	-1.63392	-1.10018	-1.06704
4.41354	-0.32824	0.13834	1.80247	-1.17195	-0.51274	-0.82196	1.46379	0.52882
4.41611	-0.37786	-1.03271	1.0775	-0.86049	-1.59992	-0.26772	-0.66761	0.06817
4.41868	0.87481	1.05484	0.71219	0.37395	0.37289	0.19932	-1.47071	-0.14343
4.42125	-2.00943	-0.80116	0.71608	0.76863	1.32133	-0.67543	-0.0532	-1.15731
4.42382	0.25313	-0.49749	-0.1616	-1.04009	0.40722	-3.4311	0.87694	-0.49378
4.42639	0.20463	-1.87939	-0.49335	-0.05879	-2.42817	0.87053	-1.4586	-0.60606
4.42896	-0.64757	1.14281	-1.64981	0.36346	-1.98762	0.22416	-0.8438	0.15062
4.43153	-0.28398	-2.20235	1.14448	-1.07522	1.02453	0.89615	-2.26784	2.16459
4.43409	0.42444	1.18588	-0.3269	-0.1868	-0.4278	-0.91308	0.33152	0.48652
4.43666	0.43662	-0.13005	-1.64188	1.21813	-1.2833	0.02214	-0.23838	0.97714
4.43923	0.40808	-0.18117	-1.20312	-0.21702	0.00983	-0.18019	0.72562	-2.02129
4.4418	-0.46357	-0.62845	0.92077	1.14412	-0.96527	0.47386	-1.13123	0.20849
4.44437	-0.3482	0.1101	3.05574	1.39607	-2.65942	-0.47978	-0.98128	1.98326
4.44694	0.62741	0.4297	0.02462	0.36815	1.20076	1.131	-0.64152	-0.83642
4.44951	-0.74111	-0.80629	-1.42132	0.36531	0.22864	1.30012	-1.28315	-1.0288
4.45208	0.40645	-0.50207	-0.75615	0.45656	-0.76927	-1.35058	1.31276	-0.69911
4.45465	-0.97017	1.49809	-0.9358	-0.14077	-0.04021	0.51177	0.46767	-0.32029
4.45722	-1.2123	1.88943	-2.84406	-0.04905	-0.09982	-0.09187	-0.07608	-1.74523
4.45978	-0.15585	-0.40858	0.12802	0.5641	-0.28623	-1.76463	0.86073	-1.2512
4.46235	0.12381	1.04525	0.64054	-0.75569	-0.78161	-2.23649	0.97768	0.71992
4.46492	0.58576	0.70911	0.88491	-0.06061	0.0498	0.24025	-1.39935	0.10308
4.46749	0.90182	-0.31561	0.15783	2.17339	0.89017	-1.28025	0.45352	-1.28361
4.47006	-1.73426	-0.26388	0.3165	-0.42904	-0.78476	0.66379	-0.36195	-0.82066
4.47263	2.18642	-0.42133	-0.03791	-0.45707	-3.32691	-0.18224	1.18516	-1.30521
4.4752	-0.00654	-1.32238	0.56638	0.18766	-0.44352	0.28879	0.49192	1.66794
4.47777	0.8662	-0.54805	-0.07809	0.82245	-1.36078	0.48843	-1.58703	0.07977
4.48034	-0.50569	-0.68639	0.5485	-1.92613	-0.36142	-0.52859	0.75569	-0.28971
4.48291	-0.9158	-1.83279	-0.91448	1.60653	1.30734	-0.35322	-0.08214	-0.68923
4.48547	-1.65031	-0.3507	1.01619	-0.87031	-0.04963	0.49592	0.56919	0.6621
4.48804	0.80877	0.32746	-1.16428	-0.58164	0.09343	0.02328	0.50208	-1.29129
4.49061	-0.73555	-0.52013	-0.97882	0.32887	0.18469	1.07684	-1.22058	0.18356
4.49318	0.19412	0.14012	1.48223	2.37147	-1.16341	-0.41693	-0.24891	-0.23879
4.49575	-1.26657	0.54409	0.36028	-0.64593	-0.70524	1.4921	0.72448	0.99983
4.49832	-0.70551	-0.17614	0.51848	-0.50436	0.20617	0.23103	-1.04653	-1.31059
4.50089	0.09967	1.6664	0.16248	1.0683	0.72423	1.1491	-1.00686	-0.45308
4.50346	0.7904	-0.01129	-1.13575	0.01744	1.65275	-0.07163	0.2028	0.61594
4.50603	-1.59278	-1.36203	0.98815	0.06033	0.35222	0.50615	0.21466	0.32585
4.5086	-0.62319	0.71525	0.0536	0.0559	0.54461	0.32877	0.7311	-0.40788
4.51116	-1.08042	1.94844	0.21332	-0.40844	0.81152	0.09712	-1.12769	-0.39378
4.51373	1.05693	-0.69269	2.1079	-0.04908	-1.46139	0.46067	0.88707	1.94868
4.5163	0.38899	0.49434	-0.07617	-0.36915	0.31527	-1.06583	-0.08762	0.12737
4.51887	0.97591	3.0935	2.96795	0.25529	0.95948	-0.41453	-0.12908	0.78214
4.52144	-0.34179	-1.52574	1.28894	-0.52496	1.54482	1.60986	1.05745	0.03031
4.52401	1.20142	-0.10499	0.31323	-0.35858	-0.55927	1.12249	0.8597	-0.05764
4.52658	1.65857	1.33736	0.22479	0.83911	0.17558	0.19593	-0.2813	-1.84683
4.52915	-0.31199	-0.17115	1.36069	-0.2967	0.03684	-1.06459	1.25385	-1.2378
4.53172	0.32535	0.46733	0.8976	-2.12377	1.21053	-2.02448	0.06935	-1.14184
4.53429	0.70754	0.37129	0.27227	-0.45481	0.44873	-0.76444	-1.15706	-0.49057
4.53685	-0.13741	-2.22191	0.7672	-0.14258	0.2356	-0.61389	1.73082	1.59574
4.53942	1.05605	1.05323	0.96921	1.52238	-0.62516	0.27739	0.29178	-0.77957
4.54199	-0.266	0.6476	0.77036	0.23504	-0.53177	-1.12448	0.14215	0.56324
4.54456	1.99038	-0.18448	0.8609	-0.94613	-0.05129	-0.74796	-0.94351	0.60412
4.54713	-0.6509	-0.7955	0.43641	1.55622	1.60048	0.58182	0.59662	0.97607
4.5497	-0.57795	1.62257	-0.1979	-0.9829	0.61681	0.70087	0.52808	0.60898
4.55227	0.06537	-2.68869	1.10994	-0.49359	0.93451	-0.43657	0.000102916	-0.70543
4.55484	0.20052	-1.66172	0.03192	-0.97011	1.02501	1.17822	0.31001	-0.87698
4.55741	-0.52934	-0.41983	-0.3332	0.66138	0.61176	0.6535	0.3489	-0.1752
4.55998	1.33849	-1.03543	1.0023	0.29453	1.27971	0.79931	0.38773	1.78032
4.56254	-0.57503	0.4865	0.4417	0.76974	0.15612	1.26426	-1.00177	2.09314
4.56511	0.21684	-0.78174	1.44805	-0.44995	0.2483	-0.4117	-0.85115	-0.34087
4.56768	-1.02971	-0.47291	0.51145	-0.2833	-2.11409	-0.54019	0.87723	-0.45847
4.57025	-1.04324	1.59079	0.44428	0.2964	1.43939	1.2442	-0.35738	0.88049
4.57282	0.01083	-0.91096	-0.28573	0.70071	-0.64115	-0.54692	0.76792	0.5097
4.57539	-1.13522	-0.06595	0.03547	-1.04756	0.63893	0.62037	0.24039	0.75645
4.57796	0.49078	1.05712	0.21771	1.14302	0.70364	-0.24771	-0.0758	0.35856
4.58053	0.18446	-0.02918	-1.05433	-0.31601	-0.94215	-0.74205	-0.58918	-2.00872
4.5831	-1.06745	-0.02152	-1.00812	0.5077	1.48665	-1.24352	-0.21932	0.17869
4.58567	0.72588	0.19866	-0.79809	0.18596	1.27634	0.71492	-0.12643	1.32333
4.58823	1.64405	0.67109	0.33112	-0.6835	-0.03475	-1.05262	0.61903	0.41371
4.5908	-0.50404	1.347	0.17104	-0.76566	-0.25492	-1.64634	-1.39182	0.34945
4.59337	0.33276	-1.26673	0.0792	0.82052	-1.48715	0.41808	1.25543	0.95705
4.59594	1.87527	0.14435	1.09876	-0.35706	-1.31218	-0.09568	-2.26604	-0.25236
4.59851	0.87372	2.21384	2.31368	-0.63873	0.40695	0.71067	0.63519	0.39058
4.60108	-0.57889	0.26593	-0.40893	-0.24949	1.00653	0.5556	2.28207	1.6837
4.60365	-0.37758	-0.02503	0.60011	1.12918	-0.58128	1.61429	2.57444	-1.06835
4.60622	1.62406	0.7884	0.166	-0.18989	-0.69976	1.17022	-0.04452	0.74171
4.60879	-0.74968	-0.09658	0.46289	0.29482	-0.52701	-0.41344	-0.22771	-0.00287
4.61136	0.09401	0.01752	0.73555	-0.3521	1.74082	0.31985	-0.38406	2.1612
4.61392	-0.23953	-0.8184	0.30264	0.69566	0.12923	-0.87426	1.0188	-0.88388
4.61649	-1.0746	-0.65913	-0.01982	-0.76606	1.16752	0.58742	0.19008	0.27291
4.61906	-0.35257	-0.87031	0.09467	1.37964	0.15691	0.89709	1.25496	1.70131
4.62163	-0.21634	0.74777	1.1634	0.69984	-1.15026	-0.05606	-0.39668	-0.33307
4.6242	1.49687	0.83916	0.39128	1.50974	0.02801	1.50896	0.00208	-1.676
4.62677	0.54369	0.90962	1.85519	1.31319	-0.93493	1.1428	0.12231	0.849
4.62934	0.509	-0.38728	0.18346	-0.9814	-0.89472	-0.39179	0.46133	0.93979
4.63191	0.76967	-0.88243	-1.48587	1.34795	1.57818	0.23269	0.06084	-0.62825
4.63448	-0.98072	2.1382	-1.94586	1.74614	0.42038	0.92837	0.01604	0.36824
4.63705	-0.47352	1.00074	-1.46606	0.51246	1.32868	0.47238	0.27385	-0.17272
4.63961	-0.42299	0.62673	0.06274	-0.63592	-0.17911	0.42663	0.20145	1.81125
4.64218	-0.58912	-0.92317	0.38404	0.42367	1.40556	0.40769	0.48597	0.25029
4.64475	0.68133	-0.45764	-0.45318	0.48981	-0.49624	-0.59281	0.19348	0.23708
4.64732	1.62999	0.45423	1.15652	0.67749	-0.32465	0.53641	1.76794	1.46957
4.64989	-0.33125	1.66289	2.31533	0.1539	-0.8714	1.01084	0.10252	-0.32282
4.65246	0.23405	2.2285	0.16986	0.26956	-0.32526	0.41541	-0.13807	-1.28756
4.65503	1.08798	-0.61036	0.81224	1.52526	-0.68419	0.94705	-0.4651	0.47176
4.6576	-0.20378	-0.16869	-1.17476	1.06091	0.87416	-0.77757	1.48899	1.34077
4.66017	0.89194	-1.41707	-1.01014	-1.00844	1.59974	1.37305	1.28559	0.17953
4.66274	0.83544	0.533	-0.2794	-2.26074	1.43651	2.36816	1.05312	0.43033
4.6653	0.65132	1.07075	-1.83387	0.0819	1.6516	-0.09744	0.51853	-1.19855
4.66787	-0.11304	2.08203	0.78236	-0.93292	-0.24685	-1.20504	-0.75607	1.59732
4.67044	-1.28844	0.07655	1.46294	0.19026	-0.12747	-0.30626	1.21794	-0.43779
4.67301	2.23876	0.29788	1.07692	0.18248	1.71741	-0.01428	-0.90873	1.39274
4.67558	0.74098	-0.98684	1.52853	0.86359	1.40163	-2.21213	2.16928	1.78914
4.67815	0.49149	0.13553	0.61604	-0.71297	0.61888	1.16705	-0.88887	0.50692
4.68072	-1.02358	0.93491	1.36813	2.82794	1.01941	-0.58392	-2.31007	0.30878
4.68329	2.42923	-0.02888	-0.061	1.59207	1.79583	0.19019	-2.30098	0.5067
4.68586	0.82842	0.12799	0.05391	0.24143	-0.87832	0.70048	-0.46198	0.33412
4.68843	1.90637	-1.41105	-0.06526	0.1586	-0.2752	-0.15854	0.85437	-1.16894
4.69099	1.68391	-0.84855	-0.49161	-0.09942	1.14929	0.01995	-1.68217	-0.25554
4.69356	1.52236	1.13165	0.9052	1.85116	0.98228	1.92531	-1.61441	-1.08878
4.69613	-1.25956	1.15721	-1.28677	0.90014	-1.34491	1.44938	-1.31313	0.57044
4.6987	0.53665	0.49773	0.92473	0.000510762	-2.27702	1.3769	-0.01939	0.84651
4.70127	-0.67391	-1.52696	0.34479	0.04201	0.26578	0.56035	0.32496	2.80228
4.70384	1.41993	-0.60636	1.33264	1.0478	-0.87061	-2.00182	-0.73708	-0.08472
4.70641	0.16642	-0.46942	1.07981	-0.78589	0.34402	0.26989	0.67632	1.45774
4.70898	0.19304	-0.02606	-1.88828	-1.00073	-1.22748	2.08762	0.98748	0.89757
4.71155	-0.12782	0.69417	0.79976	-0.80477	1.55993	-1.08924	0.47445	0.22109
4.71412	-0.01379	0.84928	-0.42075	0.39835	-0.04148	-1.46361	-0.04693	-0.82455
4.71668	1.10977	1.3031	-0.32878	-0.77268	0.47304	-1.48534	-1.85743	-0.64744
4.71925	1.36996	1.28688	0.07012	1.14623	0.51204	-0.36962	-0.85493	0.3918
4.72182	1.2702	1.75842	-1.15009	0.37231	0.4982	2.34577	1.06227	0.00177
4.72439	-1.13985	-0.24127	0.4393	1.42208	-1.0723	-1.84908	-0.40699	1.12931
4.72696	-1.06855	-0.03929	-0.41267	-0.81171	1.68664	-0.11632	0.30744	-0.95789
4.72953	-0.42137	1.15654	-2.49273	-0.69314	1.23772	0.48613	1.17206	0.03822
4.7321	-0.26281	0.77397	-0.34788	0.78364	0.5734	1.92493	1.5612	-1.63364
4.73467	-0.30202	-0.46942	1.60467	-0.53325	1.1594	0.22054	-0.5151	1.12547
4.73724	0.81049	0.95488	0.30797	0.04139	-0.30595	0.53905	0.73215	-0.63521
4.73981	-1.70173	-0.50733	0.91092	0.45847	-0.1868	-0.42066	0.76912	-0.45886
4.74237	1.31195	0.85515	-0.00542	-2.50835	-0.20205	-2.34237	0.66735	1.3448
4.74494	0.56702	0.27274	-1.11299	-0.24181	-0.24424	-0.72506	0.34126	-0.16207
4.74751	1.08845	0.3864	0.43517	0.32964	-0.3402	-0.28326	0.20914	0.22838
4.75008	1.47738	0.60869	-1.75904	0.42074	1.38691	-2.01783	-0.35004	0.29338
4.75265	0.36555	1.60289	-1.8627	-1.305	0.27307	0.83839	-0.54252	0.11566
4.75522	-1.22405	0.4208	1.83477	-1.42086	-0.03552	-2.67655	0.12195	-0.1719
4.75779	1.72609	1.90895	0.25725	0.26642	0.98174	-0.74594	0.74674	-1.04365
4.76036	-0.1905	2.73182	0.25341	0.35706	-1.60191	2.7391	1.16955	-0.31263
4.76293	-1.21291	0.91078	0.32046	-0.05738	1.42075	-0.67315	1.77728	-0.16452
4.7655	1.31571	-1.55653	0.29339	1.15994	0.96496	0.90521	0.32468	-0.01688
4.76806	1.17098	0.41738	0.596	-0.46087	0.29044	-1.30729	1.05737	1.14639
4.77063	-1.06595	-1.00419	0.19164	-1.54067	0.16846	1.47596	-1.066	-0.02214
4.7732	0.74891	0.7088	0.23451	0.43343	-1.12812	0.02279	-0.3897	-0.44942
4.77577	-0.9247	-2.14654	0.65384	0.64818	-1.7051	0.96354	-0.84494	0.83625
4.77834	1.08062	-0.43413	-0.61363	-0.04465	0.01212	0.17812	-0.54766	1.00748
4.78091	-1.30253	0.30131	0.87954	-0.20853	-0.0573	0.04136	0.68119	0.42973
4.78348	0.82984	-1.77026	2.50374	1.73107	-0.18078	-1.14969	-0.91303	0.16847
4.78605	0.24525	0.48393	-0.12166	1.50137	-1.04666	-0.3775	-0.58497	0.77105
4.78862	0.64277	0.20059	0.51561	1.8584	0.35217	1.33326	-1.36893	0.91508
4.79119	-1.04003	-0.17412	-1.24865	0.51162	0.78851	-0.42238	1.73321	0.55134
4.79375	1.25717	-0.14877	0.55394	2.00938	0.07859	-0.47383	0.01394	1.2828
4.79632	-0.5607	-0.54957	-1.03929	-0.22346	-0.26284	0.16927	-1.08079	0.51914
4.79889	-0.51261	-0.84101	0.96803	-2.3481	0.66223	-0.25778	0.73571	-3.13013
4.80146	0.15784	-0.99759	-2.11956	1.36839	-0.26768	-0.19242	-0.57003	1.12943
4.80403	-0.82087	0.72538	0.60721	1.43264	1.15962	-0.27271	1.08549	0.84565
4.8066	-0.9766	-0.1134	-0.0399	0.95111	-1.4643	0.39759	0.27925	0.90968
4.80917	-1.56735	0.57654	0.2187	-1.51025	0.81326	0.49058	-0.1995	1.2671
4.81174	0.05991	-0.17619	-0.48449	0.1977	2.22805	-0.25197	-0.59749	1.77833
4.81431	-0.29313	0.40512	0.4707	-1.00561	0.1121	-1.43201	-0.21275	1.04962
4.81688	1.31334	0.07429	0.27521	-0.18415	-0.2305	0.53916	0.45211	0.14157
4.81944	-0.06385	1.50432	0.12675	1.34729	1.01501	-0.35006	-0.37236	0.15192
4.82201	0.86448	-0.10007	0.36066	-1.68083	-1.85688	1.03413	0.0386	0.43479
4.82458	-0.89104	0.2365	-2.12702	0.31985	-1.3927	-0.39603	-0.15555	0.55338
4.82715	1.02251	0.74761	1.24766	-0.25679	-0.54572	0.56527	2.00734	0.15453
4.82972	0.84966	-1.21012	-0.28111	-1.74737	-0.17893	-1.30645	0.14601	-1.14802
4.83229	0.61049	0.39542	0.50638	-0.07403	0.77591	0.86207	0.00934	-0.0732
4.83486	0.34872	-2.09338	1.976	1.03382	-2.38359	0.61276	1.7839	1.34578
4.83743	-0.31748	-1.02378	0.80553	0.13504	0.0441	0.18864	-0.26638	1.77858
4.84	-1.36128	1.43485	0.1805	1.63542	-0.32833	0.07957	-1.14154	0.64023
4.84257	-0.90169	1.17531	-0.5038	-0.01688	-0.09868	-1.33702	0.80744	1.69389
4.84513	0.2254	0.09158	0.57689	0.40808	0.85661	0.29499	0.1028	0.49821
4.8477	-0.80738	1.70114	-0.53981	1.9004	0.14034	1.43818	0.85032	0.42678
4.85027	0.98077	1.15921	-1.48835	-0.13033	0.33983	-0.74837	-1.32335	-0.28104
4.85284	-2.21511	-0.6506	0.63179	-0.24662	1.62612	1.05694	2.8653	-0.69185
4.85541	-1.25933	-0.62656	0.76878	-1.07483	-1.30163	-0.76763	0.21689	0.15527
4.85798	-1.81442	-1.71254	1.53983	0.03854	-0.42525	-1.45637	-1.42553	0.32992
4.86055	-0.70671	-2.23086	-0.79553	0.84468	0.0515	-1.05832	0.71498	-1.89919
4.86312	0.75168	1.2347	-0.06768	-0.22089	-1.07728	0.42147	-0.31626	1.10952
4.86569	0.13191	-0.78364	-0.56344	-1.2106	-0.42521	-0.65916	-0.96004	0.92934
4.86826	2.104	-0.8291	0.1136	-0.66581	0.73082	-0.62435	-0.27594	-1.29455
4.87082	0.49176	-0.53087	-0.0622	-1.15664	-0.10137	0.23544	-0.56394	-0.26435
4.87339	-0.81461	0.46454	2.25026	-1.54657	0.42698	-0.58269	0.63152	-0.48074
4.87596	0.84989	0.37617	0.04663	0.92591	0.0554	-0.25108	-0.34456	-0.66941
4.87853	0.34114	2.96915	0.16173	-0.77076	0.50116	0.16559	0.09894	0.42909
4.8811	0.25327	-1.15189	-0.18551	0.44256	-0.9539	0.31706	-0.12715	-0.59369
4.88367	-0.4447	-0.34555	0.70293	1.26932	0.52037	1.24045	-1.49024	-0.41515
4.88624	1.71087	-0.64307	-0.34613	-0.49359	0.7464	1.18951	0.72196	-1.49325
4.88881	0.05548	1.1818	0.2087	0.53397	-0.95395	-1.12257	-1.14636	0.43942
4.89138	-0.32734	-0.09357	0.99535	0.82873	0.25039	1.11632	0.0144	0.69553
4.89395	0.77435	-0.64179	0.22011	1.82364	0.50531	0.97968	-0.24237	-0.32253
4.89651	-0.03032	0.71919	-0.17703	-1.75542	-0.25403	-0.59415	-0.2655	-0.73844
4.89908	0.19603	0.89816	-1.93851	0.99575	0.36094	0.18077	1.20813	0.44874
4.90165	-0.30122	-1.76366	-1.43701	-0.86571	-0.04101	-0.34518	0.09755	0.01373
4.90422	-0.7815	1.31988	-0.7165	-0.55991	-0.33635	0.51289	1.0796	-0.42739
4.90679	0.33386	0.42893	1.36328	-0.25657	-0.18801	-2.35889	-0.00654	-0.93212
4.90936	-0.75654	-0.57336	-1.76592	1.37845	2.15966	-0.0617	-0.26411	-0.01532
4.91193	-0.64127	0.85647	-1.90208	-0.68028	1.11302	1.70077	0.61486	-0.82775
4.9145	0.51613	-0.16081	-0.99609	-1.09548	0.14462	-1.56308	-0.22274	0.22698
4.91707	0.74041	1.65426	0.20856	-0.57507	-0.40203	0.74412	-0.87106	-0.26911
4.91964	1.14061	-0.27641	1.14148	0.04311	0.57245	-0.01147	0.31632	-0.00671
4.9222	1.11886	0.65412	1.67979	0.10778	-2.51891	1.15553	0.43763	1.40634
4.92477	-0.61903	1.03442	-1.38379	0.71656	0.2342	1.27474	0.20991	-0.46913
4.92734	0.38353	-0.37082	-1.36703	-0.63288	-0.48012	-1.14247	-0.97156	-1.00684
4.92991	0.45082	0.01813	-0.000917913	-1.15756	-1.03767	-0.9245	-1.20907	-1.58277
4.93248	-0.4134	-2.16295	0.01644	-1.79987	0.04047	0.59862	-0.66086	-0.81855
4.93505	0.8547	1.72082	1.48256	-0.72835	-0.08914	-0.10221	-0.77555	-0.89714
4.93762	0.60853	-0.37544	0.07541	-0.55582	0.11379	0.69691	0.5573	-2.21309
4.94019	-0.59877	-0.6551	-0.10494	-0.49045	0.23299	-0.72345	-0.64381	-0.33608
4.94276	-0.59871	-1.93077	0.45177	-1.34004	-0.37067	0.50209	-1.67416	-2.77133
4.94533	1.10201	1.76547	0.17521	0.14226	-0.64447	1.74306	-0.96562	-0.51832
4.94789	0.2494	0.74082	0.36279	0.2847	-0.10254	0.65796	-0.68849	0.78236
4.95046	-2.12877	0.05873	-0.4606	-1.30518	-1.14251	0.22143	-1.44397	0.4022
4.95303	0.49971	-0.28688	-0.54363	-1.18391	1.23103	-1.78419	-0.80018	2.26066
4.9556	0.34181	-2.25079	-0.82841	0.2691	2.06518	0.31933	1.79151	-0.45815
4.95817	3.57743	0.85339	0.35569	-0.27326	-0.88871	-0.57324	1.82576	-0.05254
4.96074	-1.01909	-2.42575	-0.94772	-0.93197	-1.95507	0.38653	-2.30068	0.2377
4.96331	0.72476	0.48874	-0.60351	-1.68558	0.80421	0.82995	-0.27125	-0.29195
4.96588	-0.74149	0.48739	-0.56186	0.9666	-1.38308	-0.07973	0.1185	0.28184
4.96845	1.21677	0.16591	-0.64584	0.51223	0.32653	0.25213	2.15439	0.59698
4.97102	0.94844	-1.16423	-0.90738	-0.69547	1.1292	1.16295	-0.0485	-1.698
4.97358	-0.83838	1.58693	0.67441	-0.68394	1.24579	-0.12697	0.193	-0.03382
4.97615	-0.88706	-1.886	1.22366	0.54788	1.97695	0.41262	-1.86717	0.4537
4.97872	-1.02981	0.04405	0.53623	0.08708	0.85525	-0.11895	-0.63286	1.15534
4.98129	1.21463	-1.94071	-0.81698	0.62433	-0.05008	-1.21364	-0.47747	0.55316
4.98386	-2.4926	-0.47015	0.83804	0.19067	-1.56109	-0.83909	0.73898	0.8395
4.98643	0.19705	0.29297	1.14539	0.30797	-0.68504	-0.46835	-1.53817	0.42868
4.989	-2.44725	-1.56208	-0.64152	0.63433	-1.39948	-0.3734	1.21175	1.04959
4.99157	2.45154	0.97533	-0.82807	-0.81798	0.9799	-0.58245	2.03842	0.50133
4.99414	-0.15034	-0.54664	-1.4263	-0.96976	0.49296	-0.00372	-0.27285	0.000573604
4.99671	-0.33824	-1.49901	0.2569	0.43387	1.86053	-0.51399	0.53179	-1.0033
4.99927	-1.23227	-0.76506	-0.05047	-0.51352	-1.19488	0.62877	0.68279	-0.67487
5.00184	0.09816	-1.1229	-0.23498	1.41678	0.43292	-0.90642	1.83512	-0.8132
5.00441	-1.52115	-0.20606	0.40292	-2.14606	0.4131	-1.21375	0.42807	0.7645
5.00698	-0.27372	0.11744	-1.03956	0.40031	0.47669	1.54215	1.01568	-0.76986
5.00955	1.90109	-0.63229	-0.23735	-0.54923	0.28986	0.04822	-0.54904	-0.12701
5.01212	-0.09086	-0.98982	-0.87984	-0.61915	-1.1866	-0.585	1.08314	-1.05001
5.01469	-0.41747	0.84755	-0.66056	1.11437	-0.00378	-0.73518	-2.50887	1.62234
5.01726	0.96089	0.29545	0.35827	1.56318	0.25626	0.94978	-0.23369	0.54868
5.01983	-1.91846	0.01564	0.10004	0.50926	-0.07424	-1.44645	-1.20687	-1.11705
5.0224	-1.55962	-0.59623	0.95552	0.52082	0.52303	0.98579	-0.2264	0.90031
5.02496	0.70743	-0.38736	-2.49933	1.18545	0.22318	-0.56942	1.50849	-1.40125
5.02753	1.31786	-0.48415	-0.55811	0.91045	0.48238	1.34382	0.1114	1.44033
5.0301	-1.27939	1.72025	0.58465	-1.75727	-1.25429	0.28621	1.0864	-2.75929
5.03267	-0.82986	0.81267	0.3775	-1.52246	-0.98397	1.8983	-1.06552	-1.44168
5.03524	-0.85606	0.11761	1.76094	0.49776	-1.86141	-0.6799	-0.57042	-1.19671
5.03781	0.2181	0.55516	1.55938	1.80762	-0.65157	-1.269	0.60283	-1.3693
5.04038	0.37801	-1.40604	-1.1483	0.57179	-2.14903	0.62805	-0.71513	-1.36259
5.04295	1.33395	-0.31206	0.95735	0.29137	0.07728	0.18234	0.01591	-0.44087
5.04552	0.76508	0.27022	0.2794	0.32843	1.98517	-0.66879	-0.13118	-0.05782
5.04809	1.42201	0.98302	1.28055	-0.96131	0.4567	0.78602	0.02355	-0.1674
5.05065	1.12638	1.32254	-0.31997	2.44617	-0.5307	-0.47937	-1.479	-1.75961
5.05322	-0.80278	-1.66731	-0.61018	1.72036	0.69558	-0.72341	0.91939	0.42008
5.05579	-1.2119	-0.35168	1.00919	1.88553	-0.68963	0.6477	2.18777	0.13992
5.05836	0.24771	-0.0489	1.34265	-1.92509	-0.6828	-1.15475	1.76707	-0.90362
5.06093	1.11851	-1.02624	0.81757	2.28897	-0.56082	-0.52854	1.07911	0.43951
5.0635	0.5439	-0.83821	0.9308	-2.16222	-0.5258	0.62726	-0.34756	0.67411
5.06607	0.77194	-1.73775	-0.81891	0.3062	0.28067	-1.08607	-1.46058	-0.73534
5.06864	-0.48827	1.35037	-0.5224	0.26235	0.95873	-0.52292	-0.12953	0.43169
5.07121	-0.70445	-0.15918	-2.26187	-1.93499	0.37773	1.16733	0.08457	-2.54358
5.07378	-0.65949	0.35415	0.24185	0.22901	-0.99675	0.84473	0.53569	-0.1041
5.07634	-0.61459	-0.16529	-0.76155	0.71936	-0.06291	-0.20885	1.1278	2.04009
5.07891	1.22032	1.15835	0.49717	1.41246	-1.63611	-1.29858	-0.39317	-0.18112
5.08148	-2.2689	0.67166	1.00879	0.36757	1.57226	0.49533	-0.05481	1.05474
5.08405	0.59664	0.38924	1.22063	-0.35207	2.14885	0.70808	-0.63238	0.32265
5.08662	-0.27072	-1.18545	-1.27461	0.62878	-0.84678	-0.47611	0.90849	0.30036
5.08919	-0.34516	-0.73138	1.10309	-0.08609	-0.17227	0.68437	-0.50288	0.5932
5.09176	-0.92152	0.63456	2.18868	1.62183	-0.33879	1.33992	0.91622	0.11106
5.09433	2.33247	-0.62164	-0.1714	-0.55776	-0.0157	1.54794	-0.28104	1.11616
5.0969	1.81488	0.99701	-0.4643	0.0525	-1.38384	1.02116	1.21776	0.3838
5.09947	0.57695	0.73827	0.41367	-1.34624	0.53653	0.57527	0.95705	-0.83899
5.10203	-0.29468	-0.73286	-3.56717	-0.31002	-0.69351	-0.33919	0.57444	2.05318
5.1046	-0.20365	0.63677	-0.57695	0.43206	0.0086	1.35278	-0.98283	-1.06709
5.10717	-0.27846	0.37545	-1.16138	0.33406	-1.57156	0.7021	-1.04364	1.42853
5.10974	-0.7354	1.80303	-1.80901	1.19527	-1.44642	0.12827	0.16162	1.01185
5.11231	1.7769	0.13205	-1.8486	-0.68492	-0.43646	-1.11711	0.01229	-0.33868
5.11488	-1.46896	1.1793	1.17218	-0.1524	0.96806	-0.64201	0.49769	-0.27408
5.11745	-0.79404	0.31352	-0.79219	2.46878	0.03904	1.45402	0.91805	1.00097
5.12002	-0.60592	-0.14067	0.35091	-0.6	-1.30299	0.41129	0.62357	0.43461
5.12259	1.54041	1.56013	1.68324	0.17696	0.02291	-0.856	-1.34602	1.23866
5.12516	-1.02336	0.04119	-0.46447	-1.36492	-0.34739	-0.19735	0.14819	-1.45157
5.12772	0.26136	0.03687	0.08881	-0.13047	-1.01748	0.38796	-0.83604	-0.09986
5.13029	-0.09654	-0.30175	1.45622	0.20625	-1.04156	-0.41092	1.0238	0.68915
5.13286	-1.13334	0.82932	-0.31909	0.35133	-0.06821	0.14796	0.42951	-2.23887
[truncated: 1,048 more rows]
