# Supplementary material for: Direct energy transfer from photosystem II to photosystem I confers winter sustainability in Scots Pine
Source: Nat Commun. 2020 Dec 15;11:6388. doi: 10.1038/s41467-020-20137-9 (PMC7738668; doi:10.1038/s41467-020-20137-9)
Supplement: Supplementary file 3 — Source Data [file 41467_2020_20137_MOESM3_ESM.zip › Source data file_Bag et al., 2020/Source data file/time resolved fluoresence data/Time resolved decay/Pine_winter_relaxed/Decays_Pine_winter_relaxed_8.txt]

Time	IRF	Exp. data	Th. data	Residuals	Aurocorr
0	5050	66	60.2302	0.710209	-0.0158758
0.002569	6194	82	83.7826	-0.19685	-0.0158811
0.005138	7613	130	115.099	1.30694	0.0477284
0.007707	9332	178	156.065	1.64413	0.0182425
0.010276	11533	207	208.864	-0.129587	0.0401574
0.012845	13642	265	275.383	-0.637847	0.0368724
0.015414	16067	340	357.339	-0.940355	0.0137811
0.017983	18809	447	457.62	-0.502322	0.0330864
0.020552	21819	617	580.907	1.45303	0.0300975
0.023121	25339	740	731.358	0.317685	0.0383006
0.02569	28512	867	910.655	-1.48261	0.0409353
0.028259	32235	1151	1121.2	0.87841	-0.00678332
0.030828	35704	1423	1366.76	1.49076	0.0463467
0.033397	39267	1634	1651.97	-0.444493	0.0105849
0.035966	43083	1991	1979.91	0.248561	0.0283915
0.038535	45716	2377	2351.25	0.528157	0.0361595
0.041104	48192	2770	2767.29	0.0514019	0.0463888
0.043673	51363	3136	3227.87	-1.64061	0.00381799
0.046242	53501	3752	3733.51	0.301852	-0.00118034
0.048811	55298	4265	4282.35	-0.265692	0.0471662
0.05138	56994	4854	4864.96	-0.157248	0.0217311
0.053949	58039	5484	5477.43	0.0887496	0.0208573
0.056518	59159	6047	6121.06	-0.95242	0.0478958
0.059087	60104	6738	6789.61	-0.628788	0.03024
0.061656	59868	7509	7476.03	0.380434	0.0363418
0.064225	60116	8280	8175.87	1.14433	0.0209631
0.066794	59098	8730	8884.05	-1.64878	0.0480848
0.069363	58039	9599	9598.62	0.00383749	0.00664562
0.071932	56739	10233	10314.8	-0.808574	0.0177623
0.074501	54989	10994	11025.2	-0.297163	0.018678
0.07707	53004	11811	11724.9	0.792197	0.0149067
0.079639	50900	12609	12406.6	1.8022	0.0264624
0.082208	48099	12915	13064.8	-1.31782	0.0472022
0.084777	45991	13691	13696.5	-0.0467798	0.0117436
0.087346	42758	14403	14297.3	0.880808	0.0351956
0.089915	40671	14817	14864.2	-0.387448	0.0180517
0.092484	37999	15194	15393.3	-1.61712	0.0170678
0.095053	35999	15625	15882.4	-2.05892	0.0293088
0.097622	33670	16325	16330.3	-0.04151	0.0304685
0.100191	31846	16714	16735.9	-0.169278	0.0145081
0.10276	29956	17096	17101.8	-0.0444694	0.0293492
0.105329	28527	17325	17431.2	-0.806672	0.0206103
0.107898	27125	17550	17726.1	-1.32923	0.0296494
0.110467	25905	18068	17988.8	0.58887	0.00747494
0.113036	24893	18547	18222	2.38658	-0.0148144
0.115605	23878	18399	18428.8	-0.219902	0.00953238
0.118174	23264	18466	18613	-1.08173	0.00872086
0.120743	22338	18909	18777.3	0.957771	0.0151219
0.123312	21145	19061	18924.1	0.991632	0.0117157
0.125881	20626	18929	19055.7	-0.920568	0.0230746
0.12845	20183	19320	19174.4	1.04777	-0.00683139
0.131019	19280	19505	19282.6	1.59273	0.0280837
0.133588	18787	19335	19378.4	-0.311853	-0.00987299
0.136157	18425	19560	19460.5	0.711245	0.0396454
0.138726	17527	19783	19533.6	1.77288	0.0242736
0.141295	16979	19668	19599.5	0.48823	0.0209836
0.143864	16522	19426	19656.3	-1.65209	0.0196632
0.146433	15766	19657	19705.8	-0.347932	0.0255104
0.149002	15323	19773	19749	0.170899	0.0276926
0.151571	14863	19856	19783.4	0.515534	0.00321628
0.15414	14010	20078	19809.9	1.89231	0.0187231
0.156709	13477	19863	19829.6	0.237031	0.0448997
0.159278	12959	19928	19841.7	0.611354	0.0131848
0.161847	12421	19917	19847.6	0.492088	0.0515221
0.164416	11962	19766	19847	-0.57604	0.0142473
0.166985	11577	20037	19838	1.40615	0.0158247
0.169554	11008	19887	19821.4	0.465231	0.0487252
0.172123	10477	19990	19798.7	1.35311	0.0101968
0.174692	9816	19926	19770.1	1.10472	0.0119198
0.177261	9349	19815	19736.4	0.558358	0.0416044
0.17983	8935	19749	19698.1	0.362353	0.00906321
0.182399	8394	19651	19654.2	-0.0228637	0.0378708
0.184968	7773	19596	19603.8	-0.0559767	0.0354391
0.187537	7323	19621	19546.7	0.530185	0.0243948
0.190106	6875	19635	19484.2	1.07651	0.0613848
0.192675	6489	19461	19417	0.315252	0.0124899
0.195244	5990	19504	19344.3	1.14348	0.0505575
0.197813	5535	19215	19265.4	-0.36369	0.00896767
0.200382	5072	19261	19181.3	0.57393	0.048351
0.202951	4760	18843	19093.1	-1.82223	0.0277408
0.20552	4563	19111	19001	0.796056	0.00793496
0.208089	4060	18735	18904.3	-1.23718	0.00102858
0.210658	3730	18703	18803.1	-0.731814	0.0166645
0.213227	3476	18734	18697.7	0.265017	0.0355452
0.215796	3087	18448	18590	-1.04517	0.014448
0.218365	2897	18561	18480.3	0.592523	-0.00325499
0.220934	2649	18366	18367.3	-0.00962718	0.00256531
0.223503	2508	18400	18251.4	1.09549	0.0120205
0.226072	2254	17954	18133.3	-1.33836	0.0336809
0.228641	2158	17795	18013	-1.63453	0.0285161
0.23121	2037	17829	17891.3	-0.46635	0.00614571
0.233779	1940	17929	17768.8	1.19668	0.0244853
0.236348	1862	17409	17645.7	-1.7938	-0.00194033
0.238917	1804	17336	17522.1	-1.41305	0.0352994
0.241486	1646	17315	17398.5	-0.634697	0.0378956
0.244055	1702	17142	17275.6	-1.02017	-0.00152217
0.246624	1686	16933	17153.3	-1.69306	0.0157345
0.249193	1645	17285	17032.1	1.92385	0.0290214
0.251762	1625	16588	16911.6	-2.51248	0.0139412
0.254331	1649	16707	16791.9	-0.6566	0.0233444
0.2569	1626	16387	16673.9	-2.24102	0.0108621
0.259469	1649	16477	16557.8	-0.629624	0.00889667
0.262038	1683	16563	16443.2	0.930736	0.0198402
0.264607	1669	16341	16330.2	0.0842705	0.0478423
0.267176	1665	16044	16219.1	-1.3821	0.0303943
0.269745	1691	16157	16109.6	0.372547	-0.0195402
0.272314	1727	16025	16002.2	0.180501	0.025345
0.274883	1715	15845	15896.7	-0.410387	0.00720727
0.277452	1795	15651	15792.8	-1.13362	0.0355971
0.280021	1713	15424	15690.6	-2.14635	0.00673773
0.28259	1709	15508	15590.2	-0.659866	-0.00560232
0.285159	1772	15179	15491.6	-2.53751	0.0356137
0.287728	1782	15441	15394.9	0.370673	0.0157342
0.290297	1735	15439	15300	1.11839	0.0484027
0.292866	1782	15082	15206.2	-1.01151	0.0264287
0.295435	1792	15103	15113.6	-0.0865438	-0.000499305
0.298004	1718	15030	15022.9	0.0575119	0.0148701
0.300573	1739	14901	14933.8	-0.268641	0.0106056
0.303142	1753	14885	14845.8	0.321374	0.0115409
0.305711	1757	14613	14759.3	-1.21049	0.0358877
0.30828	1714	14480	14674.2	-1.61367	0.00516869
0.310849	1692	14395	14589.8	-1.62374	-0.0118287
0.313418	1638	14389	14506.6	-0.980233	-0.00228205
0.315987	1667	14419	14424.8	-0.0482673	0.00578636
0.318556	1658	14126	14344.2	-1.83575	0.00034606
0.321125	1657	14456	14264.4	1.59359	0.0237218
0.323694	1647	14166	14185.2	-0.161629	0.0422403
0.326263	1570	14154	14106.8	0.396706	0.0193123
0.328832	1579	13854	14029.5	-1.4908	0.00562722
0.331401	1517	14062	13953.3	0.916574	0.0143312
0.33397	1534	13906	13878.2	0.23562	0.02329
0.336539	1593	13778	13803.9	-0.220447	0.0150114
0.339108	1496	13611	13730	-1.02022	0.0158124
0.341677	1529	13452	13656.8	-1.76548	0.00272485
0.344246	1464	13500	13584.1	-0.723974	0.0249752
0.346815	1500	13633	13512.6	1.03113	0.0098626
0.349384	1472	13395	13442.3	-0.408752	0.0453197
0.351953	1462	13583	13372.6	1.80495	-0.00133453
0.354522	1453	13191	13303.6	-0.980184	-0.0131004
0.357091	1449	13340	13235.2	0.907138	0.0215212
0.35966	1430	12893	13167.8	-2.4197	-0.0153146
0.362229	1374	13133	13101.1	0.278271	0.0167138
0.364798	1457	12848	13035.2	-1.65129	0.0105939
0.367367	1426	13208	12970	2.07073	-0.00726213
0.369936	1454	12994	12905.7	0.774988	0.0141508
0.372505	1412	12837	12841.8	-0.0422601	0.0107945
0.375074	1381	12870	12778.5	0.806215	0.028463
0.377643	1488	12774	12716.4	0.509372	-0.0177186
0.380212	1459	12708	12655.4	0.46685	-0.014356
0.382781	1409	12624	12595.1	0.257133	0.035559
0.38535	1377	12556	12535.3	0.184927	0.0379877
0.387919	1414	12415	12476.2	-0.548946	0.00240881
0.390488	1403	12356	12418.5	-0.561878	0.0143885
0.393057	1478	12299	12361.6	-0.564429	0.00837778
0.395626	1430	12083	12304.9	-2.01832	0.00711939
0.398195	1462	12045	12248.5	-1.85429	0.0290946
0.400764	1468	12207	12193	0.127147	0.00792767
0.403333	1457	12392	12138.4	2.27779	-0.0155059
0.405902	1427	12008	12085	-0.702605	-0.0120712
0.408471	1515	12125	12032.3	0.842161	-0.00268711
0.41104	1407	11995	11980.3	0.134356	0.00386311
0.413609	1461	11999	11929.1	0.63802	-0.0156363
0.416178	1478	11993	11878.4	1.0466	0.0059716
0.418747	1499	11904	11828.3	0.693468	-0.0144021
0.421316	1481	11902	11779.1	1.12649	0.0439569
0.423885	1414	11731	11730.2	0.00763688	0.00446067
0.426454	1533	11493	11681.9	-1.76159	0.0367397
0.429023	1446	11612	11634.5	-0.209243	0.0176621
0.431592	1511	11609	11588	0.194488	-0.00479215
0.434161	1531	11672	11541.8	1.20524	0.0194931
0.43673	1552	11483	11495.9	-0.120504	0.0164456
0.439299	1604	11669	11450.9	2.01885	0.0295253
0.441868	1552	11292	11406.5	-1.0773	0.0133365
0.444437	1654	11365	11362.8	0.0209865	0.0312549
0.447006	1561	11364	11320	0.412548	0.0187319
0.449575	1639	11292	11278.2	0.129634	-0.0139102
0.452144	1676	11506	11237.2	2.50599	0.0301643
0.454713	1606	11202	11196.8	0.0489575	0.000836482
0.457282	1747	11188	11157.2	0.291658	0.00680386
0.459851	1757	11187	11117.9	0.653651	-0.00484718
0.46242	1740	11001	11079.4	-0.747419	-0.00246285
0.464989	1744	11091	11041.7	0.468429	0.00418344
0.467558	1751	10918	11004.4	-0.827079	0.0208627
0.470127	1744	10909	10968.4	-0.568933	-0.038093
0.472696	1780	11153	10933.4	2.07904	0.0178728
0.475265	1688	10727	10898.8	-1.6585	-0.000973531
0.477834	1660	11010	10864.5	1.38697	0.0289532
0.480403	1761	10859	10830.6	0.272867	-0.00448843
0.482972	1634	10770	10797.2	-0.261844	0.00961158
0.485541	1675	10827	10764.1	0.604223	0.00457456
0.48811	1659	10801	10730.8	0.67595	0.0359455
0.490679	1621	10606	10697.5	-0.888646	0.00517183
0.493248	1671	10652	10664.9	-0.124918	0.0052584
0.495817	1581	10788	10632.2	1.49988	0.0109217
0.498386	1636	10672	10599.7	0.700243	-0.00259835
0.500955	1585	10596	10567.4	0.278197	0.0339651
0.503524	1445	10600	10535.3	0.62868	0.0142028
0.506093	1506	10680	10503.5	1.7083	0.00878469
0.508662	1391	10522	10471.7	0.490267	0.00618009
0.511231	1305	10518	10440.3	0.75776	0.00282446
0.5138	1300	10474	10408.6	0.639215	0.0226675
0.516369	1241	10512	10376.2	1.32456	0.013156
0.518938	1232	10255	10343.7	-0.876319	0.0174269
0.521507	1112	10279	10310.8	-0.313248	-8.49666e-05
0.524076	1096	10307	10277	0.2952	-0.000859384
0.526645	1072	10436	10243.1	1.88825	0.0455911
0.529214	1046	10355	10209.1	1.43349	0.00839394
0.531783	1013	9989	10174.9	-1.85977	-0.00574043
0.534352	977	10209	10140	0.682746	0.0170027
0.536921	921	10200	10104.9	0.941926	0.0161915
0.53949	876	10056	10069.8	-0.137681	0.0542608
0.542059	853	10093	10034.8	0.579625	-0.00331191
0.544628	793	9953	9999.69	-0.467996	0.0219885
0.547197	750	10109	9964.45	1.43772	0.00852807
0.549766	747	9898	9928.89	-0.310513	-0.0255001
0.552335	742	9816	9893.12	-0.778376	-0.000873439
0.554904	700	9952	9857.22	0.950115	-0.00771869
0.557473	709	9992	9821.03	1.7104	0.0095682
0.560042	674	9761	9784.65	-0.239411	-0.0485152
0.562611	665	9870	9748.48	1.22314	-0.00934199
0.56518	647	9629	9712.53	-0.851233	-0.0128081
0.567749	591	9668	9676.68	-0.0882349	0.00832386
0.570318	610	9749	9641	1.09378	0.0245937
0.572887	557	9512	9605.47	-0.958334	0.0155195
0.575456	583	9674	9570.07	1.05665	-0.00641621
0.578025	455	9674	9534.69	1.41635	0.028181
0.580594	487	9592	9499.27	0.946821	0.00744991
0.583163	500	9452	9463.96	-0.122978	0.0647326
0.585732	500	9618	9428.83	1.92887	0.00687135
0.588301	476	9412	9393.65	0.189151	0.0238572
0.59087	469	9264	9358.04	-0.977073	-0.00811037
0.593439	479	9326	9322.56	0.0356562	-0.0176076
0.596008	481	9324	9287.68	0.376159	0.0415717
0.598577	445	9288	9253.15	0.361587	-0.0111471
0.601146	401	9245	9218.77	0.272795	-0.00498689
0.603715	409	9191	9184.61	0.0666493	0.0119085
0.606284	407	9149	9150.87	-0.0195107	0.0164646
0.608853	394	9098	9117.43	-0.203721	-0.0281449
0.611422	385	9053	9083.92	-0.324979	0.0135576
0.613991	363	9205	9050.28	1.61268	0.0163513
0.61656	352	9064	9016.83	0.495405	0.0232618
0.619129	322	9027	8983.71	0.455675	-0.0244058
0.621698	345	8916	8950.78	-0.368339	-0.0205658
0.624267	327	9047	8917.99	1.35632	0.00953997
0.626836	312	8916	8885.3	0.32516	-0.0135838
0.629405	323	8807	8852.63	-0.486275	0.0175557
0.631974	291	8890	8820.09	0.741463	-0.020272
0.634543	303	8820	8787.86	0.342211	0.037069
0.637112	301	8589	8755.85	-1.80031	-0.00647444
0.639681	283	8754	8724	0.320651	0.0153353
0.64225	265	8825	8692.37	1.41187	0.00211717
0.644819	271	8665	8660.87	0.0443663	-0.00471782
0.647388	265	8700	8629.63	0.754426	0.0455758
0.649957	255	8653	8598.67	0.584059	-0.0184689
0.652526	245	8545	8567.79	-0.246562	0.0113365
0.655095	243	8635	8537	1.05456	-0.00600771
0.657664	240	8586	8506.46	0.858433	-0.016661
0.660233	239	8413	8476.14	-0.688388	0.0174123
0.662802	229	8522	8445.97	0.823599	0.00685598
0.665371	203	8395	8415.95	-0.228621	0.00378703
0.66794	183	8556	8386.13	1.83648	0.0177516
0.670509	205	8372	8356.55	0.168878	-0.0323875
0.673078	209	8256	8327.2	-0.78356	0.0311185
0.675647	203	8306	8297.96	0.0882619	0.00462899
0.678216	187	8432	8268.66	1.77884	0.0235455
0.680785	195	8347	8239.42	1.17756	-0.0224704
0.683354	181	8052	8210.53	-1.76671	0.0209509
0.685923	155	8085	8182.02	-1.07896	-0.00427282
0.688492	184	8095	8153.67	-0.652073	0.0121966
0.691061	182	8186	8125.45	0.669238	0.00519892
0.69363	162	8217	8097.44	1.31898	-0.00218895
0.696199	143	8293	8069.49	2.45434	-0.00799211
0.698768	164	8114	8041.62	0.803548	0.0186332
0.701337	187	8183	8014.1	1.86715	-0.00397055
0.703906	161	8193	7986.87	2.27735	0.00186177
0.706475	170	7950	7959.63	-0.108014	0.0020237
0.709044	166	8035	7932.44	1.14412	-0.0177076
0.711613	170	8143	7905.65	2.63029	-0.00623444
0.714182	147	7917	7879.25	0.424253	0.000998936
0.716751	147	7941	7853	0.987513	-0.0357632
0.71932	143	7775	7826.91	-0.588705	0.012365
0.721889	167	7879	7801.06	0.878083	-0.00154285
0.724458	156	7860	7775.36	0.954712	-0.0134632
0.727027	144	7515	7749.7	-2.70743	-0.00246448
0.729596	144	7632	7724.13	-1.05461	0.00894769
0.732165	158	7722	7698.81	0.263903	0.00255925
0.734734	130	7694	7673.83	0.229947	-0.00159929
0.737303	147	7633	7649.03	-0.183432	-0.0203613
0.739872	155	7787	7624.27	1.84408	0.0416893
0.742441	127	7665	7599.71	0.745701	0.00288069
0.74501	128	7557	7575.36	-0.211172	0.0187203
0.747579	119	7512	7551.08	-0.450897	-0.0109805
0.750148	133	7608	7527.04	0.928147	-0.00323487
0.752717	107	7450	7503.23	-0.616757	0.0103851
0.755286	135	7555	7479.43	0.869378	0.00515026
0.757855	138	7562	7455.67	1.22277	-0.0153165
0.760424	106	7395	7432.07	-0.431085	-0.00561429
0.762993	110	7424	7408.63	0.178425	-0.00375156
0.765562	107	7429	7385.3	0.506995	0.0194143
0.768131	123	7346	7362.29	-0.190011	0.0467557
0.7707	112	7492	7339.48	1.7621	0.000995972
0.773269	118	7480	7316.62	1.88903	0.0175226
0.775838	122	7270	7293.81	-0.279267	0.0200603
0.778407	97	7421	7271.21	1.73878	-0.0200484
0.780976	128	7064	7248.85	-2.19939	-0.0197702
0.783545	122	7238	7226.66	0.133336	0.0288431
0.786114	118	7200	7204.65	-0.0547421	0.0344046
0.788683	85	7318	7182.75	1.58102	-0.0356139
0.791252	97	7322	7160.94	1.88227	0.0327938
0.793821	91	7044	7139.39	-1.1366	0.00634262
0.79639	99	7098	7118.09	-0.238456	0.00979888
0.798959	94	7015	7096.77	-0.976351	-0.0252399
0.801528	82	7152	7075.37	0.906065	0.0125833
0.804097	105	6993	7054.05	-0.730097	0.023357
0.806666	80	7031	7032.91	-0.022792	-0.0230949
0.809235	83	7002	7011.95	-0.118852	0.0151981
0.811804	82	6756	6991.07	-2.85993	0.023487
0.814373	91	6990	6970.31	0.235479	-0.0299985
0.816942	95	6840	6949.74	-1.32695	0.00876173
0.819511	90	6982	6929.23	0.631547	-0.0099369
0.82208	75	6859	6908.76	-0.600884	0.0229875
0.824649	80	6833	6888.47	-0.671002	0.00872618
0.827218	84	6984	6868.39	1.38343	0.0163701
0.829787	87	6808	6848.5	-0.490876	0.0437242
0.832356	83	6787	6828.68	-0.50593	-0.00122845
0.834925	86	6617	6808.86	-2.35866	0.0402212
0.837494	85	6796	6789.16	0.0829164	0.0106855
0.840063	89	6846	6769.66	0.9227	-0.00201432
0.842632	68	6696	6750.3	-0.663588	0.0319216
0.845201	68	6921	6731.06	2.2831	-0.0142356
0.84777	57	6713	6711.95	0.012807	0.0114028
0.850339	68	6670	6692.99	-0.281483	0.00604878
0.852908	82	6601	6674.11	-0.899864	-0.0150625
0.855477	76	6675	6655.21	0.242184	0.0111919
0.858046	50	6494	6636.31	-1.76592	0.0171018
0.860615	69	6783	6617.46	2.00998	0.00982126
0.863184	46	6653	6598.82	0.664244	0.00779112
0.865753	84	6712	6580.45	1.60572	-0.0308553
0.868322	52	6592	6562.12	0.368073	0.0126451
0.870891	68	6590	6543.74	0.569814	0.0112576
0.87346	63	6581	6525.43	0.685016	0.0116395
0.876029	54	6408	6507.26	-1.24003	0.022482
0.878598	59	6507	6489.3	0.219383	-0.0030818
0.881167	61	6456	6471.42	-0.191863	-0.0268166
0.883736	63	6380	6453.62	-0.921693	-0.0111982
0.886305	56	6395	6435.93	-0.511791	-0.0057232
0.888874	71	6473	6418.27	0.680299	0.0227677
0.891443	48	6204	6400.72	-2.49751	-0.0260461
0.894012	41	6512	6383.32	1.59462	-0.00756863
0.896581	54	6355	6366.02	-0.138243	-0.0121685
0.89915	43	6348	6348.84	-0.0105226	-0.0178557
0.901719	56	6490	6331.78	1.96403	0.0411697
0.904288	50	6361	6314.67	0.580868	0.00928291
0.906857	45	6420	6297.56	1.52806	0.028254
0.909426	43	6164	6280.58	-1.48495	-0.0170823
0.911995	45	6426	6263.72	2.0244	0.0174731
0.914564	46	6204	6246.99	-0.545838	-0.0137373
0.917133	42	6212	6230.36	-0.232914	-0.0088763
0.919702	36	6107	6213.75	-1.36599	-0.00595925
0.922271	49	6363	6197.2	2.07848	-0.00119631
0.92484	32	6299	6180.77	1.48974	0.00452679
0.927409	43	6104	6164.43	-0.773457	0.00739138
0.929978	37	6170	6148.13	0.278369	0.0130816
0.932547	33	6124	6131.92	-0.101187	-0.000170656
0.935116	39	6187	6115.81	0.905044	-0.0167894
0.937685	29	6087	6099.76	-0.163496	0.0284228
0.940254	38	6065	6083.79	-0.241262	-0.00264971
0.942823	36	6049	6067.9	-0.242944	-0.0187159
0.945392	40	6049	6052.06	-0.0393323	0.043805
0.947961	43	6099	6036.3	0.802803	-0.0475713
0.95053	40	6065	6020.61	0.569951	0.00811027
0.953099	51	6159	6005.03	1.96193	0.0223673
0.955668	34	5928	5989.56	-0.79958	0.0249937
0.958237	30	5918	5974.21	-0.730735	0.0213705
0.960806	31	6032	5958.97	0.940262	0.0119777
0.963375	33	6052	5943.85	1.39023	0.0301953
0.965944	31	6037	5928.82	1.39225	0.0270618
0.968513	33	5941	5913.78	0.353108	-0.0197392
0.971082	28	5950	5898.72	0.664782	-0.0184756
0.973651	35	5893	5883.74	0.120681	-0.00266425
0.97622	36	5927	5868.84	0.755403	-0.0114225
0.978789	29	5830	5854.03	-0.314752	0.00399712
0.981358	36	5824	5839.29	-0.200335	-0.0160912
0.983927	37	5772	5824.61	-0.692507	-0.0253023
0.986496	20	5829	5810.05	0.248157	-0.00470582
0.989065	30	5923	5795.58	1.65562	-0.0207039
0.991634	29	5901	5781.16	1.56009	0.00872053
0.994203	26	5598	5766.84	-2.25667	-0.0385045
0.996772	28	5798	5752.58	0.59647	0.00355542
0.999341	21	5948	5738.3	2.71904	-0.0262652
1.00191	28	5746	5724.09	0.289011	-0.0114541
1.00448	17	5687	5709.98	-0.304751	0.0378821
1.00705	25	5678	5695.93	-0.237912	0.0136535
1.00962	30	5708	5681.92	0.345171	-0.0142318
1.01219	22	5674	5667.97	0.0800622	0.0402031
1.01476	23	5735	5654.07	1.06862	-0.0224917
1.01732	25	5688	5640.21	0.63361	-0.00934416
1.01989	30	5569	5626.46	-0.769982	0.00339065
1.02246	20	5690	5612.82	1.02315	-0.0156224
1.02503	30	5641	5599.21	0.556364	0.0177027
1.0276	16	5531	5585.65	-0.734825	0.00766934
1.03017	27	5599	5572.19	0.358264	0.0197939
1.03274	18	5488	5558.81	-0.955872	0.00157071
1.03531	25	5617	5545.48	0.954286	-0.00875265
1.03788	22	5491	5532.2	-0.555972	0.0335149
1.04045	14	5569	5518.95	0.670638	-0.0180754
1.04301	18	5624	5505.77	1.57658	0.00261054
1.04558	16	5354	5492.64	-1.89479	-0.014778
1.04815	12	5408	5479.6	-0.973593	-0.0289892
1.05072	16	5488	5466.59	0.28899	-0.0139702
1.05329	19	5552	5453.59	1.32076	-0.0209762
1.05586	22	5411	5440.64	-0.402934	0.0106344
1.05843	20	5475	5427.74	0.638704	0.0204316
1.061	19	5410	5414.87	-0.0662724	-0.00198863
1.06357	16	5477	5402.09	1.01219	-0.0217134
1.06614	12	5359	5389.42	-0.415537	-0.00773964
1.0687	12	5296	5376.84	-1.11082	-0.00892877
1.07127	17	5304	5364.31	-0.82813	-0.0129837
1.07384	13	5295	5351.82	-0.780855	-0.0164115
1.07641	13	5386	5339.35	0.635703	-0.00611466
1.07898	10	5351	5326.88	0.329673	0.00417293
1.08155	26	5327	5314.48	0.171533	-0.00278512
1.08412	19	5267	5302.16	-0.484479	6.09458e-05
1.08669	14	5323	5289.89	0.453822	-0.00859069
1.08926	15	5360	5277.64	1.12494	0.00679299
1.09183	13	5323	5265.48	0.78843	0.00352782
1.09439	22	5363	5253.46	1.49576	-0.0144037
1.09696	11	5179	5241.5	-0.868441	0.0372813
1.09953	13	5176	5229.52	-0.743962	-0.0291654
1.1021	15	5356	5217.58	1.8914	0.0115686
1.10467	11	5096	5205.71	-1.53683	-0.00445446
1.10724	10	5211	5193.92	0.236635	0.0111528
1.10981	10	5142	5182.14	-0.559747	-0.0199875
1.11238	15	5152	5170.39	-0.25619	0.0139269
1.11495	10	5105	5158.7	-0.751619	0.000252845
1.11752	11	5309	5147.04	2.22276	0.0400174
1.12008	9	5032	5135.41	-1.45776	-8.04628e-05
1.12265	16	5148	5123.84	0.336743	-0.00852481
1.12522	13	5152	5112.34	0.552496	0.0185206
1.12779	11	5084	5100.89	-0.236813	0.0106381
1.13036	11	5106	5089.45	0.231553	-0.0350772
1.13293	10	5153	5078.08	1.04363	-0.0188506
1.1355	10	5031	5066.8	-0.504744	0.0260986
1.13807	13	5061	5055.57	0.0763644	0.00700265
1.14064	17	5178	5044.35	1.85726	0.0433158
1.14321	7	5061	5033.18	0.391074	0.0126303
1.14577	11	5068	5022.04	0.645597	0.0165622
1.14834	7	4973	5010.95	-0.538186	-0.0216211
1.15091	9	4944	4999.95	-0.795766	-0.0165823
1.15348	8	5069	4989.01	1.12349	0.0149591
1.15605	9	4927	4978.07	-0.72756	-0.00138301
1.15862	7	4982	4967.15	0.210398	-0.0180987
1.16119	12	4869	4956.27	-1.25064	0.0226973
1.16376	12	4844	4945.43	-1.45731	-0.00216232
1.16633	10	4914	4934.64	-0.294383	0.0265399
1.1689	7	4884	4923.89	-0.570736	0.0379321
1.17146	7	4901	4913.19	-0.174061	-0.0299104
1.17403	7	4891	4902.56	-0.165303	0.00227909
1.1766	11	4893	4892	0.0143518	0.00813813
1.17917	6	4881	4881.45	-0.00645784	0.0182127
1.18174	9	4771	4870.92	-1.44656	-0.011672
1.18431	9	4859	4860.41	-0.0202579	0.0127749
1.18688	15	4699	4849.96	-2.20228	0.00701522
1.18945	19	4837	4839.57	-0.0370203	0.020738
1.19202	15	4815	4829.21	-0.204847	0.0381453
1.19459	8	4823	4818.89	0.0591159	0.00609236
1.19715	5	4761	4808.65	-0.690508	-8.97769e-06
1.19972	14	4890	4798.5	1.30851	-0.00133011
1.20229	10	4868	4788.44	1.14032	-0.00868375
1.20486	11	4875	4778.39	1.38374	-0.0079002
1.20743	13	4724	4768.29	-0.644344	0.0102076
1.21	9	4700	4758.2	-0.848987	-0.0084234
1.21257	7	4694	4748.2	-0.791153	-0.00159036
1.21514	11	4698	4738.25	-0.587281	-0.0371735
1.21771	8	4680	4728.34	-0.70665	-0.0443775
1.22028	5	4560	4718.48	-2.34686	0.025086
1.22284	11	4576	4708.62	-1.96052	0.0239919
1.22541	7	4814	4698.79	1.66055	-0.00901763
1.22798	14	4681	4689	-0.116979	0.0128511
1.23055	6	4728	4679.24	0.709125	0.0229037
1.23312	12	4647	4669.5	-0.33007	-0.000468601
1.23569	10	4628	4659.82	-0.467679	-0.0585211
1.23826	8	4593	4650.19	-0.843855	0.0159288
1.24083	6	4626	4640.61	-0.214812	-0.00535625
1.2434	6	4494	4631.05	-2.04445	0.0359572
1.24597	10	4749	4621.54	1.84952	-0.0167425
1.24853	7	4537	4612.07	-1.11455	-0.032152
1.2511	10	4687	4602.61	1.23266	0.0202806
1.25367	10	4496	4593.16	-1.44896	-0.000859481
1.25624	5	4652	4583.74	1.00074	-0.00716152
1.25881	4	4657	4574.39	1.21058	-0.00332509
1.26138	5	4592	4565.07	0.39741	0.0134248
1.26395	8	4601	4555.8	0.666346	0.0209162
1.26652	7	4689	4546.57	2.08006	-0.0460284
1.26909	7	4519	4537.32	-0.272557	0.005442
1.27166	5	4540	4528.09	0.176806	-0.0198329
1.27422	6	4580	4518.9	0.902851	-0.0250786
1.27679	12	4569	4509.77	0.876249	-0.000784446
1.27936	5	4569	4500.68	1.0107	0.0173139
1.28193	10	4440	4491.62	-0.77466	0.0223215
1.2845	6	4530	4482.57	0.704673	0.0149689
1.28707	4	4491	4473.58	0.259934	0.03412
1.28964	11	4458	4464.65	-0.0995821	-0.0289095
1.29221	6	4487	4455.74	0.46669	0.0014058
1.29478	7	4393	4446.86	-0.812615	0.00701623
1.29735	3	4395	4437.99	-0.648508	0.0123504
1.29991	8	4388	4429.15	-0.621221	-0.011856
1.30248	6	4281	4420.37	-2.13009	0.00224721
1.30505	5	4422	4411.62	0.156122	-0.0170001
1.30762	4	4421	4402.87	0.272661	0.0136572
1.31019	6	4346	4394.14	-0.730287	0.0421355
1.31276	11	4394	4385.46	0.12876	-0.0204676
1.31533	6	4412	4376.82	0.529625	-0.00736945
1.3179	8	4326	4368.19	-0.641425	0.00595851
1.32047	5	4282	4359.58	-1.18554	-0.0221045
1.32304	8	4369	4351.03	0.271893	-0.00220554
1.3256	11	4348	4342.54	0.0828028	-0.00401696
1.32817	7	4417	4334.07	1.24777	0.0282756
1.33074	6	4335	4325.62	0.142486	0.0129926
1.33331	4	4389	4317.19	1.08398	-0.0277955
1.33588	5	4229	4308.81	-1.22722	0.0235345
1.33845	4	4377	4300.48	1.15659	0.0313335
1.34102	7	4342	4292.16	0.756299	-0.013508
1.34359	7	4304	4283.85	0.307207	-0.0139304
1.34616	7	4328	4275.54	0.797422	0.0310924
1.34873	11	4221	4267.26	-0.711996	0.0227185
1.35129	1	4205	4259.01	-0.832916	0.0179223
1.35386	7	4355	4250.81	1.57878	-0.0178674
1.35643	5	4240	4242.65	-0.040748	0.0076471
1.359	7	4364	4234.54	1.9597	0.0116768
1.36157	6	4189	4226.45	-0.578673	0.012567
1.36414	6	4156	4218.35	-0.9672	0.00382388
1.36671	8	4290	4210.28	1.21718	0.00600519
1.36928	11	4189	4202.25	-0.204645	0.0452503
1.37185	4	4275	4194.25	1.23508	-0.0429916
1.37442	2	4199	4186.27	0.196391	0.0165113
1.37698	8	4179	4178.33	0.0103631	-0.0106887
1.37955	1	4145	4170.44	-0.395165	0.00801645
1.38212	3	4147	4162.59	-0.242104	0.0389226
1.38469	4	4157	4154.72	0.0354199	-0.000985761
1.38726	4	4150	4146.85	0.0489566	0.0439959
1.38983	6	4111	4139.02	-0.436983	-0.0270271
1.3924	7	4076	4131.19	-0.864509	0.00488712
1.39497	5	4072	4123.39	-0.805265	-0.00212648
1.39754	2	4175	4115.62	0.919006	-0.0250491
1.40011	0	4104	4107.89	-0.0607165	0.00119871
1.40267	5	4019	4100.21	-1.28094	-0.0087518
1.40524	2	4089	4092.56	-0.0556811	0.00886352
1.40781	5	4127	4084.92	0.655004	-0.00871491
1.41038	4	4093	4077.27	0.245909	-0.0206918
1.41295	5	4065	4069.63	-0.0725943	-0.0251076
1.41552	4	4109	4062.03	0.732675	-0.0190323
1.41809	3	4070	4054.47	0.243365	0.0358989
1.42066	6	3921	4046.95	-2.01135	-0.0494015
1.42323	4	4050	4039.45	0.165736	-0.0175248
1.4258	5	4097	4031.99	1.01573	0.0374914
1.42836	3	3997	4024.53	-0.435509	-0.00839072
1.43093	9	3898	4017.11	-1.90771	0.00928892
1.4335	4	4022	4009.71	0.193721	0.0497349
1.43607	6	4014	4002.35	0.183903	-0.0153746
1.43864	6	4040	3995	0.708024	0.00407173
1.44121	6	3984	3987.68	-0.0582977	0.0071127
1.44378	7	4008	3980.41	0.435837	0.00360412
1.44635	11	4094	3973.15	1.88871	0.0073627
1.44892	3	3858	3965.91	-1.7374	0.0124571
1.45149	5	3988	3958.71	0.463851	0.016716
1.45405	3	4065	3951.53	1.77979	0.0148445
1.45662	2	3950	3944.39	0.0892594	-0.0317226
1.45919	6	4030	3937.29	1.46045	0.0155413
1.46176	4	3930	3930.17	-0.00271052	-0.0486321
1.46433	7	4044	3923.05	1.90194	0.00977257
1.4669	8	3798	3915.94	-1.91379	-0.00895764
1.46947	5	3836	3908.85	-1.1763	-0.00281316
1.47204	1	3893	3901.81	-0.141181	0.00819881
1.47461	6	3765	3894.8	-2.11533	0.0262251
1.47718	4	3930	3887.83	0.672751	-0.0367396
1.47974	8	3818	3880.89	-1.01781	-0.00455424
1.48231	3	3841	3873.94	-0.531552	0.0131464
1.48488	4	3794	3866.99	-1.18501	0.0308612
1.48745	4	3841	3860.07	-0.307769	-0.0218523
1.49002	7	3957	3853.2	1.65011	0.0209671
1.49259	5	3710	3846.35	-2.23864	0.00342501
1.49516	9	3755	3839.51	-1.37916	-0.0229793
1.49773	3	3843	3832.68	0.166522	-0.0374492
1.5003	5	3887	3825.88	0.980387	-0.0127098
1.50287	8	3830	3819.11	0.175909	0.00523844
1.50543	3	3800	3812.38	-0.200896	-0.0309253
1.508	7	3771	3805.68	-0.564722	0.0101335
1.51057	5	3867	3798.97	1.09401	0.0119612
1.51314	4	3847	3792.28	0.882197	-0.00273638
1.51571	2	3815	3785.63	0.475509	0.00248496
1.51828	5	3724	3778.99	-0.901048	-0.00315284
1.52085	5	3817	3772.37	0.722422	-0.0142238
1.52342	2	3782	3765.77	0.263943	0.0204462
1.52599	5	3718	3759.17	-0.675121	0.00255507
1.52856	6	3726	3752.57	-0.435339	-0.0178878
1.53112	6	3797	3746.02	0.827363	0.0567299
1.53369	3	3604	3739.48	-2.25683	-0.00245023
1.53626	5	3707	3732.96	-0.42634	0.0147222
1.53883	5	3761	3726.46	0.563135	-0.0341893
1.5414	3	3781	3720.01	0.991819	0.00389323
1.54397	6	3613	3713.58	-1.67324	0.00498233
1.54654	8	3805	3707.14	1.58644	0.00704694
1.54911	1	3690	3700.73	-0.176635	0.0100241
1.55168	4	3765	3694.34	1.1516	0.0166844
1.55425	1	3753	3687.96	1.06168	-0.00329517
1.55681	3	3588	3681.62	-1.56302	0.0218871
1.55938	5	3667	3675.31	-0.137294	-0.00834788
1.56195	1	3638	3668.99	-0.513763	0.00756588
1.56452	2	3623	3662.66	-0.658974	0.0393492
1.56709	3	3625	3656.35	-0.52077	-0.000438928
1.56966	5	3655	3650.08	0.0814561	0.0154508
1.57223	3	3647	3643.83	0.0525471	-0.00981581
1.5748	4	3518	3637.58	-2.01605	-0.0266132
1.57737	2	3633	3631.34	0.0275393	0.0257286
1.57994	3	3644	3625.14	0.312419	0.0251117
1.5825	7	3683	3618.97	1.05502	-0.0221905
1.58507	3	3657	3612.82	0.730543	0.01421
1.58764	3	3523	3606.68	-1.40985	0.00201642
1.59021	5	3627	3600.55	0.439209	-0.022896
1.59278	2	3600	3594.45	0.0925252	-0.0132208
1.59535	4	3622	3588.39	0.558481	0.0275319
1.59792	3	3581	3582.33	-0.0222675	-0.00358847
1.60049	4	3640	3576.29	1.05606	0.000311736
1.60306	7	3467	3570.26	-1.7537	0.0271977
1.60563	1	3582	3564.25	0.296653	0.0161271
1.60819	3	3550	3558.25	-0.138424	0.0143348
1.61076	5	3616	3552.27	1.05982	0.00444433
1.61333	7	3551	3546.33	0.078445	-0.0101906
1.6159	3	3461	3540.41	-1.34976	0.0119661
1.61847	6	3461	3534.48	-1.24895	-0.0242903
1.62104	3	3505	3528.56	-0.397933	0.0119385
1.62361	1	3461	3522.69	-1.04862	0.0183499
1.62618	5	3462	3516.85	-0.932198	0.0345035
1.62875	1	3483	3511.01	-0.474676	-5.34257e-06
1.63132	3	3586	3505.19	1.3494	0.0180401
1.63388	3	3493	3499.37	-0.107787	0.0195804
1.63645	2	3482	3493.55	-0.195756	0.00204126
1.63902	0	3406	3487.76	-1.4009	-0.00963467
1.64159	5	3589	3481.97	1.7865	0.021056
1.64416	2	3435	3476.21	-0.703069	0.0122504
1.64673	5	3566	3470.46	1.59988	-0.0169273
1.6493	3	3352	3464.72	-1.94688	-0.0215717
1.65187	2	3350	3458.99	-1.88302	-4.81205e-05
1.65444	6	3426	3453.29	-0.466304	-0.00911184
1.65701	8	3463	3447.62	0.261278	-0.0349083
1.65957	2	3390	3441.98	-0.892713	0.0106626
1.66214	3	3401	3436.34	-0.605934	-0.0226297
1.66471	3	3389	3430.71	-0.716455	0.0135308
1.66728	3	3375	3425.13	-0.862932	0.0152525
1.66985	3	3416	3419.58	-0.0613249	-0.00452265
1.67242	4	3402	3414.02	-0.206039	0.0115298
1.67499	4	3342	3408.45	-1.14944	0.00895934
1.67756	3	3433	3402.9	0.513725	-0.0252023
1.68013	1	3306	3397.37	-1.58904	0.0404684
1.6827	3	3301	3391.85	-1.58128	-0.0360683
1.68526	6	3293	3386.36	-1.62693	0.043168
1.68783	6	3403	3380.89	0.379047	-0.0316873
1.6904	3	3277	3375.42	-1.7192	0.0254401
1.69297	3	3357	3369.94	-0.223398	-0.0048872
1.69554	3	3298	3364.5	-1.15802	0.00145263
1.69811	6	3294	3359.11	-1.13447	0.01705
1.70068	3	3291	3353.74	-1.09362	-0.0177592
1.70325	3	3369	3348.36	0.355655	0.0431813
1.70582	3	3361	3342.98	0.310904	0.021713
1.70839	9	3371	3337.62	0.574913	0.0205608
1.71095	0	3263	3332.29	-1.21307	-0.00259141
1.71352	3	3233	3326.97	-1.6527	-0.0120039
1.71609	6	3404	3321.65	1.41149	0.0022374
1.71866	4	3387	3316.36	1.21374	0.0258289
1.72123	4	3270	3311.11	-0.718898	0.0377312
1.7238	4	3220	3305.83	-1.51262	0.0190714
1.72637	6	3242	3300.57	-1.02862	0.0167347
1.72894	2	3275	3295.35	-0.355527	0.0106264
1.73151	3	3222	3290.14	-1.20036	0.0104827
1.73408	4	3207	3284.93	-1.37613	-0.0169867
1.73664	4	3391	3279.75	1.91049	-0.00577032
1.73921	4	3342	3274.58	1.1662	0.0207558
1.74178	6	3296	3269.41	0.463159	-0.00424656
1.74435	3	3296	3264.25	0.553104	-0.00248438
1.74692	4	3195	3259.11	-1.13416	0.0119802
1.74949	5	3263	3253.99	0.157778	0.0100163
1.75206	2	3176	3248.89	-1.29336	-0.0250113
1.75463	6	3336	3243.81	1.59616	-0.0326653
1.7572	3	3216	3238.73	-0.40083	0.0102155
1.75977	6	3250	3233.67	0.286504	0.00318511
1.76233	7	3214	3228.62	-0.257817	0.0146962
1.7649	7	3213	3223.57	-0.186549	-0.000867697
1.76747	2	3205	3218.55	-0.239407	0.00560861
1.77004	3	3223	3213.55	0.16649	0.00306415
1.77261	4	3238	3208.57	0.517187	0.0180172
1.77518	5	3201	3203.63	-0.046457	0.00803546
1.77775	5	3181	3198.69	-0.313615	0.023331
1.78032	5	3218	3193.72	0.427939	0.0617438
1.78289	4	3184	3188.76	-0.0844046	0.014314
1.78546	1	3189	3183.83	0.0915669	0.0338613
1.78802	5	3176	3178.92	-0.0518337	-0.0119235
1.79059	6	3167	3174.03	-0.124938	0.02939
1.79316	3	3053	3169.15	-2.10216	-0.0108539
1.79573	5	3153	3164.27	-0.200668	0.0263767
1.7983	1	3117	3159.38	-0.759091	-0.013294
1.80087	2	3257	3154.53	1.79554	0.00606171
1.80344	4	3062	3149.7	-1.58496	-0.000382268
1.80601	5	3136	3144.88	-0.158613	0.00633465
1.80858	6	3150	3140.06	0.177048	0.0350316
1.81115	1	3142	3135.24	0.120673	0.0134463
1.81371	6	3088	3130.42	-0.763328	-0.0126142
1.81628	1	3054	3125.64	-1.29626	0.0490172
1.81885	2	3041	3120.89	-1.44867	-0.015413
1.82142	9	3054	3116.15	-1.12454	0.0274458
1.82399	2	3118	3111.4	0.118194	0.0177434
1.82656	3	3072	3106.67	-0.625495	0.0352165
1.82913	3	3111	3101.93	0.162602	-0.0234111
1.8317	2	3024	3097.22	-1.33145	0.0242315
1.83427	6	3087	3092.55	-0.0999442	0.0171334
1.83684	1	3063	3087.88	-0.449533	0.00472781
1.8394	5	3014	3083.2	-1.26041	-0.0274057
1.84197	3	3048	3078.52	-0.552887	0.00573401
1.84454	5	3035	3073.87	-0.705595	-0.0224243
1.84711	6	3117	3069.24	0.85544	-0.0115591
1.84968	4	3012	3064.61	-0.958667	-0.0231732
1.85225	5	3056	3060	-0.0723707	0.00621377
1.85482	5	3041	3055.41	-0.261246	-0.00118032
1.85739	3	3105	3050.84	0.972036	0.00612916
1.85996	3	3051	3046.29	0.0853495	0.035488
1.86253	5	3041	3041.74	-0.0134056	0.00271928
1.86509	2	2949	3037.2	-1.62425	0.00690158
1.86766	5	3103	3032.68	1.26239	0.0467399
1.87023	4	3015	3028.15	-0.239463	-0.000984957
1.8728	3	3038	3023.63	0.260729	0.0328797
1.87537	3	3096	3019.13	1.3816	0.0253311
1.87794	2	2930	3014.63	-1.56345	-0.0194779
1.88051	5	3018	3010.15	0.142863	0.034432
1.88308	2	2863	3005.69	-2.66671	0.0320879
1.88565	5	3071	3001.22	1.25912	0.00976719
1.88822	4	2927	2996.76	-1.28947	0.0270544
1.89078	4	3025	2992.32	0.594265	0.0374443
1.89335	4	3041	2987.89	0.96313	0.0231402
1.89592	1	2942	2983.47	-0.764579	-0.0156815
1.89849	5	3048	2979.07	1.24849	0.0297123
1.90106	6	2937	2974.69	-0.695471	-0.0313272
1.90363	2	2976	2970.32	0.104181	0.00260428
1.9062	7	2941	2965.94	-0.459929	-0.0306218
1.90877	4	2937	2961.57	-0.453322	0.0536035
1.91134	2	3064	2957.23	1.92893	-0.0174978
1.91391	7	2943	2952.91	-0.182615	0.0176171
1.91647	2	2892	2948.59	-1.05227	-0.0134421
1.91904	4	3016	2944.29	1.30569	0.0128575
1.92161	1	2883	2940	-1.06155	0.0284374
1.92418	4	2941	2935.7	0.097659	-0.00285558
1.92675	2	2990	2931.43	1.07106	-0.021081
1.92932	6	2968	2927.16	0.749567	-0.000386144
1.93189	1	2948	2922.89	0.462485	0.020627
1.93446	3	2959	2918.62	0.742327	-0.00895027
1.93703	6	2897	2914.36	-0.322609	-0.023482
1.9396	1	2858	2910.13	-0.975133	-0.00800025
1.94216	3	2857	2905.91	-0.91513	0.00609494
1.94473	9	2968	2901.69	1.21714	-0.0143886
1.9473	3	2812	2897.49	-1.61207	0.0150194
1.94987	7	2798	2893.3	-1.80172	-0.0108413
1.95244	4	2888	2889.11	-0.020657	0.0407181
1.95501	1	2855	2884.94	-0.56039	0.0031192
1.95758	3	2822	2880.82	-1.10724	0.0199437
1.96015	5	2879	2876.7	0.04288	-0.010671
1.96272	9	2868	2872.59	-0.0856507	0.0204566
1.96529	3	2845	2868.47	-0.439964	0.0224929
1.96785	1	2812	2864.33	-0.986769	0.00227922
1.97042	4	2795	2860.2	-1.23332	0.0575183
1.97299	2	2895	2856.13	0.72245	0.051733
1.97556	1	2828	2852.09	-0.452932	0.00943439
1.97813	0	2844	2848.02	-0.0753172	-0.00404272
1.9807	7	2835	2843.93	-0.167651	0.00893569
1.98327	1	2856	2839.85	0.302111	0.0286412
1.98584	3	2747	2835.79	-1.69404	-0.00412682
1.98841	0	2745	2831.71	-1.65497	0.0141858
1.99098	5	2813	2827.65	-0.276253	-0.00717431
1.99354	2	2706	2823.64	-2.26139	-0.00198207
1.99611	3	2794	2819.62	-0.484704	0.0391859
1.99868	1	2806	2815.59	-0.181115	0.0392385
2.00125	1	2885	2811.58	1.36694	0.00504572
2.00382	2	2691	2807.59	-2.24752	0.0234676
2.00639	4	2861	2803.61	1.07289	-0.00278598
2.00896	5	2801	2799.63	0.0258005	0.0294603
2.01153	1	2822	2795.65	0.495952	0.00615273
2.0141	3	2766	2791.68	-0.488209	0.015501
2.01667	5	2733	2787.72	-1.04675	0.00419547
2.01923	0	2757	2783.8	-0.510445	0.0310725
2.0218	3	2651	2779.89	-2.50339	0.0225348
2.02437	4	2658	2775.97	-2.28829	0.0142391
2.02694	5	2809	2772.07	0.696773	0.00245358
2.02951	6	2855	2768.18	1.6248	0.0471555
2.03208	2	2809	2764.28	0.843699	-0.00945798
2.03465	2	2795	2760.4	0.654497	-0.00274923
2.03722	4	2698	2756.54	-1.1271	0.0213752
2.03979	6	2736	2752.72	-0.319591	-0.016831
2.04236	2	2763	2748.9	0.268287	0.0265195
2.04492	3	2701	2745.06	-0.84777	-0.0220098
2.04749	2	2769	2741.22	0.527952	0.0502149
2.05006	2	2782	2737.41	0.8454	0.0155196
2.05263	4	2733	2733.62	-0.0118806	0.0103755
2.0552	4	2646	2729.82	-1.62955	0.0155949
2.05777	7	2726	2726.02	-0.000402138	-0.00317103
2.06034	2	2749	2722.22	0.510707	0.00228634
2.06291	2	2650	2718.44	-1.32942	-0.00471908
2.06548	3	2666	2714.67	-0.942649	0.0137869
2.06805	5	2745	2710.94	0.650142	0.0280357
2.07061	2	2684	2707.22	-0.44818	0.0226943
2.07318	7	2639	2703.48	-1.25523	0.00545161
2.07575	3	2617	2699.74	-1.6173	0.000503045
2.07832	3	2684	2696.01	-0.231858	-0.0127024
2.08089	2	2771	2692.3	1.49496	0.0133492
2.08346	3	2652	2688.61	-0.7109	-0.00377842
2.08603	2	2672	2684.94	-0.250265	-0.0017233
2.0886	3	2680	2681.26	-0.0243817	-0.0199058
2.09117	2	2666	2677.58	-0.2242	-0.00589742
2.09374	5	2647	2673.89	-0.522727	0.0198926
2.0963	2	2677	2670.22	0.131036	0.00246227
2.09887	7	2731	2666.56	1.23318	0.020722
2.10144	3	2709	2662.9	0.885764	0.00246732
2.10401	2	2619	2659.26	-0.786613	0.00392096
2.10658	2	2754	2655.63	1.87449	0.0349621
2.10915	4	2664	2652.02	0.232136	0.0116415
2.11172	4	2653	2648.43	0.0887219	-0.000101406
2.11429	3	2672	2644.84	0.525495	-0.0198552
2.11686	3	2645	2641.23	0.0733947	-0.0200199
2.11943	0	2626	2637.62	-0.226835	-0.00185482
2.12199	2	2612	2634.05	-0.43138	-0.00546068
2.12456	3	2557	2630.48	-1.4532	-0.010921
2.12713	1	2556	2626.92	-1.40282	-0.00460159
2.1297	4	2610	2623.35	-0.261401	0.0326646
2.13227	3	2630	2619.78	0.199336	0.0195961
2.13484	3	2582	2616.22	-0.673353	-0.0118106
2.13741	4	2654	2612.67	0.802266	0.0085344
2.13998	4	2624	2609.13	0.290262	-0.0498202
2.14255	1	2704	2605.61	1.89207	-0.00557747
2.14512	1	2562	2602.11	-0.792354	-0.0263713
2.14768	5	2614	2598.61	0.301083	0.0436319
2.15025	4	2568	2595.12	-0.535245	0.0212535
2.15282	2	2562	2591.64	-0.585658	-0.024899
2.15539	4	2625	2588.15	0.719317	-0.0101835
2.15796	3	2648	2584.66	1.23096	-0.00397218
2.16053	2	2581	2581.2	-0.00400305	-0.0412397
2.1631	0	2560	2577.76	-0.351013	-0.0133473
2.16567	4	2495	2574.31	-1.58782	0.0215387
2.16824	2	2524	2570.88	-0.933032	-0.00979526
2.17081	2	2514	2567.44	-1.06591	0.0208193
2.17337	7	2620	2564	1.09402	0.00182704
2.17594	2	2606	2560.56	0.890119	-0.0416224
2.17851	3	2608	2557.14	0.99586	-0.0248985
2.18108	3	2506	2553.73	-0.953485	-0.0080318
2.18365	2	2654	2550.34	2.01219	0.00408696
2.18622	1	2434	2546.97	-2.28992	-0.00906187
2.18879	3	2600	2543.6	1.10603	-0.00947296
2.19136	2	2509	2540.23	-0.62343	-0.00649262
2.19393	2	2438	2536.86	-2.00218	0.0150966
2.1965	2	2533	2533.49	-0.00969695	-0.0258884
2.19906	2	2573	2530.12	0.845378	0.00987233
2.20163	2	2538	2526.76	0.223018	-0.0188382
2.2042	3	2521	2523.42	-0.0481721	-0.00467345
2.20677	3	2461	2520.08	-1.19086	-0.0232181
2.20934	2	2591	2516.74	1.45885	0.0169479
2.21191	1	2495	2513.41	-0.36864	0.00823186
2.21448	3	2451	2510.1	-1.19367	-0.0188974
2.21705	1	2488	2506.79	-0.376779	0.00458524
2.21962	3	2501	2503.5	-0.0499998	-0.00727816
2.22219	1	2507	2500.2	0.135752	-0.0160316
2.22475	3	2487	2496.91	-0.198667	-0.0252161
2.22732	1	2487	2493.62	-0.132807	-0.0365457
2.22989	2	2526	2490.35	0.709392	0.00882675
2.23246	1	2523	2487.08	0.715184	-0.0192723
2.23503	4	2477	2483.81	-0.136915	-0.0189013
2.2376	2	2515	2480.56	0.686751	-0.0061328
2.24017	4	2473	2477.31	-0.0866312	-0.050612
2.24274	4	2473	2474.06	-0.0212871	0.0189968
2.24531	3	2435	2470.82	-0.725955	-0.0333454
2.24788	1	2522	2467.61	1.08313	-0.00711626
2.25044	7	2450	2464.4	-0.290902	-0.034073
2.25301	4	2399	2461.21	-1.27006	0.00849838
2.25558	1	2391	2458.03	-1.37076	-0.00971364
2.25815	3	2444	2454.84	-0.219212	-0.000940365
2.26072	0	2453	2451.65	0.0271707	-0.0321812
2.26329	1	2437	2448.51	-0.233117	0.00514079
2.26586	1	2433	2445.36	-0.250583	-0.0412916
2.26843	4	2378	2442.19	-1.31634	0.0393725
2.271	0	2398	2439.02	-0.837692	-0.0231331
2.27357	2	2440	2435.85	0.0840865	-0.004424
2.27613	0	2430	2432.67	-0.0542166	-0.0376545
2.2787	1	2366	2429.52	-1.3059	-0.0399201
2.28127	2	2460	2426.39	0.677714	-0.0209005
2.28384	2	2409	2423.25	-0.290288	-0.00766922
2.28641	1	2436	2420.11	0.32199	-0.00670247
2.28898	1	2379	2416.97	-0.778472	-0.0163876
2.29155	1	2381	2413.84	-0.673045	0.00585909
2.29412	4	2414	2410.73	0.0665104	0.0167082
2.29669	4	2419	2407.63	0.231153	-0.0449748
2.29926	3	2423	2404.53	0.375248	-0.023911
2.30182	3	2382	2401.43	-0.398048	-0.0155567
2.30439	4	2463	2398.34	1.30286	-0.0277954
2.30696	4	2417	2395.29	0.441691	0.0234404
2.30953	8	2351	2392.25	-0.850646	-0.0302269
2.3121	4	2379	2389.2	-0.209193	-0.00843031
2.31467	1	2310	2386.17	-1.58473	-0.0059268
2.31724	5	2320	2383.14	-1.31087	-0.0361598
2.31981	7	2434	2380.14	1.09173	0.0143713
2.32238	1	2399	2377.16	0.445832	-0.0463217
2.32495	3	2302	2374.17	-1.50416	-0.0403682
2.32751	2	2351	2371.15	-0.415577	-0.0134326
2.33008	1	2279	2368.17	-1.86777	-0.0477866
2.33265	2	2374	2365.2	0.180631	-0.00159111
2.33522	0	2394	2362.21	0.649764	-0.019684
2.33779	2	2383	2359.21	0.487326	-0.0188538
2.34036	1	2340	2356.22	-0.335226	-0.0105186
2.34293	1	2419	2353.22	1.33744	-0.0060461
2.3455	2	2308	2350.23	-0.878973	-0.0372464
2.34807	5	2355	2347.24	0.159982	0.00318512
2.35064	2	2384	2344.26	0.813992	-0.0339694
2.3532	2	2303	2341.28	-0.797709	-0.0171655
2.35577	2	2382	2338.31	0.89515	-0.0140733
2.35834	2	2296	2335.37	-0.821552	-0.0122449
2.36091	4	2255	2332.44	-1.63087	-0.0314306
2.36348	1	2250	2329.52	-1.6764	-0.00815381
2.36605	2	2219	2326.59	-2.28391	-0.0144029
2.36862	2	2376	2323.66	1.0738	0.000226838
2.37119	3	2455	2320.74	2.70961	-0.0134451
2.37376	7	2297	2317.84	-0.43486	-0.0200351
2.37633	1	2304	2314.93	-0.227773	-0.0110136
2.37889	3	2239	2312.02	-1.54328	0.00408254
2.38146	1	2315	2309.13	0.122049	-0.0424253
2.38403	1	2275	2306.26	-0.655383	-0.0408417
2.3866	1	2298	2303.41	-0.11292	-0.022694
2.38917	1	2161	2300.55	-3.00194	0.0177854
2.39174	2	2331	2297.68	0.690212	-0.00873422
2.39431	1	2218	2294.8	-1.63074	0.00641884
2.39688	2	2380	2291.92	1.8054	-0.000842515
2.39945	2	2268	2289.05	-0.44203	0.0374242
2.40202	1	2334	2286.19	0.989651	-0.0668481
2.40458	0	2369	2283.34	1.76001	0.0172781
2.40715	1	2192	2280.49	-1.89004	-0.0147757
2.40972	1	2305	2277.65	0.569619	-0.0314792
2.41229	3	2281	2274.82	0.129335	-0.049585
2.41486	1	2298	2271.99	0.542623	-0.0168854
2.41743	0	2352	2269.15	1.70834	-0.051378
2.42	7	2192	2266.32	-1.5874	0.0260661
2.42257	2	2216	2263.51	-1.0092	-0.0414705
2.42514	3	2274	2260.71	0.278681	-0.0227508
2.42771	4	2256	2257.91	-0.0401184	-0.0258492
2.43027	1	2248	2255.11	-0.150043	-0.0258903
2.43284	2	2240	2252.36	-0.261186	-0.069954
2.43541	6	2176	2249.61	-1.57796	-0.025693
2.43798	1	2331	2246.85	1.74291	0.000120069
2.44055	1	2285	2244.1	0.855591	-0.0344843
2.44312	0	2217	2241.34	-0.516903	-0.0323694
2.44569	3	2200	2238.59	-0.822769	-0.00917137
2.44826	1	2169	2235.87	-1.4358	-0.0313919
2.45083	1	2217	2233.13	-0.342585	-0.00216055
2.4534	1	2260	2230.37	0.623223	-0.0277691
2.45596	2	2217	2227.62	-0.225583	0.0158815
2.45853	1	2296	2224.89	1.48405	-0.0153908
2.4611	3	2266	2222.16	0.920961	-0.0153735
2.46367	3	2235	2219.43	0.329402	-0.00863228
2.46624	3	2116	2216.7	-2.18921	-0.00955652
2.46881	2	2210	2213.99	-0.0848482	-0.00706734
2.47138	6	2180	2211.28	-0.669992	0.00774371
2.47395	2	2211	2208.59	0.0512048	-0.0252419
2.47652	3	2238	2205.92	0.678201	0.0029304
2.47909	5	2201	2203.24	-0.0477459	-0.0164149
2.48165	4	2279	2200.58	1.64278	-0.00748215
2.48422	2	2196	2197.93	-0.0411785	-0.0334023
2.48679	4	2176	2195.28	-0.413234	-0.0200324
2.48936	2	2204	2192.63	0.242275	-0.00721512
2.49193	2	2174	2190	-0.343097	-0.0107461
2.4945	2	2166	2187.37	-0.459117	-0.00264429
2.49707	2	2142	2184.73	-0.923252	-0.0138119
2.49964	2	2233	2182.1	1.07719	-0.0368969
2.50221	3	2145	2179.46	-0.744127	-0.000783953
2.50478	0	2123	2176.83	-1.16821	-0.0197085
2.50734	2	2128	2174.19	-1.00138	-0.0065357
2.50991	3	2216	2171.57	0.943901	-0.039237
2.51248	3	2226	2168.95	1.20921	-0.0384672
2.51505	1	2217	2166.33	1.07606	0.0154214
2.51762	0	2183	2163.71	0.412863	-0.0634114
2.52019	0	2113	2161.1	-1.04634	0.00153671
2.52276	5	2148	2158.51	-0.226712	0.000684089
2.52533	2	2184	2155.92	0.600832	-0.00792825
2.5279	6	2186	2153.32	0.698945	-0.023114
2.53047	2	2099	2150.71	-1.12861	0.00083077
2.53303	1	2244	2148.11	2.02422	-0.0172409
2.5356	0	2248	2145.55	2.16086	-0.0253656
2.53817	0	2167	2143	0.515547	-0.000548654
2.54074	3	2155	2140.47	0.313088	-0.0252527
2.54331	1	2124	2137.92	-0.302005	0.00909135
2.54588	0	2191	2135.35	1.18894	-0.00760718
2.54845	1	2159	2132.77	0.564531	0.0246219
2.55102	1	2107	2130.2	-0.505444	-0.020822
2.55359	5	2134	2127.66	0.137335	-0.0176437
2.55616	2	2150	2125.11	0.536805	-0.000784843
2.55872	0	2141	2122.55	0.398632	-0.00427182
2.56129	0	2097	2120.01	-0.502404	-0.0296004
2.56386	5	2047	2117.48	-1.55781	-0.0439782
2.56643	4	2162	2114.98	1.01116	-0.0426544
2.569	0	2165	2112.48	1.12878	0.0428519
2.57157	2	2133	2109.95	0.499151	-0.0372264
2.57414	1	2159	2107.43	1.10992	-0.0327731
2.57671	3	2198	2104.95	1.98473	-0.0158415
2.57928	2	2139	2102.48	0.789681	-0.0288808
2.58185	1	2190	2099.98	1.92357	-0.0223193
2.58441	0	2092	2097.48	-0.119902	-0.069043
2.58698	4	2115	2095	0.434917	0.012393
2.58955	1	2159	2092.53	1.43061	-0.035338
2.59212	2	2055	2090.06	-0.77334	0.00582721
2.59469	2	2117	2087.58	0.639513	-0.016136
2.59726	2	2111	2085.1	0.563702	-0.0445603
2.59983	2	2041	2082.65	-0.921843	-0.0208277
2.6024	5	2044	2080.19	-0.800572	-0.0478728
2.60497	0	2070	2077.74	-0.170163	-0.0292455
2.60754	0	2055	2075.3	-0.447759	0.0173525
2.6101	2	2136	2072.86	1.36624	-0.0167825
2.61267	1	2089	2070.43	0.40625	-0.024853
2.61524	3	2056	2068.02	-0.265079	-0.029068
2.61781	3	2114	2065.58	1.05301	0.0037687
2.62038	4	2036	2063.14	-0.601466	-0.0183606
2.62295	2	2032	2060.71	-0.636894	-0.0546535
2.62552	1	2057	2058.29	-0.0284814	-0.0172789
2.62809	2	2040	2055.89	-0.351792	-0.00572741
2.63066	2	2086	2053.5	0.711509	-0.0281729
2.63323	3	2092	2051.12	0.893691	-0.0233146
2.63579	3	2053	2048.73	0.0941538	-0.0171081
2.63836	1	2033	2046.33	-0.295746	0.0104082
2.64093	2	2037	2043.94	-0.153831	-0.0618628
2.6435	3	2089	2041.56	1.03789	0.0213838
2.64607	3	2022	2039.2	-0.38241	-0.0115069
2.64864	1	2089	2036.83	1.14143	0.016552
2.65121	3	2011	2034.46	-0.523068	-0.0360258
2.65378	1	2024	2032.09	-0.179802	-0.00225603
2.65635	0	2009	2029.74	-0.462696	-0.0112429
2.65892	2	2113	2027.39	1.86241	-0.0378698
2.66148	5	2055	2025.04	0.660961	-0.0083891
2.66405	1	2043	2022.69	0.449339	0.00121932
2.66662	3	1985	2020.34	-0.79311	0.00921266
2.66919	3	2024	2017.97	0.133941	-0.0222826
2.67176	4	1978	2015.64	-0.846313	-0.0180795
2.67433	4	2090	2013.33	1.67713	-0.0279395
2.6769	1	2023	2011.01	0.266638	0.0541776
2.67947	3	2044	2008.69	0.781026	-0.00444912
2.68204	4	2029	2006.39	0.502027	-0.00101504
2.68461	0	2074	2004.1	1.53494	0.0305174
2.68717	1	2021	2001.81	0.426968	-0.0618851
2.68974	3	2009	1999.5	0.211947	-0.00182118
2.69231	1	2061	1997.21	1.40519	-0.0154318
2.69488	3	2021	1994.92	0.580117	-0.00254833
2.69745	1	2060	1992.61	1.48469	0.00770309
2.70002	4	1926	1990.31	-1.46537	-0.0311392
2.70259	0	2015	1988.02	0.601006	0.00693852
2.70516	1	2045	1985.74	1.31047	0.00615616
2.70773	0	1967	1983.46	-0.371095	-0.0505851
2.7103	0	1965	1981.19	-0.365159	-0.0156999
2.71286	3	1925	1978.92	-1.22899	-0.0111825
2.71543	2	1939	1976.65	-0.854918	0.000572803
2.718	2	2000	1974.36	0.573293	-0.0423487
2.72057	1	1995	1972.08	0.513232	-0.000775615
2.72314	1	1934	1969.8	-0.814083	0.00779352
2.72571	4	1956	1967.55	-0.261161	0.00891173
2.72828	4	2053	1965.31	1.93535	-0.0237178
2.73085	1	2035	1963.06	1.59463	-0.0420133
2.73342	4	1927	1960.81	-0.770308	0.0388538
2.73599	0	1948	1958.57	-0.239568	-0.017422
2.73855	1	1951	1956.36	-0.121374	0.00681229
2.74112	0	1926	1954.15	-0.641529	0.00179786
2.74369	2	1995	1951.94	0.964066	-0.00517195
2.74626	0	1955	1949.73	0.119278	0.00836111
2.74883	2	1936	1947.5	-0.261397	-0.0427725
2.7514	1	1893	1945.27	-1.20132	-0.0231168
2.75397	2	1948	1943.04	0.112343	-0.0422213
2.75654	5	1871	1940.82	-1.61424	-0.00809228
2.75911	1	1914	1938.61	-0.562518	-0.0208698
2.76168	4	1981	1936.4	1.00199	-0.0315172
2.76424	3	1925	1934.2	-0.209745	0.0171599
2.76681	1	1920	1932.02	-0.274338	-0.031633
2.76938	3	1884	1929.86	-1.05647	0.0204951
2.77195	2	1980	1927.69	1.17566	-0.0361105
2.77452	2	1999	1925.53	1.64336	-0.0254313
2.77709	0	1925	1923.36	0.037282	-0.017336
2.77966	1	1903	1921.19	-0.417078	-0.0334298
2.78223	5	1849	1919.03	-1.62865	-0.0226712
2.7848	1	1907	1916.87	-0.226129	-0.00676409
2.78737	2	1958	1914.71	0.978305	0.0111113
2.78993	0	1872	1912.54	-0.93688	-0.00166205
2.7925	4	1908	1910.38	-0.0544473	-0.037247
2.79507	0	1870	1908.25	-0.884458	-4.82462e-05
2.79764	2	2017	1906.11	2.46911	-0.00909249
2.80021	2	1890	1903.96	-0.321079	-0.0277245
2.80278	3	1987	1901.81	1.91104	-0.0451006
2.80535	2	1841	1899.68	-1.36767	-0.0123578
2.80792	2	1872	1897.55	-0.59045	-0.0312238
2.81049	0	1916	1895.41	0.470323	0.0149605
2.81306	1	1852	1893.29	-0.95956	0.00307299
2.81562	2	1887	1891.18	-0.0963336	-0.0277936
2.81819	0	1894	1889.08	0.113145	-0.00394155
2.82076	3	1898	1886.96	0.253412	0.00524956
2.82333	0	1895	1884.83	0.233523	-0.0185364
2.8259	1	1941	1882.72	1.32293	0.00920777
2.82847	0	1806	1880.61	-1.75555	-0.00260794
2.83104	0	1872	1878.5	-0.1502	-0.000198719
2.83361	0	1941	1876.4	1.46628	-0.0138372
2.83618	2	1878	1874.3	0.085401	-0.0117307
2.83875	4	1911	1872.19	0.887714	-0.0415684
2.84131	1	1915	1870.09	1.02631	0.00944237
2.84388	0	1884	1867.98	0.369056	-0.0397901
2.84645	4	1841	1865.88	-0.579929	0.00538936
2.84902	2	1829	1863.81	-0.813993	-0.0204561
2.85159	1	1858	1861.76	-0.0872187	-0.0446481
2.85416	0	1823	1859.69	-0.859332	-0.0176524
2.85673	2	1800	1857.62	-1.35807	-0.0292657
2.8593	0	1888	1855.57	0.74636	0.0420393
2.86187	0	1820	1853.52	-0.78581	-0.0408416
2.86444	2	1832	1851.46	-0.454681	0.00524077
2.867	3	1826	1849.4	-0.547535	-0.0143932
2.86957	1	1891	1847.34	1.00397	-0.0248157
2.87214	1	1868	1845.28	0.525646	0.00520639
2.87471	0	1922	1843.22	1.79691	-0.0423465
2.87728	1	1859	1841.19	0.413157	0.00887998
2.87985	4	1767	1839.16	-1.71673	-0.0149051
2.88242	2	1885	1837.13	1.10248	-0.0147752
2.88499	4	1827	1835.1	-0.189405	0.0104975
2.88756	4	1816	1833.05	-0.400199	-0.00252791
2.89013	0	1898	1831.03	1.5372	-0.0124879
2.89269	4	1799	1829.03	-0.707997	-0.0153761
2.89526	3	1831	1827.04	0.0926521	0.0157794
2.89783	2	1843	1825.05	0.418034	-0.00195475
2.9004	2	1746	1823.07	-1.8444	-0.0492764
2.90297	0	1796	1821.07	-0.591533	0.000364291
2.90554	0	1754	1819.08	-1.55401	-0.0225362
2.90811	4	1831	1817.11	0.324687	0.000652427
2.91068	2	1855	1815.12	0.925876	0.00605855
2.91325	1	1735	1813.13	-1.87576	-0.0310743
2.91582	2	1886	1811.13	1.7241	-0.0208702
2.91838	4	1771	1809.13	-0.906026	0.00556235
2.92095	0	1780	1807.16	-0.643755	-0.0297533
2.92352	1	1757	1805.19	-1.14973	0.0245696
2.92609	1	1829	1803.21	0.60293	-0.00391734
2.92866	0	1787	1801.25	-0.337127	-0.00321055
2.93123	4	1835	1799.3	0.833438	-0.0318347
2.9338	0	1843	1797.33	1.06385	0.00394637
2.93637	1	1765	1795.35	-0.722513	-0.0249685
2.93894	0	1816	1793.38	0.53077	0.00311322
2.94151	3	1768	1791.42	-0.556969	0.00683463
2.94407	1	1736	1789.47	-1.28342	-0.0208374
2.94664	2	1819	1787.52	0.738059	-0.0283271
2.94921	5	1806	1785.56	0.480987	-0.0381899
2.95178	2	1704	1783.61	-1.92848	-0.0204869
2.95435	1	1721	1781.67	-1.46244	0.00406483
2.95692	1	1744	1779.73	-0.855668	-0.0148519
2.95949	1	1789	1777.81	0.264516	-0.0100269
2.96206	1	1687	1775.91	-2.16471	0.0219766
2.96463	2	1799	1774	0.589411	-0.0607736
2.9672	2	1716	1772.07	-1.35359	-0.00903682
2.96976	3	1822	1770.14	1.2149	-0.000876469
2.97233	4	1781	1768.21	0.302958	-0.00492403
2.9749	1	1754	1766.29	-0.29354	0.00625724
2.97747	0	1772	1764.38	0.180946	0.0072102
2.98004	1	1741	1762.48	-0.514854	-0.00674062
2.98261	2	1738	1760.6	-0.54204	-0.00124048
2.98518	1	1787	1758.72	0.669024	-0.00266407
2.98775	0	1772	1756.82	0.360622	-0.0211854
2.99032	1	1703	1754.91	-1.2578	-0.0309813
2.99289	3	1709	1753	-1.06441	-0.0476124
2.99545	2	1753	1751.11	0.0450976	-0.0250157
2.99802	1	1740	1749.22	-0.220965	-0.0461099
3.00059	1	1740	1747.32	-0.175383	-0.00203601
3.00316	1	1733	1745.43	-0.298533	0.00608809
3.00573	2	1723	1743.56	-0.495312	0.00306288
3.0083	0	1710	1741.69	-0.766417	-0.0170048
3.01087	2	1804	1739.82	1.51113	0.0260294
3.01344	2	1716	1737.94	-0.529617	-0.0152393
3.01601	1	1703	1736.07	-0.801322	-0.0506459
3.01858	1	1672	1734.2	-1.52119	-0.068964
3.02114	2	1719	1732.33	-0.321563	-0.0272612
3.02371	1	1620	1730.47	-2.74475	0.00190759
3.02628	1	1774	1728.62	1.07734	0.0277344
3.02885	0	1658	1726.77	-1.68887	-0.00421005
3.03142	1	1747	1724.92	0.528379	0.0205915
3.03399	1	1799	1723.07	1.79019	0.00304569
3.03656	0	1660	1721.22	-1.5027	-0.0186022
3.03913	2	1690	1719.37	-0.714535	-0.0133813
3.0417	1	1643	1717.52	-1.83852	-0.0268587
3.04427	2	1722	1715.68	0.152355	-0.0184283
3.04683	0	1710	1713.84	-0.0927657	-0.0291466
3.0494	0	1698	1712	-0.33967	-0.0172005
3.05197	0	1700	1710.17	-0.246607	-0.0376504
3.05454	2	1694	1708.35	-0.348577	0.0227138
3.05711	0	1692	1706.53	-0.353145	-0.0453202
3.05968	0	1792	1704.7	2.06234	0.0412399
3.06225	2	1668	1702.86	-0.853589	0.0145687
3.06482	0	1765	1701.04	1.52251	0.0101889
3.06739	0	1684	1699.22	-0.370968	-0.00506538
3.06996	1	1673	1697.41	-0.596672	-0.0357903
3.07252	1	1716	1695.59	0.492721	0.0119235
3.07509	1	1682	1693.79	-0.287357	-0.0142316
3.07766	2	1681	1691.98	-0.267721	0.00426253
3.08023	3	1661	1690.17	-0.71563	-0.0349312
3.0828	1	1668	1688.37	-0.498648	-0.0316327
3.08537	0	1698	1686.57	0.277344	-0.0276253
3.08794	2	1657	1684.78	-0.682526	0.0462239
3.09051	1	1643	1683.01	-0.987059	-0.0307414
3.09308	2	1680	1681.24	-0.0303688	-0.00896268
3.09565	0	1671	1679.47	-0.207133	-0.0146244
3.09821	1	1625	1677.68	-1.3069	-0.0243757
3.10078	0	1637	1675.91	-0.961665	-0.0764611
3.10335	0	1556	1674.14	-2.99503	-0.0115202
3.10592	1	1689	1672.38	0.404509	-0.0596189
3.10849	4	1645	1670.6	-0.631287	0.0058753
3.11106	1	1628	1668.83	-1.01197	0.017889
3.11363	2	1702	1667.06	0.846979	-0.0205759
3.1162	1	1742	1665.28	1.83807	-0.00604066
3.11877	2	1681	1663.53	0.426055	-0.0182882
3.12134	1	1640	1661.8	-0.538311	0.0272814
3.1239	0	1647	1660.06	-0.321902	0.00927669
3.12647	1	1609	1658.32	-1.22959	-0.00856125
3.12904	2	1643	1656.58	-0.335084	0.00195018
3.13161	2	1634	1654.85	-0.515707	0.00966764
3.13418	1	1598	1653.11	-1.37851	-0.0025277
3.13675	2	1672	1651.36	0.504801	0.000295151
3.13932	2	1673	1649.62	0.571588	0.00218525
3.14189	1	1656	1647.9	0.199094	0.0420121
3.14446	4	1664	1646.18	0.43688	-0.00764956
3.14703	3	1640	1644.46	-0.110068	-0.005783
3.14959	1	1696	1642.74	1.29321	-0.00836086
3.15216	5	1567	1641.03	-1.87012	0.0123003
3.15473	1	1715	1639.32	1.82743	0.0230315
3.1573	2	1629	1637.63	-0.213879	-0.0471422
3.15987	2	1623	1635.94	-0.321256	-0.0325683
3.16244	2	1639	1634.25	0.117341	0.0255346
3.16501	2	1552	1632.57	-2.04513	0.00877965
3.16758	2	1640	1630.88	0.225232	-0.0305482
3.17015	1	1579	1629.18	-1.26288	-0.00445757
3.17272	2	1633	1627.49	0.136285	6.93394e-05
3.17528	1	1616	1625.81	-0.243922	-0.00146086
3.17785	0	1548	1624.12	-1.93474	0.00334769
3.18042	2	1585	1622.44	-0.940325	-0.0450356
3.18299	1	1594	1620.75	-0.669998	-0.0126262
3.18556	1	1596	1619.07	-0.577385	-0.0189583
3.18813	1	1557	1617.38	-1.53016	-0.0160784
3.1907	1	1583	1615.69	-0.821567	0.0106379
3.19327	2	1630	1614.01	0.396111	-0.0101113
3.19584	0	1597	1612.33	-0.383639	0.0113935
3.19841	0	1535	1610.65	-1.93096	-0.0542021
3.20097	0	1600	1608.98	-0.224432	-0.00264228
3.20354	2	1549	1607.31	-1.48151	0.0095381
3.20611	1	1644	1605.64	0.945998	-0.0074693
3.20868	4	1596	1603.97	-0.199493	-0.0111797
3.21125	2	1577	1602.29	-0.636829	-0.00683363
3.21382	2	1553	1600.62	-1.20833	-0.0123413
3.21639	3	1595	1598.96	-0.0991663	-0.0131186
3.21896	0	1563	1597.32	-0.868005	-0.0232021
3.22153	0	1583	1595.69	-0.318889	-0.0277914
3.2241	2	1631	1594.06	0.914741	-0.0237082
3.22666	1	1572	1592.43	-0.515188	-0.0200247
3.22923	1	1573	1590.8	-0.44869	0.00789822
3.2318	2	1560	1589.15	-0.737954	-0.0587662
3.23437	0	1550	1587.49	-0.952374	-0.0230578
3.23694	2	1596	1585.86	0.253876	-0.0213678
3.23951	1	1580	1584.22	-0.106251	-0.0490822
3.24208	1	1600	1582.59	0.435208	-0.0303407
3.24465	2	1579	1580.96	-0.0493944	-0.0316422
3.24722	1	1546	1579.33	-0.847726	0.00792877
3.24979	2	1602	1577.71	0.606933	0.035398
3.25235	2	1464	1576.09	-2.9294	-4.00227e-05
3.25492	1	1577	1574.47	0.0638179	-0.0223837
3.25749	3	1590	1572.85	0.430042	-0.0316991
3.26006	2	1562	1571.24	-0.233808	0.0262949
3.26263	1	1571	1569.64	0.034426	-0.0202903
3.2652	2	1543	1568.03	-0.637269	-0.0062805
3.26777	0	1515	1566.43	-1.32136	-0.00684196
3.27034	0	1567	1564.84	0.054548	0.00963914
3.27291	3	1536	1563.25	-0.695282	-0.00690698
3.27548	3	1595	1561.65	0.834985	-0.0357355
3.27804	1	1535	1560.06	-0.63952	-0.0140027
3.28061	0	1600	1558.45	1.0388	-0.0481789
3.28318	1	1480	1556.84	-1.99746	-0.0139414
3.28575	1	1533	1555.27	-0.56869	-0.0315332
3.28832	2	1530	1553.7	-0.605854	-0.0322909
3.29089	2	1531	1552.11	-0.539598	0.0232793
3.29346	2	1554	1550.52	0.0883366	-0.0385619
3.29603	2	1536	1548.93	-0.329842	0.00340341
3.2986	1	1538	1547.35	-0.238321	-0.0140538
3.30117	0	1588	1545.78	1.05958	-0.00338367
3.30373	0	1525	1544.21	-0.491964	-0.0534904
3.3063	1	1568	1542.65	0.640165	0.0120833
3.30887	1	1573	1541.09	0.804587	0.0219153
3.31144	4	1559	1539.52	0.493383	0.0323753
3.31401	1	1515	1537.94	-0.589342	-0.006177
3.31658	2	1540	1536.36	0.0927593	0.0165603
3.31915	0	1513	1534.79	-0.560178	-0.0197679
3.32172	0	1516	1533.24	-0.442692	-0.0567725
3.32429	3	1462	1531.7	-1.82287	-0.00997276
3.32686	0	1551	1530.16	0.529211	0.0291643
3.32942	0	1463	1528.61	-1.71528	0.0059193
3.33199	1	1520	1527.05	-0.180755	0.0112525
3.33456	0	1484	1525.49	-1.07705	-0.0323571
3.33713	0	1541	1523.95	0.434306	0.0171508
3.3397	3	1570	1522.4	1.20125	-0.0079483
3.34227	2	1563	1520.85	1.06621	-0.0394688
3.34484	0	1490	1519.3	-0.759036	-0.0194476
3.34741	0	1518	1517.75	0.00646045	-0.0355397
3.34998	0	1478	1516.21	-0.993775	0.0209655
3.35255	2	1485	1514.69	-0.770355	-0.00224074
3.35511	3	1407	1513.17	-2.83039	-0.0395837
3.35768	0	1506	1511.63	-0.145136	0.0113623
3.36025	1	1545	1510.09	0.888171	-0.0440373
3.36282	1	1486	1508.55	-0.585071	-0.0390403
3.36539	3	1485	1507.04	-0.571964	-0.00462229
3.36796	1	1482	1505.54	-0.611402	0.0127761
3.37053	3	1488	1504.02	-0.415278	-0.0245445
3.3731	0	1440	1502.5	-1.64696	-0.0275753
3.37567	2	1530	1500.99	0.741677	-0.0263707
3.37824	1	1510	1499.49	0.270433	-0.0152482
3.3808	1	1473	1498	-0.651294	-0.0197862
3.38337	3	1519	1496.5	0.577296	0.00502624
3.38594	1	1516	1495	0.539402	-0.0527268
3.38851	0	1464	1493.5	-0.770931	-0.034425
3.39108	1	1466	1492	-0.679022	-0.017117
3.39365	1	1471	1490.51	-0.508563	-0.00779968
3.39622	0	1508	1489.02	0.488665	-0.00593874
3.39879	1	1450	1487.53	-0.985683	-0.0315124
3.40136	0	1439	1486.03	-1.23985	-0.0277684
3.40393	0	1423	1484.54	-1.63133	-0.00223542
3.40649	0	1457	1483.05	-0.68236	0.00370172
3.40906	1	1543	1481.55	1.5643	-0.0250205
3.41163	2	1469	1480.06	-0.288611	0.0109063
3.4142	1	1519	1478.57	1.03736	-0.0287188
3.41677	3	1429	1477.08	-1.27176	-0.000556702
3.41934	4	1492	1475.59	0.424953	-0.0395037
3.42191	1	1417	1474.11	-1.51714	-0.0205118
3.42448	1	1490	1472.64	0.449646	0.00434305
3.42705	2	1464	1471.18	-0.187692	-0.047346
3.42962	1	1410	1469.74	-1.59088	0.0263588
3.43218	0	1389	1468.3	-2.12781	0.00719946
3.43475	1	1430	1466.85	-0.974449	-0.0147622
3.43732	0	1503	1465.39	0.970144	-0.0161484
3.43989	0	1455	1463.94	-0.234252	-0.0637054
3.44246	2	1470	1462.48	0.196211	-0.0150872
3.44503	0	1553	1461.01	2.33422	-0.0346457
3.4476	1	1407	1459.55	-1.40098	-0.00410435
3.45017	0	1463	1458.09	0.128453	-0.0256251
3.45274	2	1425	1456.63	-0.837844	0.0101699
3.45531	0	1502	1455.18	1.20808	0.0303323
3.45787	1	1417	1453.73	-0.975773	-0.00329235
3.46044	2	1451	1452.28	-0.0335908	-0.00794138
3.46301	0	1466	1450.83	0.396109	-0.0267869
3.46558	4	1475	1449.39	0.666713	-0.0534496
3.46815	1	1464	1447.95	0.419398	-0.0362282
3.47072	2	1494	1446.52	1.22847	-0.0352315
3.47329	0	1414	1445.09	-0.82669	-0.0111425
3.47586	4	1381	1443.66	-1.68615	0.0114541
3.47843	0	1452	1442.25	0.255887	0.0016621
3.481	4	1486	1440.84	1.17157	-0.00621328
3.48356	2	1468	1439.41	0.746065	-0.0301045
3.48613	1	1408	1438	-0.799418	-0.00312314
3.4887	1	1425	1436.59	-0.306993	-0.00489325
3.49127	1	1422	1435.18	-0.349565	-0.0112008
3.49384	3	1414	1433.79	-0.526166	0.000531389
3.49641	2	1358	1432.39	-2.01863	0.00413546
3.49898	1	1436	1430.98	0.132522	-0.0293095
3.50155	1	1361	1429.56	-1.85851	-0.0130177
3.50412	1	1494	1428.16	1.70344	-0.00871555
3.50669	0	1371	1426.77	-1.50612	-0.00881765
3.50925	2	1397	1425.38	-0.759197	-0.0262131
3.51182	1	1410	1423.97	-0.37217	0.0236388
3.51439	1	1409	1422.57	-0.361567	-0.00967306
3.51696	0	1401	1421.17	-0.538787	-0.0145136
3.51953	4	1422	1419.76	0.0593301	0.00639439
3.5221	2	1505	1418.37	2.23309	-0.0419424
3.52467	1	1363	1416.98	-1.46208	-0.0211904
3.52724	2	1401	1415.58	-0.389533	-0.0141035
3.52981	0	1370	1414.19	-1.19388	-0.0482159
3.53238	4	1413	1412.82	0.004725	-0.0269271
3.53494	3	1379	1411.45	-0.873965	-0.0335372
3.53751	1	1373	1410.08	-1.00061	-0.0112702
3.54008	0	1473	1408.7	1.67548	-0.0214229
3.54265	3	1405	1407.32	-0.0618309	-0.0672874
3.54522	1	1406	1405.96	0.00100595	-0.0132333
3.54779	2	1334	1404.61	-1.93331	-0.0472496
3.55036	1	1329	1403.24	-2.03644	0.0320452
3.55293	1	1314	1401.86	-2.42386	-0.0195208
3.5555	1	1388	1400.5	-0.335514	-0.0105186
3.55807	3	1380	1399.14	-0.515225	-0.0066507
3.56063	1	1412	1397.78	0.378478	0.027723
3.5632	2	1352	1396.41	-1.20791	-0.00504074
3.56577	1	1430	1395.05	0.924291	0.0151391
3.56834	4	1394	1393.69	0.00831102	0.00176484
3.57091	0	1433	1392.34	1.07403	-0.0273697
3.57348	0	1354	1390.99	-1.00536	-0.00537307
3.57605	2	1329	1389.64	-1.66345	0.00760902
3.57862	0	1383	1388.3	-0.142491	-0.00174323
3.58119	1	1453	1386.96	1.73238	0.0124972
3.58376	2	1380	1385.61	-0.151101	-0.0107344
3.58632	1	1372	1384.25	-0.330821	-0.00688728
3.58889	2	1377	1382.9	-0.159125	-0.026076
3.59146	3	1401	1381.55	0.519545	-0.0314675
3.59403	2	1396	1380.21	0.422686	-0.0175629
3.5966	1	1370	1378.87	-0.239668	-0.0392396
3.59917	1	1386	1377.54	0.227356	0.0453194
3.60174	2	1401	1376.21	0.662318	-0.0280506
3.60431	1	1346	1374.89	-0.787571	-0.0390241
3.60688	1	1422	1373.57	1.28419	-0.0117407
3.60945	1	1385	1372.24	0.342782	-0.0414249
3.61201	1	1281	1370.91	-2.51217	-0.00329597
3.61458	0	1363	1369.59	-0.178495	-0.0151006
3.61715	4	1363	1368.26	-0.142607	0.0158169
3.61972	0	1311	1366.94	-1.54491	-0.0295463
3.62229	0	1325	1365.61	-1.11571	-0.00553216
3.62486	0	1388	1364.28	0.636566	-0.0464315
3.62743	1	1387	1362.96	0.645376	-0.0142257
3.63	1	1419	1361.66	1.52215	-0.00979701
3.63257	1	1329	1360.35	-0.859836	-0.0348154
3.63514	0	1352	1359.01	-0.190777	0.0144902
3.6377	2	1321	1357.69	-1.00943	-0.0174203
3.64027	1	1317	1356.37	-1.08491	-0.023323
3.64284	3	1307	1355.06	-1.32943	0.015697
3.64541	1	1354	1353.75	0.00678081	-0.0139512
3.64798	1	1357	1352.44	0.123805	0.0159623
3.65055	1	1422	1351.14	1.87918	0.0106997
3.65312	0	1362	1349.84	0.329371	-0.0147702
3.65569	4	1364	1348.56	0.418093	-6.03788e-06
3.65826	0	1323	1347.27	-0.667189	0.0143315
3.66083	0	1330	1345.97	-0.437917	-0.00633327
3.66339	2	1354	1344.67	0.253574	-0.0110832
3.66596	0	1350	1343.38	0.180257	-0.0448009
3.66853	3	1318	1342.1	-0.663853	-0.024544
3.6711	0	1298	1340.81	-1.18828	-0.0560423
3.67367	0	1384	1339.51	1.1958	-8.49109e-05
3.67624	2	1268	1338.23	-1.97213	0.00917865
3.67881	2	1340	1336.94	0.0835077	-0.052654
3.68138	1	1430	1335.67	2.49454	-0.00113571
3.68395	0	1267	1334.38	-1.89305	-0.00186633
3.68652	2	1334	1333.09	0.0248225	-0.0113526
3.68908	3	1350	1331.82	0.494759	0.0167507
3.69165	2	1297	1330.56	-0.931783	-0.0375915
3.69422	2	1263	1329.28	-1.86508	-0.0202341
3.69679	0	1285	1328	-1.19964	-0.0385933
3.69936	0	1312	1326.74	-0.40696	0.0136754
3.70193	0	1340	1325.49	0.396307	0.0430982
3.7045	1	1300	1324.24	-0.672411	-0.0250646
3.70707	0	1243	1322.99	-2.26873	-0.0128547
3.70964	1	1261	1321.72	-1.70978	0.00370813
3.71221	0	1345	1320.44	0.669778	-0.00027677
3.71477	1	1233	1319.16	-2.45381	0.004245
3.71734	1	1350	1317.9	0.873757	0.0254968
3.71991	2	1340	1316.63	0.63839	-0.0236082
3.72248	1	1356	1315.37	1.10342	0.0178999
3.72505	0	1319	1314.11	0.134755	-0.0193493
3.72762	4	1306	1312.85	-0.189517	0.00783096
3.73019	0	1327	1311.6	0.422715	-0.0348994
3.73276	1	1360	1310.36	1.34603	-0.0310876
3.73533	3	1330	1309.11	0.572733	-0.00110347
3.7379	3	1286	1307.87	-0.60984	0.0106284
3.74046	1	1307	1306.64	0.00993041	-0.022017
3.74303	1	1266	1305.4	-1.10739	-0.0102591
3.7456	0	1293	1304.16	-0.310415	-0.000627545
3.74817	1	1301	1302.94	-0.0538919	-0.019658
3.75074	1	1230	1301.73	-2.04525	-0.00857366
3.75331	1	1350	1300.5	1.34716	0.0357609
3.75588	1	1309	1299.26	0.269104	-0.0125413
3.75845	3	1317	1298.02	0.522934	-0.00369067
3.76102	0	1272	1296.79	-0.694979	-0.0216703
3.76359	2	1302	1295.56	0.178579	-0.0075867
3.76615	0	1281	1294.33	-0.372356	-0.0131269
3.76872	0	1249	1293.11	-1.24804	-0.0280312
3.77129	1	1279	1291.89	-0.36054	-0.0196885
3.77386	1	1278	1290.68	-0.354555	-0.0163948
3.77643	1	1204	1289.45	-2.46275	0.019204
3.779	2	1349	1288.23	1.65463	0.0156167
3.78157	1	1254	1287	-0.931812	-0.0103211
3.78414	0	1342	1285.78	1.53477	-0.0131214
3.78671	2	1263	1284.56	-0.606681	-0.0299378
3.78928	2	1284	1283.35	0.0181234	-0.0192427
3.79184	2	1221	1282.15	-1.74992	0.00591499
3.79441	1	1251	1280.94	-0.846429	0.00357944
3.79698	0	1270	1279.72	-0.272865	0.0179995
3.79955	2	1321	1278.52	1.1687	0.0140872
3.80212	1	1239	1277.33	-1.08901	-0.0604604
3.80469	1	1313	1276.14	1.0172	-0.00103734
3.80726	0	1261	1274.94	-0.392544	-0.0391825
3.80983	2	1285	1273.73	0.314284	-0.0342568
3.8124	2	1265	1272.54	-0.211938	-0.030575
3.81497	2	1231	1271.34	-1.1499	0.0198029
3.81753	1	1281	1270.15	0.303281	0.0227561
3.8201	0	1310	1268.95	1.13429	-0.0230503
3.82267	0	1280	1267.76	0.342159	0.0132984
3.82524	0	1243	1266.58	-0.66888	-0.0016114
3.82781	1	1330	1265.4	1.77122	-0.0222852
3.83038	1	1247	1264.22	-0.487588	0.0381318
3.83295	3	1277	1263.02	0.39118	0.022325
3.83552	1	1291	1261.82	0.812101	-0.0353406
3.83809	0	1299	1260.63	1.06473	0.0310503
3.84066	1	1244	1259.44	-0.437711	0.0082829
3.84322	0	1301	1258.26	1.18482	-0.038868
3.84579	0	1238	1257.1	-0.542896	0.00511148
3.84836	0	1286	1255.93	0.838511	-0.0130552
3.85093	0	1220	1254.75	-0.994827	0.0311673
3.8535	1	1328	1253.57	2.04252	0.00548773
3.85607	4	1187	1252.38	-1.89779	-0.00614554
3.85864	0	1189	1251.2	-1.80383	-0.0263668
3.86121	1	1184	1250.02	-1.91853	-0.018973
3.86378	0	1270	1248.83	0.593919	0.00540058
3.86635	0	1255	1247.67	0.206778	-0.0416281
3.86891	1	1234	1246.53	-0.356714	0.0105362
3.87148	1	1195	1245.37	-1.4572	0.0269417
3.87405	1	1248	1244.21	0.107395	0.00690634
3.87662	1	1275	1243.04	0.895188	-0.00594012
3.87919	1	1218	1241.87	-0.683824	-3.28672e-05
3.88176	0	1252	1240.7	0.319227	-0.0213775
3.88433	1	1252	1239.55	0.351863	0.0344821
3.8869	2	1227	1238.4	-0.325348	0.00495368
3.88947	2	1233	1237.25	-0.120902	-0.0204308
3.89204	1	1248	1236.09	0.337081	-0.00634944
3.8946	2	1216	1234.93	-0.542993	-0.0065279
3.89717	3	1207	1233.79	-0.770993	-0.0121258
3.89974	2	1256	1232.65	0.65884	0.00691464
3.90231	2	1216	1231.52	-0.444994	0.0188497
3.90488	0	1289	1230.38	1.63273	0.0125686
3.90745	2	1263	1229.25	0.949614	0.0412696
3.91002	0	1208	1228.13	-0.579274	-0.0199655
3.91259	1	1177	1227.01	-1.45781	0
3.91516	1	1234	1225.88	0.231041	0
3.91773	0	1218	1224.75	-0.193327	0
3.92029	0	1215	1223.61	-0.247066	0
3.92286	0	1324	1222.47	2.79018	0
3.92543	1	1223	1221.34	0.0475137	0
3.928	1	1246	1220.21	0.730761	0
3.93057	1	1204	1219.07	-0.434186	0
3.93314	0	1171	1217.92	-1.37122	0
3.93571	0	1221	1216.79	0.120618	0
3.93828	1	1171	1215.66	-1.305	0
3.94085	1	1211	1214.53	-0.10158	0
3.94342	1	1175	1213.41	-1.12058	0
3.94598	0	1147	1212.28	-1.92755	0
3.94855	2	1246	1211.15	0.987259	0
3.95112	0	1239	1210.03	0.82302	0
3.95369	2	1179	1208.92	-0.871247	0
3.95626	0	1191	1207.8	-0.486762	0
3.95883	0	1260	1206.68	1.50205	0
3.9614	1	1225	1205.57	0.555099	0
3.96397	3	1154	1204.46	-1.48547	0
3.96654	4	1256	1203.36	1.48545	0
3.96911	0	1168	1202.24	-1.00194	0
3.97167	0	1227	1201.12	0.738704	0
3.97424	1	1151	1200.02	-1.44492	0
3.97681	0	1163	1198.94	-1.05399	0
3.97938	2	1190	1197.87	-0.228193	0
3.98195	1	1166	1196.77	-0.901226	0
3.98452	2	1221	1195.66	0.725072	0
3.98709	1	1216	1194.56	0.614878	0
3.98966	0	1230	1193.46	1.04194	0
3.99223	1	1176	1192.37	-0.477256	0
3.9948	2	1140	1191.28	-1.51881	0
3.99736	0	1168	1190.2	-0.649509	0
3.99993	1	1192	1189.11	0.083753	0
4.0025	2	1163	1188.01	-0.733411	0
4.00507	2	1239	1186.92	1.47948	0
4.00764	1	1171	1185.84	-0.433715	0
4.01021	0	1205	1184.75	0.583272	0
4.01278	2	1190	1183.67	0.18356	0
4.01535	0	1199	1182.6	0.47372	0
4.01792	1	1138	1181.53	-1.29033	0
4.02049	1	1153	1180.45	-0.808394	0
4.02305	1	1245	1179.37	1.86009	0
4.02562	1	1191	1178.29	0.368257	0
4.02819	2	1121	1177.21	-1.67891	0
4.03076	2	1194	1176.13	0.517037	0
4.03333	2	1144	1175.06	-0.918353	0
4.0359	0	1168	1173.99	-0.175265	0
4.03847	2	1158	1172.92	-0.438517	0
4.04104	0	1162	1171.86	-0.289375	0
4.04361	1	1207	1170.81	1.04161	0
4.04618	1	1148	1169.75	-0.642075	0
4.04874	0	1158	1168.69	-0.314142	0
4.05131	0	1156	1167.63	-0.341969	0
4.05388	2	1181	1166.56	0.420157	0
4.05645	1	1159	1165.5	-0.190832	0
4.05902	1	1103	1164.43	-1.8498	0
4.06159	1	1162	1163.37	-0.0400537	0
4.06416	0	1181	1162.3	0.544146	0
4.06673	0	1159	1161.25	-0.0660442	0
4.0693	1	1101	1160.2	-1.78411	0
4.07187	1	1150	1159.15	-0.26974	0
4.07443	1	1162	1158.09	0.114593	0
4.077	0	1148	1157.03	-0.266607	0
4.07957	1	1139	1155.97	-0.502918	0
4.08214	2	1116	1154.92	-1.1651	0
4.08471	1	1180	1153.88	0.760471	0
4.08728	1	1144	1152.83	-0.26106	0
4.08985	2	1112	1151.78	-1.19289	0
4.09242	1	1154	1150.74	0.0960735	0
4.09499	1	1119	1149.7	-0.917863	0
4.09756	3	1159	1148.67	0.303468	0
4.10012	4	1136	1147.63	-0.345176	0
4.10269	0	1201	1146.61	1.56959	0
4.10526	0	1102	1145.57	-1.31258	0
4.10783	1	1140	1144.54	-0.134555	0
4.1104	0	1133	1143.54	-0.31299	0
4.11297	1	1156	1142.53	0.396111	0
4.11554	2	1188	1141.5	1.34901	0
4.11811	2	1158	1140.46	0.515377	0
4.12068	3	1146	1139.43	0.194198	0
4.12325	1	1179	1138.39	1.18269	0
4.12581	2	1151	1137.36	0.401961	0
4.12838	1	1131	1136.35	-0.159027	0
4.13095	0	1150	1135.34	0.432207	0
4.13352	0	1117	1134.34	-0.518833	0
4.13609	2	1157	1133.33	0.695855	0
4.13866	1	1115	1132.32	-0.518666	0
4.14123	0	1115	1131.3	-0.488199	0
4.1438	0	1177	1130.27	1.36201	0
4.14637	0	1116	1129.25	-0.396563	0
4.14894	2	1129	1128.24	0.0227061	0
4.1515	1	1057	1127.23	-2.16002	0
4.15407	0	1174	1126.2	1.39497	0
4.15664	0	1159	1125.18	0.993506	0
4.15921	1	1079	1124.16	-1.37478	0
4.16178	0	1177	1123.16	1.56948	0
4.16435	1	1112	1122.15	-0.30439	0
4.16692	0	1133	1121.13	0.352509	0
4.16949	1	1109	1120.12	-0.333895	0
4.17206	4	1117	1119.11	-0.0631179	0
4.17463	2	1107	1118.1	-0.333654	0
4.17719	1	1127	1117.09	0.295078	0
4.17976	1	1107	1116.09	-0.273087	0
4.18233	0	1124	1115.09	0.265666	0
4.1849	0	1091	1114.12	-0.700063	0
4.18747	0	1100	1113.15	-0.396444	0
4.19004	1	1084	1112.16	-0.855282	0
4.19261	0	1074	1111.16	-1.13401	0
4.19518	0	1117	1110.16	0.204621	0
4.19775	3	1092	1109.16	-0.519153	0
4.20032	1	1148	1108.15	1.17599	0
4.20288	1	1195	1107.16	2.54101	0
4.20545	2	1076	1106.16	-0.919508	0
4.20802	0	1061	1105.17	-1.35607	0
4.21059	1	1062	1104.2	-1.2949	0
4.21316	0	1151	1103.22	1.40823	0
4.21573	1	1096	1102.25	-0.18867	0
4.2183	1	1093	1101.27	-0.250151	0
4.22087	2	1071	1100.29	-0.894934	0
4.22344	1	1065	1099.3	-1.05111	0
4.22601	0	1109	1098.32	0.32078	0
4.22857	2	1122	1097.34	0.73629	0
4.23114	0	1123	1096.37	0.794788	0
4.23371	1	1139	1095.4	1.29186	0
4.23628	0	1107	1094.43	0.377824	0
4.23885	1	1056	1093.45	-1.15257	0
4.24142	2	1018	1092.48	-2.3345	0
4.24399	0	1103	1091.51	0.345866	0
4.24656	1	1053	1090.54	-1.15682	0
4.24913	2	1030	1089.56	-1.85595	0
4.2517	0	1078	1088.6	-0.322809	0
4.25426	1	1076	1087.64	-0.354841	0
4.25683	2	1140	1086.67	1.5794	0
4.2594	0	1042	1085.71	-1.35413	0
4.26197	3	1137	1084.76	1.54938	0
4.26454	1	1129	1083.79	1.34543	0
4.26711	3	1065	1082.83	-0.546483	0
4.26968	0	1083	1081.88	0.0340109	0
4.27225	2	1097	1080.93	0.485259	0
4.27482	1	1067	1079.98	-0.397468	0
4.27739	0	1071	1079.04	-0.245818	0
4.27995	0	1075	1078.1	-0.0946712	0
4.28252	2	1031	1077.16	-1.43747	0
4.28509	0	1127	1076.21	1.51293	0
4.28766	1	1055	1075.26	-0.623799	0
4.29023	0	1063	1074.3	-0.346644	0
4.2928	0	1079	1073.35	0.172112	0
4.29537	1	1094	1072.4	0.653014	0
4.29794	1	1079	1071.45	0.229736	0
4.30051	1	1083	1070.5	0.379724	0
4.30308	1	1054	1069.55	-0.478996	0
4.30564	0	1105	1068.6	1.09507	0
4.30821	4	1084	1067.65	0.496465	0
4.31078	0	1053	1066.72	-0.422684	0
4.31335	1	1072	1065.78	0.189988	0
4.31592	0	1070	1064.84	0.157784	0
4.31849	1	1085	1063.91	0.640389	0
4.32106	1	1068	1062.99	0.153364	0
4.32363	0	1068	1062.06	0.181744	0
4.3262	1	1085	1061.12	0.724921	0
4.32877	0	1059	1060.18	-0.0363522	0
4.33133	1	1036	1059.25	-0.722335	0
4.3339	0	1033	1058.32	-0.787745	0
4.33647	2	1029	1057.38	-0.884843	0
4.33904	1	1036	1056.45	-0.635376	0
4.34161	0	1053	1055.52	-0.0776248	0
4.34418	0	1025	1054.59	-0.924159	0
4.34675	2	1027	1053.66	-0.831924	0
4.34932	1	1060	1052.74	0.222881	0
4.35189	0	1032	1051.83	-0.617128	0
4.35446	1	1045	1050.89	-0.182351	0
4.35702	1	1098	1049.97	1.44954	0
4.35959	1	1051	1049.06	0.0599863	0
4.36216	0	993	1048.14	-1.74984	0
4.36473	1	1061	1047.22	0.423092	0
4.3673	1	1081	1046.3	1.05537	0
4.36987	1	1098	1045.39	1.58772	0
4.37244	0	1029	1044.47	-0.482413	0
4.37501	4	1000	1043.56	-1.37739	0
4.37758	1	1015	1042.64	-0.86769	0
4.38015	1	1034	1041.74	-0.240588	0
4.38271	1	1045	1040.82	0.129156	0
4.38528	0	1007	1039.92	-1.03741	0
4.38785	0	996	1039.03	-1.36361	0
4.39042	0	995	1038.14	-1.36774	0
4.39299	0	1049	1037.24	0.363053	0
4.39556	2	1045	1036.34	0.267995	0
4.39813	0	1071	1035.43	1.08704	0
4.4007	2	1096	1034.51	1.85734	0
4.40327	0	1031	1033.6	-0.0808855	0
4.40584	0	1105	1032.69	2.17524	0
4.4084	2	1065	1031.8	1.01747	0
4.41097	1	1064	1030.9	1.01472	0
4.41354	2	1098	1030.01	2.0519	0
4.41611	2	1006	1029.11	-0.728562	0
4.41868	1	1032	1028.21	0.118051	0
4.42125	1	1064	1027.32	1.1245	0
4.42382	0	1020	1026.44	-0.201547	0
4.42639	0	1020	1025.56	-0.174062	0
4.42896	0	993	1024.68	-1.00544	0
4.43153	0	1047	1023.8	0.716959	0
4.43409	0	1037	1022.91	0.437463	0
4.43666	3	965	1022.02	-1.83545	0
4.43923	1	1028	1021.12	0.21461	0
4.4418	1	1027	1020.22	0.211503	0
4.44437	1	1009	1019.32	-0.325031	0
4.44694	3	1013	1018.44	-0.170878	0
4.44951	2	1052	1017.57	1.06149	0
4.45208	1	1060	1016.7	1.32991	0
4.45465	0	1045	1015.82	0.902566	0
4.45722	1	1044	1014.95	0.898997	0
4.45978	0	984	1014.1	-0.959414	0
4.46235	0	1066	1013.24	1.61601	0
4.46492	1	1021	1012.37	0.270231	0
4.46749	1	1032	1011.49	0.638595	0
4.47006	1	1048	1010.61	1.15508	0
4.47263	0	988	1009.73	-0.691171	0
4.4752	0	1062	1008.84	1.63114	0
4.47777	1	1095	1007.97	2.63	0
4.48034	0	1016	1007.1	0.279065	0
4.48291	2	979	1006.24	-0.870481	0
4.48547	0	994	1005.36	-0.36034	0
4.48804	2	1017	1004.49	0.392423	0
4.49061	1	972	1003.61	-1.01405	0
4.49318	0	1037	1002.75	1.06361	0
4.49575	0	1031	1001.89	0.906641	0
4.49832	2	896	1001.03	-3.50876	0
4.50089	1	1066	1000.17	2.01613	0
4.50346	2	1001	999.318	0.0531612	0
4.50603	2	1001	998.45	0.0805955	0
4.5086	0	999	997.585	0.0447544	0
4.51116	2	1028	996.734	0.975173	0
4.51373	3	949	995.887	-1.52201	0
4.5163	0	981	995.045	-0.448432	0
4.51887	1	995	994.202	0.0253129	0
4.52144	0	1016	993.349	0.710629	0
4.52401	1	977	992.509	-0.49617	0
4.52658	0	1008	991.676	0.514165	0
4.52915	0	972	990.829	-0.603926	0
4.53172	1	1005	989.974	0.47399	0
4.53429	0	1008	989.12	0.594672	0
4.53685	1	995	988.267	0.213436	0
4.53942	3	977	987.412	-0.333117	0
4.54199	1	1026	986.558	1.23137	0
4.54456	2	925	985.708	-1.99607	0
4.54713	0	994	984.858	0.289956	0
4.5497	2	1016	984.02	1.00329	0
4.55227	1	1043	983.196	1.85177	0
4.55484	1	950	982.37	-1.05022	0
4.55741	1	1005	981.537	0.740123	0
4.55998	2	998	980.7	0.547633	0
4.56254	0	974	979.867	-0.188003	0
4.56511	0	945	979.037	-1.10721	0
4.56768	0	1049	978.202	2.18591	0
4.57025	2	992	977.373	0.464414	0
4.57282	2	994	976.546	0.553609	0
4.57539	0	994	975.709	0.580162	0
4.57796	0	997	974.863	0.701081	0
4.58053	2	1051	974.025	2.37438	0
4.5831	1	1006	973.204	1.03401	0
4.58567	1	944	972.386	-0.923897	0
4.58823	0	1034	971.553	1.942	0
4.5908	0	964	970.719	-0.216416	0
4.59337	2	937	969.899	-1.07475	0
4.59594	0	1007	969.08	1.19495	0
4.59851	1	986	968.256	0.565094	0
4.60108	1	976	967.423	0.274542	0
4.60365	1	984	966.594	0.554868	0
4.60622	0	978	965.776	0.390892	0
4.60879	2	997	964.954	1.01491	0
4.61136	3	971	964.133	0.220384	0
4.61392	0	988	963.317	0.785276	0
4.61649	0	932	962.498	-0.998989	0
4.61906	2	978	961.678	0.52193	0
4.62163	1	948	960.874	-0.418141	0
4.6242	1	963	960.079	0.0941345	0
4.62677	1	934	959.264	-0.826667	0
4.62934	0	1009	958.444	1.59157	0
4.63191	1	920	957.637	-1.24087	0
4.63448	1	948	956.832	-0.286865	0
4.63705	1	1024	956.025	2.12422	0
4.63961	2	976	955.214	0.665332	0
4.64218	2	980	954.4	0.817757	0
4.64475	1	973	953.59	0.622241	0
4.64732	0	915	952.785	-1.24914	0
4.64989	0	986	951.984	1.08328	0
4.65246	0	942	951.193	-0.299508	0
4.65503	5	962	950.403	0.373898	0
4.6576	3	985	949.604	1.12782	0
4.66017	1	981	948.793	1.02828	0
4.66274	1	963	947.977	0.484125	0
4.6653	2	954	947.177	0.220891	0
4.66787	1	943	946.413	-0.111133	0
4.67044	0	984	945.648	1.22261	0
4.67301	0	911	944.86	-1.12184	0
4.67558	0	979	944.068	1.11644	0
4.67815	1	997	943.281	1.7013	0
4.68072	3	936	942.489	-0.212086	0
4.68329	0	995	941.685	1.69019	0
4.68586	2	965	940.878	0.776505	0
4.68843	0	951	940.074	0.354291	0
4.69099	2	966	939.287	0.859479	0
4.69356	2	997	938.51	1.8524	0
4.69613	2	929	937.726	-0.286305	0
4.6987	0	955	936.939	0.584431	0
4.70127	0	963	936.152	0.865171	0
4.70384	2	925	935.372	-0.341044	0
4.70641	1	1015	934.603	2.52351	0
4.70898	0	941	933.829	0.233771	0
4.71155	0	968	933.039	1.1237	0
4.71412	0	846	932.248	-2.96526	0
4.71668	1	946	931.47	0.472398	0
4.71925	0	884	930.692	-1.57041	0
4.72182	0	895	929.902	-1.16666	0
4.72439	2	963	929.109	1.09212	0
4.72696	0	885	928.32	-1.4562	0
4.72953	0	910	927.537	-0.581362	0
4.7321	1	855	926.751	-2.45383	0
4.73467	2	903	925.969	-0.764352	0
4.73724	0	898	925.197	-0.907564	0
4.73981	0	942	924.418	0.572858	0
4.74237	2	917	923.634	-0.219083	0
4.74494	0	946	922.863	0.75224	0
4.74751	1	962	922.099	1.28646	0
4.75008	1	958	921.323	1.18497	0
4.75265	0	946	920.547	0.827535	0
4.75522	1	891	919.781	-0.964198	0
4.75779	3	896	919.011	-0.768759	0
4.76036	1	957	918.243	1.25284	0
4.76293	3	942	917.475	0.799053	0
4.7655	2	912	916.703	-0.155742	0
4.76806	1	928	915.943	0.395801	0
4.77063	1	959	915.195	1.41453	0
4.7732	1	892	914.448	-0.751623	0
4.77577	0	948	913.706	1.1138	0
4.77834	0	906	912.963	-0.231318	0
4.78091	1	880	912.208	-1.08572	0
4.78348	0	931	911.45	0.640733	0
4.78605	1	884	910.689	-0.897663	0
4.78862	0	917	909.922	0.23374	0
4.79119	0	951	909.155	1.35693	0
4.79375	2	857	908.393	-1.75554	0
4.79632	0	915	907.632	0.243584	0
4.79889	1	870	906.872	-1.25009	0
4.80146	0	885	906.109	-0.709584	0
4.80403	1	899	905.35	-0.211798	0
4.8066	2	900	904.601	-0.153367	0
4.80917	1	913	903.849	0.302848	0
4.81174	2	886	903.094	-0.574284	0
4.81431	1	913	902.338	0.352846	0
4.81688	1	862	901.591	-1.34847	0
4.81944	0	912	900.853	0.369127	0
4.82201	0	879	900.115	-0.712197	0
4.82458	0	883	899.379	-0.551194	0
4.82715	0	936	898.64	1.22114	0
4.82972	1	947	897.895	1.59569	0
4.83229	0	891	897.143	-0.205803	0
4.83486	0	866	896.388	-1.03262	0
4.83743	1	956	895.633	1.95241	0
4.84	0	923	894.883	0.925491	0
4.84257	0	944	894.138	1.62286	0
4.84513	0	924	893.391	1.00697	0
4.8477	2	905	892.644	0.410742	0
4.85027	0	895	891.902	0.103558	0
4.85284	0	873	891.158	-0.614543	0
4.85541	0	851	890.409	-1.35093	0
4.85798	0	908	889.669	0.608348	0
4.86055	1	902	888.938	0.434903	0
4.86312	0	854	888.202	-1.17037	0
4.86569	1	864	887.458	-0.798062	0
4.86826	0	915	886.714	0.935093	0
4.87082	0	900	885.975	0.467491	0
4.87339	0	875	885.241	-0.346216	0
4.87596	0	834	884.508	-1.74895	0
4.87853	0	902	883.776	0.606777	0
4.8811	0	902	883.042	0.631233	0
4.88367	0	874	882.304	-0.280898	0
4.88624	1	882	881.568	0.0145629	0
4.88881	1	857	880.832	-0.814072	0
4.89138	0	893	880.097	0.431793	0
4.89395	1	883	879.362	0.122424	0
4.89651	0	943	878.632	2.09613	0
4.89908	0	845	877.91	-1.13214	0
4.90165	0	906	877.19	0.957144	0
4.90422	2	854	876.467	-0.7688	0
4.90679	1	940	875.745	2.09578	0
4.90936	0	943	875.02	2.21374	0
4.91193	3	864	874.29	-0.350089	0
4.9145	1	899	873.569	0.848183	0
4.91707	1	903	872.86	1.00298	0
4.91964	0	868	872.149	-0.14083	0
4.9222	0	863	871.437	-0.287195	0
4.92477	1	883	870.738	0.41265	0
4.92734	0	897	870.037	0.900255	0
4.92991	1	870	869.326	0.022847	0
4.93248	0	880	868.607	0.384056	0
4.93505	0	918	867.888	1.65393	0
4.93762	1	852	867.174	-0.519866	0
4.94019	2	874	866.462	0.254992	0
4.94276	0	867	865.75	0.0424481	0
4.94533	0	874	865.035	0.303236	0
4.94789	2	833	864.32	-1.08517	0
4.95046	0	838	863.617	-0.884923	0
4.95303	1	868	862.921	0.172406	0
4.9556	2	876	862.213	0.465827	0
4.95817	1	828	861.505	-1.16436	0
4.96074	1	846	860.806	-0.509025	0
4.96331	0	843	860.103	-0.589053	0
4.96588	1	891	859.404	1.05851	0
4.96845	0	878	858.714	0.650855	0
4.97102	0	848	858.023	-0.344185	0
4.97358	2	888	857.324	1.02942	0
4.97615	2	832	856.622	-0.853602	0
4.97872	0	844	855.921	-0.410322	0
4.98129	1	833	855.216	-0.769722	0
4.98386	2	848	854.513	-0.223672	0
4.98643	0	861	853.829	0.2444	0
4.989	1	883	853.146	1.00466	0
4.99157	0	850	852.452	-0.0840933	0
4.99414	1	808	851.761	-1.53951	0
4.99671	2	835	851.077	-0.556352	0
4.99927	0	854	850.385	0.1237	0
5.00184	0	844	849.69	-0.195858	0
5.00441	1	869	848.995	0.678638	0
5.00698	1	845	848.308	-0.113792	0
5.00955	0	811	847.628	-1.28617	0
5.01212	1	810	846.936	-1.2978	0
5.01469	1	827	846.24	-0.669053	0
5.01726	1	875	845.553	0.995479	0
5.01983	1	812	844.868	-1.15344	0
5.0224	0	835	844.179	-0.317636	0
5.02496	1	874	843.493	1.0319	0
5.02753	2	816	842.813	-0.938653	0
5.0301	3	825	842.135	-0.596547	0
5.03267	1	851	841.453	0.327277	0
5.03524	0	872	840.766	1.0577	0
5.03781	0	784	840.087	-2.0031	0
5.04038	2	863	839.424	0.802538	0
5.04295	0	766	838.768	-2.62922	0
5.04552	1	807	838.099	-1.09472	0
5.04809	0	834	837.412	-0.118156	0
5.05065	1	766	836.729	-2.55556	0
5.05322	1	832	836.056	-0.140628	0
5.05579	2	820	835.381	-0.537114	0
5.05836	2	803	834.701	-1.11872	0
5.06093	0	855	834.022	0.717417	0
5.0635	1	834	833.347	0.0226015	0
5.06607	0	818	832.68	-0.513278	0
5.06864	2	820	832.023	-0.419847	0
5.07121	0	815	831.363	-0.573174	0
5.07378	0	869	830.692	1.2995	0
5.07634	1	868	830.017	1.28921	0
5.07891	0	816	829.347	-0.467232	0
5.08148	1	878	828.682	1.6644	0
5.08405	1	862	828.011	1.15768	0
5.08662	0	835	827.335	0.265249	0
5.08919	1	839	826.665	0.425865	0
5.09176	2	856	825.994	1.02557	0
5.09433	0	798	825.329	-0.96744	0
5.0969	1	875	824.665	1.70163	0
5.09947	1	799	823.997	-0.884318	0
5.10203	0	809	823.337	-0.504048	0
5.1046	2	855	822.682	1.10524	0
5.10717	2	875	822.021	1.79102	0
5.10974	2	813	821.36	-0.293189	0
5.11231	1	833	820.699	0.426199	0
5.11488	2	808	820.038	-0.42349	0
5.11745	0	853	819.388	1.15084	0
5.12002	0	854	818.748	1.20628	0
5.12259	2	822	818.106	0.135831	0
5.12516	0	799	817.46	-0.653056	0
5.12772	1	835	816.812	0.629438	0
5.13029	1	833	816.152	0.583764	0
5.13286	1	793	815.491	-0.798688	0
[truncated: 1,048 more rows]
