# Supplementary material for: Direct energy transfer from photosystem II to photosystem I confers winter sustainability in Scots Pine
Source: Nat Commun. 2020 Dec 15;11:6388. doi: 10.1038/s41467-020-20137-9 (PMC7738668; doi:10.1038/s41467-020-20137-9)
Supplement: Supplementary file 3 — Source Data [file 41467_2020_20137_MOESM3_ESM.zip › Source data file_Bag et al., 2020/Source data file/time resolved fluoresence data/Time resolved decay/Pine_winter_relaxed/Decays_Pine_winter_relaxed_9.txt]

Time	IRF	Exp. data	Th. data	Residuals	Aurocorr
0	5050	80	72.8227	0.802445	0.00172727
0.002569	6194	105	100.434	0.445616	0.00172784
0.005138	7613	140	136.762	0.273691	0.0330795
0.007707	9332	200	183.736	1.15006	0.00573353
0.010276	11533	262	243.467	1.14499	0.019198
0.012845	13642	313	317.496	-0.254148	0.0539737
0.015414	16067	403	408.274	-0.262724	0.0278896
0.017983	18809	520	519.694	0.0134364	0.0155382
0.020552	21819	652	656.38	-0.171532	-0.0182171
0.023121	25339	852	820.597	1.07584	0.0160007
0.02569	28512	1020	1014.05	0.186149	0.016985
0.028259	32235	1248	1240.53	0.211448	0.0485191
0.030828	35704	1598	1503.93	2.35312	0.0722891
0.033397	39267	1775	1808.48	-0.794677	0.0274596
0.035966	43083	2239	2155.1	1.7732	0.0402727
0.038535	45716	2633	2544.93	1.71642	0.00390383
0.041104	48192	2962	2979.02	-0.31272	0.0360918
0.043673	51363	3448	3456.75	-0.149034	0.0585664
0.046242	53501	3832	3978.74	-2.37041	0.0117621
0.048811	55298	4521	4538	-0.252904	-0.0160333
0.05138	56994	5041	5127.34	-1.2161	-0.0275626
0.053949	58039	5708	5748.82	-0.540312	0.00738853
0.056518	59159	6429	6398.91	0.375286	0.0362182
0.059087	60104	6952	7069.37	-1.40769	0.0127847
0.061656	59868	7756	7756.42	-0.00479587	0.0291435
0.064225	60116	8385	8454.99	-0.764349	0.0488942
0.066794	59098	9201	9161.67	0.410032	0.0221975
0.069363	58039	9789	9874.18	-0.860977	0.0269626
0.071932	56739	10730	10584.4	1.40585	0.0289602
0.074501	54989	11241	11287.4	-0.437393	0.0322619
0.07707	53004	11816	11977.3	-1.48395	0.0271705
0.079639	50900	12639	12646.7	-0.0685797	0.0113752
0.082208	48099	13196	13293.1	-0.845586	0.0238857
0.084777	45991	13883	13912.2	-0.247634	0.00722964
0.087346	42758	14324	14499.9	-1.46934	-0.000921368
0.089915	40671	15025	15053.4	-0.231488	-0.0177226
0.092484	37999	15617	15568.5	0.387716	0.0205845
0.095053	35999	16175	16044.9	1.02256	0.0186518
0.097622	33670	16480	16480.5	-0.00380357	0.0257847
0.100191	31846	16679	16876.1	-1.5265	0.024092
0.10276	29956	17301	17235.4	0.498968	0.00684736
0.105329	28527	17581	17559.5	0.162091	0.0470487
0.107898	27125	17968	17850.9	0.873294	0.0200574
0.110467	25905	18363	18111.5	1.85594	0.0263656
0.113036	24893	18281	18344.3	-0.468508	0.0153693
0.115605	23878	18628	18552.6	0.552576	-0.0107223
0.118174	23264	18770	18739.5	0.222935	0.0122116
0.120743	22338	18785	18906.9	-0.889676	0.000170641
0.123312	21145	19501	19057.6	3.17488	-0.00113243
0.125881	20626	19288	19193.5	0.680564	0.015822
0.12845	20183	19417	19317.1	0.716859	0.0251105
0.131019	19280	19482	19428.6	0.382599	-0.009568
0.133588	18787	19534	19525.4	0.0617531	0.0107767
0.136157	18425	19748	19610.6	0.977775	0.0279887
0.138726	17527	19468	19688.2	-1.57812	-0.0221979
0.141295	16979	20123	19756.3	2.58521	0.0271963
0.143864	16522	19617	19815.3	-1.41585	-0.00126331
0.146433	15766	20006	19867.9	0.976282	0.0257039
0.149002	15323	19934	19911.9	0.156706	-0.0195461
0.151571	14863	20172	19946.7	1.58608	-0.00871653
0.15414	14010	19885	19974.7	-0.636128	-0.00740355
0.156709	13477	20020	19994.8	0.17782	-0.00454275
0.159278	12959	20023	20007.7	0.108338	0.0029133
0.161847	12421	20113	20014.4	0.69494	-0.011497
0.164416	11962	20008	20013	-0.0350583	0.00577754
0.166985	11577	20095	20003.2	0.647717	0.00831937
0.169554	11008	19974	19987	-0.0918455	0.016042
0.172123	10477	20196	19964.5	1.62877	0.0308751
0.174692	9816	19764	19936.4	-1.22645	0.0424952
0.177261	9349	20031	19903.5	0.901112	-0.00707599
0.17983	8935	19756	19865	-0.775644	-0.010971
0.182399	8394	19944	19820.2	0.876494	0.0224087
0.184968	7773	19677	19768.6	-0.653113	-0.00934782
0.187537	7323	19799	19710.9	0.626168	-0.0270772
0.190106	6875	19701	19648.4	0.374636	0.0123722
0.192675	6489	19278	19580.7	-2.1798	-0.00470555
0.195244	5990	19270	19506.6	-1.70436	0.0180693
0.197813	5535	19545	19426.9	0.844629	-0.00883651
0.200382	5072	19465	19342.7	0.876433	0.0410251
0.202951	4760	19354	19254.4	0.715933	-0.000328204
0.20552	4563	19164	19161.7	0.0169587	0.0280801
0.208089	4060	19130	19064.2	0.476083	-0.00178673
0.210658	3730	18921	18962.2	-0.299798	-0.00667527
0.213227	3476	18834	18857.1	-0.168106	-0.0140736
0.215796	3087	18677	18750	-0.533929	0.0243396
0.218365	2897	18499	18639.8	-1.0352	-0.00292654
0.220934	2649	18412	18526.1	-0.840994	-0.0129063
0.223503	2508	18237	18410.2	-1.28243	0.00959575
0.226072	2254	18495	18291.8	1.49399	-0.00479178
0.228641	2158	18073	18171.5	-0.732924	0.010714
0.23121	2037	17863	18050.2	-1.40039	-0.0281566
0.233779	1940	17823	17928	-0.78669	-0.0375081
0.236348	1862	17416	17805.1	-2.94862	0.0313187
0.238917	1804	17952	17681.9	2.0161	-0.0262346
0.241486	1646	17608	17559	0.369371	0.0283498
0.244055	1702	17313	17436.5	-0.938868	-0.00718872
0.246624	1686	17296	17314.8	-0.143001	0.0138268
0.249193	1645	16997	17193.9	-1.51032	0.0216173
0.251762	1625	17140	17073.5	0.507974	0.00706962
0.254331	1649	16868	16954.3	-0.664842	-0.0204273
0.2569	1626	16843	16837.1	0.0452236	-0.00456605
0.259469	1649	16790	16721.3	0.530033	-0.0142803
0.262038	1683	16217	16606.9	-3.06191	-0.0238415
0.264607	1669	16398	16494.3	-0.751754	-0.00380608
0.267176	1665	16392	16383.3	0.0678393	-0.0368415
0.269745	1691	16228	16274.1	-0.361949	-0.0121935
0.272314	1727	16074	16166.9	-0.732703	0.0280205
0.274883	1715	15827	16061.4	-1.86328	0.0354537
0.277452	1795	15972	15957.5	0.115112	-0.0244649
0.280021	1713	15691	15855.3	-1.31124	-0.0242855
0.28259	1709	15693	15755	-0.494573	0.0124825
0.285159	1772	15542	15656.4	-0.917683	-0.00646718
0.287728	1782	15532	15559.7	-0.222546	0.000757049
0.290297	1735	15458	15464.4	-0.0516989	-0.0177125
0.292866	1782	15197	15370.1	-1.40453	0.000985431
0.295435	1792	15376	15277.7	0.79304	-0.00843764
0.298004	1718	15100	15186.9	-0.707471	-0.0230125
0.300573	1739	14958	15097.4	-1.13959	0.0138868
0.303142	1753	15116	15009.2	0.868545	0.0184219
0.305711	1757	14862	14922.6	-0.497182	0.0306325
0.30828	1714	14839	14836.9	0.0172921	0.00390551
0.310849	1692	14864	14752.2	0.91724	-0.0164449
0.313418	1638	14654	14668.9	-0.123041	0.00771296
0.315987	1667	14527	14586.9	-0.497056	0.0114128
0.318556	1658	14381	14505.9	-1.04113	0.0194487
0.321125	1657	14209	14425.5	-1.8165	0.0014654
0.323694	1647	14561	14345.9	1.78255	-0.00583072
0.326263	1570	14160	14267.3	-0.901555	-0.00396471
0.328832	1579	14130	14189.9	-0.503703	-0.0279737
0.331401	1517	14037	14113.5	-0.64588	0.0408161
0.33397	1534	14052	14038.1	0.117221	0.0155768
0.336539	1593	14028	13963.2	0.547029	-0.0042256
0.339108	1496	13852	13888.9	-0.313701	0.0215041
0.341677	1529	13582	13815.3	-2.00184	-0.00605539
0.344246	1464	13504	13742.5	-2.05262	-0.0126129
0.346815	1500	13813	13671.1	1.20711	0.00916877
0.349384	1472	13442	13600.5	-1.36679	0.0185999
0.351953	1462	13634	13530.4	0.887401	-0.00858329
0.354522	1453	13561	13461	0.858432	0.0352915
0.357091	1449	13445	13392.5	0.452957	0.0132551
0.35966	1430	13432	13324.8	0.92456	-0.00760047
0.362229	1374	13158	13257.9	-0.870959	0.00675188
0.364798	1457	13152	13191.7	-0.346542	0.00357263
0.367367	1426	13150	13126.4	0.206011	-0.0213914
0.369936	1454	13070	13061.7	0.072915	0.0240993
0.372505	1412	12977	12997.4	-0.179262	0.00289859
0.375074	1381	12779	12934.2	-1.37302	0.0211388
0.377643	1488	13046	12872.1	1.5223	0.0150253
0.380212	1459	12918	12810.8	0.942758	-0.00309574
0.382781	1409	12992	12750.2	2.12133	0.00783693
0.38535	1377	12582	12690	-0.963098	-0.0203251
0.387919	1414	12666	12631.1	0.30982	0.0332308
0.390488	1403	12433	12573.4	-1.25887	-0.00540698
0.393057	1478	12665	12515.9	1.32527	-0.0377561
0.395626	1430	12551	12458.6	0.824582	0.0171257
0.398195	1462	12425	12402.1	0.205059	0.043572
0.400764	1468	12194	12346.6	-1.38186	0.00330383
0.403333	1457	12321	12292.1	0.260021	-0.0050595
0.405902	1427	12402	12238.5	1.46802	-0.00302934
0.408471	1515	12204	12185.5	0.167119	-0.0158053
0.41104	1407	12211	12133.4	0.701919	0.0317011
0.413609	1461	12129	12081.9	0.427506	-0.000377497
0.416178	1478	11943	12030.9	-0.804276	0.0164331
0.418747	1499	11968	11980.8	-0.116984	0.0223554
0.421316	1481	11934	11931.2	0.0260136	-0.0286287
0.423885	1414	12023	11881.9	1.28673	-0.00363225
0.426454	1533	11830	11833.7	-0.0338672	0.0162552
0.429023	1446	11822	11786.3	0.328413	0.0455142
0.431592	1511	11722	11739.4	-0.160761	-0.00587392
0.434161	1531	11649	11692.7	-0.404747	0.000413825
0.43673	1552	11799	11646.8	1.4009	0.014115
0.439299	1604	11751	11601.7	1.37749	-0.00426374
0.441868	1552	11700	11557	1.3216	0.00132253
0.444437	1654	11655	11513.4	1.31122	0.0128078
0.447006	1561	11533	11470.7	0.580235	0.0150585
0.449575	1639	11739	11428.8	2.86261	0.00892221
0.452144	1676	11394	11387.6	0.0601348	0.0296844
0.454713	1606	11388	11347.1	0.383333	0.000635814
0.457282	1747	11203	11307.1	-0.983656	-0.0145416
0.459851	1757	11349	11267.7	0.763472	0.0460282
0.46242	1740	11166	11229.3	-0.598593	-0.0261746
0.464989	1744	10947	11191.2	-2.33396	0.0331451
0.467558	1751	11107	11154.1	-0.447261	0.00328497
0.470127	1744	11158	11118.3	0.37543	0.00765446
0.472696	1780	11277	11083	1.82727	0.0103742
0.475265	1688	10990	11047.9	-0.552543	0.00137547
0.477834	1660	11202	11013.4	1.78239	0.0106962
0.480403	1761	11089	10979.2	1.04245	0.000461216
0.482972	1634	10913	10945.6	-0.312099	-0.0138443
0.485541	1675	10871	10911.9	-0.392483	0.00374181
0.48811	1659	10955	10878	0.735271	0.0199872
0.490679	1621	10813	10844.9	-0.306636	0.0403419
0.493248	1671	10662	10811.9	-1.45148	0.0221145
0.495817	1581	11003	10778.8	2.13746	0.0190881
0.498386	1636	10656	10746.1	-0.872993	-0.0182756
0.500955	1585	10616	10713.5	-0.946612	-0.000411897
0.503524	1445	10898	10681.3	2.07569	-0.0108925
0.506093	1506	10649	10649.2	-0.00178858	0.0332213
0.508662	1391	10400	10617.2	-2.1302	0.0132516
0.511231	1305	10729	10585.4	1.38593	0.00421789
0.5138	1300	10573	10552.9	0.19573	-0.00669551
0.516369	1241	10593	10520.1	0.707907	0.0381862
0.518938	1232	10573	10487.2	0.834235	-0.0206795
0.521507	1112	10509	10453.4	0.541964	0.037845
0.524076	1096	10455	10419.4	0.348183	-0.0069524
0.526645	1072	10596	10385.3	2.04716	-0.00684137
0.529214	1046	10418	10351	0.656622	0.0305835
0.531783	1013	10368	10316.2	0.509048	0.0168082
0.534352	977	10181	10280.9	-0.990006	0.02442
0.536921	921	10391	10245.7	1.42572	-0.0315817
0.53949	876	10128	10210.5	-0.819314	0.0188574
0.542059	853	10040	10175.2	-1.34927	-0.0148732
0.544628	793	10181	10139.8	0.408217	0.0216728
0.547197	750	10129	10104.2	0.246841	0.022532
0.549766	747	10222	10068.2	1.52099	-0.00914098
0.552335	742	9980	10032.2	-0.522202	0.00152884
0.554904	700	10071	9995.89	0.748432	-0.0185385
0.557473	709	9999	9959.34	0.396641	0.0290179
0.560042	674	10129	9922.86	2.0482	-0.0144146
0.562611	665	9912	9886.64	0.254727	0.00458579
0.56518	647	9936	9850.48	0.857945	0.0430933
0.567749	591	9999	9814.46	1.84547	-0.0157876
0.570318	610	9951	9778.6	1.72823	0.0258798
0.572887	557	9829	9742.83	0.869192	-0.00663459
0.575456	583	9577	9707.17	-1.33011	-0.00850649
0.578025	455	9838	9671.41	1.67956	0.0180648
0.580594	487	9534	9635.75	-1.04204	0.0113664
0.583163	500	9665	9600.22	0.658904	-0.00815594
0.585732	500	9605	9564.79	0.410324	-0.0236923
0.588301	476	9626	9529.01	0.988525	0.0163012
0.59087	469	9282	9493.08	-2.19097	-0.000274601
0.593439	479	9336	9457.73	-1.25989	0.0102266
0.596008	481	9502	9422.78	0.812692	-0.00568926
0.598577	445	9277	9388	-1.1524	0.0101421
0.601146	401	9546	9353.37	1.97155	0.0171044
0.603715	409	9243	9319.1	-0.791586	-0.0243698
0.606284	407	9279	9285.2	-0.0643962	0.0145892
0.608853	394	9196	9251.36	-0.577267	0.0112431
0.611422	385	9230	9217.35	0.131695	0.00661957
0.613991	363	9146	9183.45	-0.391596	0.00157576
0.61656	352	9060	9149.88	-0.944244	0.00504606
0.619129	322	9043	9116.52	-0.773088	0.00594431
0.621698	345	9095	9083.31	0.122542	0.0229688
0.624267	327	9100	9050.21	0.521921	-0.0120113
0.626836	312	9120	9017.18	1.07663	0.0144224
0.629405	323	9044	8984.22	0.628625	0.0182021
0.631974	291	9092	8951.51	1.47334	0.0375256
0.634543	303	8972	8919.1	0.55853	-0.0103045
0.637112	301	8968	8886.79	0.857513	0.0195919
0.639681	283	8837	8854.73	-0.188622	0.00756048
0.64225	265	8913	8822.82	0.955216	0.0316113
0.644819	271	8964	8791.09	1.82624	0.035214
0.647388	265	8734	8759.69	-0.274841	-0.0194981
0.649957	255	8833	8728.41	1.11284	0.0147605
0.652526	245	8822	8697.2	1.3287	0.0269823
0.655095	243	8812	8666.2	1.55322	0.0093396
0.657664	240	8593	8635.44	-0.457865	0.0133126
0.660233	239	8546	8604.85	-0.636636	0.0213745
0.662802	229	8576	8574.41	0.0172204	0.00826311
0.665371	203	8593	8544.15	0.527016	0.0171826
0.66794	183	8655	8514.12	1.51435	0.0120496
0.670509	205	8434	8484.32	-0.547889	-0.00229154
0.673078	209	8551	8454.68	1.04163	0.0207478
0.675647	203	8238	8425.04	-2.0608	0.0209547
0.678216	187	8408	8395.4	0.137397	0.00405121
0.680785	195	8321	8366.04	-0.493722	0.0277967
0.683354	181	8095	8337.06	-2.69041	-0.0346297
0.685923	155	8469	8308.3	1.74618	0.00250861
0.688492	184	8317	8279.66	0.40945	-0.00312836
0.691061	182	8189	8251.21	-0.687401	0.0193559
0.69363	162	8281	8222.91	0.638382	0.0154668
0.696199	143	8192	8194.62	-0.0289808	0.00343147
0.698768	164	8234	8166.61	0.742635	-0.0141051
0.701337	187	8111	8138.96	-0.310456	0.0132486
0.703906	161	7954	8111.38	-1.7646	0.0347374
0.706475	170	8128	8083.8	0.490315	0.0171554
0.709044	166	8015	8056.49	-0.463419	-0.00163748
0.711613	170	8151	8029.64	1.34423	0.00613277
0.714182	147	7957	8002.98	-0.515475	0.0304081
0.716751	147	8000	7976.45	0.263295	0.0106301
0.71932	143	7921	7950.16	-0.327609	0.000734284
0.721889	167	8094	7924.06	1.88896	0.0261144
0.724458	156	7945	7898.03	0.526914	0.0234592
0.727027	144	7923	7872.08	0.572095	-0.000897685
0.729596	144	8061	7846.32	2.39114	0.00696382
0.732165	158	7957	7820.88	1.52596	-0.0134253
0.734734	130	7730	7795.69	-0.747202	0.0111701
0.737303	147	7880	7770.56	1.2328	-0.0183004
0.739872	155	7684	7745.58	-0.702445	-0.0150741
0.742441	127	7896	7720.84	1.97125	0.03351
0.74501	128	7477	7696.19	-2.53493	0.0155267
0.747579	119	7781	7671.71	1.239	-0.0135418
0.750148	133	7770	7647.52	1.38948	-0.0299755
0.752717	107	7556	7623.38	-0.775187	0.00927253
0.755286	135	7629	7599.26	0.340439	-0.0532421
0.757855	138	7516	7575.28	-0.683803	0.0227864
0.760424	106	7587	7551.49	0.407713	0.00605482
0.762993	110	7538	7527.8	0.11749	0.00957136
0.765562	107	7501	7504.33	-0.0384781	0.0232219
0.768131	123	7429	7481.18	-0.605369	-0.021294
0.7707	112	7468	7458.01	0.115604	0.0187637
0.773269	118	7456	7434.85	0.244955	-0.00636949
0.775838	122	7305	7411.87	-1.25034	-0.00941606
0.778407	97	7280	7389.12	-1.27895	0.0205889
0.780976	128	7431	7366.57	0.74745	-0.0171418
0.783545	122	7268	7344.16	-0.893347	-0.035841
0.786114	118	7224	7321.94	-1.1523	-0.00399098
0.788683	85	7332	7299.77	0.376451	-0.0115322
0.791252	97	7216	7277.8	-0.727567	-0.0121835
0.793821	91	7299	7256.13	0.501803	0.0280427
0.79639	99	7222	7234.52	-0.147296	-0.00614766
0.798959	94	7201	7212.83	-0.139392	0.0136138
0.801528	82	7267	7191.17	0.889525	0.0194633
0.804097	105	7177	7169.69	0.0862936	-0.0141796
0.806666	80	7128	7148.37	-0.241297	0.0251088
0.809235	83	7096	7127.19	-0.370319	0.00429066
0.811804	82	7141	7106.08	0.413209	-0.014021
0.814373	91	7123	7085.17	0.448258	0.0107258
0.816942	95	7200	7064.36	1.59853	0.0105009
0.819511	90	7050	7043.57	0.0765532	-0.0221016
0.82208	75	7092	7022.93	0.820118	-0.0216028
0.824649	80	7065	7002.49	0.743678	0.0133478
0.827218	84	7040	6982.26	0.688188	-0.00718116
0.829787	87	7022	6962.13	0.714405	-0.017989
0.832356	83	6850	6942.02	-1.11184	-0.0041103
0.834925	86	6944	6921.99	0.264149	0.0293091
0.837494	85	6800	6902.14	-1.23861	0.0161526
0.840063	89	6869	6882.46	-0.162357	0.024365
0.842632	68	7009	6862.9	1.74517	-0.015083
0.845201	68	6840	6843.46	-0.0417763	0.00452995
0.84777	57	6871	6824.16	0.565127	-0.0222895
0.850339	68	6916	6804.98	1.33497	0.0016261
0.852908	82	6882	6785.81	1.15947	0.0164272
0.855477	76	6753	6766.63	-0.165914	-0.00138343
0.858046	50	6687	6747.51	-0.739915	0.0026589
0.860615	69	6777	6728.52	0.588903	-0.0186486
0.863184	46	6573	6709.8	-1.68737	0.00984847
0.865753	84	6721	6691.21	0.363321	0.0134022
0.868322	52	6779	6672.56	1.29274	-0.00542291
0.870891	68	6695	6653.97	0.501422	-0.00167158
0.87346	63	6741	6635.49	1.28512	0.0311345
0.876029	54	6534	6617.2	-1.02933	-0.0217607
0.878598	59	6552	6599.05	-0.58123	-0.0197986
0.881167	61	6708	6580.93	1.55147	-0.0145245
0.883736	63	6547	6562.96	-0.197289	-0.00731165
0.886305	56	6421	6545.02	-1.54777	-0.00530752
0.888874	71	6592	6527.17	0.798427	-0.00550928
0.891443	48	6600	6509.47	1.11431	-0.0330763
0.894012	41	6459	6491.89	-0.409269	-0.0308727
0.896581	54	6485	6474.4	0.13163	-0.0285875
0.89915	43	6370	6457.05	-1.09066	0.000726233
0.901719	56	6434	6439.72	-0.0713318	-0.0165082
0.904288	50	6333	6422.34	-1.12261	0.0196933
0.906857	45	6435	6405.08	0.372974	-0.0346124
0.909426	43	6416	6387.94	0.350356	-0.0106904
0.911995	45	6259	6370.91	-1.41457	-0.0218187
0.914564	46	6274	6354.01	-1.01015	0.0138615
0.917133	42	6220	6337.14	-1.48534	0.010832
0.919702	36	6313	6320.33	-0.0922552	0.0444001
0.922271	49	6291	6303.61	-0.159026	-0.0276945
0.92484	32	6245	6287.01	-0.531543	-0.0184402
0.927409	43	6372	6270.46	1.27199	-0.0260221
0.929978	37	6284	6253.97	0.378858	-0.0180984
0.932547	33	6112	6237.6	-1.6065	-0.00397938
0.935116	39	6157	6221.29	-0.819293	-0.0115284
0.937685	29	6259	6205.04	0.682011	-0.00793322
0.940254	38	6047	6188.9	-1.82482	0.0186974
0.942823	36	6161	6172.8	-0.150356	-0.0121602
0.945392	40	6090	6156.79	-0.855892	0.0097287
0.947961	43	6169	6140.85	0.358432	-0.0175303
0.95053	40	6030	6124.99	-1.22327	0.0105415
0.953099	51	6117	6109.26	0.0989845	-0.000149549
0.955668	34	6149	6093.63	0.706093	-0.0300347
0.958237	30	5958	6078.13	-1.55628	-0.0401992
0.960806	31	6173	6062.72	1.40366	0.00457941
0.963375	33	6173	6047.43	1.59824	0.000353421
0.965944	31	6133	6032.17	1.28753	-0.0318934
0.968513	33	6131	6016.87	1.45756	-0.00319212
0.971082	28	6138	6001.64	1.74054	0.000122022
0.973651	35	5942	5986.5	-0.577245	-0.038954
0.97622	36	6036	5971.44	0.831015	0.0234793
0.978789	29	5948	5956.45	-0.109593	-0.0072498
0.981358	36	5962	5941.53	0.265104	0.0468079
0.983927	37	5968	5926.71	0.534536	-0.0123191
0.986496	20	5933	5911.99	0.272705	-0.0147717
0.989065	30	5884	5897.33	-0.173747	-0.00930227
0.991634	29	5899	5882.75	0.211626	-0.0121843
0.994203	26	5776	5868.27	-1.21402	-0.0186912
0.996772	28	5781	5853.76	-0.957015	-0.0261765
0.999341	21	5902	5839.31	0.816066	0.0167889
1.00191	28	5802	5824.96	-0.301472	-0.0144743
1.00448	17	5653	5810.67	-2.0971	-0.00608598
1.00705	25	5729	5796.44	-0.891039	0.0296383
1.00962	30	5733	5782.26	-0.650542	-0.00229513
1.01219	22	5837	5768.14	0.901355	0.014847
1.01476	23	5768	5754.06	0.183567	-0.0116778
1.01732	25	5740	5740.05	-0.000638042	0.0288325
1.01989	30	5678	5726.18	-0.639332	-0.00614015
1.02246	20	5697	5712.35	-0.203358	0.0112984
1.02503	30	5776	5698.55	1.01902	-0.0341217
1.0276	16	5675	5684.85	-0.130755	0.0123059
1.03017	27	5723	5671.25	0.684118	-5.00358e-05
1.03274	18	5607	5657.68	-0.676865	-0.0271443
1.03531	25	5525	5644.18	-1.6034	-0.00225147
1.03788	22	5595	5630.72	-0.477532	-0.0224698
1.04045	14	5641	5617.31	0.315457	0.00868677
1.04301	18	5702	5603.97	1.29827	0.0062993
1.04558	16	5637	5590.69	0.616875	0.0217213
1.04815	12	5568	5577.48	-0.126999	0.0298325
1.05072	16	5628	5564.27	0.849539	0.0275082
1.05329	19	5617	5551.1	0.879297	0.0309345
1.05586	22	5514	5538	-0.323165	-0.00445263
1.05843	20	5293	5524.92	-3.1878	0.0171935
1.061	19	5531	5511.92	0.256619	0.0188798
1.06357	16	5409	5499.01	-1.2239	-0.0238238
1.06614	12	5564	5486.21	1.04292	0.00119229
1.0687	12	5397	5473.46	-1.04084	-0.0106088
1.07127	17	5504	5460.76	0.582806	-0.00822008
1.07384	13	5467	5448.09	0.25576	0.0328072
1.07641	13	5448	5435.43	0.170298	0.016885
1.07898	10	5306	5422.81	-1.60362	0.010817
1.08155	26	5458	5410.28	0.64595	0.025401
1.08412	19	5297	5397.8	-1.38505	0.0214378
1.08669	14	5374	5385.36	-0.154982	0.00398819
1.08926	15	5449	5372.97	1.02998	0.0167976
1.09183	13	5383	5360.72	0.303714	0.0115761
1.09439	22	5354	5348.56	0.0743723	-0.00769973
1.09696	11	5385	5336.39	0.662457	-0.00302792
1.09953	13	5292	5324.24	-0.443235	0.00671754
1.1021	15	5316	5312.16	0.0527185	-0.0167569
1.10467	11	5334	5300.16	0.463349	0.00789585
1.10724	10	5155	5288.2	-1.85514	0.0144147
1.10981	10	5238	5276.24	-0.528383	0.0459065
1.11238	15	5176	5264.36	-1.22813	-0.000975351
1.11495	10	4984	5252.51	-3.8034	0.0212485
1.11752	11	5297	5240.69	0.773764	0.0524889
1.12008	9	5102	5228.91	-1.77676	-0.0119174
1.12265	16	5226	5217.22	0.121518	0.0251647
1.12522	13	5283	5205.57	1.06532	-0.0133777
1.12779	11	5153	5193.95	-0.570413	-0.0165457
1.13036	11	5070	5182.38	-1.57821	-0.0108423
1.13293	10	5179	5170.89	0.112759	0.006263
1.1355	10	5165	5159.46	0.0770456	0.0185248
1.13807	13	5118	5148.06	-0.420198	-0.00849908
1.14064	17	5089	5136.69	-0.668583	0.0127301
1.14321	7	5152	5125.37	0.371013	-0.00188119
1.14577	11	5074	5114.09	-0.5628	-0.00454807
1.14834	7	5140	5102.88	0.517739	0.0220297
1.15091	9	5085	5091.75	-0.094713	-0.00546645
1.15348	8	5129	5080.64	0.675311	0.0111236
1.15605	9	4957	5069.53	-1.59832	0.0317365
1.15862	7	4992	5058.47	-0.940763	0.0323324
1.16119	12	5020	5047.44	-0.387327	0.00485371
1.16376	12	5122	5036.47	1.19511	-0.0213015
1.16633	10	5015	5025.54	-0.148801	0.0196538
1.1689	7	5047	5014.65	0.455371	0.00910312
1.17146	7	5087	5003.83	1.16612	0.0162918
1.17403	7	4953	4993.08	-0.56948	-0.006601
1.1766	11	5078	4982.36	1.34215	0.0125514
1.17917	6	4954	4971.65	-0.250777	-0.0205982
1.18174	9	4918	4960.97	-0.612722	0.0116112
1.18431	9	4965	4950.34	0.208118	-0.0388645
1.18688	15	4882	4939.77	-0.826736	0.00266223
1.18945	19	4922	4929.23	-0.103068	0.0321112
1.19202	15	4912	4918.73	-0.096032	-0.020852
1.19459	8	4948	4908.29	0.564478	0.00100874
1.19715	5	4906	4897.94	0.115031	0.000955288
1.19972	14	4878	4887.69	-0.138761	-0.00918961
1.20229	10	4851	4877.47	-0.380093	0.00680301
1.20486	11	4893	4867.22	0.368497	0.022346
1.20743	13	5022	4856.96	2.32885	0.00780469
1.21	9	4807	4846.78	-0.573754	-0.0382319
1.21257	7	4881	4836.66	0.634644	-0.014869
1.21514	11	4779	4826.57	-0.688139	0.0123923
1.21771	8	4832	4816.54	0.222475	-0.0151624
1.22028	5	4866	4806.52	0.852663	0.0087237
1.22284	11	4854	4796.52	0.825094	-0.0149971
1.22541	7	4844	4786.56	0.825307	-0.00437413
1.22798	14	4814	4776.64	0.538444	-0.0232213
1.23055	6	4741	4766.73	-0.373719	-0.0502948
1.23312	12	4731	4756.88	-0.37623	-0.000311221
1.23569	10	4742	4747.08	-0.0737291	-0.00545788
1.23826	8	4809	4737.33	1.0335	-0.0275903
1.24083	6	4766	4727.61	0.556052	-0.0269002
1.2434	6	4659	4717.93	-0.863302	0.00931521
1.24597	10	4725	4708.29	0.243023	-0.0198739
1.24853	7	4580	4698.68	-1.75359	-0.00741891
1.2511	10	4624	4689.07	-0.956859	0.00811681
1.25367	10	4619	4679.49	-0.889993	-0.0220955
1.25624	5	4690	4669.97	0.29254	-0.0195971
1.25881	4	4790	4660.49	1.87132	-0.00255088
1.26138	5	4706	4651.05	0.801055	0.000350918
1.26395	8	4607	4641.66	-0.510583	-0.0186339
1.26652	7	4567	4632.27	-0.965774	-0.0468477
1.26909	7	4682	4622.88	0.864047	-0.0218806
1.27166	5	4702	4613.53	1.29024	0.000136138
1.27422	6	4613	4604.23	0.129053	0.0156515
1.27679	12	4745	4594.99	2.17774	-0.026039
1.27936	5	4526	4585.77	-0.888429	-0.0199808
1.28193	10	4700	4576.57	1.80039	-0.00461932
1.2845	6	4549	4567.41	-0.27296	-0.0196344
1.28707	4	4546	4558.32	-0.182714	-0.0164042
1.28964	11	4563	4549.26	0.203466	-0.00026386
1.29221	6	4524	4540.22	-0.241104	-0.0261452
1.29478	7	4515	4531.21	-0.24122	-0.0508963
1.29735	3	4546	4522.21	0.3529	-0.0228926
1.29991	8	4640	4513.27	1.86053	0.00160347
1.30248	6	4492	4504.36	-0.184487	0.0224277
1.30505	5	4461	4495.47	-0.516122	-0.0176302
1.30762	4	4526	4486.59	0.585729	-0.00259039
1.31019	6	4450	4477.76	-0.416122	-0.0310491
1.31276	11	4430	4468.97	-0.585469	-0.0558941
1.31533	6	4461	4460.19	0.012121	0.0330636
1.3179	8	4532	4451.43	1.19677	0.030481
1.32047	5	4473	4442.72	0.452745	-0.021125
1.32304	8	4414	4434.08	-0.302194	-0.00286463
1.3256	11	4465	4425.46	0.591675	0.0163219
1.32817	7	4477	4416.86	0.898758	-0.0177244
1.33074	6	4440	4408.29	0.475931	-0.00261959
1.33331	4	4348	4399.75	-0.784775	0.0529299
1.33588	5	4387	4391.27	-0.0644756	-0.0234171
1.33845	4	4415	4382.81	0.48439	0.00667494
1.34102	7	4270	4374.36	-1.59702	-0.00893591
1.34359	7	4404	4365.91	0.573936	-0.0301975
1.34616	7	4398	4357.49	0.610861	-0.00159562
1.34873	11	4410	4349.1	0.917096	-0.000330798
1.35129	1	4302	4340.75	-0.590787	-0.038744
1.35386	7	4352	4332.45	0.296397	-0.00903716
1.35643	5	4415	4324.18	1.36685	-0.0184956
1.359	7	4426	4315.96	1.65409	0.00171891
1.36157	6	4326	4307.72	0.277858	-0.0180849
1.36414	6	4275	4299.5	-0.374765	0.00131887
1.36671	8	4177	4291.33	-1.76901	0.014696
1.36928	11	4198	4283.19	-1.3148	-0.000732711
1.37185	4	4181	4275.08	-1.45496	-0.0364154
1.37442	2	4183	4266.99	-1.29867	-0.0189813
1.37698	8	4268	4258.95	0.13851	-0.0215779
1.37955	1	4153	4250.96	-1.52011	-0.00543565
1.38212	3	4250	4242.97	0.107847	0.0122939
1.38469	4	4216	4234.96	-0.291973	-0.0310166
1.38726	4	4265	4226.99	0.581965	-0.0306788
1.38983	6	4193	4219.05	-0.402225	-0.00653395
1.3924	7	4161	4211.1	-0.776676	-0.0219254
1.39497	5	4195	4203.2	-0.126569	-0.009595
1.39754	2	4232	4195.33	0.563693	0.0143791
1.40011	0	4105	4187.5	-1.2877	-0.00065966
1.40267	5	4110	4179.72	-1.08751	-0.0148308
1.40524	2	4177	4171.95	0.0780891	-0.0142612
1.40781	5	4006	4164.18	-2.49915	-0.0114907
1.41038	4	4090	4156.41	-1.03835	-0.0221298
1.41295	5	4111	4148.68	-0.587609	-0.0188884
1.41552	4	4056	4140.98	-1.33439	0.0281164
1.41809	3	4058	4133.32	-1.18235	0.000189928
1.42066	6	4210	4125.69	1.29937	0.00131149
1.42323	4	4152	4118.09	0.526268	0.0149162
1.4258	5	4107	4110.51	-0.0547818	-0.020947
1.42836	3	4043	4102.95	-0.942819	0.0106159
1.43093	9	4054	4095.42	-0.65058	0.00992751
1.4335	4	4078	4087.93	-0.155459	-0.00515751
1.43607	6	4002	4080.45	-1.24008	-0.007805
1.43864	6	3986	4072.99	-1.37792	0.0480301
1.44121	6	4080	4065.59	0.22563	-0.0174812
1.44378	7	3989	4058.21	-1.09578	0.00477989
1.44635	11	4034	4050.84	-0.26511	0.0331266
1.44892	3	4015	4043.5	-0.449821	0.00480148
1.45149	5	4074	4036.19	0.592352	0.0164131
1.45405	3	3963	4028.92	-1.04707	-0.0135123
1.45662	2	4023	4021.69	0.020693	0.0150212
1.45919	6	4076	4014.46	0.963988	0.00248094
1.46176	4	4092	4007.21	1.32543	0.00457073
1.46433	7	4002	3999.99	0.031777	0.00745142
1.4669	8	4006	3992.78	0.208939	-0.00746108
1.46947	5	4070	3985.6	1.32292	-0.016212
1.47204	1	3994	3978.46	0.245832	0.0383265
1.47461	6	3979	3971.36	0.121131	-0.00721067
1.47718	4	3954	3964.3	-0.163772	-0.0243776
1.47974	8	3973	3957.24	0.250006	-0.00174445
1.48231	3	3983	3950.17	0.5202	-0.0111173
1.48488	4	4025	3943.13	1.2905	0.025487
1.48745	4	4049	3936.13	1.77387	0.0136803
1.49002	7	3999	3929.16	1.10445	0.012824
1.49259	5	3786	3922.2	-2.21356	0.00861371
1.49516	9	3996	3915.25	1.27746	0.0239207
1.49773	3	3909	3908.32	0.0108595	0.0333293
1.5003	5	3936	3901.43	0.550953	0.0308264
1.50287	8	3908	3894.58	0.214698	0.00992985
1.50543	3	3812	3887.75	-1.22695	-0.00553618
1.508	7	3915	3880.93	0.544449	0.02768
1.51057	5	3817	3874.12	-0.924537	0.0198655
1.51314	4	3682	3867.35	-3.05458	-0.00581009
1.51571	2	3810	3860.59	-0.819622	0.0264047
1.51828	5	3873	3853.85	0.307715	0.0222229
1.52085	5	3795	3847.14	-0.846334	0.0236027
1.52342	2	4018	3840.43	2.8014	-0.00108478
1.52599	5	3884	3833.72	0.806797	0.0156166
1.52856	6	3825	3827.04	-0.0330052	0.0116112
1.53112	6	3895	3820.4	1.19537	-0.0178675
1.53369	3	3870	3813.76	0.904084	0.031395
1.53626	5	3786	3807.14	-0.3436	-0.00902224
1.53883	5	3747	3800.57	-0.875142	0.000872928
1.5414	3	3779	3794.02	-0.244353	0.00580144
1.54397	6	3772	3787.48	-0.251969	0.0126458
1.54654	8	3762	3780.95	-0.308886	0.0101387
1.54911	1	3735	3774.44	-0.645407	0.0104429
1.55168	4	3698	3767.95	-1.15032	0.00864574
1.55425	1	3825	3761.49	1.02687	-0.028224
1.55681	3	3750	3755.07	-0.0828417	0.0226722
1.55938	5	3723	3748.64	-0.420273	0.0243181
1.56195	1	3845	3742.21	1.65768	-0.010077
1.56452	2	3803	3735.79	1.08978	0.0116258
1.56709	3	3773	3729.4	0.709853	0.0193389
1.56966	5	3731	3723.04	0.130332	-0.00342489
1.57223	3	3717	3716.69	0.00514172	-4.87591e-05
1.5748	4	3604	3710.34	-1.77132	0.00995386
1.57737	2	3713	3704.02	0.147335	0.00414613
1.57994	3	3697	3697.74	-0.0122105	-0.00441221
1.5825	7	3633	3691.48	-0.97025	-0.000791029
1.58507	3	3689	3685.23	0.0620309	-0.0143588
1.58764	3	3703	3678.99	0.394482	-0.030418
1.59021	5	3517	3672.78	-2.62672	-0.0121243
1.59278	2	3621	3666.6	-0.757843	0.0252976
1.59535	4	3758	3660.45	1.59137	-0.0180769
1.59792	3	3675	3654.29	0.34169	-0.0014
1.60049	4	3577	3648.15	-1.18971	-0.0289826
1.60306	7	3642	3642.03	-0.000570413	0.0136916
1.60563	1	3648	3635.93	0.199868	0.00649988
1.60819	3	3647	3629.84	0.284077	-0.000594393
1.61076	5	3621	3623.78	-0.0462642	0.00824536
1.61333	7	3740	3617.76	1.99883	0.00146886
1.6159	3	3480	3611.73	-2.2331	0.0221358
1.61847	6	3516	3605.71	-1.51286	0.0129694
1.62104	3	3600	3599.72	0.00462646	0.01436
1.62361	1	3500	3593.78	-1.58511	0.0180983
1.62618	5	3590	3587.84	0.0361098	0.00746794
1.62875	1	3526	3581.91	-0.941547	0.0010772
1.63132	3	3505	3575.99	-1.19914	0.0121236
1.63388	3	3587	3570.07	0.282701	0.0229323
1.63645	2	3634	3564.17	1.15835	0.00736752
1.63902	0	3584	3558.29	0.429467	0.0114708
1.64159	5	3583	3552.42	0.510945	0.0185323
1.64416	2	3549	3546.57	0.0408052	0.00143453
1.64673	5	3422	3540.73	-2.02965	-0.0290127
1.6493	3	3544	3534.9	0.15294	0.0111386
1.65187	2	3542	3529.09	0.216842	-4.70571e-05
1.65444	6	3549	3523.32	0.431026	0.0107423
1.65701	8	3519	3517.57	0.0241296	0.0246752
1.65957	2	3566	3511.83	0.907077	-0.0248891
1.66214	3	3526	3506.1	0.335127	-0.00721181
1.66471	3	3371	3500.41	-2.22883	0.00894661
1.66728	3	3504	3494.76	0.156108	-0.00198419
1.66985	3	3460	3489.1	-0.494746	0.00425143
1.67242	4	3491	3483.43	0.12806	-0.011924
1.67499	4	3407	3477.79	-1.21271	-0.00317494
1.67756	3	3457	3472.15	-0.257726	-0.00628653
1.68013	1	3376	3466.54	-1.55822	-0.00285015
1.6827	3	3520	3460.95	0.995362	-0.0341154
1.68526	6	3536	3455.37	1.35588	0.0268021
1.68783	6	3491	3449.81	0.697146	0.017703
1.6904	3	3508	3444.24	1.07646	-0.0273504
1.69297	3	3362	3438.7	-1.32275	-0.00557414
1.69554	3	3372	3433.2	-1.05387	-0.00833615
1.69811	6	3531	3427.73	1.73795	0.00406251
1.70068	3	3401	3422.25	-0.364452	-0.0206493
1.70325	3	3373	3416.78	-0.753795	-0.000296147
1.70582	3	3523	3411.32	1.88155	-0.0185738
1.70839	9	3337	3405.9	-1.19265	-0.00749034
1.71095	0	3409	3400.48	0.145891	-0.0310141
1.71352	3	3391	3395.07	-0.0698308	0.0180742
1.71609	6	3304	3389.67	-1.49047	0.00926178
1.71866	4	3381	3384.32	-0.0571572	-0.0273288
1.72123	4	3310	3378.97	-1.19874	0.0289175
1.7238	4	3406	3373.6	0.555202	0.0197575
1.72637	6	3418	3368.28	0.850501	-0.0169971
1.72894	2	3444	3362.97	1.38067	-0.00933299
1.73151	3	3262	3357.68	-1.67517	-0.0109614
1.73408	4	3409	3352.39	0.969506	0.0160148
1.73664	4	3300	3347.14	-0.820519	-0.0140048
1.73921	4	3273	3341.88	-1.20393	-0.0128525
1.74178	6	3334	3336.62	-0.0453476	-0.0309296
1.74435	3	3278	3331.39	-0.932431	-0.0275106
1.74692	4	3369	3326.17	0.737864	0.0216117
1.74949	5	3223	3320.98	-1.72579	-0.00802159
1.75206	2	3336	3315.8	0.349679	0.0176726
1.75463	6	3364	3310.64	0.920044	0.0285369
1.7572	3	3220	3305.48	-1.50634	-0.0136038
1.75977	6	3312	3300.34	0.202635	0.0235393
1.76233	7	3321	3295.2	0.447623	0.0082988
1.7649	7	3197	3290.09	-1.64639	-0.00103049
1.76747	2	3222	3284.99	-1.10979	0.0166262
1.77004	3	3367	3279.92	1.50076	0.0109595
1.77261	4	3320	3274.88	0.783122	0.0090523
1.77518	5	3273	3269.85	0.0550286	-0.00148001
1.77775	5	3297	3264.81	0.560644	0.0255152
1.78032	5	3131	3259.76	-2.30107	-0.024502
1.78289	4	3309	3254.73	0.943417	0.00382162
1.78546	1	3275	3249.73	0.441553	0.0344278
1.78802	5	3296	3244.75	0.892685	0.00966337
1.79059	6	3198	3239.78	-0.738848	-0.00937593
1.79316	3	3203	3234.82	-0.562198	0.0208588
1.79573	5	3228	3229.84	-0.0324601	0.0173895
1.7983	1	3181	3224.89	-0.778263	-0.0111304
1.80087	2	3174	3219.98	-0.816193	-0.00327246
1.80344	4	3218	3215.07	0.0515804	-0.0176333
1.80601	5	3222	3210.17	0.208409	0.000422142
1.80858	6	3119	3205.26	-1.54463	-0.00308408
1.81115	1	3264	3200.36	1.11396	-0.0156477
1.81371	6	3196	3195.48	0.00915962	0.019763
1.81628	1	3245	3190.64	0.954278	-0.00201575
1.81885	2	3158	3185.82	-0.494997	0.00862926
1.82142	9	3192	3180.99	0.194957	0.00828492
1.82399	2	3130	3176.17	-0.825187	-0.0102776
1.82656	3	3189	3171.35	0.312478	0.00415489
1.82913	3	3230	3166.54	1.11658	-0.00110482
1.8317	2	3099	3161.78	-1.12783	0.00290168
1.83427	6	3146	3157.04	-0.196756	0.032902
1.83684	1	3191	3152.27	0.68566	-0.0106041
1.8394	5	2994	3147.51	-2.80558	-0.00514612
1.84197	3	3074	3142.77	-1.24039	0.00619749
1.84454	5	3204	3138.06	1.165	0.0117352
1.84711	6	3189	3133.35	0.985508	-0.0128326
1.84968	4	3117	3128.65	-0.20861	0.0486706
1.85225	5	2978	3123.97	-2.67483	-0.0129905
1.85482	5	3033	3119.31	-1.56713	0.0148181
1.85739	3	3076	3114.67	-0.697259	-0.030679
1.85996	3	3097	3110.04	-0.234355	0.00133799
1.86253	5	3073	3105.42	-0.584845	0.0235317
1.86509	2	3094	3100.81	-0.122505	-0.00395206
1.86766	5	3012	3096.21	-1.53433	0.023202
1.87023	4	3172	3091.6	1.42752	-0.00776715
1.8728	3	3081	3087.02	-0.108403	0.00972351
1.87537	3	3128	3082.44	0.814621	0.0105029
1.87794	2	3064	3077.88	-0.250671	-0.0336438
1.88051	5	3085	3073.33	0.210072	0.0227599
1.88308	2	3015	3068.79	-0.979599	-0.0101294
1.88565	5	3076	3064.25	0.211867	-0.0160717
1.88822	4	3121	3059.72	1.09694	-0.00673347
1.89078	4	3086	3055.21	0.554272	-0.00857093
1.89335	4	2988	3050.71	-1.14725	-0.010581
1.89592	1	3061	3046.23	0.267002	-0.0281291
1.89849	5	3039	3041.77	-0.0501593	0.0206615
1.90106	6	3026	3037.31	-0.205586	-0.0179979
1.90363	2	3144	3032.86	1.98211	-0.0149568
1.9062	7	3052	3028.41	0.427062	-0.00236036
1.90877	4	2982	3023.98	-0.768675	-0.0230287
1.91134	2	2975	3019.58	-0.817307	-0.000115918
1.91391	7	3040	3015.18	0.450177	0.000569745
1.91647	2	2983	3010.8	-0.508961	0.00189412
1.91904	4	2979	3006.43	-0.502611	-0.0130478
1.92161	1	2859	3002.05	-2.67544	-0.0112494
1.92418	4	3004	2997.7	0.114879	0.00142387
1.92675	2	3110	2993.36	2.09154	-0.0262358
1.92932	6	3052	2989.01	1.14018	0.0187754
1.93189	1	3006	2984.67	0.389128	0.0113189
1.93446	3	3021	2980.33	0.739925	-0.00112767
1.93703	6	2984	2976.02	0.146164	0.00676301
1.9396	1	2927	2971.72	-0.826613	0.0147082
1.94216	3	2949	2967.43	-0.339349	-0.0037334
1.94473	9	2939	2963.14	-0.445197	0.00783672
1.9473	3	2893	2958.88	-1.22479	0.0251658
1.94987	7	2908	2954.62	-0.864441	-0.00824854
1.95244	4	3021	2950.36	1.28527	0.00233678
1.95501	1	2894	2946.15	-0.969425	0.00854669
1.95758	3	2926	2941.96	-0.294964	-0.0274401
1.96015	5	2921	2937.76	-0.310127	0.0294505
1.96272	9	2900	2933.58	-0.62348	-0.0136024
1.96529	3	2951	2929.37	0.398252	0.00573515
1.96785	1	2964	2925.16	0.713364	0.0130896
1.97042	4	3076	2921	2.79475	0.016973
1.97299	2	2986	2916.88	1.26497	-0.0217494
1.97556	1	2880	2912.75	-0.610197	0.0062121
1.97813	0	2974	2908.58	1.19955	0.0316926
1.9807	7	2841	2904.44	-1.19013	-0.00474629
1.98327	1	2943	2900.3	0.787109	-0.00507258
1.98584	3	2867	2896.15	-0.544498	-0.00636535
1.98841	0	2865	2892.01	-0.504709	0.00102123
1.99098	5	2921	2887.92	0.612088	0.0433875
1.99354	2	2889	2883.84	0.0960902	0.00704014
1.99611	3	2923	2879.74	0.800174	0.016665
1.99868	1	2922	2875.65	0.857499	-0.0282542
2.00125	1	2942	2871.58	1.29831	-0.00544228
2.00382	2	2865	2867.53	-0.0472721	0.0156683
2.00639	4	2821	2863.48	-0.799803	0.0172691
2.00896	5	2748	2859.43	-2.12568	0.0133342
2.01153	1	2909	2855.38	0.994136	0.0054591
2.0141	3	2818	2851.35	-0.628218	0.015947
2.01667	5	2950	2847.35	1.89	-0.0178455
2.01923	0	2843	2843.37	-0.00690483	-0.0114869
2.0218	3	2890	2839.38	0.941599	0.0118767
2.02437	4	2880	2835.4	0.831142	-0.00525616
2.02694	5	2838	2831.44	0.12315	-0.00476715
2.02951	6	2704	2827.47	-2.37449	0.0231449
2.03208	2	2907	2823.51	1.5485	0.0115553
2.03465	2	2840	2819.58	0.3832	0.0106446
2.03722	4	2804	2815.67	-0.220411	4.26623e-05
2.03979	6	2843	2811.78	0.585487	0.00482999
2.04236	2	2816	2807.88	0.153001	0.0240329
2.04492	3	2833	2803.97	0.545448	-0.0152373
2.04749	2	2770	2800.08	-0.571512	-0.0192742
2.05006	2	2736	2796.22	-1.15128	-0.0138749
2.05263	4	2789	2792.36	-0.0635512	-0.018965
2.0552	4	2803	2788.48	0.274163	0.0419971
2.05777	7	2617	2784.62	-3.27661	0.00767025
2.06034	2	2887	2780.76	1.97724	-0.0111087
2.06291	2	2807	2776.92	0.567682	-0.0180462
2.06548	3	2737	2773.11	-0.690221	-0.00489701
2.06805	5	2714	2769.32	-1.06189	0.00642478
2.07061	2	2832	2765.52	1.24917	0.028735
2.07318	7	2822	2761.71	1.13495	0.0248147
2.07575	3	2756	2757.91	-0.0363809	-0.000460934
2.07832	3	2879	2754.14	2.32712	-0.0120353
2.08089	2	2736	2750.37	-0.274658	-0.0136996
2.08346	3	2726	2746.62	-0.394914	-0.0168977
2.08603	2	2768	2742.88	0.477429	0.0511939
2.0886	3	2758	2739.13	0.359317	-0.00403967
2.09117	2	2646	2735.38	-1.73759	0.00349571
2.09374	5	2764	2731.64	0.615528	-0.0250591
2.0963	2	2722	2727.91	-0.11322	-0.00370115
2.09887	7	2637	2724.18	-1.69775	0.0361774
2.10144	3	2737	2720.47	0.315986	0.0150637
2.10401	2	2729	2716.77	0.234033	-0.000967758
2.10658	2	2657	2713.09	-1.08816	-0.0135108
2.10915	4	2638	2709.43	-1.39069	0.0112741
2.11172	4	2715	2705.77	0.177055	-0.00945204
2.11429	3	2660	2702.1	-0.816295	0.00563352
2.11686	3	2666	2698.43	-0.628086	0.0500259
2.11943	0	2698	2694.78	0.0619678	-0.0218801
2.12199	2	2592	2691.15	-1.94751	-0.018373
2.12456	3	2652	2687.52	-0.689808	0.0480888
2.12713	1	2733	2683.9	0.939303	0.0315522
2.1297	4	2751	2680.26	1.34878	0.049361
2.13227	3	2645	2676.62	-0.614895	-0.000299713
2.13484	3	2599	2673.01	-1.45181	-0.0210253
2.13741	4	2699	2669.41	0.5696	0.0265808
2.13998	4	2702	2665.82	0.696058	0.0289377
2.14255	1	2595	2662.25	-1.32008	0.0305113
2.14512	1	2752	2658.68	1.77893	0.00955042
2.14768	5	2696	2655.13	0.787218	-0.0188166
2.15025	4	2745	2651.58	1.78301	0.0153048
2.15282	2	2722	2648.03	1.41782	0.00552193
2.15539	4	2680	2644.47	0.686346	-0.016393
2.15796	3	2650	2640.94	0.17596	0.0194622
2.16053	2	2654	2637.44	0.32151	0.0404474
2.1631	0	2616	2633.92	-0.350439	0.00749326
2.16567	4	2573	2630.42	-1.13198	0.0153731
2.16824	2	2594	2626.93	-0.646484	-0.0143172
2.17081	2	2674	2623.43	0.978008	0.00813831
2.17337	7	2688	2619.92	1.31313	0.0266684
2.17594	2	2659	2616.43	0.825487	-0.00277424
2.17851	3	2515	2612.96	-1.95341	-0.0146195
2.18108	3	2649	2609.5	0.767551	0.0222812
2.18365	2	2606	2606.06	-0.0012291	0.0291745
2.18622	1	2646	2602.63	0.843042	0.0225994
2.18879	3	2639	2599.19	0.774887	0.0437227
2.19136	2	2580	2595.76	-0.310333	-0.0352039
2.19393	2	2544	2592.33	-0.958259	0.027817
2.1965	2	2683	2588.9	1.81669	-0.00614915
2.19906	2	2649	2585.48	1.23414	-0.00777719
2.20163	2	2598	2582.07	0.31246	0.0152829
2.2042	3	2623	2578.67	0.865588	-0.00842681
2.20677	3	2552	2575.27	-0.460659	0.0241775
2.20934	2	2567	2571.88	-0.0963348	-0.0228361
2.21191	1	2560	2568.5	-0.167972	0.0251463
2.21448	3	2593	2565.13	0.547296	0.0147839
2.21705	1	2564	2561.78	0.0439382	-0.00433527
2.21962	3	2596	2558.42	0.737588	0.00573636
2.22219	1	2547	2555.06	-0.159717	0.0233034
2.22475	3	2474	2551.71	-1.56243	0.0168153
2.22732	1	2551	2548.38	0.0519629	-0.00887065
2.22989	2	2497	2545.04	-0.961451	-0.0093152
2.23246	1	2537	2541.72	-0.0936988	-0.0227871
2.23503	4	2463	2538.4	-1.51933	-0.00574244
2.2376	2	2494	2535.09	-0.822814	0.0283628
2.24017	4	2484	2531.78	-0.958708	-0.0386762
2.24274	4	2529	2528.48	0.0103163	0.00898407
2.24531	3	2577	2525.2	1.02041	-0.00205813
2.24788	1	2522	2521.93	0.0013758	-0.0200027
2.25044	7	2460	2518.67	-1.18293	0.025408
2.25301	4	2520	2515.43	0.0910428	0.014195
2.25558	1	2430	2512.19	-1.66722	-0.0111444
2.25815	3	2563	2508.94	1.06791	-0.00809914
2.26072	0	2478	2505.72	-0.556826	-0.0248755
2.26329	1	2533	2502.52	0.60565	0.00620061
2.26586	1	2457	2499.29	-0.853219	-0.00371199
2.26843	4	2539	2496.07	0.852071	-0.0106756
2.271	0	2404	2492.84	-1.81187	0.00263022
2.27357	2	2452	2489.6	-0.759425	-0.00739967
2.27613	0	2559	2486.39	1.43539	-0.0437614
2.2787	1	2489	2483.19	0.11637	0.0354095
2.28127	2	2449	2480	-0.626422	-0.00852724
2.28384	2	2475	2476.8	-0.0362118	-0.0441243
2.28641	1	2479	2473.61	0.108298	0.0258764
2.28898	1	2525	2470.42	1.08623	-0.0315539
2.29155	1	2455	2467.25	-0.247156	-0.011161
2.29412	4	2427	2464.09	-0.752801	0.00599724
2.29669	4	2437	2460.93	-0.484686	0.00192661
2.29926	3	2402	2457.77	-1.13789	-0.00905086
2.30182	3	2587	2454.62	2.60273	-0.00449
2.30439	4	2430	2451.5	-0.436055	-0.0161956
2.30696	4	2479	2448.39	0.614692	-0.0060675
2.30953	8	2432	2445.29	-0.26959	0.00868608
2.3121	4	2391	2442.2	-1.04701	-0.0124743
2.31467	1	2421	2439.11	-0.368064	0.00453377
2.31724	5	2523	2436.04	1.73124	-0.00784829
2.31981	7	2397	2433	-0.735307	-0.0314821
2.32238	1	2433	2429.96	0.061657	-0.0119524
2.32495	3	2480	2426.89	1.06656	-0.00669773
2.32751	2	2467	2423.83	0.869154	-0.0121215
2.33008	1	2459	2420.81	0.77015	0.00807444
2.33265	2	2433	2417.77	0.308765	-0.0249324
2.33522	0	2407	2414.72	-0.157264	0.0208071
2.33779	2	2400	2411.67	-0.238196	0.00206075
2.34036	1	2435	2408.62	0.534623	-0.00138367
2.34293	1	2406	2405.57	0.00871024	-0.00140097
2.3455	2	2364	2402.53	-0.792402	0.0162617
2.34807	5	2429	2399.49	0.598784	-0.0183605
2.35064	2	2412	2396.46	0.316395	-0.0272709
2.3532	2	2387	2393.43	-0.131707	-0.0122236
2.35577	2	2347	2390.42	-0.896348	-0.0198782
2.35834	2	2348	2387.44	-0.813986	-0.010618
2.36091	4	2358	2384.46	-0.544996	-0.0406818
2.36348	1	2386	2381.48	0.0926148	-0.0469169
2.36605	2	2417	2378.49	0.783253	-0.0125803
2.36862	2	2405	2375.52	0.601172	0.00641559
2.37119	3	2366	2372.56	-0.13485	-0.0142197
2.37376	7	2381	2369.6	0.233646	-0.00340698
2.37633	1	2391	2366.64	0.498283	-0.00520899
2.37889	3	2419	2363.68	1.12473	0.018512
2.38146	1	2382	2360.75	0.435475	-0.0258567
2.38403	1	2386	2357.84	0.576446	0.00369528
2.3866	1	2360	2354.93	0.104356	-0.0235119
2.38917	1	2284	2352	-1.42291	-0.00127646
2.39174	2	2356	2349.08	0.142631	-0.00850257
2.39431	1	2389	2346.15	0.87676	-0.073222
2.39688	2	2314	2343.22	-0.607453	-0.0481434
2.39945	2	2396	2340.3	1.13787	-0.00252663
2.40202	1	2300	2337.4	-0.77975	-0.0337946
2.40458	0	2291	2334.49	-0.9087	-0.0232187
2.40715	1	2355	2331.6	0.482185	-0.010476
2.40972	1	2387	2328.72	1.19294	0.0346665
2.41229	3	2270	2325.83	-1.17184	-0.0129034
2.41486	1	2385	2322.94	1.27075	0.0287502
2.41743	0	2216	2320.06	-2.21047	-0.0181
2.42	7	2355	2317.19	0.779219	0.00125521
2.42257	2	2318	2314.33	0.0761849	-0.0468605
2.42514	3	2312	2311.48	0.0108099	-0.0377148
2.42771	4	2366	2308.62	1.17956	-0.0440338
2.43027	1	2274	2305.81	-0.667041	0.0154097
2.43284	2	2344	2303.01	0.846716	-0.00505676
2.43541	6	2347	2300.19	0.966215	-0.0267077
2.43798	1	2334	2297.39	0.757813	-0.0142955
2.44055	1	2275	2294.58	-0.410484	-0.0202815
2.44312	0	2342	2291.77	1.03796	0.0244561
2.44569	3	2263	2288.99	-0.546356	-0.014873
2.44826	1	2252	2286.21	-0.720853	-0.00807758
2.45083	1	2400	2283.4	2.38004	-0.0215716
2.4534	1	2286	2280.6	0.113001	-0.0183875
2.45596	2	2285	2277.81	0.150417	-0.0122666
2.45853	1	2234	2275.03	-0.868107	-0.0359702
2.4611	3	2229	2272.25	-0.916023	-0.00808913
2.46367	3	2368	2269.47	2.02478	-0.019632
2.46624	3	2263	2266.7	-0.077839	-0.0107616
2.46881	2	2312	2263.94	0.999467	-0.025511
2.47138	6	2300	2261.19	0.809144	-0.029492
2.47395	2	2156	2258.46	-2.20672	-0.00016369
2.47652	3	2332	2255.74	1.57924	0.0203816
2.47909	5	2323	2253.01	1.45207	-0.0158664
2.48165	4	2254	2250.31	0.0776755	0.0200122
2.48422	2	2224	2247.61	-0.500692	-0.00140966
2.48679	4	2268	2244.9	0.484954	0.0264304
2.48936	2	2196	2242.22	-0.9863	-0.0124686
2.49193	2	2290	2239.54	1.05442	-0.0139752
2.4945	2	2270	2236.85	0.695704	0.0132847
2.49707	2	2279	2234.17	0.939079	0.00566899
2.49964	2	2250	2231.49	0.390256	-0.00816081
2.50221	3	2271	2228.8	0.885499	-0.0111891
2.50478	0	2301	2226.12	1.56103	-0.009341
2.50734	2	2236	2223.44	0.265581	0.0177073
2.50991	3	2236	2220.77	0.322069	-0.0343733
2.51248	3	2240	2218.11	0.462555	-0.000444608
2.51505	1	2224	2215.44	0.18155	0.0340573
2.51762	0	2261	2212.77	1.01429	-0.0112792
2.52019	0	2169	2210.13	-0.883047	-0.00814772
2.52276	5	2213	2207.49	0.117118	0.00444159
2.52533	2	2276	2204.85	1.49146	0.00314972
2.5279	6	2216	2202.19	0.293403	0.0117161
2.53047	2	2164	2199.53	-0.763867	-0.0187519
2.53303	1	2209	2196.91	0.257137	-0.0418307
2.5356	0	2226	2194.31	0.671618	-0.00492939
2.53817	0	2187	2191.72	-0.100991	-0.00455795
2.54074	3	2240	2189.13	1.07477	0.00448116
2.54331	1	2178	2186.52	-0.182531	0.0168816
2.54588	0	2242	2183.9	1.22714	-0.00856491
2.54845	1	2166	2181.27	-0.328192	0.0219028
2.55102	1	2185	2178.68	0.135295	-0.0155226
2.55359	5	2148	2176.08	-0.605978	-0.0225222
2.55616	2	2171	2173.48	-0.0532882	0.0323462
2.55872	0	2105	2170.89	-1.43603	0.0169801
2.56129	0	2151	2168.3	-0.373079	-0.00505929
2.56386	5	2143	2165.75	-0.491419	-0.0493117
2.56643	4	2154	2163.2	-0.198253	-0.0255869
2.569	0	2101	2160.63	-1.30088	0.0131062
2.57157	2	2127	2158.05	-0.673312	0.0127137
2.57414	1	2156	2155.51	0.0104633	0.0222819
2.57671	3	2217	2153	1.35928	-0.0108046
2.57928	2	2193	2150.46	0.908445	0.00311961
2.58185	1	2203	2147.91	1.17369	0.0121485
2.58441	0	2157	2145.38	0.250294	-0.0012654
2.58698	4	2120	2142.85	-0.496304	0.0338417
2.58955	1	2209	2140.34	1.46094	0.0318009
2.59212	2	2166	2137.81	0.605674	-0.0268235
2.59469	2	2013	2135.28	-2.72551	-0.0289204
2.59726	2	2102	2132.78	-0.671313	0.0132689
2.59983	2	2144	2130.28	0.29629	-0.00286129
2.6024	5	2135	2127.78	0.156288	0.0138041
2.60497	0	2176	2125.29	1.08718	0.00503937
2.60754	0	2143	2122.8	0.436412	-0.0163585
2.6101	2	2189	2120.32	1.468	0.0188822
2.61267	1	2142	2117.86	0.521665	0.0251852
2.61524	3	2081	2115.38	-0.753744	0.0161085
2.61781	3	2089	2112.89	-0.522712	-0.0310511
2.62038	4	2120	2110.41	0.20822	0.0381125
2.62295	2	2184	2107.95	1.62741	-0.048122
2.62552	1	2058	2105.49	-1.04686	-0.0193204
2.62809	2	2030	2103.05	-1.6214	-0.0253051
2.63066	2	2069	2100.63	-0.69527	-0.0261055
2.63323	3	2215	2098.19	2.48188	0.0367404
2.63579	3	2061	2095.75	-0.765416	0.0147692
2.63836	1	2125	2093.31	0.687483	-0.0163421
2.64093	2	2147	2090.88	1.21117	0.00989455
2.6435	3	2072	2088.46	-0.361642	0.0255544
2.64607	3	2099	2086.05	0.282616	-0.0157604
2.64864	1	2144	2083.63	1.3037	-0.0100583
2.65121	3	2123	2081.22	0.906816	0.0512291
2.65378	1	2091	2078.82	0.266423	-0.0244849
2.65635	0	2171	2076.42	2.02978	0.00566637
2.65892	2	2014	2074.03	-1.33754	0.00222351
2.66148	5	2083	2071.63	0.249105	0.00518987
2.66405	1	2082	2069.24	0.279717	-0.00303206
2.66662	3	2127	2066.83	1.30463	0.029843
2.66919	3	2141	2064.44	1.65459	-0.0164984
2.67176	4	1957	2062.08	-2.37534	-0.0163115
2.67433	4	2078	2059.72	0.401057	0.0114227
2.6769	1	2082	2057.35	0.54022	-0.0161022
2.67947	3	2092	2055	0.808986	-0.0111438
2.68204	4	2051	2052.66	-0.0366147	0.00660201
2.68461	0	2081	2050.32	0.672444	-0.00305546
2.68717	1	2113	2047.98	1.41454	-0.015649
2.68974	3	1958	2045.63	-1.98041	-0.0179497
2.69231	1	2084	2043.3	0.891468	-0.00485857
2.69488	3	2064	2040.96	0.507138	0.000744966
2.69745	1	2144	2038.61	2.27614	0.0466105
2.70002	4	2031	2036.27	-0.117017	-0.0411015
2.70259	0	2112	2033.94	1.69846	0.0425001
2.70516	1	2022	2031.62	-0.213942	-0.00658896
2.70773	0	1969	2029.3	-1.35894	0.0209662
2.7103	0	2041	2026.99	0.310095	-0.0242866
2.71286	3	2025	2024.68	0.00720486	-0.00656428
2.71543	2	2089	2022.35	1.45827	0.0130362
2.718	2	1975	2020.02	-1.0131	-0.0309118
2.72057	1	2102	2017.7	1.83871	-0.0526028
2.72314	1	2037	2015.4	0.478616	-0.00203073
2.72571	4	2018	2013.11	0.108804	-0.0114998
2.72828	4	2058	2010.82	1.03991	-0.0155403
2.73085	1	2073	2008.53	1.41592	-0.0110422
2.73342	4	2014	2006.24	0.172855	-0.0147472
2.73599	0	2023	2003.98	0.422955	0.00923455
2.73855	1	2035	2001.73	0.737561	-0.0135779
2.74112	0	1947	1999.47	-1.18908	0.00413259
2.74369	2	1952	1997.21	-1.02329	-0.0225382
2.74626	0	2007	1994.95	0.269015	0.00775958
2.74883	2	2038	1992.67	1.00405	-0.00392378
2.7514	1	1984	1990.4	-0.14374	-0.0293218
2.75397	2	1968	1988.14	-0.454016	0.0173439
2.75654	5	1983	1985.88	-0.0647593	0.00391974
2.75911	1	2045	1983.63	1.35706	0.00085523
2.76168	4	1946	1981.39	-0.802205	-0.037703
2.76424	3	1940	1979.15	-0.888933	-0.00527002
2.76681	1	2030	1976.94	1.17758	-0.00410706
2.76938	3	1989	1974.73	0.319936	-0.00885502
2.77195	2	1936	1972.52	-0.830006	0.0298261
2.77452	2	2024	1970.32	1.19318	-0.0259009
2.77709	0	1928	1968.11	-0.91343	-0.00595323
2.77966	1	1902	1965.9	-1.46519	0.0251457
2.78223	5	2030	1963.7	1.47152	-0.0371579
2.7848	1	2007	1961.5	1.0157	-0.0180769
2.78737	2	1963	1959.28	0.0838622	-0.0165744
2.78993	0	1969	1957.08	0.268732	-0.0296428
2.7925	4	1978	1954.9	0.519451	-0.0130622
2.79507	0	1972	1952.72	0.434129	-0.0251195
2.79764	2	2008	1950.53	1.28248	0.00399142
2.80021	2	1888	1948.34	-1.38871	-0.0256349
2.80278	3	2038	1946.17	2.03425	-0.00461889
2.80535	2	1912	1943.99	-0.731628	-0.0080388
2.80792	2	1965	1941.81	0.523088	-0.0134605
2.81049	0	1954	1939.65	0.324663	-0.027632
2.81306	1	2028	1937.49	2.00975	-0.0133921
2.81562	2	1911	1935.34	-0.556869	0.0140499
2.81819	0	1979	1933.19	1.02979	0.0104944
2.82076	3	1896	1931.03	-0.804376	-0.0131173
2.82333	0	1946	1928.86	0.38851	-0.0222674
2.8259	1	1980	1926.71	1.19758	-0.0285779
2.82847	0	1906	1924.56	-0.425132	-0.0208752
2.83104	0	1909	1922.42	-0.307122	0.0212978
2.83361	0	1869	1920.28	-1.18614	0.0289756
2.83618	2	1902	1918.13	-0.369906	0.0165884
2.83875	4	1985	1915.99	1.54898	-0.00393135
2.84131	1	1888	1913.84	-0.59471	-0.00536122
2.84388	0	1887	1911.7	-0.568582	0.0532014
2.84645	4	1857	1909.58	-1.22007	-0.0260812
2.84902	2	1982	1907.48	1.67388	-0.0382204
2.85159	1	1884	1905.38	-0.492488	0.0116777
2.85416	0	1955	1903.26	1.17022	-0.0289746
2.85673	2	1947	1901.16	1.03883	0.0251952
2.8593	0	1959	1899.08	1.35387	0.00355129
2.86187	0	1851	1896.98	-1.06868	0.0161895
2.86444	2	1936	1894.87	0.934734	-0.0163132
2.867	3	1872	1892.77	-0.480149	0.0140116
2.86957	1	1832	1890.68	-1.37093	0.010317
2.87214	1	1910	1888.58	0.4902	-0.00287561
2.87471	0	1896	1886.49	0.218349	0.0182421
2.87728	1	1806	1884.43	-1.84549	-1.88261e-05
2.87985	4	1861	1882.36	-0.495134	0.00557782
2.88242	2	1818	1880.28	-1.46074	-0.0153615
2.88499	4	1959	1878.2	1.82548	-0.0215494
2.88756	4	1886	1876.13	0.227252	-0.0415832
2.89013	0	1851	1874.08	-0.536567	0.0124167
2.89269	4	1853	1872.05	-0.442506	-0.0259609
2.89526	3	1918	1870.02	1.0956	-0.00101265
2.89783	2	1818	1868	-1.17262	-0.0364413
2.9004	2	1805	1865.96	-1.43483	-0.0204557
2.90297	0	1857	1863.93	-0.160737	0.0187948
2.90554	0	1892	1861.91	0.691738	-0.0222123
2.90811	4	1834	1859.89	-0.604516	-0.0174961
2.91068	2	1813	1857.86	-1.05359	-0.00150416
2.91325	1	1876	1855.82	0.465849	-0.025291
2.91582	2	1851	1853.78	-0.0646311	-0.0089499
2.91838	4	1790	1851.77	-1.45989	-0.0183063
2.92095	0	1828	1849.76	-0.509005	-0.0211181
2.92352	1	1850	1847.75	0.0523937	-0.00747323
2.92609	1	1757	1845.74	-2.11698	-0.0024824
2.92866	0	1806	1843.74	-0.888168	-0.0342919
2.93123	4	1813	1841.74	-0.675021	0.00510866
2.9338	0	1769	1839.73	-1.6816	-0.0463588
2.93637	1	1809	1837.72	-0.675221	0.00376512
2.93894	0	1847	1835.71	0.262659	-0.00260124
2.94151	3	1867	1833.72	0.770104	0.0307825
2.94407	1	1843	1831.74	0.262329	-0.0284833
2.94664	2	1786	1829.74	-1.03496	0.0277772
2.94921	5	1750	1827.74	-1.85842	-0.0176444
2.95178	2	1801	1825.76	-0.583515	0.0232998
2.95435	1	1919	1823.79	2.17341	0.0131804
2.95692	1	1793	1821.82	-0.68064	-0.025472
2.95949	1	1808	1819.88	-0.279308	0.0258697
2.96206	1	1851	1817.93	0.768616	-0.0317133
2.96463	2	1782	1815.97	-0.804647	-0.0058276
2.9672	2	1843	1814	0.67553	0.0223416
2.96976	3	1800	1812.03	-0.283654	-0.0178707
2.97233	4	1765	1810.07	-1.07287	0.0150537
2.9749	1	1876	1808.12	1.56716	0.0216315
2.97747	0	1834	1806.18	0.64961	-0.00692158
2.98004	1	1948	1804.25	3.25697	-0.0451015
2.98261	2	1791	1802.33	-0.267775	-0.00770199
2.98518	1	1853	1800.4	1.22187	-0.0359222
2.98775	0	1800	1798.45	0.0364487	0.00172206
2.99032	1	1732	1796.51	-1.55005	-0.00336987
2.99289	3	1799	1794.58	0.104242	0.00994197
2.99545	2	1775	1792.65	-0.418926	-0.00661568
2.99802	1	1804	1790.71	0.312847	-0.00298959
3.00059	1	1771	1788.78	-0.422517	-0.0199131
3.00316	1	1759	1786.87	-0.664522	-0.0246402
3.00573	2	1789	1784.97	0.0953524	-0.0140708
3.0083	0	1752	1783.05	-0.741931	0.0241195
3.01087	2	1798	1781.14	0.39762	-0.0118489
3.01344	2	1730	1779.23	-1.18358	-0.000271913
3.01601	1	1756	1777.33	-0.508898	-0.0043845
3.01858	1	1818	1775.42	0.998658	-0.0188394
3.02114	2	1741	1773.52	-0.779346	-0.0145821
3.02371	1	1800	1771.63	0.668676	-0.0164627
3.02628	1	1720	1769.74	-1.19932	-0.0397412
3.02885	0	1674	1767.85	-2.29373	-0.0162853
3.03142	1	1825	1765.96	1.38196	-0.00682287
3.03399	1	1765	1764.08	0.0218793	-0.0379699
3.03656	0	1710	1762.2	-1.26222	0.00334714
3.03913	2	1750	1760.31	-0.246388	0.0190815
3.0417	1	1685	1758.42	-1.78868	-0.044044
3.04427	2	1805	1756.55	1.14049	-0.0361717
3.04683	0	1718	1754.67	-0.884652	0.00398063
3.0494	0	1766	1752.8	0.314136	-0.00845472
3.05197	0	1773	1750.94	0.523931	0.0270559
3.05454	2	1738	1749.08	-0.265807	-0.0362288
3.05711	0	1725	1747.22	-0.534973	-0.0209598
3.05968	0	1745	1745.35	-0.00834	0.00965396
3.06225	2	1741	1743.48	-0.0594944	-0.000532133
3.06482	0	1663	1741.63	-1.92817	-0.0141672
3.06739	0	1731	1739.78	-0.211029	-0.0137172
3.06996	1	1745	1737.92	0.169404	-0.00699175
3.07252	1	1721	1736.08	-0.363525	-0.0136781
3.07509	1	1731	1734.24	-0.077851	-0.0264059
3.07766	2	1747	1732.39	0.349536	7.84359e-05
3.08023	3	1655	1730.55	-1.85712	0.0251947
3.0828	1	1763	1728.72	0.816428	-0.0437615
3.08537	0	1836	1726.89	2.54635	-0.00465171
3.08794	2	1752	1725.08	0.643238	0.00540715
3.09051	1	1687	1723.27	-0.883134	-0.0454862
3.09308	2	1775	1721.46	1.2707	-0.0067608
3.09565	0	1740	1719.64	0.488023	-0.0360992
3.09821	1	1650	1717.83	-1.66986	-0.0401879
3.10078	0	1779	1716.03	1.49304	0.0139019
3.10335	0	1703	1714.22	-0.271985	0.00441939
3.10592	1	1692	1712.42	-0.496387	-0.0182091
3.10849	4	1756	1710.61	1.08317	-0.0305731
3.11106	1	1669	1708.8	-0.974285	-0.00592575
3.11363	2	1644	1706.99	-1.55362	0.0116013
3.1162	1	1701	1705.2	-0.101757	-0.00647574
3.11877	2	1696	1703.43	-0.180296	-0.0292492
3.12134	1	1686	1701.65	-0.38126	-0.0232281
3.1239	0	1659	1699.88	-1.00358	-0.00963121
3.12647	1	1655	1698.1	-1.05946	-0.00151335
3.12904	2	1788	1696.33	2.16798	-0.0355357
3.13161	2	1745	1694.56	1.20759	-0.0267248
3.13418	1	1598	1692.77	-2.37084	-0.0407421
3.13675	2	1689	1691	-0.0486024	-0.0229781
3.13932	2	1691	1689.24	0.0429038	-0.0451284
3.14189	1	1685	1687.48	-0.0604482	0.0125017
3.14446	4	1689	1685.72	0.0797041	-0.0169802
3.14703	3	1691	1683.97	0.170927	-0.00352478
3.14959	1	1621	1682.22	-1.52067	0.00860726
3.15216	5	1648	1680.48	-0.800021	0.0084167
3.15473	1	1664	1678.75	-0.36149	-0.0232778
3.1573	2	1649	1677.02	-0.690135	-0.0039563
3.15987	2	1653	1675.29	-0.548314	-0.0137122
3.16244	2	1613	1673.57	-1.50823	-0.00750826
3.16501	2	1580	1671.85	-2.31085	-0.0158414
3.16758	2	1634	1670.12	-0.893613	0.0101807
3.17015	1	1684	1668.4	0.380211	-0.016512
3.17272	2	1671	1666.68	0.105796	-0.01673
3.17528	1	1641	1664.96	-0.591366	0.0535096
3.17785	0	1687	1663.24	0.578534	0.0185674
3.18042	2	1753	1661.52	2.18499	-0.0290285
3.18299	1	1617	1659.8	-1.06432	0.0220903
3.18556	1	1619	1658.08	-0.971258	0.00541828
3.18813	1	1597	1656.35	-1.48526	-0.0162065
3.1907	1	1679	1654.64	0.594547	0.0348374
3.19327	2	1682	1652.93	0.708851	-0.0355598
3.19584	0	1623	1651.22	-0.700392	-0.0175701
3.19841	0	1671	1649.51	0.525805	-0.036227
3.20097	0	1660	1647.8	0.299433	-0.0285661
3.20354	2	1623	1646.1	-0.573426	-0.00540971
3.20611	1	1628	1644.4	-0.406399	-0.0390948
3.20868	4	1639	1642.68	-0.0910208	0.0550205
3.21125	2	1659	1640.98	0.442501	-0.0301934
3.21382	2	1644	1639.28	0.116349	-0.0159751
3.21639	3	1617	1637.6	-0.512261	-0.044281
3.21896	0	1602	1635.93	-0.847734	0.00815494
3.22153	0	1644	1634.27	0.240017	-0.0138909
3.2241	2	1517	1632.6	-2.96799	-0.00253873
3.22666	1	1589	1630.94	-1.05202	-0.0623896
3.22923	1	1607	1629.26	-0.555299	-0.00488821
3.2318	2	1602	1627.57	-0.638929	0.0230639
3.23437	0	1622	1625.9	-0.096825	0.00647438
3.23694	2	1556	1624.23	-1.72978	-0.040871
3.23951	1	1582	1622.57	-1.01989	-0.0229023
3.24208	1	1621	1620.9	0.00238309	0.0282885
3.24465	2	1615	1619.24	-0.105503	-0.0175368
3.24722	1	1575	1617.58	-1.0729	0.00922124
3.24979	2	1679	1615.93	1.53932	-0.010167
3.25235	2	1621	1614.27	0.167162	-0.00755333
3.25492	1	1596	1612.62	-0.416066	0.00183636
3.25749	3	1551	1610.98	-1.52291	-0.00177125
3.26006	2	1621	1609.33	0.289737	-0.0070184
3.26263	1	1608	1607.7	0.00748863	-0.0122555
3.2652	2	1670	1606.06	1.56457	-0.0159553
3.26777	0	1602	1604.43	-0.0608354	-0.0229338
3.27034	0	1563	1602.81	-1.00703	0.00353072
3.27291	3	1541	1601.18	-1.5331	0.0294125
3.27548	3	1619	1599.55	0.483293	-0.00225334
3.27804	1	1613	1597.92	0.375504	-0.00694539
3.28061	0	1514	1596.28	-2.11457	-0.0103107
3.28318	1	1565	1594.66	-0.749734	-0.00552647
3.28575	1	1576	1593.06	-0.429697	0.0211281
3.28832	2	1588	1591.45	-0.0864821	0.0478526
3.29089	2	1615	1589.82	0.626583	-0.0335634
3.29346	2	1620	1588.2	0.790197	0.00497317
3.29603	2	1614	1586.58	0.682528	-0.0249067
3.2986	1	1534	1584.97	-1.30146	-0.0334986
3.30117	0	1511	1583.38	-1.86191	-0.00384812
3.30373	0	1607	1581.78	0.629131	0.00516888
3.3063	1	1602	1580.19	0.545015	-0.0155699
3.30887	1	1587	1578.59	0.211193	-0.0112369
3.31144	4	1614	1576.98	0.921539	0.0115606
3.31401	1	1565	1575.37	-0.262025	-0.00673473
3.31658	2	1563	1573.76	-0.272218	0.0154237
3.31915	0	1575	1572.17	0.0713113	0.0134218
3.32172	0	1552	1570.6	-0.472058	-0.0195299
3.32429	3	1574	1569.02	0.1254	0.0179727
3.32686	0	1527	1567.44	-1.03498	-0.0103583
3.32942	0	1543	1565.86	-0.581854	0.0284517
3.33199	1	1537	1564.26	-0.695395	-0.0313089
3.33456	0	1535	1562.69	-0.70671	0.00120072
3.33713	0	1562	1561.11	0.022436	-0.0552946
3.3397	3	1568	1559.53	0.214016	-0.0319466
3.34227	2	1536	1557.94	-0.559934	-0.0374654
3.34484	0	1546	1556.37	-0.263614	0.0328646
3.34741	0	1519	1554.79	-0.918178	0.00986132
3.34998	0	1542	1553.23	-0.2859	0.0109568
3.35255	2	1551	1551.68	-0.0172461	0.00342085
3.35511	3	1603	1550.12	1.32087	-0.0167485
3.35768	0	1560	1548.54	0.290084	0.00364445
3.36025	1	1555	1546.97	0.203554	0.00641578
3.36282	1	1556	1545.42	0.2682	-0.0500627
3.36539	3	1532	1543.89	-0.303648	0.00240528
3.36796	1	1509	1542.34	-0.858244	-0.039827
3.37053	3	1567	1540.79	0.662236	-0.0398004
3.3731	0	1522	1539.24	-0.441921	-0.0146343
3.37567	2	1587	1537.71	1.2373	-0.0273587
3.37824	1	1437	1536.18	-2.61637	-0.0212943
3.3808	1	1476	1534.65	-1.52669	-0.0296871
3.38337	3	1552	1533.12	0.479194	-0.0376325
3.38594	1	1553	1531.59	0.543339	0.0240359
3.38851	0	1544	1530.06	0.354765	0.0342629
3.39108	1	1565	1528.53	0.921857	0.011139
3.39365	1	1495	1527.02	-0.828024	-0.026243
3.39622	0	1567	1525.5	1.04838	-0.0491072
3.39879	1	1521	1523.97	-0.0761281	-0.0308784
3.40136	0	1553	1522.44	0.775445	-0.0222747
3.40393	0	1527	1520.92	0.155593	-0.0286738
3.40649	0	1498	1519.4	-0.552805	-0.014962
3.40906	1	1521	1517.87	0.0801658	0.0200059
3.41163	2	1484	1516.35	-0.83983	-0.0227237
3.4142	1	1573	1514.83	1.46673	-0.00143615
3.41677	3	1532	1513.31	0.477596	-0.0055075
3.41934	4	1498	1511.79	-0.356418	-0.0122335
3.42191	1	1513	1510.3	0.0695127	-0.0358964
3.42448	1	1475	1508.8	-0.880101	-0.00298544
3.42705	2	1519	1507.32	0.299761	-0.0156156
3.42962	1	1557	1505.85	1.29629	-0.0344333
3.43218	0	1411	1504.37	-2.4857	0.0238745
3.43475	1	1524	1502.88	0.541033	-0.00607402
3.43732	0	1456	1501.39	-1.18964	-0.0308673
3.43989	0	1507	1499.91	0.182671	-0.0450836
3.44246	2	1538	1498.41	1.00938	-0.0460592
3.44503	0	1543	1496.92	1.17302	-0.0220645
3.4476	1	1486	1495.43	-0.244659	-0.00375487
3.45017	0	1492	1493.94	-0.0501947	-0.0245814
3.45274	2	1439	1492.46	-1.40926	-0.0343969
3.45531	0	1479	1490.98	-0.311542	-0.0183523
3.45787	1	1533	1489.5	1.11102	-0.0307152
3.46044	2	1494	1488.02	0.154681	0.0321175
3.46301	0	1574	1486.55	2.20422	-0.0343533
3.46558	4	1440	1485.08	-1.18798	-0.00948561
3.46815	1	1502	1483.61	0.474518	-0.0221617
3.47072	2	1502	1482.15	0.512177	0.00629295
3.47329	0	1465	1480.69	-0.409923	-0.0313607
3.47586	4	1469	1479.24	-0.267269	-0.000855732
3.47843	0	1481	1477.8	0.0830619	-0.0313138
3.481	4	1469	1476.35	-0.19185	-0.0496166
3.48356	2	1530	1474.9	1.40863	-0.0136166
3.48613	1	1459	1473.46	-0.378609	-0.020221
3.4887	1	1461	1472.02	-0.288423	0.0329741
3.49127	1	1444	1470.59	-0.699784	-0.00177508
3.49384	3	1444	1469.17	-0.662337	0.0248347
3.49641	2	1484	1467.73	0.422326	0.00530851
3.49898	1	1426	1466.29	-1.06689	0.0217352
3.50155	1	1526	1464.85	1.56539	0.00291144
3.50412	1	1520	1463.43	1.45112	0.0144303
3.50669	0	1461	1462.01	-0.0263283	-0.00273475
3.50925	2	1485	1460.58	0.633753	-0.0202952
3.51182	1	1444	1459.15	-0.398566	-0.0375456
3.51439	1	1434	1457.71	-0.626215	-0.00368124
3.51696	0	1472	1456.28	0.409752	-0.00619141
3.51953	4	1462	1454.85	0.186914	-0.000578344
3.5221	2	1438	1453.43	-0.407003	-0.000211556
3.52467	1	1419	1452.01	-0.876297	4.20267e-05
3.52724	2	1495	1450.58	1.14871	-0.0222708
3.52981	0	1410	1449.18	-1.04343	0.0298588
3.53238	4	1445	1447.79	-0.0733196	-0.00555967
3.53494	3	1483	1446.38	0.950941	-0.0199561
3.53751	1	1476	1444.97	0.807638	-0.025135
3.54008	0	1445	1443.56	0.0378287	0.0184792
3.54265	3	1469	1442.17	0.700053	-0.0159331
3.54522	1	1458	1440.79	0.450682	-0.0333407
3.54779	2	1337	1439.4	-2.80039	-0.00848125
3.55036	1	1398	1437.99	-1.0695	-0.00240044
3.55293	1	1356	1436.59	-2.18863	0.0163768
3.5555	1	1449	1435.21	0.362378	-0.0299207
3.55807	3	1454	1433.81	0.529366	0.0378347
3.56063	1	1458	1432.42	0.669815	0.00188987
3.5632	2	1382	1431.03	-1.31887	-0.0189312
3.56577	1	1455	1429.64	0.664873	0.00371475
3.56834	4	1454	1428.26	0.675006	-0.0270779
3.57091	0	1405	1426.88	-0.58385	-0.015285
3.57348	0	1472	1425.5	1.21188	-0.00241237
3.57605	2	1367	1424.13	-1.54513	-0.0048446
3.57862	0	1345	1422.76	-2.12039	-0.0311414
3.58119	1	1388	1421.39	-0.896281	0.0249016
3.58376	2	1418	1420	-0.0531605	-0.0150797
3.58632	1	1372	1418.62	-1.25873	0.0214944
3.58889	2	1488	1417.25	1.83419	0.0120358
3.59146	3	1419	1415.87	0.0831299	-0.00466684
3.59403	2	1360	1414.5	-1.47791	-0.019107
3.5966	1	1490	1413.14	1.9912	0.0383887
3.59917	1	1432	1411.78	0.534352	-0.0666044
3.60174	2	1404	1410.43	-0.171671	-0.00178533
3.60431	1	1389	1409.09	-0.538944	0.0235244
3.60688	1	1377	1407.73	-0.828107	-0.0036559
3.60945	1	1402	1406.37	-0.1167	-0.00395648
3.61201	1	1407	1405.02	0.0528635	-0.00612178
3.61458	0	1367	1403.67	-0.991682	-0.00124618
3.61715	4	1423	1402.31	0.548468	0.0189244
3.61972	0	1364	1400.96	-1.00066	0.0377149
3.62229	0	1390	1399.6	-0.257586	0.0331146
3.62486	0	1376	1398.25	-0.599823	-0.0136385
3.62743	1	1402	1396.92	0.135798	-0.000730301
3.63	1	1351	1395.58	-1.21282	-0.0144822
3.63257	1	1412	1394.22	0.473126	0.0327128
3.63514	0	1395	1392.87	0.0571202	0.0280658
3.6377	2	1352	1391.52	-1.0748	-0.0192856
3.64027	1	1373	1390.18	-0.463679	-0.00236975
3.64284	3	1350	1388.84	-1.05718	0.0196299
3.64541	1	1421	1387.5	0.888617	-0.0172918
3.64798	1	1370	1386.17	-0.436865	-0.00766133
3.65055	1	1398	1384.85	0.351808	0.030785
3.65312	0	1354	1383.53	-0.802511	0.00150331
3.65569	4	1294	1382.21	-2.45226	0.0263308
3.65826	0	1429	1380.89	1.27273	0.0592231
3.66083	0	1399	1379.56	0.519671	0.00534834
3.66339	2	1391	1378.24	0.342212	0.00470534
3.66596	0	1387	1376.93	0.270405	0.00340251
3.66853	3	1366	1375.62	-0.260279	0.00303668
3.6711	0	1381	1374.29	0.180495	-0.0374902
3.67367	0	1338	1372.98	-0.956201	-0.00935764
3.67624	2	1344	1371.66	-0.754602	-0.0198514
3.67881	2	1354	1370.36	-0.444591	-0.0183795
3.68138	1	1377	1369.05	0.214156	-0.00119068
3.68395	0	1407	1367.73	1.04681	-0.00186666
3.68652	2	1372	1366.43	0.150391	-0.0159423
3.68908	3	1361	1365.14	-0.112141	0.0233663
3.69165	2	1357	1363.84	-0.185656	-0.0160402
3.69422	2	1295	1362.53	-1.87662	-0.00728194
3.69679	0	1375	1361.24	0.371195	0.004235
3.69936	0	1317	1359.96	-1.18371	0.00833759
3.70193	0	1364	1358.68	0.144019	-0.0319213
3.7045	1	1330	1357.4	-0.751287	-0.00608634
3.70707	0	1273	1356.1	-2.32923	0.00123776
3.70964	1	1303	1354.8	-1.43506	0.0358732
3.71221	0	1401	1353.5	1.26903	-0.00941894
3.71477	1	1357	1352.21	0.130141	0.00276649
3.71734	1	1292	1350.91	-1.63903	0.0557734
3.71991	2	1351	1349.62	0.0374454	0.00993428
3.72248	1	1324	1348.33	-0.668785	-0.0346357
3.72505	0	1385	1347.05	1.01976	0.0148683
3.72762	4	1346	1345.77	0.00623197	-0.0459742
3.73019	0	1329	1344.5	-0.425217	-0.0339003
3.73276	1	1323	1343.23	-0.556204	-0.00915622
3.73533	3	1285	1341.95	-1.58883	-0.0229733
3.7379	3	1371	1340.7	0.818428	-0.0382889
3.74046	1	1367	1339.44	0.745513	-0.0252814
3.74303	1	1283	1338.16	-1.5401	0.012398
3.7456	0	1363	1336.91	0.706602	-0.0170855
3.74817	1	1374	1335.67	1.03398	0.0403222
3.75074	1	1292	1334.42	-1.1802	-0.0411862
3.75331	1	1318	1333.16	-0.417573	-0.000249814
3.75588	1	1274	1331.89	-1.62197	0.0288681
3.75845	3	1367	1330.63	0.983711	-0.0303131
3.76102	0	1259	1329.37	-1.98331	-0.0146664
3.76359	2	1297	1328.12	-0.864033	-0.0134979
3.76615	0	1297	1326.87	-0.82929	-0.0111484
3.76872	0	1333	1325.63	0.201961	-0.0213152
3.77129	1	1283	1324.38	-1.15532	-0.042745
3.77386	1	1298	1323.13	-0.697643	-0.048672
3.77643	1	1312	1321.89	-0.272924	0.00130034
3.779	2	1353	1320.63	0.880056	0.00459729
3.78157	1	1289	1319.38	-0.846164	-0.0231537
3.78414	0	1263	1318.14	-1.55147	-0.0216884
3.78671	2	1279	1316.9	-1.0597	-0.00284457
3.78928	2	1281	1315.67	-0.968583	-0.027725
3.79184	2	1307	1314.43	-0.205642	-0.0104879
3.79441	1	1271	1313.19	-1.18352	-0.0104725
3.79698	0	1317	1311.96	0.138823	-0.060683
3.79955	2	1352	1310.74	1.12204	-0.0594869
3.80212	1	1293	1309.53	-0.459578	-0.00175341
3.80469	1	1245	1308.3	-1.79404	0.0279811
3.80726	0	1280	1307.07	-0.756611	-0.0558368
3.80983	2	1339	1305.84	0.906068	-0.0242019
3.8124	2	1304	1304.63	-0.0173517	-0.0199054
3.81497	2	1307	1303.4	0.0994831	0.0373739
3.81753	1	1245	1302.18	-1.62045	-0.00878658
3.8201	0	1268	1300.96	-0.925598	0.0140075
3.82267	0	1262	1299.76	-1.06278	-0.016755
3.82524	0	1267	1298.55	-0.886415	-0.0028532
3.82781	1	1294	1297.34	-0.0929232	-0.00646175
3.83038	1	1324	1296.12	0.766135	0.0312487
3.83295	3	1308	1294.9	0.362259	-0.0262673
3.83552	1	1289	1293.68	-0.130252	-0.0469388
3.83809	0	1272	1292.46	-0.573734	-0.0118757
3.84066	1	1356	1291.26	1.75816	-0.0100708
3.84322	0	1301	1290.07	0.303134	-0.0623286
3.84579	0	1272	1288.87	-0.473107	0.00648883
3.84836	0	1251	1287.67	-1.03666	-0.0330847
3.85093	0	1236	1286.46	-1.43527	0.00780019
3.8535	1	1268	1285.25	-0.484531	-0.0133372
3.85607	4	1247	1284.04	-1.04902	-0.00525424
3.85864	0	1249	1282.84	-0.957391	-0.00912143
3.86121	1	1254	1281.63	-0.780213	0.0408423
3.86378	0	1263	1280.43	-0.490566	0.00704131
3.86635	0	1208	1279.26	-2.05034	-0.0640228
3.86891	1	1276	1278.08	-0.0583472	-0.0492218
3.87148	1	1298	1276.89	0.585899	0.0163333
3.87405	1	1263	1275.7	-0.3573	-0.0095784
3.87662	1	1245	1274.5	-0.836108	-0.0171271
3.87919	1	1208	1273.31	-1.87918	-0.0112761
3.88176	0	1269	1272.13	-0.0879298	-0.0260678
3.88433	1	1266	1270.95	-0.139207	0.0363495
3.8869	2	1213	1269.78	-1.63016	-0.0460689
3.88947	2	1245	1268.6	-0.668802	0.0495234
3.89204	1	1243	1267.42	-0.692559	-0.0163037
3.8946	2	1245	1266.24	-0.601939	0.00445778
3.89717	3	1224	1265.07	-1.17405	-0.0347567
3.89974	2	1233	1263.92	-0.880469	-0.0667881
3.90231	2	1285	1262.75	0.620562	0.0161362
3.90488	0	1262	1261.6	0.0113636	0.0219209
3.90745	2	1305	1260.45	1.23322	-0.0496083
3.91002	0	1208	1259.31	-1.47614	-0.033722
3.91259	1	1252	1258.15	-0.173924	0
3.91516	1	1257	1256.99	0.00019281	0
3.91773	0	1248	1255.83	-0.221739	0
3.92029	0	1293	1254.67	1.06585	0
3.92286	0	1231	1253.51	-0.641612	0
3.92543	1	1173	1252.35	-2.31699	0
3.928	1	1158	1251.19	-2.73861	0
3.93057	1	1195	1250.03	-1.59183	0
3.93314	0	1272	1248.86	0.648704	0
3.93571	0	1298	1247.71	1.39591	0
3.93828	1	1258	1246.56	0.32253	0
3.94085	1	1250	1245.41	0.129738	0
3.94342	1	1244	1244.26	-0.00738574	0
3.94598	0	1239	1243.1	-0.116617	0
3.94855	2	1191	1241.96	-1.47655	0
3.95112	0	1229	1240.82	-0.337062	0
3.95369	2	1225	1239.68	-0.419325	0
3.95626	0	1241	1238.53	0.0700137	0
3.95883	0	1171	1237.4	-1.94031	0
3.9614	1	1214	1236.26	-0.638959	0
3.96397	3	1227	1235.13	-0.232103	0
3.96654	4	1238	1234	0.113781	0
3.96911	0	1262	1232.85	0.820438	0
3.97167	0	1298	1231.72	1.83966	0
3.97424	1	1255	1230.61	0.688482	0
3.97681	0	1203	1229.51	-0.76445	0
3.97938	2	1171	1228.4	-1.67739	0
3.98195	1	1227	1227.27	-0.00758658	0
3.98452	2	1211	1226.14	-0.434981	0
3.98709	1	1204	1225.01	-0.60553	0
3.98966	0	1180	1223.89	-1.27778	0
3.99223	1	1210	1222.78	-0.36746	0
3.9948	2	1233	1221.67	0.322574	0
3.99736	0	1248	1220.56	0.776651	0
3.99993	1	1248	1219.44	0.808344	0
4.0025	2	1300	1218.33	2.26519	0
4.00507	2	1172	1217.22	-1.32096	0
4.00764	1	1204	1216.11	-0.349071	0
4.01021	0	1176	1215	-1.13727	0
4.01278	2	1256	1213.9	1.18789	0
4.01535	0	1238	1212.81	0.715962	0
4.01792	1	1216	1211.71	0.123022	0
4.02049	1	1163	1210.6	-1.39586	0
4.02305	1	1127	1209.5	-2.45755	0
4.02562	1	1199	1208.4	-0.271514	0
4.02819	2	1183	1207.3	-0.706451	0
4.03076	2	1231	1206.2	0.706806	0
4.03333	2	1212	1205.11	0.198026	0
4.0359	0	1260	1204.01	1.57726	0
4.03847	2	1220	1202.93	0.488774	0
4.04104	0	1215	1201.85	0.377258	0
4.04361	1	1191	1200.77	-0.283146	0
4.04618	1	1249	1199.68	1.39544	0
4.04874	0	1178	1198.6	-0.600101	0
4.05131	0	1211	1197.51	0.387657	0
4.05388	2	1218	1196.42	0.618339	0
4.05645	1	1233	1195.34	1.07262	0
4.05902	1	1191	1194.25	-0.0940707	0
4.06159	1	1256	1193.15	1.77328	0
4.06416	0	1233	1192.08	1.16545	0
4.06673	0	1191	1191	-0.0001238	0
4.0693	1	1162	1189.93	-0.819302	0
4.07187	1	1175	1188.85	-0.404127	0
4.07443	1	1199	1187.77	0.324267	0
4.077	0	1201	1186.69	0.412998	0
4.07957	1	1200	1185.61	0.415383	0
4.08214	2	1162	1184.54	-0.661264	0
4.08471	1	1156	1183.47	-0.808005	0
4.08728	1	1142	1182.4	-1.19546	0
4.08985	2	1240	1181.33	1.66615	0
4.09242	1	1177	1180.27	-0.0953472	0
4.09499	1	1147	1179.21	-0.951184	0
4.09756	3	1165	1178.15	-0.385383	0
4.10012	4	1158	1177.1	-0.561297	0
4.10269	0	1261	1176.05	2.39233	0
4.10526	0	1108	1174.99	-2.01256	0
4.10783	1	1180	1173.95	0.176081	0
4.1104	0	1194	1172.93	0.609859	0
4.11297	1	1196	1171.88	0.697359	0
4.11554	2	1161	1170.82	-0.288178	0
4.11811	2	1161	1169.76	-0.257124	0
4.12068	3	1177	1168.7	0.241807	0
4.12325	1	1139	1167.65	-0.848935	0
4.12581	2	1148	1166.61	-0.549264	0
4.12838	1	1212	1165.58	1.33343	0
4.13095	0	1186	1164.55	0.622787	0
4.13352	0	1143	1163.52	-0.606985	0
4.13609	2	1221	1162.49	1.67457	0
4.13866	1	1215	1161.45	1.5363	0
4.14123	0	1228	1160.4	1.929	0
4.1438	0	1173	1159.35	0.398487	0
4.14637	0	1175	1158.32	0.486735	0
4.14894	2	1173	1157.28	0.458872	0
4.1515	1	1150	1156.24	-0.184068	0
4.15407	0	1149	1155.2	-0.182762	0
4.15664	0	1158	1154.15	0.113097	0
4.15921	1	1147	1153.12	-0.180741	0
4.16178	0	1184	1152.1	0.927186	0
4.16435	1	1146	1151.06	-0.149488	0
4.16692	0	1189	1150.02	1.13041	0
4.16949	1	1160	1148.99	0.323297	0
4.17206	4	1142	1147.96	-0.176303	0
4.17463	2	1147	1146.93	0.00212297	0
4.17719	1	1124	1145.9	-0.653194	0
4.17976	1	1092	1144.88	-1.60009	0
4.18233	0	1177	1143.88	0.965484	0
4.1849	0	1117	1142.88	-0.77442	0
4.18747	0	1172	1141.87	0.880043	0
4.19004	1	1128	1140.86	-0.382788	0
4.19261	0	1152	1139.83	0.35843	0
4.19518	0	1150	1138.81	0.330027	0
4.19775	3	1132	1137.78	-0.171917	0
4.20032	1	1133	1136.77	-0.111908	0
4.20288	1	1199	1135.75	1.82665	0
4.20545	2	1186	1134.73	1.48871	0
4.20802	0	1107	1133.73	-0.803438	0
4.21059	1	1099	1132.74	-1.01768	0
4.21316	0	1112	1131.73	-0.591802	0
4.21573	1	1120	1130.74	-0.320838	0
4.2183	1	1122	1129.73	-0.230914	0
4.22087	2	1196	1128.73	1.94523	0
4.22344	1	1132	1127.72	0.12716	0
4.22601	0	1171	1126.72	1.29405	0
4.22857	2	1131	1125.72	0.156955	0
4.23114	0	1116	1124.73	-0.261406	0
4.23371	1	1084	1123.74	-1.2071	0
4.23628	0	1120	1122.74	-0.0820042	0
4.23885	1	1160	1121.75	1.12299	0
4.24142	2	1103	1120.76	-0.53477	0
4.24399	0	1091	1119.76	-0.870853	0
4.24656	1	1120	1118.77	0.0367782	0
4.24913	2	1147	1117.78	0.862852	0
4.2517	0	1106	1116.8	-0.324654	0
4.25426	1	1154	1115.81	1.12417	0
4.25683	2	1143	1114.82	0.833428	0
4.2594	0	1078	1113.85	-1.09178	0
4.26197	3	1074	1112.86	-1.1859	0
4.26454	1	1070	1111.88	-1.28031	0
4.26711	3	1084	1110.91	-0.817212	0
4.26968	0	1113	1109.93	0.0920385	0
4.27225	2	1160	1108.96	1.49858	0
4.27482	1	1121	1108	0.388331	0
4.27739	0	1114	1107.04	0.208634	0
4.27995	0	1062	1106.07	-1.3523	0
4.28252	2	1097	1105.1	-0.24452	0
4.28509	0	1031	1104.13	-2.27762	0
4.28766	1	1098	1103.16	-0.155583	0
4.29023	0	1086	1102.18	-0.490852	0
4.2928	0	1067	1101.21	-1.04724	0
4.29537	1	1098	1100.24	-0.0676292	0
4.29794	1	1048	1099.27	-1.58372	0
4.30051	1	1120	1098.3	0.648468	0
4.30308	1	1132	1097.32	1.03066	0
4.30564	0	1085	1096.36	-0.34475	0
4.30821	4	1136	1095.4	1.20472	0
4.31078	0	1071	1094.44	-0.716137	0
4.31335	1	1087	1093.48	-0.196455	0
4.31592	0	1084	1092.52	-0.258677	0
4.31849	1	1140	1091.57	1.43425	0
4.32106	1	1125	1090.63	1.02471	0
4.32363	0	1023	1089.67	-2.08449	0
4.3262	1	1073	1088.71	-0.479659	0
4.32877	0	995	1087.76	-2.94055	0
4.33133	1	1113	1086.8	0.7852	0
4.3339	0	1109	1085.85	0.69518	0
4.33647	2	1074	1084.9	-0.332453	0
4.33904	1	1067	1083.94	-0.518664	0
4.34161	0	1066	1082.99	-0.520376	0
4.34418	0	1088	1082.04	0.18068	0
4.34675	2	1026	1081.1	-1.72015	0
4.34932	1	1045	1080.16	-1.0877	0
4.35189	0	1105	1079.21	0.775735	0
4.35446	1	994	1078.26	-2.67265	0
4.35702	1	1126	1077.33	1.45056	0
4.35959	1	1040	1076.39	-1.12849	0
4.36216	0	1124	1075.45	1.44812	0
4.36473	1	1071	1074.51	-0.107243	0
4.3673	1	1058	1073.58	-0.478863	0
4.36987	1	1058	1072.64	-0.450161	0
4.37244	0	1057	1071.7	-0.452281	0
4.37501	4	1091	1070.77	0.612519	0
4.37758	1	1048	1069.84	-0.674609	0
4.38015	1	1010	1068.91	-1.85363	0
4.38271	1	1078	1067.98	0.305219	0
4.38528	0	1077	1067.07	0.302675	0
4.38785	0	1062	1066.16	-0.127617	0
4.39042	0	1067	1065.24	0.054004	0
4.39299	0	1074	1064.31	0.295604	0
4.39556	2	1025	1063.38	-1.1989	0
4.39813	0	1098	1062.45	1.07285	0
4.4007	2	1097	1061.52	1.07132	0
4.40327	0	1061	1060.59	0.0126744	0
4.40584	0	1077	1059.67	0.528083	0
4.4084	2	1065	1058.75	0.191408	0
4.41097	1	1085	1057.84	0.82458	0
4.41354	2	1036	1056.92	-0.650038	0
4.41611	2	1052	1056	-0.123291	0
4.41868	1	1038	1055.09	-0.530379	0
4.42125	1	1001	1054.18	-1.68096	0
4.42382	0	1034	1053.28	-0.59963	0
4.42639	0	1039	1052.39	-0.415263	0
4.42896	0	1005	1051.48	-1.46629	0
4.43153	0	1100	1050.58	1.49016	0
4.43409	0	1049	1049.66	-0.0205145	0
4.43666	3	986	1048.75	-1.99827	0
4.43923	1	1022	1047.83	-0.807995	0
4.4418	1	1089	1046.91	1.27531	0
4.44437	1	989	1046	-1.8126	0
4.44694	3	1084	1045.11	1.18119	0
4.44951	2	1053	1044.22	0.270489	0
4.45208	1	1046	1043.32	0.0827115	0
4.45465	0	1037	1042.43	-0.168618	0
4.45722	1	1023	1041.55	-0.579919	0
4.45978	0	1044	1040.67	0.10301	0
4.46235	0	1117	1039.78	2.31039	0
4.46492	1	1062	1038.88	0.709329	0
4.46749	1	1040	1037.99	0.0624527	0
4.47006	1	1092	1037.09	1.66173	0
4.47263	0	1030	1036.19	-0.192735	0
4.4752	0	1003	1035.29	-1.0196	0
4.47777	1	1081	1034.4	1.41723	0
4.48034	0	1011	1033.52	-0.708138	0
4.48291	2	1017	1032.62	-0.489901	0
4.48547	0	1028	1031.73	-0.116236	0
4.48804	2	1002	1030.84	-0.910977	0
4.49061	1	1102	1029.95	2.17046	0
4.49318	0	1029	1029.07	-0.00209298	0
4.49575	0	980	1028.19	-1.53927	0
4.49832	2	1051	1027.31	0.73077	0
4.50089	1	1041	1026.44	0.451404	0
4.50346	2	1017	1025.55	-0.268145	0
4.50603	2	1028	1024.66	0.104045	0
4.5086	0	1029	1023.79	0.16243	0
4.51116	2	1002	1022.92	-0.660947	0
4.51373	3	1089	1022.06	2.02858	0
4.5163	0	1032	1021.2	0.336312	0
4.51887	1	982	1020.33	-1.223	0
4.52144	0	1042	1019.46	0.698317	0
4.52401	1	1063	1018.61	1.3616	0
4.52658	0	1042	1017.74	0.751424	0
4.52915	0	1003	1016.87	-0.437974	0
4.53172	1	982	1016	-1.08492	0
4.53429	0	994	1015.13	-0.670087	0
4.53685	1	1052	1014.25	1.16374	0
4.53942	3	985	1013.38	-0.904237	0
4.54199	1	1005	1012.51	-0.236904	0
4.54456	2	963	1011.64	-1.56747	0
4.54713	0	1039	1010.78	0.875544	0
4.5497	2	1059	1009.93	1.50783	0
4.55227	1	1014	1009.09	0.154312	0
4.55484	1	1004	1008.23	-0.133655	0
4.55741	1	1030	1007.38	0.704847	0
4.55998	2	999	1006.52	-0.238075	0
4.56254	0	1000	1005.68	-0.179492	0
4.56511	0	1009	1004.82	0.131504	0
4.56768	0	1004	1003.97	0.000895707	0
4.57025	2	1031	1003.13	0.868101	0
4.57282	2	992	1002.27	-0.326196	0
4.57539	0	963	1001.41	-1.23779	0
4.57796	0	1047	1000.55	1.4355	0
4.58053	2	1035	999.705	1.09708	0
4.5831	1	1048	998.87	1.51763	0
4.58567	1	1048	998.023	1.5438	0
4.58823	0	1007	997.167	0.309861	0
4.5908	0	998	996.324	0.0530479	0
4.59337	2	1027	995.487	0.983338	0
4.59594	0	1022	994.645	0.855683	0
4.59851	1	976	993.797	-0.569652	0
4.60108	1	986	992.946	-0.221195	0
4.60365	1	1021	992.107	0.904243	0
4.60622	0	962	991.268	-0.94363	0
4.60879	2	1018	990.426	0.864236	0
4.61136	3	959	989.59	-0.987794	0
4.61392	0	988	988.754	-0.0239811	0
4.61649	0	1014	987.914	0.819199	0
4.61906	2	996	987.084	0.282513	0
4.62163	1	965	986.27	-0.6847	0
4.6242	1	991	985.443	0.176532	0
4.62677	1	1010	984.602	0.799174	0
4.62934	0	966	983.773	-0.571847	0
4.63191	1	1046	982.951	1.94947	0
4.63448	1	1037	982.124	1.7041	0
4.63705	1	1017	981.296	1.11957	0
4.63961	2	930	980.464	-1.65479	0
4.64218	2	975	979.634	-0.14841	0
4.64475	1	983	978.81	0.133636	0
4.64732	0	974	977.988	-0.127793	0
4.64989	0	977	977.174	-0.00556907	0
4.65246	0	962	976.366	-0.463169	0
4.65503	5	951	975.551	-0.79612	0
4.6576	3	958	974.725	-0.540355	0
4.66017	1	961	973.893	-0.415899	0
4.66274	1	973	973.067	-0.00213867	0
4.6653	2	1005	972.273	1.03235	0
4.66787	1	936	971.493	-1.16012	0
4.67044	0	929	970.69	-1.36782	0
4.67301	0	1002	969.878	1.01477	0
4.67558	0	978	969.072	0.285481	0
4.67815	1	1035	968.265	2.07436	0
4.68072	3	964	967.447	-0.111011	0
4.68329	0	974	966.623	0.236367	0
4.68586	2	913	965.801	-1.74746	0
4.68843	0	982	964.989	0.54285	0
4.69099	2	992	964.193	0.882873	0
4.69356	2	954	963.392	-0.304088	0
4.69613	2	908	962.587	-1.81153	0
4.6987	0	947	961.782	-0.48034	0
4.70127	0	940	960.98	-0.68428	0
4.70384	2	988	960.19	0.884764	0
4.70641	1	949	959.399	-0.337573	0
4.70898	0	940	958.596	-0.606539	0
4.71155	0	961	957.785	0.10372	0
4.71412	0	951	956.986	-0.194108	0
4.71668	1	936	956.192	-0.659995	0
4.71925	0	950	955.387	-0.17478	0
4.72182	0	948	954.577	-0.213614	0
4.72439	2	925	953.769	-0.945916	0
4.72696	0	943	952.967	-0.324579	0
4.72953	0	946	952.165	-0.200453	0
4.7321	1	930	951.361	-0.700464	0
4.73467	2	956	950.569	0.17565	0
4.73724	0	984	949.776	1.09103	0
4.73981	0	968	948.973	0.611536	0
4.74237	2	894	948.18	-1.81203	0
4.74494	0	960	947.397	0.406769	0
4.74751	1	931	946.607	-0.511509	0
4.75008	1	975	945.81	0.934828	0
4.75265	0	933	945.024	-0.393654	0
4.75522	1	920	944.238	-0.799119	0
4.75779	3	943	943.45	-0.0146385	0
4.76036	1	920	942.666	-0.74726	0
4.76293	3	980	941.877	1.2178	0
4.7655	2	942	941.092	0.0295869	0
4.76806	1	912	940.324	-0.937913	0
4.77063	1	978	939.558	1.22923	0
4.7732	1	898	938.794	-1.36132	0
4.77577	0	933	938.035	-0.164824	0
4.77834	0	940	937.264	0.0892412	0
4.78091	1	950	936.488	0.438378	0
4.78348	0	922	935.712	-0.45159	0
4.78605	1	988	934.93	1.68837	0
4.78862	0	924	934.145	-0.333739	0
4.79119	0	912	933.365	-0.707474	0
4.79375	2	900	932.587	-1.08623	0
4.79632	0	955	931.809	0.750429	0
4.79889	1	902	931.031	-0.966643	0
4.80146	0	917	930.251	-0.437598	0
4.80403	1	974	929.483	1.42642	0
4.8066	2	950	928.715	0.69059	0
4.80917	1	971	927.942	1.3818	0
4.81174	2	975	927.169	1.53181	0
4.81431	1	929	926.4	0.0853044	0
4.81688	1	904	925.642	-0.719813	0
4.81944	0	922	924.886	-0.0950489	0
4.82201	0	926	924.131	0.0614238	0
4.82458	0	914	923.375	-0.310114	0
4.82715	0	941	922.615	0.599348	0
4.82972	1	922	921.848	0.00501516	0
4.83229	0	885	921.076	-1.21268	0
4.83486	0	910	920.305	-0.341599	0
4.83743	1	910	919.536	-0.316102	0
4.84	0	930	918.773	0.368154	0
4.84257	0	927	918.01	0.295272	0
4.84513	0	894	917.244	-0.777386	0
4.8477	2	915	916.484	-0.0490497	0
4.85027	0	873	915.724	-1.44598	0
4.85284	0	939	914.959	0.784553	0
4.85541	0	923	914.197	0.289756	0
4.85798	0	960	913.447	1.50249	0
4.86055	1	873	912.696	-1.34352	0
4.86312	0	856	911.936	-1.91185	0
4.86569	1	865	911.175	-1.57001	0
4.86826	0	929	910.417	0.609691	0
4.87082	0	888	909.665	-0.727025	0
4.87339	0	900	908.914	-0.297131	0
4.87596	0	891	908.164	-0.57502	0
4.87853	0	878	907.414	-0.992674	0
4.8811	0	936	906.659	0.959029	0
4.88367	0	953	905.905	1.52554	0
4.88624	1	914	905.152	0.292656	0
4.88881	1	893	904.4	-0.381491	0
4.89138	0	878	903.649	-0.865601	0
4.89395	1	887	902.899	-0.53384	0
4.89651	0	901	902.157	-0.0385487	0
4.89908	0	850	901.421	-1.76371	0
4.90165	0	880	900.68	-0.697114	0
4.90422	2	897	899.94	-0.0981536	0
4.90679	1	911	899.199	0.390973	0
4.90936	0	850	898.454	-1.66196	0
4.91193	3	917	897.712	0.636961	0
4.9145	1	873	896.982	-0.811672	0
4.91707	1	913	896.257	0.554116	0
4.91964	0	928	895.524	1.06608	0
4.9222	0	889	894.804	-0.194646	0
4.92477	1	875	894.088	-0.645288	0
4.92734	0	955	893.361	1.99458	0
4.92991	1	909	892.628	0.543011	0
4.93248	0	877	891.892	-0.502856	0
4.93505	0	890	891.161	-0.0389151	0
4.93762	1	881	890.431	-0.317746	0
4.94019	2	862	889.703	-0.943551	0
4.94276	0	882	888.973	-0.234802	0
4.94533	0	868	888.24	-0.686996	0
4.94789	2	871	887.516	-0.559609	0
4.95046	0	885	886.802	-0.0605736	0
4.95303	1	890	886.082	0.131341	0
4.9556	2	916	885.353	1.01259	0
4.95817	1	876	884.636	-0.291797	0
4.96074	1	845	883.919	-1.33886	0
4.96331	0	913	883.2	0.98625	0
4.96588	1	878	882.492	-0.151583	0
4.96845	0	826	881.784	-1.94097	0
4.97102	0	882	881.07	0.0313083	0
4.97358	2	858	880.352	-0.763076	0
4.97615	2	867	879.634	-0.42907	0
4.97872	0	890	878.915	0.371559	0
4.98129	1	851	878.194	-0.932201	0
4.98386	2	870	877.487	-0.253827	0
4.98643	0	886	876.79	0.309431	0
4.989	1	836	876.081	-1.38624	0
4.99157	0	864	875.37	-0.386817	0
4.99414	1	880	874.669	0.179697	0
4.99671	2	876	873.963	0.0688152	0
4.99927	0	891	873.252	0.594572	0
5.00184	0	876	872.541	0.116854	0
5.00441	1	823	871.834	-1.70224	0
5.00698	1	837	871.137	-1.17995	0
5.00955	0	860	870.434	-0.355781	0
5.01212	1	922	869.721	1.72173	0
5.01469	1	868	869.015	-0.0344456	0
5.01726	1	849	868.314	-0.662864	0
5.01983	1	883	867.609	0.517944	0
5.0224	0	867	866.906	0.00320465	0
5.02496	1	834	866.208	-1.11528	0
5.02753	2	841	865.512	-0.845251	0
5.0301	3	932	864.816	2.20069	0
5.03267	1	877	864.114	0.435125	0
5.03524	0	855	863.415	-0.287786	0
5.03781	0	860	862.73	-0.0930874	0
5.04038	2	873	862.056	0.370391	0
5.04295	0	909	861.375	1.57962	0
5.04552	1	872	860.677	0.38346	0
5.04809	0	870	859.975	0.339882	0
5.05065	1	795	859.285	-2.27995	0
5.05322	1	937	858.595	2.56139	0
5.05579	2	842	857.9	-0.547947	0
5.05836	2	833	857.205	-0.838667	0
5.06093	0	833	856.513	-0.814662	0
5.0635	1	860	855.827	0.142301	0
5.06607	0	873	855.149	0.604161	0
5.06864	2	775	854.476	-2.85485	0
5.07121	0	866	853.791	0.414876	0
5.07378	0	832	853.101	-0.73155	0
5.07634	1	874	852.413	0.730199	0
5.07891	0	921	851.731	2.28249	0
5.08148	1	850	851.048	-0.0359326	0
5.08405	1	886	850.355	1.19751	0
5.08662	0	813	849.669	-1.28603	0
5.08919	1	866	848.983	0.578266	0
5.09176	2	862	848.299	0.466655	0
5.09433	0	826	847.62	-0.752269	0
5.0969	1	855	846.937	0.275755	0
5.09947	1	848	846.256	0.0598815	0
5.10203	0	842	845.586	-0.123592	0
5.1046	2	842	844.911	-0.100314	0
5.10717	2	851	844.232	0.232013	0
5.10974	2	843	843.557	-0.0191906	0
5.11231	1	842	842.879	-0.0302912	0
5.11488	2	858	842.209	0.539098	0
5.11745	0	848	841.551	0.221465	0
5.12002	0	826	840.893	-0.518185	0
5.12259	2	870	840.23	1.00929	0
5.12516	0	813	839.567	-0.931748	0
5.12772	1	831	838.897	-0.273932	0
5.13029	1	844	838.218	0.199022	0
5.13286	1	824	837.551	-0.472062	0
[truncated: 1,048 more rows]
