# Supplementary material for: Direct energy transfer from photosystem II to photosystem I confers winter sustainability in Scots Pine
Source: Nat Commun. 2020 Dec 15;11:6388. doi: 10.1038/s41467-020-20137-9 (PMC7738668; doi:10.1038/s41467-020-20137-9)
Supplement: Supplementary file 3 — Source Data [file 41467_2020_20137_MOESM3_ESM.zip › Source data file_Bag et al., 2020/Source data file/time resolved fluoresence data/Time resolved decay/Pine_winter_relaxed/Decays_Pine_winter_relaxed_4.txt]

Time	IRF	Exp. data	Th. data	Residuals	Aurocorr
0	5050	99	96.3611	0.26522	0.0289625
0.002569	6194	142	132.434	0.802803	0.028972
0.005138	7613	204	179.794	1.69476	0.0434213
0.007707	9332	255	240.79	0.889835	0.0416696
0.010276	11533	315	318.174	-0.178859	0.00097264
0.012845	13642	412	413.566	-0.0771472	0.0450506
0.015414	16067	504	529.872	-1.15243	0.0328827
0.017983	18809	682	671.917	0.386108	0.0427759
0.020552	21819	879	846	1.11306	0.0171949
0.023121	25339	1099	1054.57	1.3402	0.0084964
0.02569	28512	1348	1298.75	1.34133	0.0219522
0.028259	32235	1623	1583.23	0.98729	0.0395877
0.030828	35704	1922	1912.37	0.219732	0.0349659
0.033397	39267	2332	2291.76	0.833371	0.0366096
0.035966	43083	2670	2721.34	-0.993566	0.0374269
0.038535	45716	3201	3201.55	-0.00967028	0.0371441
0.041104	48192	3709	3733.35	-0.399771	0.0398774
0.043673	51363	4272	4314.21	-0.64575	0.0402596
0.046242	53501	4868	4945.41	-1.10945	0.0404795
0.048811	55298	5672	5616.69	0.73447	0.03654
0.05138	56994	6342	6315.71	0.330137	0.00111525
0.053949	58039	6975	7046.89	-0.860784	0.0125778
0.056518	59159	7745	7806.4	-0.697692	0.0066949
0.059087	60104	8543	8581.84	-0.420184	0.0136046
0.061656	59868	9388	9369.13	0.194755	-0.00414721
0.064225	60116	10028	10162	-1.33787	0.0139051
0.066794	59098	10810	10956.2	-1.40594	0.00631971
0.069363	58039	11826	11751.1	0.689088	0.00385887
0.071932	56739	12634	12535.2	0.878655	0.0240258
0.074501	54989	13366	13303.4	0.541761	0.00466988
0.07707	53004	14112	14049.1	0.52913	0.0120646
0.079639	50900	14856	14762.6	0.766306	0.00716661
0.082208	48099	15441	15442.7	-0.0135802	-0.0104865
0.084777	45991	15985	16084.9	-0.790376	0.0274197
0.087346	42758	16688	16685	0.0230416	0.0271366
0.089915	40671	17398	17241.3	1.18777	-0.0239085
0.092484	37999	17759	17748.6	0.07822	0.0151778
0.095053	35999	18299	18208.5	0.669172	0.001197
0.097622	33670	18684	18619	0.475631	0.00123011
0.100191	31846	19202	18982.5	1.58409	0.0219586
0.10276	29956	19505	19305.4	1.4289	0.00879769
0.105329	28527	19545	19590.1	-0.322942	-0.0081997
0.107898	27125	19967	19840.5	0.89498	0.0278091
0.110467	25905	20492	20059.1	3.02376	-0.000527244
0.113036	24893	20214	20250.5	-0.256793	0.0102483
0.115605	23878	20466	20418.7	0.33046	-0.00249356
0.118174	23264	20489	20568.3	-0.553668	0.0220851
0.120743	22338	20813	20701.1	0.775932	0.00811938
0.123312	21145	20761	20820.4	-0.412539	-0.0179387
0.125881	20626	21050	20928.1	0.840045	0.0137205
0.12845	20183	21060	21027.3	0.225149	0.0307758
0.131019	19280	21086	21118	-0.220357	-0.010059
0.133588	18787	21348	21194.8	1.04864	0.00549774
0.136157	18425	21474	21261.5	1.44988	0.0282639
0.138726	17527	21656	21324.5	2.25249	-0.00564702
0.141295	16979	21571	21380	1.30078	0.0303113
0.143864	16522	21701	21427.4	1.85746	0.0379084
0.146433	15766	21702	21471.1	1.56728	-0.0033188
0.149002	15323	21455	21507.2	-0.356449	0.0143862
0.151571	14863	21661	21534.1	0.862244	0.0110368
0.15414	14010	21946	21555.5	2.63604	-0.0145687
0.156709	13477	21668	21569.5	0.669129	-0.0244901
0.159278	12959	21629	21576.4	0.357788	0.0113917
0.161847	12421	21643	21578.4	0.438776	0.0112603
0.164416	11962	21513	21571.9	-0.401909	0.0190772
0.166985	11577	21651	21556.4	0.642671	0.00930439
0.169554	11008	21878	21535	2.31925	-0.0237497
0.172123	10477	21451	21507.6	-0.386193	0.0144191
0.174692	9816	21214	21474.8	-1.79088	0.0469453
0.177261	9349	21287	21438	-1.03526	0.0179414
0.17983	8935	21259	21396	-0.939828	0.0108952
0.182399	8394	21336	21347.4	-0.0780081	-0.00395477
0.184968	7773	21235	21291.4	-0.386705	0.00375945
0.187537	7323	21133	21228.7	-0.658534	0.000717934
0.190106	6875	20977	21161.8	-1.27572	0.0236674
0.192675	6489	21029	21089.7	-0.418468	-0.0158147
0.195244	5990	21111	21010.7	0.690561	0.00929938
0.197813	5535	20926	20925.7	0.00228178	0.023325
0.200382	5072	20827	20836.3	-0.0647588	-0.0020999
0.202951	4760	20817	20743.3	0.511115	0.00559495
0.20552	4563	20525	20645.8	-0.843482	0.00500034
0.208089	4060	20503	20543.5	-0.282721	0.0122485
0.210658	3730	20323	20436.6	-0.796629	0.0168328
0.213227	3476	20333	20326.6	0.0451594	-0.0176709
0.215796	3087	20260	20215.7	0.311347	0.0440796
0.218365	2897	20045	20102	-0.402764	-0.00563356
0.220934	2649	19749	19984.5	-1.67549	0.0290894
0.223503	2508	19844	19865.1	-0.149962	0.0356722
0.226072	2254	19420	19743.5	-2.32144	0.00481633
0.228641	2158	19375	19620.2	-1.76154	0.0393093
0.23121	2037	19279	19496.4	-1.56569	-0.012913
0.233779	1940	19237	19372.4	-0.97658	0.00490119
0.236348	1862	18969	19248.2	-2.02705	0.0033494
0.238917	1804	19298	19124	1.25274	0.00235837
0.241486	1646	18837	19000.9	-1.19396	0.0315807
0.244055	1702	18697	18878.8	-1.32932	0.0260662
0.246624	1686	18648	18757.9	-0.804934	0.0275015
0.249193	1645	18708	18638.5	0.508197	0.0151197
0.251762	1625	18328	18519.7	-1.41594	0.0022641
0.254331	1649	18370	18402.5	-0.240077	0.0226489
0.2569	1626	18474	18288.1	1.3676	-0.0107253
0.259469	1649	17948	18175.4	-1.69763	0.0232493
0.262038	1683	18166	18064.3	0.754217	0.0179861
0.264607	1669	17920	17955.3	-0.263995	-0.0285899
0.267176	1665	17846	17848.3	-0.0171351	-0.00272044
0.269745	1691	17774	17743.1	0.231514	0.000738961
0.272314	1727	17665	17640.3	0.18607	0.0282595
0.274883	1715	17346	17539.3	-1.46736	0.0345517
0.277452	1795	17430	17439.7	-0.0734959	0.00588257
0.280021	1713	17427	17341.9	0.644357	-0.0129189
0.28259	1709	17105	17246.2	-1.07993	0.0108719
0.285159	1772	17032	17152.2	-0.921364	0.00644232
0.287728	1782	16873	17060.2	-1.44151	0.0263768
0.290297	1735	16716	16969.5	-1.96073	0.020704
0.292866	1782	16760	16879.3	-0.921795	0.0094937
0.295435	1792	16670	16791	-0.93741	0.00518878
0.298004	1718	16805	16704.6	0.77425	-0.0167185
0.300573	1739	16353	16619.1	-2.08107	0.0256468
0.303142	1753	16276	16534.9	-2.02899	0.03192
0.305711	1757	16617	16452.2	1.27821	0.00224162
0.30828	1714	16116	16370.2	-2.00207	0.0336917
0.310849	1692	16237	16288.8	-0.406368	-0.00759835
0.313418	1638	16264	16208.9	0.432296	0.0412359
0.315987	1667	15902	16130.2	-1.80987	0.0203698
0.318556	1658	15938	16052.3	-0.905414	-0.0111358
0.321125	1657	15848	15974.8	-1.00755	-0.0163855
0.323694	1647	15747	15897.8	-1.20147	-0.00631287
0.326263	1570	15886	15821.6	0.511008	0.018707
0.328832	1579	15836	15746.7	0.709747	-0.00522196
0.331401	1517	15460	15672.8	-1.71112	0.0328745
0.33397	1534	15417	15599.7	-1.47159	0.00783754
0.336539	1593	15575	15526.9	0.385508	0.0166714
0.339108	1496	15424	15454.4	-0.245137	0.0213029
0.341677	1529	15019	15382.5	-2.9663	0.0120334
0.344246	1464	15317	15311.3	0.0460972	0.0234169
0.346815	1500	15087	15241.7	-1.2598	0.0213449
0.349384	1472	15037	15172.8	-1.10735	0.0211816
0.351953	1462	15172	15104.2	0.550405	0.00851958
0.354522	1453	15025	15036.2	-0.0917794	0.0180998
0.357091	1449	14991	14969	0.179723	0.01703
0.35966	1430	14854	14902.7	-0.399681	0.00693669
0.362229	1374	14957	14837	0.981275	0.00410019
0.364798	1457	14735	14772	-0.304647	0.00140543
0.367367	1426	14714	14707.7	0.0517581	-0.00402627
0.369936	1454	14486	14644.1	-1.31334	0.0631377
0.372505	1412	14435	14580.6	-1.21198	0.0348551
0.375074	1381	14514	14518.3	-0.0355286	0.0419057
0.377643	1488	14351	14457.2	-0.88678	-0.0101122
0.380212	1459	14267	14396.9	-1.08795	0.028599
0.382781	1409	14500	14337.2	1.35161	0.0363704
0.38535	1377	14409	14277.7	1.09396	0.0142972
0.387919	1414	14215	14219.6	-0.0385705	0.0305363
0.390488	1403	14202	14162.9	0.3282	0.0527956
0.393057	1478	14197	14106.1	0.762826	-0.00946993
0.395626	1430	14080	14049.3	0.259006	0.0199207
0.398195	1462	14140	13993.2	1.23468	0.0173575
0.400764	1468	13991	13938.1	0.447506	-0.00105422
0.403333	1457	13882	13884.2	-0.018848	0.0243172
0.405902	1427	13841	13831.2	0.0830156	0.0197007
0.408471	1515	13942	13778.7	1.38268	-0.0101189
0.41104	1407	13632	13727.2	-0.815083	0.0276192
0.413609	1461	13670	13676.1	-0.0522197	0.0203856
0.416178	1478	13532	13625.3	-0.801904	0.0498818
0.418747	1499	13745	13575.5	1.44541	0.0320677
0.421316	1481	13555	13526.1	0.247878	0.0141255
0.423885	1414	13571	13476.9	0.80812	0.029727
0.426454	1533	13288	13428.8	-1.22125	0.0118288
0.429023	1446	13397	13381.6	0.133147	-0.0112835
0.431592	1511	13290	13334.9	-0.389304	0.0364696
0.434161	1531	13219	13287.9	-0.59961	0.00497624
0.43673	1552	13225	13242	-0.147801	0.0149129
0.439299	1604	13142	13196.8	-0.478235	0.0169587
0.441868	1552	13042	13152	-0.963243	-0.0257957
0.444437	1654	13028	13108.4	-0.704622	-0.000885781
0.447006	1561	12930	13065.7	-1.19351	0.00816006
0.449575	1639	13044	13024.1	0.174534	-0.00291971
0.452144	1676	13214	12982.8	2.01096	0.0220254
0.454713	1606	12980	12942.4	0.329699	0.0197502
0.457282	1747	12923	12902.5	0.18065	0.0434742
0.459851	1757	12850	12862.8	-0.112924	-0.00394889
0.46242	1740	12721	12824.5	-0.917595	0.044466
0.464989	1744	12638	12786.3	-1.31897	0.0285076
0.467558	1751	13000	12749.1	2.20034	0.014936
0.470127	1744	12634	12713.6	-0.708349	0.0168432
0.472696	1780	12749	12678.3	0.625888	-0.0111468
0.475265	1688	12523	12643.2	-1.07396	0.0192147
0.477834	1660	12586	12608.4	-0.199696	0.0552485
0.480403	1761	12637	12573.9	0.561043	0.00898494
0.482972	1634	12469	12540	-0.635657	-0.00505233
0.485541	1675	12587	12505.7	0.724258	-0.00160073
0.48811	1659	12534	12470.8	0.564504	0.00345061
0.490679	1621	12492	12436.8	0.493482	0.0367875
0.493248	1671	12300	12403	-0.928332	0.0299778
0.495817	1581	12649	12368.7	2.49245	-0.00312274
0.498386	1636	12528	12334.9	1.72482	0.00860523
0.500955	1585	12485	12301.1	1.64573	-0.0045984
0.503524	1445	12233	12267.7	-0.314037	0.00235096
0.506093	1506	12433	12234.3	1.78167	0.0267453
0.508662	1391	12161	12201	-0.362847	-0.0156804
0.511231	1305	12111	12168	-0.51768	0.0309347
0.5138	1300	12043	12133.6	-0.825188	-0.00330176
0.516369	1241	12213	12098.8	1.03318	0.00746176
0.518938	1232	12044	12063.9	-0.1816	0.0178095
0.521507	1112	12151	12027.7	1.11879	0.034152
0.524076	1096	11988	11991.1	-0.028042	0.0333584
0.526645	1072	11846	11954.4	-0.995958	-0.0109089
0.529214	1046	11832	11917.6	-0.786924	-0.0015139
0.531783	1013	11833	11880.1	-0.432955	0.062803
0.534352	977	12019	11841.9	1.61526	0.0181222
0.536921	921	11990	11803.9	1.69939	0.0331546
0.53949	876	11969	11766	1.85537	0.00574562
0.542059	853	11786	11728.1	0.533306	0.0121011
0.544628	793	11732	11690.1	0.387237	-0.0239879
0.547197	750	11581	11651.7	-0.656628	0.0213096
0.549766	747	11750	11612.9	1.2651	0.00762122
0.552335	742	11777	11574	1.87094	-0.00159435
0.554904	700	11726	11534.8	1.76564	0.0160545
0.557473	709	11537	11495.3	0.38866	-0.0114791
0.560042	674	11345	11455.8	-1.04066	0.00310831
0.562611	665	11366	11416.9	-0.477292	0.0141731
0.56518	647	11168	11378	-1.98727	0.0110419
0.567749	591	11364	11339.3	0.231375	0.0308823
0.570318	610	11277	11300.9	-0.224927	-0.0135628
0.572887	557	11545	11262.5	2.62913	-0.039211
0.575456	583	11284	11224.3	0.561992	0.0110064
0.578025	455	11240	11185.9	0.510541	0.00500772
0.580594	487	11249	11147.6	0.956506	-0.00653395
0.583163	500	11022	11109.4	-0.832191	0.00505597
0.585732	500	10980	11071.3	-0.871693	-0.00804886
0.588301	476	11194	11032.8	1.52379	-0.0158008
0.59087	469	10815	10993.9	-1.71982	0.0272492
0.593439	479	11071	10955.8	1.09486	-0.0028414
0.596008	481	10791	10918.3	-1.22556	-0.0030539
0.598577	445	10949	10881	0.649816	0.000113581
0.601146	401	10818	10843.8	-0.248259	0.00551079
0.603715	409	10657	10807.1	-1.45366	0.0232116
0.606284	407	10826	10770.8	0.530732	0.0342107
0.608853	394	10848	10734.5	1.0897	-0.0152618
0.611422	385	10748	10697.9	0.483719	0.016993
0.613991	363	10745	10661.3	0.807898	-0.0219932
0.61656	352	10482	10625.1	-1.39758	-0.00331585
0.619129	322	10588	10589.2	-0.0111799	-0.00438465
0.621698	345	10508	10553.4	-0.442522	0.0070164
0.624267	327	10551	10517.6	0.324814	-0.00722894
0.626836	312	10651	10481.9	1.63807	0.000645086
0.629405	323	10405	10446.2	-0.404325	0.0281074
0.631974	291	10330	10410.8	-0.795439	0.0157306
0.634543	303	10526	10375.8	1.46373	0.00231238
0.637112	301	10525	10340.9	1.7949	0.0251305
0.639681	283	10463	10306.2	1.53315	0.0236324
0.64225	265	10317	10271.6	0.446734	0.0154959
0.644819	271	10144	10237.2	-0.925654	0.000898569
0.647388	265	10094	10203.2	-1.08725	-0.00453014
0.649957	255	10163	10169.4	-0.0630333	0.0352697
0.652526	245	10075	10135.5	-0.602287	0.0320547
0.655095	243	9952	10101.8	-1.50118	0.00399523
0.657664	240	9996	10068.4	-0.723758	0.00361664
0.660233	239	10073	10035.1	0.377463	-0.00578546
0.662802	229	9969	10002	-0.330346	0.00942633
0.665371	203	10061	9969.04	0.916847	-0.00524605
0.66794	183	9925	9936.34	-0.113797	0.00316239
0.670509	205	9900	9903.89	-0.0390532	0.00141002
0.673078	209	9910	9871.6	0.385763	0.00783694
0.675647	203	9766	9839.24	-0.741095	0.0288972
0.678216	187	9846	9806.75	0.395558	0.0487505
0.680785	195	9734	9774.59	-0.411397	-0.0119226
0.683354	181	9621	9742.95	-1.24328	0.0310009
0.685923	155	9664	9711.55	-0.483733	0.0291222
0.688492	184	9650	9680.22	-0.307589	0.00476606
0.691061	182	9557	9649.06	-0.94171	0.0264583
0.69363	162	9625	9618.09	0.0704747	0.0112387
0.696199	143	9554	9587.01	-0.337725	-8.53141e-05
0.698768	164	9408	9556.24	-1.52832	0.00388067
0.701337	187	9569	9525.95	0.440056	0.00865841
0.703906	161	9437	9495.69	-0.604188	0.0194226
0.706475	170	9531	9465.32	0.672743	0.0100724
0.709044	166	9411	9435.24	-0.249893	0.0254875
0.711613	170	9230	9405.8	-1.82984	0.0330278
0.714182	147	9494	9376.54	1.20545	-0.00168788
0.716751	147	9236	9347.36	-1.15871	0.0236908
0.71932	143	9133	9318.43	-1.94028	-0.0162382
0.721889	167	9355	9289.7	0.675154	-0.00692582
0.724458	156	9364	9261	1.06444	-0.0135525
0.727027	144	9284	9232.3	0.536588	-0.00134228
0.729596	144	9131	9203.79	-0.761771	0.0144664
0.732165	158	9076	9175.69	-1.04643	0.00357651
0.734734	130	9124	9147.9	-0.250214	0.0336521
0.737303	147	9010	9120.09	-1.15985	-0.0217215
0.739872	155	9046	9092.38	-0.487694	-0.00883882
0.742441	127	9041	9064.99	-0.252326	-0.0245712
0.74501	128	8896	9037.66	-1.50196	0.0034215
0.747579	119	8933	9010.45	-0.819422	0.00539406
0.750148	133	8934	8983.64	-0.525136	0.0216643
0.752717	107	8761	8956.82	-2.09206	-0.000907039
0.755286	135	8965	8929.94	0.370291	0.0122402
0.757855	138	8724	8903.18	-1.91842	-0.0286092
0.760424	106	8958	8876.67	0.859353	6.46643e-05
0.762993	110	8943	8850.23	0.981009	-0.00162832
0.765562	107	8724	8824.02	-1.07089	0.0201555
0.768131	123	8738	8798.26	-0.644646	-0.020808
0.7707	112	8827	8772.4	0.581195	0.0294205
0.773269	118	8656	8746.46	-0.972242	-0.0120431
0.775838	122	8781	8720.71	0.643368	-0.040516
0.778407	97	8782	8695.27	0.925466	0.0417758
0.780976	128	8571	8670.05	-1.06989	-0.0402635
0.783545	122	8568	8644.96	-0.831408	-0.0239708
0.786114	118	8498	8620.11	-1.32458	0.023843
0.788683	85	8637	8595.23	0.449468	0.0053919
0.791252	97	8574	8570.58	0.0369022	0.00935045
0.793821	91	8478	8546.31	-0.741924	0.0249301
0.79639	99	8516	8522.09	-0.0659704	0.00893751
0.798959	94	8643	8497.66	1.56329	0.0142279
0.801528	82	8458	8473.22	-0.165469	0.00302264
0.804097	105	8546	8448.99	1.04937	0.0329096
0.806666	80	8350	8424.96	-0.820283	0.0101145
0.809235	83	8505	8401.1	1.12665	-0.000528164
0.811804	82	8400	8377.25	0.248212	0.0300359
0.814373	91	8448	8353.66	1.02641	-0.0111111
0.816942	95	8252	8330.19	-0.860701	-0.0048947
0.819511	90	8318	8306.67	0.124218	-0.0104831
0.82208	75	8488	8283.33	2.22156	0.0146627
0.824649	80	8458	8260.22	2.15059	0.0155295
0.827218	84	8150	8237.37	-0.967764	0.0230957
0.829787	87	8195	8214.64	-0.216907	-0.00443128
0.832356	83	8200	8191.85	0.0899629	-0.00405484
0.834925	86	8109	8169.13	-0.667696	-0.00971173
0.837494	85	8141	8146.62	-0.062337	0.00123603
0.840063	89	8292	8124.33	1.84136	-0.00336018
0.842632	68	8107	8102.15	0.0538721	0.00929206
0.845201	68	8069	8080.1	-0.123522	0.0138545
0.84777	57	8003	8058.19	-0.616932	-0.00549452
0.850339	68	8167	8036.43	1.44482	0.0222638
0.852908	82	8029	8014.63	0.160389	0.0602704
0.855477	76	7939	7992.76	-0.603379	0.0395286
0.858046	50	7906	7970.93	-0.730244	0.031456
0.860615	69	7986	7949.25	0.411188	-0.00937551
0.863184	46	7969	7927.94	0.459903	-0.0209978
0.865753	84	7854	7906.81	-0.595952	-0.0218455
0.868322	52	7857	7885.51	-0.321686	0.0134061
0.870891	68	7984	7864.27	1.33995	-0.00810677
0.87346	63	7871	7843.13	0.314157	0.0192268
0.876029	54	7813	7822.26	-0.104731	0.0438425
0.878598	59	7820	7801.55	0.208657	0.000125361
0.881167	61	7828	7780.82	0.533204	0.0248481
0.883736	63	7790	7760.3	0.336471	-0.0230452
0.886305	56	7714	7739.77	-0.293432	-0.0150276
0.888874	71	7830	7719.33	1.25074	0.0193159
0.891443	48	7558	7699.06	-1.62257	-0.00605863
0.894012	41	7490	7678.94	-2.18318	0.0642048
0.896581	54	7706	7658.9	0.536585	0.0233602
0.89915	43	7699	7639.03	0.683502	0.00378264
0.901719	56	7687	7619.17	0.773615	-0.00513467
0.904288	50	7630	7599.16	0.353022	0.0066704
0.906857	45	7530	7579.32	-0.568394	-0.00703328
0.909426	43	7441	7559.62	-1.3751	-0.00824383
0.911995	45	7421	7540.05	-1.38198	0.047023
0.914564	46	7580	7520.65	0.681724	0.0178414
0.917133	42	7520	7501.25	0.216258	-0.00909428
0.919702	36	7295	7481.89	-2.18811	0.00216427
0.922271	49	7581	7462.64	1.35939	0.00521484
0.92484	32	7533	7443.52	1.03093	0.028728
0.927409	43	7320	7424.48	-1.22113	-0.0121123
0.929978	37	7348	7405.45	-0.670192	-0.00859188
0.932547	33	7295	7386.59	-1.0723	0.00694438
0.935116	39	7288	7367.78	-0.934577	-0.014303
0.937685	29	7132	7349.04	-2.56995	0.0294409
0.940254	38	7169	7330.42	-1.90651	0.0100565
0.942823	36	7423	7311.83	1.29037	0.00866681
0.945392	40	7246	7293.34	-0.556149	-0.00713562
0.947961	43	7283	7274.92	0.0946919	-0.00155606
0.95053	40	7442	7256.59	2.14924	0.00652227
0.953099	51	7277	7238.42	0.452224	0.000111435
0.955668	34	7326	7220.37	1.23409	0.00802642
0.958237	30	6998	7202.47	-2.44425	-0.0124789
0.960806	31	7131	7184.66	-0.635484	-0.00190478
0.963375	33	7167	7167.01	-0.000103818	-0.0399183
0.965944	31	7103	7149.37	-0.550184	-0.016329
0.968513	33	7176	7131.62	0.523838	-0.00191938
0.971082	28	7119	7113.94	0.0599311	-0.0239651
0.973651	35	7164	7096.38	0.79887	0.0339269
0.97622	36	7124	7078.92	0.534158	0.00457438
0.978789	29	6962	7061.53	-1.19291	-0.0169214
0.981358	36	7016	7044.22	-0.336859	0.0228508
0.983927	37	7001	7027.01	-0.310831	-0.0139181
0.986496	20	7051	7009.95	0.488844	0.0234756
0.989065	30	7015	6992.92	0.263567	-0.0106746
0.991634	29	7047	6975.98	0.845964	0.0158785
0.994203	26	7004	6959.19	0.535471	-0.00495182
0.996772	28	6850	6942.32	-1.11545	-0.018773
0.999341	21	6950	6925.48	0.294134	-0.00866361
1.00191	28	6926	6908.8	0.206683	-0.00094282
1.00448	17	6770	6892.17	-1.48478	-0.0042217
1.00705	25	6765	6875.6	-1.34474	-0.00107134
1.00962	30	6912	6859.08	0.636563	-0.0143237
1.01219	22	6905	6842.63	0.750582	-0.0197846
1.01476	23	6837	6826.22	0.130329	0.00600282
1.01732	25	6807	6809.88	-0.0349176	-0.0200975
1.01989	30	6631	6793.73	-1.9984	0.0117613
1.02246	20	6805	6777.63	0.331807	0.0275861
1.02503	30	6718	6761.54	-0.531195	0.0313254
1.0276	16	6708	6745.55	-0.458518	0.0236448
1.03017	27	6809	6729.7	0.960974	-0.0293597
1.03274	18	6697	6713.88	-0.206279	0.0362503
1.03531	25	6785	6698.13	1.05465	-0.00644117
1.03788	22	6689	6682.41	0.0806157	0.0100439
1.04045	14	6687	6666.73	0.247831	-0.0102836
1.04301	18	6668	6651.15	0.206356	0.0279662
1.04558	16	6553	6635.62	-1.02067	-0.0156522
1.04815	12	6789	6620.2	2.0487	0.0243229
1.05072	16	6521	6604.74	-1.037	-0.0294639
1.05329	19	6518	6589.32	-0.883409	0.0115598
1.05586	22	6575	6573.99	0.012459	0.0067838
1.05843	20	6472	6558.68	-1.07743	0.0132742
1.061	19	6499	6543.44	-0.551288	0.00592419
1.06357	16	6580	6528.35	0.63678	0.00287987
1.06614	12	6515	6513.37	0.0201566	0.0227946
1.0687	12	6440	6498.47	-0.728623	0.0105575
1.07127	17	6438	6483.6	-0.568371	0.0137927
1.07384	13	6588	6468.76	1.46907	-0.000902538
1.07641	13	6398	6453.92	-0.699072	-0.03322
1.07898	10	6363	6439.11	-0.954111	-0.00460901
1.08155	26	6344	6424.41	-1.00958	0.0042838
1.08412	19	6417	6409.79	0.0899868	0.0126017
1.08669	14	6405	6395.2	0.122486	-0.012464
1.08926	15	6255	6380.65	-1.58871	-0.0420585
1.09183	13	6345	6366.29	-0.267246	-0.0133471
1.09439	22	6368	6352.06	0.199755	0.0040147
1.09696	11	6401	6337.78	0.790191	-0.0123977
1.09953	13	6326	6323.52	0.0311805	0.0263588
1.1021	15	6300	6309.32	-0.117376	0.0102431
1.10467	11	6340	6295.24	0.562187	0.00238603
1.10724	10	6258	6281.19	-0.293169	-0.00509053
1.10981	10	6325	6267.13	0.727665	-0.022753
1.11238	15	6119	6253.16	-1.71507	-0.0209215
1.11495	10	6231	6239.23	-0.104279	-0.00516373
1.11752	11	6252	6225.32	0.337457	-0.0239916
1.12008	9	6049	6211.46	-2.08882	0.00488293
1.12265	16	5992	6197.71	-2.65741	0.00235098
1.12522	13	6125	6184.01	-0.753987	-0.0301676
1.12779	11	6061	6170.33	-1.40437	-0.000315498
1.13036	11	6283	6156.71	1.59326	-0.0140215
1.13293	10	6042	6143.19	-1.30182	-0.00394786
1.1355	10	6081	6129.76	-0.625298	0.0132634
1.13807	13	6112	6116.34	-0.0555114	0.0056397
1.14064	17	6097	6102.95	-0.076247	0.0153839
1.14321	7	6140	6089.61	0.643043	-0.0109072
1.14577	11	6098	6076.32	0.277632	-0.0272131
1.14834	7	6144	6063.11	1.03193	-0.00826712
1.15091	9	5954	6050.02	-1.24441	-0.0119067
1.15348	8	6078	6036.92	0.526903	-0.0202384
1.15605	9	6031	6023.82	0.0924446	-0.0228269
1.15862	7	6029	6010.77	0.234762	-0.0211326
1.16119	12	5897	5997.76	-1.31213	0.0223426
1.16376	12	6036	5984.81	0.658848	-0.0072029
1.16633	10	5937	5971.92	-0.453181	0.0201065
1.1689	7	5897	5959.07	-0.808286	0.0295532
1.17146	7	5932	5946.3	-0.185716	0.00780232
1.17403	7	5992	5933.63	0.754033	0.0087398
1.1766	11	5973	5920.99	0.672984	0.00573871
1.17917	6	5974	5908.35	0.849429	-0.0207179
1.18174	9	5946	5895.73	0.651955	0.000313658
1.18431	9	5756	5883.16	-1.67609	0.0315103
1.18688	15	5881	5870.68	0.134525	-0.0375301
1.18945	19	5957	5858.24	1.27952	-0.00454973
1.19202	15	5822	5845.84	-0.312421	-0.0234163
1.19459	8	5921	5833.51	1.137	-0.00924969
1.19715	5	5829	5821.29	0.100991	-0.00317452
1.19972	14	5795	5809.2	-0.186583	-0.0194211
1.20229	10	5838	5797.15	0.534601	0.015492
1.20486	11	5649	5785.04	-1.80997	-0.0029179
1.20743	13	5683	5772.88	-1.19225	0.00904508
1.21	9	5744	5760.83	-0.222013	0.00715712
1.21257	7	5788	5748.86	0.514403	-0.00807963
1.21514	11	5732	5736.92	-0.0650418	0.00131672
1.21771	8	5691	5725.05	-0.451415	-0.0110142
1.22028	5	5668	5713.21	-0.60047	-0.0100768
1.22284	11	5572	5701.35	-1.73287	-0.0352737
1.22541	7	5636	5689.56	-0.713443	0.00126008
1.22798	14	5616	5677.82	-0.824944	0.0146661
1.23055	6	5650	5666.08	-0.213861	-0.0260864
1.23312	12	5683	5654.4	0.379338	-0.0216889
1.23569	10	5628	5642.8	-0.197233	0.00661591
1.23826	8	5637	5631.26	0.0764484	-0.0213148
1.24083	6	5613	5619.76	-0.0901678	0.0014592
1.2434	6	5509	5608.28	-1.33757	-0.00101796
1.24597	10	5553	5596.88	-0.588787	-0.0271197
1.24853	7	5588	5585.48	0.033757	0.00352265
1.2511	10	5524	5574.08	-0.673844	-0.0124094
1.25367	10	5530	5562.72	-0.439948	0.0112979
1.25624	5	5618	5551.43	0.888144	-0.0050956
1.25881	4	5435	5540.2	-1.42694	-0.00264141
1.26138	5	5592	5529.01	0.842377	-0.00216428
1.26395	8	5540	5517.88	0.297169	-0.00949822
1.26652	7	5452	5506.75	-0.741458	-0.00311855
1.26909	7	5420	5495.6	-1.02689	0.0212642
1.27166	5	5567	5484.5	1.10573	-0.0414022
1.27422	6	5414	5473.48	-0.80834	-0.0232259
1.27679	12	5472	5462.52	0.128221	-0.001637
1.27936	5	5471	5451.58	0.262512	0.00982876
1.28193	10	5426	5440.67	-0.199167	0.0556779
1.2845	6	5423	5429.79	-0.0922643	0.00188749
1.28707	4	5513	5419.02	1.26573	-0.0219432
1.28964	11	5311	5408.27	-1.33476	0.00548481
1.29221	6	5404	5397.55	0.0877834	0.00539645
1.29478	7	5268	5386.86	-1.63764	-0.0269913
1.29735	3	5423	5376.17	0.63599	-0.00345739
1.29991	8	5441	5365.55	1.02283	0.00905139
1.30248	6	5262	5354.99	-1.28198	0.008212
1.30505	5	5422	5344.44	1.05338	-0.00932545
1.30762	4	5368	5333.89	0.465605	-0.000551775
1.31019	6	5305	5323.39	-0.252462	0.0258323
1.31276	11	5305	5312.95	-0.109186	0.0250912
1.31533	6	5281	5302.53	-0.296226	-0.00824719
1.3179	8	5413	5292.12	1.64298	0.0224553
1.32047	5	5334	5281.77	0.715211	-0.0144095
1.32304	8	5187	5271.51	-1.17341	0.00780381
1.3256	11	5147	5261.29	-1.59302	0.0178714
1.32817	7	5109	5251.07	-1.98766	-0.00438106
1.33074	6	5292	5240.88	0.702699	-0.0166714
1.33331	4	5181	5230.73	-0.690887	0.004963
1.33588	5	5278	5220.67	0.789182	0.0291556
1.33845	4	5258	5210.62	0.653353	-0.00739799
1.34102	7	5301	5200.57	1.3794	0.0244288
1.34359	7	5200	5190.52	0.131464	0.00187329
1.34616	7	5191	5180.5	0.145755	0.0192469
1.34873	11	5135	5170.51	-0.495607	-0.0140484
1.35129	1	5083	5160.59	-1.08825	-0.0236552
1.35386	7	5167	5150.72	0.226473	-0.00595375
1.35643	5	5096	5140.89	-0.628848	0.00250135
1.359	7	5074	5131.13	-0.801971	-0.0111871
1.36157	6	5220	5121.34	1.36559	-0.0129067
1.36414	6	5198	5111.55	1.19913	-0.0384696
1.36671	8	5028	5101.83	-1.04114	-0.00627994
1.36928	11	5051	5092.14	-0.578878	-0.00757041
1.37185	4	5108	5082.5	0.35684	-0.0231915
1.37442	2	5060	5072.88	-0.181032	-0.0247655
1.37698	8	4997	5063.31	-0.938061	-0.0237627
1.37955	1	5165	5053.82	1.54702	-0.0137951
1.38212	3	4928	5044.32	-1.65692	-0.0103154
1.38469	4	4926	5034.76	-1.54967	-0.0296288
1.38726	4	5005	5025.28	-0.286691	-0.0107351
1.38983	6	5174	5015.82	2.19905	-0.00412335
1.3924	7	5086	5006.35	1.11684	0.0100155
1.39497	5	5098	4996.94	1.41536	0.00958581
1.39754	2	4932	4987.58	-0.791393	-0.014952
1.40011	0	5049	4978.27	0.995469	-0.0203481
1.40267	5	4905	4969.01	-0.913966	-0.048178
1.40524	2	5028	4959.77	0.962193	-0.0172763
1.40781	5	4985	4950.52	0.488402	0.00930019
1.41038	4	4933	4941.25	-0.117448	0.017933
1.41295	5	4975	4932.04	0.609036	-0.0202584
1.41552	4	4828	4922.89	-1.36559	-0.0355324
1.41809	3	4955	4913.76	0.585826	0.0224178
1.42066	6	4925	4904.69	0.289441	-0.0474777
1.42323	4	4922	4895.64	0.375706	-0.0174957
1.4258	5	4919	4886.62	0.461627	-0.0361246
1.42836	3	4856	4877.62	-0.31022	-0.0281712
1.43093	9	4872	4868.66	0.047849	-0.0159204
1.4335	4	4977	4859.74	1.66214	-0.033337
1.43607	6	4806	4850.84	-0.646768	-0.0104016
1.43864	6	4891	4841.96	0.701251	-0.0118728
1.44121	6	4889	4833.14	0.79886	0.00337682
1.44378	7	4822	4824.36	-0.034012	0.0223891
1.44635	11	4943	4815.58	1.81231	-0.0390199
1.44892	3	4846	4806.85	0.562413	-0.00510901
1.45149	5	4783	4798.14	-0.218945	-0.0166174
1.45405	3	4827	4789.47	0.540115	-0.00342627
1.45662	2	4668	4780.88	-1.65211	-0.0176332
1.45919	6	4719	4772.26	-0.775365	-0.0225418
1.46176	4	4798	4763.62	0.496292	-0.00345042
1.46433	7	4771	4755.01	0.231521	0.00481105
1.4669	8	4827	4746.4	1.16013	-0.00630818
1.46947	5	4671	4737.85	-0.978074	-0.0216279
1.47204	1	4808	4729.34	1.1344	-0.00932668
1.47461	6	4675	4720.88	-0.670942	0.0061903
1.47718	4	4694	4712.47	-0.269574	-0.0262418
1.47974	8	4736	4704.07	0.464019	0.0192347
1.48231	3	4613	4695.63	-1.21656	-0.00905566
1.48488	4	4711	4687.23	0.34638	-0.013908
1.48745	4	4759	4678.88	1.16141	0.0228113
1.49002	7	4673	4670.58	0.0354214	0.0094288
1.49259	5	4704	4662.29	0.608129	-0.00335627
1.49516	9	4614	4653.99	-0.588786	-0.00621473
1.49773	3	4617	4645.73	-0.422877	-0.0126907
1.5003	5	4586	4637.53	-0.760895	0.0267579
1.50287	8	4638	4629.36	0.126905	0.00269607
1.50543	3	4638	4621.23	0.246267	0.0026199
1.508	7	4694	4613.1	1.18077	-0.00695601
1.51057	5	4653	4604.97	0.704152	0.00453638
1.51314	4	4663	4596.9	0.967958	-0.00645909
1.51571	2	4694	4588.84	1.53486	0.0073293
1.51828	5	4619	4580.8	0.562072	0.00367146
1.52085	5	4683	4572.8	1.61038	-0.00519436
1.52342	2	4567	4564.79	0.0326727	-0.0247125
1.52599	5	4544	4556.79	-0.189665	-0.0206445
1.52856	6	4611	4548.81	0.915774	0.00383764
1.53112	6	4451	4540.9	-1.34743	0.00533022
1.53369	3	4607	4532.97	1.09062	-0.0165942
1.53626	5	4510	4525.08	-0.224544	-0.0124453
1.53883	5	4570	4517.25	0.780356	0.0160785
1.5414	3	4435	4509.44	-1.11785	-0.0201442
1.54397	6	4328	4501.64	-2.63936	0.0234701
1.54654	8	4446	4493.85	-0.71756	-0.0103752
1.54911	1	4452	4486.09	-0.510979	-0.0148577
1.55168	4	4505	4478.35	0.39706	-0.0329047
1.55425	1	4611	4470.64	2.06702	-0.020802
1.55681	3	4445	4463	-0.269925	0.0041048
1.55938	5	4362	4455.33	-1.41307	0.00430371
1.56195	1	4594	4447.64	2.1593	-0.00657412
1.56452	2	4361	4439.99	-1.19606	-0.00434931
1.56709	3	4307	4432.35	-1.90994	-0.0280636
1.56966	5	4392	4424.76	-0.494395	-0.0122638
1.57223	3	4304	4417.19	-1.72529	-0.0108559
1.5748	4	4370	4409.61	-0.599165	-0.0101194
1.57737	2	4413	4402.07	0.164492	-0.00356109
1.57994	3	4393	4394.59	-0.02395	-0.0153923
1.5825	7	4351	4387.12	-0.547648	7.4844e-05
1.58507	3	4360	4379.67	-0.297937	0.0136512
1.58764	3	4361	4372.23	-0.170098	-0.0257063
1.59021	5	4381	4364.81	0.244601	-0.00626755
1.59278	2	4320	4357.45	-0.569846	0.000777968
1.59535	4	4321	4350.12	-0.442953	-0.0257983
1.59792	3	4356	4342.77	0.200513	2.41245e-05
1.60049	4	4230	4335.45	-1.6214	-0.0255937
1.60306	7	4307	4328.15	-0.322308	3.10099e-06
1.60563	1	4414	4320.87	1.40183	-0.0333603
1.60819	3	4384	4313.61	1.06314	0.0118097
1.61076	5	4284	4306.38	-0.34186	-0.0136815
1.61333	7	4370	4299.2	1.07104	-0.024719
1.6159	3	4354	4292.01	0.939447	-0.0319109
1.61847	6	4291	4284.81	0.0944798	-0.0114512
1.62104	3	4277	4277.67	-0.0102511	0.0223471
1.62361	1	4242	4270.59	-0.438902	0.0152828
1.62618	5	4320	4263.5	0.859583	0.00102043
1.62875	1	4286	4256.43	0.451686	0.00644843
1.63132	3	4314	4249.37	0.983966	0.0162627
1.63388	3	4239	4242.29	-0.0505698	-0.0447084
1.63645	2	4182	4235.25	-0.823462	-0.01675
1.63902	0	4241	4228.23	0.196061	-0.0137042
1.64159	5	4199	4221.22	-0.342853	-0.02753
1.64416	2	4394	4214.24	2.71183	0.0115475
1.64673	5	4243	4207.27	0.548465	-0.0264947
1.6493	3	4154	4200.3	-0.718412	-0.0178347
1.65187	2	4292	4193.38	1.50532	-0.00452605
1.65444	6	4236	4186.5	0.760572	-0.0118581
1.65701	8	4183	4179.64	0.0520095	-0.0483064
1.65957	2	4030	4172.8	-2.24943	0.0378467
1.66214	3	4194	4165.96	0.433037	-0.0222253
1.66471	3	4105	4159.16	-0.845362	-0.00168894
1.66728	3	4148	4152.44	-0.0689227	0.0258081
1.66985	3	4176	4145.69	0.468976	-0.042982
1.67242	4	4279	4138.92	2.14141	0.014779
1.67499	4	4058	4132.18	-1.16443	-0.0371608
1.67756	3	4170	4125.45	0.689834	-0.0310633
1.68013	1	4126	4118.75	0.112876	-0.00902787
1.6827	3	4169	4112.08	0.881628	-0.00561697
1.68526	6	4084	4105.43	-0.3353	0.00140675
1.68783	6	4114	4098.79	0.237166	-0.0337992
1.6904	3	4062	4092.14	-0.472906	0.00956018
1.69297	3	4028	4085.51	-0.906216	-0.0297904
1.69554	3	4150	4078.95	1.10283	0.00443134
1.69811	6	3992	4072.44	-1.27312	0.0414702
1.70068	3	4086	4065.91	0.314292	0.00555479
1.70325	3	4108	4059.37	0.758716	0.0210354
1.70582	3	4067	4052.85	0.221848	0.0146276
1.70839	9	4117	4046.38	1.10064	-0.0043832
1.71095	0	4055	4039.92	0.236791	0.0317748
1.71352	3	4018	4033.45	-0.243811	-0.00176944
1.71609	6	3980	4027.01	-0.745147	0.0267192
1.71866	4	3980	4020.63	-0.644097	-0.0122064
1.72123	4	4177	4014.25	2.51827	-0.0154026
1.7238	4	4074	4007.82	1.0368	-0.00917703
1.72637	6	4008	4001.47	0.103092	0.0118968
1.72894	2	4034	3995.15	0.611688	-0.0101587
1.73151	3	3993	3988.82	0.0660827	0.0156763
1.73408	4	4020	3982.52	0.591181	0.0257043
1.73664	4	4090	3976.24	1.77875	0.0538454
1.73921	4	3919	3969.97	-0.814145	0.0130428
1.74178	6	3949	3963.68	-0.233635	-0.0252891
1.74435	3	4032	3957.43	1.17432	0.0209498
1.74692	4	4023	3951.21	1.13184	0.00616115
1.74949	5	3958	3945.01	0.206531	-0.0137768
1.75206	2	3928	3938.84	-0.172902	-0.0160921
1.75463	6	4005	3932.67	1.14289	-0.000315796
1.7572	3	3964	3926.51	0.595497	-0.0417421
1.75977	6	3952	3920.38	0.503055	-0.0382324
1.76233	7	3881	3914.24	-0.533618	-0.0150051
1.7649	7	3899	3908.14	-0.146327	-0.0143524
1.76747	2	3800	3902.06	-1.65557	-0.0236176
1.77004	3	3948	3895.99	0.82769	0.0127572
1.77261	4	3897	3889.98	0.112403	0.0229635
1.77518	5	3833	3883.99	-0.823658	-0.00436528
1.77775	5	3962	3877.97	1.33498	-0.0148971
1.78032	5	3848	3871.93	-0.385738	0.0146733
1.78289	4	3759	3865.92	-1.74394	-0.023075
1.78546	1	3819	3859.95	-0.662677	-0.0263158
1.78802	5	3855	3854.01	0.015988	-0.0150005
1.79059	6	3856	3848.08	0.127585	-0.0149707
1.79316	3	3883	3842.15	0.655536	-0.0126604
1.79573	5	3806	3836.21	-0.489609	-0.0213822
1.7983	1	3799	3830.29	-0.507631	-0.0173443
1.80087	2	3836	3824.43	0.186789	-0.00228431
1.80344	4	3830	3818.57	0.184667	0.0180108
1.80601	5	3803	3812.72	-0.157557	-0.0247518
1.80858	6	3865	3806.86	0.935248	-0.0328345
1.81115	1	3834	3800.99	0.533141	0.00195536
1.81371	6	3794	3795.17	-0.0189223	0.0207283
1.81628	1	3772	3789.39	-0.283107	-0.0359231
1.81885	2	3787	3783.64	0.0546016	-0.0181253
1.82142	9	3796	3777.87	0.29426	-0.0170585
1.82399	2	3777	3772.12	0.0794823	-0.0355615
1.82656	3	3751	3766.37	-0.250995	-0.0214822
1.82913	3	3750	3760.61	-0.173342	-0.0428214
1.8317	2	3769	3754.94	0.228945	-0.011229
1.83427	6	3750	3749.29	0.0116733	-0.0212964
1.83684	1	3772	3743.59	0.462633	-0.021847
1.8394	5	3712	3737.91	-0.425271	-0.0209327
1.84197	3	3865	3732.24	2.13542	-0.032674
1.84454	5	3777	3726.62	0.819802	0.0426733
1.84711	6	3877	3721	2.50545	0.0228299
1.84968	4	3782	3715.38	1.08324	-0.0322684
1.85225	5	3730	3709.8	0.330727	-0.0354251
1.85482	5	3727	3704.24	0.372874	-0.0239239
1.85739	3	3709	3698.71	0.16895	0.0184012
1.85996	3	3706	3693.19	0.210446	-0.0249871
1.86253	5	3739	3687.67	0.839421	-0.00999974
1.86509	2	3645	3682.18	-0.615748	-0.0310163
1.86766	5	3616	3676.67	-1.00898	-0.0167204
1.87023	4	3606	3671.17	-1.08524	-0.0105741
1.8728	3	3718	3665.7	0.857792	0.0118651
1.87537	3	3637	3660.23	-0.385168	-0.00426162
1.87794	2	3699	3654.78	0.727118	-0.0395875
1.88051	5	3674	3649.36	0.406573	-0.0216215
1.88308	2	3710	3643.93	1.0847	-0.0320365
1.88565	5	3638	3638.51	-0.00844756	-0.0219614
1.88822	4	3627	3633.09	-0.101204	-0.00717559
1.89078	4	3715	3627.71	1.43209	-0.047983
1.89335	4	3664	3622.34	0.688164	0.0255052
1.89592	1	3662	3616.99	0.743757	-0.0241406
1.89849	5	3715	3611.67	1.69532	-0.00857483
1.90106	6	3621	3606.35	0.243444	0.0200743
1.90363	2	3655	3601.04	0.892488	-0.0183745
1.9062	7	3457	3595.72	-2.35937	-0.00253072
1.90877	4	3700	3590.43	1.80136	0.00336043
1.91134	2	3545	3585.19	-0.674996	0.00367444
1.91391	7	3507	3579.94	-1.23163	-0.00769429
1.91647	2	3577	3574.71	0.0383266	-0.00421425
1.91904	4	3495	3569.5	-1.26026	-0.0306941
1.92161	1	3498	3564.27	-1.12052	-0.0133508
1.92418	4	3580	3559.08	0.349671	-0.0348245
1.92675	2	3587	3553.9	0.55274	-0.0284636
1.92932	6	3620	3548.7	1.18507	-0.012825
1.93189	1	3604	3543.51	1.00768	0.0316412
1.93446	3	3524	3538.33	-0.241355	0.0102652
1.93703	6	3517	3533.17	-0.272722	0.0126001
1.9396	1	3437	3528.05	-1.55308	0.0206453
1.94216	3	3581	3522.93	0.970411	-0.012169
1.94473	9	3568	3517.8	0.840462	0.013898
1.9473	3	3615	3512.72	1.70111	0.0256225
1.94987	7	3543	3507.64	0.594098	-0.039146
1.95244	4	3466	3502.54	-0.62074	0.00978224
1.95501	1	3406	3497.54	-1.56844	-0.00698159
1.95758	3	3421	3492.54	-1.22308	-0.0126923
1.96015	5	3465	3487.53	-0.38277	0.0231346
1.96272	9	3463	3482.54	-0.332067	-0.0133448
1.96529	3	3421	3477.51	-0.96613	-0.0113264
1.96785	1	3517	3472.48	0.750684	-0.0230453
1.97042	4	3411	3467.51	-0.967529	0.0034623
1.97299	2	3545	3462.6	1.38396	0.0426873
1.97556	1	3434	3457.68	-0.404067	-0.00609571
1.97813	0	3416	3452.7	-0.627873	0.0232502
1.9807	7	3417	3447.74	-0.525827	0.0206742
1.98327	1	3444	3442.8	0.0204721	-0.00568508
1.98584	3	3525	3437.85	1.46795	0.0111533
1.98841	0	3412	3432.89	-0.357653	0.0262712
1.99098	5	3486	3428.01	0.982246	0.00665531
1.99354	2	3323	3423.14	-1.73716	0.0157476
1.99611	3	3411	3418.25	-0.124111	0.0357831
1.99868	1	3435	3413.36	0.369213	-0.00927177
2.00125	1	3388	3408.51	-0.352291	0.000736182
2.00382	2	3438	3403.68	0.585335	-0.0278064
2.00639	4	3397	3398.85	-0.0316717	-0.00392991
2.00896	5	3407	3394.01	0.222485	0.00401612
2.01153	1	3482	3389.18	1.57305	0.01068
2.0141	3	3416	3384.36	0.54131	0.00364769
2.01667	5	3421	3379.59	0.707995	0.0133282
2.01923	0	3447	3374.85	1.22884	0.0296806
2.0218	3	3344	3370.1	-0.451324	-0.0195865
2.02437	4	3420	3365.34	0.934677	0.0327344
2.02694	5	3358	3360.62	-0.0452948	-0.0245512
2.02951	6	3456	3355.89	1.70285	-0.0176675
2.03208	2	3354	3351.16	0.0490821	-0.033371
2.03465	2	3405	3346.47	1.00305	0.0293936
2.03722	4	3347	3341.81	0.0896623	-0.00621771
2.03979	6	3369	3337.18	0.548189	0.0264266
2.04236	2	3355	3332.53	0.387941	0.00773907
2.04492	3	3310	3327.85	-0.310312	-0.0376537
2.04749	2	3346	3323.21	0.394021	0.048881
2.05006	2	3285	3318.61	-0.586394	-0.0210416
2.05263	4	3441	3314	2.165	0.0103138
2.0552	4	3256	3309.38	-0.935409	0.00169558
2.05777	7	3355	3304.76	0.867355	-0.0387937
2.06034	2	3278	3300.15	-0.386872	-0.00654916
2.06291	2	3284	3295.57	-0.201895	-0.0200577
2.06548	3	3185	3291.02	-1.87861	-0.024034
2.06805	5	3310	3286.51	0.408337	-0.00629521
2.07061	2	3370	3281.98	1.5162	0.00812045
2.07318	7	3217	3277.42	-1.06529	-0.00682575
2.07575	3	3268	3272.88	-0.0854097	-0.00597913
2.07832	3	3274	3268.38	0.0981915	-0.0146215
2.08089	2	3228	3263.88	-0.631572	0.0156665
2.08346	3	3283	3259.41	0.411649	0.00787344
2.08603	2	3213	3254.96	-0.740248	-0.00422466
2.0886	3	3225	3250.48	-0.448665	-0.00511574
2.09117	2	3303	3246	0.991805	-0.00245448
2.09374	5	3245	3241.53	0.060897	-0.0117456
2.0963	2	3244	3237.07	0.121607	0.0273752
2.09887	7	3247	3232.63	0.252224	0.000194736
2.10144	3	3236	3228.19	0.137229	-0.00919044
2.10401	2	3189	3223.79	-0.616032	-0.0148242
2.10658	2	3168	3219.39	-0.9131	0.0134898
2.10915	4	3173	3215.03	-0.746104	-0.0132304
2.11172	4	3230	3210.68	0.340013	-0.0189412
2.11429	3	3238	3206.29	0.557294	0.0038006
2.11686	3	3205	3201.9	0.0547252	0.00421099
2.11943	0	3096	3197.55	-1.82499	-0.0112655
2.12199	2	3218	3193.22	0.436869	0.00683246
2.12456	3	3280	3188.89	1.59086	-0.00243225
2.12713	1	3189	3184.56	0.0786231	-0.00933985
2.1297	4	3149	3180.21	-0.556226	-0.00776712
2.13227	3	3238	3175.87	1.09185	-0.0222595
2.13484	3	3166	3171.56	-0.0988933	-0.016785
2.13741	4	3202	3167.26	0.613909	0.014347
2.13998	4	3269	3162.98	1.85433	-0.0286515
2.14255	1	3193	3158.72	0.606612	0.00146813
2.14512	1	3138	3154.47	-0.293969	-0.000905386
2.14768	5	3181	3150.23	0.545547	-0.00770112
2.15025	4	3187	3146.01	0.72608	0.000106339
2.15282	2	3170	3141.77	0.501405	-0.000209728
2.15539	4	3118	3137.51	-0.349463	-0.0060824
2.15796	3	3258	3133.31	2.18459	-0.00967819
2.16053	2	3064	3129.13	-1.17668	0.0107979
2.1631	0	3240	3124.94	2.02136	-0.0366549
2.16567	4	3088	3120.76	-0.589534	-0.0184258
2.16824	2	3112	3116.59	-0.0823688	0.00340489
2.17081	2	3092	3112.42	-0.367214	-0.044265
2.17337	7	3099	3108.23	-0.165754	-0.0218831
2.17594	2	3160	3104.07	0.995036	0.0404279
2.17851	3	3147	3099.93	0.839075	0.0185478
2.18108	3	3057	3095.79	-0.701546	-0.0491417
2.18365	2	3060	3091.7	-0.573084	0.0027074
2.18622	1	3025	3087.62	-1.13854	-0.00959226
2.18879	3	3096	3083.51	0.22445	-0.0054185
2.19136	2	2992	3079.42	-1.59817	0.00096028
2.19393	2	3055	3075.33	-0.367739	0.00205058
2.1965	2	3083	3071.22	0.212075	0.0117335
2.19906	2	3033	3067.14	-0.619964	-0.0204473
2.20163	2	3086	3063.08	0.412595	0.00193858
2.2042	3	3089	3059.02	0.539476	-0.0119858
2.20677	3	3050	3054.96	-0.0898638	-0.0141955
2.20934	2	3132	3050.92	1.44881	0.0200655
2.21191	1	3078	3046.88	0.560857	-0.0165876
2.21448	3	3055	3042.87	0.219498	0.0150868
2.21705	1	3141	3038.87	1.82232	0.00310465
2.21962	3	2995	3034.87	-0.728497	-0.0272374
2.22219	1	3055	3030.86	0.436773	0.00658437
2.22475	3	2955	3026.87	-1.32206	-0.00562843
2.22732	1	3030	3022.88	0.12927	0.00719926
2.22989	2	3096	3018.91	1.38545	0.00620519
2.23246	1	3122	3014.95	1.91595	-0.030619
2.23503	4	3051	3010.99	0.72434	0.0322161
2.2376	2	2933	3007.04	-1.36718	-0.0226487
2.24017	4	2990	3003.09	-0.239466	-0.00305023
2.24274	4	3058	2999.16	1.0641	0.00646562
2.24531	3	3007	2995.25	0.214359	0.0307109
2.24788	1	3068	2991.35	1.3838	0.00021651
2.25044	7	3025	2987.47	0.682417	0.00881249
2.25301	4	3016	2983.61	0.589843	-0.0717109
2.25558	1	2940	2979.74	-0.73297	0.00982773
2.25815	3	3051	2975.86	1.36032	-0.00777927
2.26072	0	2942	2972.03	-0.553577	0.00118655
2.26329	1	2981	2968.22	0.234055	-0.00386279
2.26586	1	2967	2964.37	0.048308	0.00909731
2.26843	4	3029	2960.51	1.24438	0.0274422
2.271	0	2975	2956.66	0.336282	-0.00355067
2.27357	2	2926	2952.79	-0.495349	0.0169657
2.27613	0	3006	2948.95	1.04051	-0.0176665
2.2787	1	2900	2945.15	-0.838327	-0.0152774
2.28127	2	2960	2941.34	0.343034	-0.0123307
2.28384	2	2875	2937.52	-1.16599	0.00362207
2.28641	1	2887	2933.71	-0.869315	0.0135659
2.28898	1	2881	2929.9	-0.911051	-0.01858
2.29155	1	3033	2926.12	1.94072	-0.0100911
2.29412	4	2907	2922.36	-0.284796	-0.0220227
2.29669	4	2776	2918.59	-2.70631	-0.0153463
2.29926	3	2982	2914.82	1.23018	-0.0260763
2.30182	3	2810	2911.07	-1.90655	-0.0291586
2.30439	4	2937	2907.35	0.547196	0.0232784
2.30696	4	2879	2903.66	-0.459563	-0.0402216
2.30953	8	2888	2899.97	-0.222711	0.0197709
2.3121	4	2985	2896.28	1.62394	-0.0266866
2.31467	1	2920	2892.6	0.507081	0.0157787
2.31724	5	2887	2888.94	-0.0361048	0.013709
2.31981	7	2872	2885.32	-0.248609	-0.000270472
2.32238	1	2871	2881.71	-0.199831	0.0106587
2.32495	3	2916	2878.03	0.703071	0.00574666
2.32751	2	2736	2874.38	-2.64556	-0.0151984
2.33008	1	2851	2870.79	-0.370568	-0.00499979
2.33265	2	2815	2867.16	-0.983114	-0.00691676
2.33522	0	2874	2863.51	0.195742	-0.0137994
2.33779	2	2830	2859.87	-0.561446	-0.00298413
2.34036	1	2856	2856.22	-0.00412524	-0.00900848
2.34293	1	2856	2852.58	0.0639663	0.0225985
2.3455	2	2895	2848.94	0.855998	-0.0119332
2.34807	5	2851	2845.31	0.106486	0.029066
2.35064	2	2782	2841.7	-1.13191	-0.00966069
2.3532	2	2991	2838.09	2.79592	0.0164304
2.35577	2	2817	2834.5	-0.329701	0.0160387
2.35834	2	2895	2830.95	1.19039	-0.00279426
2.36091	4	2916	2827.41	1.64061	-0.00974379
2.36348	1	2884	2823.84	1.12018	0.00953867
2.36605	2	2870	2820.29	0.927994	0.0333115
2.36862	2	2793	2816.74	-0.449132	0.0132851
2.37119	3	2839	2813.21	0.483995	-0.0172954
2.37376	7	2778	2809.68	-0.601135	-0.00443337
2.37633	1	2841	2806.15	0.653909	-0.0138513
2.37889	3	2918	2802.62	2.13585	-0.00165449
2.38146	1	2725	2799.12	-1.41994	-0.0272346
2.38403	1	2887	2795.67	1.69974	0.00533878
2.3866	1	2781	2792.21	-0.212478	-0.0222412
2.38917	1	2743	2788.71	-0.872743	-0.0121908
2.39174	2	2804	2785.22	0.354702	-0.0123249
2.39431	1	2791	2781.72	0.175723	0.00500639
2.39688	2	2810	2778.22	0.599447	-0.00712406
2.39945	2	2798	2774.74	0.43973	0.0225109
2.40202	1	2785	2771.27	0.260105	-0.0233045
2.40458	0	2748	2767.81	-0.377984	0.0335817
2.40715	1	2773	2764.36	0.164002	-0.0235577
2.40972	1	2773	2760.93	0.229238	0.0052233
2.41229	3	2810	2757.49	0.990579	0.0011197
2.41486	1	2738	2754.04	-0.30655	-0.0098687
2.41743	0	2781	2750.6	0.576477	0.00778286
2.42	7	2658	2747.18	-1.7297	0.0117548
2.42257	2	2691	2743.78	-1.01742	-0.00276839
2.42514	3	2678	2740.39	-1.20553	0.00359406
2.42771	4	2642	2736.98	-1.84776	-0.050216
2.43027	1	2812	2733.63	1.47795	-0.0305523
2.43284	2	2793	2730.3	1.18642	-0.0176874
2.43541	6	2694	2726.94	-0.634682	0.0159442
2.43798	1	2784	2723.61	1.1446	0.030863
2.44055	1	2812	2720.26	1.73007	-0.0281365
2.44312	0	2817	2716.9	1.886	-0.0176999
2.44569	3	2649	2713.59	-1.25501	0.00854582
2.44826	1	2758	2710.28	0.908654	-0.0330011
2.45083	1	2665	2706.93	-0.8122	0.01131
2.4534	1	2651	2703.58	-1.02112	0.0336998
2.45596	2	2704	2700.25	0.0721295	-0.0274676
2.45853	1	2694	2696.94	-0.0566139	0.000770491
2.4611	3	2666	2693.62	-0.534867	-0.0161864
2.46367	3	2771	2690.3	1.53299	0.00642447
2.46624	3	2748	2687	1.16355	-0.0275582
2.46881	2	2691	2683.71	0.140447	-0.0434084
2.47138	6	2700	2680.44	0.376419	-0.00625229
2.47395	2	2620	2677.19	-1.11732	0.0254968
2.47652	3	2644	2673.95	-0.582388	0.0226555
2.47909	5	2682	2670.7	0.218212	-0.0137891
2.48165	4	2738	2667.48	1.34762	0.00620047
2.48422	2	2752	2664.27	1.67228	-0.0177846
2.48679	4	2634	2661.04	-0.526889	-0.0150764
2.48936	2	2685	2657.84	0.524108	0.00275321
2.49193	2	2758	2654.66	1.96784	-0.000394358
2.4945	2	2752	2651.45	1.91676	-0.00953574
2.49707	2	2651	2648.24	0.0535102	0.00159324
2.49964	2	2639	2645.05	-0.117709	-0.0165449
2.50221	3	2571	2641.84	-1.39705	0.0435136
2.50478	0	2597	2638.64	-0.817001	0.0191099
2.50734	2	2720	2635.44	1.62137	-0.00450203
2.50991	3	2621	2632.25	-0.219778	0.00361448
2.51248	3	2636	2629.08	0.134814	0.00692954
2.51505	1	2732	2625.89	2.03004	0.0170853
2.51762	0	2538	2622.71	-1.6814	0.0364425
2.52019	0	2651	2619.55	0.610728	0.00961462
2.52276	5	2693	2616.42	1.47574	0.0165384
2.52533	2	2624	2613.27	0.209544	-0.0105929
2.5279	6	2664	2610.09	1.04443	-0.0173465
2.53047	2	2640	2606.92	0.643806	-0.0142048
2.53303	1	2589	2603.8	-0.290902	0.00240781
2.5356	0	2696	2600.71	1.83526	-0.0245939
2.53817	0	2705	2597.63	2.06447	0.0270008
2.54074	3	2655	2594.55	1.17322	0.0130207
2.54331	1	2690	2591.43	1.90055	-0.0328798
2.54588	0	2659	2588.29	1.37119	-0.0127329
2.54845	1	2685	2585.16	1.92678	0.0331159
2.55102	1	2637	2582.06	1.06983	-0.00960452
2.55359	5	2577	2578.98	-0.0389698	-0.0283022
2.55616	2	2550	2575.87	-0.512372	0.0095415
2.55872	0	2589	2572.78	0.318861	0.00996531
2.56129	0	2583	2569.7	0.261769	-0.013062
2.56386	5	2563	2566.66	-0.0722786	-0.0109794
2.56643	4	2645	2563.63	1.5821	-0.0234316
2.569	0	2620	2560.57	1.16115	-0.0155366
2.57157	2	2604	2557.49	0.911474	-0.013133
2.57414	1	2600	2554.46	0.893018	-0.00932862
2.57671	3	2607	2551.48	1.08738	-0.00836787
2.57928	2	2586	2548.45	0.738345	0.00875731
2.58185	1	2568	2545.41	0.445708	-0.0129196
2.58441	0	2626	2542.39	1.6316	0.00959275
2.58698	4	2537	2539.38	-0.0472832	0.00253665
2.58955	1	2415	2536.39	-2.47009	-0.00587566
2.59212	2	2535	2533.38	0.0322021	0.0397681
2.59469	2	2531	2530.36	0.0127289	0.0058992
2.59726	2	2523	2527.37	-0.0870954	-0.0327907
2.59983	2	2540	2524.4	0.309473	0.0191147
2.6024	5	2586	2521.42	1.26994	0.00531982
2.60497	0	2527	2518.45	0.170075	-0.00762711
2.60754	0	2540	2515.49	0.486398	-0.0085696
2.6101	2	2500	2512.53	-0.250596	0.0150388
2.61267	1	2639	2509.6	2.51885	0.00426849
2.61524	3	2527	2506.66	0.404594	0.0224016
2.61781	3	2542	2503.68	0.760034	0.0358935
2.62038	4	2559	2500.72	1.152	0.00868659
2.62295	2	2592	2497.78	1.85058	0.0402154
2.62552	1	2485	2494.86	-0.197796	0.0469174
2.62809	2	2511	2491.96	0.379971	0.000382162
2.63066	2	2420	2489.07	-1.40409	0.0130942
2.63323	3	2526	2486.18	0.792336	-0.00862942
2.63579	3	2474	2483.26	-0.18619	0.0297945
2.63836	1	2338	2480.35	-2.94398	-0.0107611
2.64093	2	2501	2477.45	0.470824	0.0307131
2.6435	3	2543	2474.57	1.35691	0.00467441
2.64607	3	2504	2471.71	0.645363	0.028066
2.64864	1	2472	2468.82	0.0638694	0.0360424
2.65121	3	2459	2465.94	-0.139956	0.0190145
2.65378	1	2518	2463.08	1.09447	-0.00455445
2.65635	0	2441	2460.23	-0.389274	0.0614566
2.65892	2	2468	2457.37	0.213932	0.0686198
2.66148	5	2536	2454.52	1.61806	0.00695477
2.66405	1	2430	2451.66	-0.439488	0.00617004
2.66662	3	2389	2448.79	-1.2233	0.00610333
2.66919	3	2520	2445.94	1.47537	0.00334435
2.67176	4	2445	2443.13	0.0377664	0.0248934
2.67433	4	2497	2440.32	1.13423	-0.0137403
2.6769	1	2466	2437.5	0.573921	-0.0160285
2.67947	3	2436	2434.7	0.0263502	0.0471793
2.68204	4	2401	2431.91	-0.630894	-0.0337618
2.68461	0	2420	2429.14	-0.185775	-0.0176091
2.68717	1	2491	2426.34	1.29553	0.0299981
2.68974	3	2447	2423.54	0.474273	-0.00511765
2.69231	1	2493	2420.77	1.44667	0.0495509
2.69488	3	2424	2417.97	0.122407	0.0119328
2.69745	1	2426	2415.16	0.220098	0.0136241
2.70002	4	2394	2412.38	-0.375598	0.04505
2.70259	0	2436	2409.6	0.534849	0.00181104
2.70516	1	2393	2406.83	-0.282753	0.0211725
2.70773	0	2407	2404.07	0.0597797	0.00474034
2.7103	0	2348	2401.32	-1.1003	-0.0132309
2.71286	3	2415	2398.56	0.33456	-0.0147571
2.71543	2	2486	2395.78	1.80947	-0.0711727
2.718	2	2378	2393.01	-0.307724	-0.00263203
2.72057	1	2381	2390.23	-0.189186	0.00958474
2.72314	1	2378	2387.49	-0.194633	0.0269194
2.72571	4	2479	2384.77	1.8925	0.0168522
2.72828	4	2416	2382.05	0.690687	-0.0115917
2.73085	1	2399	2379.32	0.401749	0.000830897
2.73342	4	2339	2376.59	-0.777276	0.00726657
2.73599	0	2459	2373.89	1.71625	0.0317813
2.73855	1	2314	2371.23	-1.18964	0.00257272
2.74112	0	2411	2368.54	0.86483	0.00157562
2.74369	2	2345	2365.85	-0.430492	0.00361563
2.74626	0	2470	2363.15	2.14991	0.0105516
2.74883	2	2414	2360.43	1.09022	0.000527445
2.7514	1	2395	2357.72	0.76169	0.0299281
2.75397	2	2377	2355.03	0.45066	0.00390254
2.75654	5	2363	2352.34	0.219327	0.027237
2.75911	1	2393	2349.65	0.886074	0.000423412
2.76168	4	2392	2346.98	0.920408	-0.00433322
2.76424	3	2311	2344.32	-0.693162	0.00206536
2.76681	1	2364	2341.7	0.458671	0.00679247
2.76938	3	2325	2339.07	-0.291789	-0.0149519
2.77195	2	2283	2336.44	-1.11835	-0.0153644
2.77452	2	2299	2333.82	-0.726232	0.0130231
2.77709	0	2371	2331.18	0.817704	-0.0235134
2.77966	1	2349	2328.55	0.421925	-0.0011836
2.78223	5	2330	2325.93	0.0842984	0.001504
2.7848	1	2380	2323.31	1.16212	0.0205881
2.78737	2	2412	2320.67	1.8597	0.0366402
2.78993	0	2335	2318.03	0.351262	0.0193099
2.7925	4	2245	2315.44	-1.48659	0.0237131
2.79507	0	2317	2312.85	0.0862185	-0.022111
2.79764	2	2383	2310.24	1.49051	0.0268403
2.80021	2	2323	2307.63	0.318995	-0.0190486
2.80278	3	2408	2305.03	2.09829	-0.0178009
2.80535	2	2270	2302.45	-0.681013	0.0244116
2.80792	2	2292	2299.85	-0.16391	0.0158396
2.81049	0	2345	2297.27	0.985633	-0.0193625
2.81306	1	2315	2294.71	0.421754	-0.0413949
2.81562	2	2321	2292.15	0.598879	-0.0148074
2.81819	0	2359	2289.58	1.42925	-0.00325691
2.82076	3	2288	2287	0.0208703	-0.00913462
2.82333	0	2321	2284.42	0.759314	0.00505348
2.8259	1	2304	2281.86	0.461283	-0.00991721
2.82847	0	2285	2279.29	0.119349	0.0396548
2.83104	0	2324	2276.75	0.980231	-0.0106517
2.83361	0	2228	2274.2	-0.978752	0.0244773
2.83618	2	2240	2271.64	-0.668494	0.042295
2.83875	4	2387	2269.08	2.41351	-0.00044583
2.84131	1	2323	2266.52	1.17176	0.0185909
2.84388	0	2253	2263.97	-0.231144	-0.0319439
2.84645	4	2336	2261.44	1.54257	0.00988157
2.84902	2	2242	2258.96	-0.358123	-0.00354155
2.85159	1	2176	2256.46	-1.72487	0.0159946
2.85416	0	2250	2253.93	-0.0829429	-0.0188668
2.85673	2	2244	2251.44	-0.157047	-0.0193022
2.8593	0	2204	2248.96	-0.957778	0.00966547
2.86187	0	2321	2246.47	1.54711	-0.00124889
2.86444	2	2314	2243.95	1.45617	-0.0277885
2.867	3	2236	2241.45	-0.115321	-0.0166178
2.86957	1	2207	2238.96	-0.68025	0.0249982
2.87214	1	2225	2236.45	-0.242738	0.0248158
2.87471	0	2317	2233.97	1.72499	-0.022025
2.87728	1	2134	2231.52	-2.11094	0.0166517
2.87985	4	2296	2229.06	1.39708	-0.00851481
2.88242	2	2209	2226.58	-0.374117	-0.000220367
2.88499	4	2294	2224.1	1.45933	0.0132409
2.88756	4	2246	2221.63	0.514158	0.0170346
2.89013	0	2243	2219.2	0.502475	-0.00645801
2.89269	4	2248	2216.78	0.65837	0.00602098
2.89526	3	2228	2214.37	0.288743	0.00991731
2.89783	2	2309	2211.97	2.01918	0.00262045
2.9004	2	2270	2209.54	1.26889	0.0194897
2.90297	0	2205	2207.12	-0.0451446	0.011829
2.90554	0	2257	2204.72	1.10036	-0.00313621
2.90811	4	2173	2202.31	-0.628857	0.0104755
2.91068	2	2210	2199.9	0.214899	-0.00895351
2.91325	1	2152	2197.47	-0.980075	-0.00323309
2.91582	2	2179	2195.02	-0.343253	0.0256714
2.91838	4	2170	2192.62	-0.485648	-0.0368199
2.92095	0	2235	2190.24	0.946702	0.0143615
2.92352	1	2212	2187.84	0.513666	-0.0190996
2.92609	1	2138	2185.44	-1.02607	0.00862732
2.92866	0	2163	2183.08	-0.431681	0.0141883
2.93123	4	2174	2180.69	-0.143548	0.00629058
2.9338	0	2178	2178.29	-0.00615203	-0.0190539
2.93637	1	2164	2175.89	-0.255677	-0.0138721
2.93894	0	2147	2173.5	-0.571876	-0.00531865
2.94151	3	2263	2171.13	1.93112	0.0167539
2.94407	1	2189	2168.77	0.432319	-0.0154838
2.94664	2	2179	2166.39	0.270162	-0.00636095
2.94921	5	2243	2164.01	1.66787	0.0233176
2.95178	2	2139	2161.65	-0.489809	0.0150016
2.95435	1	2143	2159.31	-0.352315	-0.0259504
2.95692	1	2179	2156.96	0.472091	-0.00499601
2.95949	1	2139	2154.66	-0.338497	-0.00313917
2.96206	1	2104	2152.35	-1.05403	-0.00800461
2.96463	2	2165	2150.01	0.322245	0.0425075
2.9672	2	2105	2147.66	-0.929783	0.0147233
2.96976	3	2144	2145.32	-0.0284142	-0.0115046
2.97233	4	2111	2142.98	-0.695997	0.0434378
2.9749	1	2104	2140.65	-0.799107	-0.026107
2.97747	0	2141	2138.34	0.0573906	0.00461501
2.98004	1	2074	2136.05	-1.36246	0.0464453
2.98261	2	2091	2133.77	-0.935357	-0.017306
2.98518	1	2105	2131.48	-0.57709	0.00761337
2.98775	0	2136	2129.15	0.148222	0.0121601
2.99032	1	2070	2126.83	-1.24903	-0.0177791
2.99289	3	2155	2124.53	0.656401	-0.00545887
2.99545	2	2138	2122.23	0.340995	0.0634409
2.99802	1	2172	2119.92	1.11741	0.00418253
3.00059	1	2013	2117.62	-2.33181	0.0224326
3.00316	1	2127	2115.35	0.25264	0.0304614
3.00573	2	2163	2113.09	1.07319	0.0114193
3.0083	0	2073	2110.81	-0.830493	0.026549
3.01087	2	2083	2108.53	-0.559401	-0.00431972
3.01344	2	2052	2106.25	-1.19768	0.0201684
3.01601	1	2130	2103.99	0.56359	0.0106164
3.01858	1	2164	2101.72	1.33882	-0.0269735
3.02114	2	2061	2099.46	-0.847061	0.00780548
3.02371	1	2052	2097.21	-0.998067	-0.058604
3.02628	1	2133	2094.96	0.823613	-0.0115145
3.02885	0	2088	2092.71	-0.103016	-0.0109438
3.03142	1	2088	2090.47	-0.053947	0.0162934
3.03399	1	2066	2088.23	-0.488993	0.0258268
3.03656	0	2116	2085.98	0.652577	0.0335696
3.03913	2	2212	2083.73	2.72727	0.0466868
3.0417	1	2023	2081.49	-1.30033	0.0169737
3.04427	2	2117	2079.25	0.820389	0.0119922
3.04683	0	2139	2077.02	1.34021	0.000407503
3.0494	0	2091	2074.79	0.354432	0.0165859
3.05197	0	2063	2072.58	-0.210958	0.0250976
3.05454	2	2072	2070.37	0.0357314	-0.00282185
3.05711	0	2089	2068.16	0.456001	0.0164423
3.05968	0	2099	2065.93	0.721847	-0.011262
3.06225	2	2111	2063.7	1.02938	-0.0261319
3.06482	0	2065	2061.5	0.0769671	-0.0343297
3.06739	0	2025	2059.3	-0.762288	-0.00360595
3.06996	1	2118	2057.09	1.32349	0.00927595
3.07252	1	2080	2054.9	0.550361	0.0483102
3.07509	1	2089	2052.71	0.793969	0.0224544
3.07766	2	2054	2050.51	0.0770274	0.0167068
3.08023	3	2031	2048.32	-0.384316	0.0282767
3.0828	1	2073	2046.14	0.589857	0.0233815
3.08537	0	2025	2043.97	-0.421585	-0.0203017
3.08794	2	2076	2041.81	0.750338	0.0106733
3.09051	1	2181	2039.67	3.02619	-0.008111
3.09308	2	2025	2037.53	-0.27835	-0.00239994
3.09565	0	1960	2035.35	-1.70208	0.0128211
3.09821	1	2016	2033.2	-0.382978	0.00689206
3.10078	0	2093	2031.05	1.35412	0.00989141
3.10335	0	1991	2028.91	-0.849537	0.0217241
3.10592	1	2028	2026.76	0.0275973	-0.045332
3.10849	4	2039	2024.6	0.318849	0.00719756
3.11106	1	1980	2022.45	-0.954003	0.00751887
3.11363	2	2071	2020.29	1.11421	0.020918
3.1162	1	1956	2018.15	-1.40534	0.0237207
3.11877	2	2066	2016.05	1.09888	-0.00825345
3.12134	1	1946	2013.95	-1.5404	0.0305896
3.1239	0	2059	2011.84	1.03938	0.0414994
3.12647	1	2096	2009.72	1.8845	-0.00419241
3.12904	2	1941	2007.61	-1.51199	0.0098343
3.13161	2	2007	2005.5	0.0333762	0.0266445
3.13418	1	1986	2003.38	-0.390037	-0.0505761
3.13675	2	2031	2001.26	0.65983	-0.00113105
3.13932	2	2021	1999.17	0.485636	0.0260087
3.14189	1	2045	1997.08	1.05958	-4.81141e-05
3.14446	4	2059	1994.99	1.41057	0.0195679
3.14703	3	2137	1992.91	3.11703	0.0260197
3.14959	1	2035	1990.83	0.979118	0.0326434
3.15216	5	1976	1988.75	-0.286836	-0.0122058
3.15473	1	1964	1986.69	-0.512033	-0.00102635
3.1573	2	1978	1984.65	-0.149557	-0.00696167
3.15987	2	2042	1982.59	1.31477	-0.023995
3.16244	2	1959	1980.54	-0.486744	-0.0178144
3.16501	2	2014	1978.5	0.79104	-0.061172
3.16758	2	1963	1976.43	-0.303191	-0.0189674
3.17015	1	1990	1974.38	0.350202	0.0159225
3.17272	2	1923	1972.33	-1.12483	-0.022501
3.17528	1	2050	1970.28	1.76078	-0.0327273
3.17785	0	1946	1968.23	-0.503966	-0.0286867
3.18042	2	1934	1966.18	-0.731743	0.0120076
3.18299	1	1988	1964.13	0.535311	-0.00271642
3.18556	1	2002	1962.09	0.892054	0.0052639
3.18813	1	1977	1960.03	0.381735	0.0613926
3.1907	1	2004	1957.98	1.02799	0.0211319
3.19327	2	1949	1955.95	-0.157362	-0.0291426
3.19584	0	1893	1953.91	-1.39991	-0.0106899
3.19841	0	1958	1951.87	0.138486	0.0405558
3.20097	0	2019	1949.84	1.53916	-0.0062105
3.20354	2	1919	1947.82	-0.657905	-0.00613048
3.20611	1	1926	1945.79	-0.451015	0.00851751
3.20868	4	1949	1943.75	0.118878	-0.01656
3.21125	2	1925	1941.72	-0.380972	0.0170301
3.21382	2	1911	1939.7	-0.656549	-0.0127547
3.21639	3	1912	1937.7	-0.587755	0.0202294
3.21896	0	1942	1935.72	0.14248	0.0272005
3.22153	0	1926	1933.75	-0.176618	-0.00610867
3.2241	2	1928	1931.77	-0.0857598	0.0602852
3.22666	1	1997	1929.79	1.504	0.0167925
3.22923	1	1970	1927.8	0.950868	-0.00724921
3.2318	2	1858	1925.78	-1.57245	0.0128798
3.23437	0	2021	1923.79	2.16244	-0.0441131
3.23694	2	1984	1921.8	1.39633	-0.00543266
3.23951	1	1891	1919.82	-0.662707	0.0427971
3.24208	1	1905	1917.84	-0.294255	0.0143898
3.24465	2	1905	1915.86	-0.248866	-0.00432494
3.24722	1	1852	1913.88	-1.43802	0.00303674
3.24979	2	1895	1911.92	-0.388659	0.0062624
3.25235	2	1998	1909.95	1.96989	-0.0139304
3.25492	1	1959	1907.99	1.15252	0.0134463
3.25749	3	1905	1906.03	-0.0236498	0.021569
3.26006	2	1830	1904.08	-1.73169	0.0147429
3.26263	1	1797	1902.14	-2.48017	0.0290197
3.2652	2	1881	1900.19	-0.442446	0.0121349
3.26777	0	1851	1898.25	-1.09832	-0.00165078
3.27034	0	1885	1896.33	-0.260903	0.0100293
3.27291	3	1928	1894.39	0.76553	0.0399781
3.27548	3	1742	1892.45	-3.60462	0.0270834
3.27804	1	1864	1890.5	-0.613806	-0.0240913
3.28061	0	1880	1888.54	-0.196992	-0.00451947
3.28318	1	1844	1886.61	-0.992383	-0.0100204
3.28575	1	1858	1884.72	-0.61982	-0.0273773
3.28832	2	1878	1882.8	-0.110806	0.0587192
3.29089	2	1854	1880.86	-0.623848	0.0334718
3.29346	2	1916	1878.93	0.846996	0.0167143
3.29603	2	1932	1877	1.25125	0.00150458
3.2986	1	1824	1875.09	-1.1963	0.0213279
3.30117	0	1860	1873.19	-0.305919	-0.0184651
3.30373	0	1747	1871.3	-2.97383	-0.0129732
3.3063	1	1869	1869.4	-0.0093264	-0.00126117
3.30887	1	1914	1867.5	1.06285	0.0310955
3.31144	4	1851	1865.58	-0.338951	0.0511124
3.31401	1	1858	1863.66	-0.131304	0.00647383
3.31658	2	1914	1861.75	1.1943	0.0220345
3.31915	0	1853	1859.86	-0.159252	0.00294608
3.32172	0	1785	1857.99	-1.72761	-0.0214319
3.32429	3	1880	1856.13	0.550616	-0.0196041
3.32686	0	1889	1854.24	0.799655	0.0375332
3.32942	0	1791	1852.36	-1.44979	0.0180346
3.33199	1	1889	1850.45	0.886894	0.00472615
3.33456	0	1943	1848.58	2.14201	-0.00497632
3.33713	0	1890	1846.71	0.995737	-0.041364
3.3397	3	1860	1844.82	0.352036	0.00783081
3.34227	2	1904	1842.94	1.39944	-0.00354213
3.34484	0	1832	1841.06	-0.211606	-0.0034669
3.34741	0	1862	1839.17	0.528968	0.0380038
3.34998	0	1825	1837.32	-0.288474	0.00878648
3.35255	2	1858	1835.49	0.522194	-0.00598483
3.35511	3	1804	1833.63	-0.697672	0.00160637
3.35768	0	1789	1831.76	-1.01091	0.0463374
3.36025	1	1820	1829.89	-0.231774	0.00484415
3.36282	1	1832	1828.04	0.0924927	2.02489e-05
3.36539	3	1874	1826.22	1.10366	-0.0181977
3.36796	1	1821	1824.39	-0.079387	-0.0334259
3.37053	3	1874	1822.54	1.18881	0.00335561
3.3731	0	1851	1820.7	0.704303	0.00481735
3.37567	2	1728	1818.88	-2.18627	0.0369297
3.37824	1	1926	1817.07	2.48219	-0.00749479
3.3808	1	1859	1815.25	1.01465	-0.0432706
3.38337	3	1813	1813.43	-0.0101173	0.00489615
3.38594	1	1869	1811.6	1.32764	0.00150552
3.38851	0	1792	1809.79	-0.420175	-0.0254398
3.39108	1	1797	1807.97	-0.258677	0.00718866
3.39365	1	1783	1806.16	-0.548599	-0.0127571
3.39622	0	1721	1804.36	-2.00952	0.0270364
3.39879	1	1858	1802.54	1.28664	-0.0357641
3.40136	0	1842	1800.72	0.961846	-0.0149509
3.40393	0	1772	1798.91	-0.639256	0.0169001
3.40649	0	1706	1797.09	-2.20548	-0.0263756
3.40906	1	1792	1795.28	-0.077544	0.0027421
3.41163	2	1733	1793.47	-1.45266	0.0457474
3.4142	1	1798	1791.66	0.149564	-0.00942332
3.41677	3	1850	1789.85	1.39853	-0.0195716
3.41934	4	1820	1788.05	0.748941	-0.0169983
3.42191	1	1755	1786.27	-0.74648	0.000875725
3.42448	1	1787	1784.5	0.0591915	-0.0282295
3.42705	2	1844	1782.74	1.42667	0.0424989
3.42962	1	1831	1781	1.16846	-0.0127599
3.43218	0	1770	1779.25	-0.219804	0.0159205
3.43475	1	1761	1777.47	-0.392444	0.0398656
3.43732	0	1787	1775.7	0.267292	-0.00392678
3.43989	0	1759	1773.93	-0.356093	0.0144908
3.44246	2	1667	1772.15	-2.57547	0.0161947
3.44503	0	1796	1770.38	0.604651	0.00635411
3.4476	1	1738	1768.6	-0.734	0.0177846
3.45017	0	1748	1766.82	-0.450152	-0.00222791
3.45274	2	1713	1765.06	-1.25789	0.00960111
3.45531	0	1786	1763.31	0.536994	-0.00832542
3.45787	1	1839	1761.54	1.8062	0.00185082
3.46044	2	1839	1759.78	1.84722	-0.0135342
3.46301	0	1756	1758.04	-0.048613	0.00406251
3.46558	4	1781	1756.29	0.58548	0.0172967
3.46815	1	1762	1754.54	0.177699	-0.0308154
3.47072	2	1749	1752.81	-0.0910951	0.0206107
3.47329	0	1791	1751.07	0.943447	-0.00682679
3.47586	4	1767	1749.36	0.419708	0.00702404
3.47843	0	1729	1747.65	-0.448535	0.0305419
3.481	4	1728	1745.93	-0.431257	-0.0346019
3.48356	2	1764	1744.2	0.471497	-0.00251592
3.48613	1	1729	1742.49	-0.324372	0.0383099
3.4887	1	1769	1740.78	0.670951	0.00652507
3.49127	1	1714	1739.08	-0.605701	0.0439947
3.49384	3	1725	1737.39	-0.298308	0.0379881
3.49641	2	1787	1735.68	1.21408	-0.0258751
3.49898	1	1725	1733.96	-0.215686	-0.00241929
3.50155	1	1766	1732.24	0.803288	-0.0158053
3.50412	1	1637	1730.55	-2.31215	0.0218603
3.50669	0	1707	1728.87	-0.52923	-0.00127803
3.50925	2	1749	1727.17	0.522096	-0.0151362
3.51182	1	1794	1725.46	1.61824	0.00832724
3.51439	1	1701	1723.75	-0.551692	0.036463
3.51696	0	1727	1722.04	0.119273	0.0116482
3.51953	4	1702	1720.35	-0.444693	0.0527806
3.5221	2	1744	1718.66	0.606788	-0.0306285
3.52467	1	1755	1716.97	0.907877	-0.00441439
3.52724	2	1651	1715.27	-1.5817	0.0295905
3.52981	0	1732	1713.6	0.442092	0.0097947
3.53238	4	1639	1711.95	-1.80197	-0.00634716
3.53494	3	1750	1710.28	0.949547	0.0588719
3.53751	1	1718	1708.6	0.226698	0.0288779
3.54008	0	1764	1706.92	1.35895	0.0309504
3.54265	3	1698	1705.27	-0.176363	-0.0153366
3.54522	1	1737	1703.64	0.800499	0.00250118
3.54779	2	1710	1701.98	0.193944	0.0290593
3.55036	1	1712	1700.3	0.282811	0.00532257
3.55293	1	1740	1698.64	0.991577	-3.11183e-05
3.5555	1	1673	1696.99	-0.586492	0.0252285
3.55807	3	1733	1695.33	0.90481	0.0049748
3.56063	1	1611	1693.68	-2.05991	-0.0281783
3.5632	2	1616	1692.02	-1.89104	0.0232181
3.56577	1	1692	1690.36	0.0398226	-0.0402729
3.56834	4	1653	1688.73	-0.878711	0.0221134
3.57091	0	1678	1687.09	-0.221937	0.00989914
3.57348	0	1644	1685.45	-1.02228	0.0359072
3.57605	2	1701	1683.81	0.416768	-0.0102691
3.57862	0	1654	1682.19	-0.693212	-0.012713
3.58119	1	1732	1680.56	1.23593	-0.00131429
3.58376	2	1615	1678.9	-1.59014	0.0191686
3.58632	1	1604	1677.26	-1.82928	-0.00465652
3.58889	2	1663	1675.62	-0.309589	-0.00244216
3.59146	3	1655	1673.98	-0.466611	0.00449325
3.59403	2	1653	1672.36	-0.476192	-0.00987867
3.5966	1	1677	1670.74	0.152841	-0.0243482
3.59917	1	1622	1669.12	-1.1701	0.00616912
3.60174	2	1660	1667.53	-0.184769	0.0401344
3.60431	1	1641	1665.93	-0.615458	-0.0133373
3.60688	1	1623	1664.32	-1.02561	0.0144722
3.60945	1	1690	1662.7	0.664127	-0.0201954
3.61201	1	1609	1661.09	-1.29859	-0.0156689
3.61458	0	1699	1659.48	0.958721	0.0153706
3.61715	4	1650	1657.87	-0.193731	0.0331842
3.61972	0	1604	1656.26	-1.30483	-0.0120828
3.62229	0	1680	1654.65	0.618485	-0.0122001
3.62486	0	1668	1653.04	0.366386	-0.027924
3.62743	1	1693	1651.45	1.00975	0.00100217
3.63	1	1657	1649.87	0.17519	-0.0412099
3.63257	1	1611	1648.25	-0.928083	-0.0122678
3.63514	0	1667	1646.64	0.498774	-0.0237111
3.6377	2	1597	1645.03	-1.20197	0.0367794
3.64027	1	1612	1643.44	-0.783159	-0.0114227
3.64284	3	1596	1641.86	-1.14782	0.0388633
3.64541	1	1727	1640.26	2.08722	0.0138996
3.64798	1	1637	1638.68	-0.0414787	0.0146393
3.65055	1	1620	1637.11	-0.425034	0.0138272
3.65312	0	1619	1635.55	-0.411246	-0.0616351
3.65569	4	1646	1633.99	0.296097	0.0303638
3.65826	0	1693	1632.41	1.47255	-0.0204627
3.66083	0	1608	1630.84	-0.569455	0.0237613
3.66339	2	1552	1629.25	-1.96101	0.0500769
3.66596	0	1614	1627.7	-0.341119	0.0135328
3.66853	3	1653	1626.15	0.660329	-0.0511468
3.6711	0	1617	1624.57	-0.18823	-0.0224244
3.67367	0	1688	1623.01	1.58195	-0.00123879
3.67624	2	1626	1621.44	0.112974	0.00425803
3.67881	2	1621	1619.9	0.0274359	0.0617279
3.68138	1	1592	1618.35	-0.660305	-0.0205492
3.68395	0	1648	1616.77	0.769214	0.0403072
3.68652	2	1653	1615.22	0.929188	0.0478114
3.68908	3	1666	1613.69	1.28157	0.00419414
3.69165	2	1604	1612.15	-0.203509	0.0118719
3.69422	2	1662	1610.59	1.26093	-0.0263462
3.69679	0	1677	1609.05	1.65924	-0.0640407
3.69936	0	1587	1607.54	-0.51556	0.0077315
3.70193	0	1554	1606.03	-1.31975	-0.0128001
3.7045	1	1553	1604.5	-1.30693	0.000972095
3.70707	0	1623	1602.96	0.497341	-0.0198894
3.70964	1	1614	1601.41	0.313421	0.0305504
3.71221	0	1633	1599.86	0.820168	0.0127665
3.71477	1	1596	1598.32	-0.0580041	0.0258873
3.71734	1	1610	1596.78	0.329447	-0.0235134
3.71991	2	1614	1595.25	0.466779	-0.00874678
3.72248	1	1632	1593.72	0.947672	-0.0088363
3.72505	0	1604	1592.19	0.294938	-0.0246734
3.72762	4	1602	1590.67	0.283042	0.015449
3.73019	0	1545	1589.17	-1.12363	0.0153562
3.73276	1	1613	1587.66	0.630929	-0.00573974
3.73533	3	1611	1586.14	0.619359	0.0334014
3.7379	3	1590	1584.65	0.134182	-0.0174067
3.74046	1	1534	1583.16	-1.25511	-0.034424
3.74303	1	1615	1581.64	0.830048	-0.0159451
3.7456	0	1488	1580.16	-2.38906	-0.00460461
3.74817	1	1583	1578.69	0.108319	-0.0155326
3.75074	1	1562	1577.21	-0.384723	-0.00188804
3.75331	1	1596	1575.7	0.508076	-0.00829681
3.75588	1	1552	1574.19	-0.563333	-0.022464
3.75845	3	1638	1572.69	1.61378	0.010403
3.76102	0	1626	1571.19	1.35919	-0.0156642
3.76359	2	1527	1569.7	-1.09274	0.0134898
3.76615	0	1554	1568.21	-0.36053	0.0268807
3.76872	0	1534	1566.74	-0.836009	-0.0644789
3.77129	1	1510	1565.27	-1.42224	-0.00972408
3.77386	1	1620	1563.78	1.39674	0.0236716
3.77643	1	1511	1562.3	-1.31969	-0.0175623
3.779	2	1522	1560.8	-0.994543	0.0245577
3.78157	1	1519	1559.31	-1.03436	0.0016192
3.78414	0	1582	1557.84	0.607455	0.0326248
3.78671	2	1565	1556.37	0.218223	0.0129791
3.78928	2	1572	1554.91	0.431139	0.0122567
3.79184	2	1536	1553.45	-0.445126	0.00967212
3.79441	1	1614	1551.97	1.54404	-0.00279313
3.79698	0	1551	1550.5	0.0125781	-0.0117524
3.79955	2	1477	1549.06	-1.87502	-0.000999344
3.80212	1	1532	1547.62	-0.398991	-0.00377363
3.80469	1	1564	1546.16	0.450995	0.0410929
3.80726	0	1478	1544.7	-1.73485	0.0374896
3.80983	2	1566	1543.24	0.575159	0.00420641
3.8124	2	1626	1541.79	2.08826	0.0216622
3.81497	2	1461	1540.34	-2.07571	-0.0238737
3.81753	1	1502	1538.88	-0.951603	0.0225399
3.8201	0	1500	1537.43	-0.966506	0.0356377
3.82267	0	1531	1536.01	-0.127917	0.0050881
3.82524	0	1548	1534.58	0.341124	-0.00966137
3.82781	1	1480	1533.14	-1.38139	0.0228901
3.83038	1	1536	1531.69	0.109958	0.0107817
3.83295	3	1516	1530.23	-0.365507	0.020137
3.83552	1	1473	1528.78	-1.45326	-0.0576224
3.83809	0	1513	1527.33	-0.368471	-0.0125037
3.84066	1	1490	1525.9	-0.930091	0.0274263
3.84322	0	1503	1524.49	-0.554353	-0.0222732
3.84579	0	1570	1523.08	1.18415	-0.0407385
3.84836	0	1532	1521.64	0.26461	-0.0175158
3.85093	0	1524	1520.21	0.0971473	-0.0583317
3.8535	1	1577	1518.77	1.46623	-0.0117822
3.85607	4	1530	1517.33	0.323813	-0.053147
3.85864	0	1448	1515.9	-1.78428	-0.0303969
3.86121	1	1511	1514.46	-0.0890697	-0.0140611
3.86378	0	1513	1513.04	-0.0010827	-0.0073341
3.86635	0	1540	1511.66	0.722194	-0.0167785
3.86891	1	1482	1510.27	-0.734247	-0.052752
3.87148	1	1492	1508.85	-0.436153	-0.0407011
3.87405	1	1481	1507.43	-0.686743	-0.0154463
3.87662	1	1490	1506	-0.41461	-0.000403752
3.87919	1	1500	1504.59	-0.11856	-0.0787829
3.88176	0	1447	1503.19	-1.47717	-0.0196215
3.88433	1	1528	1501.79	0.670465	-0.0396215
3.8869	2	1458	1500.39	-1.11027	-0.0163281
3.88947	2	1467	1499	-0.835414	0.0333034
3.89204	1	1497	1497.59	-0.0153428	0.0139393
3.8946	2	1496	1496.19	-0.00498656	0.0107122
3.89717	3	1481	1494.81	-0.358921	-0.0262503
3.89974	2	1502	1493.44	0.220813	0.00755701
3.90231	2	1517	1492.06	0.640234	-0.0322829
3.90488	0	1421	1490.69	-1.84866	-0.011374
3.90745	2	1477	1489.33	-0.320837	0.0432211
3.91002	0	1441	1487.97	-1.23743	0.00532943
3.91259	1	1547	1486.61	1.53547	0
3.91516	1	1451	1485.22	-0.898456	0
3.91773	0	1482	1483.84	-0.0478715	0
3.92029	0	1515	1482.46	0.835926	0
3.92286	0	1512	1481.08	0.795228	0
3.92543	1	1478	1479.7	-0.0443069	0
3.928	1	1534	1478.32	1.42159	0
3.93057	1	1539	1476.93	1.58212	0
3.93314	0	1513	1475.55	0.962844	0
3.93571	0	1504	1474.18	0.769052	0
3.93828	1	1432	1472.81	-1.07853	0
3.94085	1	1466	1471.45	-0.142419	0
3.94342	1	1479	1470.08	0.231826	0
3.94598	0	1562	1468.71	2.36047	0
3.94855	2	1437	1467.35	-0.800523	0
3.95112	0	1490	1465.99	0.621911	0
3.95369	2	1466	1464.64	0.0354494	0
3.95626	0	1450	1463.28	-0.348872	0
3.95883	0	1444	1461.94	-0.472033	0
3.9614	1	1495	1460.59	0.889913	0
3.96397	3	1452	1459.25	-0.190189	0
3.96654	4	1464	1457.9	0.159349	0
3.96911	0	1443	1456.54	-0.356527	0
3.97167	0	1482	1455.2	0.696262	0
3.97424	1	1388	1453.88	-1.76831	0
3.97681	0	1427	1452.59	-0.677416	0
3.97938	2	1419	1451.27	-0.856666	0
3.98195	1	1406	1449.92	-1.17119	0
3.98452	2	1414	1448.57	-0.919397	0
3.98709	1	1537	1447.23	2.28973	0
3.98966	0	1442	1445.9	-0.102803	0
3.99223	1	1408	1444.59	-0.975028	0
3.9948	2	1400	1443.27	-1.15645	0
3.99736	0	1416	1441.95	-0.689732	0
3.99993	1	1456	1440.62	0.403011	0
4.0025	2	1466	1439.29	0.697533	0
4.00507	2	1422	1437.98	-0.423841	0
4.00764	1	1405	1436.66	-0.844773	0
4.01021	0	1418	1435.34	-0.460508	0
4.01278	2	1376	1434.04	-1.56459	0
4.01535	0	1450	1432.74	0.453171	0
4.01792	1	1332	1431.44	-2.72467	0
4.02049	1	1469	1430.12	1.01436	0
4.02305	1	1422	1428.81	-0.180693	0
4.02562	1	1418	1427.51	-0.252466	0
4.02819	2	1448	1426.19	0.57305	0
4.03076	2	1473	1424.89	1.25349	0
4.03333	2	1371	1423.59	-1.42034	0
4.0359	0	1412	1422.29	-0.273916	0
4.03847	2	1413	1421.01	-0.212976	0
4.04104	0	1465	1419.73	1.18278	0
4.04361	1	1479	1418.45	1.57441	0
4.04618	1	1381	1417.16	-0.972977	0
4.04874	0	1358	1415.86	-1.57024	0
4.05131	0	1450	1414.57	0.930349	0
4.05388	2	1320	1413.28	-2.56733	0
4.05645	1	1404	1411.99	-0.213191	0
4.05902	1	1476	1410.69	1.69986	0
4.06159	1	1407	1409.39	-0.0637916	0
4.06416	0	1451	1408.11	1.12588	0
4.06673	0	1375	1406.84	-0.858752	0
4.0693	1	1513	1405.57	2.76198	0
4.07187	1	1449	1404.29	1.17455	0
4.07443	1	1409	1403.01	0.159704	0
4.077	0	1383	1401.71	-0.503224	0
4.07957	1	1428	1400.44	0.729446	0
4.08214	2	1374	1399.17	-0.67895	0
4.08471	1	1389	1397.9	-0.2388	0
4.08728	1	1479	1396.63	2.14195	0
4.08985	2	1435	1395.35	1.0466	0
4.09242	1	1385	1394.1	-0.24455	0
4.09499	1	1409	1392.85	0.43026	0
4.09756	3	1371	1391.59	-0.556096	0
4.10012	4	1392	1390.34	0.0444478	0
4.10269	0	1405	1389.09	0.424368	0
4.10526	0	1419	1387.84	0.827238	0
4.10783	1	1426	1386.6	1.04325	0
4.1104	0	1426	1385.4	1.07524	0
4.11297	1	1407	1384.16	0.608923	0
4.11554	2	1385	1382.89	0.0567586	0
4.11811	2	1329	1381.63	-1.4436	0
4.12068	3	1373	1380.37	-0.198872	0
4.12325	1	1338	1379.11	-1.12401	0
4.12581	2	1433	1377.88	1.45605	0
4.12838	1	1347	1376.66	-0.808102	0
4.13095	0	1369	1375.45	-0.174191	0
4.13352	0	1388	1374.22	0.369807	0
4.13609	2	1391	1372.99	0.482843	0
4.13866	1	1456	1371.76	2.20767	0
4.14123	0	1370	1370.51	-0.0138648	0
4.1438	0	1392	1369.26	0.609496	0
4.14637	0	1473	1368.03	2.7351	0
4.14894	2	1368	1366.81	0.0322911	0
4.1515	1	1379	1365.57	0.361745	0
4.15407	0	1293	1364.32	-1.98342	0
4.15664	0	1369	1363.08	0.16007	0
4.15921	1	1366	1361.86	0.112134	0
4.16178	0	1385	1360.64	0.654479	0
4.16435	1	1373	1359.41	0.366665	0
4.16692	0	1354	1358.18	-0.113516	0
4.16949	1	1347	1356.95	-0.271141	0
4.17206	4	1376	1355.73	0.546502	0
4.17463	2	1390	1354.51	0.952024	0
4.17719	1	1332	1353.29	-0.58322	0
4.17976	1	1374	1352.07	0.591641	0
4.18233	0	1371	1350.89	0.543093	0
4.1849	0	1299	1349.72	-1.40726	0
4.18747	0	1349	1348.52	0.0130284	0
4.19004	1	1238	1347.31	-3.10681	0
4.19261	0	1323	1346.1	-0.635024	0
4.19518	0	1364	1344.88	0.517835	0
4.19775	3	1338	1343.66	-0.154612	0
4.20032	1	1344	1342.45	0.0423476	0
4.20288	1	1303	1341.24	-1.05939	0
4.20545	2	1319	1340.03	-0.579018	0
4.20802	0	1366	1338.85	0.734692	0
4.21059	1	1360	1337.67	0.605446	0
4.21316	0	1356	1336.48	0.530038	0
4.21573	1	1299	1335.3	-1.00718	0
4.2183	1	1324	1334.11	-0.277864	0
4.22087	2	1335	1332.91	0.0571135	0
4.22344	1	1338	1331.72	0.171756	0
4.22601	0	1337	1330.52	0.177105	0
4.22857	2	1312	1329.34	-0.478787	0
4.23114	0	1336	1328.17	0.214188	0
4.23371	1	1363	1327	0.975125	0
4.23628	0	1313	1325.81	-0.353568	0
4.23885	1	1280	1324.63	-1.24757	0
4.24142	2	1293	1323.46	-0.847027	0
4.24399	0	1324	1322.27	0.0474368	0
4.24656	1	1325	1321.09	0.107377	0
4.24913	2	1273	1319.91	-1.31484	0
4.2517	0	1324	1318.75	0.144223	0
4.25426	1	1263	1317.58	-1.53589	0
4.25683	2	1305	1316.41	-0.31581	0
4.2594	0	1286	1315.25	-0.815711	0
4.26197	3	1292	1314.09	-0.614488	0
4.26454	1	1278	1312.92	-0.976702	0
4.26711	3	1277	1311.76	-0.972815	0
4.26968	0	1281	1310.6	-0.827137	0
4.27225	2	1328	1309.46	0.508882	0
4.27482	1	1340	1308.32	0.86553	0
4.27739	0	1281	1307.18	-0.731404	0
4.27995	0	1310	1306.03	0.109693	0
4.28252	2	1344	1304.87	1.06723	0
4.28509	0	1406	1303.73	2.72748	0
4.28766	1	1248	1302.57	-1.54459	0
4.29023	0	1361	1301.4	1.61562	0
4.2928	0	1260	1300.25	-1.13387	0
4.29537	1	1242	1299.1	-1.62026	0
4.29794	1	1339	1297.95	1.12191	0
4.30051	1	1312	1296.79	0.419831	0
4.30308	1	1320	1295.63	0.670675	0
4.30564	0	1325	1294.48	0.838322	0
4.30821	4	1283	1293.35	-0.288864	0
4.31078	0	1299	1292.21	0.188381	0
4.31335	1	1300	1291.07	0.24755	0
4.31592	0	1318	1289.93	0.773119	0
4.31849	1	1283	1288.82	-0.162448	0
4.32106	1	1245	1287.7	-1.21027	0
4.32363	0	1251	1286.56	-1.00546	0
4.3262	1	1308	1285.42	0.62427	0
4.32877	0	1307	1284.29	0.62831	0
4.33133	1	1226	1283.16	-1.63241	0
4.3339	0	1222	1282.02	-1.71705	0
4.33647	2	1307	1280.89	0.722222	0
4.33904	1	1296	1279.76	0.451155	0
4.34161	0	1290	1278.63	0.316604	0
4.34418	0	1326	1277.5	1.33187	0
4.34675	2	1248	1276.38	-0.803482	0
4.34932	1	1305	1275.28	0.822784	0
4.35189	0	1278	1274.15	0.10764	0
4.35446	1	1261	1273.02	-0.338498	0
4.35702	1	1278	1271.91	0.170384	0
4.35959	1	1288	1270.81	0.479071	0
4.36216	0	1265	1269.69	-0.131798	0
4.36473	1	1277	1268.57	0.235894	0
4.3673	1	1281	1267.46	0.378212	0
4.36987	1	1287	1266.36	0.57541	0
4.37244	0	1245	1265.24	-0.573719	0
4.37501	4	1214	1264.13	-1.43881	0
4.37758	1	1305	1263.03	1.1618	0
4.38015	1	1259	1261.93	-0.0825605	0
4.38271	1	1231	1260.82	-0.85	0
4.38528	0	1239	1259.74	-0.589349	0
4.38785	0	1298	1258.67	1.09153	0
4.39042	0	1258	1257.58	0.0119082	0
4.39299	0	1300	1256.48	1.20701	0
4.39556	2	1239	1255.38	-0.465231	0
4.39813	0	1217	1254.26	-1.06818	0
4.4007	2	1250	1253.15	-0.0892101	0
4.40327	0	1225	1252.05	-0.772792	0
4.40584	0	1309	1250.96	1.60416	0
4.4084	2	1225	1249.88	-0.710753	0
4.41097	1	1233	1248.79	-0.449751	0
4.41354	2	1267	1247.71	0.541983	0
4.41611	2	1252	1246.61	0.152376	0
4.41868	1	1263	1245.53	0.491617	0
4.42125	1	1204	1244.46	-1.16601	0
4.42382	0	1257	1243.39	0.383848	0
4.42639	0	1266	1242.33	0.665198	0
4.42896	0	1224	1241.26	-0.493439	0
4.43153	0	1184	1240.19	-1.63287	0
4.43409	0	1183	1239.1	-1.63108	0
4.43666	3	1214	1238.01	-0.689038	0
4.43923	1	1247	1236.92	0.285526	0
4.4418	1	1236	1235.83	0.00486451	0
4.44437	1	1233	1234.74	-0.0496811	0
4.44694	3	1250	1233.69	0.461332	0
4.44951	2	1189	1232.64	-1.26568	0
4.45208	1	1249	1231.58	0.492942	0
4.45465	0	1229	1230.52	-0.0432505	0
4.45722	1	1272	1229.47	1.19239	0
4.45978	0	1243	1228.44	0.413013	0
4.46235	0	1259	1227.39	0.891002	0
4.46492	1	1193	1226.31	-0.964516	0
4.46749	1	1199	1225.24	-0.75794	0
4.47006	1	1202	1224.18	-0.639659	0
4.47263	0	1178	1223.1	-1.31411	0
4.4752	0	1212	1222.04	-0.288393	0
4.47777	1	1235	1220.99	0.398714	0
4.48034	0	1246	1219.94	0.738351	0
4.48291	2	1221	1218.88	0.0607403	0
4.48547	0	1260	1217.81	1.18854	0
4.48804	2	1303	1216.76	2.38925	0
4.49061	1	1220	1215.7	0.123068	0
4.49318	0	1215	1214.66	0.00980223	0
4.49575	0	1174	1213.62	-1.15621	0
4.49832	2	1249	1212.58	1.03065	0
4.50089	1	1238	1211.54	0.751929	0
4.50346	2	1252	1210.49	1.17305	0
4.50603	2	1264	1209.44	1.53471	0
4.5086	0	1225	1208.4	0.474264	0
4.51116	2	1186	1207.37	-0.620667	0
4.51373	3	1225	1206.35	0.532847	0
4.5163	0	1201	1205.33	-0.125056	0
4.51887	1	1188	1204.3	-0.472909	0
4.52144	0	1260	1203.27	1.59822	0
4.52401	1	1187	1202.26	-0.443045	0
4.52658	0	1221	1201.24	0.565464	0
4.52915	0	1217	1200.2	0.481545	0
4.53172	1	1186	1199.16	-0.382193	0
4.53429	0	1215	1198.13	0.484109	0
4.53685	1	1194	1197.09	-0.0894235	0
4.53942	3	1157	1196.05	-1.14797	0
4.54199	1	1141	1195.02	-1.59914	0
4.54456	2	1163	1193.99	-0.908644	0
4.54713	0	1145	1192.96	-1.41738	0
4.5497	2	1207	1191.96	0.43282	0
4.55227	1	1227	1190.96	1.02874	0
4.55484	1	1152	1189.96	-1.11832	0
4.55741	1	1198	1188.94	0.261738	0
4.55998	2	1159	1187.93	-0.849664	0
4.56254	0	1241	1186.92	1.53513	0
4.56511	0	1172	1185.91	-0.406249	0
4.56768	0	1155	1184.9	-0.879685	0
4.57025	2	1155	1183.89	-0.850211	0
4.57282	2	1150	1182.88	-0.96969	0
4.57539	0	1126	1181.86	-1.66457	0
4.57796	0	1159	1180.83	-0.64128	0
4.58053	2	1153	1179.83	-0.790099	0
4.5831	1	1198	1178.84	0.553465	0
4.58567	1	1168	1177.84	-0.287913	0
4.58823	0	1176	1176.82	-0.0239137	0
4.5908	0	1194	1175.82	0.526119	0
4.59337	2	1232	1174.83	1.62877	0
4.59594	0	1145	1173.83	-0.852068	0
4.59851	1	1213	1172.82	1.15352	0
4.60108	1	1207	1171.81	1.01285	0
4.60365	1	1169	1170.82	-0.0531651	0
4.60622	0	1099	1169.82	-2.13642	0
4.60879	2	1211	1168.82	1.21196	0
4.61136	3	1154	1167.83	-0.407242	0
4.61392	0	1128	1166.84	-1.15658	0
4.61649	0	1175	1165.85	0.267005	0
4.61906	2	1162	1164.86	-0.083975	0
4.62163	1	1177	1163.9	0.38172	0
4.6242	1	1141	1162.93	-0.649115	0
4.62677	1	1125	1161.92	-1.10083	0
4.62934	0	1204	1160.94	1.24098	0
4.63191	1	1157	1159.97	-0.0872031	0
4.63448	1	1189	1158.98	0.870458	0
4.63705	1	1185	1158	0.784227	0
4.63961	2	1177	1157.02	0.582526	0
4.64218	2	1111	1156.03	-1.35092	0
4.64475	1	1120	1155.05	-1.04738	0
4.64732	0	1166	1154.08	0.349151	0
4.64989	0	1169	1153.11	0.464637	0
4.65246	0	1233	1152.16	2.30224	0
4.65503	5	1132	1151.19	-0.570492	0
4.6576	3	1188	1150.21	1.09635	0
4.66017	1	1185	1149.22	1.03935	0
4.66274	1	1199	1148.24	1.46604	0
4.6653	2	1151	1147.3	0.10908	0
4.66787	1	1144	1146.39	-0.0705829	0
4.67044	0	1162	1145.44	0.485873	0
4.67301	0	1139	1144.47	-0.16207	0
4.67558	0	1104	1143.51	-1.18917	0
4.67815	1	1167	1142.55	0.715594	0
4.68072	3	1144	1141.58	0.0715645	0
4.68329	0	1116	1140.6	-0.736304	0
4.68586	2	1150	1139.62	0.306147	0
4.68843	0	1141	1138.65	0.0695156	0
4.69099	2	1102	1137.71	-1.07583	0
4.69356	2	1099	1136.77	-1.13922	0
4.69613	2	1163	1135.81	0.797265	0
4.6987	0	1125	1134.86	-0.293848	0
4.70127	0	1168	1133.9	0.997671	0
4.70384	2	1098	1132.97	-1.05534	0
4.70641	1	1100	1132.04	-0.965918	0
4.70898	0	1163	1131.08	0.935906	0
4.71155	0	1184	1130.11	1.56602	0
4.71412	0	1140	1129.17	0.320875	0
4.71668	1	1135	1128.23	0.201039	0
4.71925	0	1167	1127.27	1.16298	0
4.72182	0	1136	1126.31	0.287594	0
4.72439	2	1086	1125.35	-1.19393	0
4.72696	0	1208	1124.39	2.40547	0
4.72953	0	1140	1123.45	0.490311	0
4.7321	1	1080	1122.49	-1.29291	0
4.73467	2	1137	1121.55	0.458112	0
4.73724	0	1119	1120.62	-0.0483042	0
4.73981	0	1108	1119.66	-0.350372	0
4.74237	2	1092	1118.72	-0.808609	0
4.74494	0	1135	1117.8	0.510612	0
4.74751	1	1102	1116.86	-0.447782	0
4.75008	1	1176	1115.92	1.75208	0
4.75265	0	1096	1114.99	-0.573503	0
4.75522	1	1100	1114.06	-0.423835	0
4.75779	3	1229	1113.12	3.30545	0
4.76036	1	1112	1112.19	-0.0057948	0
4.76293	3	1097	1111.26	-0.430484	0
4.7655	2	1110	1110.33	-0.00977906	0
4.76806	1	1082	1109.42	-0.833635	0
4.77063	1	1079	1108.52	-0.8986	0
4.7732	1	1148	1107.61	1.19196	0
4.77577	0	1132	1106.72	0.751429	0
4.77834	0	1093	1105.8	-0.387281	0
4.78091	1	1088	1104.88	-0.51178	0
4.78348	0	1109	1103.96	0.151382	0
4.78605	1	1090	1103.03	-0.394624	0
4.78862	0	1122	1102.09	0.594345	0
4.79119	0	1082	1101.17	-0.58266	0
4.79375	2	1081	1100.24	-0.585239	0
4.79632	0	1213	1099.32	3.26404	0
4.79889	1	1118	1098.4	0.586254	0
4.80146	0	1071	1097.47	-0.808825	0
4.80403	1	1162	1096.56	1.9197	0
4.8066	2	1088	1095.65	-0.232011	0
4.80917	1	1087	1094.74	-0.234661	0
4.81174	2	1061	1093.82	-1.00762	0
4.81431	1	1154	1092.91	1.79837	0
4.81688	1	1073	1092.01	-0.58047	0
4.81944	0	1098	1091.12	0.207603	0
4.82201	0	1062	1090.23	-0.866193	0
4.82458	0	1068	1089.33	-0.652821	0
4.82715	0	1078	1088.43	-0.31773	0
4.82972	1	1098	1087.52	0.316245	0
4.83229	0	1089	1086.6	0.0726577	0
4.83486	0	1102	1085.69	0.491453	0
4.83743	1	1132	1084.77	1.40373	0
4.84	0	1065	1083.87	-0.578158	0
4.84257	0	1076	1082.96	-0.212331	0
4.84513	0	1117	1082.06	1.04558	0
4.8477	2	1057	1081.16	-0.742983	0
4.85027	0	1073	1080.26	-0.221526	0
4.85284	0	1123	1079.35	1.30257	0
4.85541	0	1084	1078.45	0.168719	0
4.85798	0	1104	1077.56	0.795756	0
4.86055	1	1111	1076.67	1.02983	0
4.86312	0	1087	1075.77	0.340571	0
4.86569	1	1063	1074.87	-0.364054	0
4.86826	0	1063	1073.97	-0.336457	0
4.87082	0	1032	1073.08	-1.27877	0
4.87339	0	1029	1072.19	-1.34646	0
4.87596	0	1106	1071.3	1.04327	0
4.87853	0	1103	1070.42	0.981067	0
4.8811	0	1125	1069.52	1.65402	0
4.88367	0	1081	1068.63	0.376285	0
4.88624	1	1100	1067.74	0.972801	0
4.88881	1	1088	1066.84	0.641363	0
4.89138	0	1082	1065.95	0.487787	0
4.89395	1	1105	1065.07	1.2013	0
4.89651	0	1046	1064.19	-0.562411	0
4.89908	0	1046	1063.32	-0.535568	0
4.90165	0	1089	1062.44	0.804702	0
4.90422	2	1061	1061.57	-0.0174638	0
4.90679	1	985	1060.69	-2.41178	0
4.90936	0	1042	1059.81	-0.551706	0
4.91193	3	1065	1058.93	0.186074	0
4.9145	1	1012	1058.07	-1.44807	0
4.91707	1	1064	1057.21	0.208083	0
4.91964	0	1057	1056.34	0.0202152	0
4.9222	0	1018	1055.49	-1.17507	0
4.92477	1	1048	1054.65	-0.20539	0
4.92734	0	1024	1053.79	-0.930874	0
4.92991	1	991	1052.92	-1.96687	0
4.93248	0	1053	1052.04	0.0295866	0
4.93505	0	1058	1051.17	0.209889	0
4.93762	1	1113	1050.31	1.87918	0
4.94019	2	1066	1049.44	0.507104	0
4.94276	0	1013	1048.58	-1.11787	0
4.94533	0	1075	1047.71	0.832387	0
4.94789	2	1052	1046.85	0.158816	0
4.95046	0	1031	1046.01	-0.467399	0
4.95303	1	989	1045.16	-1.78569	0
4.9556	2	1003	1044.29	-1.30375	0
4.95817	1	1004	1043.44	-1.24478	0
4.96074	1	1108	1042.59	1.96493	0
4.96331	0	1110	1041.74	2.04884	0
4.96588	1	1033	1040.9	-0.245897	0
4.96845	0	1059	1040.07	0.581796	0
4.97102	0	1065	1039.22	0.789914	0
4.97358	2	1046	1038.37	0.235985	0
4.97615	2	1054	1037.52	0.507764	0
4.97872	0	1056	1036.66	0.595049	0
4.98129	1	1055	1035.8	0.590971	0
4.98386	2	1069	1034.97	1.0409	0
4.98643	0	1043	1034.15	0.274133	0
4.989	1	1025	1033.31	-0.259502	0
4.99157	0	1048	1032.46	0.479966	0
4.99414	1	1074	1031.63	1.29274	0
4.99671	2	1019	1030.8	-0.369582	0
4.99927	0	1033	1029.95	0.094803	0
5.00184	0	1024	1029.11	-0.15966	0
5.00441	1	1041	1028.27	0.394611	0
5.00698	1	1031	1027.45	0.110706	0
5.00955	0	999	1026.61	-0.873642	0
5.01212	1	972	1025.76	-1.72449	0
5.01469	1	1015	1024.93	-0.311568	0
5.01726	1	1049	1024.1	0.768858	0
5.01983	1	1007	1023.26	-0.51245	0
5.0224	0	1029	1022.43	0.204907	0
5.02496	1	1026	1021.6	0.137298	0
5.02753	2	1015	1020.78	-0.181369	0
5.0301	3	1034	1019.95	0.436799	0
5.03267	1	1022	1019.12	0.0900233	0
5.03524	0	985	1018.29	-1.06077	0
5.03781	0	975	1017.48	-1.36051	0
5.04038	2	1103	1016.69	2.59881	0
5.04295	0	943	1015.89	-2.37352	0
5.04552	1	1016	1015.06	0.0296226	0
5.04809	0	1040	1014.22	0.799467	0
5.05065	1	981	1013.4	-1.03445	0
5.05322	1	990	1012.58	-0.717718	0
5.05579	2	1071	1011.76	1.81026	0
5.05836	2	994	1010.93	-0.53708	0
5.06093	0	941	1010.11	-2.25294	0
5.0635	1	993	1009.3	-0.517228	0
5.06607	0	998	1008.5	-0.332298	0
5.06864	2	1053	1007.7	1.39586	0
5.07121	0	1013	1006.89	0.191881	0
5.07378	0	981	1006.07	-0.800511	0
5.07634	1	979	1005.25	-0.83909	0
5.07891	0	980	1004.45	-0.780912	0
5.08148	1	1006	1003.64	0.0744661	0
5.08405	1	1023	1002.81	0.631131	0
5.08662	0	1000	1002	-0.0632243	0
5.08919	1	1027	1001.19	0.805498	0
5.09176	2	964	1000.38	-1.17157	0
5.09433	0	984	999.573	-0.496465	0
5.0969	1	990	998.764	-0.278524	0
5.09947	1	1018	997.956	0.628226	0
5.10203	0	984	997.166	-0.419719	0
5.1046	2	996	996.367	-0.0116406	0
5.10717	2	950	995.561	-1.47819	0
5.10974	2	990	994.763	-0.151392	0
5.11231	1	939	993.959	-1.7935	0
5.11488	2	1031	993.165	1.17833	0
5.11745	0	993	992.389	0.0193747	0
5.12002	0	1025	991.614	1.04281	0
5.12259	2	957	990.829	-1.09354	0
5.12516	0	982	990.044	-0.256687	0
5.12772	1	1063	989.249	2.26205	0
5.13029	1	1042	988.438	1.65929	0
5.13286	1	946	987.647	-1.35406	0
[truncated: 1,048 more rows]
