# Supplementary material for: Direct energy transfer from photosystem II to photosystem I confers winter sustainability in Scots Pine
Source: Nat Commun. 2020 Dec 15;11:6388. doi: 10.1038/s41467-020-20137-9 (PMC7738668; doi:10.1038/s41467-020-20137-9)
Supplement: Supplementary file 3 — Source Data [file 41467_2020_20137_MOESM3_ESM.zip › Source data file_Bag et al., 2020/Source data file/time resolved fluoresence data/Time resolved decay/Pine_winter_relaxed/Decays_Pine_winter_relaxed_5.txt]

Time	IRF	Exp. data	Th. data	Residuals	Aurocorr
0	5050	98	82.1495	1.60115	0.019632
0.002569	6194	124	113.326	0.958572	0.0196385
0.005138	7613	138	154.46	-1.40118	0.0251176
0.007707	9332	209	207.701	0.0898788	0.0121963
0.010276	11533	290	275.689	0.840384	0.010116
0.012845	13642	386	360.014	1.32265	0.0252976
0.015414	16067	513	463.001	2.20751	0.0276776
0.017983	18809	661	588.672	2.81322	0.0080486
0.020552	21819	746	743.083	0.106801	0.0189625
0.023121	25339	960	929.348	0.989296	0.0069497
0.02569	28512	1113	1148.38	-1.06057	0.0183942
0.028259	32235	1414	1404.03	0.265039	0.00851665
0.030828	35704	1751	1700.3	1.21157	0.043575
0.033397	39267	2056	2042.82	0.290609	0.00321486
0.035966	43083	2482	2432.47	0.994196	0.0558777
0.038535	45716	2909	2869.5	0.732275	0.0150216
0.041104	48192	3344	3355.17	-0.193151	0.00952263
0.043673	51363	3820	3887.22	-1.08765	0.0148124
0.046242	53501	4377	4467.44	-1.36702	0.0347211
0.048811	55298	5063	5088.49	-0.358278	0.0117969
0.05138	56994	5656	5737.39	-1.08216	0.0442814
0.053949	58039	6308	6416.25	-1.3629	0.0186736
0.056518	59159	7108	7123.81	-0.187548	0.0131206
0.059087	60104	7806	7849.01	-0.486764	0.00614565
0.061656	59868	8598	8586.86	0.120167	-0.00797782
0.064225	60116	9269	9331.62	-0.650395	0.0268837
0.066794	59098	9825	10078.5	-2.55778	0.00467075
0.069363	58039	10830	10827.5	0.0238728	0.0195482
0.071932	56739	11566	11569	-0.0281313	0.0178772
0.074501	54989	12336	12297.1	0.35025	-0.0129736
0.07707	53004	13122	13006.4	1.00913	0.0382541
0.079639	50900	13701	13687.2	0.117703	0.0441608
0.082208	48099	14324	14337.4	-0.111958	0.0174612
0.084777	45991	14964	14953.3	0.0877272	0.0402002
0.087346	42758	15377	15530.4	-1.23727	0.0238675
0.089915	40671	16280	16067.3	1.66716	0.0200258
0.092484	37999	16515	16558.7	-0.340028	0.0199141
0.095053	35999	17014	17005.5	0.0651502	-0.000514003
0.097622	33670	17414	17405.9	0.0611415	-0.0157066
0.100191	31846	17784	17761	0.172572	0.0255905
0.10276	29956	17924	18076.4	-1.13867	0.0368494
0.105329	28527	18547	18355	1.41008	0.021254
0.107898	27125	18578	18600.1	-0.162081	0.0102892
0.110467	25905	18869	18814.2	0.398731	0.0114153
0.113036	24893	19019	19001.3	0.12817	0.00502675
0.115605	23878	19199	19165.2	0.243618	0.0304492
0.118174	23264	19387	19310.4	0.550222	0.0482286
0.120743	22338	19885	19438.9	3.16365	0.00939851
0.123312	21145	19513	19553.8	-0.291929	0.00154094
0.125881	20626	19749	19656.8	0.656049	0.0111813
0.12845	20183	19813	19751.1	0.440054	0.0141924
0.131019	19280	20029	19837.7	1.35189	-0.0134128
0.133588	18787	19893	19911.6	-0.131928	-0.00076001
0.136157	18425	20101	19974.6	0.891413	0.0096321
0.138726	17527	20073	20033.3	0.280494	0.00087349
0.141295	16979	20139	20085.4	0.37793	0.00209301
0.143864	16522	20355	20129.4	1.58112	-0.008635
0.146433	15766	20264	20169.6	0.663355	0.0293432
0.149002	15323	20599	20203.3	2.75706	-0.0104529
0.151571	14863	20293	20228.1	0.455247	0.0156185
0.15414	14010	20253	20247.3	0.0398	0.0293455
0.156709	13477	20343	20259.8	0.583149	0.0238189
0.159278	12959	20339	20265.2	0.517209	0.00944166
0.161847	12421	20250	20266.1	-0.112958	-0.00711998
0.164416	11962	20256	20259.5	-0.0246879	0.00870992
0.166985	11577	20524	20244.2	1.95304	0.0176223
0.169554	11008	20068	20222.7	-1.09227	0.0293443
0.172123	10477	20406	20195.6	1.47285	0.0083428
0.174692	9816	20039	20163.2	-0.877311	-0.0108994
0.177261	9349	20182	20126.8	0.388444	0.00413982
0.17983	8935	20022	20085.8	-0.451195	-0.0295702
0.182399	8394	20038	20039	-0.00674702	0.0323392
0.184968	7773	19882	19985.2	-0.731586	-0.0314374
0.187537	7323	19866	19924.8	-0.417115	-0.00883764
0.190106	6875	19727	19860	-0.947076	-0.00628523
0.192675	6489	19726	19790.8	-0.461034	0.024964
0.195244	5990	19657	19715.2	-0.414952	0.000402837
0.197813	5535	19653	19633.7	0.137983	0.0274655
0.200382	5072	19504	19547.7	-0.313058	-0.00304634
0.202951	4760	19565	19458.2	0.763573	-0.0133583
0.20552	4563	19280	19364.8	-0.610487	0.0222819
0.208089	4060	19124	19266.8	-1.03235	0.0220218
0.210658	3730	19089	19164.3	-0.544859	0.000671982
0.213227	3476	19068	19058.4	0.0695186	0.0178938
0.215796	3087	18736	18951.5	-1.57449	-0.00457787
0.218365	2897	18912	18842.5	0.505562	-0.0151866
0.220934	2649	18708	18729.7	-0.158932	0.0028572
0.223503	2508	18698	18615	0.606646	0.00823763
0.226072	2254	18538	18498.3	0.291919	-0.00643465
0.228641	2158	18266	18379.7	-0.840982	0.040951
0.23121	2037	18158	18260.4	-0.759746	0.00828365
0.233779	1940	18063	18140.9	-0.579854	0.00480958
0.236348	1862	18072	18021.2	0.377892	0.00638785
0.238917	1804	17763	17901.4	-1.03816	-0.00898976
0.241486	1646	17756	17782.4	-0.1983	0.0302341
0.244055	1702	17498	17664.4	-1.25822	0.0111665
0.246624	1686	17332	17547.6	-1.63759	0.0307727
0.249193	1645	17762	17432.2	2.47488	0.024228
0.251762	1625	16931	17317.4	-2.96956	0.00410584
0.254331	1649	17131	17203.9	-0.557083	-0.000676296
0.2569	1626	17089	17093	-0.0302251	0.00412783
0.259469	1649	16982	16983.8	-0.0141184	0.0309785
0.262038	1683	16797	16876.2	-0.611406	-0.00227538
0.264607	1669	16803	16770.6	0.250208	-0.0433029
0.267176	1665	16593	16666.8	-0.572941	-0.0139341
0.269745	1691	16385	16564.8	-1.40485	0.0281471
0.272314	1727	16244	16465	-1.73416	0.00763813
0.274883	1715	16276	16367.1	-0.714211	0.00992234
0.277452	1795	16359	16270.7	0.690652	0.0375328
0.280021	1713	15873	16175.8	-2.40378	0.038198
0.28259	1709	16099	16083	0.125986	-0.00515601
0.285159	1772	15997	15991.9	0.0407058	0.0140297
0.287728	1782	16021	15902.6	0.935161	-0.00424695
0.290297	1735	15555	15814.8	-2.08344	-0.0249365
0.292866	1782	15915	15727.6	1.48526	0.0276775
0.295435	1792	15498	15642	-1.15653	-0.021387
0.298004	1718	15441	15558.3	-0.943651	-0.0149834
0.300573	1739	15431	15475.6	-0.35875	0.0173829
0.303142	1753	15267	15394	-1.02757	0.00305612
0.305711	1757	15154	15314	-1.29979	-0.0281729
0.30828	1714	15197	15234.8	-0.306485	-0.010087
0.310849	1692	15071	15156.1	-0.693587	-0.0240421
0.313418	1638	15053	15078.8	-0.210435	-0.0201759
0.315987	1667	14845	15002.8	-1.29525	0.0347836
0.318556	1658	14979	14927.6	0.419657	0.0296593
0.321125	1657	14767	14853	-0.707633	-0.00135733
0.323694	1647	14699	14778.7	-0.657507	-0.0199674
0.326263	1570	14489	14705.2	-1.79607	-0.0195662
0.328832	1579	14179	14632.9	-3.81156	0.0191932
0.331401	1517	14540	14561.5	-0.178666	0.00598426
0.33397	1534	14368	14491.2	-1.02767	0.032466
0.336539	1593	14480	14421.2	0.489057	-0.0240143
0.339108	1496	14277	14351.5	-0.623273	-0.0083267
0.341677	1529	14122	14282.3	-1.34883	-0.0333314
0.344246	1464	14172	14213.6	-0.349826	0.0182998
0.346815	1500	14091	14146.6	-0.467971	-0.00940413
0.349384	1472	13997	14080.3	-0.703757	-0.00806865
0.351953	1462	13794	14014.4	-1.87622	-0.00189877
0.354522	1453	13947	13949	-0.0172081	-0.00717262
0.357091	1449	13770	13884.3	-0.97446	0.000217095
0.35966	1430	13849	13820.6	0.241282	0.028218
0.362229	1374	13956	13757.5	1.68051	0.00362375
0.364798	1457	13542	13695	-1.31483	0.00505829
0.367367	1426	13759	13633.3	1.0718	0.0250762
0.369936	1454	13569	13572.2	-0.0276907	0.010149
0.372505	1412	13604	13511.4	0.794304	0.00608478
0.375074	1381	13614	13451.4	1.39366	-0.0384195
0.377643	1488	13439	13392.7	0.399549	-0.0227193
0.380212	1459	13431	13334.8	0.829907	0.00126348
0.382781	1409	13286	13277.6	0.072735	-0.000905539
0.38535	1377	13328	13220.5	0.931113	-0.0232718
0.387919	1414	13247	13164.6	0.716057	0.0192181
0.390488	1403	13033	13110.1	-0.675737	0.000557673
0.393057	1478	13123	13055.9	0.585636	0.000440794
0.395626	1430	13034	13001.6	0.284107	0.0157918
0.398195	1462	12977	12947.8	0.256381	0.00322779
0.400764	1468	12860	12894.9	-0.307629	0.0312135
0.403333	1457	12964	12843.2	1.06115	-0.0148441
0.405902	1427	12753	12792.4	-0.34899	0.0201695
0.408471	1515	12993	12742.1	2.20076	-0.0225894
0.41104	1407	12649	12692.7	-0.388835	-0.0182329
0.413609	1461	12707	12643.9	0.55953	-0.0291214
0.416178	1478	12599	12595.3	0.0327652	0.00801551
0.418747	1499	12476	12547.7	-0.6418	-0.0030594
0.421316	1481	12576	12500.5	0.672831	-0.0316913
0.423885	1414	12446	12453.5	-0.066886	0.0059585
0.426454	1533	12267	12407.4	-1.2674	-0.00386591
0.429023	1446	12254	12362.2	-0.977702	-0.00888608
0.431592	1511	12396	12317.7	0.703196	0.0230907
0.434161	1531	12169	12273	-0.942584	0.00776748
0.43673	1552	12349	12229	1.07966	0.00662765
0.439299	1604	12380	12185.9	1.74456	0.040439
0.441868	1552	12077	12143.1	-0.601318	0.0203847
0.444437	1654	12094	12101.3	-0.0668134	-0.0036056
0.447006	1561	11841	12060.5	-2.01698	0.0225728
0.449575	1639	11978	12020.7	-0.389852	-0.019963
0.452144	1676	12096	11981.3	1.04268	0.0175834
0.454713	1606	11942	11942.8	-0.00688995	0.000802729
0.457282	1747	11965	11904.7	0.551407	0.00376989
0.459851	1757	11883	11866.8	0.148371	-0.00692363
0.46242	1740	11921	11830.2	0.831466	0.0275168
0.464989	1744	11887	11793.8	0.854572	-0.0302785
0.467558	1751	11670	11758.2	-0.816585	0.00499167
0.470127	1744	11761	11724.2	0.339205	0.0172826
0.472696	1780	11751	11690.7	0.556441	-0.0121458
0.475265	1688	11776	11657.3	1.09395	0.000283251
0.477834	1660	11735	11624.2	1.02258	0.00402206
0.480403	1761	11701	11591.5	1.01275	-0.00252232
0.482972	1634	11656	11559.2	0.896385	0.010956
0.485541	1675	11441	11526.9	-0.803426	-0.00419857
0.48811	1659	11477	11493.9	-0.157636	0.0214531
0.490679	1621	11737	11461.6	2.54219	-0.0283988
0.493248	1671	11413	11429.6	-0.155107	-0.0245785
0.495817	1581	11401	11397.2	0.0358338	-0.0131948
0.498386	1636	11368	11365.2	0.0261495	0.00645165
0.500955	1585	11350	11333.2	0.157535	0.00579358
0.503524	1445	11186	11301.6	-1.09314	-0.0362174
0.506093	1506	11295	11270.1	0.234497	0.00288719
0.508662	1391	11353	11238.6	1.07395	0.00092963
0.511231	1305	11272	11207.5	0.607684	-0.00482713
0.5138	1300	11106	11175.3	-0.657485	-0.0160731
0.516369	1241	11280	11142.6	1.29366	-0.0174793
0.518938	1232	11120	11109.9	0.0959139	8.8229e-05
0.521507	1112	11087	11076	0.104515	0.00692828
0.524076	1096	11027	11041.6	-0.138901	0.0462995
0.526645	1072	11009	11007.1	0.0183355	0.00866959
0.529214	1046	10938	10972.5	-0.330044	0.0105291
0.531783	1013	10923	10937.4	-0.13787	-0.00206351
0.534352	977	10798	10901.6	-0.996754	0.00665065
0.536921	921	10881	10865.8	0.145887	-0.0149506
0.53949	876	10700	10830.1	-1.25779	0.00107255
0.542059	853	10855	10794.5	0.581144	-0.0107814
0.544628	793	10757	10758.7	-0.0166094	0.003834
0.547197	750	10703	10722.7	-0.190583	0.00298097
0.549766	747	10845	10686.3	1.52375	-0.0144397
0.552335	742	10778	10649.8	1.235	-0.0364876
0.554904	700	10531	10613.1	-0.799697	8.9048e-05
0.557473	709	10493	10576	-0.809791	0.00665979
0.560042	674	10583	10538.8	0.42919	0.0035596
0.562611	665	10595	10502.2	0.901972	0.0102304
0.56518	647	10545	10465.6	0.773175	-0.00252012
0.567749	591	10628	10429.2	1.92822	-0.00381256
0.570318	610	10381	10393.1	-0.118343	-0.0150616
0.572887	557	10402	10357	0.441382	0.0468908
0.575456	583	10386	10321.1	0.636743	0.0147343
0.578025	455	10543	10285.1	2.5121	-0.00409573
0.580594	487	10216	10249.1	-0.327092	0.0186884
0.583163	500	10236	10213.2	0.225499	-0.0366544
0.585732	500	10284	10177.5	1.04987	0.0314138
0.588301	476	10183	10141.5	0.411332	-0.0130323
0.59087	469	10055	10105	-0.498183	-0.0148492
0.593439	479	10382	10069.1	3.07124	0.0327293
0.596008	481	10107	10033.8	0.728146	0.00380024
0.598577	445	10108	9998.78	1.08636	0.0103119
0.601146	401	9902	9963.86	-0.621677	0.0101759
0.603715	409	10128	9929.29	1.97448	0.0136006
0.606284	407	9819	9895.21	-0.769072	0.0381821
0.608853	394	9976	9861.26	1.14876	0.0331274
0.611422	385	9893	9826.99	0.663648	-0.0030313
0.613991	363	9758	9792.67	-0.350942	-0.00611078
0.61656	352	9769	9758.71	0.10414	-0.00886168
0.619129	322	9742	9725.01	0.172118	0.00580106
0.621698	345	9743	9691.48	0.521906	-0.016281
0.624267	327	9519	9658.04	-1.42507	0.0193829
0.626836	312	9717	9624.64	0.936927	0.0283983
0.629405	323	9641	9591.22	0.507006	0.0191571
0.631974	291	9619	9558.02	0.621754	-0.0117607
0.634543	303	9514	9525.21	-0.114897	-0.00500023
0.637112	301	9661	9492.47	1.71457	0.0239243
0.639681	283	9493	9459.99	0.338768	0.040936
0.64225	265	9508	9427.67	0.823872	-0.02094
0.644819	271	9583	9395.46	1.91579	0.0220875
0.647388	265	9256	9363.62	-1.11861	-0.015315
0.649957	255	9369	9331.96	0.382711	-0.00170775
0.652526	245	9388	9300.28	0.905348	-0.019132
0.655095	243	9203	9268.75	-0.68539	-0.0149769
0.657664	240	9232	9237.51	-0.0573335	-0.027119
0.660233	239	9296	9206.44	0.928869	0.0196502
0.662802	229	9217	9175.48	0.432431	-0.0137723
0.665371	203	9184	9144.69	0.410218	0.0120392
0.66794	183	9036	9114.12	-0.821786	-0.0416601
0.670509	205	9106	9083.79	0.232737	0.000728083
0.673078	209	9044	9053.66	-0.101579	0.00882095
0.675647	203	8823	9023.52	-2.13472	0.0207236
0.678216	187	8965	8993.22	-0.298052	0.0162997
0.680785	195	9053	8963.14	0.944465	0.0177902
0.683354	181	9035	8933.54	1.06741	0.0115935
0.685923	155	8975	8904.24	0.746891	0.00468392
0.688492	184	8920	8875.02	0.476237	0.00091635
0.691061	182	8887	8845.96	0.435393	-0.0190144
0.69363	162	8913	8817.09	1.01586	-0.00955336
0.696199	143	8730	8788.15	-0.622345	-0.0243361
0.698768	164	8701	8759.4	-0.626092	0.00499648
0.701337	187	8826	8731.13	1.00983	0.014515
0.703906	161	8676	8702.98	-0.289661	0.0109164
0.706475	170	8677	8674.71	0.0245319	-0.0397842
0.709044	166	8548	8646.62	-1.06667	-0.0148774
0.711613	170	8710	8619.11	0.97389	0.000965103
0.714182	147	8694	8591.87	1.0953	0.0194369
0.716751	147	8738	8564.7	1.85391	0.00566441
0.71932	143	8506	8537.75	-0.344213	0.0290698
0.721889	167	8392	8511.01	-1.29918	0.00281709
0.724458	156	8543	8484.34	0.634624	-0.0185578
0.727027	144	8544	8457.66	0.93403	0.00427164
0.729596	144	8459	8431.11	0.303206	0.0158637
0.732165	158	8410	8404.92	0.0554059	-0.00201995
0.734734	130	8476	8379.07	1.05287	-0.000644284
0.737303	147	8336	8353.25	-0.188923	-0.0264642
0.739872	155	8422	8327.48	1.02992	-0.0124409
0.742441	127	8379	8302	0.841138	-0.0136581
0.74501	128	8269	8276.63	-0.0838949	-0.0114132
0.747579	119	8356	8251.32	1.14514	0.0136256
0.750148	133	8229	8226.39	0.0287972	-0.0169206
0.752717	107	8091	8201.53	-1.22876	-0.0089074
0.755286	135	8270	8176.6	1.027	0.00183897
0.757855	138	8066	8151.76	-0.954854	-0.0423982
0.760424	106	8178	8127.13	0.562538	0.0195355
0.762993	110	8100	8102.59	-0.0288194	-0.0574939
0.765562	107	7988	8078.23	-1.00951	-0.0206398
0.768131	123	8182	8054.3	1.41181	-0.00718249
0.7707	112	8014	8030.36	-0.182798	-0.0178501
0.773269	118	8053	8006.33	0.520044	0.0034509
0.775838	122	7825	7982.43	-1.77968	-0.0376107
0.778407	97	7989	7958.8	0.337843	-0.0104953
0.780976	128	7856	7935.41	-0.895888	-0.00262378
0.783545	122	7711	7912.14	-2.29051	-0.0350775
0.786114	118	8068	7889.1	1.9917	0.0175082
0.788683	85	7839	7866.07	-0.305692	-0.00454252
0.791252	97	7858	7843.19	0.167087	0.00694367
0.793821	91	8004	7820.67	2.04913	-0.0145764
0.79639	99	7762	7798.29	-0.411858	0.00706879
0.798959	94	7827	7775.74	0.579428	-0.0177896
0.801528	82	7765	7753.11	0.134877	0.0267364
0.804097	105	7981	7730.66	2.80219	0.0235914
0.806666	80	7594	7708.4	-1.31272	0.0023143
0.809235	83	7705	7686.32	0.212856	-0.0136077
0.811804	82	7892	7664.25	2.56368	-0.0408081
0.814373	91	7716	7642.4	0.837909	-0.0157886
0.816942	95	7595	7620.7	-0.294887	-0.0333033
0.819511	90	7612	7598.97	0.149383	-0.00606038
0.82208	75	7639	7577.35	0.705321	-0.0196253
0.824649	80	7547	7555.95	-0.102986	-0.0217715
0.827218	84	7396	7534.79	-1.61389	-0.0189357
0.829787	87	7483	7513.8	-0.356015	0.0179002
0.832356	83	7616	7492.77	1.41204	-0.00313763
0.834925	86	7498	7471.76	0.303008	0.0014059
0.837494	85	7511	7450.94	0.693017	-0.0124058
0.840063	89	7302	7430.32	-1.50165	0.0240075
0.842632	68	7530	7409.83	1.38485	0.0214826
0.845201	68	7626	7389.45	2.70877	0.028307
0.84777	57	7283	7369.21	-1.01018	-0.0432275
0.850339	68	7276	7349.12	-0.857257	-0.0114619
0.852908	82	7333	7329.04	0.0463005	0.000648445
0.855477	76	7268	7308.88	-0.479532	-0.00981342
0.858046	50	7262	7288.73	-0.313697	-0.0378431
0.860615	69	7297	7268.69	0.331447	-0.00631451
0.863184	46	7241	7248.97	-0.0936234	-0.0157916
0.865753	84	7249	7229.49	0.229204	0.0072504
0.868322	52	7212	7209.88	0.0249765	-0.0262511
0.870891	68	7026	7190.29	-1.95996	0.0111855
0.87346	63	7072	7170.76	-1.17442	0.0124756
0.876029	54	7104	7151.47	-0.563261	-0.00696161
0.878598	59	7134	7132.38	0.0192103	-0.0194988
0.881167	61	7188	7113.27	0.881407	0.0051611
0.883736	63	7242	7094.34	1.73508	0.00709237
0.886305	56	6990	7075.43	-1.02187	-0.00501443
0.888874	71	6950	7056.58	-1.27841	0.0275473
0.891443	48	6873	7037.88	-1.98879	-0.0336354
0.894012	41	7004	7019.33	-0.183195	-0.0121712
0.896581	54	7095	7000.85	1.11772	-0.0109696
0.89915	43	6957	6982.54	-0.306175	-0.0170158
0.901719	56	6793	6964.28	-2.0782	-0.0035113
0.904288	50	6769	6945.88	-2.14992	-0.0174958
0.906857	45	6779	6927.59	-1.80466	0.0113643
0.909426	43	6869	6909.42	-0.487743	-0.0209279
0.911995	45	6872	6891.39	-0.233852	0.0125927
0.914564	46	7061	6873.51	2.2312	-0.0179865
0.917133	42	6747	6855.67	-1.32296	-0.0359389
0.919702	36	6788	6837.85	-0.605043	-0.00376585
0.922271	49	6978	6820.12	1.89002	-0.0446878
0.92484	32	6917	6802.51	1.37656	0.0100567
0.927409	43	6757	6784.99	-0.340539	-0.0193013
0.929978	37	6746	6767.48	-0.261541	-0.0334236
0.932547	33	6771	6750.11	0.25386	-0.0392359
0.935116	39	6668	6732.82	-0.793756	-0.0276623
0.937685	29	6782	6715.56	0.80673	-0.0186047
0.940254	38	6630	6698.44	-0.840511	-0.00613696
0.942823	36	6555	6681.34	-1.56041	0.0108884
0.945392	40	6643	6664.33	-0.26168	0.000614497
0.947961	43	6621	6647.38	-0.324259	-0.0204251
0.95053	40	6645	6630.52	0.177662	-0.0348741
0.953099	51	6404	6613.79	-2.62159	-0.00209332
0.955668	34	6453	6597.18	-1.79484	-0.00805719
0.958237	30	6545	6580.71	-0.441414	-0.0228307
0.960806	31	6667	6564.33	1.25741	-0.0283199
0.963375	33	6673	6548.1	1.52902	-0.000191398
0.965944	31	6436	6531.91	-1.19557	-0.010676
0.968513	33	6504	6515.64	-0.144291	0.0102461
0.971082	28	6447	6499.38	-0.652412	-0.00684535
0.973651	35	6429	6483.24	-0.676442	-0.0238576
0.97622	36	6416	6467.18	-0.638978	-0.0229226
0.978789	29	6552	6451.21	1.24515	-0.0248282
0.981358	36	6596	6435.3	1.97868	-0.0193432
0.983927	37	6589	6419.48	2.08842	-0.0255437
0.986496	20	6405	6403.8	0.01496	-0.0373792
0.989065	30	6330	6388.17	-0.73114	-0.0115933
0.991634	29	6283	6372.6	-1.13041	-0.0108256
0.994203	26	6306	6357.18	-0.644509	-0.00526948
0.996772	28	6197	6341.72	-1.83841	-0.005945
0.999341	21	6372	6326.25	0.573075	0.024314
1.00191	28	6372	6310.93	0.765079	-0.00593621
1.00448	17	6338	6295.66	0.531806	-0.0312275
1.00705	25	6293	6280.46	0.158065	0.0410041
1.00962	30	6269	6265.29	0.0468134	-0.0349582
1.01219	22	6112	6250.2	-1.76769	-0.017443
1.01476	23	6219	6235.14	-0.204716	-0.0112007
1.01732	25	6110	6220.13	-1.40893	-0.0198102
1.01989	30	6223	6205.29	0.224457	-0.0132635
1.02246	20	6184	6190.53	-0.0829983	-0.00135052
1.02503	30	6063	6175.77	-1.44824	0.000887848
1.0276	16	6119	6161.09	-0.538049	-0.0124173
1.03017	27	6162	6146.54	0.196934	0.00338795
1.03274	18	6235	6132.03	1.30402	-0.00854916
1.03531	25	6167	6117.58	0.629255	-0.0135751
1.03788	22	6095	6103.17	-0.104673	-0.00963188
1.04045	14	6072	6088.8	-0.215564	-0.028253
1.04301	18	5966	6074.5	-1.40473	-0.00329321
1.04558	16	6075	6060.26	0.189117	-0.00306825
1.04815	12	6103	6046.12	0.728125	0.00747975
1.05072	16	6062	6031.96	0.385796	-0.0373066
1.05329	19	6024	6017.82	0.0795637	0.0199461
1.05586	22	5953	6003.77	-0.657982	-0.0318735
1.05843	20	5896	5989.73	-1.22072	-0.013185
1.061	19	5982	5975.75	0.0807453	-0.00422085
1.06357	16	6012	5961.9	0.646188	-0.00776858
1.06614	12	5965	5948.16	0.218038	-0.0257256
1.0687	12	5885	5934.5	-0.645307	-0.00803568
1.07127	17	5864	5920.89	-0.742859	0.00463468
1.07384	13	5799	5907.29	-1.42209	-0.0298182
1.07641	13	5817	5893.7	-1.00568	-0.0192669
1.07898	10	5844	5880.13	-0.472607	-0.0266485
1.08155	26	5760	5866.65	-1.40526	-0.0184705
1.08412	19	5893	5853.25	0.517745	-0.0570619
1.08669	14	5798	5839.89	-0.550133	-0.0237477
1.08926	15	5949	5826.55	1.58761	0.00932629
1.09183	13	5890	5813.36	0.998591	-0.0380621
1.09439	22	5748	5800.33	-0.690216	-0.0133366
1.09696	11	5870	5787.27	1.07979	-0.05266
1.09953	13	5745	5774.22	-0.385454	-0.0124452
1.1021	15	5834	5761.2	0.953138	-0.0294472
1.10467	11	5558	5748.29	-2.55251	-0.00897065
1.10724	10	5766	5735.44	0.402397	0.0115603
1.10981	10	5570	5722.57	-2.04433	-0.0167902
1.11238	15	5675	5709.78	-0.461638	0.00260431
1.11495	10	5581	5697.03	-1.55313	-0.0128131
1.11752	11	5713	5684.29	0.379788	-0.00867235
1.12008	9	5649	5671.6	-0.300661	0.0233878
1.12265	16	5755	5659	1.26551	-0.0139161
1.12522	13	5601	5646.46	-0.607424	-0.0240105
1.12779	11	5686	5633.95	0.690329	-0.0225308
1.13036	11	5537	5621.47	-1.13514	-0.0408145
1.13293	10	5643	5609.08	0.451544	-0.0125184
1.1355	10	5629	5596.79	0.429366	-0.0486729
1.13807	13	5674	5584.51	1.18803	-0.0122087
1.14064	17	5516	5572.26	-0.757525	0.00665966
1.14321	7	5520	5560.05	-0.539085	-0.0333248
1.14577	11	5504	5547.88	-0.591514	-0.0335247
1.14834	7	5437	5535.79	-1.33972	0.00744227
1.15091	9	5483	5523.8	-0.55101	0.00908267
1.15348	8	5530	5511.83	0.244351	0.00244623
1.15605	9	5474	5499.85	-0.349376	-0.0361098
1.15862	7	5474	5487.91	-0.187996	0.000379641
1.16119	12	5287	5476	-2.59936	-0.0338282
1.16376	12	5451	5464.15	-0.178175	0.00198134
1.16633	10	5464	5452.36	0.157511	-0.0189853
1.1689	7	5488	5440.6	0.639858	-0.0400106
1.17146	7	5436	5428.91	0.0961738	-0.0110002
1.17403	7	5380	5417.31	-0.508702	-0.0250152
1.1766	11	5372	5405.76	-0.460548	-0.0414074
1.17917	6	5434	5394.2	0.539896	0.00512115
1.18174	9	5373	5382.66	-0.131815	-0.0368634
1.18431	9	5424	5371.16	0.717427	0.0174029
1.18688	15	5303	5359.74	-0.77922	-0.029823
1.18945	19	5446	5348.37	1.32295	-0.00654316
1.19202	15	5360	5337.02	0.313849	-0.0195897
1.19459	8	5386	5325.74	0.821137	-0.0232236
1.19715	5	5358	5314.54	0.593675	-0.0200681
1.19972	14	5340	5303.48	0.499745	-0.00604512
1.20229	10	5376	5292.48	1.13914	-0.0310554
1.20486	11	5121	5281.43	-2.24183	-0.00768956
1.20743	13	5218	5270.32	-0.724279	-0.0196936
1.21	9	5309	5259.28	0.68232	-0.0526577
1.21257	7	5229	5248.34	-0.267511	-0.000925018
1.21514	11	5158	5237.43	-1.10597	0.00608532
1.21771	8	5155	5226.58	-0.996913	-0.0135002
1.22028	5	5243	5215.76	0.376256	-0.00129807
1.22284	11	5110	5204.92	-1.32791	-0.0155626
1.22541	7	5262	5194.14	0.93546	-0.0288666
1.22798	14	5164	5183.42	-0.270175	-0.0208282
1.23055	6	5200	5172.68	0.378817	0.0190689
1.23312	12	5219	5162.01	0.788913	-0.0222461
1.23569	10	5152	5151.39	0.00847618	0.0287671
1.23826	8	5172	5140.84	0.433214	-0.00862978
1.24083	6	5128	5130.33	-0.032593	0.00116039
1.2434	6	5173	5119.84	0.739066	0.000946365
1.24597	10	5001	5109.42	-1.53316	-0.0150697
1.24853	7	5108	5099.02	0.125715	-0.00677985
1.2511	10	5022	5088.61	-0.93994	-0.0070554
1.25367	10	5028	5078.22	-0.708241	-0.0218545
1.25624	5	5103	5067.9	0.491355	-0.0180006
1.25881	4	5015	5057.63	-0.602017	-0.00973851
1.26138	5	5036	5047.4	-0.16071	-0.0144764
1.26395	8	4936	5037.24	-1.44101	-0.0101146
1.26652	7	5077	5027.08	0.700593	-0.0035807
1.26909	7	5083	5016.9	0.927092	0.0176839
1.27166	5	4899	5006.75	-1.53949	-0.0239781
1.27422	6	4970	4996.67	-0.378369	-0.00843075
1.27679	12	4970	4986.66	-0.236272	-0.0138963
1.27936	5	5037	4976.67	0.850029	-0.0210029
1.28193	10	4900	4966.71	-0.952951	-0.0146984
1.2845	6	4927	4956.76	-0.424022	0.0157289
1.28707	4	4818	4946.91	-1.8572	-0.00515877
1.28964	11	4923	4937.1	-0.200931	-0.0123275
1.29221	6	4932	4927.3	0.0668927	-0.0102043
1.29478	7	4912	4917.55	-0.0791442	-0.0178074
1.29735	3	5008	4907.78	1.41621	-0.02163
1.29991	8	5004	4898.08	1.4974	0.0123089
1.30248	6	4889	4888.43	0.00811458	-0.00897825
1.30505	5	4888	4878.8	0.131628	0.00473943
1.30762	4	4831	4869.17	-0.549095	-0.0106036
1.31019	6	4897	4859.57	0.534874	-0.00562849
1.31276	11	4922	4850.04	1.02573	-0.0195456
1.31533	6	4781	4840.52	-0.860824	0.0182284
1.3179	8	4780	4831.02	-0.737921	-0.0252123
1.32047	5	4879	4821.55	0.822467	-0.0258894
1.32304	8	4818	4812.18	0.0839152	-0.0169088
1.3256	11	4831	4802.84	0.405087	-0.0168951
1.32817	7	4788	4793.52	-0.0797956	0.0286816
1.33074	6	4839	4784.22	0.787542	-0.0057581
1.33331	4	4744	4774.94	-0.449208	0.0109147
1.33588	5	4683	4765.74	-1.20913	0.0076725
1.33845	4	4752	4756.58	-0.0664691	-0.0195105
1.34102	7	4714	4747.41	-0.486627	-0.00292525
1.34359	7	4774	4738.24	0.517551	-0.03522
1.34616	7	4783	4729.09	0.779515	0.00272943
1.34873	11	4640	4719.97	-1.174	-0.0183379
1.35129	1	4803	4710.9	1.32896	-0.0274888
1.35386	7	4637	4701.89	-0.952864	-0.00328802
1.35643	5	4680	4692.91	-0.188673	-0.0309607
1.359	7	4572	4683.99	-1.6563	0.0288364
1.36157	6	4703	4675.07	0.407295	-0.00620587
1.36414	6	4705	4666.13	0.566663	-0.0151609
1.36671	8	4790	4657.25	1.91808	-0.00822088
1.36928	11	4635	4648.41	-0.196917	-0.0156099
1.37185	4	4666	4639.6	0.386461	-0.00145899
1.37442	2	4614	4630.82	-0.247604	-0.00803847
1.37698	8	4653	4622.08	0.453314	-0.0156586
1.37955	1	4663	4613.41	0.726192	0.00173446
1.38212	3	4545	4604.75	-0.886302	0.0189302
1.38469	4	4650	4596.04	0.791293	-0.00297002
1.38726	4	4560	4587.38	-0.405454	-0.0131484
1.38983	6	4603	4578.75	0.357452	-0.0249708
1.3924	7	4602	4570.11	0.470143	0.00725927
1.39497	5	4505	4561.51	-0.841938	-0.000393192
1.39754	2	4643	4552.96	1.32145	0.00820355
1.40011	0	4548	4544.45	0.0526446	-0.0025632
1.40267	5	4589	4536	0.7824	-0.00549622
1.40524	2	4491	4527.57	-0.545755	0.00377099
1.40781	5	4693	4519.14	2.53794	0.0301271
1.41038	4	4443	4510.68	-1.01536	-0.0102215
1.41295	5	4294	4502.27	-3.17828	0.00535541
1.41552	4	4486	4493.91	-0.118043	-0.0468587
1.41809	3	4541	4485.58	0.822471	-0.00266608
1.42066	6	4533	4477.29	0.827454	0.0145043
1.42323	4	4427	4469.03	-0.631739	-0.00700999
1.4258	5	4415	4460.8	-0.68935	0.00864536
1.42836	3	4357	4452.58	-1.44809	-0.00867508
1.43093	9	4478	4444.41	0.502029	0.00728298
1.4335	4	4462	4436.26	0.385292	-0.0162768
1.43607	6	4498	4428.14	1.04162	-0.0334211
1.43864	6	4414	4420.03	-0.0908243	0.00557702
1.44121	6	4350	4411.98	-0.939782	-0.0022081
1.44378	7	4379	4403.97	-0.377371	-0.00349265
1.44635	11	4313	4395.96	-1.26327	0.00128354
1.44892	3	4429	4387.99	0.616225	0.0163922
1.45149	5	4559	4380.04	2.6504	0.00589267
1.45405	3	4430	4372.13	0.86948	0.000121202
1.45662	2	4384	4364.28	0.297821	-0.0119152
1.45919	6	4364	4356.43	0.114523	-0.0145368
1.46176	4	4386	4348.56	0.565343	0.0157154
1.46433	7	4334	4340.7	-0.101775	0.00737043
1.4669	8	4327	4332.84	-0.0888305	-0.00998678
1.46947	5	4265	4325.03	-0.919217	0.0290928
1.47204	1	4328	4317.27	0.16316	0.00549285
1.47461	6	4213	4309.54	-1.48727	0.0185294
1.47718	4	4243	4301.86	-0.903659	0.00605148
1.47974	8	4292	4294.21	-0.0336808	7.51936e-05
1.48231	3	4357	4286.51	1.06784	0.0106283
1.48488	4	4370	4278.84	1.37896	0.015034
1.48745	4	4376	4271.22	1.58393	-0.00848187
1.49002	7	4288	4263.65	0.371929	-0.0210556
1.49259	5	4158	4256.09	-1.52117	-7.1155e-05
1.49516	9	4142	4248.52	-1.65515	-0.0262015
1.49773	3	4127	4240.98	-1.77425	0.00344382
1.5003	5	4201	4233.49	-0.501238	0.026266
1.50287	8	4310	4226.03	1.27904	-0.00866951
1.50543	3	4072	4218.61	-2.29758	0.0234852
1.508	7	4245	4211.21	0.518658	-0.00120875
1.51057	5	4145	4203.79	-0.913088	0.0187243
1.51314	4	4211	4196.42	0.224644	0.0168051
1.51571	2	4202	4189.07	0.199417	-0.027146
1.51828	5	4163	4181.74	-0.290375	-0.0361475
1.52085	5	4302	4174.44	1.94489	-0.00251733
1.52342	2	4274	4167.14	1.63457	0.00808191
1.52599	5	4041	4159.84	-1.8694	-0.00620104
1.52856	6	4124	4152.56	-0.444711	0.0177699
1.53112	6	4073	4145.33	-1.13337	-0.0125125
1.53369	3	4195	4138.11	0.878379	0.0168878
1.53626	5	4153	4130.9	0.342913	-0.0334525
1.53883	5	4040	4123.75	-1.31761	0.0235898
1.5414	3	4107	4116.63	-0.150311	0.00951819
1.54397	6	4013	4109.52	-1.52357	0.0193232
1.54654	8	4123	4102.41	0.320714	-0.0128602
1.54911	1	4073	4095.33	-0.34996	0.0119354
1.55168	4	4069	4088.27	-0.302095	0.0145304
1.55425	1	4160	4081.23	1.22127	0.0142735
1.55681	3	4044	4074.26	-0.475778	0.0127775
1.55938	5	4026	4067.27	-0.650441	-0.0114283
1.56195	1	4075	4060.27	0.230783	-0.0366866
1.56452	2	4004	4053.28	-0.7788	0.00756363
1.56709	3	4039	4046.31	-0.114961	-0.00190174
1.56966	5	4033	4039.39	-0.100554	-0.0088205
1.57223	3	4107	4032.48	1.16283	0.00391153
1.5748	4	3978	4025.57	-0.754156	0.0277694
1.57737	2	3997	4018.68	-0.34298	-0.021628
1.57994	3	3978	4011.85	-0.536703	0.0252815
1.5825	7	4023	4005.04	0.283113	-0.0104485
1.58507	3	4128	3998.25	2.0195	0.0212946
1.58764	3	3981	3991.46	-0.165835	0.0170554
1.59021	5	3951	3984.69	-0.535939	-0.00393632
1.59278	2	3890	3977.97	-1.41046	-0.00758344
1.59535	4	3936	3971.28	-0.562366	0.0141548
1.59792	3	4007	3964.58	0.670139	-0.0493233
1.60049	4	3950	3957.91	-0.125805	0.0237812
1.60306	7	3966	3951.25	0.234231	0.00292056
1.60563	1	3876	3944.6	-1.1019	-0.0040027
1.60819	3	3896	3937.98	-0.672559	-0.00687447
1.61076	5	3850	3931.38	-1.31152	-0.0112903
1.61333	7	3974	3924.83	0.780011	0.00115343
1.6159	3	3941	3918.28	0.361894	0.00786715
1.61847	6	3883	3911.71	-0.460807	0.0152597
1.62104	3	3947	3905.19	0.665483	0.0120334
1.62361	1	3928	3898.73	0.467092	0.0136167
1.62618	5	3890	3892.27	-0.0363804	0.00686712
1.62875	1	3893	3885.82	0.11509	0.0120842
1.63132	3	3814	3879.39	-1.05878	0.0544323
1.63388	3	3909	3872.93	0.576852	0.0044901
1.63645	2	3778	3866.51	-1.43997	0.0192621
1.63902	0	3887	3860.11	0.431361	0.0182144
1.64159	5	3899	3853.71	0.725357	-0.000463161
1.64416	2	3817	3847.34	-0.491096	-0.0190592
1.64673	5	3892	3840.99	0.817649	0.0106126
1.6493	3	3837	3834.63	0.038235	-0.000397922
1.65187	2	3842	3828.31	0.220851	-0.00613911
1.65444	6	3810	3822.03	-0.194885	0.0236924
1.65701	8	3727	3815.77	-1.45405	-0.00556807
1.65957	2	3780	3809.53	-0.480377	0.0222938
1.66214	3	3734	3803.29	-1.13398	0.0242145
1.66471	3	3827	3797.09	0.483543	-0.030214
1.66728	3	3829	3790.95	0.614896	0.00114171
1.66985	3	3804	3784.81	0.31113	-0.0429772
1.67242	4	3666	3778.64	-1.86036	0.00835915
1.67499	4	3714	3772.49	-0.959699	0.0597495
1.67756	3	3728	3766.35	-0.628144	0.00232071
1.68013	1	3782	3760.24	0.353885	0.0376901
1.6827	3	3714	3754.15	-0.658751	-0.0016026
1.68526	6	3699	3748.08	-0.807025	0.0294229
1.68783	6	3779	3742.03	0.601376	0.000580345
1.6904	3	3638	3735.97	-1.62431	-0.0118635
1.69297	3	3661	3729.92	-1.13909	0.00673562
1.69554	3	3829	3723.93	1.69801	-0.0189677
1.69811	6	3782	3717.98	1.04093	0.0208621
1.70068	3	3729	3712.04	0.277754	0.00338242
1.70325	3	3727	3706.08	0.342685	-0.00891912
1.70582	3	3737	3700.13	0.603133	0.0106901
1.70839	9	3684	3694.22	-0.168408	0.00529912
1.71095	0	3695	3688.34	0.109639	0.012484
1.71352	3	3612	3682.44	-1.17208	-0.00345985
1.71609	6	3742	3676.56	1.06983	0.00730852
1.71866	4	3689	3670.74	0.300688	-0.0219356
1.72123	4	3632	3664.92	-0.546263	-0.0326007
1.7238	4	3642	3659.07	-0.282787	0.011032
1.72637	6	3632	3653.26	-0.352842	0.0629612
1.72894	2	3547	3647.5	-1.68743	-0.0400477
1.73151	3	3633	3641.73	-0.144874	0.0130816
1.73408	4	3591	3635.98	-0.750569	-0.0126581
1.73664	4	3566	3630.26	-1.07602	-0.0106579
1.73921	4	3593	3624.54	-0.526138	0.0236358
1.74178	6	3595	3618.81	-0.397061	0.0301737
1.74435	3	3546	3613.1	-1.12687	-0.0205356
1.74692	4	3460	3607.43	-2.50633	0.0158716
1.74949	5	3541	3601.77	-1.02118	0.00968055
1.75206	2	3657	3596.14	1.00643	-0.0409558
1.75463	6	3541	3590.52	-0.832177	0.00508075
1.7572	3	3644	3584.9	0.979065	-0.000299843
1.75977	6	3581	3579.31	0.0283219	-0.0161959
1.76233	7	3661	3573.71	1.44259	0.00948721
1.7649	7	3653	3568.14	1.40399	0.000536546
1.76747	2	3611	3562.6	0.805517	0.000772635
1.77004	3	3598	3557.06	0.682477	-0.0171231
1.77261	4	3490	3551.58	-1.0423	-0.00804971
1.77518	5	3430	3546.12	-1.98268	-0.0268628
1.77775	5	3482	3540.64	-0.993712	0.0167292
1.78032	5	3559	3535.13	0.400116	-0.001385
1.78289	4	3468	3529.65	-1.04682	-0.0280367
1.78546	1	3491	3524.2	-0.561871	-0.00143718
1.78802	5	3518	3518.78	-0.0130688	-0.00160931
1.79059	6	3492	3513.37	-0.36161	-0.0204608
1.79316	3	3537	3507.97	0.488124	0.0405038
1.79573	5	3494	3502.55	-0.144671	-0.0119621
1.7983	1	3478	3497.15	-0.324677	-0.0169258
1.80087	2	3595	3491.8	1.72118	-0.0121256
1.80344	4	3498	3486.46	0.195097	-0.00695011
1.80601	5	3504	3481.12	0.386437	-0.0493974
1.80858	6	3406	3475.79	-1.19577	0.00187633
1.81115	1	3482	3470.43	0.195996	-0.0187132
1.81371	6	3365	3465.12	-1.72587	-0.0193121
1.81628	1	3439	3459.84	-0.35536	-0.016164
1.81885	2	3579	3454.6	2.07941	-0.0284129
1.82142	9	3487	3449.34	0.637692	-0.00447682
1.82399	2	3436	3444.1	-0.138103	-0.00152206
1.82656	3	3326	3438.86	-1.95697	-0.00162358
1.82913	3	3381	3433.61	-0.904733	0.0204758
1.8317	2	3359	3428.42	-1.19786	-0.0206369
1.83427	6	3480	3423.27	0.961667	-0.0067942
1.83684	1	3334	3418.08	-1.45617	-0.0203772
1.8394	5	3411	3412.9	-0.0325765	-0.0016502
1.84197	3	3368	3407.73	-0.684614	0.0218829
1.84454	5	3497	3402.6	1.59638	0.0232239
1.84711	6	3363	3397.47	-0.594457	-0.0146299
1.84968	4	3383	3392.35	-0.160806	-0.0134764
1.85225	5	3463	3387.26	1.28707	0.00691284
1.85482	5	3346	3382.18	-0.625489	0.00506787
1.85739	3	3449	3377.14	1.22361	0.0115886
1.85996	3	3338	3372.11	-0.590332	0.036799
1.86253	5	3269	3367.08	-1.71536	-0.0094406
1.86509	2	3287	3362.06	-1.30929	-0.00533179
1.86766	5	3368	3357.05	0.188646	0.0422102
1.87023	4	3435	3352.03	1.41562	-0.00778515
1.8728	3	3320	3347.04	-0.46927	0.0199546
1.87537	3	3346	3342.05	0.0682138	-0.0257071
1.87794	2	3463	3337.08	2.13977	0.0086306
1.88051	5	3368	3332.14	0.617982	-0.000315023
1.88308	2	3404	3327.19	1.31648	0.00196862
1.88565	5	3335	3322.25	0.22079	-0.00954659
1.88822	4	3323	3317.31	0.0987058	-0.0072519
1.89078	4	3142	3312.4	-3.03992	-0.0251779
1.89335	4	3368	3307.5	1.04245	0.0191717
1.89592	1	3342	3302.62	0.681228	0.0112017
1.89849	5	3210	3297.76	-1.54902	-0.00920498
1.90106	6	3220	3292.91	-1.28494	0.0228285
1.90363	2	3252	3288.08	-0.632632	-0.0125937
1.9062	7	3203	3283.23	-1.41756	0.0105249
1.90877	4	3240	3278.39	-0.674459	0.042999
1.91134	2	3210	3273.61	-1.12272	0.0259404
1.91391	7	3304	3268.82	0.611969	-0.00719605
1.91647	2	3231	3264.05	-0.581464	0.00331352
1.91904	4	3271	3259.31	0.204404	-0.00878737
1.92161	1	3225	3254.54	-0.520188	-0.00909403
1.92418	4	3391	3249.8	2.42476	0.0216559
1.92675	2	3274	3245.08	0.505473	-0.00371752
1.92932	6	3242	3240.34	0.0291012	-0.000641411
1.93189	1	3184	3235.61	-0.914593	0.0325011
1.93446	3	3236	3230.88	0.0899468	0.0334317
1.93703	6	3188	3226.18	-0.67618	0.0195292
1.9396	1	3130	3221.5	-1.63558	0.0623023
1.94216	3	3171	3216.84	-0.814008	-0.0212743
1.94473	9	3200	3212.16	-0.21489	0.0157244
1.9473	3	3157	3207.52	-0.899168	-0.00201667
1.94987	7	3248	3202.89	0.791497	-0.0101226
1.95244	4	3176	3198.24	-0.394673	0.00938679
1.95501	1	3169	3193.66	-0.438117	0.026299
1.95758	3	3159	3189.11	-0.535676	-0.020683
1.96015	5	3118	3184.55	-1.19174	0.0344379
1.96272	9	3260	3180	1.40113	0.0172609
1.96529	3	3185	3175.42	0.169747	-0.0138072
1.96785	1	3102	3170.83	-1.23586	-0.0157728
1.97042	4	3121	3166.28	-0.810569	0.022764
1.97299	2	3202	3161.8	0.710394	-0.0159308
1.97556	1	3154	3157.33	-0.0592305	0.00662301
1.97813	0	3091	3152.79	-1.11146	-0.0153241
1.9807	7	3068	3148.27	-1.44914	0.00378225
1.98327	1	3114	3143.76	-0.533373	0.00136497
1.98584	3	3190	3139.25	0.898517	-0.00744111
1.98841	0	3158	3134.73	0.414112	-0.00814091
1.99098	5	3176	3130.26	0.811582	0.0562662
1.99354	2	3052	3125.83	-1.33635	0.0297745
1.99611	3	3208	3121.37	1.52946	-0.00545592
1.99868	1	3124	3116.91	0.12679	-0.0282572
2.00125	1	3073	3112.48	-0.712181	0.00168964
2.00382	2	3164	3108.08	0.994207	-0.000651406
2.00639	4	2970	3103.67	-2.4528	0.0142587
2.00896	5	3073	3099.27	-0.473852	0.0303239
2.01153	1	3122	3094.86	0.485788	-0.00323193
2.0141	3	3004	3090.46	-1.57749	-0.00840873
2.01667	5	3262	3086.1	3.07981	0.0299128
2.01923	0	3001	3081.78	-1.47458	0.0254761
2.0218	3	3101	3077.45	0.422908	-0.0098098
2.02437	4	3138	3073.11	1.15843	-0.00195828
2.02694	5	3099	3068.81	0.542403	0.0502682
2.02951	6	3141	3064.5	1.36506	-0.0213074
2.03208	2	3047	3060.17	-0.238671	0.00126265
2.03465	2	3054	3055.89	-0.0342247	0.0171968
2.03722	4	3056	3051.64	0.0788804	-0.0272417
2.03979	6	3106	3047.42	1.05116	0.00687071
2.04236	2	3108	3043.18	1.16263	0.00796731
2.04492	3	3045	3038.92	0.110139	-0.0132015
2.04749	2	3047	3034.68	0.223218	0.0482516
2.05006	2	3089	3030.48	1.0529	-0.00788217
2.05263	4	3053	3026.28	0.483501	0.0137907
2.0552	4	2976	3022.07	-0.844519	0.0273864
2.05777	7	2932	3017.86	-1.5857	-0.0033139
2.06034	2	3017	3013.66	0.0608849	0.015229
2.06291	2	3033	3009.47	0.427196	0.025258
2.06548	3	3065	3005.32	1.07802	0.00756603
2.06805	5	3020	3001.2	0.342084	0.01347
2.07061	2	2971	2997.08	-0.478518	0.0354735
2.07318	7	3005	2992.93	0.220194	0.00269164
2.07575	3	3094	2988.78	1.89155	0.00260605
2.07832	3	3081	2984.68	1.73536	0.0388681
2.08089	2	3171	2980.57	3.38166	-0.0194722
2.08346	3	2966	2976.49	-0.192677	-0.00580772
2.08603	2	2986	2972.43	0.248245	-0.00534143
2.0886	3	3012	2968.36	0.795248	0.00508125
2.09117	2	3048	2964.27	1.5166	-0.00576809
2.09374	5	2970	2960.19	0.179919	0.00250293
2.0963	2	2957	2956.13	0.0160147	0.0199467
2.09887	7	3033	2952.07	1.46945	-0.0120974
2.10144	3	2966	2948.03	0.330019	-0.0167007
2.10401	2	2938	2944.01	-0.110802	0.00263665
2.10658	2	2867	2940	-1.36328	0.0219655
2.10915	4	2960	2936.01	0.440931	-0.0178495
2.11172	4	2944	2932.05	0.220304	0.0158811
2.11429	3	2960	2928.05	0.587198	-0.00217938
2.11686	3	2894	2924.05	-0.558616	-0.0298244
2.11943	0	2858	2920.07	-1.16111	0.0212803
2.12199	2	3018	2916.12	1.85444	-0.0149333
2.12456	3	2913	2912.18	0.0152078	-0.00376307
2.12713	1	2912	2908.24	0.0697681	0.00675341
2.1297	4	2878	2904.27	-0.489774	-0.00681162
2.13227	3	2847	2900.31	-0.999133	-0.00142639
2.13484	3	2937	2896.38	0.74953	0.00816267
2.13741	4	2904	2892.45	0.214241	0.0117519
2.13998	4	2865	2888.54	-0.439876	-0.00481005
2.14255	1	2943	2884.66	1.07538	0.0296134
2.14512	1	2900	2880.78	0.356888	-0.0248654
2.14768	5	2907	2876.91	0.557995	0.083362
2.15025	4	2889	2873.07	0.296424	0.0127213
2.15282	2	2910	2869.21	0.756204	0.0102416
2.15539	4	2833	2865.32	-0.607316	0.0124763
2.15796	3	2841	2861.48	-0.384191	0.0104482
2.16053	2	2770	2857.67	-1.66578	-0.00533579
2.1631	0	2956	2853.85	1.87876	-0.0254107
2.16567	4	2918	2850.04	1.25812	-0.0350021
2.16824	2	2804	2846.24	-0.797691	0.0171411
2.17081	2	2909	2842.44	1.23412	7.26048e-05
2.17337	7	2940	2838.62	1.86981	0.0504849
2.17594	2	2789	2834.81	-0.867499	-0.00241935
2.17851	3	2894	2831.04	1.17034	0.0142782
2.18108	3	2742	2827.26	-1.62823	0.0214163
2.18365	2	2838	2823.53	0.271689	0.0087667
2.18622	1	2917	2819.81	1.79953	0.0536857
2.18879	3	2823	2816.07	0.130502	0.0197133
2.19136	2	2763	2812.33	-0.938532	-0.0316451
2.19393	2	2861	2808.6	0.979592	-0.0133419
2.1965	2	2879	2804.86	1.38168	0.00681876
2.19906	2	2801	2801.14	-0.00260635	0.0124676
2.20163	2	2743	2797.43	-1.03928	-0.0131607
2.2042	3	2740	2793.73	-1.02639	0.0125265
2.20677	3	2827	2790.03	0.695355	-0.0211524
2.20934	2	2769	2786.34	-0.329508	0.0207055
2.21191	1	2846	2782.66	1.18735	0.0284037
2.21448	3	2743	2778.99	-0.687215	0.0119786
2.21705	1	2847	2775.34	1.34294	-0.017909
2.21962	3	2756	2771.7	-0.299032	-0.00554952
2.22219	1	2871	2768.04	1.9215	0.00511395
2.22475	3	2766	2764.4	0.0304196	0.0109193
2.22732	1	2816	2760.77	1.04083	0.0135756
2.22989	2	2756	2757.14	-0.0217644	0.0156273
2.23246	1	2769	2753.53	0.294066	0.0171266
2.23503	4	2693	2749.92	-1.0968	-0.0082834
2.2376	2	2738	2746.32	-0.158949	-0.00998408
2.24017	4	2794	2742.72	0.970197	0.0279319
2.24274	4	2735	2739.12	-0.0788247	-0.0282714
2.24531	3	2763	2735.55	0.522194	-0.0192177
2.24788	1	2739	2732	0.133781	0.031356
2.25044	7	2729	2728.45	0.0104592	-0.00928763
2.25301	4	2739	2724.93	0.268811	0.00967445
2.25558	1	2640	2721.41	-1.58449	0.0127569
2.25815	3	2697	2717.87	-0.401916	0.0189115
2.26072	0	2711	2714.37	-0.0646418	0.030055
2.26329	1	2805	2710.9	1.77677	0.00716119
2.26586	1	2715	2707.4	0.145953	0.0178517
2.26843	4	2865	2703.88	3.01011	0.0192774
2.271	0	2592	2700.37	-2.12853	0.019536
2.27357	2	2681	2696.84	-0.305996	0.00882638
2.27613	0	2742	2693.33	0.929391	0.00986156
2.2787	1	2638	2689.86	-1.00966	0.0184663
2.28127	2	2602	2686.39	-1.65433	-0.0260805
2.28384	2	2651	2682.91	-0.619694	0.0204849
2.28641	1	2656	2679.43	-0.454662	-0.011185
2.28898	1	2639	2675.96	-0.719393	0.04645
2.29155	1	2729	2672.5	1.0815	-0.00782214
2.29412	4	2647	2669.07	-0.428937	-0.00200634
2.29669	4	2768	2665.64	1.94566	0.00246869
2.29926	3	2638	2662.2	-0.471179	0.030989
2.30182	3	2644	2658.77	-0.287234	0.0394083
2.30439	4	2701	2655.37	0.878013	0.0316363
2.30696	4	2666	2652	0.271077	-0.00298753
2.30953	8	2742	2648.64	1.78288	0.0353631
2.3121	4	2622	2645.27	-0.45452	0.0166949
2.31467	1	2680	2641.92	0.735609	-0.00445282
2.31724	5	2763	2638.58	2.36708	0.000860075
2.31981	7	2702	2635.27	1.28367	0.0243325
2.32238	1	2673	2631.98	0.793313	-0.026128
2.32495	3	2669	2628.64	0.781139	0.0136853
2.32751	2	2665	2625.3	0.768937	0.00548442
2.33008	1	2654	2622.02	0.620709	-0.0179699
2.33265	2	2594	2618.73	-0.485493	-0.0270137
2.33522	0	2710	2615.4	1.81725	0.0206128
2.33779	2	2563	2612.08	-0.969458	-0.024357
2.34036	1	2607	2608.76	-0.0343794	0.0350568
2.34293	1	2516	2605.44	-1.78303	0.012471
2.3455	2	2625	2602.12	0.446617	0.018986
2.34807	5	2641	2598.81	0.821051	0.00634438
2.35064	2	2508	2595.51	-1.74741	0.00441482
2.3532	2	2628	2592.22	0.698046	0.0143097
2.35577	2	2565	2588.93	-0.472549	0.0303979
2.35834	2	2576	2585.69	-0.190933	-0.00852295
2.36091	4	2526	2582.46	-1.12342	-0.0113839
2.36348	1	2555	2579.22	-0.47907	0.0181951
2.36605	2	2608	2575.97	0.627192	0.00462061
2.36862	2	2617	2572.73	0.865372	-0.00332439
2.37119	3	2548	2569.51	-0.426206	0.00110409
2.37376	7	2637	2566.3	1.37678	-0.0143918
2.37633	1	2602	2563.07	0.763104	0.00640793
2.37889	3	2556	2559.86	-0.0763373	0.00226983
2.38146	1	2568	2556.66	0.223808	-0.0100384
2.38403	1	2530	2553.51	-0.467331	-0.0129502
2.3866	1	2539	2550.35	-0.2253	-0.000794041
2.38917	1	2619	2547.17	1.40359	0.0211129
2.39174	2	2602	2543.99	1.13729	-0.0260908
2.39431	1	2587	2540.8	0.90842	0.000982642
2.39688	2	2478	2537.61	-1.19745	0.0101192
2.39945	2	2583	2534.43	0.955691	-0.021545
2.40202	1	2429	2531.26	-2.07496	-0.000821184
2.40458	0	2572	2528.11	0.865448	-0.00430785
2.40715	1	2467	2524.96	-1.16692	-0.0230872
2.40972	1	2458	2521.83	-1.28737	-0.0152725
2.41229	3	2493	2518.69	-0.514564	-0.065848
2.41486	1	2528	2515.55	0.247665	-0.0250535
2.41743	0	2559	2512.41	0.92106	0.0252988
2.42	7	2515	2509.28	0.114063	-0.0128522
2.42257	2	2512	2506.18	0.116177	0.0129345
2.42514	3	2652	2503.08	2.89169	0.00610535
2.42771	4	2552	2499.97	1.0299	0.038915
2.43027	1	2478	2496.91	-0.379824	-0.00788326
2.43284	2	2561	2493.87	1.32642	-0.00644855
2.43541	6	2578	2490.82	1.71708	0.0165291
2.43798	1	2494	2487.77	0.124661	-0.0375093
2.44055	1	2488	2484.72	0.0656656	0.0175836
2.44312	0	2489	2481.66	0.147136	-0.0399242
2.44569	3	2524	2478.64	0.902927	-0.00485934
2.44826	1	2495	2475.62	0.387927	0.0223141
2.45083	1	2497	2472.57	0.488824	-0.01498
2.4534	1	2503	2469.51	0.669335	0.0237459
2.45596	2	2501	2466.47	0.690375	-0.00748683
2.45853	1	2471	2463.45	0.151791	0.00401342
2.4611	3	2552	2460.43	1.8127	0.0270511
2.46367	3	2431	2457.4	-0.535483	-0.0162584
2.46624	3	2492	2454.39	0.753369	0.0146001
2.46881	2	2450	2451.39	-0.0280603	0.0231644
2.47138	6	2446	2448.4	-0.0485102	-0.0292067
2.47395	2	2480	2445.43	0.694135	-0.00601597
2.47652	3	2314	2442.47	-2.67075	-0.0118756
2.47909	5	2546	2439.51	2.11045	0.00437468
2.48165	4	2502	2436.58	1.30797	0.00548668
2.48422	2	2482	2433.65	0.970507	0.00446957
2.48679	4	2438	2430.7	0.147772	0.000539867
2.48936	2	2465	2427.78	0.749646	-0.0417002
2.49193	2	2444	2424.88	0.386813	-0.0163676
2.4945	2	2400	2421.96	-0.448171	-0.0366494
2.49707	2	2467	2419.03	0.965697	-0.0133172
2.49964	2	2402	2416.12	-0.288106	-0.0224135
2.50221	3	2337	2413.2	-1.57615	0.0152691
2.50478	0	2448	2410.27	0.762498	0.0185515
2.50734	2	2428	2407.36	0.418908	0.0218833
2.50991	3	2477	2404.45	1.45774	-0.0236336
2.51248	3	2384	2401.55	-0.359534	0.0265302
2.51505	1	2425	2398.65	0.53504	0.00656349
2.51762	0	2410	2395.74	0.290402	0.0350325
2.52019	0	2452	2392.86	1.19425	-0.005896
2.52276	5	2440	2390	1.01218	-0.052329
2.52533	2	2318	2387.13	-1.43592	0.00166934
2.5279	6	2413	2384.24	0.585408	-0.00347339
2.53047	2	2424	2381.34	0.866381	-0.00594504
2.53303	1	2389	2378.49	0.215028	0.0128601
2.5356	0	2322	2375.66	-1.11365	-0.0161511
2.53817	0	2458	2372.85	1.71741	0.0396112
2.54074	3	2335	2370.05	-0.725371	0.00155927
2.54331	1	2376	2367.21	0.18025	-0.0099024
2.54588	0	2370	2364.36	0.115885	0.00624113
2.54845	1	2397	2361.5	0.725159	0.0145604
2.55102	1	2405	2358.66	0.944835	-0.013152
2.55359	5	2369	2355.85	0.270122	-0.0233984
2.55616	2	2382	2353.02	0.593697	-0.00265762
2.55872	0	2421	2350.2	1.439	0.00687845
2.56129	0	2336	2347.38	-0.235462	-0.0481589
2.56386	5	2270	2344.6	-1.56584	-0.0234157
2.56643	4	2339	2341.85	-0.0588756	-0.0098619
2.569	0	2379	2339.06	0.818896	-0.00164066
2.57157	2	2325	2336.25	-0.233274	-0.0213939
2.57414	1	2278	2333.48	-1.16237	-0.0357921
2.57671	3	2293	2330.76	-0.78846	-0.0271074
2.57928	2	2261	2328	-1.40914	-0.0297888
2.58185	1	2236	2325.23	-1.88709	-0.0168481
2.58441	0	2335	2322.47	0.259268	0.00186616
2.58698	4	2309	2319.73	-0.223197	0.049217
2.58955	1	2346	2316.99	0.598855	0.0246589
2.59212	2	2285	2314.25	-0.612	-0.0266883
2.59469	2	2301	2311.5	-0.218887	0.015609
2.59726	2	2377	2308.77	1.39944	0.0193669
2.59983	2	2284	2306.06	-0.461608	0.0284728
2.6024	5	2353	2303.34	1.02373	0.00847856
2.60497	0	2252	2300.63	-1.02477	-0.00123166
2.60754	0	2360	2297.93	1.27775	-0.0504964
2.6101	2	2292	2295.23	-0.0673958	-0.0302583
2.61267	1	2340	2292.56	0.980786	0.00347212
2.61524	3	2310	2289.88	0.418619	-0.000376436
2.61781	3	2197	2287.17	-1.92364	0.0124201
2.62038	4	2375	2284.46	1.85777	0.0196839
2.62295	2	2302	2281.78	0.421468	-0.000162181
2.62552	1	2230	2279.11	-1.03991	0.00524979
2.62809	2	2322	2276.46	0.945107	0.00736407
2.63066	2	2283	2273.82	0.192034	0.00578495
2.63323	3	2256	2271.19	-0.319791	-0.0109587
2.63579	3	2313	2268.53	0.924598	-0.00696282
2.63836	1	2272	2265.88	0.128484	0.00373771
2.64093	2	2289	2263.23	0.538601	-0.0137425
2.6435	3	2196	2260.6	-1.37856	-0.00452142
2.64607	3	2301	2257.99	0.896702	-0.0131487
2.64864	1	2293	2255.36	0.786007	-0.00205625
2.65121	3	2172	2252.73	-1.73222	0.0296458
2.65378	1	2229	2250.12	-0.447266	-0.0173257
2.65635	0	2338	2247.52	1.87124	0.0423023
2.65892	2	2241	2244.91	-0.0826709	0.0122729
2.66148	5	2239	2242.31	-0.0699276	-0.0118921
2.66405	1	2276	2239.71	0.760679	-0.00752295
2.66662	3	2235	2237.09	-0.0442467	0.0131633
2.66919	3	2193	2234.48	-0.885766	-0.00142778
2.67176	4	2318	2231.92	1.788	-0.0105823
2.67433	4	2339	2229.36	2.26709	-0.00690386
2.6769	1	2205	2226.78	-0.463872	-0.000613322
2.67947	3	2215	2224.22	-0.195992	-0.0152114
2.68204	4	2199	2221.68	-0.483674	-0.00641454
2.68461	0	2233	2219.15	0.293043	0.00431668
2.68717	1	2225	2216.61	0.177969	-0.00581311
2.68974	3	2112	2214.05	-2.22054	-0.0374467
2.69231	1	2179	2211.52	-0.696657	0.0108917
2.69488	3	2257	2208.98	1.01083	0.0253504
2.69745	1	2243	2206.41	0.772574	-0.00665146
2.70002	4	2204	2203.87	0.0028082	0.00536634
2.70259	0	2188	2201.34	-0.285102	-0.0261813
2.70516	1	2264	2198.81	1.3701	0.0235503
2.70773	0	2221	2196.29	0.52442	0.0267249
2.7103	0	2250	2193.78	1.18532	0.0465195
2.71286	3	2156	2191.26	-0.759473	0.00299687
2.71543	2	2150	2188.73	-0.835335	-0.0209876
2.718	2	2176	2186.2	-0.218712	-0.00126532
2.72057	1	2243	2183.67	1.25277	-0.0182744
2.72314	1	2205	2181.16	0.50767	-0.0385401
2.72571	4	2185	2178.68	0.135206	-0.0271439
2.72828	4	2177	2176.2	0.0171731	-0.00550558
2.73085	1	2247	2173.71	1.54608	-0.00773148
2.73342	4	2153	2171.22	-0.392637	0.0157224
2.73599	0	2095	2168.75	-1.61129	0.0505656
2.73855	1	2209	2166.32	0.908167	-0.0115197
2.74112	0	2225	2163.87	1.29604	0.0333603
2.74369	2	2124	2161.41	-0.811832	0.0446206
2.74626	0	2194	2158.96	0.748061	0.0344187
2.74883	2	2210	2156.49	1.13834	-0.00859835
2.7514	1	2228	2154.01	1.56752	-0.0269833
2.75397	2	2208	2151.55	1.20135	0.0213451
2.75654	5	2196	2149.09	1.00094	-0.00318435
2.75911	1	2219	2146.64	1.53601	-0.0217965
2.76168	4	2213	2144.21	1.46236	-0.0205133
2.76424	3	2151	2141.77	0.198944	-0.0134986
2.76681	1	2237	2139.38	2.06407	-0.00353074
2.76938	3	2132	2136.98	-0.107864	0.00637875
2.77195	2	2142	2134.58	0.160373	-0.00166674
2.77452	2	2147	2132.19	0.319551	-0.0186869
2.77709	0	2225	2129.79	2.01841	0.0199398
2.77966	1	2133	2127.39	0.121498	0.0384909
2.78223	5	2121	2125	-0.0868169	-0.00908968
2.7848	1	2085	2122.61	-0.823592	0.0352133
2.78737	2	2102	2120.2	-0.397014	0.0233092
2.78993	0	2141	2117.79	0.501626	-0.0249709
2.7925	4	2146	2115.42	0.660132	-0.0236311
2.79507	0	2184	2113.06	1.51791	0.0230045
2.79764	2	2070	2110.69	-0.894274	-0.00147434
2.80021	2	2125	2108.3	0.362257	-0.00309811
2.80278	3	2042	2105.93	-1.41483	0.00171063
2.80535	2	2101	2103.57	-0.0561767	-0.0296726
2.80792	2	2106	2101.2	0.104511	-0.00141383
2.81049	0	2099	2098.85	0.00329323	-0.0313751
2.81306	1	2135	2096.51	0.833018	0.00365129
2.81562	2	2085	2094.18	-0.200951	-0.0283209
2.81819	0	2102	2091.84	0.221634	0.00850021
2.82076	3	2116	2089.49	0.576347	0.0126784
2.82333	0	2130	2087.13	0.928891	0.00904374
2.8259	1	2189	2084.79	2.2273	-0.00547843
2.82847	0	2069	2082.45	-0.295752	-0.048865
2.83104	0	2040	2080.12	-0.888377	-0.0361179
2.83361	0	2130	2077.8	1.13098	0.00282001
2.83618	2	2003	2075.47	-1.61927	0.00719585
2.83875	4	2062	2073.14	-0.245295	-0.0362996
2.84131	1	2081	2070.8	0.223504	-0.00745238
2.84388	0	1995	2068.47	-1.64494	-0.0263768
2.84645	4	2109	2066.16	0.932877	0.0193327
2.84902	2	2201	2063.89	2.92264	0.0181701
2.85159	1	2086	2061.61	0.533923	-0.00979787
2.85416	0	2080	2059.31	0.45363	-0.0499622
2.85673	2	2105	2057.03	1.04557	0.020595
2.8593	0	2056	2054.77	0.0270938	0.0235712
2.86187	0	2035	2052.5	-0.387884	-0.0332284
2.86444	2	2000	2050.21	-1.12265	-0.016143
2.867	3	2065	2047.92	0.375769	0.0132287
2.86957	1	2110	2045.65	1.40093	0.0118201
2.87214	1	2033	2043.36	-0.22979	0.019839
2.87471	0	1989	2041.09	-1.16797	-0.00913187
2.87728	1	2140	2038.85	2.18657	-0.00739616
2.87985	4	1983	2036.61	-1.20388	0.0220098
2.88242	2	2072	2034.36	0.826971	0.0173996
2.88499	4	2034	2032.1	0.0422104	0.00216599
2.88756	4	2001	2029.84	-0.644641	0.0369128
2.89013	0	2031	2027.61	0.0751708	0.0272576
2.89269	4	2041	2025.41	0.345188	0.0190493
2.89526	3	2049	2023.2	0.569924	-0.0085675
2.89783	2	1973	2021.02	-1.08104	0.00389431
2.9004	2	2035	2018.81	0.358948	0.0316284
2.90297	0	1975	2016.59	-0.935905	0.0353882
2.90554	0	2075	2014.41	1.33022	0.0217033
2.90811	4	2033	2012.21	0.461069	0.0172277
2.91068	2	1984	2010.01	-0.583934	-0.0592724
2.91325	1	2064	2007.8	1.23714	0.007715
2.91582	2	2064	2005.56	1.28624	0.0184817
2.91838	4	2001	2003.37	-0.0529078	0.00177208
2.92095	0	2025	2001.2	0.528966	-0.0137936
2.92352	1	2035	1999.01	0.797834	0.000337133
2.92609	1	1931	1996.82	-1.49781	-0.0260965
2.92866	0	2008	1994.66	0.297769	0.0267819
2.93123	4	1977	1992.49	-0.348334	0.00146404
2.9338	0	1969	1990.3	-0.479925	0.00368694
2.93637	1	1907	1988.11	-1.8574	0.0272219
2.93894	0	2003	1985.92	0.381565	0.0048255
2.94151	3	2024	1983.76	0.894397	0.0286808
2.94407	1	2005	1981.61	0.52235	-0.0224475
2.94664	2	2039	1979.44	1.31903	0.0134872
2.94921	5	2014	1977.27	0.818557	0.0196267
2.95178	2	1958	1975.11	-0.3867	0.00707878
2.95435	1	1930	1972.97	-0.97816	0.0124364
2.95692	1	2021	1970.83	1.11602	-0.010242
2.95949	1	1937	1968.72	-0.720678	0.0158015
2.96206	1	1991	1966.62	0.546433	0.000906378
2.96463	2	1956	1964.49	-0.191932	-0.00843128
2.9672	2	1916	1962.35	-1.05884	-0.0381518
2.96976	3	1948	1960.21	-0.276635	-0.0204632
2.97233	4	1970	1958.08	0.268669	0.00626887
2.9749	1	1977	1955.95	0.473371	-0.0150284
2.97747	0	1895	1953.84	-1.35171	0.00791588
2.98004	1	1908	1951.74	-1.00144	0.00692375
2.98261	2	1875	1949.67	-1.72435	-0.00744908
2.98518	1	1927	1947.58	-0.468837	0.0132799
2.98775	0	1902	1945.46	-0.99658	-0.000521498
2.99032	1	2026	1943.34	1.83641	0.0243434
2.99289	3	1988	1941.24	1.04873	0.0177461
2.99545	2	1962	1939.15	0.51592	0.0137203
2.99802	1	1959	1937.04	0.496094	-0.0623247
3.00059	1	1932	1934.94	-0.0668166	0.0106032
3.00316	1	1982	1932.86	1.10381	-0.0114246
3.00573	2	1981	1930.8	1.12793	-0.0143083
3.0083	0	1924	1928.73	-0.107726	-0.0337819
3.01087	2	1901	1926.64	-0.588174	-0.0441965
3.01344	2	1844	1924.57	-1.87616	-0.00795227
3.01601	1	1860	1922.5	-1.44915	0.0097568
3.01858	1	1944	1920.43	0.534608	-0.0327593
3.02114	2	1882	1918.36	-0.838135	-0.0469676
3.02371	1	1937	1916.31	0.470082	0.0252183
3.02628	1	2026	1914.26	2.48248	0.0167998
3.02885	0	1988	1912.2	1.69996	0.0104334
3.03142	1	1925	1910.16	0.338315	0.0315639
3.03399	1	1996	1908.11	1.96714	-0.0237592
3.03656	0	1903	1906.07	-0.0703403	-0.0426193
3.03913	2	1944	1904.02	0.90685	0.00399428
3.0417	1	1942	1901.97	0.908461	0.00574251
3.04427	2	1851	1899.93	-1.13724	0.0002095
3.04683	0	1899	1897.89	0.0255556	0.00219834
3.0494	0	1817	1895.85	-1.84991	0.014312
3.05197	0	1892	1893.84	-0.0421998	-0.036977
3.05454	2	1959	1891.82	1.51779	0.0188421
3.05711	0	1914	1889.8	0.553064	-0.0217018
3.05968	0	1878	1887.77	-0.225485	0.020709
3.06225	2	1957	1885.74	1.61085	-0.00885756
3.06482	0	1899	1883.73	0.350492	0.00789253
3.06739	0	1982	1881.72	2.25246	0.0135159
3.06996	1	1895	1879.7	0.351405	-0.0154244
3.07252	1	1877	1877.7	-0.0161645	-0.0183572
3.07509	1	1815	1875.71	-1.42491	0.00500233
3.07766	2	1904	1873.7	0.694467	-0.000744979
3.08023	3	1871	1871.7	-0.0161029	0.0173344
3.0828	1	1821	1869.71	-1.14144	-0.00710959
3.08537	0	1903	1867.73	0.808612	-0.0221229
3.08794	2	1834	1865.75	-0.741434	-0.0553971
3.09051	1	1841	1863.8	-0.531359	-0.0290561
3.09308	2	1857	1861.84	-0.112419	-0.00567171
3.09565	0	1829	1859.87	-0.721736	-0.0248283
3.09821	1	1897	1857.89	0.897861	0.00663141
3.10078	0	1827	1855.93	-0.676931	0.0104073
3.10335	0	1876	1853.98	0.508395	-0.00375677
3.10592	1	1830	1852.02	-0.514768	-0.00101033
3.10849	4	1909	1850.06	1.34908	-0.0430841
3.11106	1	1865	1848.09	0.391504	0.0168117
3.11363	2	1834	1846.12	-0.283122	-0.00180041
3.1162	1	1829	1844.17	-0.354601	-0.0292536
3.11877	2	1821	1842.24	-0.497796	0.00146834
3.12134	1	1806	1840.33	-0.807802	-0.0367464
3.1239	0	1779	1838.4	-1.40836	-0.0184564
3.12647	1	1784	1836.47	-1.24235	-0.0307919
3.12904	2	1832	1834.55	-0.0595352	0.0177845
3.13161	2	1740	1832.63	-2.22055	-0.0128281
3.13418	1	1875	1830.69	1.02325	0.0145812
3.13675	2	1845	1828.76	0.378169	-0.0116341
3.13932	2	1842	1826.84	0.353228	0.00182095
3.14189	1	1798	1824.94	-0.63529	0.0152179
3.14446	4	1828	1823.03	0.116186	0.0308104
3.14703	3	1823	1821.13	0.0438602	0.0143065
3.14959	1	1801	1819.23	-0.42964	0.031681
3.15216	5	1781	1817.33	-0.860959	-0.000651085
3.15473	1	1784	1815.45	-0.744628	-0.0130396
3.1573	2	1839	1813.59	0.592521	-0.0148551
3.15987	2	1828	1811.71	0.381002	0.0253006
3.16244	2	1807	1809.84	-0.0668835	0.00784774
3.16501	2	1766	1807.98	-0.999012	-0.0111117
3.16758	2	1814	1806.1	0.185491	0.0286459
3.17015	1	1772	1804.22	-0.765481	-0.00450371
3.17272	2	1870	1802.35	1.56438	0.00363332
3.17528	1	1764	1800.48	-0.868617	-0.00670014
3.17785	0	1853	1798.62	1.26337	0.00362652
3.18042	2	1755	1796.75	-0.996488	0.0151347
3.18299	1	1792	1794.88	-0.0679559	0.00781065
3.18556	1	1813	1793.01	0.469433	-0.000575077
3.18813	1	1787	1791.13	-0.097791	-0.00929738
3.1907	1	1779	1789.26	-0.243349	0.0188718
3.19327	2	1812	1787.41	0.577729	0.0126953
3.19584	0	1784	1785.55	-0.0366493	0.00511829
3.19841	0	1745	1783.69	-0.926188	0.00212697
3.20097	0	1767	1781.83	-0.352902	-0.0233721
3.20354	2	1751	1779.99	-0.692813	-0.0260116
3.20611	1	1628	1778.14	-3.72119	0.0222737
3.20868	4	1769	1776.28	-0.17317	-0.000686764
3.21125	2	1744	1774.42	-0.728475	-0.00122128
3.21382	2	1715	1772.58	-1.39039	0.013089
3.21639	3	1789	1770.75	0.431466	0.00687092
3.21896	0	1753	1768.94	-0.380735	9.6727e-05
3.22153	0	1762	1767.14	-0.122561	-0.0550095
3.2241	2	1680	1765.34	-2.08197	0.0191086
3.22666	1	1718	1763.53	-1.09855	0.0184908
3.22923	1	1762	1761.72	0.00665951	0.0184112
3.2318	2	1779	1759.88	0.453257	0.035047
3.23437	0	1765	1758.06	0.165225	-0.0105312
3.23694	2	1716	1756.25	-0.971635	0.00099988
3.23951	1	1763	1754.44	0.203936	-0.00376674
3.24208	1	1762	1752.63	0.22312	-0.00135197
3.24465	2	1740	1750.83	-0.259576	-0.0219505
3.24722	1	1789	1749.02	0.945178	-0.0245657
3.24979	2	1771	1747.23	0.564888	0.0118775
3.25235	2	1654	1745.43	-2.24811	-0.0267479
3.25492	1	1743	1743.64	-0.015327	-0.0193125
3.25749	3	1677	1741.85	-1.5837	-0.0274027
3.26006	2	1714	1740.07	-0.629737	0.0145035
3.26263	1	1717	1738.3	-0.514009	-0.00228347
3.2652	2	1796	1736.52	1.40348	0.0115628
3.26777	0	1687	1734.75	-1.16264	0.0116476
3.27034	0	1670	1733	-1.54156	-0.0179715
3.27291	3	1732	1731.23	0.0185376	-0.06272
3.27548	3	1686	1729.46	-1.05843	0.00592087
3.27804	1	1711	1727.69	-0.403413	-0.00078043
3.28061	0	1740	1725.9	0.338068	-0.0226226
3.28318	1	1661	1724.13	-1.54905	-0.0554161
3.28575	1	1705	1722.4	-0.421358	-0.0181451
3.28832	2	1728	1720.66	0.176637	-0.0198785
3.29089	2	1677	1718.89	-1.02295	0.00664129
3.29346	2	1701	1717.12	-0.390906	-0.048829
3.29603	2	1709	1715.36	-0.153946	0.00250398
3.2986	1	1656	1713.62	-1.4159	0.0297244
3.30117	0	1734	1711.88	0.531089	0.0158863
3.30373	0	1747	1710.15	0.881522	-0.00149257
3.3063	1	1665	1708.43	-1.06429	0.0144661
3.30887	1	1690	1706.7	-0.406114	-0.00566028
3.31144	4	1735	1704.95	0.72147	-0.00904258
3.31401	1	1697	1703.19	-0.150338	-0.0154988
3.31658	2	1709	1701.45	0.182698	0.0145279
3.31915	0	1714	1699.71	0.345095	0.0294197
3.32172	0	1678	1698.01	-0.488408	-0.00901196
3.32429	3	1735	1696.31	0.9289	-0.042628
3.32686	0	1718	1694.6	0.56465	0.0169846
3.32942	0	1667	1692.88	-0.633745	-0.0181867
3.33199	1	1687	1691.14	-0.100755	0.00921048
3.33456	0	1672	1689.43	-0.426155	0.0112519
3.33713	0	1693	1687.72	0.128282	0.0132015
3.3397	3	1690	1686	0.0973929	-0.00131117
3.34227	2	1606	1684.28	-1.95327	0.022255
3.34484	0	1687	1682.56	0.10803	-0.0145266
3.34741	0	1724	1680.84	1.03941	0.0425266
3.34998	0	1794	1679.15	2.71164	-0.0152086
3.35255	2	1625	1677.48	-1.30175	-0.0102111
3.35511	3	1683	1675.79	0.175861	-0.0300844
3.35768	0	1691	1674.08	0.41153	-0.00883932
3.36025	1	1685	1672.37	0.307743	0.00105077
3.36282	1	1698	1670.68	0.663097	0.0129058
3.36539	3	1634	1669.01	-0.866214	-0.0227263
3.36796	1	1664	1667.34	-0.0820003	0.0196448
3.37053	3	1626	1665.66	-0.983481	-0.00756027
3.3731	0	1676	1663.98	0.293698	-0.000385695
3.37567	2	1633	1662.32	-0.725434	-0.0441191
3.37824	1	1646	1660.66	-0.361316	0.000659703
3.3808	1	1666	1659.01	0.17137	0.000899531
3.38337	3	1604	1657.35	-1.33197	-0.0065145
3.38594	1	1685	1655.68	0.714316	-0.0142979
3.38851	0	1598	1654.02	-1.40137	0.0133734
3.39108	1	1661	1652.36	0.212072	-0.00466613
3.39365	1	1659	1650.71	0.203508	-0.0105384
3.39622	0	1613	1649.07	-0.898147	-0.00398019
3.39879	1	1703	1647.41	1.34705	0.00576998
3.40136	0	1616	1645.75	-0.739983	-0.0225814
3.40393	0	1589	1644.09	-1.38213	0.00610347
3.40649	0	1588	1642.44	-1.36611	-0.0514569
3.40906	1	1672	1640.79	0.763387	0.0277885
3.41163	2	1627	1639.13	-0.300829	0.0361028
3.4142	1	1564	1637.48	-1.85798	0.0129568
3.41677	3	1612	1635.82	-0.593369	0.0154129
3.41934	4	1595	1634.18	-0.981005	0.0146237
3.42191	1	1596	1632.55	-0.914999	-0.000221011
3.42448	1	1585	1630.93	-1.15377	0.0410434
3.42705	2	1670	1629.32	0.995405	0.0123573
3.42962	1	1594	1627.74	-0.845028	-0.00535659
3.43218	0	1577	1626.14	-1.23753	0.0161195
3.43475	1	1660	1624.52	0.870717	-0.0478517
3.43732	0	1626	1622.91	0.0766412	-0.00565149
3.43989	0	1663	1621.3	1.02257	-0.0380573
3.44246	2	1671	1619.68	1.25553	0.0160898
3.44503	0	1596	1618.05	-0.552027	-0.0453965
3.4476	1	1662	1616.43	1.11771	0.0309187
3.45017	0	1580	1614.81	-0.87569	-0.0248509
3.45274	2	1613	1613.2	-0.00497859	-0.00642749
3.45531	0	1615	1611.6	0.0846536	-0.00868755
3.45787	1	1595	1609.99	-0.375358	-0.00593984
3.46044	2	1665	1608.38	1.3875	0.0348917
3.46301	0	1609	1606.79	0.0551612	0.00132567
3.46558	4	1557	1605.2	-1.2214	0.048673
3.46815	1	1585	1603.6	-0.467109	-0.00221317
3.47072	2	1526	1602.01	-1.9459	-0.0284618
3.47329	0	1599	1600.43	-0.0357381	0.00957813
3.47586	4	1535	1598.86	-1.62994	0.00881416
3.47843	0	1626	1597.3	0.71166	0.0308628
3.481	4	1670	1595.73	1.81731	-0.0200758
3.48356	2	1598	1594.16	0.0961813	0.00254333
3.48613	1	1621	1592.59	0.705575	0.0154814
3.4887	1	1578	1591.03	-0.328121	0.0202386
3.49127	1	1586	1589.48	-0.0873213	0.000663051
3.49384	3	1566	1587.94	-0.554405	-0.00292644
3.49641	2	1570	1586.38	-0.413456	0.0583655
3.49898	1	1608	1584.81	0.578189	-0.0101621
3.50155	1	1557	1583.25	-0.66517	0.0188611
3.50412	1	1546	1581.7	-0.907884	0.0100219
3.50669	0	1564	1580.16	-0.408667	0.0163981
3.50925	2	1540	1578.61	-0.983982	0.0393631
3.51182	1	1518	1577.06	-1.51579	-0.0050261
3.51439	1	1574	1575.5	-0.0378669	-0.0148555
3.51696	0	1538	1573.94	-0.916467	0.0209271
3.51953	4	1619	1572.39	1.15841	-0.0245186
3.5221	2	1551	1570.85	-0.504027	-0.0190555
3.52467	1	1582	1569.31	0.319128	-0.0243335
3.52724	2	1651	1567.76	2.04873	-0.0146168
3.52981	0	1575	1566.23	0.221054	-0.000257972
3.53238	4	1566	1564.72	0.0322722	0.000948865
3.53494	3	1537	1563.2	-0.668272	0.018259
3.53751	1	1587	1561.67	0.635767	0.0159477
3.54008	0	1521	1560.14	-1.00357	0.0597807
3.54265	3	1500	1558.62	-1.51359	-0.0386561
3.54522	1	1534	1557.13	-0.590637	0.00268188
3.54779	2	1588	1555.63	0.812339	0.00535112
3.55036	1	1596	1554.1	1.04891	0.0268467
3.55293	1	1476	1552.58	-1.9932	-0.0430938
3.5555	1	1632	1551.07	2.00329	0.0159403
3.55807	3	1496	1549.56	-1.3848	0.012691
3.56063	1	1486	1548.05	-1.60973	0.0107282
3.5632	2	1515	1546.54	-0.810278	-0.0461647
3.56577	1	1531	1545.02	-0.358412	0.0444289
3.56834	4	1566	1543.53	0.567867	0.0219985
3.57091	0	1474	1542.04	-1.77214	0.00192859
3.57348	0	1514	1540.54	-0.682101	0.0138497
3.57605	2	1564	1539.04	0.631063	0.0108124
3.57862	0	1517	1537.56	-0.527985	0.00617116
3.58119	1	1567	1536.08	0.780999	0.0594406
3.58376	2	1524	1534.57	-0.270789	0.00978832
3.58632	1	1529	1533.07	-0.104103	0.0457075
3.58889	2	1495	1531.58	-0.945977	0.00374842
3.59146	3	1534	1530.08	0.100184	-0.0119702
3.59403	2	1524	1528.59	-0.117647	0.0443004
3.5966	1	1512	1527.11	-0.388703	0.0229758
3.59917	1	1554	1525.64	0.719485	-0.01966
3.60174	2	1519	1524.18	-0.132847	0.00661898
3.60431	1	1532	1522.72	0.237009	-0.0432746
3.60688	1	1497	1521.25	-0.626882	0.00162784
3.60945	1	1561	1519.78	1.04339	0.0190237
3.61201	1	1468	1518.31	-1.31299	0.0117092
3.61458	0	1471	1516.84	-1.19522	-0.0102867
3.61715	4	1443	1515.37	-1.90512	0.00567386
3.61972	0	1555	1513.9	1.04228	0.0242142
3.62229	0	1577	1512.43	1.62594	0.000139115
3.62486	0	1467	1510.96	-1.14765	0.00626172
3.62743	1	1493	1509.51	-0.427209	-0.0257292
3.63	1	1483	1508.07	-0.650885	-0.012717
3.63257	1	1530	1506.59	0.598383	-0.00700418
3.63514	0	1580	1505.12	1.88386	0.00819459
3.6377	2	1484	1503.65	-0.510159	-0.0170823
3.64027	1	1530	1502.2	0.710732	-0.00904732
3.64284	3	1533	1500.75	0.823665	-0.0264637
3.64541	1	1507	1499.3	0.198472	-0.0537828
3.64798	1	1435	1497.85	-1.65907	0.0106711
3.65055	1	1502	1496.41	0.144195	0.00981189
3.65312	0	1449	1494.99	-1.20808	0.0180816
3.65569	4	1513	1493.57	0.499647	0.00839248
3.65826	0	1483	1492.13	-0.237058	0.027819
3.66083	0	1450	1490.69	-1.06862	-0.0339546
3.66339	2	1455	1489.25	-0.897835	-0.0256679
3.66596	0	1473	1487.83	-0.386347	0.0132731
3.66853	3	1420	1486.42	-1.76251	0.00459907
3.6711	0	1474	1484.97	-0.285836	-0.00140967
3.67367	0	1481	1483.54	-0.0660822	0.00011034
3.67624	2	1507	1482.12	0.640974	0.0109876
3.67881	2	1537	1480.7	1.43601	0.0264589
3.68138	1	1438	1479.29	-1.08887	-0.0132205
3.68395	0	1433	1477.86	-1.18497	-0.00427248
3.68652	2	1510	1476.44	0.86375	0.033588
3.68908	3	1521	1475.04	1.17856	0.0040972
3.69165	2	1417	1473.63	-1.50451	0.0216263
3.69422	2	1432	1472.22	-1.06274	0.00095916
3.69679	0	1480	1470.8	0.239068	-0.0472627
3.69936	0	1382	1469.42	-2.35149	-0.0363635
3.70193	0	1537	1468.04	1.75902	0.0131037
3.7045	1	1471	1466.65	0.113338	-0.00301506
3.70707	0	1431	1465.25	-0.905468	0.018333
3.70964	1	1466	1463.84	0.0565424	-0.0183808
3.71221	0	1465	1462.42	0.0674913	-0.0298589
3.71477	1	1497	1461.01	0.930204	-0.0445716
3.71734	1	1493	1459.61	0.864237	-0.0115623
3.71991	2	1464	1458.21	0.151427	-0.02751
3.72248	1	1488	1456.81	0.808622	-0.00564571
3.72505	0	1406	1455.41	-1.31775	-0.00822402
3.72762	4	1513	1454.02	1.51619	0.000986227
3.73019	0	1434	1452.65	-0.492466	-0.0197113
3.73276	1	1346	1451.28	-2.86953	0.0293875
3.73533	3	1456	1449.89	0.160144	-0.00632884
3.7379	3	1454	1448.52	0.143604	0.0325877
3.74046	1	1468	1447.17	0.543759	-0.0244866
3.74303	1	1464	1445.78	0.476075	0.000111564
3.7456	0	1397	1444.42	-1.26877	-0.0354883
3.74817	1	1394	1443.08	-1.31462	-0.00320071
3.75074	1	1459	1441.73	0.452055	0.0299759
3.75331	1	1452	1440.37	0.30533	0.0276874
3.75588	1	1399	1438.99	-1.06912	-0.0185056
3.75845	3	1431	1437.61	-0.17479	0.00633
3.76102	0	1435	1436.25	-0.0328978	0.00895751
3.76359	2	1407	1434.88	-0.743379	-0.000496077
3.76615	0	1464	1433.52	0.796518	0.043354
3.76872	0	1411	1432.18	-0.563873	0.0304506
3.77129	1	1417	1430.84	-0.36754	0.00697467
3.77386	1	1410	1429.48	-0.518827	0.0238363
3.77643	1	1390	1428.13	-1.02271	0.0209816
3.779	2	1448	1426.76	0.558101	0.0290494
3.78157	1	1425	1425.4	-0.0106745	-0.0109028
3.78414	0	1428	1424.06	0.104394	0.0111567
3.78671	2	1435	1422.71	0.324425	0.0077021
3.78928	2	1422	1421.38	0.0165644	0.0261612
3.79184	2	1407	1420.04	-0.347752	-0.0198137
3.79441	1	1415	1418.7	-0.0983112	0.00833779
3.79698	0	1400	1417.36	-0.463903	0.0299128
3.79955	2	1397	1416.04	-0.509318	-0.0216739
3.80212	1	1419	1414.72	0.113607	0.0139804
3.80469	1	1389	1413.4	-0.654649	-0.0107224
3.80726	0	1389	1412.06	-0.618728	-0.02178
3.80983	2	1369	1410.73	-1.12776	0.00612579
3.8124	2	1388	1409.41	-0.574594	-0.0345482
3.81497	2	1421	1408.08	0.34267	0.0158023
3.81753	1	1387	1406.75	-0.530306	-0.0254097
3.8201	0	1371	1405.42	-0.929721	-0.00120185
3.82267	0	1327	1404.12	-2.11703	-0.0148001
3.82524	0	1426	1402.82	0.613878	-0.00254752
3.82781	1	1448	1401.51	1.22168	0.00778921
3.83038	1	1345	1400.19	-1.50486	0.00282945
3.83295	3	1350	1398.86	-1.32975	0.0248512
3.83552	1	1370	1397.53	-0.743717	0.0215112
3.83809	0	1401	1396.21	0.128048	-0.016602
3.84066	1	1245	1394.9	-4.24825	0.00673277
3.84322	0	1330	1393.61	-1.74414	0.00574663
3.84579	0	1385	1392.32	-0.196756	-0.0216805
3.84836	0	1424	1391.01	0.874104	0.0129038
3.85093	0	1366	1389.7	-0.641358	0.00845541
3.8535	1	1455	1388.4	1.7461	-0.015521
3.85607	4	1361	1387.08	-0.706998	0.0562206
3.85864	0	1374	1385.77	-0.317513	0.0284996
3.86121	1	1354	1384.46	-0.827747	0.0196307
3.86378	0	1396	1383.16	0.343765	-0.0192227
3.86635	0	1285	1381.89	-2.70286	0.0218939
3.86891	1	1413	1380.62	0.861334	-0.00648612
3.87148	1	1415	1379.33	0.948213	0.0230081
3.87405	1	1415	1378.04	0.982618	0.0163059
3.87662	1	1371	1376.74	-0.154939	-0.00327561
3.87919	1	1380	1375.44	0.122624	-0.00803524
3.88176	0	1342	1374.16	-0.878	-0.0737417
3.88433	1	1370	1372.89	-0.0779909	0.019096
3.8869	2	1394	1371.61	0.599659	-0.0213066
3.88947	2	1368	1370.34	-0.0631862	0.0458392
3.89204	1	1368	1369.06	-0.0285683	-0.00316931
3.8946	2	1333	1367.78	-0.952486	0.0201977
3.89717	3	1322	1366.51	-1.22421	-0.0130805
3.89974	2	1346	1365.26	-0.524986	0.00121137
3.90231	2	1341	1364	-0.628188	-0.0104474
3.90488	0	1385	1362.75	0.597979	-0.00855294
3.90745	2	1344	1361.5	-0.477478	-0.00315658
3.91002	0	1401	1360.27	1.08822	-0.0121417
3.91259	1	1362	1359.02	0.0806177	0
3.91516	1	1311	1357.77	-1.29158	0
3.91773	0	1369	1356.5	0.337726	0
3.92029	0	1335	1355.25	-0.554099	0
3.92286	0	1356	1353.98	0.0548297	0
3.92543	1	1357	1352.73	0.116041	0
3.928	1	1327	1351.47	-0.671624	0
3.93057	1	1286	1350.2	-1.79024	0
3.93314	0	1292	1348.93	-1.58392	0
3.93571	0	1369	1347.68	0.576307	0
3.93828	1	1339	1346.43	-0.203099	0
3.94085	1	1381	1345.19	0.963599	0
3.94342	1	1375	1343.94	0.837525	0
3.94598	0	1310	1342.69	-0.903145	0
3.94855	2	1371	1341.44	0.798311	0
3.95112	0	1270	1340.2	-1.97	0
3.95369	2	1327	1338.97	-0.328656	0
3.95626	0	1355	1337.73	0.469089	0
3.95883	0	1313	1336.5	-0.648568	0
3.9614	1	1293	1335.27	-1.17559	0
3.96397	3	1376	1334.05	1.13102	0
3.96654	4	1397	1332.82	1.71712	0
3.96911	0	1359	1331.58	0.743794	0
3.97167	0	1365	1330.35	0.937977	0
3.97424	1	1311	1329.14	-0.500907	0
3.97681	0	1338	1327.96	0.274508	0
3.97938	2	1359	1326.76	0.874455	0
3.98195	1	1334	1325.53	0.231852	0
3.98452	2	1309	1324.3	-0.422977	0
3.98709	1	1296	1323.08	-0.752174	0
3.98966	0	1392	1321.86	1.87987	0
3.99223	1	1305	1320.66	-0.433465	0
3.9948	2	1348	1319.46	0.777397	0
3.99736	0	1310	1318.26	-0.228182	0
3.99993	1	1269	1317.05	-1.34871	0
4.0025	2	1314	1315.83	-0.0504558	0
4.00507	2	1330	1314.63	0.421418	0
4.00764	1	1344	1313.43	0.833847	0
4.01021	0	1344	1312.22	0.866838	0
4.01278	2	1300	1311.03	-0.305837	0
4.01535	0	1356	1309.85	1.25337	0
4.01792	1	1288	1308.66	-0.575683	0
4.02049	1	1312	1307.46	0.125391	0
4.02305	1	1245	1306.26	-1.73623	0
4.02562	1	1333	1305.07	0.764988	0
4.02819	2	1303	1303.87	-0.0241387	0
4.03076	2	1310	1302.68	0.202226	0
4.03333	2	1291	1301.49	-0.292047	0
4.0359	0	1279	1300.31	-0.595785	0
4.03847	2	1311	1299.13	0.32784	0
4.04104	0	1290	1297.96	-0.221709	0
4.04361	1	1262	1296.8	-0.979589	0
4.04618	1	1384	1295.62	2.37564	0
4.04874	0	1257	1294.44	-1.05604	0
4.05131	0	1288	1293.26	-0.146636	0
4.05388	2	1338	1292.08	1.25543	0
4.05645	1	1272	1290.9	-0.529985	0
4.05902	1	1262	1289.72	-0.780358	0
4.06159	1	1342	1288.53	1.45951	0
4.06416	0	1275	1287.36	-0.346169	0
4.06673	0	1288	1286.2	0.0501224	0
4.0693	1	1321	1285.04	0.989481	0
4.07187	1	1309	1283.87	0.694513	0
4.07443	1	1289	1282.7	0.175421	0
4.077	0	1241	1281.52	-1.15031	0
4.07957	1	1308	1280.35	0.764461	0
4.08214	2	1296	1279.19	0.466865	0
4.08471	1	1339	1278.04	1.666	0
4.08728	1	1243	1276.87	-0.96081	0
4.08985	2	1252	1275.71	-0.670114	0
4.09242	1	1285	1274.56	0.291101	0
4.09499	1	1243	1273.42	-0.862925	0
4.09756	3	1272	1272.27	-0.00770103	0
4.10012	4	1264	1271.13	-0.200636	0
4.10269	0	1249	1269.99	-0.594059	0
4.10526	0	1254	1268.85	-0.419305	0
4.10783	1	1233	1267.72	-0.988668	0
4.1104	0	1312	1266.61	1.25303	0
4.11297	1	1254	1265.49	-0.324557	0
4.11554	2	1285	1264.34	0.576433	0
4.11811	2	1261	1263.18	-0.0614948	0
4.12068	3	1290	1262.03	0.778623	0
4.12325	1	1232	1260.89	-0.822994	0
4.12581	2	1280	1259.76	0.56582	0
4.12838	1	1265	1258.64	0.178866	0
4.13095	0	1267	1257.53	0.266028	0
4.13352	0	1287	1256.42	0.852476	0
4.13609	2	1178	1255.3	-2.25208	0
4.13866	1	1270	1254.17	0.444079	0
4.14123	0	1266	1253.04	0.364274	0
4.1438	0	1265	1251.89	0.368509	0
4.14637	0	1211	1250.76	-1.14266	0
4.14894	2	1279	1249.65	0.820712	0
4.1515	1	1241	1248.52	-0.213503	0
4.15407	0	1287	1247.38	1.10428	0
4.15664	0	1203	1246.25	-1.24686	0
4.15921	1	1297	1245.13	1.44037	0
4.16178	0	1301	1244.02	1.57972	0
4.16435	1	1233	1242.9	-0.281984	0
4.16692	0	1243	1241.77	0.0348177	0
4.16949	1	1271	1240.65	0.851265	0
4.17206	4	1248	1239.53	0.239648	0
4.17463	2	1252	1238.42	0.383847	0
4.17719	1	1280	1237.3	1.1934	0
4.17976	1	1226	1236.19	-0.290984	0
4.18233	0	1263	1235.11	0.784881	0
4.1849	0	1276	1234.04	1.17465	0
4.18747	0	1189	1232.95	-1.27463	0
4.19004	1	1230	1231.85	-0.0527976	0
4.19261	0	1228	1230.74	-0.0782977	0
4.19518	0	1198	1229.63	-0.913792	0
4.19775	3	1208	1228.51	-0.590194	0
4.20032	1	1239	1227.41	0.329325	0
4.20288	1	1268	1226.31	1.17086	0
4.20545	2	1192	1225.2	-0.961554	0
4.20802	0	1221	1224.11	-0.0890825	0
4.21059	1	1166	1223.04	-1.6705	0
4.21316	0	1293	1221.96	1.9757	0
4.21573	1	1195	1220.88	-0.748607	0
4.2183	1	1253	1219.79	0.938067	0
4.22087	2	1258	1218.7	1.10796	0
4.22344	1	1210	1217.61	-0.218782	0
4.22601	0	1245	1216.52	0.807165	0
4.22857	2	1325	1215.44	3.00991	0
4.23114	0	1175	1214.37	-1.14846	0
4.23371	1	1229	1213.3	0.44785	0
4.23628	0	1223	1212.22	0.30834	0
4.23885	1	1241	1211.14	0.847618	0
4.24142	2	1238	1210.07	0.793887	0
4.24399	0	1135	1208.99	-2.19613	0
4.24656	1	1229	1207.91	0.601666	0
4.24913	2	1182	1206.83	-0.722166	0
4.2517	0	1224	1205.77	0.521153	0
4.25426	1	1212	1204.7	0.209611	0
4.25683	2	1199	1203.63	-0.133684	0
4.2594	0	1209	1202.57	0.184889	0
4.26197	3	1204	1201.51	0.0717498	0
4.26454	1	1208	1200.44	0.217509	0
4.26711	3	1186	1199.39	-0.388698	0
4.26968	0	1232	1198.33	0.959327	0
4.27225	2	1177	1197.28	-0.591027	0
4.27482	1	1225	1196.24	0.82184	0
4.27739	0	1208	1195.2	0.36835	0
4.27995	0	1177	1194.15	-0.499956	0
4.28252	2	1177	1193.1	-0.469232	0
4.28509	0	1193	1192.05	0.0274359	0
4.28766	1	1222	1190.99	0.886965	0
4.29023	0	1167	1189.93	-0.671106	0
4.2928	0	1183	1188.87	-0.170779	0
4.29537	1	1212	1187.83	0.694344	0
4.29794	1	1251	1186.77	1.81585	0
4.30051	1	1216	1185.72	0.868294	0
4.30308	1	1170	1184.66	-0.428654	0
4.30564	0	1172	1183.61	-0.339149	0
4.30821	4	1197	1182.57	0.417078	0
4.31078	0	1229	1181.53	1.35401	0
4.31335	1	1140	1180.5	-1.19939	0
4.31592	0	1165	1179.45	-0.423404	0
4.31849	1	1198	1178.43	0.565389	0
4.32106	1	1196	1177.42	0.537366	0
4.32363	0	1181	1176.38	0.134472	0
4.3262	1	1150	1175.34	-0.747159	0
4.32877	0	1192	1174.3	0.512743	0
4.33133	1	1147	1173.27	-0.775594	0
4.3339	0	1144	1172.23	-0.834709	0
4.33647	2	1152	1171.2	-0.565608	0
4.33904	1	1161	1170.16	-0.268947	0
4.34161	0	1192	1169.13	0.662355	0
4.34418	0	1118	1168.1	-1.49839	0
4.34675	2	1208	1167.08	1.17737	0
4.34932	1	1117	1166.07	-1.46817	0
4.35189	0	1207	1165.05	1.20762	0
4.35446	1	1159	1164.01	-0.14718	0
4.35702	1	1212	1162.99	1.40773	0
4.35959	1	1127	1161.99	-1.04215	0
4.36216	0	1185	1160.97	0.698152	0
4.36473	1	1127	1159.95	-0.981371	0
4.3673	1	1189	1158.93	0.871962	0
4.36987	1	1187	1157.92	0.84393	0
4.37244	0	1197	1156.91	1.1588	0
4.37501	4	1115	1155.89	-1.22461	0
4.37758	1	1155	1154.88	0.0033979	0
4.38015	1	1183	1153.88	0.84663	0
4.38271	1	1190	1152.87	1.0764	0
4.38528	0	1130	1151.88	-0.650851	0
4.38785	0	1239	1150.9	2.50278	0
4.39042	0	1191	1149.91	1.19073	0
4.39299	0	1163	1148.91	0.413266	0
4.39556	2	1129	1147.9	-0.562483	0
4.39813	0	1173	1146.89	0.762495	0
4.4007	2	1178	1145.87	0.936102	0
4.40327	0	1183	1144.86	1.10894	0
4.40584	0	1190	1143.86	1.33744	0
4.4084	2	1161	1142.87	0.532021	0
4.41097	1	1154	1141.88	0.356704	0
4.41354	2	1128	1140.89	-0.383929	0
4.41611	2	1102	1139.89	-1.14141	0
4.41868	1	1145	1138.9	0.180253	0
4.42125	1	1169	1137.92	0.908944	0
4.42382	0	1144	1136.95	0.208537	0
4.42639	0	1160	1135.98	0.705266	0
4.42896	0	1091	1135.01	-1.33232	0
4.43153	0	1114	1134.03	-0.599997	0
4.43409	0	1128	1133.04	-0.14997	0
4.43666	3	1123	1132.04	-0.269758	0
4.43923	1	1108	1131.04	-0.692274	0
4.4418	1	1129	1130.05	-0.0312182	0
4.44437	1	1170	1129.05	1.19704	0
4.44694	3	1060	1128.09	-2.09125	0
4.44951	2	1109	1127.13	-0.544462	0
4.45208	1	1117	1126.16	-0.274167	0
4.45465	0	1110	1125.19	-0.455952	0
4.45722	1	1116	1124.23	-0.246508	0
4.45978	0	1092	1123.29	-0.946924	0
4.46235	0	1128	1122.33	0.168674	0
4.46492	1	1145	1121.36	0.69863	0
4.46749	1	1167	1120.38	1.36461	0
4.47006	1	1117	1119.41	-0.0720627	0
4.47263	0	1164	1118.43	1.33576	0
4.4752	0	1133	1117.45	0.461854	0
4.47777	1	1182	1116.49	1.9054	0
4.48034	0	1158	1115.53	1.24795	0
4.48291	2	1103	1114.57	-0.348306	0
4.48547	0	1078	1113.59	-1.08409	0
4.48804	2	1142	1112.63	0.869171	0
4.49061	1	1103	1111.66	-0.260879	0
4.49318	0	1084	1110.71	-0.811257	0
4.49575	0	1134	1109.76	0.719878	0
4.49832	2	1136	1108.81	0.806804	0
4.50089	1	1175	1107.87	1.95852	0
4.50346	2	1105	1106.91	-0.0574739	0
4.50603	2	1069	1105.94	-1.12996	0
4.5086	0	1143	1104.99	1.12415	0
4.51116	2	1131	1104.06	0.80118	0
4.51373	3	1125	1103.12	0.652339	0
4.5163	0	1121	1102.19	0.56172	0
4.51887	1	1055	1101.25	-1.42398	0
4.52144	0	1102	1100.31	0.0509993	0
4.52401	1	1052	1099.39	-1.46103	0
4.52658	0	1082	1098.46	-0.500375	0
4.52915	0	1134	1097.51	1.08353	0
4.53172	1	1126	1096.56	0.877249	0
4.53429	0	1103	1095.62	0.222334	0
4.53685	1	1109	1094.67	0.430278	0
4.53942	3	1081	1093.72	-0.386859	0
4.54199	1	1035	1092.78	-1.79587	0
4.54456	2	1095	1091.84	0.0956398	0
4.54713	0	1089	1090.89	-0.0574174	0
4.5497	2	1104	1089.98	0.421975	0
4.55227	1	1082	1089.07	-0.21491	0
4.55484	1	1105	1088.15	0.506836	0
4.55741	1	1097	1087.23	0.29512	0
4.55998	2	1063	1086.3	-0.714574	0
4.56254	0	1055	1085.38	-0.935308	0
4.56511	0	1114	1084.46	0.885172	0
4.56768	0	1179	1083.53	2.78038	0
4.57025	2	1061	1082.62	-0.663624	0
4.57282	2	1070	1081.7	-0.357577	0
4.57539	0	1095	1080.76	0.430309	0
4.57796	0	1102	1079.82	0.668073	0
4.58053	2	1138	1078.9	1.7519	0
4.5831	1	1027	1078	-1.59144	0
4.58567	1	1100	1077.09	0.690786	0
4.58823	0	1169	1076.16	2.7154	0
4.5908	0	1082	1075.24	0.205462	0
4.59337	2	1082	1074.34	0.232954	0
4.59594	0	1081	1073.43	0.230299	0
4.59851	1	1058	1072.51	-0.446111	0
4.60108	1	1136	1071.58	1.91119	0
4.60365	1	1119	1070.67	1.44468	0
4.60622	0	1053	1069.77	-0.516714	0
4.60879	2	1044	1068.85	-0.769216	0
4.61136	3	1047	1067.95	-0.647402	0
4.61392	0	1107	1067.05	1.20086	0
4.61649	0	1066	1066.14	-0.00413884	0
4.61906	2	1092	1065.23	0.810068	0
4.62163	1	1072	1064.35	0.233527	0
4.6242	1	1024	1063.47	-1.23336	0
4.62677	1	1039	1062.55	-0.73071	0
4.62934	0	1037	1061.65	-0.765504	0
4.63191	1	1085	1060.76	0.735842	0
4.63448	1	1071	1059.87	0.340181	0
4.63705	1	1032	1058.97	-0.839611	0
4.63961	2	1068	1058.07	0.30384	0
4.64218	2	1030	1057.17	-0.846519	0
4.64475	1	1057	1056.27	0.0223103	0
4.64732	0	1096	1055.38	1.22686	0
4.64989	0	1030	1054.5	-0.763426	0
4.65246	0	1013	1053.63	-1.27654	0
4.65503	5	1034	1052.75	-0.583166	0
4.6576	3	1080	1051.86	0.856314	0
4.66017	1	1038	1050.96	-0.402111	0
4.66274	1	1061	1050.05	0.336185	0
4.6653	2	1084	1049.18	1.05746	0
4.66787	1	1068	1048.35	0.601214	0
4.67044	0	1028	1047.49	-0.607987	0
4.67301	0	1025	1046.61	-0.675044	0
4.67558	0	972	1045.74	-2.36508	0
4.67815	1	1087	1044.86	1.27804	0
4.68072	3	1045	1043.98	0.0316481	0
4.68329	0	1047	1043.08	0.121122	0
4.68586	2	1022	1042.18	-0.631385	0
4.68843	0	1010	1041.3	-0.98479	0
4.69099	2	1010	1040.44	-0.957726	0
4.69356	2	1088	1039.57	1.4681	0
4.69613	2	1030	1038.7	-0.271198	0
4.6987	0	1052	1037.83	0.436832	0
4.70127	0	1091	1036.96	1.63609	0
4.70384	2	1055	1036.1	0.581752	0
4.70641	1	978	1035.25	-1.83077	0
4.70898	0	1027	1034.39	-0.230559	0
4.71155	0	1021	1033.5	-0.391336	0
4.71412	0	1029	1032.63	-0.113287	0
4.71668	1	1042	1031.78	0.316694	0
4.71925	0	1088	1030.91	1.73087	0
4.72182	0	1011	1030.03	-0.598434	0
4.72439	2	1026	1029.15	-0.0982813	0
4.72696	0	1038	1028.28	0.301758	0
4.72953	0	1065	1027.41	1.15181	0
4.7321	1	992	1026.54	-1.09656	0
4.73467	2	1086	1025.68	1.83044	0
4.73724	0	1028	1024.83	0.0990232	0
4.73981	0	1045	1023.96	0.65098	0
4.74237	2	1016	1023.09	-0.222495	0
4.74494	0	1070	1022.25	1.45985	0
4.74751	1	1031	1021.4	0.299023	0
4.75008	1	1066	1020.53	1.39258	0
4.75265	0	1007	1019.68	-0.399594	0
4.75522	1	1028	1018.83	0.28592	0
4.75779	3	1072	1017.98	1.64997	0
4.76036	1	1054	1017.13	1.13566	0
4.76293	3	955	1016.28	-1.98289	0
4.7655	2	1042	1015.42	0.823344	0
4.76806	1	1032	1014.59	0.541877	0
4.77063	1	1076	1013.77	1.8972	0
4.7732	1	1048	1012.94	1.08295	0
4.77577	0	1072	1012.12	1.82872	0
4.77834	0	999	1011.29	-0.388979	0
4.78091	1	1033	1010.45	0.701514	0
4.78348	0	1010	1009.61	0.0122145	0
4.78605	1	1013	1008.76	0.133081	0
4.78862	0	1012	1007.91	0.128613	0
4.79119	0	992	1007.06	-0.478184	0
4.79375	2	1035	1006.22	0.89469	0
4.79632	0	1011	1005.37	0.176946	0
4.79889	1	1015	1004.53	0.328554	0
4.80146	0	1017	1003.68	0.41756	0
4.80403	1	981	1002.85	-0.697643	0
4.8066	2	985	1002.02	-0.542377	0
4.80917	1	1006	1001.19	0.151751	0
4.81174	2	1010	1000.35	0.303633	0
4.81431	1	1051	999.514	1.58813	0
4.81688	1	987	998.695	-0.37225	0
4.81944	0	1045	997.879	1.45766	0
4.82201	0	1010	997.064	0.407047	0
4.82458	0	959	996.249	-1.20284	0
4.82715	0	989	995.428	-0.204388	0
4.82972	1	1008	994.598	0.42213	0
4.83229	0	972	993.76	-0.697943	0
4.83486	0	1026	992.922	1.03269	0
4.83743	1	962	992.085	-0.969976	0
4.84	0	969	991.258	-0.715024	0
4.84257	0	958	990.434	-1.04789	0
4.84513	0	1004	989.603	0.454368	0
4.8477	2	980	988.779	-0.280446	0
4.85027	0	1035	987.959	1.4622	0
4.85284	0	987	987.132	-0.00419056	0
4.85541	0	974	986.303	-0.394211	0
4.85798	0	991	985.491	0.174987	0
4.86055	1	1022	984.685	1.16725	0
4.86312	0	1007	983.863	0.729119	0
4.86569	1	928	983.038	-1.80672	0
4.86826	0	969	982.215	-0.424526	0
4.87082	0	965	981.401	-0.527961	0
4.87339	0	998	980.589	0.55113	0
4.87596	0	994	979.779	0.451078	0
4.87853	0	1010	978.969	0.976415	0
4.8811	0	976	978.153	-0.0689007	0
4.88367	0	983	977.336	0.180667	0
4.88624	1	941	976.52	-1.15791	0
4.88881	1	978	975.705	0.0733718	0
4.89138	0	943	974.892	-1.03855	0
4.89395	1	957	974.08	-0.552103	0
4.89651	0	982	973.276	0.27841	0
4.89908	0	940	972.482	-1.05945	0
4.90165	0	945	971.683	-0.867998	0
4.90422	2	1006	970.883	1.10719	0
4.90679	1	967	970.084	-0.0991664	0
4.90936	0	978	969.278	0.278912	0
4.91193	3	936	968.47	-1.06131	0
4.9145	1	1015	967.679	1.48533	0
4.91707	1	956	966.9	-0.352544	0
4.91964	0	949	966.107	-0.555313	0
4.9222	0	958	965.326	-0.236696	0
4.92477	1	1060	964.557	2.93149	0
4.92734	0	957	963.775	-0.219013	0
4.92991	1	954	962.983	-0.290823	0
4.93248	0	1001	962.181	1.22695	0
4.93505	0	919	961.387	-1.39823	0
4.93762	1	892	960.596	-2.29678	0
4.94019	2	922	959.807	-1.24511	0
4.94276	0	890	959.019	-2.31351	0
4.94533	0	923	958.223	-1.15939	0
4.94789	2	1018	957.434	1.89824	0
4.95046	0	934	956.664	-0.741605	0
4.95303	1	900	955.891	-1.86304	0
4.9556	2	953	955.1	-0.068019	0
4.95817	1	934	954.322	-0.664961	0
4.96074	1	975	953.549	0.686987	0
4.96331	0	958	952.767	0.169056	0
4.96588	1	963	952.001	0.354437	0
4.96845	0	967	951.239	0.506849	0
4.97102	0	904	950.469	-1.54555	0
4.97358	2	993	949.691	1.37438	0
4.97615	2	893	948.912	-1.87102	0
4.97872	0	954	948.134	0.189908	0
4.98129	1	958	947.349	0.344112	0
4.98386	2	956	946.579	0.304704	0
4.98643	0	940	945.829	-0.190126	0
4.989	1	940	945.067	-0.165282	0
4.99157	0	938	944.294	-0.205511	0
4.99414	1	970	943.536	0.8497	0
4.99671	2	947	942.775	0.137303	0
4.99927	0	936	942.005	-0.196264	0
5.00184	0	940	941.233	-0.040231	0
5.00441	1	925	940.463	-0.508413	0
5.00698	1	874	939.71	-2.22266	0
5.00955	0	909	938.953	-0.993482	0
5.01212	1	945	938.179	0.221875	0
5.01469	1	918	937.411	-0.640663	0
5.01726	1	1017	936.654	2.51944	0
5.01983	1	925	935.891	-0.358108	0
5.0224	0	895	935.128	-1.34132	0
5.02496	1	933	934.373	-0.0449455	0
5.02753	2	975	933.62	1.32521	0
5.0301	3	938	932.869	0.167536	0
5.03267	1	933	932.11	0.0291358	0
5.03524	0	916	931.349	-0.507161	0
5.03781	0	911	930.605	-0.649536	0
5.04038	2	927	929.88	-0.0945958	0
5.04295	0	946	929.152	0.547782	0
5.04552	1	915	928.398	-0.442939	0
5.04809	0	945	927.632	0.564978	0
5.05065	1	959	926.882	1.03716	0
5.05322	1	886	926.136	-1.34839	0
5.05579	2	952	925.383	0.862646	0
5.05836	2	965	924.63	1.29955	0
5.06093	0	922	923.878	-0.0618403	0
5.0635	1	979	923.134	1.7855	0
5.06607	0	909	922.4	-0.444437	0
5.06864	2	992	921.676	2.23278	0
5.07121	0	926	920.939	0.166312	0
5.07378	0	903	920.191	-0.572092	0
5.07634	1	955	919.442	1.15062	0
5.07891	0	909	918.703	-0.321822	0
5.08148	1	905	917.966	-0.431021	0
5.08405	1	915	917.215	-0.0732225	0
5.08662	0	887	916.469	-0.98948	0
5.08919	1	914	915.726	-0.0571015	0
5.09176	2	862	914.984	-1.80465	0
5.09433	0	943	914.251	0.936187	0
5.0969	1	882	913.513	-1.06109	0
5.09947	1	906	912.773	-0.225002	0
5.10203	0	951	912.049	1.26306	0
5.1046	2	935	911.323	0.774337	0
5.10717	2	886	910.586	-0.825989	0
5.10974	2	910	909.857	0.00473249	0
5.11231	1	905	909.122	-0.137028	0
5.11488	2	905	908.394	-0.112806	0
5.11745	0	925	907.683	0.569382	0
5.12002	0	915	906.976	0.265265	0
5.12259	2	916	906.261	0.321784	0
5.12516	0	937	905.545	1.02758	0
5.12772	1	880	904.823	-0.836769	0
5.13029	1	873	904.083	-1.05198	0
5.13286	1	939	903.357	1.16318	0
[truncated: 1,048 more rows]
