# Supplementary material for: Direct energy transfer from photosystem II to photosystem I confers winter sustainability in Scots Pine
Source: Nat Commun. 2020 Dec 15;11:6388. doi: 10.1038/s41467-020-20137-9 (PMC7738668; doi:10.1038/s41467-020-20137-9)
Supplement: Supplementary file 3 — Source Data [file 41467_2020_20137_MOESM3_ESM.zip › Source data file_Bag et al., 2020/Source data file/time resolved fluoresence data/Time resolved decay/Pine_winter_relaxed/Decays_Pine_winter_relaxed_7.txt]

Time	IRF	Exp. data	Th. data	Residuals	Aurocorr
0	5050	55	61.3143	-0.851419	0.036949
0.002569	6194	98	85.1831	1.2947	0.0369611
0.005138	7613	125	116.893	0.725131	0.00621004
0.007707	9332	171	158.323	0.969409	0.0388087
0.010276	11533	241	211.662	1.88982	0.0379586
0.012845	13642	296	278.735	1.00348	0.0371163
0.015414	16067	377	361.233	0.812042	0.0292791
0.017983	18809	456	462.061	-0.283847	0.0178596
0.020552	21819	606	585.968	0.813739	0.0381375
0.023121	25339	801	737.011	2.26092	0.0185026
0.02569	28512	924	916.699	0.24017	0.0683674
0.028259	32235	1108	1127.4	-0.582839	0.0491707
0.030828	35704	1336	1372.83	-1.0075	-0.00515703
0.033397	39267	1691	1657.58	0.812623	0.0265612
0.035966	43083	2041	1984.55	1.2496	0.0285929
0.038535	45716	2381	2354.18	0.549657	0.0345838
0.041104	48192	2710	2767.66	-1.10768	0.0345617
0.043673	51363	3277	3224.57	0.915915	0.0152805
0.046242	53501	3607	3725.41	-1.97155	0.0220745
0.048811	55298	4321	4267.94	0.80719	0.0497306
0.05138	56994	4819	4842.25	-0.334859	0.0330054
0.053949	58039	5458	5444.72	0.179739	-0.00265544
0.056518	59159	6047	6076.69	-0.381753	0.0398458
0.059087	60104	6681	6731.57	-0.618675	0.0280153
0.061656	59868	7419	7402.4	0.192685	0.0347219
0.064225	60116	8174	8084.76	0.98706	0.0376866
0.066794	59098	8671	8773.65	-1.10241	0.0213147
0.069363	58039	9461	9467.44	-0.0661833	-0.0108032
0.071932	56739	10088	10161.2	-0.72854	0.0211369
0.074501	54989	10616	10847.6	-2.24776	0.0353166
0.07707	53004	11290	11522	-2.18382	0.0084689
0.079639	50900	12137	12177.1	-0.363844	0.0479346
0.082208	48099	12800	12807.5	-0.0664121	0.034933
0.084777	45991	13519	13410.7	0.931315	0.0372751
0.087346	42758	13838	13982.4	-1.22756	0.0448904
0.089915	40671	14556	14519.8	0.299829	0.030073
0.092484	37999	14825	15019.3	-1.59604	0.0181488
0.095053	35999	15511	15478.9	0.258115	0.0274846
0.097622	33670	15936	15897.6	0.304113	0.0316263
0.100191	31846	16285	16274.6	0.0814537	0.0472442
0.10276	29956	16683	16612.9	0.542376	0.0174596
0.105329	28527	17006	16915.9	0.69118	0.0269143
0.107898	27125	17120	17185.7	-0.501852	0.0345101
0.110467	25905	17575	17424.7	1.13375	0.0237867
0.113036	24893	17767	17635.6	0.985641	0.0503171
0.115605	23878	18031	17821.8	1.55771	0.0573326
0.118174	23264	18097	17987	0.817793	0.0221989
0.120743	22338	18142	18133.8	0.0606852	0.023332
0.123312	21145	18369	18264.7	0.769622	0.0538198
0.125881	20626	18467	18381.8	0.627301	0.00166285
0.12845	20183	18352	18487.4	-0.99923	0.0173253
0.131019	19280	18662	18583.8	0.572774	0.019781
0.133588	18787	18880	18668.7	1.53783	0.034048
0.136157	18425	19071	18741	2.38988	0.0244586
0.138726	17527	19051	18805.3	1.78	0.002019
0.141295	16979	18823	18863.3	-0.293858	0.0468386
0.143864	16522	19018	18912.9	0.762069	0.00195024
0.146433	15766	19049	18956.1	0.672862	0.0308191
0.149002	15323	18901	18993.7	-0.674014	0.0313374
0.151571	14863	19340	19022.9	2.28026	0.00508783
0.15414	14010	19051	19044.9	0.0445033	-0.00669631
0.156709	13477	19048	19060.5	-0.0908815	-0.000990937
0.159278	12959	19047	19069.1	-0.159861	0.00644226
0.161847	12421	19211	19071.9	1.00379	0.0354502
0.164416	11962	19013	19068.6	-0.40338	0.0358009
0.166985	11577	19064	19057.2	0.049043	0.0327691
0.169554	11008	19354	19038.7	2.26623	0.0198301
0.172123	10477	19033	19014.5	0.13421	-0.0370648
0.174692	9816	18809	18984.7	-1.28118	0.0150636
0.177261	9349	18794	18950.3	-1.14025	0.0688196
0.17983	8935	18919	18911.6	0.0537319	0.0397418
0.182399	8394	18737	18867.6	-0.95431	0.0178642
0.184968	7773	18631	18817.4	-1.36559	0.00777604
0.187537	7323	18561	18760.7	-1.46573	0.00796971
0.190106	6875	18708	18698.8	0.0669143	0.0546172
0.192675	6489	18652	18632.8	0.140894	0.00305381
0.195244	5990	18548	18561.3	-0.0976627	0.0290508
0.197813	5535	18509	18483.9	0.184376	0.0212602
0.200382	5072	18372	18401.7	-0.218752	0.0211262
0.202951	4760	18366	18315.5	0.372333	0.0275454
0.20552	4563	18012	18225.7	-1.59246	0.0267167
0.208089	4060	18077	18131.7	-0.406849	0.0173737
0.210658	3730	17967	18033.3	-0.494295	0.0522222
0.213227	3476	17842	17931	-0.666005	-0.000705918
0.215796	3087	17747	17826.6	-0.597339	0.0262243
0.218365	2897	17760	17720.5	0.296413	0.0233548
0.220934	2649	17445	17611.3	-1.25892	0.0280064
0.223503	2508	17370	17499.3	-0.981428	0.0187279
0.226072	2254	17014	17385.4	-2.84761	0.0351194
0.228641	2158	17313	17269.5	0.330749	0.0226702
0.23121	2037	17117	17152.2	-0.269355	0.0195421
0.233779	1940	16940	17034.5	-0.725734	-0.00675142
0.236348	1862	16986	16916.2	0.535253	0.0174327
0.238917	1804	16507	16797.6	-2.26197	0.0392736
0.241486	1646	16827	16679.2	1.13908	0.00127365
0.244055	1702	16714	16561.6	1.17909	0.0120795
0.246624	1686	16378	16444.7	-0.521046	0.0382633
0.249193	1645	16440	16328.9	0.866532	0.0120678
0.251762	1625	16174	16213.9	-0.313854	-0.0345642
0.254331	1649	16030	16099.7	-0.550752	-0.0141585
0.2569	1626	15928	15987.4	-0.470282	0.0226851
0.259469	1649	15631	15876.9	-1.96704	-0.00672766
0.262038	1683	15595	15767.9	-1.3849	0.0211847
0.264607	1669	15589	15660.6	-0.573286	0.0335449
0.267176	1665	15548	15555	-0.0562795	0.0329291
0.269745	1691	15173	15451.2	-2.25826	0.00811228
0.272314	1727	15216	15349.2	-1.07999	0.0147111
0.274883	1715	15247	15249.2	-0.0180319	0.0180975
0.277452	1795	15290	15150.8	1.1256	-0.00191116
0.280021	1713	14930	15053.9	-1.01422	-0.0131968
0.28259	1709	14921	14958.9	-0.309874	0.0280821
0.285159	1772	14948	14865.5	0.674373	0.00464605
0.287728	1782	14682	14774	-0.759631	0.0356794
0.290297	1735	14569	14684.2	-0.954749	0.0398278
0.292866	1782	14604	14595.4	0.0710722	0.00217798
0.295435	1792	14322	14507.8	-1.55213	0.0225704
0.298004	1718	14201	14421.9	-1.85398	-0.00540568
0.300573	1739	14202	14337.6	-1.13749	0.00679647
0.303142	1753	14056	14254.2	-1.67218	0.0206595
0.305711	1757	14001	14172.4	-1.44877	0.0355182
0.30828	1714	14006	14091.8	-0.725142	0.0121311
0.310849	1692	13850	14011.9	-1.37576	0.0125657
0.313418	1638	14123	13933.1	1.59817	0.0216993
0.315987	1667	13731	13855.6	-1.06354	0.0187468
0.318556	1658	13740	13779.3	-0.335047	0.0094281
0.321125	1657	13709	13703.7	0.045548	0.0108989
0.323694	1647	13749	13628.6	1.02674	0.0104468
0.326263	1570	13751	13554.2	1.6781	0.0279644
0.328832	1579	13388	13480.9	-0.802812	0.00347158
0.331401	1517	13554	13408.7	1.24822	0.00376117
0.33397	1534	13260	13337.5	-0.672913	-0.0428573
0.336539	1593	13237	13267	-0.260531	0.0430875
0.339108	1496	13285	13196.9	0.76447	0.0397099
0.341677	1529	12915	13127.3	-1.86844	0.0235631
0.344246	1464	12823	13058.4	-2.07836	0.042281
0.346815	1500	13167	12990.5	1.53825	0.0240128
0.349384	1472	12784	12923.8	-1.23638	0.0226806
0.351953	1462	12984	12857.7	1.1087	0.0317451
0.354522	1453	12763	12792.1	-0.257553	0.0021377
0.357091	1449	12850	12727.2	1.08334	0.0104925
0.35966	1430	12548	12663.1	-1.02786	0.0185106
0.362229	1374	12490	12599.9	-0.983093	0.0225116
0.364798	1457	12334	12537.3	-1.83019	0.0294492
0.367367	1426	12471	12475.4	-0.0393778	-1.60993e-05
0.369936	1454	12442	12414.3	0.248466	0.0389667
0.372505	1412	12310	12353.6	-0.393009	-0.022417
0.375074	1381	12320	12293.5	0.238555	0.000351301
0.377643	1488	12195	12234.6	-0.358255	0.0105155
0.380212	1459	12328	12176.6	1.36345	-0.000740458
0.382781	1409	12113	12119.4	-0.0582961	-0.0252352
0.38535	1377	12256	12062.6	1.74709	0.0365788
0.387919	1414	12174	12006.5	1.51846	0.0193943
0.390488	1403	11921	11951.7	-0.281404	0.029524
0.393057	1478	11990	11897.8	0.842314	0.0158933
0.395626	1430	11783	11843.9	-0.560723	0.0186
0.398195	1462	11779	11790.3	-0.104296	0.0198311
0.400764	1468	11595	11737.5	-1.32376	0.0189913
0.403333	1457	11631	11685.8	-0.508043	0.0359468
0.405902	1427	11822	11635.1	1.71916	0.00209307
0.408471	1515	11667	11585	0.758863	0.009986
0.41104	1407	11557	11535.7	0.198122	0.0138744
0.413609	1461	11471	11487.1	-0.150648	0.0268656
0.416178	1478	11335	11439	-0.976444	0.0232353
0.418747	1499	11210	11391.4	-1.71374	0.00140118
0.421316	1481	11384	11344.7	0.368335	0.0444054
0.423885	1414	11230	11298.2	-0.643561	0.00256138
0.426454	1533	11262	11252.3	0.091424	0.0344258
0.429023	1446	11352	11207.4	1.35725	-0.00521363
0.431592	1511	11293	11163.2	1.22099	0.00891704
0.434161	1531	11319	11119.3	1.8772	-0.00229381
0.43673	1552	10874	11075.7	-1.93409	0.0169332
0.439299	1604	10942	11032.9	-0.869397	0.00725167
0.441868	1552	11084	10990.7	0.88609	0.0252687
0.444437	1654	10918	10949.2	-0.298579	0.00539762
0.447006	1561	10851	10908.6	-0.553239	0.0230344
0.449575	1639	10782	10869	-0.837725	0.0217242
0.452144	1676	10940	10830.1	1.05111	0.0179386
0.454713	1606	11098	10791.8	2.90695	0.0349181
0.457282	1747	10707	10754.1	-0.455463	0.0223605
0.459851	1757	10838	10716.8	1.16396	0.0610537
0.46242	1740	10738	10680.3	0.556472	-0.00363428
0.464989	1744	10712	10644.5	0.651842	0.0527222
0.467558	1751	10721	10609.2	1.07986	0.0511038
0.470127	1744	10833	10575.1	2.4779	0.0186534
0.472696	1780	10615	10542	0.708926	0.0563222
0.475265	1688	10657	10509.1	1.43276	0.0172658
0.477834	1660	10440	10476.5	-0.357627	0.0226836
0.480403	1761	10477	10444.4	0.318937	0.0300921
0.482972	1634	10575	10412.7	1.57871	0.036176
0.485541	1675	10500	10381.2	1.15888	0.0377442
0.48811	1659	10473	10349.4	1.20732	0.0312579
0.490679	1621	10330	10317.8	0.120085	-0.0175913
0.493248	1671	10428	10286.7	1.38342	0.0206812
0.495817	1581	10234	10255.6	-0.213165	0.0247286
0.498386	1636	10453	10224.5	2.23472	-0.0128659
0.500955	1585	10217	10193.7	0.230433	0.0406133
0.503524	1445	10389	10163.1	2.21634	0.0365805
0.506093	1506	10314	10132.7	1.78481	0.0123339
0.508662	1391	10247	10102.4	1.42818	-0.00102743
0.511231	1305	10156	10072.4	0.829124	0.0488937
0.5138	1300	9891	10042.1	-1.51944	0.0322809
0.516369	1241	10097	10011.1	0.854994	0.0113018
0.518938	1232	10054	9980	0.738059	0.0117381
0.521507	1112	9979	9948.33	0.307051	0.0132376
0.524076	1096	9900	9915.92	-0.159962	0.0104035
0.526645	1072	9987	9883.32	1.03748	0.0412909
0.529214	1046	9840	9850.69	-0.10774	0.0240191
0.531783	1013	9977	9817.77	1.59414	0.021031
0.534352	977	9819	9784.24	0.350836	0.0209349
0.536921	921	9666	9750.44	-0.858879	0.0151562
0.53949	876	9735	9716.75	0.184977	0.0114855
0.542059	853	9688	9683.09	0.0498363	0.0104442
0.544628	793	9655	9649.41	0.0569182	0.0536
0.547197	750	9544	9615.55	-0.732431	0.0354836
0.549766	747	9535	9581.39	-0.475053	0.0175239
0.552335	742	9494	9547.01	-0.544051	0.0108247
0.554904	700	9651	9512.51	1.4097	0.0366333
0.557473	709	9511	9477.72	0.341221	0.0368995
0.560042	674	9502	9442.76	0.607698	0.0320028
0.562611	665	9215	9408.03	-2.01087	-0.0104992
0.56518	647	9368	9373.53	-0.0571075	0.0689624
0.567749	591	9364	9339.13	0.257018	0.0225637
0.570318	610	9360	9304.92	0.56933	-0.00479929
0.572887	557	9299	9270.84	0.292003	0.0424219
0.575456	583	9298	9236.91	0.63353	0.00625078
0.578025	455	9431	9202.98	2.34794	0.0192998
0.580594	487	9289	9169.01	1.24497	0.00226969
0.583163	500	9239	9135.15	1.08046	0.0239714
0.585732	500	9037	9101.48	-0.67827	-0.00641085
0.588301	476	9188	9067.73	1.25476	0.0113376
0.59087	469	9145	9033.53	1.16563	0.0111582
0.593439	479	8965	8999.49	-0.364227	0.0036268
0.596008	481	9055	8966.06	0.934632	0.00134038
0.598577	445	8980	8932.99	0.496099	0.00430107
0.601146	401	9022	8900.05	1.28394	-0.000782875
0.603715	409	8886	8867.33	0.198098	0.0408622
0.606284	407	8785	8835.02	-0.533717	0.00126184
0.608853	394	8811	8803.02	0.0850294	0.016754
0.611422	385	8727	8770.91	-0.470006	-0.0031573
0.613991	363	8672	8738.65	-0.715709	-0.00622824
0.61656	352	8787	8706.6	0.857694	0.0315772
0.619129	322	8726	8674.86	0.547478	0.0372686
0.621698	345	8724	8643.31	0.86387	0.00673861
0.624267	327	8487	8611.89	-1.35569	0.0105795
0.626836	312	8676	8580.55	1.02471	0.0150515
0.629405	323	8509	8549.24	-0.436183	0.0408408
0.631974	291	8615	8518.03	1.04473	0.0311688
0.634543	303	8420	8487.15	-0.731768	0.0263308
0.637112	301	8448	8456.46	-0.092075	0.0225298
0.639681	283	8521	8425.94	1.02977	-0.0022176
0.64225	265	8459	8395.63	0.68903	0.019809
0.644819	271	8463	8365.44	1.06052	0.0489666
0.647388	265	8176	8335.5	-1.76402	-0.00599922
0.649957	255	8315	8305.84	0.100455	-0.0196386
0.652526	245	8280	8276.24	0.0413186	-0.0099418
0.655095	243	8434	8246.72	2.03922	-0.00545821
0.657664	240	8275	8217.44	0.63272	0.0395803
0.660233	239	8079	8188.39	-1.21698	0.0558204
0.662802	229	8249	8159.46	0.985842	0.0145387
0.665371	203	8290	8130.68	1.74984	-0.00839439
0.66794	183	8187	8102.09	0.938393	0.00737669
0.670509	205	8164	8073.74	0.998969	0.0259456
0.673078	209	8110	8045.6	0.71507	0.0266233
0.675647	203	8009	8017.56	-0.0956997	-0.0142148
0.678216	187	8079	7989.45	0.996317	0.04595
0.680785	195	8056	7961.39	1.0541	0.0458164
0.683354	181	7958	7933.69	0.272484	0.0255763
0.685923	155	7948	7906.36	0.467099	0.0132211
0.688492	184	7787	7879.18	-1.04457	0.0170118
0.691061	182	7944	7852.12	1.03091	0.0367712
0.69363	162	7948	7825.25	1.37681	0.00113176
0.696199	143	7888	7798.44	1.00837	0.0285163
0.698768	164	7786	7771.7	0.162109	0.0138426
0.701337	187	7751	7745.31	0.0646459	-0.000147981
0.703906	161	7801	7719.19	0.926202	0.0228105
0.706475	170	7781	7693.06	0.996939	0.0187056
0.709044	166	7762	7666.97	1.07868	0.00786116
0.711613	170	7572	7641.27	-0.796083	-0.00698769
0.714182	147	7746	7615.97	1.47741	0.00364858
0.716751	147	7688	7590.8	1.10858	0.00563498
0.71932	143	7590	7565.78	0.27803	0.00922332
0.721889	167	7423	7540.99	-1.36945	0.0359775
0.724458	156	7638	7516.34	1.39211	0.0106464
0.727027	144	7590	7491.71	1.12816	-0.0166593
0.729596	144	7424	7467.17	-0.500983	0.0051655
0.732165	158	7414	7442.87	-0.33528	0.0314855
0.734734	130	7428	7418.91	0.105457	0.03057
0.737303	147	7528	7395.11	1.53159	0.00283984
0.739872	155	7287	7371.35	-0.988135	0.0265276
0.742441	127	7351	7347.79	0.0374961	0.00235398
0.74501	128	7404	7324.41	0.924986	0.0344658
0.747579	119	7344	7301.1	0.500605	0.0358367
0.750148	133	7366	7278.03	1.02495	0.016123
0.752717	107	7372	7255.18	1.36057	-0.0125396
0.755286	135	7217	7232.32	-0.18035	0.0180899
0.757855	138	7064	7209.49	-1.73103	0.0150096
0.760424	106	7136	7186.82	-0.601632	0.0289969
0.762993	110	7217	7164.3	0.620329	0.0103863
0.765562	107	7195	7141.89	0.626083	0.00788841
0.768131	123	7158	7119.8	0.451507	0.0254505
0.7707	112	6967	7097.9	-1.56826	0.018508
0.773269	118	7052	7075.94	-0.285022	0.012662
0.775838	122	7073	7054.01	0.225797	0.0143629
0.778407	97	7076	7032.3	0.519522	0.0142515
0.780976	128	7019	7010.82	0.0976161	0.030633
0.783545	122	7048	6989.5	0.696835	0.0164282
0.786114	118	7047	6968.36	0.936796	0.0287233
0.788683	85	6785	6947.32	-1.97063	-0.00790129
0.791252	97	7036	6926.36	1.30709	-0.00574574
0.793821	91	7121	6905.67	2.55171	-0.0146676
0.79639	99	6918	6885.21	0.394202	0.0430762
0.798959	94	6960	6864.72	1.14206	-0.00807005
0.801528	82	7031	6844.14	2.22852	0.0119174
0.804097	105	6623	6823.63	-2.46529	0.0268211
0.806666	80	6910	6803.3	1.28361	0.0368735
0.809235	83	6897	6783.14	1.37099	0.00611589
0.811804	82	6842	6763.07	0.954268	0.0287904
0.814373	91	6722	6743.11	-0.257434	-0.01432
0.816942	95	6717	6723.33	-0.0772601	-0.00478508
0.819511	90	6737	6703.6	0.406941	0.00163161
0.82208	75	6581	6683.91	-1.26859	0.0257045
0.824649	80	6753	6664.39	1.07827	0.00138329
0.827218	84	6660	6645.09	0.182727	0.00365148
0.829787	87	6450	6625.97	-2.19114	-0.0232218
0.832356	83	6714	6606.91	1.30694	0.0194218
0.834925	86	6594	6587.84	0.0758006	0.0298249
0.837494	85	6567	6568.89	-0.0233665	0.0211868
0.840063	89	6543	6550.13	-0.0881623	0.0182283
0.842632	68	6532	6531.52	0.00596903	0.00272527
0.845201	68	6560	6513.01	0.58011	0.00840396
0.84777	57	6660	6494.63	2.02635	0.0441244
0.850339	68	6601	6476.4	1.53365	0.0228434
0.852908	82	6365	6458.23	-1.16862	-0.023586
0.855477	76	6565	6440.04	1.54224	0.0175411
0.858046	50	6483	6421.83	0.759677	0.0023889
0.860615	69	6514	6403.68	1.36684	0.0145884
0.863184	46	6237	6385.75	-1.88345	0.0192056
0.865753	84	6275	6368.07	-1.17496	0.0528556
0.868322	52	6455	6350.43	1.30157	0.0217875
0.870891	68	6375	6332.74	0.529343	0.0415931
0.87346	63	6396	6315.1	1.0116	0.0336246
0.876029	54	6317	6297.61	0.243958	0.0206253
0.878598	59	6193	6280.33	-1.10967	-0.00872958
0.881167	61	6199	6263.11	-0.814206	0.0372717
0.883736	63	6392	6245.98	1.82644	-0.0035002
0.886305	56	6287	6228.94	0.732232	0.0618059
0.888874	71	6185	6211.93	-0.342465	0.0162384
0.891443	48	6417	6195.04	2.77088	0.0389598
0.894012	41	6170	6178.29	-0.105502	0.0125377
0.896581	54	6153	6161.63	-0.11003	0.0121935
0.89915	43	6211	6145.09	0.836312	-0.0121353
0.901719	56	6079	6128.66	-0.636981	-0.00325559
0.904288	50	6141	6112.18	0.367754	-0.00401579
0.906857	45	6165	6095.7	0.882665	-0.0244319
0.909426	43	6046	6079.34	-0.428731	0.0323688
0.911995	45	6032	6063.09	-0.400296	0.000970913
0.914564	46	6070	6046.98	0.295456	0.0179548
0.917133	42	6084	6030.96	0.680051	-0.0155447
0.919702	36	6056	6014.95	0.52747	0.0392284
0.922271	49	5951	5999.01	-0.622344	0.032352
0.92484	32	6059	5983.17	0.974146	-0.00239579
0.927409	43	5915	5967.43	-0.681768	0.0404087
0.929978	37	6009	5951.73	0.738793	-0.00301711
0.932547	33	5869	5936.11	-0.875943	0.00228126
0.935116	39	5912	5920.58	-0.111653	0.00701164
0.937685	29	5877	5905.11	-0.3667	-0.0372269
0.940254	38	5841	5889.73	-0.637555	-0.00401081
0.942823	36	5943	5874.41	0.889772	-0.0158015
0.945392	40	5784	5859.14	-0.988053	0.0179318
0.947961	43	5846	5843.96	0.0267006	0.0305483
0.95053	40	5868	5828.83	0.511287	-0.00901723
0.953099	51	5742	5813.82	-0.947733	0.0263749
0.955668	34	5895	5798.91	1.25149	0.0134991
0.958237	30	5782	5784.12	-0.027946	-0.0104083
0.960806	31	5710	5769.44	-0.786624	0.0338443
0.963375	33	5870	5754.87	1.50269	0.0108552
0.965944	31	5831	5740.4	1.18652	-0.0153676
0.968513	33	5796	5725.89	0.920867	0.0321841
0.971082	28	5754	5711.37	0.562036	-0.00969652
0.973651	35	5657	5696.92	-0.530706	0.019629
0.97622	36	5745	5682.56	0.823843	0.00469615
0.978789	29	5573	5668.28	-1.27625	0.0144165
0.981358	36	5655	5654.06	0.0125317	0.0697437
0.983927	37	5582	5639.91	-0.775058	-0.00913289
0.986496	20	5693	5625.87	0.889671	0.0385056
0.989065	30	5638	5611.92	0.347333	-0.0165392
0.991634	29	5677	5598.01	1.04835	-0.00207903
0.994203	26	5500	5584.21	-1.13554	0.00490117
0.996772	28	5580	5570.46	0.127706	0.0166051
0.999341	21	5512	5556.68	-0.601805	-0.0221902
1.00191	28	5584	5542.98	0.548964	0.0302503
1.00448	17	5515	5529.37	-0.193477	0.00494069
1.00705	25	5463	5515.81	-0.714524	0.030459
1.00962	30	5609	5502.3	1.42468	0.0253002
1.01219	22	5564	5488.84	1.00759	0.00352646
1.01476	23	5563	5475.44	1.17402	0.0328939
1.01732	25	5639	5462.06	2.35624	0.0235027
1.01989	30	5491	5448.8	0.569526	0.0311491
1.02246	20	5427	5435.64	-0.117338	0.000515679
1.02503	30	5518	5422.52	1.28541	0.0126758
1.0276	16	5403	5409.43	-0.0874793	0.0362137
1.03017	27	5363	5396.45	-0.456787	0.0205835
1.03274	18	5365	5383.55	-0.253193	0.0337464
1.03531	25	5302	5370.68	-0.94327	0.0093928
1.03788	22	5349	5357.87	-0.121281	0.0098391
1.04045	14	5353	5345.09	0.108128	-0.00125926
1.04301	18	5341	5332.37	0.118145	0.0110135
1.04558	16	5346	5319.7	0.359665	0.0200819
1.04815	12	5268	5307.12	-0.538918	0.0122037
1.05072	16	5211	5294.56	-1.15759	0.0445782
1.05329	19	5341	5282.01	0.807164	-0.02002
1.05586	22	5312	5269.51	0.582948	-0.00839362
1.05843	20	5211	5257.06	-0.638064	0.0216553
1.061	19	5332	5244.64	1.19637	0.0265116
1.06357	16	5197	5232.3	-0.489709	-0.0248332
1.06614	12	5264	5220.08	0.605386	0.00770663
1.0687	12	5050	5207.94	-2.22252	0.00735698
1.07127	17	5226	5195.85	0.417022	0.0654817
1.07384	13	5154	5183.8	-0.415055	0.0213345
1.07641	13	5134	5171.76	-0.526927	0.0113044
1.07898	10	5151	5159.72	-0.121529	-0.0429427
1.08155	26	5182	5147.75	0.475813	0.0254133
1.08412	19	5239	5135.86	1.42501	0.0246712
1.08669	14	5181	5124.01	0.791747	-0.0083798
1.08926	15	5233	5112.18	1.67013	-0.0260601
1.09183	13	5106	5100.44	0.0777423	0.0152181
1.09439	22	5022	5088.85	-0.943385	0.0350541
1.09696	11	4970	5077.31	-1.52214	-0.00946914
1.09953	13	4944	5065.75	-1.73151	-0.00501442
1.1021	15	5020	5054.21	-0.482899	-0.0226038
1.10467	11	4959	5042.76	-1.18939	-0.00867615
1.10724	10	4870	5031.38	-2.31246	0.034983
1.10981	10	4955	5020	-0.92341	0.0245643
1.11238	15	5069	5008.66	0.847575	0.00728737
1.11495	10	5024	4997.37	0.375682	-0.0166938
1.11752	11	4925	4986.11	-0.8708	-0.0311808
1.12008	9	4964	4974.87	-0.154339	-0.0181962
1.12265	16	4971	4963.7	0.103508	0.00136644
1.12522	13	4865	4952.6	-1.25597	-0.0224232
1.12779	11	4950	4941.54	0.120272	-0.0365591
1.13036	11	4937	4930.5	0.0925363	0.0244447
1.13293	10	5011	4919.52	1.29232	0.0178644
1.1355	10	4841	4908.63	-0.971969	-0.0351948
1.13807	13	4984	4897.78	1.22129	0.0240217
1.14064	17	4875	4886.95	-0.171175	-0.00363073
1.14321	7	4855	4876.16	-0.303651	0.0185464
1.14577	11	4834	4865.4	-0.451615	0.00817521
1.14834	7	4801	4854.69	-0.774888	-0.0162399
1.15091	9	4900	4844.07	0.798968	0.0371202
1.15348	8	4840	4833.51	0.0933397	-0.0301036
1.15605	9	4824	4822.94	0.0153047	-0.00540318
1.15862	7	4817	4812.39	0.0664553	0.00656233
1.16119	12	4826	4801.88	0.347275	-0.00791154
1.16376	12	4873	4791.4	1.1689	0.001486
1.16633	10	4797	4780.98	0.231308	-0.00617791
1.1689	7	4733	4770.59	-0.54646	0.0053441
1.17146	7	4835	4760.26	1.07488	0.018596
1.17403	7	4797	4750	0.67862	0.00422694
1.1766	11	4847	4739.8	1.53983	-0.0262102
1.17917	6	4785	4729.61	0.800733	0.0119748
1.18174	9	4704	4719.43	-0.225012	0.0130845
1.18431	9	4652	4709.28	-0.839847	0.0111792
1.18688	15	4697	4699.19	-0.0319609	0.0151222
1.18945	19	4721	4689.15	0.463497	-0.0266046
1.19202	15	4558	4679.14	-1.79437	0.0287686
1.19459	8	4723	4669.17	0.783207	0.0169102
1.19715	5	4642	4659.28	-0.253557	-0.0219349
1.19972	14	4592	4649.48	-0.848227	-0.0186783
1.20229	10	4701	4639.77	0.89305	0.00479188
1.20486	11	4652	4630.06	0.321702	0.00173364
1.20743	13	4428	4620.3	-2.8898	0.0159369
1.21	9	4655	4610.55	0.65147	-0.00578993
1.21257	7	4641	4600.89	0.588755	0.00156707
1.21514	11	4458	4591.28	-1.99611	-0.0356403
1.21771	8	4606	4581.7	0.358026	0.00850129
1.22028	5	4592	4572.17	0.292612	0.0303662
1.22284	11	4521	4562.65	-0.619371	-0.00228879
1.22541	7	4391	4553.14	-2.44685	0.0111063
1.22798	14	4619	4543.69	1.10815	0.0336907
1.23055	6	4453	4534.25	-1.21757	-0.0333679
1.23312	12	4655	4524.84	1.90779	0.00167244
1.23569	10	4683	4515.48	2.448	0.0461215
1.23826	8	4459	4506.18	-0.706488	0.0119652
1.24083	6	4664	4496.92	2.44649	0.0212313
1.2434	6	4491	4487.69	0.0494439	0.00836365
1.24597	10	4444	4478.5	-0.517482	0.033514
1.24853	7	4552	4469.35	1.22509	0.0559554
1.2511	10	4398	4460.2	-0.937872	0.0258354
1.25367	10	4419	4451.06	-0.482254	-0.0177139
1.25624	5	4419	4441.96	-0.345397	-0.0192127
1.25881	4	4448	4432.92	0.226133	0.00550552
1.26138	5	4466	4423.91	0.629771	0.0016174
1.26395	8	4415	4414.96	0.00063198	0.00186219
1.26652	7	4436	4406.03	0.449952	-0.0207497
1.26909	7	4426	4397.1	0.434474	-0.027136
1.27166	5	4386	4388.17	-0.0326912	0.00825638
1.27422	6	4432	4379.28	0.791854	0.00379205
1.27679	12	4356	4370.46	-0.21912	0.0191873
1.27936	5	4444	4361.68	1.23488	0.0234034
1.28193	10	4309	4352.92	-0.669028	-0.00291173
1.2845	6	4244	4344.17	-1.53764	-0.030691
1.28707	4	4131	4335.48	-3.18147	0.00143059
1.28964	11	4237	4326.85	-1.38037	0.0118919
1.29221	6	4315	4318.24	-0.0493197	0.0576462
1.29478	7	4216	4309.66	-1.44243	-0.0197413
1.29735	3	4167	4301.09	-2.07716	-0.00276574
1.29991	8	4191	4292.54	-1.56845	0.0152609
1.30248	6	4215	4284.05	-1.0636	-0.0125533
1.30505	5	4411	4275.59	2.0388	0.00321133
1.30762	4	4294	4267.13	0.409992	0.0122633
1.31019	6	4269	4258.7	0.1577	-0.00169376
1.31276	11	4307	4250.31	0.863855	0.0334874
1.31533	6	4086	4241.95	-2.43971	0.0174473
1.3179	8	4232	4233.6	-0.0246566	0.0135853
1.32047	5	4188	4225.28	-0.576048	0.0273942
1.32304	8	4157	4217.02	-0.930838	0.020481
1.3256	11	4216	4208.81	0.110695	-0.00423782
1.32817	7	4306	4200.63	1.6058	-0.0241631
1.33074	6	4116	4192.45	-1.1917	0.00338597
1.33331	4	4259	4184.3	1.1446	0.0498046
1.33588	5	4083	4176.2	-1.45862	-0.0252546
1.33845	4	4217	4168.16	0.752155	0.0250928
1.34102	7	4232	4160.12	1.105	0.034596
1.34359	7	4099	4152.07	-0.828928	-0.011854
1.34616	7	4137	4144.04	-0.109424	-0.00595153
1.34873	11	4038	4136.03	-1.54266	0.0360905
1.35129	1	4331	4128.05	3.0838	8.01037e-05
1.35386	7	4203	4120.13	1.27828	0.00507989
1.35643	5	4135	4112.24	0.353933	0.00717684
1.359	7	4077	4104.4	-0.429112	0.00744724
1.36157	6	4261	4096.58	2.51883	0.0314565
1.36414	6	4155	4088.75	1.02785	-0.00170106
1.36671	8	3993	4080.94	-1.39162	0.0112373
1.36928	11	4082	4073.17	0.138199	0.0236443
1.37185	4	4127	4065.44	0.95831	0.00209801
1.37442	2	3995	4057.73	-0.992438	-0.00267925
1.37698	8	4050	4050.05	-0.00073657	-0.00664441
1.37955	1	4071	4042.42	0.447895	-0.0194419
1.38212	3	3970	4034.83	-1.02897	0.0076573
1.38469	4	4050	4027.22	0.358023	-0.0152384
1.38726	4	4000	4019.6	-0.309959	0.000603621
1.38983	6	4018	4012.03	0.0941433	-0.00569245
1.3924	7	3964	4004.46	-0.642677	-0.025507
1.39497	5	3937	3996.91	-0.954827	-0.0042436
1.39754	2	4018	3989.4	0.451189	-0.0161358
1.40011	0	3947	3981.93	-0.55592	-0.0161295
1.40267	5	4057	3974.5	1.29528	-0.0171404
1.40524	2	4004	3967.11	0.583051	0.0256719
1.40781	5	3877	3959.72	-1.32848	-0.00643169
1.41038	4	3891	3952.31	-0.98294	-0.000764474
1.41295	5	4078	3944.92	2.08389	0.0301729
1.41552	4	3985	3937.58	0.751185	0.0222139
1.41809	3	3897	3930.27	-0.532932	0.000795
1.42066	6	3921	3922.99	-0.0317838	0.00486631
1.42323	4	3868	3915.74	-0.767674	0.00345025
1.4258	5	3859	3908.52	-0.797207	0.0185584
1.42836	3	3870	3901.32	-0.503416	-0.0024135
1.43093	9	3872	3894.13	-0.355707	-0.0144082
1.4335	4	3785	3886.99	-1.65772	0.0128608
1.43607	6	3910	3879.86	0.481941	0.00379754
1.43864	6	3889	3872.75	0.260502	0.00478662
1.44121	6	3969	3865.68	1.64002	0.0262731
1.44378	7	3882	3858.65	0.374794	0.0114632
1.44635	11	3858	3851.63	0.10253	0.0205179
1.44892	3	3766	3844.63	-1.28134	-0.0160792
1.45149	5	3861	3837.66	0.375568	0.00432429
1.45405	3	3816	3830.72	-0.238253	0.0236053
1.45662	2	3882	3823.82	0.933782	-0.0197462
1.45919	6	3748	3816.95	-1.12629	0.0279701
1.46176	4	3808	3810.07	-0.0334903	0.00868371
1.46433	7	3982	3803.18	2.83378	-0.0383562
1.4669	8	3854	3796.3	0.929417	0.0144971
1.46947	5	3814	3789.44	0.397614	0.0207569
1.47204	1	3800	3782.63	0.281788	-0.0672261
1.47461	6	3768	3775.85	-0.127829	0.0303434
1.47718	4	3817	3769.11	0.775192	0.00865813
1.47974	8	3797	3762.4	0.56149	-0.0108693
1.48231	3	3701	3755.68	-0.898815	0.00702683
1.48488	4	3740	3748.95	-0.146407	0.0080713
1.48745	4	3712	3742.26	-0.496715	0.0276103
1.49002	7	3684	3735.61	-0.850386	0.0180269
1.49259	5	3724	3728.99	-0.0818502	0.0321279
1.49516	9	3857	3722.38	2.1677	0.00289057
1.49773	3	3592	3715.76	-2.065	-0.0406185
1.5003	5	3765	3709.19	0.909637	-0.0210543
1.50287	8	3724	3702.64	0.349957	0.0218846
1.50543	3	3772	3696.14	1.23522	-0.0304072
1.508	7	3676	3689.65	-0.225167	0.0222474
1.51057	5	3494	3683.16	-3.20013	0.00618351
1.51314	4	3670	3676.69	-0.110479	-0.0469205
1.51571	2	3689	3670.26	0.308571	0.0264353
1.51828	5	3602	3663.83	-1.03023	0.0345634
1.52085	5	3627	3657.43	-0.505262	-0.0266795
1.52342	2	3761	3651.04	1.79293	-0.0120588
1.52599	5	3586	3644.66	-0.979511	0.0227314
1.52856	6	3680	3638.28	0.687774	0.0235873
1.53112	6	3705	3631.94	1.20035	0.00593783
1.53369	3	3578	3625.62	-0.796031	0.0129733
1.53626	5	3559	3619.3	-1.01079	-0.011499
1.53883	5	3467	3613.02	-2.47991	0.01482
1.5414	3	3599	3606.78	-0.129701	0.0227974
1.54397	6	3631	3600.55	0.505263	0.0126565
1.54654	8	3544	3594.33	-0.845411	0.0183855
1.54911	1	3583	3588.13	-0.0856476	-0.0147709
1.55168	4	3615	3581.94	0.549804	0.0157956
1.55425	1	3585	3575.77	0.154122	0.0295045
1.55681	3	3667	3569.65	1.60768	-0.0224045
1.55938	5	3517	3563.54	-0.784791	-0.0133704
1.56195	1	3481	3557.42	-1.29525	-0.000113382
1.56452	2	3578	3551.3	0.446357	0.00864357
1.56709	3	3582	3545.19	0.614975	-0.0124302
1.56966	5	3488	3539.12	-0.865565	-0.0181578
1.57223	3	3460	3533.07	-1.2423	-0.00133653
1.5748	4	3501	3527.03	-0.439871	-0.0157722
1.57737	2	3500	3520.99	-0.354824	-0.002025
1.57994	3	3479	3514.99	-0.610258	0.0130314
1.5825	7	3485	3509.03	-0.407047	0.0500087
1.58507	3	3456	3503.08	-0.800828	-0.0260324
1.58764	3	3528	3497.14	0.519586	-0.0254
1.59021	5	3472	3491.2	-0.325919	0.016749
1.59278	2	3534	3485.3	0.819144	-0.0350916
1.59535	4	3473	3479.44	-0.109339	-0.00547114
1.59792	3	3442	3473.58	-0.538346	0.00766327
1.60049	4	3470	3467.73	0.0384737	-0.026378
1.60306	7	3417	3461.91	-0.768197	-0.00175312
1.60563	1	3474	3456.09	0.303946	-0.00521307
1.60819	3	3368	3450.28	-1.41782	0.00257057
1.61076	5	3482	3444.5	0.635527	0.0129567
1.61333	7	3384	3438.75	-0.941163	-0.027005
1.6159	3	3303	3433.02	-2.26239	-0.000179113
1.61847	6	3492	3427.28	1.09514	0.00290377
1.62104	3	3281	3421.56	-2.4539	-0.0188635
1.62361	1	3364	3415.88	-0.894544	0.0119026
1.62618	5	3440	3410.23	0.507512	-0.00691
1.62875	1	3343	3404.59	-1.06519	-0.0329269
1.63132	3	3291	3398.96	-1.88186	0.0265701
1.63388	3	3420	3393.32	0.456196	-0.0179264
1.63645	2	3369	3387.69	-0.321997	-0.000687885
1.63902	0	3490	3382.08	1.82673	0.00146103
1.64159	5	3299	3376.49	-1.34906	-0.0148314
1.64416	2	3326	3370.91	-0.778639	0.00685814
1.64673	5	3446	3365.35	1.37393	-0.0174118
1.6493	3	3455	3359.79	1.61983	-0.0195881
1.65187	2	3222	3354.24	-2.32975	0.0153681
1.65444	6	3369	3348.73	0.349148	0.00669684
1.65701	8	3344	3343.25	0.0129696	-0.0134739
1.65957	2	3279	3337.79	-1.02662	0.00515147
1.66214	3	3309	3332.33	-0.405563	0.00893758
1.66471	3	3243	3326.88	-1.47301	-0.0191023
1.66728	3	3298	3321.49	-0.409062	-0.0561389
1.66985	3	3283	3316.13	-0.57814	0.0143416
1.67242	4	3347	3310.74	0.626779	-0.0166957
1.67499	4	3368	3305.35	1.07954	-0.029216
1.67756	3	3376	3299.98	1.30837	-0.0274261
1.68013	1	3259	3294.62	-0.624032	-0.0487018
1.6827	3	3332	3289.29	0.739932	-0.0282263
1.68526	6	3266	3283.98	-0.314552	0.00145357
1.68783	6	3304	3278.68	0.440478	-0.014317
1.6904	3	3251	3273.38	-0.392594	-0.0313795
1.69297	3	3268	3268.09	-0.00154599	0.0117528
1.69554	3	3238	3262.82	-0.43626	0.0264522
1.69811	6	3274	3257.61	0.286442	0.0124582
1.70068	3	3232	3252.41	-0.359052	-0.000968831
1.70325	3	3260	3247.2	0.224102	0.0123921
1.70582	3	3235	3242	-0.123012	0.00997045
1.70839	9	3276	3236.81	0.684618	0.0286774
1.71095	0	3321	3231.66	1.55025	-0.00886554
1.71352	3	3267	3226.51	0.708374	0.0203172
1.71609	6	3159	3221.36	-1.10949	-0.00749927
1.71866	4	3181	3216.25	-0.624931	0.0189134
1.72123	4	3294	3211.16	1.44331	-0.00137381
1.7238	4	3189	3206.06	-0.302037	-0.0088474
1.72637	6	3228	3200.96	0.47591	-0.00887298
1.72894	2	3118	3195.91	-1.39524	0.00944794
1.73151	3	3185	3190.87	-0.103966	0.0428147
1.73408	4	3249	3185.83	1.10824	-0.040676
1.73664	4	3105	3180.82	-1.3606	-0.021593
1.73921	4	3116	3175.82	-1.07158	-0.0228894
1.74178	6	3102	3170.81	-1.23548	-0.0135732
1.74435	3	3153	3165.81	-0.228181	-0.0218944
1.74692	4	3194	3160.84	0.586732	-0.0300505
1.74949	5	3104	3155.89	-0.93129	-0.0196181
1.75206	2	3186	3150.95	0.620924	0.0311193
1.75463	6	3112	3146.04	-0.610153	-0.00242409
1.7572	3	3006	3141.12	-2.46453	0.0425479
1.75977	6	3090	3136.22	-0.831517	0.0150907
1.76233	7	3201	3131.33	1.23134	-0.0365575
1.7649	7	3155	3126.46	0.508194	0.0108136
1.76747	2	3087	3121.6	-0.622677	0.00818147
1.77004	3	3092	3116.75	-0.445151	-0.0375859
1.77261	4	3125	3111.94	0.233673	-0.00461185
1.77518	5	3079	3107.16	-0.507445	-0.0137991
1.77775	5	3085	3102.38	-0.312848	-0.00478443
1.78032	5	3019	3097.57	-1.42997	-0.0140263
1.78289	4	3074	3092.77	-0.338494	-0.0119746
1.78546	1	2957	3087.99	-2.40891	0.00868981
1.78802	5	3027	3083.24	-1.02227	-0.0287885
1.79059	6	3049	3078.51	-0.534456	-0.00849623
1.79316	3	2985	3073.79	-1.62515	0.00695131
1.79573	5	3066	3069.06	-0.0552906	-0.0321746
1.7983	1	3044	3064.33	-0.368478	-0.0535554
1.80087	2	3170	3059.64	1.9602	-0.00871151
1.80344	4	3003	3054.97	-0.94831	0.0131281
1.80601	5	3057	3050.3	0.121169	0.00454421
1.80858	6	3031	3045.64	-0.265841	0.00791268
1.81115	1	3007	3040.96	-0.619326	-0.024855
1.81371	6	2993	3036.3	-0.791426	0.015634
1.81628	1	3161	3031.67	2.30032	0.00494067
1.81885	2	3043	3027.08	0.288662	0.00941819
1.82142	9	3101	3022.49	1.40989	0.0110225
1.82399	2	3023	3017.89	0.092853	-0.0100977
1.82656	3	2913	3013.32	-1.85864	-0.00291029
1.82913	3	3055	3008.73	0.837176	0.0258778
1.8317	2	3007	3004.17	0.0516543	0.0024025
1.83427	6	2932	2999.66	-1.24945	0.00532203
1.83684	1	3126	2995.13	2.34068	0.00484107
1.8394	5	2992	2990.6	0.0256285	0.024968
1.84197	3	2883	2986.07	-1.91969	0.0301609
1.84454	5	2961	2981.57	-0.378066	-0.0012692
1.84711	6	2931	2977.09	-0.851347	0.00940501
1.84968	4	2980	2972.61	0.135346	-0.0429958
1.85225	5	2950	2968.15	-0.334126	-0.0269214
1.85482	5	3014	2963.7	0.916183	0.00116591
1.85739	3	2959	2959.28	-0.00513893	-0.0173555
1.85996	3	2959	2954.88	0.0757914	-0.0386922
1.86253	5	2879	2950.48	-1.33213	-0.0215477
1.86509	2	3000	2946.09	0.984278	0.0260238
1.86766	5	2898	2941.71	-0.811935	0.042041
1.87023	4	2864	2937.32	-1.3701	0.00812512
1.8728	3	2901	2932.95	-0.593162	0.00563562
1.87537	3	2936	2928.59	0.136775	-0.0415727
1.87794	2	2939	2924.24	0.272334	0.0141114
1.88051	5	2953	2919.9	0.609054	-0.0153404
1.88308	2	2965	2915.58	0.90755	-0.0058429
1.88565	5	2830	2911.26	-1.52753	-0.00231291
1.88822	4	2858	2906.94	-0.915482	-0.0044316
1.89078	4	2828	2902.64	-1.40352	0.0113148
1.89335	4	2997	2898.35	1.80196	-0.0451594
1.89592	1	2878	2894.08	-0.299679	0.0037113
1.89849	5	2913	2889.82	0.429465	-0.0272747
1.90106	6	2855	2885.58	-0.572311	-0.018537
1.90363	2	2896	2881.35	0.272289	-0.0301346
1.9062	7	2839	2877.11	-0.715286	0.0346501
1.90877	4	2793	2872.88	-1.51141	0.013711
1.91134	2	2883	2868.68	0.266754	0.00422245
1.91391	7	2748	2864.5	-2.2223	-0.0315422
1.91647	2	2895	2860.32	0.644614	-0.000672311
1.91904	4	2812	2856.16	-0.832784	0.0146674
1.92161	1	2834	2852	-0.338172	0.0262824
1.92418	4	2776	2847.85	-1.36362	-0.000388988
1.92675	2	2697	2843.71	-2.82507	-0.00209148
1.92932	6	2799	2839.58	-0.767028	0.00485171
1.93189	1	2868	2835.44	0.607975	-0.0344681
1.93446	3	2872	2831.31	0.759327	0.0124258
1.93703	6	2831	2827.19	0.0716677	0.0291423
1.9396	1	2795	2823.09	-0.531323	-0.0095915
1.94216	3	2769	2819.01	-0.950357	0.0549874
1.94473	9	2893	2814.92	1.45166	-0.0369412
1.9473	3	2741	2810.85	-1.33416	0.0418097
1.94987	7	2849	2806.8	0.790566	0.0145357
1.95244	4	2768	2802.74	-0.660345	-0.00326186
1.95501	1	2835	2798.71	0.681571	0.0026631
1.95758	3	2824	2794.72	0.550961	0.0366525
1.96015	5	2794	2790.73	0.0617854	-0.00601062
1.96272	9	2754	2786.75	-0.624157	0.022806
1.96529	3	2759	2782.77	-0.452453	-0.0255989
1.96785	1	2718	2778.76	-1.16536	0.00458285
1.97042	4	2796	2774.76	0.401634	-0.00681302
1.97299	2	2751	2770.82	-0.377913	0.0251854
1.97556	1	2727	2766.91	-0.764278	0.0182455
1.97813	0	2780	2762.97	0.322993	-0.0341144
1.9807	7	2775	2759.01	0.303568	-0.0261036
1.98327	1	2764	2755.07	0.169925	0.00945328
1.98584	3	2816	2751.13	1.22248	-0.00269821
1.98841	0	2764	2747.18	0.320007	-0.0219797
1.99098	5	2603	2743.25	-2.74893	-0.015947
1.99354	2	2691	2739.36	-0.932302	0.00242883
1.99611	3	2802	2735.48	1.25674	-0.00571068
1.99868	1	2754	2731.58	0.427281	0.0142348
2.00125	1	2766	2727.69	0.728428	0.000820003
2.00382	2	2696	2723.83	-0.535978	0.0214932
2.00639	4	2741	2719.98	0.401498	0.00295283
2.00896	5	2651	2716.13	-1.26493	-0.00513194
2.01153	1	2712	2712.27	-0.00525534	-0.000939237
2.0141	3	2692	2708.42	-0.316522	0.0111776
2.01667	5	2727	2704.59	0.429045	-0.0362027
2.01923	0	2742	2700.8	0.786746	0.00638626
2.0218	3	2637	2697.02	-1.16883	0.00579065
2.02437	4	2660	2693.23	-0.644226	-0.00573438
2.02694	5	2629	2689.45	-1.17894	0.0147764
2.02951	6	2676	2685.69	-0.187232	0.00518304
2.03208	2	2618	2681.91	-1.24905	0.00667232
2.03465	2	2606	2678.15	-1.41331	0.00677619
2.03722	4	2752	2674.42	1.47888	-0.0481171
2.03979	6	2729	2670.72	1.11569	0.00583698
2.04236	2	2775	2667.02	2.04979	-0.0289783
2.04492	3	2681	2663.3	0.34177	0.00171705
2.04749	2	2674	2659.58	0.278777	0.0135767
2.05006	2	2623	2655.9	-0.642361	-0.00178752
2.05263	4	2655	2652.23	0.053721	0.042185
2.0552	4	2626	2648.55	-0.440124	0.00565921
2.05777	7	2678	2644.87	0.640151	0.00846714
2.06034	2	2683	2641.19	0.807091	0.020598
2.06291	2	2621	2637.53	-0.322846	0.0018292
2.06548	3	2548	2633.89	-1.70144	0.0208805
2.06805	5	2608	2630.27	-0.436109	-0.0157985
2.07061	2	2595	2626.67	-0.621763	-0.028387
2.07318	7	2591	2623.05	-0.629735	0.0110162
2.07575	3	2634	2619.43	0.283973	0.0199018
2.07832	3	2554	2615.82	-1.22329	-0.0161653
2.08089	2	2621	2612.23	0.171242	-0.0300861
2.08346	3	2556	2608.66	-1.04152	0.0330082
2.08603	2	2585	2605.1	-0.395371	0.00562024
2.0886	3	2622	2601.54	0.39948	0.00369599
2.09117	2	2653	2597.97	1.0683	0.0159853
2.09374	5	2601	2594.41	0.129241	0.0164124
2.0963	2	2577	2590.85	-0.272856	-0.0169099
2.09887	7	2716	2587.3	2.46948	-0.0125281
2.10144	3	2568	2583.76	-0.311018	-0.024052
2.10401	2	2563	2580.24	-0.340449	-0.0151078
2.10658	2	2479	2576.73	-1.96277	0.0185229
2.10915	4	2556	2573.23	-0.340818	3.23661e-05
2.11172	4	2541	2569.76	-0.570507	0.0205485
2.11429	3	2617	2566.28	0.991488	-0.00109664
2.11686	3	2495	2562.78	-1.35698	-0.015217
2.11943	0	2630	2559.29	1.37873	0.0362059
2.12199	2	2526	2555.83	-0.593552	0.0176801
2.12456	3	2552	2552.38	-0.00756335	-0.0366386
2.12713	1	2534	2548.93	-0.296676	-0.0113824
2.1297	4	2576	2545.48	0.601353	-0.0575166
2.13227	3	2513	2542.01	-0.578766	-0.0421984
2.13484	3	2530	2538.56	-0.17027	-0.00245183
2.13741	4	2541	2535.13	0.116422	-0.0382134
2.13998	4	2448	2531.71	-1.6918	-0.0158324
2.14255	1	2491	2528.3	-0.747343	-0.0437671
2.14512	1	2534	2524.91	0.180665	0.00665699
2.14768	5	2451	2521.52	-1.42439	0.0195611
2.15025	4	2468	2518.15	-1.00943	-0.0216065
2.15282	2	2405	2514.78	-2.23851	-0.0125205
2.15539	4	2514	2511.39	0.0520517	-0.0354006
2.15796	3	2497	2508.01	-0.220357	-0.00425757
2.16053	2	2627	2504.67	2.38673	-0.0192982
2.1631	0	2431	2501.34	-1.42655	-0.00615142
2.16567	4	2487	2498	-0.22053	0.0123065
2.16824	2	2469	2494.67	-0.516636	0.0254142
2.17081	2	2435	2491.35	-1.14194	-0.0274166
2.17337	7	2388	2488.01	-2.04666	-0.000822131
2.17594	2	2450	2484.68	-0.70067	-4.91651e-05
2.17851	3	2473	2481.37	-0.168373	-0.000556769
2.18108	3	2381	2478.07	-1.98932	-0.0138101
2.18365	2	2431	2474.79	-0.888054	0.00446112
2.18622	1	2507	2471.53	0.708389	-0.0251431
2.18879	3	2437	2468.27	-0.633373	-0.0333935
2.19136	2	2412	2465	-1.07913	-0.0549821
2.19393	2	2442	2461.74	-0.399406	-0.022818
2.1965	2	2505	2458.47	0.929642	-0.0371923
2.19906	2	2502	2455.21	0.935466	-0.00844087
2.20163	2	2487	2451.96	0.702615	-0.0452678
2.2042	3	2512	2448.72	1.26255	-0.0302223
2.20677	3	2344	2445.48	-2.09615	-0.00375777
2.20934	2	2357	2442.26	-1.75607	-0.00864997
2.21191	1	2429	2439.03	-0.203566	-0.0264383
2.21448	3	2505	2435.82	1.38221	-0.0100728
2.21705	1	2409	2432.62	-0.481327	-0.0492271
2.21962	3	2453	2429.44	0.475773	-0.0322483
2.22219	1	2476	2426.24	0.999963	0.0143291
2.22475	3	2456	2423.05	0.664851	0.0303428
2.22732	1	2500	2419.87	1.60257	-0.00901931
2.22989	2	2366	2416.7	-1.04229	0.0111824
2.23246	1	2359	2413.53	-1.12277	-0.0275684
2.23503	4	2386	2410.37	-0.498985	-0.0290867
2.2376	2	2321	2407.22	-1.78971	-0.0488484
2.24017	4	2395	2404.07	-0.185415	-0.025123
2.24274	4	2430	2400.93	0.589775	0.027786
2.24531	3	2351	2397.79	-0.96509	-0.0514066
2.24788	1	2407	2394.68	0.251101	-0.0491558
2.25044	7	2314	2391.58	-1.61268	-0.0163021
2.25301	4	2415	2388.49	0.53951	-0.0197061
2.25558	1	2387	2385.41	0.0325558	-0.0454573
2.25815	3	2315	2382.32	-1.39917	-0.0225214
2.26072	0	2371	2379.24	-0.169194	0.0133428
2.26329	1	2334	2376.19	-0.873391	0.0106203
2.26586	1	2303	2373.15	-1.4617	-0.0232447
2.26843	4	2360	2370.08	-0.20743	-0.0203081
2.271	0	2336	2367.01	-0.641521	-0.0447035
2.27357	2	2312	2363.93	-1.08	-0.0113955
2.27613	0	2384	2360.85	0.474028	-0.0153013
2.2787	1	2413	2357.8	1.12366	-0.019945
2.28127	2	2307	2354.77	-0.994526	-0.00520656
2.28384	2	2290	2351.73	-1.28994	-0.0138043
2.28641	1	2371	2348.69	0.458234	0.0316832
2.28898	1	2325	2345.65	-0.428213	0.0127896
2.29155	1	2387	2342.62	0.908399	0.0169285
2.29412	4	2299	2339.61	-0.846923	-0.000262796
2.29669	4	2352	2336.61	0.317425	-0.0196801
2.29926	3	2233	2333.6	-2.12892	0.00268394
2.30182	3	2339	2330.6	0.173739	0.0167612
2.30439	4	2268	2327.61	-1.25169	-0.0517616
2.30696	4	2307	2324.65	-0.367533	-0.0288926
2.30953	8	2364	2321.71	0.86976	0.00717687
2.3121	4	2277	2318.77	-0.875281	0.0189931
2.31467	1	2266	2315.83	-1.04671	-0.0260584
2.31724	5	2298	2312.9	-0.310758	-0.0323193
2.31981	7	2301	2309.99	-0.187485	-0.0442184
2.32238	1	2226	2307.12	-1.71925	-0.0216129
2.32495	3	2355	2304.21	1.04653	-0.0154429
2.32751	2	2312	2301.29	0.222743	-0.0139134
2.33008	1	2233	2298.4	-1.38402	0.0159757
2.33265	2	2258	2295.53	-0.789784	-0.0179892
2.33522	0	2293	2292.63	0.00770885	-0.0197648
2.33779	2	2351	2289.73	1.2637	-0.0275953
2.34036	1	2216	2286.83	-1.50454	-0.0125818
2.34293	1	2261	2283.92	-0.482074	-0.00330986
2.3455	2	2334	2281.02	1.09658	-0.0371385
2.34807	5	2278	2278.12	-0.00260876	-0.0321599
2.35064	2	2247	2275.24	-0.595697	0.0115066
2.3532	2	2184	2272.36	-1.89066	-0.0259106
2.35577	2	2229	2269.48	-0.857398	-0.0223633
2.35834	2	2173	2266.63	-2.00853	-0.0147421
2.36091	4	2319	2263.8	1.14624	-0.035748
2.36348	1	2266	2260.97	0.105703	-0.0630618
2.36605	2	2264	2258.13	0.123406	0.00512635
2.36862	2	2207	2255.29	-1.02796	-0.031211
2.37119	3	2154	2252.47	-2.12171	-0.012725
2.37376	7	2215	2249.66	-0.736456	-0.0110099
2.37633	1	2280	2246.84	0.694391	-0.0157191
2.37889	3	2270	2244.03	0.54515	0.000434119
2.38146	1	2282	2241.22	0.853649	-0.0426228
2.38403	1	2180	2238.45	-1.25177	-0.0170987
2.3866	1	2096	2235.69	-3.05121	0.0196705
2.38917	1	2169	2232.92	-1.37243	0.0201669
2.39174	2	2188	2230.13	-0.900755	-0.0117672
2.39431	1	2262	2227.35	0.728595	0.0064836
2.39688	2	2194	2224.56	-0.652423	-0.00518493
2.39945	2	2311	2221.78	1.856	-0.0192782
2.40202	1	2208	2219	-0.234184	-0.0121656
2.40458	0	2216	2216.24	-0.00513441	-0.0352342
2.40715	1	2249	2213.48	0.748902	-0.0359024
2.40972	1	2220	2210.74	0.196585	-0.0279822
2.41229	3	2222	2208	0.297051	0.00634061
2.41486	1	2209	2205.25	0.0797613	0.0065614
2.41743	0	2191	2202.5	-0.245726	-0.0340082
2.42	7	2188	2199.76	-0.251432	-0.0480061
2.42257	2	2252	2197.04	1.15819	0.00583511
2.42514	3	2319	2194.33	2.58888	-0.0202578
2.42771	4	2138	2191.61	-1.15948	-0.0301779
2.43027	1	2143	2188.91	-0.99175	0.0194774
2.43284	2	2246	2186.25	1.2608	0.00702024
2.43541	6	2182	2183.58	-0.0338679	-0.0656315
2.43798	1	2151	2180.91	-0.644977	-0.0293421
2.44055	1	2125	2178.25	-1.15516	-0.000712613
2.44312	0	2147	2175.57	-0.616662	-0.00229865
2.44569	3	2200	2172.91	0.577474	-0.0411952
2.44826	1	2101	2170.28	-1.51142	-0.0366947
2.45083	1	2150	2167.63	-0.380121	-0.0118468
2.4534	1	2093	2164.95	-1.57274	0.00734386
2.45596	2	2187	2162.29	0.528449	0.00746115
2.45853	1	2161	2159.64	0.0292371	-0.0546991
2.4611	3	2192	2157	0.747636	-0.0114838
2.46367	3	2166	2154.35	0.250334	0.0117944
2.46624	3	2136	2151.71	-0.339945	-0.0342897
2.46881	2	2154	2149.08	0.105965	-0.00442812
2.47138	6	2137	2146.46	-0.20466	0.0101261
2.47395	2	2107	2143.86	-0.802942	-0.00565671
2.47652	3	2099	2141.27	-0.922542	-0.018643
2.47909	5	2091	2138.67	-1.04259	-0.00256945
2.48165	4	2187	2136.1	1.0885	-0.0393732
2.48422	2	2118	2133.53	-0.337551	0.00831187
2.48679	4	2108	2130.96	-0.500182	0.0101819
2.48936	2	2106	2128.4	-0.488077	-0.0363289
2.49193	2	2150	2125.85	0.520746	0.00689845
2.4945	2	2160	2123.31	0.789515	-0.00495993
2.49707	2	2154	2120.75	0.716385	-0.0252767
2.49964	2	2097	2118.2	-0.463005	-0.0223378
2.50221	3	2139	2115.65	0.504874	-0.00922266
2.50478	0	2038	2113.09	-1.66344	0.00100552
2.50734	2	2120	2110.54	0.205372	0.0044736
2.50991	3	2117	2108	0.195643	0.000524209
2.51248	3	2141	2105.46	0.768022	0.00713516
2.51505	1	2169	2102.93	1.41867	-0.0350842
2.51762	0	2004	2100.39	-2.15312	-0.0230236
2.52019	0	2076	2097.86	-0.479696	-0.011641
2.52276	5	2106	2095.35	0.232101	-0.0408097
2.52533	2	2089	2092.84	-0.084098	0.0295098
2.5279	6	2164	2090.32	1.58378	-0.0230542
2.53047	2	2049	2087.79	-0.856943	-0.03922
2.53303	1	2056	2085.28	-0.645652	-0.0306169
2.5356	0	2074	2082.79	-0.193104	-0.00564375
2.53817	0	2025	2080.33	-1.22955	-0.0314785
2.54074	3	2067	2077.88	-0.239231	-0.00135186
2.54331	1	2097	2075.41	0.471498	-0.0215106
2.54588	0	2169	2072.92	2.06307	-0.0675656
2.54845	1	2057	2070.42	-0.295827	-0.025864
2.55102	1	2074	2067.93	0.133309	0.026377
2.55359	5	2094	2065.46	0.623596	0.0114124
2.55616	2	2080	2063	0.372814	-0.0601882
2.55872	0	2073	2060.52	0.274066	0.00845062
2.56129	0	2067	2058.05	0.196792	-0.014214
2.56386	5	2031	2055.61	-0.546045	-0.0143136
2.56643	4	2044	2053.19	-0.203307	0.0204021
2.569	0	2081	2050.76	0.662789	-0.0060947
2.57157	2	2039	2048.31	-0.2062	-0.0214105
2.57414	1	2126	2045.87	1.73784	0.00563124
2.57671	3	2012	2043.47	-0.701681	-0.0184604
2.57928	2	2032	2041.08	-0.201429	0.00447331
2.58185	1	2057	2038.66	0.404348	-0.0374694
2.58441	0	2043	2036.24	0.149529	-0.0121415
2.58698	4	2012	2033.83	-0.486756	0.011091
2.58955	1	2019	2031.44	-0.276854	0.00250254
2.59212	2	1981	2029.05	-1.07953	0.0202302
2.59469	2	2018	2026.64	-0.192396	-0.0356738
2.59726	2	1956	2024.25	-1.54308	-0.0240886
2.59983	2	2074	2021.87	1.14469	0.029512
2.6024	5	2079	2019.49	1.30507	-0.00801203
2.60497	0	2054	2017.12	0.813785	-0.0110173
2.60754	0	1981	2014.75	-0.758308	-0.0507997
2.6101	2	1970	2012.39	-0.954983	-0.0299633
2.61267	1	1975	2010.04	-0.788449	-0.0228337
2.61524	3	2129	2007.7	2.62882	-0.0339182
2.61781	3	1972	2005.34	-0.750841	0.0412197
2.62038	4	1954	2002.97	-1.10789	-0.0387021
2.62295	2	1952	2000.62	-1.10045	-0.00907071
2.62552	1	2034	1998.28	0.792079	-0.0156301
2.62809	2	2074	1995.95	1.71381	-0.0236921
2.63066	2	1913	1993.64	-1.84375	0.0273523
2.63323	3	2022	1991.34	0.681885	-0.018669
2.63579	3	1864	1989.02	-2.89577	-0.0310348
2.63836	1	2034	1986.7	1.04884	0.0103801
2.64093	2	1943	1984.38	-0.938759	-0.010347
2.6435	3	1927	1982.07	-1.25461	-0.0209929
2.64607	3	1947	1979.78	-0.742948	-0.019252
2.64864	1	2015	1977.49	0.835594	-0.0286511
2.65121	3	1935	1975.19	-0.913663	-0.00879272
2.65378	1	1962	1972.9	-0.246026	-0.0196574
2.65635	0	1969	1970.62	-0.0365467	-0.0125835
2.65892	2	1860	1968.35	-2.51222	-0.0240489
2.66148	5	1913	1966.07	-1.21329	-0.0396271
2.66405	1	2040	1963.79	1.68725	-0.0108266
2.66662	3	1959	1961.51	-0.0567264	-0.0357219
2.66919	3	1968	1959.22	0.197873	-0.0309635
2.67176	4	1965	1956.96	0.181339	-0.0113495
2.67433	4	1928	1954.72	-0.608597	-0.034786
2.6769	1	1979	1952.48	0.596245	-0.0280906
2.67947	3	1941	1950.23	-0.209513	-0.0246939
2.68204	4	1889	1948	-1.3575	-0.0308101
2.68461	0	1951	1945.78	0.118082	-0.0131029
2.68717	1	2014	1943.56	1.56951	-0.00350993
2.68974	3	1934	1941.33	-0.166679	0.000208681
2.69231	1	1882	1939.11	-1.31642	-0.0127781
2.69488	3	1978	1936.89	0.92426	0.00343581
2.69745	1	1925	1934.66	-0.220109	-0.025097
2.70002	4	1910	1932.42	-0.513095	-0.0402949
2.70259	0	1927	1930.21	-0.0730654	0.0199167
2.70516	1	1899	1928	-0.665372	-0.0152892
2.70773	0	1917	1925.79	-0.20068	0.000397185
2.7103	0	1877	1923.59	-1.07529	0.00484923
2.71286	3	1937	1921.39	0.354639	0.00241516
2.71543	2	1981	1919.19	1.38882	-0.00247043
2.718	2	1932	1916.97	0.341906	0.0171412
2.72057	1	1973	1914.76	1.31125	-0.0204091
2.72314	1	1898	1912.55	-0.334019	-0.0274964
2.72571	4	1912	1910.37	0.0372187	-0.010477
2.72828	4	1958	1908.2	1.12539	-0.000666437
2.73085	1	1799	1906.03	-2.52338	0.00758447
2.73342	4	1911	1903.85	0.163613	0.00251822
2.73599	0	1920	1901.68	0.418163	0.00421425
2.73855	1	1889	1899.54	-0.24241	-0.0123372
2.74112	0	1931	1897.4	0.764654	-0.0684166
2.74369	2	1881	1895.25	-0.328643	0.0014007
2.74626	0	1786	1893.11	-2.53446	-0.0192508
2.74883	2	1846	1890.95	-1.04626	-0.00432137
2.7514	1	1925	1888.79	0.825371	0.0155294
2.75397	2	1852	1886.63	-0.804685	0.0185545
2.75654	5	1876	1884.48	-0.195796	-0.0222486
2.75911	1	1851	1882.34	-0.728329	-0.0406967
2.76168	4	1852	1880.2	-0.655225	-0.050566
2.76424	3	1937	1878.07	1.33907	-0.0316416
2.76681	1	1869	1875.95	-0.160847	0.0134197
2.76938	3	1911	1873.86	0.849639	0.0209838
2.77195	2	1857	1871.76	-0.342442	-0.0494584
2.77452	2	1849	1869.66	-0.480557	-0.0148708
2.77709	0	1817	1867.57	-1.18637	0.000132888
2.77966	1	1910	1865.47	1.01896	0.0318819
2.78223	5	1836	1863.37	-0.638827	0.0160729
2.7848	1	1916	1861.28	1.25005	-0.0392699
2.78737	2	1801	1859.19	-1.37106	-0.0356916
2.78993	0	1819	1857.08	-0.892765	0.00136377
2.7925	4	1891	1854.99	0.828166	0.0011451
2.79507	0	1826	1852.92	-0.630047	-0.0125621
2.79764	2	1759	1850.85	-2.19006	-0.0227174
2.80021	2	1800	1848.77	-1.14945	0.00324971
2.80278	3	1882	1846.69	0.81395	-0.0275411
2.80535	2	1817	1844.62	-0.648057	-0.0213669
2.80792	2	1876	1842.55	0.772192	0.00406769
2.81049	0	1843	1840.49	0.0585412	-0.0384558
2.81306	1	1797	1838.44	-0.977449	-0.0116045
2.81562	2	1850	1836.39	0.316389	-0.00873222
2.81819	0	1864	1834.35	0.686784	-0.0315902
2.82076	3	1833	1832.3	0.016403	-0.0347909
2.82333	0	1766	1830.24	-1.52859	-0.0308555
2.8259	1	1773	1828.18	-1.31058	-0.0122557
2.82847	0	1880	1826.14	1.2422	0.00165593
2.83104	0	1853	1824.1	0.671416	-0.00252547
2.83361	0	1814	1822.07	-0.189366	-0.0148863
2.83618	2	1849	1820.03	0.673751	-0.0430106
2.83875	4	1840	1817.99	0.513157	-0.00484476
2.84131	1	1819	1815.95	0.0715826	-0.00599226
2.84388	0	1805	1813.9	-0.209594	-0.0136259
2.84645	4	1801	1811.87	-0.25618	-0.0129772
2.84902	2	1812	1809.87	0.050107	0.0048533
2.85159	1	1821	1807.88	0.307442	0.00202077
2.85416	0	1831	1805.88	0.587156	-0.00627936
2.85673	2	1744	1803.87	-1.43357	-0.00788138
2.8593	0	1794	1801.88	-0.186156	-0.012508
2.86187	0	1804	1799.9	0.0964669	-0.013203
2.86444	2	1868	1797.9	1.62185	-0.00110928
2.867	3	1772	1795.9	-0.567826	0.00584632
2.86957	1	1682	1793.91	-2.72872	-0.0526046
2.87214	1	1840	1791.91	1.12102	-0.0048051
2.87471	0	1828	1789.92	0.890698	-0.035144
2.87728	1	1792	1787.95	0.0957513	-0.0427548
2.87985	4	1815	1785.99	0.680984	-0.00978064
2.88242	2	1792	1784.02	0.188472	-0.0557261
2.88499	4	1849	1782.05	1.55707	-0.0419905
2.88756	4	1775	1780.07	-0.120263	-0.00419823
2.89013	0	1821	1778.11	1.00516	0.00743602
2.89269	4	1789	1776.17	0.303348	-0.0408673
2.89526	3	1826	1774.24	1.21131	-0.0215096
2.89783	2	1726	1772.32	-1.11495	0.0107096
2.9004	2	1747	1770.4	-0.559786	0.0118749
2.90297	0	1739	1768.46	-0.706431	-0.00623617
2.90554	0	1801	1766.54	0.812096	-0.0329841
2.90811	4	1730	1764.62	-0.832373	-0.0505701
2.91068	2	1728	1762.7	-0.834719	-0.0160351
2.91325	1	1822	1760.77	1.43451	-0.0346021
2.91582	2	1738	1758.82	-0.49946	-0.0239312
2.91838	4	1678	1756.89	-1.92578	-0.0421668
2.92095	0	1747	1754.98	-0.190928	-0.0315456
2.92352	1	1717	1753.07	-0.870574	-0.0212683
2.92609	1	1715	1751.16	-0.87308	-0.0709884
2.92866	0	1731	1749.26	-0.438769	0.00389333
2.93123	4	1767	1747.36	0.467155	-0.0112341
2.9338	0	1681	1745.45	-1.57203	-0.0721605
2.93637	1	1678	1743.54	-1.59994	-0.00618664
2.93894	0	1674	1741.63	-1.65287	-0.00613917
2.94151	3	1656	1739.73	-2.05743	0.00821957
2.94407	1	1714	1737.84	-0.575867	0.0116283
2.94664	2	1730	1735.95	-0.143021	0.0108827
2.94921	5	1749	1734.05	0.357571	-0.060158
2.95178	2	1780	1732.15	1.13407	-0.0238768
2.95435	1	1684	1730.28	-1.12771	-0.0136227
2.95692	1	1679	1728.4	-1.20564	-0.0128369
2.95949	1	1765	1726.54	0.915425	-0.0387971
2.96206	1	1676	1724.7	-1.18961	-0.00186386
2.96463	2	1750	1722.85	0.649018	-0.0246488
2.9672	2	1783	1720.98	1.46878	-0.0336976
2.96976	3	1794	1719.11	1.76815	-0.00337843
2.97233	4	1702	1717.24	-0.369419	-0.00407115
2.9749	1	1717	1715.38	0.0391251	-0.0153314
2.97747	0	1685	1713.53	-0.694971	-0.0065194
2.98004	1	1697	1711.69	-0.356518	0.0397508
2.98261	2	1743	1709.86	0.793752	-0.068546
2.98518	1	1690	1708.04	-0.438866	-0.0289818
2.98775	0	1705	1706.2	-0.0290722	-0.0105986
2.99032	1	1702	1704.34	-0.0568286	-0.0159307
2.99289	3	1642	1702.5	-1.49302	-0.0335175
2.99545	2	1754	1700.67	1.27344	-0.0212364
2.99802	1	1671	1698.83	-0.680819	-0.0153759
3.00059	1	1691	1696.99	-0.14559	-0.049988
3.00316	1	1699	1695.16	0.0932136	-0.00342739
3.00573	2	1671	1693.35	-0.546726	0.00391328
3.0083	0	1679	1691.54	-0.30604	-0.00586709
3.01087	2	1760	1689.72	1.67519	-0.0627285
3.01344	2	1668	1687.9	-0.487293	0.014055
3.01601	1	1674	1686.09	-0.295466	-0.0359136
3.01858	1	1668	1684.28	-0.3986	-0.0355541
3.02114	2	1639	1682.47	-1.07368	-0.0111503
3.02371	1	1745	1680.67	1.54005	-0.0345401
3.02628	1	1726	1678.87	1.13431	-0.0147754
3.02885	0	1677	1677.08	-0.00186603	-0.0204159
3.03142	1	1590	1675.28	-2.13872	-0.0130314
3.03399	1	1597	1673.49	-1.91411	-0.0183254
3.03656	0	1671	1671.7	-0.0172275	0.00319141
3.03913	2	1652	1669.91	-0.44066	-0.030006
3.0417	1	1700	1668.12	0.773319	-0.0193667
3.04427	2	1678	1666.33	0.284949	-0.0191951
3.04683	0	1700	1664.54	0.859971	-0.0192229
3.0494	0	1678	1662.76	0.372042	-0.0427337
3.05197	0	1628	1660.99	-0.817578	-0.0407323
3.05454	2	1604	1659.22	-1.37888	-0.00640971
3.05711	0	1678	1657.46	0.501427	0.0216128
3.05968	0	1654	1655.69	-0.0414691	-0.00847035
3.06225	2	1623	1653.91	-0.767174	-0.041333
3.06482	0	1655	1652.14	0.0703555	-0.0383087
3.06739	0	1573	1650.38	-1.95107	-0.0138862
3.06996	1	1650	1648.62	0.0339974	0.0171374
3.07252	1	1571	1646.86	-1.91391	-0.0143917
3.07509	1	1653	1645.11	0.194026	-0.0132516
3.07766	2	1629	1643.36	-0.355747	-0.0455148
3.08023	3	1600	1641.6	-1.04008	-0.0466557
3.0828	1	1675	1639.86	0.858637	-0.0787604
3.08537	0	1704	1638.12	1.59593	0.00851163
3.08794	2	1581	1636.39	-1.393	-0.0236555
3.09051	1	1656	1634.67	0.524134	-0.0444832
3.09308	2	1664	1632.96	0.760887	-0.0133204
3.09565	0	1679	1631.24	1.1656	-0.014526
3.09821	1	1661	1629.51	0.772683	0.0144324
3.10078	0	1623	1627.79	-0.118896	-0.0309559
3.10335	0	1576	1626.08	-1.26145	-0.0621641
3.10592	1	1620	1624.37	-0.108476	-0.0443106
3.10849	4	1655	1622.65	0.795233	-0.0332145
3.11106	1	1658	1620.93	0.910392	-0.0543686
3.11363	2	1633	1619.21	0.341247	0.0135194
3.1162	1	1585	1617.49	-0.816099	-0.0264839
3.11877	2	1588	1615.79	-0.697463	0.00126497
3.12134	1	1592	1614.12	-0.554314	-0.00456001
3.1239	0	1625	1612.43	0.311701	-0.0336748
3.12647	1	1552	1610.75	-1.49121	-0.0123439
3.12904	2	1538	1609.06	-1.81198	-0.0167149
3.13161	2	1567	1607.38	-1.02004	-0.0375594
3.13418	1	1581	1605.69	-0.620974	0.0228236
3.13675	2	1623	1604	0.471701	-0.00202276
3.13932	2	1655	1602.31	1.29511	-0.048063
3.14189	1	1638	1600.64	0.923009	-0.0460195
3.14446	4	1509	1598.98	-2.31627	-0.00323627
3.14703	3	1571	1597.31	-0.663779	0.0285074
3.14959	1	1593	1595.65	-0.066344	-0.0187587
3.15216	5	1577	1593.99	-0.427778	-0.0208804
3.15473	1	1507	1592.33	-2.19816	-0.00904217
3.1573	2	1559	1590.7	-0.802787	0.0485595
3.15987	2	1567	1589.06	-0.557266	-0.0519559
3.16244	2	1588	1587.42	0.0145658	-0.0157599
3.16501	2	1576	1585.79	-0.246632	-0.0452041
3.16758	2	1597	1584.15	0.321487	-0.0255876
3.17015	1	1571	1582.51	-0.290345	-0.0043743
3.17272	2	1553	1580.87	-0.707211	-0.0319119
3.17528	1	1553	1579.23	-0.66571	-0.0172717
3.17785	0	1635	1577.6	1.41951	-0.00598096
3.18042	2	1610	1575.97	0.848153	-0.0322119
3.18299	1	1593	1574.33	0.467708	0.00724875
3.18556	1	1560	1572.7	-0.321565	-0.00151052
3.18813	1	1595	1571.06	0.599353	-0.0358735
3.1907	1	1565	1569.42	-0.111826	-0.0228614
3.19327	2	1589	1567.8	0.531943	-0.0452337
3.19584	0	1516	1566.17	-1.28854	0.000992677
3.19841	0	1511	1564.54	-1.37745	0.00215548
3.20097	0	1497	1562.92	-1.70372	-0.0477492
3.20354	2	1520	1561.3	-1.05936	0.0141287
3.20611	1	1554	1559.69	-0.14428	-0.0125252
3.20868	4	1546	1558.06	-0.306837	-0.0416742
3.21125	2	1498	1556.43	-1.50979	-0.0267671
3.21382	2	1479	1554.81	-1.97138	-0.0630142
3.21639	3	1575	1553.21	0.549091	-0.00738996
3.21896	0	1549	1551.62	-0.0664795	-0.00579122
3.22153	0	1593	1550.04	1.07637	-0.0454557
3.2241	2	1518	1548.46	-0.781805	-0.071499
3.22666	1	1524	1546.88	-0.586089	-0.0202964
3.22923	1	1584	1545.3	0.972394	-0.0183093
3.2318	2	1527	1543.7	-0.427356	-0.0249423
3.23437	0	1514	1542.1	-0.722116	0.0140186
3.23694	2	1572	1540.51	0.794211	-0.00308824
3.23951	1	1531	1538.93	-0.202573	-0.0118754
3.24208	1	1534	1537.34	-0.0854012	-0.0385459
3.24465	2	1562	1535.77	0.663783	-0.0199313
3.24722	1	1542	1534.18	0.199023	0.0194666
3.24979	2	1543	1532.61	0.264495	-0.0136803
3.25235	2	1462	1531.04	-1.80557	0.0275245
3.25492	1	1581	1529.47	1.29602	-0.015314
3.25749	3	1479	1527.9	-1.27164	-0.0501269
3.26006	2	1500	1526.34	-0.680158	0.0151985
3.26263	1	1488	1524.79	-0.953665	-0.0294048
3.2652	2	1462	1523.23	-1.60146	-0.0522618
3.26777	0	1534	1521.68	0.314514	-0.0361414
3.27034	0	1509	1520.14	-0.286794	-0.0263549
3.27291	3	1508	1518.6	-0.272922	-0.0342633
3.27548	3	1523	1517.05	0.15245	-0.00497907
3.27804	1	1456	1515.5	-1.55937	-0.0400683
3.28061	0	1444	1513.94	-1.84058	0.00726916
3.28318	1	1456	1512.39	-1.47773	-0.0267153
3.28575	1	1573	1510.86	1.5668	-0.0417743
3.28832	2	1580	1509.34	1.77765	-0.00888668
3.29089	2	1502	1507.8	-0.149726	-0.0087819
3.29346	2	1520	1506.25	0.352555	-0.0253355
3.29603	2	1539	1504.71	0.874006	-0.0314289
3.2986	1	1512	1503.18	0.226815	-0.0108936
3.30117	0	1523	1501.66	0.546854	-0.0155908
3.30373	0	1521	1500.14	0.53479	0.0186481
3.3063	1	1544	1498.63	1.15462	-0.0476029
3.30887	1	1564	1497.12	1.69121	-0.0116858
3.31144	4	1541	1495.59	1.15667	-0.0307396
3.31401	1	1445	1494.06	-1.29063	-0.00683602
3.31658	2	1494	1492.53	0.0380433	-0.00668397
3.31915	0	1452	1491.01	-1.02366	-0.0357652
3.32172	0	1487	1489.5	-0.0649041	-0.0134081
3.32429	3	1486	1488.01	-0.052253	-0.0261172
3.32686	0	1502	1486.52	0.399413	0.0476925
3.32942	0	1476	1485.02	-0.234718	-0.0162333
3.33199	1	1583	1483.5	2.50075	0.00842787
3.33456	0	1480	1481.99	-0.0518447	-0.00806896
3.33713	0	1479	1480.5	-0.039061	-0.0509776
3.3397	3	1430	1479	-1.29577	-0.0228373
3.34227	2	1506	1477.49	0.734601	-0.041311
3.34484	0	1394	1475.99	-2.19601	-0.0196085
3.34741	0	1441	1474.49	-0.882146	0.0129505
3.34998	0	1447	1472.99	-0.683279	-0.0230252
3.35255	2	1540	1471.52	1.74502	-0.00940836
3.35511	3	1425	1470.05	-1.19338	0.00126552
3.35768	0	1468	1468.56	-0.0146079	0.0152544
3.36025	1	1463	1467.06	-0.106215	-0.0142892
3.36282	1	1537	1465.57	1.82187	0.00598505
3.36539	3	1399	1464.11	-1.74074	-0.0701131
3.36796	1	1430	1462.65	-0.863462	0.000958104
3.37053	3	1502	1461.18	1.05326	-0.0627296
3.3731	0	1416	1459.7	-1.16145	0.00639187
3.37567	2	1392	1458.24	-1.77551	-0.0235213
3.37824	1	1511	1456.79	1.39453	-0.0773831
3.3808	1	1424	1455.34	-0.830608	-0.0389729
3.38337	3	1508	1453.89	1.39331	0.0147989
3.38594	1	1495	1452.44	1.10082	-0.0170129
3.38851	0	1412	1450.98	-1.0374	-0.012577
3.39108	1	1427	1449.53	-0.596378	-0.0821574
3.39365	1	1448	1448.08	-0.00213328	0.0276923
3.39622	0	1488	1446.65	1.07206	0.0116413
3.39879	1	1441	1445.2	-0.11065	-0.0336666
3.40136	0	1416	1443.74	-0.737299	-0.0255751
3.40393	0	1368	1442.3	-2.00871	-0.0445272
3.40649	0	1471	1440.85	0.786154	-0.0208145
3.40906	1	1463	1439.4	0.617012	-0.0339219
3.41163	2	1513	1437.95	1.92933	-0.0261865
3.4142	1	1425	1436.51	-0.30483	-0.00445511
3.41677	3	1367	1435.06	-1.84074	-0.0110032
3.41934	4	1422	1433.61	-0.307968	-0.0668035
3.42191	1	1438	1432.18	0.153395	-0.0342417
3.42448	1	1448	1430.76	0.45299	-0.0128942
3.42705	2	1400	1429.35	-0.784313	-0.0150103
3.42962	1	1408	1427.95	-0.531632	-0.0460552
3.43218	0	1389	1426.56	-1.00776	-0.00572942
3.43475	1	1389	1425.15	-0.969948	-0.0195244
3.43732	0	1400	1423.73	-0.634298	-0.0258036
3.43989	0	1454	1422.32	0.830702	-0.00185754
3.44246	2	1439	1420.91	0.476891	-0.00827049
3.44503	0	1430	1419.49	0.277959	-0.0276338
3.4476	1	1425	1418.07	0.183556	-0.0650471
3.45017	0	1428	1416.65	0.300343	-0.00921642
3.45274	2	1468	1415.24	1.37713	-0.0414198
3.45531	0	1380	1413.83	-0.910744	-0.0483767
3.45787	1	1382	1412.43	-0.818491	-0.0229547
3.46044	2	1419	1411.02	0.211841	-0.00296893
3.46301	0	1447	1409.62	0.982706	-0.0112689
3.46558	4	1392	1408.22	-0.434832	-0.0180683
3.46815	1	1407	1406.83	0.00465045	-0.0411438
3.47072	2	1461	1405.43	1.45374	-0.0184334
3.47329	0	1487	1404.05	2.15118	-0.00448969
3.47586	4	1459	1402.67	1.47485	-0.0297165
3.47843	0	1382	1401.3	-0.519134	-0.0488654
3.481	4	1328	1399.93	-1.97385	-0.0312541
3.48356	2	1397	1398.55	-0.0414941	-0.0225902
3.48613	1	1312	1397.18	-2.35154	-0.0496849
3.4887	1	1401	1395.81	0.138615	0.0248149
3.49127	1	1330	1394.45	-1.76719	-0.0260394
3.49384	3	1420	1393.1	0.713979	-0.0432308
3.49641	2	1395	1391.74	0.087254	-0.0523406
3.49898	1	1427	1390.37	0.969604	-0.0493386
3.50155	1	1357	1389	-0.868687	-0.00769202
3.50412	1	1455	1387.64	1.76599	-0.0448504
3.50669	0	1412	1386.29	0.684208	-0.00496796
3.50925	2	1366	1384.94	-0.512479	-0.0186046
3.51182	1	1362	1383.58	-0.584789	-0.0205901
3.51439	1	1402	1382.22	0.528244	-0.0520786
3.51696	0	1384	1380.86	0.084473	0.00940181
3.51953	4	1374	1379.5	-0.148256	-0.0333388
3.5221	2	1345	1378.14	-0.903748	0.00144163
3.52467	1	1432	1376.8	1.45881	-0.00793522
3.52724	2	1358	1375.44	-0.473248	-0.0492885
3.52981	0	1455	1374.09	2.12109	-0.0400302
3.53238	4	1426	1372.77	1.40966	-0.00156095
3.53494	3	1348	1371.44	-0.638484	-0.0150034
3.53751	1	1350	1370.11	-0.547215	0.0043645
3.54008	0	1325	1368.77	-1.20235	0.000197568
3.54265	3	1344	1367.43	-0.639114	-0.0405346
3.54522	1	1345	1366.12	-0.575824	-0.0124478
3.54779	2	1336	1364.81	-0.788188	-0.0524367
3.55036	1	1295	1363.48	-1.90288	-0.016693
3.55293	1	1354	1362.14	-0.221259	-0.0286898
3.5555	1	1416	1360.82	1.46638	-0.0288968
3.55807	3	1337	1359.5	-0.615382	-0.034472
3.56063	1	1356	1358.18	-0.0592287	-0.0445245
3.5632	2	1349	1356.86	-0.213954	-0.017077
3.56577	1	1350	1355.53	-0.150568	-0.0486276
3.56834	4	1385	1354.22	0.827182	-0.0576951
3.57091	0	1257	1352.91	-2.70519	-0.00339803
3.57348	0	1362	1351.6	0.281734	0.0157555
3.57605	2	1414	1350.29	1.69424	-0.0169283
3.57862	0	1352	1348.99	0.0818615	-0.0273715
3.58119	1	1325	1347.7	-0.623532	-0.0169213
3.58376	2	1349	1346.38	0.071204	-0.0235061
3.58632	1	1363	1345.07	0.485771	-0.029842
3.58889	2	1321	1343.76	-0.626144	-0.0276919
3.59146	3	1295	1342.45	-1.31847	-0.0163013
3.59403	2	1329	1341.14	-0.333043	-0.0045732
3.5966	1	1319	1339.85	-0.57398	0.00738078
3.59917	1	1309	1338.55	-0.816786	0.0417837
3.60174	2	1327	1337.27	-0.281826	-0.0311645
3.60431	1	1317	1335.99	-0.523334	-0.0281463
3.60688	1	1365	1334.71	0.819789	-0.0458696
3.60945	1	1337	1333.42	0.0978832	-0.0550076
3.61201	1	1355	1332.13	0.62126	0.00489124
3.61458	0	1319	1330.85	-0.326226	-0.0327278
3.61715	4	1277	1329.56	-1.47089	0.00107923
3.61972	0	1337	1328.28	0.238612	-0.00712856
3.62229	0	1272	1326.99	-1.54184	0.00427894
3.62486	0	1325	1325.7	-0.0192627	0.0306977
3.62743	1	1341	1324.42	0.452704	-0.0411426
3.63	1	1328	1323.16	0.132834	-0.00247813
3.63257	1	1246	1321.88	-2.14973	-0.0279324
3.63514	0	1362	1320.59	1.12204	0.0142955
3.6377	2	1268	1319.3	-1.44077	0.0110294
3.64027	1	1426	1318.03	2.85925	-0.0269758
3.64284	3	1346	1316.76	0.797043	-0.0398168
3.64541	1	1305	1315.49	-0.290267	0.00483145
3.64798	1	1284	1314.21	-0.843204	0.0105348
3.65055	1	1365	1312.95	1.40875	0.0129229
3.65312	0	1343	1311.7	0.854097	-0.0096282
3.65569	4	1312	1310.45	0.0426756	-0.0319981
3.65826	0	1282	1309.2	-0.759733	-0.0185465
3.66083	0	1296	1307.94	-0.331777	-0.0270178
3.66339	2	1267	1306.68	-1.11481	-0.00583257
3.66596	0	1256	1305.43	-1.39472	-0.0268181
3.66853	3	1297	1304.19	-0.199711	0.00956005
3.6711	0	1297	1302.94	-0.164958	0.0138856
3.67367	0	1304	1301.68	0.0641807	-0.0375622
3.67624	2	1257	1300.43	-1.22504	-0.0155644
3.67881	2	1243	1299.19	-1.59376	-0.00735023
3.68138	1	1330	1297.95	0.878715	-0.0537901
3.68395	0	1286	1296.71	-0.298565	-0.0515655
3.68652	2	1272	1295.46	-0.657672	-0.0464876
3.68908	3	1319	1294.22	0.682216	-0.029914
3.69165	2	1228	1293	-1.85481	-0.0253281
3.69422	2	1269	1291.76	-0.638954	-0.0555691
3.69679	0	1288	1290.52	-0.0702346	-0.0102606
3.69936	0	1228	1289.3	-1.74921	0.0189821
3.70193	0	1330	1288.09	1.14924	6.59506e-05
3.7045	1	1293	1286.88	0.170251	0.0163489
3.70707	0	1345	1285.66	1.61808	-0.0453205
3.70964	1	1229	1284.42	-1.58096	-0.057906
3.71221	0	1266	1283.18	-0.482917	0.0029504
3.71477	1	1314	1281.95	0.884238	-0.0239092
3.71734	1	1212	1280.72	-1.97387	0.0128262
3.71991	2	1263	1279.49	-0.464032	-0.00987226
3.72248	1	1342	1278.27	1.73979	-0.0405643
3.72505	0	1250	1277.04	-0.764863	-0.0214171
3.72762	4	1240	1275.82	-1.01731	-0.0185163
3.73019	0	1303	1274.61	0.786372	-0.00791538
3.73276	1	1291	1273.41	0.489504	-0.0229609
3.73533	3	1324	1272.2	1.42355	0.0135972
3.7379	3	1273	1271	0.0561578	-0.0230107
3.74046	1	1219	1269.81	-1.45517	-0.0130941
3.74303	1	1258	1268.6	-0.298975	-0.0287738
3.7456	0	1256	1267.4	-0.321722	0.00147887
3.74817	1	1225	1266.22	-1.17778	-0.0120625
3.75074	1	1293	1265.05	0.777417	-0.0199367
3.75331	1	1252	1263.85	-0.335028	0.0323583
3.75588	1	1281	1262.65	0.512626	-0.0406065
3.75845	3	1227	1261.45	-0.983419	-0.0275195
3.76102	0	1252	1260.25	-0.233121	0.00857766
3.76359	2	1287	1259.06	0.778944	0.0239222
3.76615	0	1195	1257.86	-1.8185	-0.0375049
3.76872	0	1254	1256.68	-0.0757065	-0.0486401
3.77129	1	1295	1255.5	1.09751	0.00258148
3.77386	1	1237	1254.32	-0.492522	-0.0256568
3.77643	1	1206	1253.14	-1.35738	0.035165
3.779	2	1279	1251.95	0.756432	0.0596535
3.78157	1	1241	1250.75	-0.276881	-0.0191221
3.78414	0	1235	1249.57	-0.414588	-0.0168454
3.78671	2	1262	1248.39	0.383086	0.00248912
3.78928	2	1269	1247.22	0.611458	-0.00569727
3.79184	2	1238	1246.05	-0.228836	0.000489917
3.79441	1	1308	1244.88	1.74532	-0.0287934
3.79698	0	1230	1243.7	-0.390659	-0.0751203
3.79955	2	1208	1242.54	-0.99369	-0.0150989
3.80212	1	1244	1241.38	0.0741862	-0.00129359
3.80469	1	1246	1240.23	0.163508	0.00457464
3.80726	0	1249	1239.06	0.281201	-0.0123725
3.80983	2	1168	1237.89	-2.04507	-0.0357511
3.8124	2	1260	1236.73	0.655479	-0.00766943
3.81497	2	1302	1235.58	1.84086	0.00897259
3.81753	1	1204	1234.41	-0.876448	0.0241393
3.8201	0	1270	1233.25	1.03129	-0.0177197
3.82267	0	1237	1232.1	0.139396	-0.0771747
3.82524	0	1178	1230.96	-1.54295	-0.00594338
3.82781	1	1186	1229.82	-1.2723	0.0521883
3.83038	1	1294	1228.66	1.81628	-0.0612751
3.83295	3	1124	1227.5	-3.08721	-0.041361
3.83552	1	1263	1226.34	1.03164	-0.00960916
3.83809	0	1218	1225.18	-0.205646	-0.0232292
3.84066	1	1222	1224.03	-0.0579498	0.00694082
3.84322	0	1188	1222.89	-1.01222	-0.0322135
3.84579	0	1200	1221.76	-0.628221	0.00213778
3.84836	0	1150	1220.63	-2.08264	-0.0393105
3.85093	0	1200	1219.48	-0.562286	-0.0211776
3.8535	1	1195	1218.33	-0.674959	0.0040188
3.85607	4	1219	1217.18	0.0519899	-0.0573719
3.85864	0	1260	1216.03	1.23858	-0.0102028
3.86121	1	1283	1214.89	1.90162	-0.010664
3.86378	0	1236	1213.74	0.63315	0.00796107
3.86635	0	1207	1212.62	-0.161687	0.0232694
3.86891	1	1223	1211.51	0.328571	-0.0130046
3.87148	1	1232	1210.39	0.615752	-0.0140093
3.87405	1	1181	1209.25	-0.822165	0.00885141
3.87662	1	1179	1208.12	-0.848018	0.0181173
3.87919	1	1255	1206.98	1.35542	-0.0151364
3.88176	0	1222	1205.86	0.461786	-0.00749159
3.88433	1	1173	1204.74	-0.926668	-0.0207691
3.8869	2	1224	1203.62	0.582541	-0.0510666
3.88947	2	1175	1202.5	-0.802346	-0.0434025
3.89204	1	1205	1201.38	0.104164	-0.00323193
3.8946	2	1207	1200.26	0.19396	-0.0043357
3.89717	3	1241	1199.15	1.18805	-0.0135514
3.89974	2	1160	1198.05	-1.11712	-0.00101735
3.90231	2	1148	1196.95	-1.44469	-0.0628992
3.90488	0	1172	1195.85	-0.696569	-0.0528283
3.90745	2	1183	1194.75	-0.341707	-0.0328271
3.91002	0	1225	1193.67	0.895166	-0.00167053
3.91259	1	1205	1192.58	0.357686	0
3.91516	1	1163	1191.49	-0.835333	0
3.91773	0	1175	1190.38	-0.448791	0
3.92029	0	1195	1189.28	0.165403	0
3.92286	0	1219	1188.18	0.882794	0
3.92543	1	1157	1187.08	-0.8842	0
3.928	1	1212	1185.98	0.747521	0
3.93057	1	1237	1184.87	1.48219	0
3.93314	0	1135	1183.76	-1.44735	0
3.93571	0	1187	1182.66	0.12606	0
3.93828	1	1117	1181.56	-1.93177	0
3.94085	1	1102	1180.47	-2.36396	0
3.94342	1	1202	1179.39	0.652295	0
3.94598	0	1207	1178.29	0.826435	0
3.94855	2	1207	1177.19	0.857991	0
3.95112	0	1163	1176.11	-0.384282	0
3.95369	2	1144	1175.02	-0.91726	0
3.95626	0	1229	1173.94	1.57055	0
3.95883	0	1161	1172.86	-0.348028	0
3.9614	1	1145	1171.78	-0.791466	0
3.96397	3	1163	1170.71	-0.225958	0
3.96654	4	1122	1169.63	-1.42203	0
3.96911	0	1191	1168.55	0.650455	0
3.97167	0	1226	1167.47	1.67168	0
3.97424	1	1123	1166.4	-1.29502	0
3.97681	0	1139	1165.36	-0.780924	0
3.97938	2	1173	1164.32	0.253528	0
3.98195	1	1138	1163.25	-0.748523	0
3.98452	2	1211	1162.17	1.4031	0
3.98709	1	1156	1161.1	-0.150003	0
3.98966	0	1189	1160.03	0.840083	0
3.99223	1	1082	1158.97	-2.34008	0
3.9948	2	1154	1157.92	-0.115435	0
3.99736	0	1183	1156.87	0.759673	0
3.99993	1	1173	1155.81	0.501788	0
4.0025	2	1159	1154.75	0.124863	0
4.00507	2	1186	1153.69	0.938083	0
4.00764	1	1129	1152.65	-0.703708	0
4.01021	0	1149	1151.59	-0.0763567	0
4.01278	2	1064	1150.54	-2.65294	0
4.01535	0	1167	1149.5	0.512339	0
4.01792	1	1145	1148.46	-0.102316	0
4.02049	1	1130	1147.42	-0.51807	0
4.02305	1	1151	1146.37	0.136616	0
4.02562	1	1117	1145.32	-0.847381	0
4.02819	2	1212	1144.27	1.94539	0
4.03076	2	1164	1143.23	0.608844	0
4.03333	2	1125	1142.19	-0.512429	0
4.0359	0	1201	1141.15	1.72707	0
4.03847	2	1084	1140.11	-1.7043	0
4.04104	0	1141	1139.09	0.0566323	0
4.04361	1	1180	1138.07	1.2207	0
4.04618	1	1074	1137.04	-1.92364	0
4.04874	0	1090	1136.01	-1.39355	0
4.05131	0	1145	1134.98	0.29622	0
4.05388	2	1152	1133.94	0.532042	0
4.05645	1	1174	1132.91	1.19925	0
4.05902	1	1137	1131.88	0.151885	0
4.06159	1	1143	1130.84	0.359665	0
4.06416	0	1125	1129.81	-0.143314	0
4.06673	0	1113	1128.79	-0.473219	0
4.0693	1	1093	1127.77	-1.05169	0
4.07187	1	1108	1126.75	-0.563274	0
4.07443	1	1108	1125.73	-0.532561	0
4.077	0	1127	1124.7	0.0685824	0
4.07957	1	1080	1123.67	-1.3288	0
4.08214	2	1138	1122.65	0.455044	0
4.08471	1	1052	1121.64	-2.14697	0
4.08728	1	1139	1120.62	0.5446	0
4.08985	2	1111	1119.6	-0.258023	0
4.09242	1	1105	1118.59	-0.408814	0
4.09499	1	1106	1117.59	-0.348465	0
4.09756	3	1110	1116.58	-0.19764	0
4.10012	4	1169	1115.58	1.56237	0
4.10269	0	1130	1114.58	0.458602	0
4.10526	0	1081	1113.58	-0.990985	0
4.10783	1	1140	1112.58	0.812003	0
4.1104	0	1169	1111.61	1.67859	0
4.11297	1	1100	1110.64	-0.320676	0
4.11554	2	1026	1109.64	-2.61108	0
4.11811	2	1131	1108.62	0.665333	0
4.12068	3	1206	1107.62	2.83295	0
4.12325	1	1149	1106.61	1.25046	0
4.12581	2	1121	1105.62	0.459459	0
4.12838	1	1074	1104.63	-0.934731	0
4.13095	0	1189	1103.66	2.47495	0
4.13352	0	1139	1102.69	1.07598	0
4.13609	2	1042	1101.71	-1.84967	0
4.13866	1	1110	1100.73	0.278364	0
4.14123	0	1139	1099.74	1.16335	0
4.1438	0	1050	1098.74	-1.5041	0
4.14637	0	1097	1097.74	-0.0224489	0
4.14894	2	1061	1096.76	-1.09794	0
4.1515	1	1142	1095.78	1.36767	0
4.15407	0	1083	1094.79	-0.358233	0
4.15664	0	1083	1093.79	-0.32795	0
4.15921	1	1151	1092.8	1.71534	0
4.16178	0	1038	1091.83	-1.67086	0
4.16435	1	1126	1090.86	1.04729	0
4.16692	0	1110	1089.87	0.604177	0
4.16949	1	1076	1088.89	-0.392825	0
4.17206	4	1038	1087.91	-1.54901	0
4.17463	2	1127	1086.93	1.19367	0
4.17719	1	1104	1085.95	0.543224	0
4.17976	1	1101	1084.97	0.48303	0
4.18233	0	1047	1084.01	-1.14381	0
4.1849	0	1131	1083.07	1.42514	0
4.18747	0	1076	1082.13	-0.186783	0
4.19004	1	1071	1081.17	-0.310669	0
4.19261	0	1064	1080.2	-0.496649	0
4.19518	0	1124	1079.23	1.33548	0
4.19775	3	1051	1078.25	-0.840553	0
4.20032	1	1014	1077.28	-1.98719	0
4.20288	1	1118	1076.31	1.24673	0
4.20545	2	1124	1075.34	1.45127	0
4.20802	0	1094	1074.38	0.593067	0
4.21059	1	1069	1073.44	-0.135849	0
4.21316	0	1031	1072.5	-1.29235	0
4.21573	1	1036	1071.55	-1.10442	0
4.2183	1	1079	1070.6	0.255682	0
4.22087	2	1089	1069.65	0.586433	0
4.22344	1	1056	1068.69	-0.390544	0
4.22601	0	1029	1067.74	-1.20753	0
4.22857	2	1052	1066.78	-0.455812	0
4.23114	0	1083	1065.84	0.521373	0
4.23371	1	1055	1064.91	-0.304999	0
4.23628	0	1061	1063.96	-0.0909878	0
4.23885	1	1023	1063.02	-1.25116	0
4.24142	2	1016	1062.08	-1.44557	0
4.24399	0	1053	1061.13	-0.250671	0
4.24656	1	1115	1060.19	1.64148	0
4.24913	2	1083	1059.24	0.721918	0
4.2517	0	1046	1058.31	-0.380505	0
4.25426	1	1020	1057.38	-1.17029	0
4.25683	2	1007	1056.44	-1.55792	0
4.2594	0	1061	1055.51	0.16869	0
4.26197	3	1046	1054.58	-0.265236	0
4.26454	1	1017	1053.64	-1.14904	0
4.26711	3	1019	1052.71	-1.05614	0
4.26968	0	1090	1051.79	1.15738	0
4.27225	2	1081	1050.86	0.91657	0
4.27482	1	1067	1049.95	0.522001	0
4.27739	0	1025	1049.04	-0.75085	0
4.27995	0	1073	1048.13	0.759342	0
4.28252	2	1046	1047.21	-0.0372983	0
4.28509	0	1104	1046.29	1.73693	0
4.28766	1	1084	1045.37	1.17338	0
4.29023	0	1062	1044.44	0.538991	0
4.2928	0	1009	1043.51	-1.08636	0
4.29537	1	1037	1042.59	-0.173607	0
4.29794	1	1086	1041.67	1.34516	0
4.30051	1	1096	1040.75	1.66892	0
4.30308	1	1060	1039.82	0.619713	0
4.30564	0	1018	1038.9	-0.655013	0
4.30821	4	1029	1037.98	-0.280052	0
4.31078	0	1047	1037.07	0.306777	0
4.31335	1	1013	1036.17	-0.727831	0
4.31592	0	1039	1035.25	0.116274	0
4.31849	1	1090	1034.35	1.68566	0
4.32106	1	1033	1033.46	-0.0142617	0
4.32363	0	1055	1032.56	0.690929	0
4.3262	1	999	1031.65	-1.03289	0
4.32877	0	1007	1030.74	-0.747961	0
4.33133	1	1044	1029.83	0.438556	0
4.3339	0	1065	1028.93	1.10541	0
4.33647	2	1043	1028.02	0.463875	0
4.33904	1	1000	1027.11	-0.857393	0
4.34161	0	1040	1026.21	0.427649	0
4.34418	0	1038	1025.3	0.394036	0
4.34675	2	984	1024.41	-1.28808	0
4.34932	1	1077	1023.52	1.62971	0
4.35189	0	940	1022.63	-2.69494	0
4.35446	1	1021	1021.72	-0.0225971	0
4.35702	1	1008	1020.82	-0.403883	0
4.35959	1	998	1019.94	-0.694435	0
4.36216	0	1019	1019.05	-0.00158507	0
4.36473	1	1016	1018.16	-0.0676227	0
4.3673	1	1087	1017.27	2.11512	0
4.36987	1	1007	1016.38	-0.29561	0
4.37244	0	987	1015.49	-0.906953	0
4.37501	4	1011	1014.6	-0.113299	0
4.37758	1	955	1013.72	-1.90002	0
4.38015	1	998	1012.84	-0.469635	0
4.38271	1	1007	1011.95	-0.156034	0
4.38528	0	1010	1011.07	-0.0338204	0
4.38785	0	1000	1010.22	-0.323083	0
4.39042	0	1012	1009.35	0.0832376	0
4.39299	0	1023	1008.48	0.454085	0
4.39556	2	975	1007.6	-1.04397	0
4.39813	0	1010	1006.71	0.103435	0
4.4007	2	967	1005.82	-1.24852	0
4.40327	0	1025	1004.94	0.626664	0
4.40584	0	1014	1004.06	0.312201	0
4.4084	2	1016	1003.19	0.401905	0
4.41097	1	1012	1002.32	0.30424	0
4.41354	2	983	1001.46	-0.588645	0
4.41611	2	1014	1000.58	0.421384	0
4.41868	1	1025	999.708	0.789993	0
4.42125	1	977	998.847	-0.698949	0
4.42382	0	1003	997.991	0.158166	0
4.42639	0	1004	997.14	0.216501	0
4.42896	0	1038	996.29	1.2946	0
4.43153	0	1017	995.434	0.676241	0
4.43409	0	946	994.572	-1.5792	0
4.43666	3	950	993.702	-1.41788	0
4.43923	1	985	992.829	-0.249462	0
4.4418	1	1018	991.958	0.816207	0
4.44437	1	944	991.086	-1.53253	0
4.44694	3	1025	990.227	1.08611	0
4.44951	2	970	989.387	-0.622472	0
4.45208	1	915	988.543	-2.43127	0
4.45465	0	976	987.691	-0.374225	0
4.45722	1	967	986.847	-0.638234	0
4.45978	0	946	986.017	-1.30105	0
4.46235	0	971	985.185	-0.455206	0
4.46492	1	986	984.337	0.0529557	0
4.46749	1	1012	983.482	0.896444	0
4.47006	1	1023	982.629	1.26221	0
4.47263	0	981	981.773	-0.0246706	0
4.4752	0	943	980.917	-1.23475	0
4.47777	1	960	980.07	-0.647769	0
4.48034	0	941	979.23	-1.24626	0
4.48291	2	1011	978.387	1.02569	0
4.48547	0	1052	977.536	2.29581	0
4.48804	2	989	976.687	0.391536	0
4.49061	1	994	975.842	0.575943	0
4.49318	0	975	975.002	-6.45047e-05	0
4.49575	0	987	974.167	0.408471	0
4.49832	2	983	973.333	0.308333	0
4.50089	1	959	972.504	-0.436082	0
4.50346	2	1002	971.674	0.958048	0
4.50603	2	897	970.83	-2.46513	0
4.5086	0	1032	969.991	1.93025	0
4.51116	2	1037	969.165	2.1065	0
4.51373	3	951	968.344	-0.562418	0
4.5163	0	1042	967.528	2.30705	0
4.51887	1	975	966.71	0.265505	0
4.52144	0	993	965.882	0.860573	0
4.52401	1	951	965.067	-0.456168	0
4.52658	0	1010	964.26	1.43926	0
4.52915	0	980	963.437	0.529101	0
4.53172	1	987	962.606	0.776469	0
4.53429	0	935	961.777	-0.875689	0
4.53685	1	980	960.949	0.608561	0
4.53942	3	937	960.118	-0.755239	0
4.54199	1	936	959.289	-0.761209	0
4.54456	2	961	958.464	0.0818088	0
4.54713	0	990	957.639	1.0285	0
4.5497	2	957	956.827	0.00560328	0
4.55227	1	959	956.028	0.0959704	0
4.55484	1	1025	955.227	2.17935	0
4.55741	1	945	954.418	-0.306371	0
4.55998	2	949	953.605	-0.149496	0
4.56254	0	963	952.798	0.328758	0
4.56511	0	945	951.992	-0.227434	0
4.56768	0	981	951.181	0.952033	0
4.57025	2	933	950.377	-0.56889	0
4.57282	2	957	949.574	0.240039	0
4.57539	0	1018	948.761	2.17009	0
4.57796	0	923	947.939	-0.820878	0
4.58053	2	984	947.125	1.17553	0
4.5831	1	919	946.33	-0.901518	0
4.58567	1	983	945.536	1.1949	0
4.58823	0	979	944.727	1.09537	0
4.5908	0	1006	943.918	1.95736	0
4.59337	2	961	943.122	0.576723	0
4.59594	0	951	942.328	0.281225	0
4.59851	1	939	941.527	-0.0824608	0
4.60108	1	988	940.718	1.50424	0
4.60365	1	972	939.914	1.02917	0
4.60622	0	955	939.119	0.513887	0
4.60879	2	938	938.322	-0.0105004	0
4.61136	3	926	937.525	-0.378724	0
4.61392	0	899	936.733	-1.25847	0
4.61649	0	949	935.938	0.424011	0
4.61906	2	910	935.142	-0.833446	0
4.62163	1	930	934.364	-0.143092	0
4.6242	1	939	933.592	0.176474	0
4.62677	1	926	932.801	-0.223482	0
4.62934	0	936	932.005	0.130594	0
4.63191	1	889	931.222	-1.41608	0
4.63448	1	928	930.441	-0.080117	0
4.63705	1	951	929.657	0.692105	0
4.63961	2	918	928.87	-0.358749	0
4.64218	2	940	928.079	0.388825	0
4.64475	1	878	927.293	-1.66356	0
4.64732	0	922	926.512	-0.14858	0
4.64989	0	951	925.734	0.81929	0
4.65246	0	945	924.967	0.651678	0
4.65503	5	898	924.201	-0.874346	0
4.6576	3	863	923.425	-2.05689	0
4.66017	1	958	922.637	1.14252	0
4.66274	1	947	921.843	0.817488	0
4.6653	2	904	921.068	-0.567687	0
4.66787	1	932	920.329	0.382297	0
4.67044	0	900	919.588	-0.652932	0
4.67301	0	925	918.822	0.203117	0
4.67558	0	957	918.053	1.25898	0
4.67815	1	931	917.289	0.449356	0
4.68072	3	922	916.519	0.1805	0
4.68329	0	911	915.738	-0.156986	0
4.68586	2	920	914.954	0.166372	0
4.68843	0	942	914.173	0.906665	0
4.69099	2	895	913.409	-0.615353	0
4.69356	2	890	912.656	-0.759425	0
4.69613	2	898	911.895	-0.463691	0
4.6987	0	912	911.131	0.028772	0
4.70127	0	920	910.367	0.317607	0
4.70384	2	877	909.611	-1.10119	0
4.70641	1	908	908.865	-0.0287057	0
4.70898	0	915	908.113	0.22767	0
4.71155	0	922	907.345	0.482638	0
4.71412	0	871	906.577	-1.20547	0
4.71668	1	896	905.823	-0.328151	0
4.71925	0	905	905.067	-0.00221351	0
4.72182	0	891	904.299	-0.445548	0
4.72439	2	905	903.529	0.0489142	0
4.72696	0	894	902.763	-0.29307	0
4.72953	0	862	902.003	-1.3625	0
4.7321	1	925	901.239	0.78126	0
4.73467	2	911	900.48	0.348546	0
4.73724	0	890	899.731	-0.326187	0
4.73981	0	913	898.975	0.464169	0
4.74237	2	895	898.214	-0.10743	0
4.74494	0	902	897.466	0.150953	0
4.74751	1	948	896.725	1.66533	0
4.75008	1	923	895.972	0.889648	0
4.75265	0	958	895.219	2.02837	0
4.75522	1	912	894.475	0.58031	0
4.75779	3	871	893.728	-0.770108	0
4.76036	1	942	892.982	1.59709	0
4.76293	3	866	892.237	-0.891574	0
4.7655	2	905	891.487	0.449177	0
4.76806	1	921	890.75	0.996773	0
4.77063	1	832	890.026	-2.01167	0
4.7732	1	814	889.301	-2.63931	0
4.77577	0	916	888.582	0.905907	0
4.77834	0	870	887.86	-0.605527	0
4.78091	1	866	887.127	-0.717929	0
4.78348	0	932	886.391	1.49398	0
4.78605	1	884	885.652	-0.0555641	0
4.78862	0	854	884.906	-1.05757	0
4.79119	0	913	884.16	0.954449	0
4.79375	2	917	883.42	1.1089	0
4.79632	0	970	882.682	2.80363	0
4.79889	1	860	881.944	-0.748291	0
4.80146	0	929	881.203	1.56817	0
4.80403	1	869	880.466	-0.38897	0
4.8066	2	883	879.739	0.109729	0
4.80917	1	851	879.01	-0.960154	0
4.81174	2	918	878.276	1.31108	0
4.81431	1	885	877.543	0.250676	0
4.81688	1	878	876.818	0.039899	0
4.81944	0	855	876.102	-0.721664	0
4.82201	0	889	875.387	0.456581	0
4.82458	0	907	874.672	1.07342	0
4.82715	0	877	873.955	0.102809	0
4.82972	1	882	873.232	0.295246	0
4.83229	0	905	872.501	1.08031	0
4.83486	0	853	871.767	-0.642556	0
4.83743	1	927	871.033	1.83819	0
4.84	0	898	870.305	0.9242	0
4.84257	0	850	869.582	-0.671664	0
4.84513	0	906	868.856	1.23402	0
4.8477	2	872	868.131	0.131024	0
4.85027	0	859	867.411	-0.286984	0
4.85284	0	828	866.688	-1.34452	0
4.85541	0	812	865.961	-1.89367	0
4.85798	0	849	865.243	-0.557464	0
4.86055	1	818	864.535	-1.62706	0
4.86312	0	882	863.82	0.612152	0
4.86569	1	864	863.097	0.0307046	0
4.86826	0	845	862.375	-0.597724	0
4.87082	0	863	861.658	0.0456878	0
4.87339	0	865	860.945	0.137857	0
4.87596	0	818	860.234	-1.47668	0
4.87853	0	862	859.524	0.0843313	0
4.8811	0	874	858.811	0.513779	0
4.88367	0	777	858.094	-2.90925	0
4.88624	1	821	857.379	-1.26964	0
4.88881	1	848	856.664	-0.29754	0
4.89138	0	918	855.951	2.04792	0
4.89395	1	881	855.238	0.867951	0
4.89651	0	866	854.529	0.389805	0
4.89908	0	844	853.829	-0.338342	0
4.90165	0	804	853.131	-1.73271	0
4.90422	2	835	852.429	-0.603152	0
4.90679	1	857	851.728	0.180085	0
4.90936	0	863	851.024	0.407666	0
4.91193	3	837	850.316	-0.460255	0
4.9145	1	841	849.615	-0.297081	0
4.91707	1	891	848.929	1.40943	0
4.91964	0	782	848.238	-2.36868	0
4.9222	0	811	847.548	-1.28336	0
4.92477	1	826	846.87	-0.726171	0
4.92734	0	878	846.19	1.07352	0
4.92991	1	827	845.5	-0.643291	0
4.93248	0	845	844.801	0.00686173	0
4.93505	0	797	844.102	-1.66845	0
4.93762	1	886	843.409	1.43087	0
4.94019	2	845	842.717	0.0785446	0
4.94276	0	857	842.026	0.511502	0
4.94533	0	797	841.332	-1.5703	0
4.94789	2	887	840.637	1.55673	0
4.95046	0	839	839.955	-0.0329751	0
4.95303	1	840	839.28	0.0248519	0
4.9556	2	782	838.592	-2.02373	0
4.95817	1	890	837.904	1.74625	0
4.96074	1	788	837.226	-1.75361	0
4.96331	0	810	836.544	-0.932655	0
4.96588	1	841	835.866	0.17704	0
4.96845	0	833	835.197	-0.0761244	0
4.97102	0	751	834.526	-3.0479	0
4.97358	2	802	833.847	-1.12455	0
4.97615	2	853	833.165	0.679153	0
4.97872	0	854	832.484	0.736279	0
4.98129	1	832	831.798	0.00699342	0
4.98386	2	771	831.117	-2.16505	0
4.98643	0	823	830.453	-0.259793	0
4.989	1	815	829.791	-0.518098	0
4.99157	0	859	829.116	1.01963	0
4.99414	1	834	828.446	0.192318	0
4.99671	2	847	827.781	0.660358	0
4.99927	0	857	827.11	1.02103	0
5.00184	0	861	826.434	1.17799	0
5.00441	1	819	825.759	-0.236169	0
5.00698	1	863	825.092	1.29039	0
5.00955	0	788	824.432	-1.29785	0
5.01212	1	844	823.76	0.696679	0
5.01469	1	846	823.084	0.78786	0
5.01726	1	781	822.417	-1.48203	0
5.01983	1	827	821.752	0.182499	0
5.0224	0	846	821.082	0.856689	0
5.02496	1	807	820.417	-0.472311	0
5.02753	2	834	819.757	0.493188	0
5.0301	3	815	819.098	-0.143562	0
5.03267	1	839	818.436	0.709941	0
5.03524	0	826	817.769	0.286379	0
5.03781	0	821	817.11	0.135762	0
5.04038	2	861	816.468	1.51765	0
5.04295	0	812	815.832	-0.134484	0
5.04552	1	812	815.182	-0.111652	0
5.04809	0	800	814.514	-0.513147	0
5.05065	1	828	813.851	0.49172	0
5.05322	1	816	813.197	0.0981175	0
5.05579	2	870	812.541	1.94805	0
5.05836	2	783	811.881	-1.03212	0
5.06093	0	830	811.221	0.65182	0
5.0635	1	815	810.566	0.155326	0
5.06607	0	798	809.918	-0.421909	0
5.06864	2	807	809.281	-0.0802952	0
5.07121	0	823	808.641	0.50053	0
5.07378	0	802	807.989	-0.211482	0
5.07634	1	819	807.333	0.407676	0
5.07891	0	799	806.682	-0.271763	0
5.08148	1	799	806.037	-0.248938	0
5.08405	1	738	805.384	-2.48044	0
5.08662	0	782	804.728	-0.812742	0
5.08919	1	816	804.076	0.417413	0
5.09176	2	775	803.425	-1.02107	0
5.09433	0	879	802.78	2.57085	0
5.0969	1	806	802.135	0.136145	0
5.09947	1	808	801.486	0.229176	0
5.10203	0	810	800.845	0.32166	0
5.1046	2	805	800.211	0.168805	0
5.10717	2	830	799.568	1.05631	0
5.10974	2	810	798.926	0.389093	0
5.11231	1	821	798.285	0.792775	0
5.11488	2	889	797.642	3.06404	0
5.11745	0	811	797.013	0.491161	0
5.12002	0	787	796.392	-0.334801	0
5.12259	2	739	795.768	-2.08826	0
5.12516	0	739	795.141	-2.0652	0
5.12772	1	895	794.512	3.35895	0
5.13029	1	744	793.87	-1.82832	0
5.13286	1	813	793.228	0.693425	0
[truncated: 1,048 more rows]
