# Supplementary material for: Direct energy transfer from photosystem II to photosystem I confers winter sustainability in Scots Pine
Source: Nat Commun. 2020 Dec 15;11:6388. doi: 10.1038/s41467-020-20137-9 (PMC7738668; doi:10.1038/s41467-020-20137-9)
Supplement: Supplementary file 3 — Source Data [file 41467_2020_20137_MOESM3_ESM.zip › Source data file_Bag et al., 2020/Source data file/time resolved fluoresence data/Time resolved decay/Pine_winter_relaxed/Decays_Pine_winter_relaxed_6.txt]

Time	IRF	Exp. data	Th. data	Residuals	Aurocorr
0	5050	73	65.7731	0.845844	0.0470057
0.002569	6194	103	91.2001	1.16268	0.0470211
0.005138	7613	111	124.928	-1.32198	0.053485
0.007707	9332	179	168.893	0.755409	0.0570836
0.010276	11533	224	225.392	-0.0930364	0.0445015
0.012845	13642	336	296.186	2.17205	0.031244
0.015414	16067	383	383.045	-0.00231099	0.0593921
0.017983	18809	509	489.086	0.882669	0.0192551
0.020552	21819	641	619.395	0.853336	0.0678586
0.023121	25339	796	777.877	0.642348	-0.0184883
0.02569	28512	997	965.812	0.987737	0.0304524
0.028259	32235	1142	1185.81	-1.29626	0.0252381
0.030828	35704	1424	1441.6	-0.466392	0.0499653
0.033397	39267	1717	1738.06	-0.508335	0.0470847
0.035966	43083	2114	2077.63	0.791055	0.022896
0.038535	45716	2549	2460.59	1.75117	0.0532187
0.041104	48192	2951	2888.09	1.15814	0.0444536
0.043673	51363	3349	3359.19	-0.176124	-0.00022607
0.046242	53501	3843	3874.7	-0.511419	0.053428
0.048811	55298	4444	4431.31	0.190329	0.0331777
0.05138	56994	4784	5018.02	-3.38341	0.0294939
0.053949	58039	5598	5632.33	-0.458837	0.0544099
0.056518	59159	6188	6275.28	-1.10952	0.0398179
0.059087	60104	6910	6939.22	-0.351474	0.0461442
0.061656	59868	7629	7617.47	0.131959	0.0554249
0.064225	60116	8242	8305.37	-0.697967	0.0420551
0.066794	59098	8968	8997.92	-0.315894	0.0373462
0.069363	58039	9648	9694	-0.468336	0.0314919
0.071932	56739	10426	10387.8	0.374394	0.0152151
0.074501	54989	11210	11072.2	1.30182	0.0235548
0.07707	53004	11782	11742.5	0.363779	0.0175838
0.079639	50900	12220	12390.8	-1.54552	0.034873
0.082208	48099	12928	13012.7	-0.744515	0.0151541
0.084777	45991	13813	13605.3	1.76745	0.0389915
0.087346	42758	13984	14164.5	-1.5261	0.00692759
0.089915	40671	14836	14687.9	1.21612	0.00291074
0.092484	37999	15044	15171.6	-1.04019	0.0462073
0.095053	35999	15618	15614.3	0.0299911	0.0206629
0.097622	33670	16030	16015	0.118289	0.032916
0.100191	31846	16582	16373.4	1.62027	0.00785279
0.10276	29956	16806	16693.1	0.870664	-0.00812542
0.105329	28527	16991	16977.6	0.102609	0.0218449
0.107898	27125	17109	17229.5	-0.921244	0.0245723
0.110467	25905	17469	17451.2	0.134799	0.0162494
0.113036	24893	17445	17645.7	-1.51916	0.0238639
0.115605	23878	17974	17816.4	1.17519	0.0454131
0.118174	23264	18269	17967.4	2.23103	0.0361759
0.120743	22338	18308	18101.3	1.52786	0.0147421
0.123312	21145	18294	18220.4	0.544225	-0.00173508
0.125881	20626	18412	18326.9	0.627504	0.0249659
0.12845	20183	18541	18423.2	0.865417	-0.00327589
0.131019	19280	18564	18511.4	0.386368	0.0389598
0.133588	18787	18577	18588.4	-0.0839014	0.00272293
0.136157	18425	18416	18653.6	-1.75089	0.0128511
0.138726	17527	18777	18712.2	0.473154	0.0225311
0.141295	16979	18561	18764.9	-1.49671	-0.00737036
0.143864	16522	18876	18809.7	0.482602	0.0139636
0.146433	15766	18946	18849.1	0.704175	0.0489501
0.149002	15323	18882	18883	-0.00760431	0.00631722
0.151571	14863	18866	18908.9	-0.312008	0.0349858
0.15414	14010	18913	18928	-0.109256	0.029055
0.156709	13477	19104	18941.1	1.17834	0.0242339
0.159278	12959	18945	18947.3	-0.016801	0.00530095
0.161847	12421	18996	18948.3	0.346083	0.0272053
0.164416	11962	18964	18943.2	0.150892	0.0135843
0.166985	11577	18913	18930	-0.123643	0.00271931
0.169554	11008	18928	18910	0.130507	0.038606
0.172123	10477	18805	18884.6	-0.580277	0.0358637
0.174692	9816	18952	18853.8	0.713271	0.0294957
0.177261	9349	18891	18818.8	0.525496	0.0133197
0.17983	8935	18843	18779.6	0.461967	0.0267491
0.182399	8394	18993	18735.2	1.87084	0.00739046
0.184968	7773	18459	18684.5	-1.65965	0.0442085
0.187537	7323	18773	18627.4	1.06264	0.0219672
0.190106	6875	18756	18565.5	1.39114	0.0100556
0.192675	6489	18564	18499.5	0.473754	0.0589177
0.195244	5990	18464	18428	0.264993	0.0370071
0.197813	5535	18291	18350.7	-0.441317	0.0173481
0.200382	5072	18123	18268.7	-1.0824	0.0217518
0.202951	4760	18326	18183.1	1.05551	0.0283148
0.20552	4563	17687	18093.9	-3.05966	-0.0045444
0.208089	4060	17928	18000.6	-0.541876	0.0163605
0.210658	3730	17854	17902.9	-0.365604	-0.00547257
0.213227	3476	17994	17801.5	1.43521	0.0164164
0.215796	3087	17561	17698.4	-1.03683	-0.000124125
0.218365	2897	17466	17593.7	-0.966225	0.00745751
0.220934	2649	17342	17485.8	-1.09206	0.006848
0.223503	2508	17310	17375.5	-0.497547	0.0344126
0.226072	2254	17165	17263.2	-0.749555	0.0369258
0.228641	2158	17090	17149	-0.451525	0.0240721
0.23121	2037	17098	17033.8	0.491167	0.0425637
0.233779	1940	17158	16918.2	1.83098	0.0181077
0.236348	1862	16877	16802.2	0.575527	0.0426078
0.238917	1804	16562	16686	-0.963697	-0.00640105
0.241486	1646	16505	16570.3	-0.50797	0.0246016
0.244055	1702	16174	16455.3	-2.21207	-0.00131053
0.246624	1686	16265	16341.3	-0.598338	0.0143453
0.249193	1645	16188	16228.5	-0.318423	0.00249253
0.251762	1625	15868	16116.5	-1.97289	0.0163062
0.254331	1649	15991	16005.4	-0.114093	-0.0255031
0.2569	1626	15815	15896.3	-0.646713	-0.000288879
0.259469	1649	15819	15789.2	0.236971	-0.00529505
0.262038	1683	15389	15683.5	-2.37415	0.0252232
0.264607	1669	15474	15579.5	-0.848226	-0.0171595
0.267176	1665	15398	15477.3	-0.639364	0.00722324
0.269745	1691	15203	15376.9	-1.41015	0.0335945
0.272314	1727	15305	15278.3	0.215428	0.0217635
0.274883	1715	15107	15181.8	-0.608222	-0.017566
0.277452	1795	15017	15086.7	-0.568698	0.0311415
0.280021	1713	14873	14993.1	-0.984995	0.0154673
0.28259	1709	14858	14901.4	-0.355908	0.0303817
0.285159	1772	14734	14811.4	-0.637305	0.0285705
0.287728	1782	14593	14723.1	-1.07724	0.0301478
0.290297	1735	14663	14636.5	0.218634	0.0299481
0.292866	1782	14345	14550.7	-1.71781	-0.00981706
0.295435	1792	14343	14466.2	-1.02832	-0.00768519
0.298004	1718	14206	14383.4	-1.48849	0.0178019
0.300573	1739	14195	14302	-0.897926	0.000647237
0.303142	1753	14138	14221.6	-0.702859	0.0304357
0.305711	1757	14078	14142.7	-0.54488	0.000126339
0.30828	1714	13994	14064.8	-0.598562	0.0117085
0.310849	1692	14065	13987.6	0.652829	0.0352318
0.313418	1638	13998	13911.4	0.73173	0.0316842
0.315987	1667	13837	13836.6	0.00316304	0.017193
0.318556	1658	13818	13762.8	0.469257	0.0506916
0.321125	1657	13721	13689.7	0.267158	0.0113586
0.323694	1647	13423	13617	-1.67476	0.00706435
0.326263	1570	13346	13545	-1.7226	0.0159755
0.328832	1579	13360	13474	-0.986587	0.0434198
0.331401	1517	13462	13404.1	0.498685	0.00470477
0.33397	1534	13271	13335.2	-0.557549	-0.0141518
0.336539	1593	13173	13266.9	-0.818067	0.00521666
0.339108	1496	13105	13198.9	-0.820451	0.0176408
0.341677	1529	13137	13131.4	0.0484376	0.0438493
0.344246	1464	12769	13064.5	-2.61495	0.00625968
0.346815	1500	12809	12998.7	-1.67642	0.000737652
0.349384	1472	12848	12934.1	-0.759261	0.0227629
0.351953	1462	12879	12869.9	0.0802948	0.0303646
0.354522	1453	12881	12806.2	0.658691	-0.0162607
0.357091	1449	12687	12743.2	-0.49922	-0.0118129
0.35966	1430	12744	12681.1	0.557498	0.00215711
0.362229	1374	12609	12619.6	-0.094656	0.00369575
0.364798	1457	12610	12558.8	0.455712	0.0136141
0.367367	1426	12461	12498.8	-0.338174	0.0188166
0.369936	1454	12277	12439.4	-1.46559	0.0187993
0.372505	1412	12468	12380.4	0.784756	0.00154678
0.375074	1381	12242	12322	-0.722928	0.00391673
0.377643	1488	12111	12264.7	-1.39707	-0.00274232
0.380212	1459	12116	12208.5	-0.840123	0.052204
0.382781	1409	12079	12152.9	-0.672539	0.0557201
0.38535	1377	12130	12097.6	0.293981	0.0277118
0.387919	1414	12192	12043.1	1.34848	0.0281743
0.390488	1403	12058	11990	0.619177	0.00506322
0.393057	1478	12011	11937.6	0.670118	0.0320964
0.395626	1430	11899	11885.1	0.127609	-0.000727581
0.398195	1462	11814	11833	-0.174491	0.0269848
0.400764	1468	11731	11781.6	-0.467373	0.0170591
0.403333	1457	11812	11731.3	0.742258	-0.00859727
0.405902	1427	11895	11682	1.95253	0.000153226
0.408471	1515	11586	11633.4	-0.440159	0.00950547
0.41104	1407	11710	11585.4	1.15117	-0.00569564
0.413609	1461	11636	11538.2	0.906661	0.00924705
0.416178	1478	11510	11491.3	0.174477	0.0180361
0.418747	1499	11633	11445.1	1.74237	0.0385856
0.421316	1481	11322	11399.6	-0.728992	0.0478134
0.423885	1414	11220	11354.2	-1.2672	0.0197709
0.426454	1533	11332	11309.5	0.210914	0.0142133
0.429023	1446	11404	11265.8	1.29369	0.0299506
0.431592	1511	11318	11222.9	0.894121	0.0106866
0.434161	1531	11342	11180	1.52145	0.0292406
0.43673	1552	11302	11137.5	1.54757	0.0148216
0.439299	1604	11112	11095.8	0.15334	0.0259976
0.441868	1552	11216	11054.6	1.52362	0.023288
0.444437	1654	11126	11014.2	1.05974	0.0456346
0.447006	1561	10984	10974.7	0.088567	-0.00450081
0.449575	1639	10930	10936.2	-0.0589412	0.0259241
0.452144	1676	10993	10898.3	0.903656	-0.013974
0.454713	1606	10713	10861	-1.42976	0.00328448
0.457282	1747	10844	10824.3	0.188871	0.0561221
0.459851	1757	10965	10787.9	1.69082	0.0352269
0.46242	1740	10731	10752.5	-0.207161	0.0151409
0.464989	1744	10814	10717.5	0.927538	0.0218798
0.467558	1751	10756	10683.1	0.702758	0.0188909
0.470127	1744	10469	10650	-1.76923	-0.0164843
0.472696	1780	10681	10617.8	0.611645	0.0358113
0.475265	1688	10533	10585.8	-0.514037	0.0042409
0.477834	1660	10783	10554	2.20511	-0.0119563
0.480403	1761	10669	10522.6	1.41731	0.0366075
0.482972	1634	10691	10491.7	1.92772	0.0290833
0.485541	1675	10574	10461	1.09922	-0.00690717
0.48811	1659	10520	10429.7	0.880141	0.0364284
0.490679	1621	10596	10398.7	1.91625	0.0197447
0.493248	1671	10492	10368.3	1.20767	0.0175778
0.495817	1581	10344	10337.7	0.0623065	0.00924704
0.498386	1636	10589	10307.2	2.73846	0.0385328
0.500955	1585	10122	10276.9	-1.53971	0.0158598
0.503524	1445	10543	10246.8	2.88428	0.0233056
0.506093	1506	10334	10217	1.15101	0.0137166
0.508662	1391	10256	10187.2	0.679675	0.0099217
0.511231	1305	10108	10157.7	-0.49434	0.0332412
0.5138	1300	10048	10127.7	-0.795193	0.0189006
0.516369	1241	10221	10097	1.22622	-0.0148846
0.518938	1232	10208	10066.3	1.40247	-0.00210219
0.521507	1112	9952	10034.9	-0.83056	-0.0122152
0.524076	1096	9989	10002.7	-0.13696	-0.009095
0.526645	1072	10146	9970.35	1.74377	0.0200802
0.529214	1046	10035	9938	0.968336	-0.00732603
0.531783	1013	9830	9905.3	-0.759491	0.0013887
0.534352	977	9871	9871.95	-0.00955401	0.018727
0.536921	921	10018	9838.4	1.7944	0.000521673
0.53949	876	9753	9804.97	-0.526217	0.0296506
0.542059	853	9872	9771.58	1.01068	0.0448898
0.544628	793	9917	9738.16	1.79587	0.0465903
0.547197	750	9760	9704.55	0.561239	0.0229342
0.549766	747	9915	9670.61	2.45434	0.0175896
0.552335	742	9760	9636.48	1.25034	0.00165902
0.554904	700	9577	9602.21	-0.257607	0.0419897
0.557473	709	9794	9567.63	2.28742	0.00464435
0.560042	674	9558	9532.91	0.256684	-0.017446
0.562611	665	9803	9498.47	3.07578	0.0118534
0.56518	647	9485	9464.24	0.213129	0.0253952
0.567749	591	9443	9430.14	0.132332	0.0134548
0.570318	610	9251	9396.24	-1.51007	-0.00981578
0.572887	557	9478	9362.47	1.18672	-0.00305899
0.575456	583	9408	9328.85	0.815987	0.0150458
0.578025	455	9314	9295.2	0.194788	0.0293484
0.580594	487	9188	9261.52	-0.766954	0.0250834
0.583163	500	9335	9227.94	1.10805	0.00344096
0.585732	500	9161	9194.58	-0.350821	0.00857235
0.588301	476	9220	9161.06	0.613779	-0.00429337
0.59087	469	9190	9127.07	0.656475	0.0154624
0.593439	479	9207	9093.32	1.18472	0.040138
0.596008	481	9035	9060.22	-0.265303	-0.012218
0.598577	445	9153	9027.45	1.31232	-0.0048896
0.601146	401	9132	8994.8	1.43576	0.0128749
0.603715	409	9109	8962.39	1.53614	0.013026
0.606284	407	9015	8930.42	0.890831	0.0159028
0.608853	394	8835	8898.71	-0.677856	0.0191786
0.611422	385	8840	8866.85	-0.285528	0.0226563
0.613991	363	8893	8834.83	0.616853	0.00657446
0.61656	352	8824	8803.05	0.222995	-0.0212073
0.619129	322	8772	8771.58	0.00452523	0.0101945
0.621698	345	8586	8740.29	-1.66509	-0.00574932
0.624267	327	8950	8709.11	2.54627	-0.00298292
0.626836	312	8723	8678	0.481762	0.0111221
0.629405	323	8737	8646.9	0.963953	-0.0148464
0.631974	291	8498	8615.92	-1.27919	0.00242754
0.634543	303	8598	8585.28	0.137166	-0.0253237
0.637112	301	8541	8554.81	-0.149468	-0.00551029
0.639681	283	8488	8524.52	-0.396422	-0.00815469
0.64225	265	8595	8494.42	1.08486	0.00973807
0.644819	271	8482	8464.44	0.190673	-0.00445978
0.647388	265	8282	8434.74	-1.67831	0.0120766
0.649957	255	8420	8405.28	0.160415	0.00970279
0.652526	245	8546	8375.86	1.84041	0.0160202
0.655095	243	8516	8346.54	1.83637	-0.0111728
0.657664	240	8415	8317.45	1.0634	0.00393566
0.660233	239	8348	8288.58	0.650362	0.0296074
0.662802	229	8194	8259.83	-0.727205	-0.00407274
0.665371	203	8298	8231.21	0.733151	0.0269322
0.66794	183	8167	8202.8	-0.396151	0.00608714
0.670509	205	8193	8174.62	0.203069	-0.0170587
0.673078	209	8078	8146.65	-0.763836	0.014991
0.675647	203	8250	8118.75	1.445	0.00172439
0.678216	187	8203	8090.74	1.23943	0.02024
0.680785	195	8093	8062.81	0.335535	0.00212135
0.683354	181	8109	8035.28	0.81867	-0.022837
0.685923	155	8045	8008.1	0.411452	0.0160769
0.688492	184	7995	7981.04	0.156082	-0.00276175
0.691061	182	7950	7954.11	-0.0461213	-0.00121671
0.69363	162	7821	7927.38	-1.2029	-0.00302055
0.696199	143	7942	7900.66	0.463884	0.0256698
0.698768	164	7946	7874.02	0.807474	0.0354581
0.701337	187	7882	7847.77	0.385546	0.0287246
0.703906	161	7891	7821.77	0.779392	0.0131287
0.706475	170	7699	7795.71	-1.10213	0.0216694
0.709044	166	7866	7769.7	1.08579	0.0185324
0.711613	170	7748	7744.14	0.0438729	0.00463639
0.714182	147	7920	7718.95	2.25915	-0.00076015
0.716751	147	7623	7693.87	-0.811658	0.0060748
0.71932	143	7694	7668.94	0.285681	0.0412805
0.721889	167	7744	7644.24	1.13359	-0.0208915
0.724458	156	7598	7619.66	-0.248537	0.0408119
0.727027	144	7657	7595.1	0.707437	0.0148065
0.729596	144	7607	7570.6	0.417299	0.00294109
0.732165	158	7609	7546.38	0.717855	-0.0133301
0.734734	130	7538	7522.5	0.178476	0.0249815
0.737303	147	7536	7498.76	0.42903	0.00279869
0.739872	155	7465	7475.04	-0.116147	0.0193054
0.742441	127	7451	7451.53	-0.00611489	0.00934881
0.74501	128	7454	7428.19	0.298953	0.00259683
0.747579	119	7406	7404.91	0.0126811	0.00587343
0.750148	133	7316	7381.9	-0.770433	0.0146124
0.752717	107	7287	7359.07	-0.8443	-0.0279937
0.755286	135	7384	7336.22	0.556042	-0.0203836
0.757855	138	7445	7313.39	1.52527	-0.00493444
0.760424	106	7273	7290.74	-0.208059	0.014165
0.762993	110	7120	7268.22	-1.75662	0.0127531
0.765562	107	7374	7245.82	1.49266	0.0246685
0.768131	123	7273	7223.77	0.577308	0.0137412
0.7707	112	7236	7201.86	0.401303	0.0354613
0.773269	118	7181	7179.88	0.01327	0.0104235
0.775838	122	7393	7157.94	2.73383	0.0141354
0.778407	97	7133	7136.23	-0.0381978	-0.0418373
0.780976	128	7140	7114.75	0.298822	0.00623794
0.783545	122	7023	7093.42	-0.840271	0.00255918
0.786114	118	7052	7072.28	-0.241477	0.00458515
0.788683	85	7016	7051.22	-0.420424	-0.00295567
0.791252	97	6910	7030.23	-1.44641	-0.0229402
0.793821	91	7041	7009.55	0.374806	-0.0123028
0.79639	99	7036	6989.08	0.559416	0.00213839
0.798959	94	6873	6968.54	-1.15236	-0.00878396
0.801528	82	7104	6947.89	1.85216	0.00505625
0.804097	105	6968	6927.34	0.487096	-0.0130402
0.806666	80	6833	6906.97	-0.894811	-0.0103252
0.809235	83	6928	6886.77	0.495317	-0.00239339
0.811804	82	6712	6866.64	-1.88753	0.0157488
0.814373	91	6866	6846.64	0.233648	0.00449503
0.816942	95	6867	6826.82	0.484862	0.0306291
0.819511	90	6761	6807.02	-0.559694	-0.0518175
0.82208	75	6759	6787.28	-0.343958	0.00134692
0.824649	80	6803	6767.71	0.427908	0.0187688
0.827218	84	6752	6748.36	0.0442819	-0.0113106
0.829787	87	6816	6729.2	1.05137	0.00529712
0.832356	83	6601	6710.07	-1.34242	0.00759359
0.834925	86	6761	6690.93	0.852192	-0.0110334
0.837494	85	6619	6671.92	-0.65041	-0.00199685
0.840063	89	6738	6653.09	1.03435	-0.0153494
0.842632	68	6705	6634.42	0.861975	-0.0101825
0.845201	68	6683	6615.85	0.821427	0.0397324
0.84777	57	6646	6597.4	0.596152	0.0384911
0.850339	68	6697	6579.1	1.44071	-0.00328839
0.852908	82	6346	6560.85	-2.69708	-0.0146172
0.855477	76	6460	6542.56	-1.02726	-0.000706706
0.858046	50	6620	6524.26	1.17672	-0.00617406
0.860615	69	6591	6506.01	1.04682	-0.0115088
0.863184	46	6440	6488.01	-0.598213	0.018526
0.865753	84	6464	6470.27	-0.0779559	0.00837719
0.868322	52	6352	6452.52	-1.2612	-0.00462727
0.870891	68	6477	6434.73	0.525286	0.0112494
0.87346	63	6369	6416.99	-0.601281	0.0157775
0.876029	54	6395	6399.42	-0.0552096	0.0537355
0.878598	59	6501	6382.05	1.4753	0.0479023
0.881167	61	6383	6364.73	0.228734	0.0518029
0.883736	63	6318	6347.51	-0.371264	0.0104903
0.886305	56	6313	6330.37	-0.218636	0.00387396
0.888874	71	6328	6313.26	0.185292	0.00869227
0.891443	48	6263	6296.27	-0.420362	0.00117186
0.894012	41	6355	6279.42	0.948035	0.0318032
0.896581	54	6371	6262.67	1.35725	0.00139693
0.89915	43	6267	6246.03	0.264864	-0.000527621
0.901719	56	6220	6229.5	-0.120499	0.0140284
0.904288	50	6209	6212.89	-0.049369	-0.000667656
0.906857	45	6212	6196.29	0.199305	0.0158145
0.909426	43	6079	6179.82	-1.29311	0.0218261
0.911995	45	6312	6163.46	1.86959	-0.0151233
0.914564	46	6173	6147.25	0.327696	0.0248096
0.917133	42	6087	6131.11	-0.565409	0.0104548
0.919702	36	6049	6114.99	-0.848466	0.0157667
0.922271	49	6196	6098.93	1.23318	0.0118914
0.92484	32	5995	6082.98	-1.13631	-0.00420547
0.927409	43	6004	6067.13	-0.814694	-0.00221975
0.929978	37	5949	6051.3	-1.32632	-0.00477209
0.932547	33	6145	6035.56	1.39609	0.036407
0.935116	39	6130	6019.92	1.40597	-0.0136798
0.937685	29	5954	6004.32	-0.652175	-0.0300366
0.940254	38	5866	5988.82	-1.60362	0.00359088
0.942823	36	5970	5973.38	-0.0436804	0.0122003
0.945392	40	6121	5957.99	2.08354	-0.00513971
0.947961	43	5848	5942.68	-1.2381	-0.00163171
0.95053	40	5914	5927.43	-0.174652	-0.0409201
0.953099	51	5929	5912.29	0.216955	-0.019733
0.955668	34	5983	5897.27	1.10832	-0.0164882
0.958237	30	5877	5882.37	-0.070056	-0.0360761
0.960806	31	5832	5867.57	-0.465746	0.00727296
0.963375	33	5795	5852.89	-0.760398	-0.0032858
0.965944	31	5818	5838.29	-0.266009	-0.0362727
0.968513	33	5698	5823.65	-1.66451	-0.00199928
0.971082	28	5839	5808.98	0.392819	-0.00399269
0.973651	35	5818	5794.4	0.309379	-0.00542842
0.97622	36	5784	5779.91	0.0537637	-0.0192666
0.978789	29	5817	5765.5	0.675233	-0.0140127
0.981358	36	5740	5751.15	-0.147162	-0.0320663
0.983927	37	5974	5736.87	3.06802	0.0164742
0.986496	20	5844	5722.71	1.5866	0.00635636
0.989065	30	5694	5708.63	-0.193828	0.00034253
0.991634	29	5694	5694.59	-0.00776502	-0.0512722
0.994203	26	5733	5680.67	0.691189	0.0235583
0.996772	28	5744	5666.77	1.019	-0.0201447
0.999341	21	5617	5652.85	-0.478296	0.00807144
1.00191	28	5660	5639.01	0.278945	-0.00568583
1.00448	17	5704	5625.27	1.04247	-0.0100841
1.00705	25	5632	5611.58	0.272161	0.0323333
1.00962	30	5575	5597.92	-0.307025	0.0159664
1.01219	22	5645	5584.33	0.807544	0.023145
1.01476	23	5476	5570.78	-1.28081	-0.010618
1.01732	25	5490	5557.26	-0.907822	0.0100694
1.01989	30	5444	5543.87	-1.35359	-0.00632115
1.02246	20	5535	5530.58	0.0593504	-0.0185982
1.02503	30	5521	5517.31	0.0495947	0.0124584
1.0276	16	5451	5504.09	-0.71912	0.0303165
1.03017	27	5429	5490.98	-0.841245	-0.00291494
1.03274	18	5466	5477.94	-0.161498	-0.00431638
1.03531	25	5516	5464.94	0.687462	-0.0279895
1.03788	22	5506	5451.99	0.727904	0.00437937
1.04045	14	5535	5439.06	1.28949	-0.00497467
1.04301	18	5485	5426.2	0.793894	-0.0199684
1.04558	16	5390	5413.4	-0.318721	0.00535161
1.04815	12	5413	5400.68	0.167503	0.00747643
1.05072	16	5351	5387.98	-0.505499	0.00228855
1.05329	19	5316	5375.28	-0.813024	0.0314526
1.05586	22	5371	5362.64	0.11409	-0.00971465
1.05843	20	5380	5350.04	0.408474	0.0378876
1.061	19	5447	5337.47	1.48401	-0.00471174
1.06357	16	5274	5325	-0.70227	-0.0119662
1.06614	12	5251	5312.64	-0.85064	0.00434813
1.0687	12	5285	5300.37	-0.211391	0.0118935
1.07127	17	5346	5288.14	0.791313	-0.0208536
1.07384	13	5302	5275.95	0.357821	0.00874226
1.07641	13	5260	5263.76	-0.0518	-0.00796938
1.07898	10	5292	5251.58	0.55569	0.00990503
1.08155	26	5202	5239.46	-0.51939	0.0309887
1.08412	19	5261	5227.43	0.462836	-0.00592311
1.08669	14	5301	5215.44	1.17515	0.0368437
1.08926	15	5290	5203.47	1.18975	0.0130348
1.09183	13	5228	5191.59	0.503497	0.00607511
1.09439	22	5148	5179.88	-0.444274	0.04025
1.09696	11	5244	5168.19	1.04692	0.00302284
1.09953	13	5181	5156.48	0.340607	0.00569752
1.1021	15	5237	5144.81	1.27398	-0.0158828
1.10467	11	5082	5133.21	-0.718379	0.0385603
1.10724	10	5140	5121.69	0.255379	-0.00730118
1.10981	10	5024	5110.17	-1.21567	0.00806209
1.11238	15	5075	5098.68	-0.332418	0.00131592
1.11495	10	5136	5087.25	0.680179	0.0128688
1.11752	11	4975	5075.85	-1.42978	-0.0103773
1.12008	9	5031	5064.46	-0.471804	0.00994293
1.12265	16	5123	5053.15	0.975844	0.00343371
1.12522	13	5036	5041.91	-0.083338	0.0416647
1.12779	11	5103	5030.71	1.01203	-0.00800137
1.13036	11	4971	5019.52	-0.688189	-0.0113412
1.13293	10	4971	5008.4	-0.530517	0.0062756
1.1355	10	4993	4997.38	-0.0619359	0.00142946
1.13807	13	4842	4986.39	-2.075	0.000632963
1.14064	17	5060	4975.42	1.18907	-0.00888572
1.14321	7	4992	4964.48	0.389497	-0.00169154
1.14577	11	4916	4953.58	-0.535977	0.00408966
1.14834	7	4904	4942.73	-0.553088	-0.0091686
1.15091	9	4880	4931.98	-0.744084	0.0122529
1.15348	8	4917	4921.27	-0.0609296	-0.0179851
1.15605	9	4800	4910.56	-1.59576	0.0100775
1.15862	7	5036	4899.87	1.91833	0.0090792
1.16119	12	4860	4889.21	-0.418992	-0.014844
1.16376	12	4810	4878.6	-0.989071	0.0350898
1.16633	10	4845	4868.03	-0.330894	0.00121269
1.1689	7	4709	4857.51	-2.16411	-0.0108523
1.17146	7	4842	4847.03	-0.0723042	0.0126178
1.17403	7	4765	4836.64	-1.03778	0.0103776
1.1766	11	4866	4826.3	0.569166	0.0043912
1.17917	6	4885	4815.97	0.987674	-0.00425217
1.18174	9	4901	4805.65	1.36203	0.0142375
1.18431	9	4825	4795.36	0.426758	0.00228374
1.18688	15	4921	4785.13	1.93688	0.00491043
1.18945	19	4819	4774.95	0.634521	0.0206202
1.19202	15	4531	4764.8	-3.47337	0.0447343
1.19459	8	4746	4754.7	-0.126225	0.0153982
1.19715	5	4924	4744.66	2.5557	0.0160347
1.19972	14	4707	4734.74	-0.40436	0.0193379
1.20229	10	4688	4724.9	-0.538957	0.0118484
1.20486	11	4807	4715.05	1.32622	0.0327447
1.20743	13	4556	4705.14	-2.20954	-0.0081503
1.21	9	4720	4695.26	0.360136	0.00472788
1.21257	7	4686	4685.46	0.00783911	-0.0322969
1.21514	11	4757	4675.71	1.1786	-0.0550087
1.21771	8	4771	4666	1.52014	0.0234724
1.22028	5	4662	4656.33	0.0829978	-0.0110344
1.22284	11	4576	4646.67	-1.04463	-0.0290875
1.22541	7	4635	4637.02	-0.0296924	-0.0194682
1.22798	14	4593	4627.43	-0.508061	-0.0133658
1.23055	6	4625	4617.85	0.105091	-0.0018537
1.23312	12	4556	4608.3	-0.774884	0.0113561
1.23569	10	4570	4598.81	-0.426159	-0.00474888
1.23826	8	4693	4589.38	1.51264	0.00154238
1.24083	6	4591	4579.99	0.162561	-0.00533902
1.2434	6	4531	4570.61	-0.588518	-0.0162076
1.24597	10	4500	4561.29	-0.913716	0.0312721
1.24853	7	4663	4552.01	1.62543	-0.0284393
1.2511	10	4556	4542.72	0.19675	0.0179312
1.25367	10	4570	4533.44	0.540786	0.00769717
1.25624	5	4491	4524.21	-0.495583	0.00632442
1.25881	4	4471	4515.04	-0.658577	0.0187162
1.26138	5	4530	4505.9	0.3581	0.0285025
1.26395	8	4600	4496.81	1.52142	0.0153792
1.26652	7	4496	4487.75	0.123031	-0.00886844
1.26909	7	4520	4478.67	0.614675	0.00810546
1.27166	5	4582	4469.61	1.66038	0.00464052
1.27422	6	4526	4460.6	0.972185	-0.00207901
1.27679	12	4476	4451.64	0.364064	0.00444095
1.27936	5	4417	4442.73	-0.387125	0.0177877
1.28193	10	4516	4433.83	1.22269	-0.00755562
1.2845	6	4543	4424.95	1.75137	0.00190313
1.28707	4	4444	4416.14	0.417919	-0.0111987
1.28964	11	4496	4407.38	1.32167	-0.00476156
1.29221	6	4388	4398.64	-0.160581	-0.0320069
1.29478	7	4405	4389.93	0.227109	0.0290308
1.29735	3	4487	4381.22	1.57918	0.0239306
1.29991	8	4363	4372.54	-0.144489	-0.0257558
1.30248	6	4416	4363.93	0.783544	-0.00881038
1.30505	5	4332	4355.34	-0.354612	-0.00604595
1.30762	4	4494	4346.75	2.19655	-0.00647502
1.31019	6	4370	4338.18	0.481331	0.00233902
1.31276	11	4341	4329.67	0.172031	0.0298088
1.31533	6	4394	4321.18	1.09857	0.0184278
1.3179	8	4344	4312.7	0.474879	0.00172438
1.32047	5	4299	4304.25	-0.0800264	0.00137325
1.32304	8	4355	4295.86	0.896136	0.00327303
1.3256	11	4232	4287.53	-0.853665	0.0350036
1.32817	7	4285	4279.22	0.0882727	0.000843028
1.33074	6	4126	4270.92	-2.25615	-0.00796967
1.33331	4	4252	4262.64	-0.163196	-0.00923309
1.33588	5	4119	4254.42	-2.11005	0.0247179
1.33845	4	4244	4246.25	-0.0345453	0.0112768
1.34102	7	4261	4238.08	0.351099	-0.0185687
1.34359	7	4142	4229.91	-1.36591	0.0250015
1.34616	7	4174	4221.75	-0.739037	0.00899924
1.34873	11	4152	4213.61	-0.95614	-0.016078
1.35129	1	4207	4205.51	0.0229606	-0.000120477
1.35386	7	4127	4197.46	-1.09683	0.0208681
1.35643	5	4208	4189.45	0.285942	0.0052092
1.359	7	4216	4181.49	0.531471	-0.0107419
1.36157	6	4269	4173.55	1.46094	0.00865048
1.36414	6	4206	4165.58	0.623203	0.0107825
1.36671	8	4219	4157.65	0.944488	-0.0148138
1.36928	11	4166	4149.76	0.25156	-0.0110611
1.37185	4	4105	4141.91	-0.576051	0.00920086
1.37442	2	4090	4134.08	-0.689195	0.00201763
1.37698	8	4049	4126.27	-1.2144	0.0328562
1.37955	1	4102	4118.53	-0.258142	-0.0127977
1.38212	3	4011	4110.82	-1.57617	-0.0236902
1.38469	4	4172	4103.08	1.06707	-0.0195639
1.38726	4	4011	4095.34	-1.33175	0.0158856
1.38983	6	4130	4087.65	0.658991	-0.00620519
1.3924	7	4038	4079.95	-0.660228	0.0320833
1.39497	5	4021	4072.28	-0.808712	-0.01977
1.39754	2	3919	4064.65	-2.32661	-0.0261954
1.40011	0	4172	4057.06	1.77954	-0.0428304
1.40267	5	3962	4049.51	-1.39034	-0.00744041
1.40524	2	4066	4042	0.376304	-0.0172138
1.40781	5	3893	4034.5	-2.26778	0.00475785
1.41038	4	3876	4026.97	-2.42487	0.0193693
1.41295	5	3988	4019.46	-0.498139	-0.00476987
1.41552	4	4053	4012	0.644068	-0.0127444
1.41809	3	4006	4004.57	0.0226308	0.0198408
1.42066	6	3998	3997.17	0.0130701	-0.0149431
1.42323	4	4078	3989.81	1.38098	0.0108413
1.4258	5	3993	3982.48	0.166559	0.0144273
1.42836	3	4012	3975.15	0.58176	0.00659727
1.43093	9	3994	3967.85	0.413726	-0.010655
1.4335	4	3903	3960.59	-0.921856	0.0416218
1.43607	6	3959	3953.35	0.089736	-0.0234053
1.43864	6	3905	3946.13	-0.658152	0.00980301
1.44121	6	3828	3938.94	-1.7931	0.0186496
1.44378	7	3910	3931.8	-0.348594	-0.00632421
1.44635	11	3973	3924.67	0.766831	-0.0243486
1.44892	3	3869	3917.55	-0.780594	-0.0116464
1.45149	5	4058	3910.47	2.3159	0.0179574
1.45405	3	3958	3903.41	0.867662	-0.0139367
1.45662	2	3772	3896.41	-2.02564	0.00117012
1.45919	6	3916	3889.43	0.424646	-0.0045815
1.46176	4	3834	3882.42	-0.782036	0.00257765
1.46433	7	3893	3875.42	0.28174	-0.0104674
1.4669	8	3884	3868.43	0.249904	0.0111472
1.46947	5	3826	3861.46	-0.573216	0.0212464
1.47204	1	3916	3854.53	0.982294	0.0382435
1.47461	6	3847	3847.64	-0.0102617	0.0173982
1.47718	4	3892	3840.79	0.820858	0.0105648
1.47974	8	3860	3833.97	0.418901	0.0354066
1.48231	3	3917	3827.14	1.43584	0.0171185
1.48488	4	3813	3820.3	-0.118181	0.00421742
1.48745	4	3829	3813.5	0.250529	0.02251
1.49002	7	3800	3806.74	-0.109365	0.000460871
1.49259	5	3875	3800.01	1.20463	-0.054509
1.49516	9	3757	3793.28	-0.591898	-0.0267072
1.49773	3	3787	3786.56	0.00720061	-0.00263449
1.5003	5	3697	3779.87	-1.36297	-0.0102875
1.50287	8	3737	3773.22	-0.592569	-0.00831922
1.50543	3	3749	3766.61	-0.287634	-0.0152829
1.508	7	3787	3760.02	0.438443	0.0180756
1.51057	5	3709	3753.42	-0.7293	0.0236572
1.51314	4	3720	3746.84	-0.440117	-0.00911485
1.51571	2	3754	3740.3	0.223584	-0.0012202
1.51828	5	3700	3733.77	-0.555103	0.0151156
1.52085	5	3695	3727.26	-0.530678	-0.033956
1.52342	2	3798	3720.77	1.25324	-0.0244948
1.52599	5	3750	3714.27	0.583524	-0.000872775
1.52856	6	3632	3707.78	-1.25743	0.00439767
1.53112	6	3639	3701.33	-1.03333	-0.0124773
1.53369	3	3724	3694.91	0.476747	-0.0199679
1.53626	5	3642	3688.48	-0.770268	0.0257922
1.53883	5	3627	3682.1	-0.914943	-0.00120099
1.5414	3	3610	3675.76	-1.09449	0.0060309
1.54397	6	3689	3669.43	0.322245	0.00483524
1.54654	8	3692	3663.1	0.475682	0.0348884
1.54911	1	3595	3656.79	-1.03058	0.0281272
1.55168	4	3686	3650.5	0.584667	-0.0231146
1.55425	1	3627	3644.23	-0.286071	0.0236243
1.55681	3	3553	3638	-1.42608	0.00794193
1.55938	5	3630	3631.8	-0.0297955	-0.0198285
1.56195	1	3572	3625.57	-0.89627	0.0253903
1.56452	2	3516	3619.34	-1.74283	0.0319415
1.56709	3	3544	3613.13	-1.16125	0.0113367
1.56966	5	3642	3606.96	0.580676	0.00958032
1.57223	3	3608	3600.81	0.119724	0.0274843
1.5748	4	3584	3594.66	-0.178004	0.0197369
1.57737	2	3518	3588.52	-1.18895	-0.00717031
1.57994	3	3554	3582.42	-0.476803	0.0153476
1.5825	7	3517	3576.36	-1.00094	0.0482987
1.58507	3	3679	3570.31	1.79196	-0.011728
1.58764	3	3617	3564.27	0.876802	0.0140486
1.59021	5	3628	3558.23	1.1583	-0.00874116
1.59278	2	3490	3552.24	-1.05349	0.00669574
1.59535	4	3493	3546.28	-0.901474	0.0515943
1.59792	3	3524	3540.32	-0.274877	0.0256819
1.60049	4	3560	3534.37	0.429566	-0.0022014
1.60306	7	3669	3528.44	2.32051	0.0268233
1.60563	1	3475	3522.52	-0.806161	0.0318363
1.60819	3	3472	3516.62	-0.757278	0.0401078
1.61076	5	3448	3510.74	-1.06846	0.0221181
1.61333	7	3468	3504.9	-0.626539	0.0453295
1.6159	3	3527	3499.07	0.470238	0.0329022
1.61847	6	3479	3493.23	-0.241309	0.0405561
1.62104	3	3455	3487.41	-0.551421	0.0384719
1.62361	1	3397	3481.64	-1.45227	0.0214437
1.62618	5	3420	3475.9	-0.955835	0.0383188
1.62875	1	3437	3470.16	-0.565552	0.013753
1.63132	3	3404	3464.43	-1.03575	0.00337614
1.63388	3	3340	3458.69	-2.05378	0.0233956
1.63645	2	3450	3452.97	-0.0504976	0.037111
1.63902	0	3487	3447.26	0.672909	-0.00497856
1.64159	5	3403	3441.57	-0.661159	-0.0114563
1.64416	2	3378	3435.89	-0.996094	-0.00723026
1.64673	5	3433	3430.24	0.0471099	0.0235474
1.6493	3	3353	3424.58	-1.23621	0.0179617
1.65187	2	3505	3418.94	1.45356	-0.00300185
1.65444	6	3463	3413.34	0.843808	-0.00275041
1.65701	8	3325	3407.77	-1.43536	-0.00505546
1.65957	2	3300	3402.21	-1.77929	0.0114606
1.66214	3	3420	3396.66	0.399103	0.00192999
1.66471	3	3424	3391.12	0.561851	-0.0101837
1.66728	3	3367	3385.64	-0.321318	0.00707583
1.66985	3	3405	3380.19	0.425227	-0.0244517
1.67242	4	3352	3374.7	-0.392146	0.0154694
1.67499	4	3390	3369.22	0.35687	0.0232
1.67756	3	3293	3363.76	-1.23307	0.00798607
1.68013	1	3304	3358.31	-0.944874	0.00644999
1.6827	3	3381	3352.88	0.483529	0.00379247
1.68526	6	3426	3347.48	1.34145	-0.042446
1.68783	6	3324	3342.1	-0.313871	-0.00280938
1.6904	3	3242	3336.71	-1.66331	0.009886
1.69297	3	3354	3331.32	0.391662	0.0170447
1.69554	3	3243	3325.97	-1.4569	-0.0353833
1.69811	6	3261	3320.67	-1.04485	0.00539514
1.70068	3	3333	3315.38	0.305222	-0.0143114
1.70325	3	3330	3310.08	0.345209	0.0118093
1.70582	3	3351	3304.78	0.798428	0.00936254
1.70839	9	3415	3299.51	1.97625	0.0146198
1.71095	0	3277	3294.27	-0.301698	-0.00725776
1.71352	3	3205	3289.03	-1.48428	0.0323507
1.71609	6	3215	3283.79	-1.21316	-0.038144
1.71866	4	3249	3278.59	-0.519141	0.00150421
1.72123	4	3237	3273.42	-0.640134	-0.00984275
1.7238	4	3219	3268.22	-0.86751	-0.0209284
1.72637	6	3223	3263.04	-0.705263	-0.0199766
1.72894	2	3271	3257.9	0.229031	0.0187564
1.73151	3	3262	3252.77	0.161577	-0.0140173
1.73408	4	3176	3247.65	-1.27133	-0.0014335
1.73664	4	3218	3242.55	-0.432733	0.0237303
1.73921	4	3298	3237.46	1.05416	-0.00279565
1.74178	6	3263	3232.37	0.536294	0.00646535
1.74435	3	3168	3227.28	-1.05324	0.0103418
1.74692	4	3214	3222.22	-0.145062	-0.00143809
1.74949	5	3296	3217.18	1.37286	0.0267327
1.75206	2	3255	3212.17	0.75078	0.00899661
1.75463	6	3226	3207.17	0.331592	0.026175
1.7572	3	3155	3202.16	-0.839689	0.0592806
1.75977	6	3193	3197.18	-0.073981	0.0268005
1.76233	7	3146	3192.21	-0.823796	0.0027759
1.7649	7	3088	3187.24	-1.78591	-0.0053089
1.76747	2	3183	3182.3	0.0124022	0.0238212
1.77004	3	3166	3177.37	-0.202117	0.0297693
1.77261	4	3082	3172.48	-1.62975	0.012451
1.77518	5	3211	3167.62	0.76561	0.0148667
1.77775	5	3157	3162.75	-0.102332	0.00749962
1.78032	5	3185	3157.86	0.480972	-0.00416433
1.78289	4	3163	3152.97	0.178368	-0.00652393
1.78546	1	3073	3148.11	-1.35496	-0.00278697
1.78802	5	3113	3143.28	-0.542713	0.0203739
1.79059	6	3137	3138.47	-0.0261843	0.0219792
1.79316	3	3091	3133.66	-0.767366	0.0314044
1.79573	5	3254	3128.85	2.19396	0.00017614
1.7983	1	3086	3124.03	-0.684635	0.00114732
1.80087	2	3098	3119.26	-0.381964	0.0152719
1.80344	4	3170	3114.51	0.985569	-0.00035699
1.80601	5	3079	3109.76	-0.554373	-0.00188341
1.80858	6	3054	3105.01	-0.923103	0.0139967
1.81115	1	3048	3100.25	-0.946484	0.00357489
1.81371	6	3070	3095.51	-0.460402	0.0163574
1.81628	1	3027	3090.8	-1.15967	-0.0266559
1.81885	2	3024	3086.13	-1.12987	-0.0151423
1.82142	9	3130	3081.46	0.867582	-0.00428293
1.82399	2	3050	3076.79	-0.48506	0.0214985
1.82656	3	3063	3072.13	-0.164947	-0.0206191
1.82913	3	3050	3067.46	-0.316101	0.0115388
1.8317	2	3085	3062.82	0.399282	0.00151665
1.83427	6	3020	3058.23	-0.695732	-0.0178867
1.83684	1	3012	3053.63	-0.758476	-0.0345493
1.8394	5	2926	3049.01	-2.27414	0.00710406
1.84197	3	2969	3044.41	-1.38397	-0.0308978
1.84454	5	3014	3039.83	-0.470516	0.0165456
1.84711	6	3055	3035.27	0.356944	0.00599251
1.84968	4	2946	3030.71	-1.56074	0.0194604
1.85225	5	2992	3026.17	-0.624728	0.00968234
1.85482	5	2969	3021.65	-0.96623	0.00857187
1.85739	3	2975	3017.15	-0.772811	-0.0276789
1.85996	3	3126	3012.67	2.02693	0.00697495
1.86253	5	3048	3008.2	0.720981	0.0129256
1.86509	2	3029	3003.73	0.459125	-0.00525615
1.86766	5	2988	2999.27	-0.206237	0.013199
1.87023	4	2965	2994.81	-0.547426	0.0247684
1.8728	3	3006	2990.36	0.285303	-0.0264793
1.87537	3	2971	2985.92	-0.273743	0.00247747
1.87794	2	2976	2981.49	-0.100659	0.00311431
1.88051	5	2912	2977.08	-1.20608	0.00627872
1.88308	2	2902	2972.69	-1.31215	0.0260945
1.88565	5	2899	2968.29	-1.28686	-0.0354759
1.88822	4	3015	2963.89	0.930792	-0.0112668
1.89078	4	2979	2959.51	0.357049	0.00533297
1.89335	4	2864	2955.15	-1.70325	-0.0169593
1.89592	1	2962	2950.8	0.205763	0.0134686
1.89849	5	2820	2946.47	-2.38162	0.000572035
1.90106	6	2843	2942.16	-1.85967	0.00807049
1.90363	2	2966	2937.85	0.516877	0.00624313
1.9062	7	2964	2933.54	0.559519	0.0112523
1.90877	4	2834	2929.23	-1.78882	-0.00041377
1.91134	2	2815	2924.96	-2.07249	0.00677001
1.91391	7	2939	2920.7	0.337498	0.00774068
1.91647	2	2892	2916.45	-0.45467	-0.00803092
1.91904	4	2830	2912.22	-1.54565	-0.00243134
1.92161	1	2951	2907.99	0.791744	0.0332781
1.92418	4	2834	2903.76	-1.31044	0.0112016
1.92675	2	2918	2899.56	0.341431	0.0287575
1.92932	6	2898	2895.35	0.0492652	0.0333235
1.93189	1	2925	2891.13	0.626182	0.0568687
1.93446	3	2865	2886.93	-0.40964	0.0112156
1.93703	6	2890	2882.73	0.135171	0.0140907
1.9396	1	2907	2878.57	0.527372	0.0169243
1.94216	3	2892	2874.41	0.327028	-0.00480055
1.94473	9	2885	2870.25	0.274625	0.00877746
1.9473	3	2770	2866.11	-1.82612	0.00289757
1.94987	7	2844	2861.99	-0.337375	-0.0343201
1.95244	4	2817	2857.86	-0.769786	-0.0257648
1.95501	1	2786	2853.76	-1.28374	-0.00876248
1.95758	3	2753	2849.7	-1.84304	-0.00333075
1.96015	5	2811	2845.64	-0.653442	0.0540373
1.96272	9	2796	2841.6	-0.862317	0.0246442
1.96529	3	2769	2837.53	-1.30238	0.0177532
1.96785	1	2825	2833.45	-0.158963	-0.00697687
1.97042	4	2870	2829.39	0.758097	0.00755827
1.97299	2	2826	2825.38	0.0116329	-0.019867
1.97556	1	2800	2821.4	-0.40448	-0.0207931
1.97813	0	2772	2817.39	-0.86204	-0.0210043
1.9807	7	2759	2813.35	-1.03479	0.0136195
1.98327	1	2767	2809.34	-0.804933	-0.0202807
1.98584	3	2746	2805.33	-1.13221	0.0114336
1.98841	0	2777	2801.31	-0.461223	-0.00889977
1.99098	5	2734	2797.31	-1.21084	0.00687712
1.99354	2	2779	2793.36	-0.272395	0.0149996
1.99611	3	2751	2789.4	-0.732157	0.0240381
1.99868	1	2715	2785.43	-1.35172	-0.00194692
2.00125	1	2875	2781.48	1.74421	-0.00621188
2.00382	2	2734	2777.55	-0.832907	-0.0222974
2.00639	4	2797	2773.63	0.441844	-0.0295517
2.00896	5	2663	2769.71	-2.0679	-0.0265393
2.01153	1	2706	2765.79	-1.14934	0.00103245
2.0141	3	2799	2761.87	0.701851	-0.00497094
2.01667	5	2615	2757.98	-2.79592	0.0323798
2.01923	0	2749	2754.12	-0.0976452	0.023157
2.0218	3	2752	2750.27	0.0329681	-0.0030573
2.02437	4	2663	2746.41	-1.61628	-0.0311394
2.02694	5	2794	2742.57	0.973061	0.00521842
2.02951	6	2739	2738.73	0.0050661	0.00489517
2.03208	2	2762	2734.89	0.51585	-0.0145223
2.03465	2	2736	2731.06	0.0943623	-0.0296785
2.03722	4	2660	2727.27	-1.30433	-0.00413632
2.03979	6	2703	2723.51	-0.394426	0.00864822
2.04236	2	2620	2719.74	-1.94867	0.00770314
2.04492	3	2672	2715.96	-0.850398	0.00715025
2.04749	2	2681	2712.17	-0.602049	-0.0210859
2.05006	2	2703	2708.43	-0.104352	-0.0216632
2.05263	4	2677	2704.69	-0.535239	0.00733349
2.0552	4	2669	2700.95	-0.618395	-0.0150597
2.05777	7	2620	2697.2	-1.50823	0.00424577
2.06034	2	2722	2693.46	0.547123	0.0176349
2.06291	2	2721	2689.72	0.599573	-0.0101815
2.06548	3	2721	2686.02	0.670629	0.0202197
2.06805	5	2688	2682.34	0.109102	-0.0240435
2.07061	2	2655	2678.68	-0.459599	-0.000341204
2.07318	7	2606	2674.99	-1.35154	0.0132432
2.07575	3	2703	2671.3	0.609713	0.0196386
2.07832	3	2673	2667.63	0.103784	0.00834025
2.08089	2	2789	2663.98	2.36728	0.0142448
2.08346	3	2709	2660.34	0.934852	-0.000723587
2.08603	2	2655	2656.73	-0.0335129	-0.0153113
2.0886	3	2685	2653.1	0.61556	0.0104115
2.09117	2	2751	2649.47	1.93578	0.0188664
2.09374	5	2612	2645.84	-0.662094	0.020555
2.0963	2	2647	2642.22	0.0929698	-0.000829602
2.09887	7	2620	2638.6	-0.363464	-0.00338176
2.10144	3	2652	2635	0.330127	-0.0146804
2.10401	2	2581	2631.41	-0.992305	-0.0168704
2.10658	2	2562	2627.84	-1.30077	0.027238
2.10915	4	2555	2624.29	-1.37071	0.0521066
2.11172	4	2686	2620.75	1.25894	0.0367653
2.11429	3	2631	2617.21	0.268875	-0.0132111
2.11686	3	2612	2613.65	-0.032216	-0.0122059
2.11943	0	2609	2610.1	-0.0214896	-0.0344966
2.12199	2	2585	2606.57	-0.424345	0.0161983
2.12456	3	2590	2603.06	-0.2567	-0.0400827
2.12713	1	2566	2599.55	-0.662397	0.00319967
2.1297	4	2628	2596.03	0.623548	0.0031989
2.13227	3	2603	2592.51	0.205703	-0.0212748
2.13484	3	2579	2589	-0.196836	-0.022697
2.13741	4	2555	2585.5	-0.603423	-0.0120553
2.13998	4	2563	2582.01	-0.37559	0.0252544
2.14255	1	2566	2578.55	-0.247757	-0.00685603
2.14512	1	2588	2575.1	0.253665	-0.036213
2.14768	5	2621	2571.65	0.963974	-0.00664179
2.15025	4	2583	2568.22	0.290817	0.0167423
2.15282	2	2526	2564.79	-0.771778	-0.0284865
2.15539	4	2506	2561.34	-1.10542	-0.0286479
2.15796	3	2499	2557.9	-1.17823	0.0542194
2.16053	2	2525	2554.5	-0.587106	0.0145843
2.1631	0	2647	2551.11	1.86383	-0.0156648
2.16567	4	2598	2547.71	0.986663	-0.0197551
2.16824	2	2617	2544.32	1.42066	-0.00701508
2.17081	2	2462	2540.94	-1.59098	-0.0334153
2.17337	7	2572	2537.54	0.679397	0.0392785
2.17594	2	2567	2534.15	0.648328	-0.0122662
2.17851	3	2476	2530.79	-1.10102	-0.000931575
2.18108	3	2561	2527.42	0.663512	0.000745779
2.18365	2	2597	2524.08	1.43084	0.00352245
2.18622	1	2594	2520.77	1.43778	-0.0198187
2.18879	3	2572	2517.45	1.07567	0.0262672
2.19136	2	2442	2514.12	-1.45944	0.00520013
2.19393	2	2660	2510.8	2.89285	0.010427
2.1965	2	2487	2507.47	-0.410551	-0.0331871
2.19906	2	2531	2504.15	0.533655	-0.016978
2.20163	2	2475	2500.85	-0.519553	0.00845925
2.2042	3	2524	2497.55	0.526502	-0.00633369
2.20677	3	2493	2494.25	-0.0251231	-0.00930317
2.20934	2	2502	2490.97	0.220566	0.00880334
2.21191	1	2583	2487.69	1.87539	-0.0166082
2.21448	3	2409	2484.42	-1.53658	0.0101687
2.21705	1	2423	2481.17	-1.18166	-0.0181537
2.21962	3	2417	2477.92	-1.23916	-0.013234
2.22219	1	2381	2474.67	-1.91961	-0.00454742
2.22475	3	2392	2471.42	-1.62387	-0.0106324
2.22732	1	2470	2468.18	0.036553	-0.00109411
2.22989	2	2481	2464.95	0.322154	-0.034029
2.23246	1	2496	2461.73	0.685925	-0.0204166
2.23503	4	2423	2458.52	-0.721516	-0.0666072
2.2376	2	2372	2455.31	-1.71053	-0.0361189
2.24017	4	2463	2452.1	0.219575	-0.0165553
2.24274	4	2433	2448.9	-0.322332	-0.0150947
2.24531	3	2458	2445.71	0.247852	-0.00363492
2.24788	1	2505	2442.54	1.24788	0.0152384
2.25044	7	2426	2439.38	-0.271742	-0.0107188
2.25301	4	2352	2436.24	-1.73704	-0.0463083
2.25558	1	2375	2433.11	-1.19239	0.0249847
2.25815	3	2379	2429.96	-1.04485	0.0131777
2.26072	0	2331	2426.83	-1.98483	-0.0135142
2.26329	1	2421	2423.73	-0.0555527	-0.0144468
2.26586	1	2439	2420.63	0.372023	-0.0235927
2.26843	4	2382	2417.5	-0.727389	0.020976
2.271	0	2390	2414.37	-0.498552	-0.0180677
2.27357	2	2451	2411.24	0.803134	0.0254679
2.27613	0	2439	2408.11	0.62553	-0.0480907
2.2787	1	2343	2405	-1.28094	-0.0280176
2.28127	2	2388	2401.91	-0.284717	-0.0135912
2.28384	2	2386	2398.82	-0.2624	-0.0384427
2.28641	1	2451	2395.72	1.11658	0.0164962
2.28898	1	2341	2392.63	-1.067	-0.0185089
2.29155	1	2388	2389.54	-0.0315698	-0.00701279
2.29412	4	2374	2386.48	-0.256138	-0.0452656
2.29669	4	2333	2383.42	-1.04394	-0.0335193
2.29926	3	2393	2380.36	0.258298	0.0273804
2.30182	3	2423	2377.31	0.928284	-0.00946267
2.30439	4	2459	2374.27	1.70872	0.00878723
2.30696	4	2357	2371.26	-0.293745	0.0168234
2.30953	8	2348	2368.27	-0.418261	-0.00653885
2.3121	4	2403	2365.27	0.769689	0.0121274
2.31467	1	2315	2362.28	-0.982602	0.0401393
2.31724	5	2400	2359.3	0.830859	-0.0297457
2.31981	7	2433	2356.34	1.55408	0.000177076
2.32238	1	2377	2353.42	0.48372	-0.0530112
2.32495	3	2336	2350.46	-0.299143	-0.0278231
2.32751	2	2306	2347.48	-0.863797	0.0135541
2.33008	1	2424	2344.54	1.61385	-0.0158647
2.33265	2	2328	2341.62	-0.28224	-0.00853382
2.33522	0	2390	2338.66	1.0501	0.022722
2.33779	2	2391	2335.71	1.13081	-0.0319733
2.34036	1	2353	2332.75	0.417484	0.0274744
2.34293	1	2265	2329.79	-1.36141	0.0308563
2.3455	2	2277	2326.84	-1.04443	-0.00731457
2.34807	5	2396	2323.89	1.47324	0.0199066
2.35064	2	2281	2320.95	-0.836425	-0.0202154
2.3532	2	2330	2318.01	0.248323	-0.0172574
2.35577	2	2261	2315.08	-1.13742	0.00707778
2.35834	2	2305	2312.19	-0.149661	-0.0182073
2.36091	4	2316	2309.31	0.139038	0.0015414
2.36348	1	2390	2306.42	1.70957	-0.014047
2.36605	2	2263	2303.53	-0.852016	-0.0157915
2.36862	2	2370	2300.64	1.42465	-0.00875988
2.37119	3	2312	2297.77	0.295879	-0.0267476
2.37376	7	2346	2294.91	1.05477	0.00694403
2.37633	1	2307	2292.04	0.311417	-0.0311769
2.37889	3	2404	2289.17	2.34191	-0.0219214
2.38146	1	2256	2286.32	-0.638322	0.0161831
2.38403	1	2235	2283.5	-1.02585	-0.0246651
2.3866	1	2358	2280.69	1.592	-0.0118026
2.38917	1	2315	2277.87	0.771755	-0.0408123
2.39174	2	2196	2275.03	-1.68652	-0.00264628
2.39431	1	2274	2272.19	0.0378756	-0.0177464
2.39688	2	2275	2269.35	0.118372	0.0115931
2.39945	2	2280	2266.52	0.282307	-0.0230657
2.40202	1	2249	2263.7	-0.30992	-0.0167723
2.40458	0	2301	2260.89	0.836274	-0.0373044
2.40715	1	2253	2258.08	-0.10698	-0.0194539
2.40972	1	2220	2255.28	-0.748824	-0.00206493
2.41229	3	2306	2252.49	1.11426	0.00505575
2.41486	1	2258	2249.69	0.174778	-0.0460245
2.41743	0	2264	2246.9	0.359488	-0.0195391
2.42	7	2265	2244.1	0.43905	0.0118057
2.42257	2	2205	2241.33	-0.77377	-0.0170944
2.42514	3	2223	2238.58	-0.330414	-0.0484262
2.42771	4	2278	2235.81	0.883964	-0.0232821
2.43027	1	2259	2233.06	0.545705	-0.0103803
2.43284	2	2298	2230.36	1.41109	-0.0211861
2.43541	6	2218	2227.64	-0.204693	-0.0160283
2.43798	1	2199	2224.92	-0.552844	-0.0469841
2.44055	1	2236	2222.21	0.291571	-0.0025485
2.44312	0	2144	2219.49	-1.63023	-0.0236094
2.44569	3	2220	2216.78	0.0683297	-0.00400901
2.44826	1	2267	2214.1	1.11108	-0.0367901
2.45083	1	2198	2211.39	-0.285671	-0.0127564
2.4534	1	2249	2208.67	0.850453	0.00358236
2.45596	2	2228	2205.96	0.467037	-0.047142
2.45853	1	2255	2203.26	1.08953	-0.0239814
2.4611	3	2127	2200.57	-1.59517	-0.0188475
2.46367	3	2158	2197.87	-0.858308	-0.0235553
2.46624	3	2130	2195.19	-1.41243	-0.0825858
2.46881	2	2241	2192.51	1.02432	-0.020061
2.47138	6	2136	2189.84	-1.16498	-0.00570208
2.47395	2	2178	2187.19	-0.196964	-0.00684025
2.47652	3	2189	2184.56	0.0949913	-0.00962432
2.47909	5	2218	2181.92	0.76617	-0.0121355
2.48165	4	2172	2179.29	-0.156496	0.0142399
2.48422	2	2182	2176.69	0.11374	-0.0108999
2.48679	4	2171	2174.07	-0.0658584	0.00152659
2.48936	2	2220	2171.46	1.03027	0.0122628
2.49193	2	2169	2168.87	0.00283601	0.016382
2.4945	2	2260	2166.27	1.97157	-0.0162011
2.49707	2	2137	2163.67	-0.57693	-0.0202127
2.49964	2	2172	2161.07	0.23444	-0.0123489
2.50221	3	2087	2158.47	-1.56452	-0.014631
2.50478	0	2054	2155.87	-2.24773	-0.00230779
2.50734	2	2163	2153.27	0.209174	-0.0364599
2.50991	3	2196	2150.68	0.967128	0.011824
2.51248	3	2120	2148.1	-0.610242	-0.00561413
2.51505	1	2144	2145.52	-0.0327431	-0.00528617
2.51762	0	2179	2142.93	0.772807	-0.0348126
2.52019	0	2141	2140.35	0.0140298	-0.039543
2.52276	5	2188	2137.8	1.07323	-0.0149181
2.52533	2	2126	2135.25	-0.200555	0.00957747
2.5279	6	2063	2132.68	-1.5341	-0.0064561
2.53047	2	2150	2130.1	0.429246	-0.00277026
2.53303	1	2156	2127.54	0.612944	-0.00978672
2.5356	0	2123	2125.01	-0.0437297	0.0117813
2.53817	0	2111	2122.51	-0.250461	0.0102984
2.54074	3	2104	2120.01	-0.349061	-0.0219543
2.54331	1	2065	2117.5	-1.15521	0.00904854
2.54588	0	2118	2114.96	0.0661468	-0.0496985
2.54845	1	2189	2112.41	1.63706	-0.0413312
2.55102	1	2084	2109.88	-0.566802	-0.0340823
2.55359	5	2069	2107.37	-0.843473	-0.0469987
2.55616	2	2088	2104.85	-0.368797	-0.011719
2.55872	0	2051	2102.33	-1.13344	-0.0250235
2.56129	0	2095	2099.82	-0.105244	-0.0486075
2.56386	5	2093	2097.33	-0.0946746	-0.0675055
2.56643	4	2029	2094.87	-1.4624	0.000474284
2.569	0	2132	2092.4	0.857646	-0.0487142
2.57157	2	2088	2089.9	-0.0415408	-0.00431471
2.57414	1	2124	2087.42	0.793805	-0.0510058
2.57671	3	2079	2084.98	-0.131157	-0.0106843
2.57928	2	2171	2082.54	1.89852	-0.0450916
2.58185	1	2105	2080.08	0.543252	-0.0332244
2.58441	0	2042	2077.61	-0.788062	-0.0167558
2.58698	4	2039	2075.16	-0.800796	-0.0455212
2.58955	1	2002	2072.72	-1.58064	0.010481
2.59212	2	2019	2070.29	-1.1414	-0.0293663
2.59469	2	2100	2067.84	0.701888	-0.0219518
2.59726	2	2047	2065.4	-0.406586	0.00339186
2.59983	2	2075	2062.98	0.263927	-0.0284325
2.6024	5	2135	2060.56	1.6111	-0.0416543
2.60497	0	2076	2058.14	0.391997	0.0115033
2.60754	0	2139	2055.73	1.80049	-0.0150175
2.6101	2	2082	2053.32	0.628526	-0.0140587
2.61267	1	2032	2050.93	-0.420021	-0.0406265
2.61524	3	2061	2048.55	0.274142	-0.0346612
2.61781	3	2034	2046.15	-0.269324	-0.0333985
2.62038	4	2052	2043.73	0.18249	0.00246637
2.62295	2	2073	2041.34	0.695436	-0.00505145
2.62552	1	2055	2038.95	0.354001	-0.0228539
2.62809	2	2096	2036.59	1.29777	-0.0382624
2.63066	2	1961	2034.24	-1.6538	-0.00225797
2.63323	3	2047	2031.89	0.333971	-0.00382676
2.63579	3	2016	2029.53	-0.301327	-0.021373
2.63836	1	1985	2027.16	-0.94631	0.0400645
2.64093	2	1971	2024.8	-1.21186	0.0191633
2.6435	3	2035	2022.45	0.278106	-0.0359934
2.64607	3	2045	2020.12	0.550146	-0.00633071
2.64864	1	2006	2017.79	-0.263171	-0.0258049
2.65121	3	2016	2015.44	0.0124055	-0.0163418
2.65378	1	1952	2013.11	-1.38313	-0.0359234
2.65635	0	2066	2010.79	1.21461	0.00886488
2.65892	2	2015	2008.47	0.14539	-0.0355604
2.66148	5	2046	2006.15	0.880955	-0.00938963
2.66405	1	1972	2003.84	-0.716915	-0.0449821
2.66662	3	2036	2001.51	0.764387	-0.0249851
2.66919	3	2052	1999.18	1.16608	-0.0142001
2.67176	4	2015	1996.88	0.403678	0.00252643
2.67433	4	1907	1994.6	-2.006	-0.0766098
2.6769	1	2012	1992.31	0.438963	-0.00668677
2.67947	3	1987	1990.03	-0.0678653	-0.00573079
2.68204	4	1931	1987.76	-1.29156	0.0170466
2.68461	0	2013	1985.5	0.61293	-0.039208
2.68717	1	1929	1983.24	-1.2349	-0.0328871
2.68974	3	1974	1980.96	-0.156659	-0.0191668
2.69231	1	1974	1978.7	-0.105789	-0.00705172
2.69488	3	1968	1976.44	-0.190306	-0.02545
2.69745	1	1975	1974.16	0.018876	-0.0299829
2.70002	4	1989	1971.89	0.383699	-0.0354506
2.70259	0	1947	1969.63	-0.512863	-0.0397841
2.70516	1	1969	1967.38	0.0365798	-0.0280964
2.70773	0	1966	1965.13	0.0196845	-0.0373592
2.7103	0	2010	1962.89	1.05085	-0.0221288
2.71286	3	1918	1960.65	-0.973904	0.012894
2.71543	2	1983	1958.4	0.552367	-0.00673331
2.718	2	1936	1956.15	-0.457883	-0.0446231
2.72057	1	1914	1953.89	-0.911759	-0.0410558
2.72314	1	1998	1951.65	1.03704	-0.032418
2.72571	4	1955	1949.43	0.126017	0.00997483
2.72828	4	1863	1947.22	-1.95119	-0.00148285
2.73085	1	1977	1945	0.719612	0.0112917
2.73342	4	1874	1942.78	-1.58887	-0.0452368
2.73599	0	1950	1940.57	0.213474	-0.00941297
2.73855	1	1963	1938.4	0.555323	-0.0523505
2.74112	0	1969	1936.22	0.738762	-0.0289516
2.74369	2	1929	1934.03	-0.114615	-0.0553046
2.74626	0	1985	1931.85	1.19296	-0.0145925
2.74883	2	1941	1929.65	0.257613	-0.0536451
2.7514	1	2022	1927.44	2.10281	-0.0334275
2.75397	2	1916	1925.25	-0.211238	-0.0183118
2.75654	5	1956	1923.06	0.744859	0.0135449
2.75911	1	2024	1920.87	2.2923	-0.0669234
2.76168	4	1944	1918.7	0.573908	-0.00816189
2.76424	3	1934	1916.52	0.397372	0.00456662
2.76681	1	1948	1914.38	0.761792	-0.0181383
2.76938	3	1896	1912.24	-0.373053	-0.0465438
2.77195	2	1801	1910.1	-2.57088	-0.0157386
2.77452	2	1895	1907.97	-0.298039	-0.0446769
2.77709	0	1928	1905.84	0.504675	-0.0394726
2.77966	1	1869	1903.7	-0.802601	-0.0497551
2.78223	5	1824	1901.56	-1.81615	-0.02234
2.7848	1	1951	1899.44	1.1674	-0.049597
2.78737	2	1852	1897.3	-1.05257	-0.0327639
2.78993	0	1890	1895.15	-0.118394	-0.029571
2.7925	4	1819	1893.02	-1.73558	-0.00238203
2.79507	0	1931	1890.92	0.912059	-0.012017
2.79764	2	1866	1888.81	-0.52805	-0.0324972
2.80021	2	1885	1886.69	-0.0388114	-0.0109836
2.80278	3	1889	1884.57	0.101934	-0.0111203
2.80535	2	1889	1882.47	0.150315	-0.028656
2.80792	2	1930	1880.36	1.13	-0.0020627
2.81049	0	1852	1878.25	-0.610022	-0.0195616
2.81306	1	1874	1876.16	-0.0499761	0.0189663
2.81562	2	1859	1874.08	-0.349817	0.002344
2.81819	0	1846	1872	-0.605182	-0.0169053
2.82076	3	1905	1869.91	0.803937	-0.0365862
2.82333	0	1869	1867.81	0.0275133	-0.018989
2.8259	1	1920	1865.72	1.23875	0.0291424
2.82847	0	1840	1863.64	-0.55104	-0.0255771
2.83104	0	1868	1861.56	0.149042	-0.022872
2.83361	0	1901	1859.49	0.952088	-0.00872759
2.83618	2	1861	1857.41	0.0831557	-0.0450655
2.83875	4	1877	1855.33	0.500091	-0.0437458
2.84131	1	1847	1853.25	-0.145518	-0.000543367
2.84388	0	1853	1851.17	0.0424403	-0.0371631
2.84645	4	1889	1849.1	0.917946	-0.0269515
2.84902	2	1908	1847.07	1.39499	-0.0419964
2.85159	1	1801	1845.04	-1.03783	-0.0470298
2.85416	0	1868	1843	0.578456	-0.00424315
2.85673	2	1917	1840.96	1.73682	-0.0231225
2.8593	0	1781	1838.94	-1.37289	-0.0435465
2.86187	0	1790	1836.92	-1.10896	-0.0175676
2.86444	2	1829	1834.88	-0.137487	-0.0223738
2.867	3	1784	1832.84	-1.15637	-0.0409211
2.86957	1	1798	1830.81	-0.773851	-0.0382292
2.87214	1	1853	1828.78	0.562709	-0.0390122
2.87471	0	1873	1826.75	1.06877	0.0415846
2.87728	1	1809	1824.74	-0.370077	-0.0198672
2.87985	4	1803	1822.75	-0.465027	-0.0167464
2.88242	2	1795	1820.74	-0.607582	-0.0240701
2.88499	4	1805	1818.73	-0.323127	-0.0223424
2.88756	4	1772	1816.71	-1.06216	-0.0537972
2.89013	0	1878	1814.72	1.46027	-0.0295707
2.89269	4	1807	1812.75	-0.135191	-0.0259695
2.89526	3	1778	1810.78	-0.777424	-0.0251251
2.89783	2	1797	1808.83	-0.279073	-0.040769
2.9004	2	1765	1806.87	-0.996599	-0.0209742
2.90297	0	1789	1804.89	-0.375767	-0.0401018
2.90554	0	1762	1802.94	-0.975244	-0.0177902
2.90811	4	1768	1800.99	-0.784479	0.0281221
2.91068	2	1807	1799.03	0.187582	-0.0262987
2.91325	1	1771	1797.06	-0.619186	0.00599994
2.91582	2	1863	1795.07	1.57377	-0.0583592
2.91838	4	1791	1793.1	-0.0496759	0.0059824
2.92095	0	1762	1791.16	-0.694739	0.00878972
2.92352	1	1810	1789.22	0.488461	-0.0191137
2.92609	1	1765	1787.27	-0.529972	-0.0240625
2.92866	0	1760	1785.33	-0.603794	-0.00469171
2.93123	4	1862	1783.4	1.82146	-0.035035
2.9338	0	1763	1781.45	-0.439517	-0.00524411
2.93637	1	1717	1779.5	-1.50843	-0.0607499
2.93894	0	1854	1777.55	1.7754	0.000724344
2.94151	3	1766	1775.62	-0.228909	0.00381689
2.94407	1	1763	1773.7	-0.254865	0.00502057
2.94664	2	1778	1771.77	0.14771	-0.0373305
2.94921	5	1724	1769.83	-1.10384	-0.00253499
2.95178	2	1781	1767.91	0.310267	0.00227947
2.95435	1	1791	1766	0.590832	0.0133228
2.95692	1	1744	1764.08	-0.480948	-0.0178934
2.95949	1	1756	1762.19	-0.147788	0.00447199
2.96206	1	1712	1760.32	-1.16783	-0.0426406
2.96463	2	1714	1758.43	-1.07322	-0.00547177
2.9672	2	1697	1756.53	-1.44499	-0.0143674
2.96976	3	1761	1754.62	0.152055	-0.00809553
2.97233	4	1717	1752.72	-0.861919	0.00137361
2.9749	1	1734	1750.82	-0.403901	0.0110188
2.97747	0	1738	1748.93	-0.262275	-0.0545805
2.98004	1	1720	1747.06	-0.652464	-0.0488318
2.98261	2	1773	1745.2	0.660157	-0.0188063
2.98518	1	1739	1743.35	-0.104278	-0.00498724
2.98775	0	1742	1741.47	0.012708	0.00353403
2.99032	1	1755	1739.58	0.368142	-0.00992708
2.99289	3	1695	1737.7	-1.03712	-0.0275412
2.99545	2	1790	1735.83	1.2803	-0.0297137
2.99802	1	1729	1733.96	-0.119278	-0.0171831
3.00059	1	1716	1732.08	-0.388194	-0.0568077
3.00316	1	1641	1730.22	-2.20244	-0.0416366
3.00573	2	1674	1728.38	-1.32908	-0.0480537
3.0083	0	1682	1726.54	-1.0859	-0.0475198
3.01087	2	1691	1724.68	-0.819077	-0.0546241
3.01344	2	1672	1722.83	-1.24302	0.0202999
3.01601	1	1619	1720.98	-2.53453	-0.038799
3.01858	1	1646	1719.14	-1.8027	-0.00543625
3.02114	2	1696	1717.29	-0.517	-0.0305605
3.02371	1	1719	1715.46	0.0854063	0.0442539
3.02628	1	1725	1713.63	0.273693	0.0261
3.02885	0	1712	1711.8	0.00483545	-0.012141
3.03142	1	1683	1709.97	-0.657446	-0.034716
3.03399	1	1742	1708.15	0.811025	0.0017149
3.03656	0	1627	1706.33	-1.96666	-0.0689093
3.03913	2	1789	1704.5	1.99782	0.0149986
3.0417	1	1751	1702.67	1.15498	-0.0421046
3.04427	2	1717	1700.85	0.389769	-0.00819632
3.04683	0	1730	1699.03	0.744591	-0.0197527
3.0494	0	1649	1697.21	-1.18732	0.0174972
3.05197	0	1647	1695.41	-1.19288	-0.0407921
3.05454	2	1711	1693.61	0.420306	0.0424241
3.05711	0	1683	1691.82	-0.214921	-0.0296298
3.05968	0	1651	1690.01	-0.960039	0.0194645
3.06225	2	1709	1688.19	0.503266	-0.040501
3.06482	0	1713	1686.39	0.64283	0.00397359
3.06739	0	1614	1684.61	-1.75746	-0.0373945
3.06996	1	1682	1682.81	-0.0197189	-0.0305217
3.07252	1	1758	1681.02	1.83605	-0.0347754
3.07509	1	1657	1679.24	-0.54629	-0.0100567
3.07766	2	1673	1677.45	-0.108801	-0.0400404
3.08023	3	1671	1675.66	-0.114062	-0.0265029
3.0828	1	1686	1673.89	0.295013	0.0133627
3.08537	0	1669	1672.12	-0.0762809	-0.0257908
3.08794	2	1767	1670.35	2.29918	-0.0500498
3.09051	1	1622	1668.61	-1.1572	-0.0191985
3.09308	2	1666	1666.86	-0.0211831	-0.0106204
3.09565	0	1650	1665.11	-0.371913	-0.0202024
3.09821	1	1649	1663.35	-0.353262	-0.0345245
3.10078	0	1685	1661.59	0.570188	0.0136504
3.10335	0	1632	1659.85	-0.68942	0.00813966
3.10592	1	1629	1658.11	-0.721149	-0.0102311
3.10849	4	1672	1656.36	0.3826	-0.0244367
3.11106	1	1613	1654.6	-1.03591	-0.0358107
3.11363	2	1588	1652.85	-1.62738	-0.00238031
3.1162	1	1680	1651.1	0.705109	0.0148551
3.11877	2	1670	1649.37	0.504736	-0.0374527
3.12134	1	1590	1647.67	-1.4462	0.00712132
3.1239	0	1617	1645.95	-0.719998	-0.0270979
3.12647	1	1619	1644.23	-0.627101	-0.0762732
3.12904	2	1659	1642.51	0.404733	-0.0495023
3.13161	2	1556	1640.8	-2.14979	-0.038051
3.13418	1	1601	1639.08	-0.951708	-0.0226111
3.13675	2	1615	1637.35	-0.556231	-0.000867083
3.13932	2	1619	1635.64	-0.413513	-0.0361296
3.14189	1	1635	1633.94	0.0262314	-0.0180275
3.14446	4	1695	1632.24	1.52436	-0.0255464
3.14703	3	1651	1630.54	0.503489	-0.0210162
3.14959	1	1676	1628.85	1.15171	-0.0167831
3.15216	5	1620	1627.16	-0.177838	-0.0311142
3.15473	1	1635	1625.47	0.235614	-0.0264731
3.1573	2	1626	1623.81	0.0543302	-0.0242834
3.15987	2	1577	1622.14	-1.13667	-0.0158286
3.16244	2	1585	1620.47	-0.890914	-0.0701767
3.16501	2	1560	1618.81	-1.48899	0.00487668
3.16758	2	1600	1617.14	-0.428464	-0.053787
3.17015	1	1561	1615.46	-1.37847	-0.0259734
3.17272	2	1556	1613.79	-1.46512	-0.052531
3.17528	1	1626	1612.13	0.344057	-0.0213136
3.17785	0	1593	1610.46	-0.437524	-0.0172797
3.18042	2	1645	1608.8	0.892616	-0.00237586
3.18299	1	1625	1607.13	0.443303	-0.0116973
3.18556	1	1585	1605.47	-0.514088	-0.00919221
3.18813	1	1610	1603.8	0.154608	-0.00911038
3.1907	1	1521	1602.13	-2.08015	0.030224
3.19327	2	1565	1600.47	-0.896539	-0.0152931
3.19584	0	1547	1598.81	-1.31726	-0.0170714
3.19841	0	1588	1597.15	-0.229681	-0.0100559
3.20097	0	1613	1595.5	0.435809	-0.060085
3.20354	2	1558	1593.85	-0.90824	-0.00425854
3.20611	1	1617	1592.21	0.616606	-0.0344938
3.20868	4	1609	1590.55	0.459969	0.00126095
3.21125	2	1566	1588.89	-0.578383	-0.00867083
3.21382	2	1566	1587.24	-0.536702	-0.0146442
3.21639	3	1604	1585.6	0.459347	0.0311867
3.21896	0	1587	1583.98	0.0757294	-0.0222339
3.22153	0	1634	1582.38	1.27704	0.0086196
3.2241	2	1574	1580.77	-0.170612	0.00354996
3.22666	1	1546	1579.16	-0.843342	-0.00596298
3.22923	1	1530	1577.55	-1.21558	-0.0473735
3.2318	2	1556	1575.92	-0.504866	-0.00434241
3.23437	0	1605	1574.28	0.766729	-0.001348
3.23694	2	1534	1572.67	-0.987242	-0.0142562
3.23951	1	1560	1571.05	-0.279808	-0.0113906
3.24208	1	1549	1569.44	-0.519364	-0.0291016
3.24465	2	1573	1567.83	0.130325	0.0143077
3.24722	1	1571	1566.22	0.120602	-0.00678581
3.24979	2	1570	1564.62	0.135868	-0.0428963
3.25235	2	1515	1563.01	-1.23356	-0.00789897
3.25492	1	1528	1561.41	-0.854822	0.0194922
3.25749	3	1640	1559.82	1.97987	0.0165549
3.26006	2	1510	1558.23	-1.24117	-0.0199015
3.26263	1	1554	1556.65	-0.0671342	0.00545487
3.2652	2	1514	1555.06	-1.05533	-0.0304894
3.26777	0	1515	1553.48	-0.988678	0.0162053
3.27034	0	1538	1551.91	-0.354778	-0.0156196
3.27291	3	1544	1550.34	-0.161363	-0.0183859
3.27548	3	1521	1548.76	-0.711877	0.0181393
3.27804	1	1524	1547.18	-0.593881	-0.0614881
3.28061	0	1598	1545.59	1.31101	-0.014437
3.28318	1	1564	1544.01	0.505503	-0.00641137
3.28575	1	1517	1542.45	-0.653545	0.0220036
3.28832	2	1522	1540.91	-0.484623	-0.0443262
3.29089	2	1542	1539.34	0.0677897	-0.0353192
3.29346	2	1512	1537.76	-0.66247	0.0120167
3.29603	2	1535	1536.19	-0.0303314	-0.0438816
3.2986	1	1549	1534.63	0.365175	-0.0465378
3.30117	0	1457	1533.08	-1.9931	0.0407899
3.30373	0	1491	1531.53	-1.04975	-0.0133879
3.3063	1	1559	1529.99	0.734642	-0.0389976
3.30887	1	1566	1528.45	0.948869	-0.0331267
3.31144	4	1455	1526.9	-1.88487	-0.0015581
3.31401	1	1504	1525.33	-0.550089	-0.0226997
3.31658	2	1480	1523.77	-1.13781	-0.0475297
3.31915	0	1488	1522.22	-0.887143	-0.0431852
3.32172	0	1492	1520.69	-0.742786	-0.0468054
3.32429	3	1516	1519.18	-0.0815613	-0.0344627
3.32686	0	1478	1517.65	-1.03142	-0.0270491
3.32942	0	1488	1516.12	-0.72899	-0.00236401
3.33199	1	1544	1514.57	0.748851	-0.0402109
3.33456	0	1505	1513.04	-0.207226	-0.0130807
3.33713	0	1517	1511.52	0.140723	-0.022152
3.3397	3	1495	1509.99	-0.387589	0.0191428
3.34227	2	1511	1508.45	0.0656113	-0.00803387
3.34484	0	1485	1506.92	-0.568815	-0.0379154
3.34741	0	1562	1505.39	1.43247	-0.0262354
3.34998	0	1460	1503.86	-1.14798	-0.0116401
3.35255	2	1467	1502.37	-0.923403	-0.0323494
3.35511	3	1495	1500.87	-0.151746	0.0238307
3.35768	0	1463	1499.35	-0.950289	-0.0083828
3.36025	1	1494	1497.82	-0.0988695	-0.0137295
3.36282	1	1408	1496.31	-2.35336	0.00510322
3.36539	3	1452	1494.82	-1.12363	0.0144409
3.36796	1	1425	1493.33	-1.81013	0.0276968
3.37053	3	1496	1491.83	0.10782	-0.0178347
3.3731	0	1473	1490.33	-0.451448	0.00332025
3.37567	2	1514	1488.84	0.64665	-0.0238145
3.37824	1	1501	1487.36	0.352051	-0.0337515
3.3808	1	1484	1485.89	-0.0489324	-0.00268655
3.38337	3	1497	1484.41	0.325482	-0.0132937
3.38594	1	1499	1482.92	0.415296	-0.00728856
3.38851	0	1491	1481.44	0.247602	0.00243594
3.39108	1	1451	1479.96	-0.760187	-0.0512847
3.39365	1	1459	1478.48	-0.510079	-0.0231245
3.39622	0	1467	1477.02	-0.261635	-0.0529355
3.39879	1	1443	1475.55	-0.856771	-0.102894
3.40136	0	1436	1474.06	-1.0044	0.0169758
3.40393	0	1520	1472.58	1.21618	0.0186957
3.40649	0	1532	1471.11	1.55568	0.0316045
3.40906	1	1500	1469.63	0.784074	0.000432857
3.41163	2	1510	1468.16	1.07673	0.00398392
3.4142	1	1492	1466.68	0.655407	-0.0187112
3.41677	3	1467	1465.21	0.046828	0.000683426
3.41934	4	1445	1463.73	-0.492855	0.0291834
3.42191	1	1428	1462.28	-0.907133	-0.0088088
3.42448	1	1467	1460.83	0.161022	0.032351
3.42705	2	1483	1459.39	0.613075	0.00559109
3.42962	1	1457	1457.97	-0.0254018	-0.00289565
3.43218	0	1435	1456.55	-0.568959	-0.0211709
3.43475	1	1414	1455.11	-1.09338	-0.01684
3.43732	0	1419	1453.67	-0.92042	-0.00709966
3.43989	0	1443	1452.24	-0.243129	-0.0436505
3.44246	2	1440	1450.79	-0.2844	-0.0271079
3.44503	0	1437	1449.34	-0.325623	-0.0402601
3.4476	1	1429	1447.9	-0.499921	-0.0040835
3.45017	0	1422	1446.45	-0.648352	-0.022119
3.45274	2	1409	1445.01	-0.959294	-0.00932453
3.45531	0	1466	1443.58	0.585589	-0.0058569
3.45787	1	1507	1442.15	1.67062	-0.029211
3.46044	2	1467	1440.71	0.686357	-0.0421873
3.46301	0	1385	1439.28	-1.45863	-0.0239974
3.46558	4	1433	1437.86	-0.128455	-0.0041366
3.46815	1	1512	1436.44	1.94326	-0.00378041
3.47072	2	1392	1435.02	-1.15307	-0.0244652
3.47329	0	1365	1433.61	-1.85696	-0.0421158
3.47586	4	1399	1432.2	-0.887646	-0.0342201
3.47843	0	1407	1430.81	-0.634756	-0.0163986
3.481	4	1369	1429.41	-1.63283	-0.00953948
3.48356	2	1394	1428.01	-0.910835	0.000339656
3.48613	1	1424	1426.61	-0.069103	0.0215507
3.4887	1	1457	1425.22	0.832654	-0.0276681
3.49127	1	1395	1423.83	-0.771821	-0.0430272
3.49384	3	1437	1422.45	0.383811	0.00727791
3.49641	2	1411	1421.07	-0.268047	-0.0258708
3.49898	1	1359	1419.67	-1.64582	0.0632756
3.50155	1	1443	1418.27	0.650937	0.00498775
3.50412	1	1352	1416.88	-1.76464	-0.00754289
3.50669	0	1453	1415.51	0.983451	0.00200137
3.50925	2	1420	1414.14	0.155595	-0.0462185
3.51182	1	1406	1412.75	-0.180023	-0.029853
3.51439	1	1317	1411.36	-2.6002	-0.0483339
3.51696	0	1361	1409.97	-1.32744	-0.00427647
3.51953	4	1365	1408.58	-1.17966	0.0203249
3.5221	2	1437	1407.21	0.78593	0.0226677
3.52467	1	1342	1405.83	-1.74247	-0.0221491
3.52724	2	1426	1404.45	0.570704	0.0415101
3.52981	0	1437	1403.08	0.894878	-0.0256599
3.53238	4	1431	1401.73	0.773751	0.0246057
3.53494	3	1342	1400.38	-1.59356	0.00236365
3.53751	1	1357	1399.02	-1.14056	0.0260689
3.54008	0	1448	1397.65	1.3232	0.0507288
3.54265	3	1473	1396.29	1.99876	-0.00710653
3.54522	1	1375	1394.95	-0.538106	-0.015866
3.54779	2	1371	1393.62	-0.610869	-0.00980687
3.55036	1	1373	1392.26	-0.519729	-0.0144929
3.55293	1	1374	1390.9	-0.455847	0.00197431
3.5555	1	1345	1389.55	-1.21478	0.00567064
3.55807	3	1380	1388.21	-0.220903	-0.0276867
3.56063	1	1312	1386.86	-2.06673	-0.00651673
3.5632	2	1428	1385.51	1.12438	0.00652946
3.56577	1	1296	1384.16	-2.44885	-0.0328557
3.56834	4	1383	1382.82	0.00488758	-0.0335383
3.57091	0	1324	1381.49	-1.57991	-0.0308402
3.57348	0	1361	1380.15	-0.519203	-0.00482058
3.57605	2	1384	1378.82	0.13931	-0.0174291
3.57862	0	1316	1377.49	-1.6951	-0.00933559
3.58119	1	1314	1376.17	-1.7152	-0.0195159
3.58376	2	1421	1374.83	1.22469	-0.0316795
3.58632	1	1342	1373.49	-0.8596	-0.00500671
3.58889	2	1446	1372.16	1.94192	-0.00586471
3.59146	3	1300	1370.82	-1.96416	-0.040523
3.59403	2	1375	1369.49	0.14861	0.0132778
3.5966	1	1409	1368.17	1.08775	-0.0220391
3.59917	1	1420	1366.85	1.41045	-0.0135581
3.60174	2	1415	1365.54	1.31479	0.0165242
3.60431	1	1354	1364.24	-0.278401	0.026608
3.60688	1	1304	1362.94	-1.63215	-0.0358661
3.60945	1	1349	1361.62	-0.343633	-0.00629323
3.61201	1	1379	1360.31	0.503384	-0.0276488
3.61458	0	1343	1359	-0.436565	-0.00164717
3.61715	4	1422	1357.69	1.70547	-0.0227844
3.61972	0	1304	1356.38	-1.45039	0.0204693
3.62229	0	1355	1355.07	-0.00176753	-0.0460639
3.62486	0	1334	1353.75	-0.540744	-0.019198
3.62743	1	1367	1352.45	0.393575	-0.051756
3.63	1	1329	1351.16	-0.607926	-0.0206809
3.63257	1	1418	1349.86	1.80957	-0.024891
3.63514	0	1290	1348.54	-1.6299	-0.00391144
3.6377	2	1396	1347.23	1.30532	0.0258556
3.64027	1	1395	1345.93	1.31383	0.0160871
3.64284	3	1364	1344.64	0.524333	-0.0274107
3.64541	1	1370	1343.34	0.720344	-0.0375642
3.64798	1	1359	1342.04	0.459994	0.012975
3.65055	1	1380	1340.76	1.05639	-0.00730102
3.65312	0	1247	1339.48	-2.61893	-0.0223942
3.65569	4	1368	1338.21	0.805348	-0.0162801
3.65826	0	1405	1336.94	1.81586	-0.0523678
3.66083	0	1336	1335.65	0.00949475	-0.0285442
3.66339	2	1364	1334.36	0.802413	0.00171683
3.66596	0	1280	1333.09	-1.48392	-0.0212237
3.66853	3	1213	1331.83	-3.41192	-0.00440899
3.6711	0	1288	1330.55	-1.18567	0.0140146
3.67367	0	1403	1329.27	1.96841	0.0103528
3.67624	2	1366	1328	1.02825	-0.00124675
3.67881	2	1343	1326.73	0.443966	-0.0130411
3.68138	1	1327	1325.47	0.041978	-0.0237434
3.68395	0	1358	1324.2	0.91728	-0.0282605
3.68652	2	1287	1322.92	-1.00134	-0.0520388
3.68908	3	1310	1321.67	-0.322384	-0.0373881
3.69165	2	1359	1320.42	1.04655	0.0186593
3.69422	2	1239	1319.16	-2.27724	-0.0045811
3.69679	0	1326	1317.89	0.222641	-0.00933282
3.69936	0	1350	1316.65	0.907725	-0.00470073
3.70193	0	1311	1315.42	-0.121984	-0.0186302
3.7045	1	1251	1314.18	-1.78638	-0.0572855
3.70707	0	1265	1312.94	-1.34784	0.000478219
3.70964	1	1307	1311.68	-0.129396	-0.00618388
3.71221	0	1267	1310.41	-1.21959	-0.0569861
3.71477	1	1341	1309.15	0.869691	-0.0267849
3.71734	1	1273	1307.9	-0.97814	-0.0386329
3.71991	2	1318	1306.65	0.312682	-0.00114343
3.72248	1	1269	1305.4	-1.02179	0.00327757
3.72505	0	1269	1304.15	-0.986773	0.0122002
3.72762	4	1247	1302.91	-1.58328	-0.00668324
3.73019	0	1356	1301.68	1.47515	0.00643004
3.73276	1	1240	1300.45	-1.71679	0.0069468
3.73533	3	1281	1299.22	-0.509041	0.0316904
3.7379	3	1310	1297.99	0.331746	-0.0619449
3.74046	1	1312	1296.78	0.420174	-0.00975369
3.74303	1	1314	1295.55	0.508889	-0.00113939
3.7456	0	1278	1294.33	-0.456776	-0.0536851
3.74817	1	1303	1293.13	0.273456	-0.0244113
3.75074	1	1281	1291.93	-0.305358	-0.0228986
3.75331	1	1226	1290.71	-1.8482	-0.0429354
3.75588	1	1252	1289.49	-1.05944	0.0271873
3.75845	3	1287	1288.26	-0.0350578	0.00242184
3.76102	0	1221	1287.04	-1.88982	-0.0543671
3.76359	2	1238	1285.82	-1.35907	-0.0422164
3.76615	0	1287	1284.6	0.0668014	-0.0342254
3.76872	0	1334	1283.4	1.38539	-0.0388602
3.77129	1	1319	1282.2	1.01324	-0.0162775
3.77386	1	1227	1280.99	-1.54146	0.00377539
3.77643	1	1268	1279.79	-0.331039	-0.0271488
3.779	2	1301	1278.57	0.621798	-0.03095
3.78157	1	1293	1277.36	0.435084	-0.0351973
3.78414	0	1258	1276.15	-0.511687	0.0345078
3.78671	2	1211	1274.95	-1.83759	-0.00986796
3.78928	2	1364	1273.75	2.44359	0.0289809
3.79184	2	1328	1272.56	1.52122	-0.0510653
3.79441	1	1286	1271.37	0.408065	-0.0222041
3.79698	0	1341	1270.17	1.9343	-0.0049582
3.79955	2	1264	1268.98	-0.140121	-0.0082705
3.80212	1	1261	1267.81	-0.191672	-0.00475029
3.80469	1	1238	1266.63	-0.813659	-0.0123509
3.80726	0	1224	1265.44	-1.18443	-0.0100059
3.80983	2	1284	1264.25	0.551285	0.0246728
3.8124	2	1264	1263.06	0.0263143	-0.0416712
3.81497	2	1238	1261.88	-0.678816	-0.0261029
3.81753	1	1258	1260.7	-0.0760266	0.0294545
3.8201	0	1314	1259.51	1.5032	0.0252924
3.82267	0	1199	1258.34	-1.71368	-0.0151376
3.82524	0	1257	1257.18	-0.00500618	-0.0399516
3.82781	1	1264	1256.01	0.224633	-0.0286977
3.83038	1	1221	1254.84	-0.96839	0.0213554
3.83295	3	1246	1253.65	-0.216778	-0.0443194
3.83552	1	1237	1252.46	-0.439659	0.0136553
3.83809	0	1237	1251.28	-0.406045	-0.0173317
3.84066	1	1232	1250.11	-0.5159	0.00817447
3.84322	0	1267	1248.95	0.507082	-0.0112307
3.84579	0	1262	1247.8	0.399622	0.0139789
3.84836	0	1217	1246.64	-0.849724	-0.0158215
3.85093	0	1222	1245.47	-0.671474	0.000425663
3.8535	1	1325	1244.3	2.21687	-0.0231228
3.85607	4	1169	1243.13	-2.16824	-0.0439369
3.85864	0	1292	1241.96	1.39213	-0.0644289
3.86121	1	1236	1240.79	-0.13622	-0.0283893
3.86378	0	1185	1239.62	-1.58674	0.00135147
3.86635	0	1214	1238.48	-0.7026	0.025335
3.86891	1	1219	1237.35	-0.52563	0.0210241
3.87148	1	1209	1236.21	-0.782446	-0.0190898
3.87405	1	1216	1235.05	-0.546319	0.0015337
3.87662	1	1242	1233.89	0.230088	-0.058028
3.87919	1	1150	1232.73	-2.4397	-0.00729519
3.88176	0	1148	1231.59	-2.46701	-0.0016816
3.88433	1	1238	1230.45	0.214681	-0.0296302
3.8869	2	1249	1229.31	0.557232	-0.0246034
3.88947	2	1272	1228.17	1.22896	-0.0419939
3.89204	1	1203	1227.03	-0.692755	-0.00438232
3.8946	2	1224	1225.88	-0.0538166	-0.0432089
3.89717	3	1172	1224.75	-1.5408	-0.0279976
3.89974	2	1188	1223.63	-1.0337	-2.52494e-05
3.90231	2	1172	1222.51	-1.47538	-0.0150834
3.90488	0	1272	1221.38	1.41918	-0.00274234
3.90745	2	1208	1220.27	-0.353072	-0.00890932
3.91002	0	1285	1219.17	1.8365	-0.0304024
3.91259	1	1228	1218.06	0.283644	0
3.91516	1	1212	1216.94	-0.141917	0
3.91773	0	1276	1215.81	1.68486	0
3.92029	0	1164	1214.69	-1.48579	0
3.92286	0	1205	1213.56	-0.246714	0
3.92543	1	1210	1212.44	-0.0701644	0
3.928	1	1198	1211.32	-0.384792	0
3.93057	1	1240	1210.19	0.846559	0
3.93314	0	1190	1209.06	-0.552467	0
3.93571	0	1222	1207.93	0.402408	0
3.93828	1	1210	1206.82	0.0914692	0
3.94085	1	1227	1205.71	0.607798	0
3.94342	1	1245	1204.6	1.14503	0
3.94598	0	1188	1203.48	-0.449084	0
3.94855	2	1169	1202.36	-0.975752	0
3.95112	0	1237	1201.25	1.01633	0
3.95369	2	1271	1200.15	1.98722	0
3.95626	0	1212	1199.05	0.37203	0
3.95883	0	1210	1197.95	0.346544	0
3.9614	1	1216	1196.85	0.549235	0
3.96397	3	1197	1195.75	0.0360943	0
3.96654	4	1213	1194.66	0.526662	0
3.96911	0	1222	1193.55	0.813731	0
3.97167	0	1184	1192.45	-0.245519	0
3.97424	1	1170	1191.36	-0.624465	0
3.97681	0	1124	1190.3	-1.97759	0
3.97938	2	1206	1189.24	0.482573	0
3.98195	1	1181	1188.15	-0.208096	0
3.98452	2	1198	1187.05	0.316302	0
3.98709	1	1196	1185.96	0.290386	0
3.98966	0	1174	1184.87	-0.31722	0
3.99223	1	1167	1183.79	-0.49152	0
3.9948	2	1203	1182.72	0.58476	0
3.99736	0	1202	1181.65	0.587035	0
3.99993	1	1203	1180.57	0.646738	0
4.0025	2	1161	1179.48	-0.542411	0
4.00507	2	1131	1178.41	-1.40966	0
4.00764	1	1169	1177.34	-0.243847	0
4.01021	0	1207	1176.26	0.884845	0
4.01278	2	1177	1175.19	0.0528418	0
4.01535	0	1156	1174.13	-0.533228	0
4.01792	1	1156	1173.07	-0.502165	0
4.02049	1	1246	1172	2.09627	0
4.02305	1	1237	1170.93	1.87842	0
4.02562	1	1168	1169.87	-0.0546916	0
4.02819	2	1158	1168.8	-0.317388	0
4.03076	2	1185	1167.73	0.501557	0
4.03333	2	1123	1166.67	-1.30326	0
4.0359	0	1185	1165.61	0.563167	0
4.03847	2	1177	1164.56	0.36263	0
4.04104	0	1109	1163.51	-1.63698	0
4.04361	1	1180	1162.48	0.510155	0
4.04618	1	1132	1161.43	-0.874652	0
4.04874	0	1143	1160.37	-0.513895	0
4.05131	0	1155	1159.32	-0.127166	0
4.05388	2	1139	1158.27	-0.570849	0
4.05645	1	1169	1157.21	0.344743	0
4.05902	1	1145	1156.16	-0.329849	0
4.06159	1	1171	1155.1	0.4646	0
4.06416	0	1077	1154.05	-2.34778	0
4.06673	0	1157	1153.01	0.117295	0
4.0693	1	1145	1151.97	-0.206046	0
4.07187	1	1157	1150.93	0.178386	0
4.07443	1	1117	1149.89	-0.98407	0
4.077	0	1173	1148.84	0.705475	0
4.07957	1	1148	1147.79	0.00621842	0
4.08214	2	1229	1146.75	2.34615	0
4.08471	1	1161	1145.72	0.448501	0
4.08728	1	1148	1144.68	0.0979383	0
4.08985	2	1195	1143.64	1.48569	0
4.09242	1	1093	1142.61	-1.50065	0
4.09499	1	1172	1141.59	0.888212	0
4.09756	3	1141	1140.57	0.0127821	0
4.10012	4	1099	1139.55	-1.22307	0
4.10269	0	1183	1138.53	1.29295	0
4.10526	0	1139	1137.51	0.0442359	0
4.10783	1	1155	1136.49	0.544644	0
4.1104	0	1157	1135.5	0.632133	0
4.11297	1	1124	1134.51	-0.313367	0
4.11554	2	1189	1133.48	1.61003	0
4.11811	2	1069	1132.45	-1.94067	0
4.12068	3	1141	1131.42	0.283476	0
4.12325	1	1119	1130.4	-0.340753	0
4.12581	2	1081	1129.38	-1.47158	0
4.12838	1	1119	1128.38	-0.280454	0
4.13095	0	1152	1127.39	0.725082	0
4.13352	0	1069	1126.4	-1.75554	0
4.13609	2	1128	1125.4	0.0774459	0
4.13866	1	1104	1124.4	-0.613902	0
4.14123	0	1090	1123.39	-1.01132	0
4.1438	0	1120	1122.37	-0.0707442	0
4.14637	0	1107	1121.35	-0.431408	0
4.14894	2	1084	1120.35	-1.1042	0
4.1515	1	1151	1119.35	0.932827	0
4.15407	0	1096	1118.34	-0.674778	0
4.15664	0	1111	1117.32	-0.189674	0
4.15921	1	1083	1116.32	-1.01237	0
4.16178	0	1100	1115.33	-0.462079	0
4.16435	1	1123	1114.33	0.258706	0
4.16692	0	1104	1113.32	-0.280611	0
4.16949	1	1098	1112.32	-0.432141	0
4.17206	4	1143	1111.32	0.937036	0
4.17463	2	1075	1110.32	-1.07734	0
4.17719	1	1126	1109.33	0.496879	0
4.17976	1	1106	1108.33	-0.070038	0
4.18233	0	1125	1107.35	0.526167	0
4.1849	0	1120	1106.4	0.406472	0
4.18747	0	1154	1105.43	1.4297	0
4.19004	1	1168	1104.45	1.85942	0
4.19261	0	1103	1103.47	-0.0140149	0
4.19518	0	1082	1102.47	-0.622343	0
4.19775	3	1072	1101.47	-0.900217	0
4.20032	1	1110	1100.48	0.285612	0
4.20288	1	1132	1099.5	0.965955	0
4.20545	2	1110	1098.51	0.344847	0
4.20802	0	1109	1097.53	0.344328	0
4.21059	1	1044	1096.57	-1.62713	0
4.21316	0	1078	1095.61	-0.536329	0
4.21573	1	1081	1094.64	-0.414957	0
4.2183	1	1077	1093.68	-0.508182	0
4.22087	2	1122	1092.7	0.874605	0
4.22344	1	1100	1091.73	0.249406	0
4.22601	0	1096	1090.75	0.158494	0
4.22857	2	1176	1089.78	2.51412	0
4.23114	0	1025	1088.82	-1.99353	0
4.23371	1	1080	1087.87	-0.239495	0
4.23628	0	1073	1086.91	-0.424576	0
4.23885	1	1114	1085.94	0.840611	0
4.24142	2	1082	1084.98	-0.090724	0
4.24399	0	1088	1084.02	0.120605	0
4.24656	1	1113	1083.06	0.897531	0
4.24913	2	1097	1082.09	0.45011	0
4.2517	0	1050	1081.14	-0.960964	0
4.25426	1	1057	1080.19	-0.713287	0
4.25683	2	1040	1079.23	-1.21655	0
4.2594	0	1085	1078.28	0.203929	0
4.26197	3	1090	1077.34	0.38355	0
4.26454	1	1139	1076.38	1.85538	0
4.26711	3	1073	1075.44	-0.0743713	0
4.26968	0	1088	1074.49	0.409512	0
4.27225	2	1019	1073.55	-1.70887	0
4.27482	1	1105	1072.62	0.974152	0
4.27739	0	1113	1071.69	1.23824	0
4.27995	0	1080	1070.76	0.28119	0
4.28252	2	1084	1069.82	0.430696	0
4.28509	0	1079	1068.88	0.307973	0
4.28766	1	1020	1067.94	-1.50116	0
4.29023	0	1031	1066.99	-1.12089	0
4.2928	0	1108	1066.05	1.26039	0
4.29537	1	1040	1065.11	-0.778643	0
4.29794	1	1139	1064.17	2.21719	0
4.30051	1	1095	1063.23	0.960046	0
4.30308	1	1067	1062.29	0.144298	0
4.30564	0	1048	1061.34	-0.412194	0
4.30821	4	1097	1060.41	1.1047	0
4.31078	0	977	1059.48	-2.63888	0
4.31335	1	1089	1058.56	0.922504	0
4.31592	0	1065	1057.63	0.225978	0
4.31849	1	1083	1056.71	0.799009	0
4.32106	1	980	1055.8	-2.42132	0
4.32363	0	1105	1054.88	1.50777	0
4.3262	1	1075	1053.95	0.642043	0
4.32877	0	1002	1053.02	-1.61176	0
4.33133	1	1026	1052.1	-0.814722	0
4.3339	0	1103	1051.17	1.56049	0
4.33647	2	1070	1050.25	0.603812	0
4.33904	1	1068	1049.32	0.571447	0
4.34161	0	1058	1048.4	0.295064	0
4.34418	0	1012	1047.48	-1.11532	0
4.34675	2	1048	1046.56	0.0443517	0
4.34932	1	1062	1045.66	0.501443	0
4.35189	0	1060	1044.75	0.468434	0
4.35446	1	988	1043.83	-1.77607	0
4.35702	1	1097	1042.91	1.63309	0
4.35959	1	1075	1042.01	1.00621	0
4.36216	0	1048	1041.1	0.213044	0
4.36473	1	1080	1040.19	1.21138	0
4.3673	1	1014	1039.28	-0.793967	0
4.36987	1	1044	1038.38	0.173908	0
4.37244	0	1066	1037.48	0.873663	0
4.37501	4	992	1036.57	-1.41498	0
4.37758	1	1015	1035.66	-0.648589	0
4.38015	1	1077	1034.77	1.28693	0
4.38271	1	1012	1033.86	-0.687247	0
4.38528	0	1042	1032.97	0.279714	0
4.38785	0	1055	1032.1	0.705109	0
4.39042	0	1004	1031.21	-0.858866	0
4.39299	0	1016	1030.32	-0.449276	0
4.39556	2	1029	1029.42	-0.0132048	0
4.39813	0	1089	1028.52	1.83274	0
4.4007	2	1047	1027.61	0.599151	0
4.40327	0	1012	1026.71	-0.462308	0
4.40584	0	957	1025.81	-2.22438	0
4.4084	2	1034	1024.93	0.28218	0
4.41097	1	1066	1024.04	1.28511	0
4.41354	2	1007	1023.16	-0.509204	0
4.41611	2	1001	1022.27	-0.672146	0
4.41868	1	1069	1021.38	1.4566	0
4.42125	1	1063	1020.5	1.30357	0
4.42382	0	992	1019.63	-0.877122	0
4.42639	0	998	1018.76	-0.657122	0
4.42896	0	1034	1017.89	0.500915	0
4.43153	0	997	1017.02	-0.634	0
4.43409	0	1023	1016.14	0.214554	0
4.43666	3	955	1015.25	-1.94962	0
4.43923	1	950	1014.36	-2.08806	0
4.4418	1	1032	1013.47	0.576836	0
4.44437	1	1050	1012.58	1.15481	0
4.44694	3	925	1011.71	-2.85087	0
4.44951	2	1047	1010.85	1.11721	0
4.45208	1	970	1009.99	-1.28397	0
4.45465	0	970	1009.12	-1.25606	0
4.45722	1	1023	1008.26	0.460844	0
4.45978	0	982	1007.41	-0.811025	0
4.46235	0	1060	1006.57	1.64123	0
4.46492	1	1031	1005.7	0.787959	0
4.46749	1	972	1004.83	-1.05291	0
4.47006	1	978	1003.96	-0.829971	0
4.47263	0	1083	1003.08	2.42849	0
4.4752	0	973	1002.21	-0.936368	0
4.47777	1	1070	1001.35	2.09884	0
4.48034	0	1019	1000.49	0.579911	0
4.48291	2	964	999.628	-1.1475	0
4.48547	0	987	998.759	-0.374304	0
4.48804	2	996	997.893	-0.059988	0
4.49061	1	975	997.031	-0.705565	0
4.49318	0	1012	996.176	0.497438	0
4.49575	0	981	995.324	-0.457343	0
4.49832	2	979	994.474	-0.494539	0
4.50089	1	983	993.63	-0.339039	0
4.50346	2	979	992.781	-0.440451	0
4.50603	2	1008	991.92	0.506473	0
4.5086	0	1030	991.065	1.21317	0
4.51116	2	1046	990.224	1.72458	0
4.51373	3	990	989.386	0.0195049	0
4.5163	0	1028	988.556	1.23023	0
4.51887	1	989	987.719	0.040722	0
4.52144	0	1007	986.874	0.634212	0
4.52401	1	945	986.046	-1.33523	0
4.52658	0	1027	985.221	1.30368	0
4.52915	0	1013	984.38	0.899218	0
4.53172	1	1057	983.532	2.25975	0
4.53429	0	981	982.685	-0.0538115	0
4.53685	1	1014	981.841	1.00992	0
4.53942	3	1030	980.992	1.52703	0
4.54199	1	1043	980.146	1.94621	0
4.54456	2	993	979.305	0.434598	0
4.54713	0	945	978.463	-1.08856	0
4.5497	2	914	977.637	-2.10493	0
4.55227	1	997	976.823	0.638997	0
4.55484	1	983	976.006	0.223067	0
4.55741	1	973	975.181	-0.069905	0
4.55998	2	1036	974.351	1.91534	0
4.56254	0	957	973.528	-0.534281	0
4.56511	0	982	972.705	0.296619	0
4.56768	0	976	971.878	0.131934	0
4.57025	2	922	971.058	-1.61564	0
4.57282	2	975	970.239	0.152476	0
4.57539	0	1002	969.407	1.02964	0
4.57796	0	993	968.568	0.775324	0
4.58053	2	925	967.739	-1.40524	0
4.5831	1	979	966.929	0.385784	0
4.58567	1	1016	966.12	1.56489	0
4.58823	0	981	965.292	0.501518	0
4.5908	0	959	964.467	-0.17654	0
4.59337	2	976	963.656	0.395118	0
4.59594	0	933	962.846	-0.977108	0
4.59851	1	938	962.028	-0.784552	0
4.60108	1	905	961.202	-1.86821	0
4.60365	1	992	960.383	1.00385	0
4.60622	0	995	959.573	1.12313	0
4.60879	2	944	958.758	-0.480334	0
4.61136	3	932	957.946	-0.849881	0
4.61392	0	995	957.139	1.20029	0
4.61649	0	938	956.327	-0.598389	0
4.61906	2	947	955.515	-0.276701	0
4.62163	1	969	954.724	0.458613	0
4.6242	1	944	953.937	-0.323412	0
4.62677	1	965	953.127	0.382221	0
4.62934	0	967	952.315	0.472234	0
4.63191	1	939	951.518	-0.408496	0
4.63448	1	924	950.72	-0.879025	0
4.63705	1	957	949.92	0.228855	0
4.63961	2	953	949.116	0.125802	0
4.64218	2	940	948.309	-0.271018	0
4.64475	1	960	947.508	0.403176	0
4.64732	0	1004	946.711	1.80802	0
4.64989	0	905	945.919	-1.3602	0
4.65246	0	925	945.137	-0.662107	0
4.65503	5	922	944.356	-0.736256	0
4.6576	3	969	943.563	0.817168	0
4.66017	1	964	942.757	0.684179	0
4.66274	1	964	941.946	0.710302	0
4.6653	2	935	941.159	-0.201429	0
4.66787	1	970	940.409	0.950114	0
4.67044	0	943	939.651	0.109043	0
4.67301	0	934	938.869	-0.159307	0
4.67558	0	947	938.083	0.289747	0
4.67815	1	991	937.304	1.7057	0
4.68072	3	950	936.517	0.437445	0
4.68329	0	938	935.719	0.0744894	0
4.68586	2	989	934.917	1.71974	0
4.68843	0	980	934.12	1.46558	0
4.69099	2	946	933.344	0.411488	0
4.69356	2	917	932.575	-0.51434	0
4.69613	2	934	931.799	0.0720245	0
4.6987	0	956	931.019	0.807942	0
4.70127	0	919	930.239	-0.370733	0
4.70384	2	969	929.469	1.26991	0
4.70641	1	922	928.709	-0.220953	0
4.70898	0	979	927.941	1.63185	0
4.71155	0	913	927.155	-0.468465	0
4.71412	0	938	926.372	0.379671	0
4.71668	1	997	925.604	2.26115	0
4.71925	0	966	924.831	1.32459	0
4.72182	0	1012	924.047	2.76478	0
4.72439	2	920	923.26	-0.107473	0
4.72696	0	939	922.479	0.539142	0
4.72953	0	942	921.704	0.661284	0
4.7321	1	895	920.924	-0.866534	0
4.73467	2	1004	920.151	2.64626	0
4.73724	0	944	919.388	0.801068	0
4.73981	0	934	918.615	0.503425	0
4.74237	2	883	917.839	-1.17242	0
4.74494	0	924	917.078	0.227715	0
4.74751	1	916	916.322	-0.0106379	0
4.75008	1	913	915.552	-0.0844509	0
4.75265	0	899	914.785	-0.52645	0
4.75522	1	950	914.026	1.16713	0
4.75779	3	924	913.264	0.353195	0
4.76036	1	910	912.504	-0.0829956	0
4.76293	3	950	911.743	1.24122	0
4.7655	2	930	910.978	0.623767	0
4.76806	1	930	910.228	0.648357	0
4.77063	1	900	909.49	-0.316319	0
4.7732	1	851	908.751	-1.97969	0
4.77577	0	919	908.019	0.362228	0
4.77834	0	906	907.282	-0.0425788	0
4.78091	1	899	906.532	-0.251216	0
4.78348	0	932	905.781	0.858846	0
4.78605	1	916	905.026	0.362603	0
4.78862	0	931	904.263	0.876282	0
4.79119	0	928	903.502	0.804178	0
4.79375	2	917	902.747	0.470679	0
4.79632	0	892	901.993	-0.33459	0
4.79889	1	855	901.241	-1.5814	0
4.80146	0	933	900.483	1.06455	0
4.80403	1	866	899.733	-1.1463	0
4.8066	2	939	898.992	1.30561	0
4.80917	1	907	898.247	0.290638	0
4.81174	2	876	897.499	-0.726379	0
4.81431	1	906	896.75	0.307305	0
4.81688	1	931	896.012	1.14668	0
4.81944	0	891	895.282	-0.143466	0
4.82201	0	893	894.553	-0.0519746	0
4.82458	0	866	893.825	-0.945528	0
4.82715	0	890	893.093	-0.103672	0
4.82972	1	899	892.354	0.221673	0
4.83229	0	885	891.607	-0.222075	0
4.83486	0	899	890.857	0.271586	0
4.83743	1	920	890.108	0.985509	0
4.84	0	857	889.366	-1.10559	0
4.84257	0	894	888.629	0.179648	0
4.84513	0	895	887.887	0.237761	0
4.8477	2	889	887.148	0.0621219	0
4.85027	0	951	886.414	2.09435	0
4.85284	0	892	885.676	0.211748	0
4.85541	0	892	884.934	0.236595	0
4.85798	0	880	884.203	-0.141669	0
4.86055	1	898	883.481	0.484507	0
4.86312	0	886	882.75	0.109174	0
4.86569	1	852	882.013	-1.02823	0
4.86826	0	844	881.276	-1.28309	0
4.87082	0	908	880.545	0.911135	0
4.87339	0	863	879.818	-0.572502	0
4.87596	0	860	879.093	-0.65106	0
4.87853	0	901	878.369	0.753957	0
4.8811	0	882	877.641	0.146792	0
4.88367	0	909	876.909	1.06438	0
4.88624	1	877	876.179	0.0277082	0
4.88881	1	839	875.451	-1.25841	0
4.89138	0	889	874.723	0.478849	0
4.89395	1	868	873.995	-0.203483	0
4.89651	0	897	873.273	0.792233	0
4.89908	0	843	872.56	-1.01811	0
4.90165	0	892	871.847	0.674757	0
4.90422	2	853	871.131	-0.62081	0
4.90679	1	913	870.417	1.4093	0
4.90936	0	881	869.698	0.38078	0
4.91193	3	864	868.975	-0.169242	0
4.9145	1	868	868.262	-0.00887917	0
4.91707	1	917	867.563	1.63256	0
4.91964	0	878	866.857	0.37605	0
4.9222	0	872	866.154	0.197977	0
4.92477	1	881	865.464	0.523413	0
4.92734	0	840	864.77	-0.854636	0
4.92991	1	844	864.064	-0.690624	0
4.93248	0	805	863.349	-2.05654	0
4.93505	0	817	862.637	-1.59663	0
4.93762	1	880	861.929	0.609162	0
4.94019	2	866	861.223	0.16233	0
4.94276	0	881	860.518	0.690052	0
4.94533	0	849	859.809	-0.370948	0
4.94789	2	798	859.1	-2.16291	0
4.95046	0	822	858.406	-1.26981	0
4.95303	1	878	857.717	0.684515	0
4.9556	2	944	857.014	2.83116	0
4.95817	1	887	856.313	1.03036	0
4.96074	1	840	855.622	-0.538998	0
4.96331	0	896	854.925	1.37223	0
4.96588	1	886	854.234	1.0672	0
4.96845	0	826	853.552	-0.958669	0
4.97102	0	851	852.867	-0.0639959	0
4.97358	2	836	852.173	-0.55936	0
4.97615	2	909	851.477	1.90793	0
4.97872	0	826	850.781	-0.862252	0
4.98129	1	774	850.081	-2.73467	0
4.98386	2	825	849.386	-0.849024	0
4.98643	0	846	848.711	-0.0932123	0
4.989	1	863	848.035	0.509424	0
4.99157	0	823	847.345	-0.848621	0
4.99414	1	829	846.663	-0.613454	0
4.99671	2	870	845.984	0.814212	0
4.99927	0	848	845.298	0.0927922	0
5.00184	0	820	844.608	-0.859358	0
5.00441	1	894	843.918	1.67498	0
5.00698	1	876	843.24	1.10686	0
5.00955	0	870	842.566	0.930098	0
5.01212	1	884	841.879	1.41669	0
5.01469	1	847	841.189	0.199674	0
5.01726	1	865	840.509	0.832712	0
5.01983	1	841	839.829	0.0403695	0
5.0224	0	882	839.146	1.44298	0
5.02496	1	908	838.468	2.3075	0
5.02753	2	871	837.795	1.12512	0
5.0301	3	828	837.123	-0.317033	0
5.03267	1	866	836.446	1.00428	0
5.03524	0	848	835.765	0.420141	0
5.03781	0	835	835.094	-0.00324224	0
5.04038	2	815	834.441	-0.680973	0
5.04295	0	786	833.792	-1.70469	0
5.04552	1	802	833.126	-1.09911	0
5.04809	0	841	832.443	0.295063	0
5.05065	1	846	831.767	0.489338	0
5.05322	1	810	831.1	-0.741386	0
5.05579	2	822	830.429	-0.294011	0
5.05836	2	834	829.756	0.146967	0
5.06093	0	794	829.082	-1.24502	0
5.0635	1	836	828.414	0.262374	0
5.06607	0	850	827.754	0.763024	0
5.06864	2	850	827.105	0.785291	0
5.07121	0	800	826.451	-0.935177	0
5.07378	0	815	825.785	-0.377766	0
5.07634	1	843	825.115	0.616009	0
5.07891	0	823	824.45	-0.0505591	0
5.08148	1	811	823.792	-0.449194	0
5.08405	1	848	823.124	0.854234	0
5.08662	0	813	822.455	-0.331598	0
5.08919	1	825	821.79	0.111756	0
5.09176	2	805	821.126	-0.568353	0
5.09433	0	852	820.468	1.08028	0
5.0969	1	838	819.809	0.628399	0
5.09947	1	824	819.146	0.169091	0
5.10203	0	802	818.494	-0.582439	0
5.1046	2	856	817.846	1.30406	0
5.10717	2	850	817.19	1.12538	0
5.10974	2	826	816.536	0.329309	0
5.11231	1	824	815.88	0.282873	0
5.11488	2	868	815.225	1.79129	0
5.11745	0	832	814.584	0.603781	0
5.12002	0	823	813.952	0.315395	0
5.12259	2	832	813.315	0.647788	0
5.12516	0	788	812.675	-0.879012	0
5.12772	1	817	812.032	0.173815	0
5.13029	1	822	811.374	0.370611	0
5.13286	1	772	810.72	-1.39358	0
[truncated: 1,048 more rows]
