# Supplementary material for: Direct energy transfer from photosystem II to photosystem I confers winter sustainability in Scots Pine
Source: Nat Commun. 2020 Dec 15;11:6388. doi: 10.1038/s41467-020-20137-9 (PMC7738668; doi:10.1038/s41467-020-20137-9)
Supplement: Supplementary file 3 — Source Data [file 41467_2020_20137_MOESM3_ESM.zip › Source data file_Bag et al., 2020/Source data file/time resolved fluoresence data/Time resolved decay/Pine_winter_relaxed/Decays_Pine_winter_relaxed_2.txt]

Time	IRF	Exp. data	Th. data	Residuals	Aurocorr
0	16067	768	731.322	1.32351	0.0386868
0.002569	18809	976	922.389	1.71605	0.0386995
0.005138	21819	1207	1152.33	1.57357	0.00439785
0.007707	25339	1457	1422.27	0.909806	0.0317434
0.010276	28512	1770	1737.19	0.77996	0.028986
0.012845	32235	2183	2101.95	1.73478	0.0217681
0.015414	35704	2550	2523.32	0.528346	0.0342851
0.017983	39267	2962	3001.91	-0.733226	0.0287351
0.020552	43083	3517	3538.11	-0.355946	-0.0125293
0.023121	45716	4077	4133.39	-0.88317	0.0326245
0.02569	48192	4743	4784.89	-0.608212	0.0488594
0.028259	51363	5532	5494.73	0.501041	0.0283183
0.030828	53501	6208	6253.01	-0.571213	0.0221833
0.033397	55298	7072	7044.36	0.328619	0.0186586
0.035966	56994	7748	7872.61	-1.41568	0.0034808
0.038535	58039	8609	8735.24	-1.36054	0.0439465
0.041104	59159	9575	9618.37	-0.443192	0.0193031
0.043673	60104	10481	10516.7	-0.348323	0.023468
0.046242	59868	11566	11423	1.32928	0.0265371
0.048811	60116	12330	12332.1	-0.0185919	0.00530772
0.05138	59098	13146	13243.6	-0.851196	0.0358064
0.053949	58039	14090	14145.3	-0.466186	-0.00173304
0.056518	56739	15104	15030.6	0.597428	0.0102396
0.059087	54989	15991	15892.7	0.777702	0.0177895
0.061656	53004	16865	16719.8	1.11835	-0.0207347
0.064225	50900	17235	17510	-2.09447	0.0288652
0.066794	48099	17950	18258.5	-2.30264	0.00472923
0.069363	45991	18912	18960.1	-0.349975	0.0129978
0.071932	42758	19479	19613	-0.960237	0.0237164
0.074501	40671	19989	20210.8	-1.56906	0.0114175
0.07707	37999	20499	20755.1	-1.78841	0.00537842
0.079639	35999	21362	21243.3	0.811999	-0.00861388
0.082208	33670	21487	21677.3	-1.29847	0.0102393
0.084777	31846	22187	22064.3	0.823771	0.0201443
0.087346	29956	22439	22407.1	0.213141	-0.018022
0.089915	28527	22947	22710	1.56433	0.0179652
0.092484	27125	22846	22976	-0.860079	0.0120571
0.095053	25905	23225	23209.9	0.0991189	-0.00385882
0.097622	24893	23531	23416.3	0.747417	0.0309705
0.100191	23878	23875	23600.6	1.77575	0.0181845
0.10276	23264	23768	23765.1	0.0189144	0.0273625
0.105329	22338	24017	23913.5	0.667878	0.0159047
0.107898	21145	24290	24047.8	1.55378	0.0135892
0.110467	20626	24531	24171.9	2.29288	0.0317767
0.113036	20183	24251	24286.5	-0.228113	-0.0144477
0.115605	19280	24517	24385.5	0.839944	0.0272873
0.118174	18787	24472	24471.8	0.00146077	-0.00459516
0.120743	18425	24514	24553.2	-0.250363	0.00875856
0.123312	17527	24532	24626.4	-0.602447	-0.0315798
0.125881	16979	24604	24689.9	-0.547325	-0.00109116
0.12845	16522	24872	24748.9	0.780836	0.00566731
0.131019	15766	24765	24799.7	-0.220186	0.0251647
0.133588	15323	24858	24839.7	0.116335	0.0151587
0.136157	14863	24927	24873	0.341791	0.0127174
0.138726	14010	24848	24898.1	-0.317838	0.0126471
0.141295	13477	25293	24914.7	2.37899	0.0179554
0.143864	12959	25017	24925.7	0.577339	0.00511534
0.146433	12421	24745	24927.4	-1.15927	0.0177798
0.149002	11962	24836	24918.4	-0.523112	0.0516607
0.151571	11577	25077	24902.3	1.10347	-0.0129382
0.15414	11008	24930	24879.2	0.321892	0.00498143
0.156709	10477	24832	24849.7	-0.112392	0.0183638
0.159278	9816	24779	24815.4	-0.231439	0.000479042
0.161847	9349	24795	24775.4	0.124743	0.0229409
0.164416	8935	24859	24727.9	0.831644	-0.0134061
0.166985	8394	24745	24671.9	0.464723	0.0525832
0.169554	7773	24758	24608	0.953234	-0.00853239
0.172123	7323	24641	24538.9	0.650683	0.0153984
0.174692	6875	24481	24464	0.108464	0.01696
0.177261	6489	24521	24381.3	0.891961	0.0301323
0.17983	5990	24090	24291.4	-1.29789	0.00382871
0.182399	5535	24134	24196.3	-0.400806	0.0362896
0.184968	5072	24139	24096.7	0.272577	0.00948019
0.187537	4760	24004	23992.1	0.0767094	-0.00946109
0.190106	4563	23924	23881.9	0.27236	-0.00133396
0.192675	4060	23898	23766.2	0.852862	-0.0296303
0.195244	3730	23772	23646.4	0.814633	0.0257441
0.197813	3476	23471	23525.4	-0.355241	-0.0178018
0.200382	3087	23356	23401.5	-0.297697	-0.0214605
0.202951	2897	23193	23272.9	-0.52483	0.0159579
0.20552	2649	23185	23142	0.282221	-0.0235589
0.208089	2508	22837	23008.4	-1.1343	-0.00694461
0.210658	2254	22836	22872.6	-0.242002	0.0413752
0.213227	2158	22635	22735.9	-0.670427	0.0229233
0.215796	2037	22603	22598.8	0.0276321	0.0067366
0.218365	1940	22356	22461.3	-0.704471	0.0169204
0.220934	1862	22079	22323.6	-1.64626	-0.00931047
0.223503	1804	22074	22186.9	-0.760095	-0.0068281
0.226072	1646	22027	22051.3	-0.163433	0.0104473
0.228641	1702	22126	21916.8	1.4061	-0.0150905
0.23121	1686	21690	21784	-0.638261	0.0120532
0.233779	1645	21718	21651.8	0.449349	0.0191914
0.236348	1625	21537	21521.1	0.108333	0.0140044
0.238917	1649	21462	21393.4	0.468286	0.012363
0.241486	1626	21260	21267.7	-0.052844	0.00110002
0.244055	1649	21300	21143.7	1.07085	-0.00999956
0.246624	1683	20791	21022	-1.60177	0.000419723
0.249193	1669	20980	20902.4	0.535919	0.00328839
0.251762	1665	20876	20784.8	0.630971	0.000114328
0.254331	1691	20582	20669.8	-0.612086	0.0350474
0.2569	1727	20562	20556.9	0.0354409	0.0402991
0.259469	1715	20356	20445.6	-0.628233	-0.00293991
0.262038	1795	20270	20336.2	-0.465314	0.0138067
0.264607	1713	20197	20229.2	-0.226267	0.0407191
0.267176	1709	20247	20123.9	0.864804	0.020235
0.269745	1772	20060	20021	0.275524	-0.00334664
0.272314	1782	19833	19919.5	-0.614522	-0.00396512
0.274883	1735	19970	19818.7	1.0709	-0.0347156
0.277452	1782	19511	19719.7	-1.49406	0.00808843
0.280021	1792	19688	19622.9	0.463804	-0.0133953
0.28259	1718	19487	19527.2	-0.288011	-0.000327275
0.285159	1739	19562	19432.8	0.924069	0.00851342
0.287728	1753	19178	19340.2	-1.17116	-0.00662942
0.290297	1757	19127	19248.3	-0.877223	-0.0269775
0.292866	1714	19220	19157.1	0.453694	-0.00920097
0.295435	1692	18794	19067.4	-1.9945	0.0294905
0.298004	1638	19121	18979.2	1.02527	-0.00778775
0.300573	1667	18873	18891.9	-0.137422	-0.0102971
0.303142	1658	18633	18805.1	-1.26042	-0.0112098
0.305711	1657	18729	18718.6	0.0760391	0.0281592
0.30828	1647	18603	18633	-0.220039	0.0038528
0.310849	1570	18438	18548.8	-0.816064	0.0281654
0.313418	1579	18567	18465.7	0.743318	0.0217721
0.315987	1517	18276	18383.7	-0.796398	0.0191609
0.318556	1534	18305	18301.9	0.0231408	-0.0229866
0.321125	1593	18662	18220.4	3.23227	0.0117561
0.323694	1496	18080	18139.6	-0.442882	0.0297094
0.326263	1529	18080	18059.3	0.154115	-0.0180899
0.328832	1464	17878	17980.8	-0.769207	0.0211032
0.331401	1500	17766	17903.2	-1.02945	0.00943962
0.33397	1472	17620	17826	-1.55162	0.0107918
0.336539	1462	17607	17749.4	-1.07283	0.00441598
0.339108	1453	17795	17673.5	0.911058	0.0206203
0.341677	1449	17747	17598.7	1.11357	-0.00903926
0.344246	1430	17468	17524.5	-0.427299	0.00409316
0.346815	1374	17568	17451	0.88237	0.0236126
0.349384	1457	17280	17378.4	-0.748869	-0.0171455
0.351953	1426	17505	17306.6	1.49988	0.019679
0.354522	1454	17446	17234.8	1.59884	0.0467497
0.357091	1412	17471	17164.2	2.32113	0.0362364
0.35966	1381	17103	17095	0.0609332	-0.00445352
0.362229	1488	16767	17026.8	-2.00617	0.056859
0.364798	1459	16941	16959.2	-0.13996	0.0107465
0.367367	1409	16974	16891.7	0.631567	0.0273332
0.369936	1377	16727	16825.7	-0.763201	0.0274897
0.372505	1414	16907	16761.4	1.11996	0.0356905
0.375074	1403	16796	16697.1	0.763034	-0.0324932
0.377643	1478	16739	16632.7	0.821787	0.0377237
0.380212	1430	16602	16569	0.256387	0.033428
0.382781	1462	16898	16506.3	3.01349	0.0166699
0.38535	1468	16492	16445	0.366105	0.0306204
0.387919	1457	16057	16384.7	-2.58636	0.0213024
0.390488	1427	16310	16325	-0.117606	0.0200493
0.393057	1515	16082	16266.3	-1.45342	-0.0150726
0.395626	1407	16263	16208.3	0.429315	0.0206772
0.398195	1461	16198	16150.4	0.374154	-0.00606516
0.400764	1478	16223	16093.7	1.01525	-0.00448893
0.403333	1499	15976	16037.5	-0.486349	0.020534
0.405902	1481	15834	15981.3	-1.17056	0.0374653
0.408471	1414	15937	15926.4	0.0842644	0.00164969
0.41104	1533	15940	15872.5	0.534738	0.00556203
0.413609	1446	15870	15819.3	0.402753	0.0357537
0.416178	1511	15657	15765.7	-0.8689	0.000382014
0.418747	1531	15546	15713.2	-1.34079	0.00874154
0.421316	1552	15669	15661.6	0.0595022	0.0323284
0.423885	1604	15828	15610.3	1.73062	0.0111025
0.426454	1552	15486	15560.3	-0.597201	0.0166791
0.429023	1654	15424	15511.3	-0.703312	-0.0159642
0.431592	1561	15516	15463.6	0.420579	0.0208079
0.434161	1639	15260	15416.4	-1.26579	0.0170318
0.43673	1676	15380	15370	0.0803039	0.00348029
0.439299	1606	15337	15324.3	0.102945	0.0069289
0.441868	1747	15259	15278.7	-0.15952	-0.0211403
0.444437	1757	15026	15234.7	-1.70248	0.0451401
0.447006	1740	15387	15190.8	1.58147	-0.0245887
0.449575	1744	15013	15148	-1.10159	-0.00353904
0.452144	1751	15102	15107.1	-0.0411079	0.0321713
0.454713	1744	15146	15066.5	0.645685	0.0356839
0.457282	1780	15041	15026.2	0.120994	-0.0172416
0.459851	1688	14768	14986.2	-1.79535	0.0101826
0.46242	1660	14881	14946.5	-0.537051	0.0190565
0.464989	1761	14889	14907.5	-0.151454	0.00531482
0.467558	1634	15194	14868.3	2.64259	-0.00155938
0.470127	1675	14711	14828.1	-0.965613	0.00425781
0.472696	1659	14608	14789	-1.49731	0.0409677
0.475265	1621	14997	14750	2.01658	0.00994421
0.477834	1671	14837	14710.6	1.03748	0.0331074
0.480403	1581	14544	14671.8	-1.05948	0.0260813
0.482972	1636	14390	14632.8	-2.02416	0.0342439
0.485541	1585	14692	14594.3	0.805699	-0.0191964
0.48811	1445	14593	14555.9	0.307225	0.0262305
0.490679	1506	14442	14517.5	-0.62791	0.0152734
0.493248	1391	14460	14479.5	-0.162024	0.0102107
0.495817	1305	14578	14440	1.14267	0.0199391
0.498386	1300	14324	14400.1	-0.635591	0.00372914
0.500955	1241	14492	14360	1.09635	0.00724988
0.503524	1232	14468	14318.5	1.2433	0.0292745
0.506093	1112	14255	14276.3	-0.178701	0.00641693
0.508662	1096	14087	14234.1	-1.23937	-0.00011546
0.511231	1072	14143	14191.8	-0.409982	0.0461687
0.5138	1046	14338	14148.7	1.58108	-0.0124232
0.516369	1013	14065	14104.7	-0.335032	0.00804507
0.518938	977	14186	14060.9	1.05046	0.0112534
0.521507	921	13937	14017.1	-0.678899	-0.0159816
0.524076	876	14030	13973.4	0.477834	0.0109668
0.526645	853	13901	13929.5	-0.241957	0.013334
0.529214	793	14043	13885.3	1.33097	0.0175164
0.531783	750	13788	13840.5	-0.447379	0.0291555
0.534352	747	13841	13795.6	0.385635	0.0137361
0.536921	742	13746	13750.5	-0.0380652	0.0104193
0.53949	700	13742	13704.8	0.31732	0.0407696
0.542059	709	13557	13659.2	-0.877673	-0.00193988
0.544628	674	13409	13614.1	-1.771	0.0132976
0.547197	665	13535	13569.1	-0.292918	-0.014345
0.549766	647	13528	13524.3	0.0320651	0.00342117
0.552335	591	13421	13479.7	-0.506873	0.0146387
0.554904	610	13345	13435.2	-0.781187	0.016085
0.557473	557	13277	13391	-0.989209	-0.000453636
0.560042	583	13391	13346.5	0.384804	-0.000365712
0.562611	455	13021	13302	-2.46281	-0.0116051
0.56518	487	13377	13257.7	1.03127	0.0153171
0.567749	500	13232	13213.7	0.15952	-0.00700007
0.570318	500	13284	13169	0.99748	-0.00784603
0.572887	476	13192	13123.9	0.59331	0.00784408
0.575456	469	12838	13079.5	-2.13175	0.0240181
0.578025	479	12969	13035.9	-0.587628	-0.00855848
0.580594	481	13067	12992.6	0.651287	0.0205947
0.583163	445	12815	12949.3	-1.18629	0.00532841
0.585732	401	12913	12906.5	0.0575013	-0.0310299
0.588301	409	13033	12864.2	1.4786	0.0161414
0.59087	407	12894	12822	0.633771	0.00848945
0.593439	394	12768	12779.4	-0.101247	0.00998659
0.596008	385	12966	12736.8	2.01271	-0.018471
0.598577	363	12757	12694.6	0.55206	0.0188913
0.601146	352	12465	12652.8	-1.68174	0.0112696
0.603715	322	12635	12611.1	0.213026	-0.00797729
0.606284	345	12379	12569.4	-1.7115	-0.0129002
0.608853	327	12499	12527.8	-0.257936	-0.00736384
0.611422	312	12438	12486.2	-0.43225	0.00351621
0.613991	323	12294	12444.9	-1.36068	0.0223959
0.61656	291	12475	12404	0.635854	0.0201715
0.619129	303	12270	12363.2	-0.840979	0.0153041
0.621698	301	12330	12322.6	0.0663117	-0.0203699
0.624267	283	12111	12282.3	-1.55638	-0.00759964
0.626836	265	12223	12242.1	-0.172448	0.0468068
0.629405	271	12204	12202.3	0.0154168	0.0141568
0.631974	265	12137	12162.7	-0.233299	0.0123354
0.634543	255	11937	12123.1	-1.7031	-0.0152023
0.637112	245	12023	12083.6	-0.553014	-0.0113483
0.639681	243	12184	12044.5	1.26343	0.00727925
0.64225	240	11875	12005.6	-1.19876	0.0433526
0.644819	239	12066	11966.8	0.902698	0.0283507
0.647388	229	11833	11928.2	-0.875597	-0.00210964
0.649957	203	11840	11889.9	-0.458773	0.00972567
0.652526	183	12117	11851.9	2.40853	-0.0486482
0.655095	205	11804	11814	-0.0924643	-0.0202427
0.657664	209	11500	11776.2	-2.57527	0.00954505
0.660233	203	11792	11738.1	0.496299	-0.00470091
0.662802	187	11667	11700.3	-0.308644	-0.0202116
0.665371	195	11800	11663.2	1.25972	-0.00776208
0.66794	181	11563	11626.3	-0.588709	0.00221131
0.670509	155	11642	11589.5	0.486371	-0.00314021
0.673078	184	11592	11552.9	0.362893	0.0388724
0.675647	182	11488	11516.6	-0.266522	-0.0113481
0.678216	162	11440	11480.1	-0.374764	0.000910449
0.680785	143	11455	11443.9	0.103936	-0.00903327
0.683354	164	11396	11408.2	-0.114633	0.0068135
0.685923	187	11323	11372.7	-0.46701	0.0540231
0.688492	161	11611	11337	2.54278	0.00534208
0.691061	170	11323	11301.6	0.20148	0.0225799
0.69363	166	11261	11266.8	-0.0550041	-0.0203498
0.696199	170	11047	11232.4	-1.76387	-0.0311862
0.698768	147	11139	11198	-0.55917	0.0090597
0.701337	147	11171	11163.9	0.0670611	-0.00233969
0.703906	143	11057	11130.1	-0.694826	-0.0406005
0.706475	167	11171	11096.3	0.707108	0.0138262
0.709044	156	11013	11062.5	-0.471257	0.0227454
0.711613	144	11157	11028.8	1.21352	-0.031714
0.714182	144	10931	10995.6	-0.618145	0.0141997
0.716751	158	10812	10962.8	-1.45052	0.0258764
0.71932	130	10915	10930	-0.143921	-0.0028233
0.721889	147	10869	10897.3	-0.271655	-0.013446
0.724458	155	10874	10865	0.0866632	0.0315588
0.727027	127	10994	10832.7	1.53832	-0.00572397
0.729596	128	11055	10800.5	2.42017	0.0127271
0.732165	119	10981	10768.8	2.0247	-0.00060688
0.734734	133	10674	10737.2	-0.611458	0.0200376
0.737303	107	10743	10705.4	0.362403	0.0345499
0.739872	135	10741	10673.8	0.648332	0.0343569
0.742441	138	10586	10642.4	-0.548627	0.0184719
0.74501	106	10643	10611.2	0.308356	-0.0145585
0.747579	110	10520	10580.1	-0.586421	-0.00506596
0.750148	107	10470	10549.6	-0.778278	0.0237845
0.752717	123	10454	10519.1	-0.636445	-0.0135827
0.755286	112	10385	10488.4	-1.01462	-0.0189646
0.757855	118	10419	10457.9	-0.381111	0.00336621
0.760424	122	10385	10427.7	-0.419463	-0.0133496
0.762993	97	10472	10397.9	0.724534	-0.033128
0.765562	128	10321	10368.1	-0.463739	0.0274514
0.768131	122	10254	10338.7	-0.836002	-0.01422
0.7707	118	10312	10309.2	0.0277828	-0.0370519
0.773269	85	10244	10279.9	-0.354905	-0.00238417
0.775838	97	10261	10251.1	0.0977077	-0.00121553
0.778407	91	10301	10222.4	0.774466	-0.0207048
0.780976	99	10153	10193.5	-0.401762	-0.0330724
0.783545	94	10154	10164.5	-0.104201	-0.000114132
0.786114	82	9913	10135.7	-2.23718	-0.0138294
0.788683	105	9952	10107.2	-1.55581	0.00267213
0.791252	80	9926	10078.9	-1.53459	0.00801198
0.793821	83	10045	10050.6	-0.0557146	0.00464946
0.79639	82	9918	10022.5	-1.04981	0.00364352
0.798959	91	10145	9994.69	1.49236	0.00351657
0.801528	95	9779	9966.77	-1.89883	-0.0326032
0.804097	90	9998	9939.03	0.589805	0.00575604
0.806666	75	9767	9911.53	-1.46247	-0.00905346
0.809235	80	9819	9884.35	-0.659472	-0.0228541
0.811804	84	9648	9857.33	-2.13114	0.0138387
0.814373	87	9878	9830.27	0.480263	-0.0129207
0.816942	83	9793	9803.24	-0.103479	-0.00693233
0.819511	86	9678	9776.45	-1.00078	-0.0372604
0.82208	85	9801	9749.91	0.516089	0.0130466
0.824649	89	9874	9723.51	1.51445	0.00172903
0.827218	68	9560	9697.25	-1.40378	-0.00695741
0.829787	68	9823	9671.16	1.53198	-0.0557868
0.832356	57	9564	9645.26	-0.830873	-0.0152708
0.834925	68	9530	9619.33	-0.915064	0.0403334
0.837494	82	9692	9593.33	1.00229	0.00653818
0.840063	76	9544	9567.34	-0.238929	0.0252713
0.842632	50	9701	9541.5	1.61938	0.0015004
0.845201	69	9513	9516.07	-0.0314492	0.00531866
0.84777	46	9543	9490.9	0.533375	-0.0170343
0.850339	84	9347	9465.55	-1.22623	0.0129785
0.852908	52	9395	9440.25	-0.466802	-0.00012397
0.855477	68	9388	9415.04	-0.279025	0.00397633
0.858046	63	9468	9390.12	0.80036	0.0124579
0.860615	54	9065	9365.43	-3.15539	-0.0163276
0.863184	59	9380	9340.71	0.405647	0.018636
0.865753	61	9213	9316.23	-1.07547	0.00190321
0.868322	63	9454	9291.75	1.66868	0.0351374
0.870891	56	9261	9267.35	-0.0660012	-0.0186125
0.87346	71	9280	9243.15	0.382514	-0.00475212
0.876029	48	9406	9219.13	1.92677	0.0182146
0.878598	41	9095	9195.19	-1.05061	-0.0180024
0.881167	54	9065	9171.46	-1.11817	0.00496776
0.883736	43	9334	9147.79	1.92744	0.0238427
0.886305	56	9148	9123.92	0.251714	0.0211269
0.888874	50	8996	9100.22	-1.09886	-0.0159572
0.891443	45	9058	9076.68	-0.196301	-0.0250193
0.894012	43	9146	9053.3	0.969356	0.0197095
0.896581	45	8824	9030.11	-2.19413	0.00343235
0.89915	46	9025	9006.94	0.19007	0.0145518
0.901719	42	9172	8983.82	1.96493	0.00554903
0.904288	36	8871	8960.81	-0.953514	0.0222283
0.906857	49	8972	8937.95	0.359445	-0.01968
0.909426	32	8877	8915.19	-0.405383	0.0421468
0.911995	43	8777	8892.45	-1.23231	-0.018915
0.914564	37	8846	8869.89	-0.253981	0.00466866
0.917133	33	8864	8847.41	0.176188	-0.00832262
0.919702	39	8928	8824.99	1.0902	0.00865101
0.922271	29	8823	8802.73	0.215813	-0.0113492
0.92484	38	8655	8780.49	-1.34887	-0.00211017
0.927409	36	8800	8758.38	0.443724	0.0287702
0.929978	40	8654	8736.34	-0.885087	0.00529468
0.932547	43	8613	8714.4	-1.09258	0.015786
0.935116	40	8592	8692.64	-1.08574	-0.0159922
0.937685	51	8709	8671.02	0.406993	0.00484452
0.940254	34	8698	8649.57	0.519259	0.0109698
0.942823	30	8666	8628.23	0.405683	0.0306279
0.945392	31	8637	8607.08	0.321975	0.0226883
0.947961	33	8664	8585.97	0.838309	0.0220801
0.95053	31	8658	8564.75	1.00222	0.00484577
0.953099	33	8566	8543.57	0.242356	0.0203628
0.955668	28	8484	8522.53	-0.418303	0.0152095
0.958237	35	8480	8501.6	-0.234567	-0.00547968
0.960806	36	8456	8480.78	-0.269436	0.00335534
0.963375	29	8324	8460.02	-1.4909	-0.0312939
0.965944	36	8432	8439.39	-0.0804639	-0.00460953
0.968513	37	8397	8418.94	-0.23939	0.0226119
0.971082	20	8324	8398.53	-0.816874	0.00404668
0.973651	30	8312	8378.21	-0.726203	0.0207983
0.97622	29	8454	8358.07	1.04337	-0.0150142
0.978789	26	8277	8337.87	-0.669032	-0.00756231
0.981358	28	8283	8317.67	-0.380996	-0.00525933
0.983927	21	8559	8297.66	2.82481	0.00549449
0.986496	28	8167	8277.72	-1.22516	-0.0107845
0.989065	17	8249	8257.86	-0.0975337	-0.0286937
0.991634	25	8225	8238.04	-0.143773	-0.0173285
0.994203	30	8089	8218.31	-1.43777	0.0306073
0.996772	22	8146	8198.64	-0.583199	-0.0256167
0.999341	23	8208	8179.02	0.319858	0.0301868
1.00191	25	8078	8159.63	-0.9082	0.049181
1.00448	30	8011	8140.31	-1.44471	0.00666584
1.00705	20	8217	8121	1.05903	0.0104614
1.00962	30	8091	8101.8	-0.120108	-0.0215792
1.01219	16	8053	8082.77	-0.331726	-0.00951511
1.01476	27	8021	8063.77	-0.477611	0.00449508
1.01732	18	8053	8044.86	0.0906878	0.0119688
1.01989	25	8031	8025.99	0.0558863	0.000534087
1.02246	22	7935	8007.17	-0.810226	-0.0145508
1.02503	14	8102	7988.46	1.26144	-0.018737
1.0276	18	7927	7969.81	-0.480802	-0.0082152
1.03017	16	7901	7951.28	-0.565678	0.00420656
1.03274	12	7868	7932.73	-0.729798	-0.0117102
1.03531	16	8003	7914.22	0.992418	-0.00209596
1.03788	19	7943	7895.81	0.529528	-0.00266842
1.04045	22	7835	7877.42	-0.479265	-0.00432618
1.04301	20	7864	7859.12	0.0550836	-0.0127055
1.04558	19	7829	7840.96	-0.135185	0.0580713
1.04815	16	7864	7822.96	0.462831	-0.00237698
1.05072	12	7828	7805.05	0.259439	0.0193827
1.05329	12	7781	7787.18	-0.0700787	0.0200251
1.05586	17	7933	7769.35	1.83736	-0.0197869
1.05843	13	7813	7751.52	0.695506	-0.00913728
1.061	13	7878	7733.73	1.62547	-0.0114732
1.06357	10	7810	7716.06	1.06303	0.00653445
1.06614	26	7665	7698.48	-0.382404	-0.0462775
1.0687	19	7629	7680.94	-0.594686	-0.0095785
1.07127	14	7664	7663.44	0.00635281	0.0268886
1.07384	15	7636	7646.15	-0.116125	-0.0151431
1.07641	13	7500	7629.03	-1.4899	-0.0175433
1.07898	22	7676	7611.87	0.731964	0.0343572
1.08155	11	7546	7594.73	-0.560923	0.0085864
1.08412	13	7532	7577.64	-0.525852	-0.0122491
1.08669	15	7588	7560.69	0.313504	-0.0255013
1.08926	11	7533	7543.8	-0.124483	-0.00799573
1.09183	10	7503	7526.9	-0.275861	-0.00295542
1.09439	10	7540	7510.09	0.344489	-0.0282881
1.09696	15	7499	7493.34	0.0654017	0.00879445
1.09953	10	7488	7476.6	0.131684	0.0171155
1.1021	11	7416	7459.93	-0.510104	-0.0100443
1.10467	9	7506	7443.37	0.722865	0.00714027
1.10724	16	7368	7426.89	-0.686114	0.0174327
1.10981	13	7534	7410.44	1.42349	0.012141
1.11238	11	7289	7394.05	-1.23039	0.00561669
1.11495	11	7414	7377.76	0.420835	-0.0171464
1.11752	10	7170	7361.6	-2.2627	-0.0232989
1.12008	10	7345	7345.45	-0.00521309	0.00382246
1.12265	13	7240	7329.34	-1.04992	0.0506136
1.12522	17	7351	7313.28	0.439959	-0.0305331
1.12779	7	7202	7297.28	-1.12268	-0.0251504
1.13036	11	7339	7281.36	0.672775	0.0103366
1.13293	7	7179	7265.59	-1.022	-0.0359756
1.1355	9	7310	7249.83	0.703737	-0.000481242
1.13807	8	7322	7234.07	1.02765	-0.00505879
1.14064	9	7227	7218.36	0.101686	-0.0327797
1.14321	7	7193	7202.69	-0.114264	-0.0217961
1.14577	12	7123	7187.1	-0.759482	-0.012512
1.14834	12	7276	7171.57	1.22425	-0.000161794
1.15091	10	7193	7156.1	0.435121	-0.0115755
1.15348	7	7054	7140.71	-1.03243	0.0111218
1.15605	7	7195	7125.44	0.820035	0.0172276
1.15862	7	7014	7110.22	-1.14886	-0.0208888
1.16119	11	7136	7095	0.48538	0.0122029
1.16376	6	7102	7079.8	0.263408	-0.00154189
1.16633	9	6891	7064.66	-2.09202	-0.0370824
1.1689	9	7102	7049.63	0.621484	0.0292056
1.17146	15	7038	7034.64	0.040032	-0.0170238
1.17403	19	6962	7019.69	-0.691459	-0.0254158
1.1766	15	6813	7004.83	-2.32407	-0.021288
1.17917	8	6949	6990.08	-0.492858	-0.00151333
1.18174	5	7045	6975.5	0.828027	0.000954402
1.18431	14	6950	6960.98	-0.131684	0.00634871
1.18688	10	6864	6946.4	-0.994541	-0.0106576
1.18945	11	7003	6931.75	0.851371	-0.0189625
1.19202	13	7044	6917.22	1.51061	-0.031127
1.19459	9	6897	6902.79	-0.0697661	0.00271894
1.19715	7	6911	6888.4	0.271845	-0.0168275
1.19972	11	6724	6874.09	-1.83035	-0.0227363
1.20229	8	6796	6859.81	-0.774086	-0.0249354
1.20486	5	6943	6845.53	1.16976	-0.0409859
1.20743	11	6824	6831.31	-0.0885328	-0.00586301
1.21	7	6929	6817.17	1.34351	-0.00734304
1.21257	14	6815	6803.01	0.145219	-0.000627284
1.21514	6	6796	6788.94	0.0856884	-0.0274935
1.21771	12	6675	6774.94	-1.2232	0.00484664
1.22028	10	6748	6761.02	-0.15854	-0.0144596
1.22284	8	6783	6747.15	0.435255	-0.0382226
1.22541	6	6664	6733.31	-0.849065	0.00421799
1.22798	6	6682	6719.56	-0.459481	-0.026531
1.23055	10	6794	6705.82	1.06978	-0.00858669
1.23312	7	6668	6692.09	-0.295028	-0.040432
1.23569	10	6723	6678.39	0.544105	-0.0205368
1.23826	10	6691	6664.77	0.320642	0.00348621
1.24083	5	6659	6651.22	0.0953015	-0.00522619
1.2434	4	6705	6637.72	0.821593	-0.0630098
1.24597	5	6775	6624.31	1.8308	-0.0545903
1.24853	8	6482	6610.89	-1.6009	-0.0167854
1.2511	7	6545	6597.46	-0.648409	-0.0368877
1.25367	7	6649	6584.07	0.796315	0.000291322
1.25624	5	6501	6570.77	-0.865312	-0.0101562
1.25881	6	6576	6557.55	0.227574	0.00117221
1.26138	12	6471	6544.36	-0.911984	-0.0541167
1.26395	5	6552	6531.21	0.256904	-0.00531476
1.26652	10	6555	6518.08	0.455986	-0.00618751
1.26909	6	6523	6505.08	0.221931	0.00969027
1.27166	4	6596	6492.11	1.27915	-0.0288505
1.27422	11	6471	6479.17	-0.101617	-0.057534
1.27679	6	6577	6466.29	1.36514	0.00362758
1.27936	7	6437	6453.39	-0.204269	-0.0144907
1.28193	3	6479	6440.58	0.477336	0.00103439
1.2845	8	6293	6427.84	-1.69976	-0.0116199
1.28707	6	6386	6415.11	-0.364254	-0.0372919
1.28964	5	6505	6402.39	1.27227	0.0204736
1.29221	4	6280	6389.72	-1.38452	-0.0397677
1.29478	6	6214	6377.13	-2.06938	-0.0113869
1.29735	11	6337	6364.55	-0.346135	-0.0409886
1.29991	6	6147	6352	-2.61473	-0.00902018
1.30248	8	6353	6339.5	0.169349	-0.0334561
1.30505	5	6471	6327.12	1.78864	-0.0131232
1.30762	8	6256	6314.78	-0.743199	0.00264852
1.31019	11	6387	6302.46	1.05782	-0.0048716
1.31276	7	6511	6290.16	2.73681	-0.0104198
1.31533	6	6355	6277.91	0.967041	0.0192788
1.3179	4	6216	6265.76	-0.631086	0.00852601
1.32047	5	6295	6253.64	0.52128	-0.029174
1.32304	4	6276	6241.52	0.435292	0.0120939
1.3256	7	6210	6229.4	-0.246125	-0.0100676
1.32817	7	6250	6217.31	0.413554	0.017229
1.33074	7	6310	6205.26	1.31859	0.0395512
1.33331	11	6158	6193.27	-0.449486	0.0177863
1.33588	1	6167	6181.36	-0.182876	-0.00184308
1.33845	7	6293	6169.49	1.55691	0.0198041
1.34102	5	6263	6157.71	1.33049	0.00107881
1.34359	7	6016	6145.9	-1.67479	-0.0398151
1.34616	6	6149	6134.09	0.190143	-0.00591217
1.34873	6	6014	6122.35	-1.39722	-0.0138645
1.35129	8	6027	6110.66	-1.07768	-0.0201775
1.35386	11	5994	6099.02	-1.35653	0.00176344
1.35643	4	6219	6087.41	1.66861	0.0243573
1.359	2	6007	6075.86	-0.888434	-0.00544378
1.36157	8	6154	6064.4	1.14223	-0.00975944
1.36414	1	6076	6052.94	0.295893	0.0519276
1.36671	3	5965	6041.42	-0.989442	0.0281954
1.36928	4	5929	6029.97	-1.3113	-0.0219443
1.37185	4	6121	6018.56	1.30938	0.0310846
1.37442	6	5960	6007.14	-0.610558	0.0170238
1.37698	7	6004	5995.78	0.106119	-0.0348117
1.37955	5	6025	5984.47	0.522132	0.0236268
1.38212	2	5966	5973.23	-0.0935537	0.00115721
1.38469	0	5944	5962.05	-0.234117	0.025379
1.38726	5	5948	5950.9	-0.0376515	-0.00385296
1.38983	2	5922	5939.74	-0.230573	-0.0418338
1.3924	5	6006	5928.56	0.999189	-0.0187158
1.39497	4	5843	5917.45	-0.973962	-0.0173561
1.39754	5	5970	5906.4	0.823191	-0.00857919
1.40011	4	5874	5895.38	-0.27899	0.00186922
1.40267	3	5931	5884.42	0.604771	-0.0313601
1.40524	6	5933	5873.51	0.772397	-0.00367268
1.40781	4	5679	5862.62	-2.43661	-0.0135625
1.41038	5	5780	5851.75	-0.943765	-0.00475987
1.41295	3	5887	5840.93	0.600383	0.00807204
1.41552	9	5945	5830.16	1.48936	-0.00140525
1.41809	4	5823	5819.42	0.046903	-0.0152069
1.42066	6	5847	5808.7	0.500895	-0.00688922
1.42323	6	5771	5798.05	-0.356079	-0.0251121
1.4258	6	5804	5787.45	0.217241	0.0475493
1.42836	7	5875	5776.85	1.28049	-0.0226311
1.43093	11	5738	5766.3	-0.373661	-0.00816876
1.4335	3	5648	5755.79	-1.43429	0.0040329
1.43607	5	5864	5745.32	1.54982	0.0106955
1.43864	3	5813	5734.93	1.02393	0.00551377
1.44121	2	5730	5724.54	0.0720971	-0.028356
1.44378	6	5795	5714.12	1.06246	-0.0141301
1.44635	4	5870	5703.72	2.17025	-0.0169435
1.44892	7	5689	5693.33	-0.057454	-0.0171078
1.45149	8	5660	5683	-0.305775	-0.0138199
1.45405	5	5604	5672.73	-0.918148	-0.0130936
1.45662	1	5713	5662.51	0.668056	2.8227e-05
1.45919	6	5638	5652.35	-0.191133	-0.0218518
1.46176	4	5669	5642.21	0.35576	-0.0212508
1.46433	8	5650	5632.03	0.239014	0.0281635
1.4669	3	5547	5621.89	-1.00551	0.00739881
1.46947	4	5737	5611.81	1.65286	0.00342199
1.47204	4	5697	5601.78	1.26152	-0.0276206
1.47461	7	5645	5591.78	0.708338	-0.0118152
1.47718	5	5578	5581.77	-0.0504586	0.00508041
1.47974	9	5482	5571.79	-1.21275	0.0143241
1.48231	3	5623	5561.88	0.81508	-0.000199666
1.48488	5	5542	5552.01	-0.134472	0.0058554
1.48745	8	5509	5542.19	-0.447213	-0.0473565
1.49002	3	5482	5532.39	-0.680529	-0.0109972
1.49259	7	5596	5522.57	0.981642	0.011631
1.49516	5	5430	5512.82	-1.12396	0.0331694
1.49773	4	5570	5503.09	0.896464	-0.0133524
1.5003	2	5452	5493.38	-0.56047	0.00993718
1.50287	5	5574	5483.72	1.2092	0.0186932
1.50543	5	5435	5474.06	-0.529866	-0.00804811
1.508	2	5526	5464.4	0.828653	0.0136855
1.51057	5	5182	5454.77	-3.78927	-0.0024961
1.51314	6	5531	5445.21	1.15351	-0.0318091
1.51571	6	5368	5435.65	-0.923385	-0.0221932
1.51828	3	5229	5426.12	-2.72597	-0.00768835
1.52085	5	5514	5416.66	1.31092	0.0061718
1.52342	5	5327	5407.24	-1.09933	-0.0102083
1.52599	3	5393	5397.81	-0.0655523	0.00296522
1.52856	6	5462	5388.41	0.995771	-0.0381881
1.53112	8	5316	5379.05	-0.864725	-0.0211475
1.53369	1	5398	5369.7	0.385203	0.0213169
1.53626	4	5362	5360.39	0.0220516	-0.040201
1.53883	1	5384	5351.15	0.447664	-0.057008
1.5414	3	5331	5341.9	-0.149319	0.0443065
1.54397	5	5303	5332.63	-0.406943	-0.0315417
1.54654	1	5332	5323.39	0.117903	0.00244121
1.54911	2	5372	5314.17	0.789063	0.026555
1.55168	3	5183	5305.01	-1.69477	-0.0334267
1.55425	5	5328	5295.87	0.440177	-0.0382967
1.55681	3	5172	5286.72	-1.59524	-0.018977
1.55938	4	5206	5277.62	-0.992654	-0.00686018
1.56195	2	5295	5268.58	0.36305	0.0195141
1.56452	3	5378	5259.57	1.6149	-0.00816628
1.56709	7	5293	5250.58	0.583094	-0.00198815
1.56966	3	5284	5241.6	0.583295	-0.0331348
1.57223	3	5210	5232.64	-0.3136	0.016605
1.5748	5	5320	5223.75	1.31964	0.0156262
1.57737	2	5216	5214.89	0.0153471	-0.0146849
1.57994	4	5240	5206.02	0.469409	-0.0154802
1.5825	3	5089	5197.19	-1.51661	0.0207801
1.58507	4	5133	5188.38	-0.772956	-0.0343546
1.58764	7	5175	5179.58	-0.0636946	-0.0129736
1.59021	1	5187	5170.82	0.22466	0.0176864
1.59278	3	5249	5162.08	1.19966	0.0260245
1.59535	5	5275	5153.42	1.67404	-0.0152809
1.59792	7	5073	5144.75	-1.00731	-0.0238597
1.60049	3	5182	5136.06	0.638232	0.0132402
1.60306	6	5168	5127.43	0.564375	-0.032208
1.60563	3	5001	5118.87	-1.66675	-0.0148972
1.60819	1	5072	5110.32	-0.538057	-0.0440483
1.61076	5	5118	5101.78	0.226722	0.00811863
1.61333	1	5035	5093.27	-0.821125	0.0104891
1.6159	3	5056	5084.72	-0.403965	0.0251256
1.61847	3	5166	5076.22	1.24906	0.0218877
1.62104	2	5028	5067.75	-0.56061	-0.0134614
1.62361	0	5045	5059.29	-0.20112	-0.00657607
1.62618	5	5066	5050.86	0.21268	-0.00619764
1.62875	2	4875	5042.46	-2.39838	-0.00812467
1.63132	5	5061	5034.05	0.378891	0.00397772
1.63388	3	5038	5025.69	0.173488	-0.0100389
1.63645	2	5045	5017.37	0.388944	-0.00800035
1.63902	6	4961	5009.09	-0.68274	0.0279991
1.64159	8	4944	5000.84	-0.808321	0.00592643
1.64416	2	4765	4992.58	-3.29683	-0.0138573
1.64673	3	4987	4984.37	0.0373028	-0.024822
1.6493	3	4986	4976.24	0.13819	-0.0207062
1.65187	3	4941	4968.11	-0.385625	0.00786038
1.65444	3	4879	4959.94	-1.15874	-0.0292641
1.65701	4	4892	4951.8	-0.854932	0.008051
1.65957	4	4959	4943.68	0.217556	0.0144754
1.66214	3	4903	4935.59	-0.465392	0.00769764
1.66471	1	4928	4927.53	0.00672607	-0.0365575
1.66728	3	4950	4919.5	0.433466	0.0171765
1.66985	6	4822	4911.49	-1.28875	-0.0272637
1.67242	6	4896	4903.47	-0.106789	-0.0160395
1.67499	3	4826	4895.47	-1.00003	0.0166506
1.67756	3	4851	4887.54	-0.524672	-0.040927
1.68013	3	4786	4879.67	-1.35403	-0.0249815
1.6827	6	4788	4871.8	-1.21103	0.00563262
1.68526	3	4828	4863.91	-0.516792	-0.0101638
1.68783	3	4805	4856.04	-0.736281	-0.0180319
1.6904	3	4863	4848.22	0.211955	0.0255527
1.69297	9	4889	4840.43	0.694691	-0.0147861
1.69554	0	4796	4832.62	-0.52885	-0.022951
1.69811	3	4892	4824.84	0.960222	-0.0360536
1.70068	6	4849	4817.14	0.457563	-0.0387051
1.70325	4	4898	4809.43	1.26549	-0.0293287
1.70582	4	4901	4801.69	1.41863	-0.049545
1.70839	4	4651	4794.01	-2.09701	-0.0202033
1.71095	6	4824	4786.38	0.541675	-0.0267123
1.71352	2	4751	4778.75	-0.402526	0.00905311
1.71609	3	4842	4771.13	1.01848	-0.0240291
1.71866	4	4744	4763.56	-0.283923	-0.00691682
1.72123	4	4665	4755.98	-1.33211	-0.0030993
1.7238	4	4951	4748.4	2.87932	-0.00012853
1.72637	6	4870	4740.86	1.85059	0.0256622
1.72894	3	4708	4733.34	-0.369369	0.00621172
1.73151	4	4709	4725.85	-0.245606	-0.0128133
1.73408	5	4683	4718.4	-0.517354	0.0235216
1.73664	2	4820	4710.97	1.5705	0.0208769
1.73921	6	4703	4703.53	-0.00766117	-0.00549479
1.74178	3	4696	4696.12	-0.00180271	0.000183571
1.74435	6	4786	4688.72	1.40612	0.0185904
1.74692	7	4699	4681.35	0.257456	-0.0357772
1.74949	7	4655	4674.01	-0.27863	-0.0188551
1.75206	2	4647	4666.69	-0.288826	0.00717672
1.75463	3	4736	4659.43	1.1127	-0.0340156
1.7572	4	4746	4652.2	1.36161	-0.0442313
1.75977	5	4546	4644.94	-1.46738	0.00137063
1.76233	5	4709	4637.65	1.03977	0.0260313
1.7649	5	4720	4630.4	1.30423	0.0115641
1.76747	4	4691	4623.19	0.990095	-0.0082885
1.77004	1	4558	4616.01	-0.859246	-0.0303733
1.77261	5	4515	4608.85	-1.39676	-0.0301773
1.77518	6	4543	4601.71	-0.870987	-0.0573104
1.77775	3	4743	4594.54	2.15574	-0.0149151
1.78032	5	4699	4587.39	1.62818	-0.00502767
1.78289	1	4661	4580.32	1.18181	0.00505547
1.78546	2	4685	4573.25	1.63271	-0.0031315
1.78802	4	4523	4566.18	-0.642097	-0.022062
1.79059	5	4518	4559.12	-0.611731	-0.0383232
1.79316	6	4631	4552.04	1.16031	0.00618048
1.79573	1	4622	4545.01	1.13249	-0.0154748
1.7983	6	4524	4538.03	-0.208566	-0.0116538
1.80087	1	4412	4531.09	-1.79293	-0.0327831
1.80344	2	4497	4524.13	-0.404622	-0.0373785
1.80601	9	4500	4517.19	-0.256245	0.00170864
1.80858	2	4594	4510.26	1.23543	-0.00484846
1.81115	3	4464	4503.32	-0.588438	-0.0162054
1.81371	3	4392	4496.46	-1.57626	-0.0319751
1.81628	2	4516	4489.64	0.392318	0.00496663
1.81885	6	4448	4482.77	-0.521291	-0.0482873
1.82142	1	4596	4475.92	1.77128	-0.0324279
1.82399	5	4506	4469.08	0.550025	-0.0339961
1.82656	3	4415	4462.29	-0.711675	-0.022437
1.82913	5	4382	4455.51	-1.11044	0.014994
1.8317	6	4447	4448.73	-0.0260008	-0.0239631
1.83427	4	4541	4442	1.46919	0.00875376
1.83684	5	4458	4435.28	0.340314	0.0031288
1.8394	5	4364	4428.61	-0.97798	0.0217463
1.84197	3	4549	4421.94	1.88382	-0.0332194
1.84454	3	4467	4415.29	0.773754	0.0103806
1.84711	5	4326	4408.65	-1.25666	0.000314363
1.84968	2	4461	4402.02	0.883078	-0.000124313
1.85225	5	4320	4395.38	-1.14684	-0.0369733
1.85482	4	4482	4388.77	1.39253	-0.00330977
1.85739	3	4365	4382.18	-0.260008	0.0139095
1.85996	3	4458	4375.6	1.23413	-0.0221171
1.86253	2	4435	4369.06	0.990188	0.00687739
1.86509	5	4240	4362.52	-1.88152	-0.0255019
1.86766	2	4379	4355.98	0.347908	-0.00260299
1.87023	5	4338	4349.45	-0.173773	0.0137871
1.8728	4	4268	4342.95	-1.14726	0.0297659
1.87537	4	4264	4336.47	-1.10987	-0.0136233
1.87794	4	4399	4330.01	1.04013	-0.0433492
1.88051	1	4243	4323.59	-1.2372	-0.000815547
1.88308	5	4280	4317.17	-0.568219	-0.017649
1.88565	6	4403	4310.77	1.3899	0.0167583
1.88822	2	4373	4304.36	1.03802	0.0110391
1.89078	7	4237	4297.96	-0.936592	-0.0410282
1.89335	4	4317	4291.64	0.385972	0.00578606
1.89592	2	4286	4285.31	0.0106058	-0.0070666
1.89849	7	4180	4278.99	-1.53115	-0.00185149
1.90106	2	4359	4272.72	1.30687	-0.0219414
1.90363	4	4336	4266.41	1.05686	0.00714483
1.9062	1	4185	4260.14	-1.16148	-0.0135968
1.90877	4	4305	4253.89	0.779003	-0.00889248
1.91134	2	4333	4247.62	1.297	-0.014759
1.91391	6	4236	4241.36	-0.0823898	-0.000265111
1.91647	1	4228	4235.12	-0.109441	-0.00244691
1.91904	3	4334	4228.9	1.59651	-0.0254897
1.92161	6	4223	4222.71	0.00438806	-0.0108332
1.92418	1	4262	4216.54	0.696327	-0.0247601
1.92675	3	4162	4210.35	-0.749456	0.0104008
1.92932	9	4216	4204.22	0.181383	0.00385636
1.93189	3	4135	4198.1	-0.98121	-0.01889
1.93446	7	4157	4191.95	-0.542075	-0.0600973
1.93703	4	4167	4185.9	-0.292731	-0.00504596
1.9396	1	4125	4179.87	-0.854251	-0.0331856
1.94216	3	4196	4173.83	0.342298	-0.0571956
1.94473	5	4166	4167.81	-0.0280511	0.0258487
1.9473	9	4228	4161.75	1.01888	-0.0160595
1.94987	3	4216	4155.69	0.928905	-0.0358513
1.95244	1	4207	4149.68	0.883796	-0.0262508
1.95501	4	4230	4143.75	1.32619	0.0273139
1.95758	2	4108	4137.82	-0.465231	-0.00340326
1.96015	1	4111	4131.82	-0.324723	-0.0275589
1.96272	0	4134	4125.84	0.126938	-0.0246472
1.96529	7	4100	4119.88	-0.31054	-0.0100205
1.96785	1	4012	4113.92	-1.60905	-0.00767354
1.97042	3	4175	4107.94	1.0378	-0.000580612
1.97299	0	4154	4102.04	0.806134	-0.0123267
1.97556	5	4176	4096.18	1.23525	-0.0165714
1.97813	2	4094	4090.28	0.0580815	-0.00216672
1.9807	3	4157	4084.39	1.12617	0.00307355
1.98327	1	4116	4078.53	0.584018	-0.0189918
1.98584	1	4006	4072.71	-1.05399	-0.0346407
1.98841	2	4121	4066.89	0.842974	-0.000892679
1.99098	4	4100	4061.06	0.608109	-0.00546855
1.99354	5	3987	4055.23	-1.0806	-0.0014265
1.99611	1	3977	4049.42	-1.14844	0.00651465
1.99868	3	4178	4043.66	2.07833	-0.0089456
2.00125	5	4068	4037.95	0.471172	0.000660549
2.00382	0	3977	4032.22	-0.875622	-0.0125852
2.00639	3	3926	4026.48	-1.60363	0.0270028
2.00896	4	4029	4020.79	0.129312	-0.00443836
2.01153	5	4052	4015.09	0.579813	0.00718958
2.0141	6	4169	4009.38	2.47211	0.00881598
2.01667	2	4095	4003.72	1.4264	0.0136011
2.01923	2	4012	3998.1	0.219452	0.0256242
2.0218	4	3927	3992.51	-1.04543	-0.0117152
2.02437	6	3927	3986.91	-0.956019	0.00335004
2.02694	2	3909	3981.27	-1.15599	-0.0107394
2.02951	3	3918	3975.67	-0.921303	0.0128254
2.03208	2	3958	3970.12	-0.192615	0.0134324
2.03465	2	3938	3964.57	-0.423326	0.013033
2.03722	4	4001	3958.99	0.664111	-0.0113632
2.03979	4	3906	3953.43	-0.758907	0.007312
2.04236	7	3840	3947.87	-1.74077	-0.00268931
2.04492	2	3985	3942.34	0.675703	0.0460509
2.04749	2	3976	3936.85	0.620826	0.0288303
2.05006	3	3959	3931.41	0.438533	-0.00920427
2.05263	5	3877	3925.96	-0.786246	0.0380846
2.0552	2	3962	3920.46	0.659882	0.0190666
2.05777	7	4059	3914.99	2.26041	0.00752161
2.06034	3	3936	3909.56	0.421465	-0.0186279
2.06291	3	3934	3904.13	0.476175	-0.0144402
2.06548	2	3906	3898.74	0.11616	0.016054
2.06805	3	3841	3893.37	-0.845021	-0.0230851
2.07061	2	3910	3887.97	0.352237	0.00160641
2.07318	3	4004	3882.58	1.91892	0.0608558
2.07575	2	3837	3877.19	-0.648812	-0.0154807
2.07832	5	3882	3871.82	0.163434	-0.0256272
2.08089	2	3966	3866.46	1.58063	0.00159539
2.08346	7	3852	3861.11	-0.146796	0.00846362
2.08603	3	3853	3855.8	-0.0450621	-0.0355527
2.0886	2	3945	3850.5	1.50461	-0.0192131
2.09117	2	3931	3845.23	1.36802	-0.0181276
2.09374	4	3822	3839.98	-0.290892	0.0245064
2.0963	4	3852	3834.7	0.27872	0.0168476
2.09887	3	3836	3829.41	0.106328	0.0144437
2.10144	3	3833	3824.16	0.142794	-0.0132436
2.10401	0	3844	3818.94	0.404202	0.0260513
2.10658	2	3837	3813.72	0.375768	-0.0105023
2.10915	3	3823	3808.51	0.234366	-0.019096
2.11172	1	3747	3803.28	-0.919337	-0.0192725
2.11429	4	3845	3798.04	0.757312	-0.0440542
2.11686	3	3694	3792.85	-1.62638	-0.0188083
2.11943	3	3895	3787.66	1.71988	0.0307288
2.12199	4	3747	3782.5	-0.579905	0.0197264
2.12456	4	3659	3777.37	-1.95678	0.00168418
2.12713	1	3813	3772.24	0.660146	-0.00405339
2.1297	1	3836	3767.13	1.11202	-0.0245843
2.13227	5	3827	3762.04	1.05007	-0.0422219
2.13484	4	3655	3756.94	-1.68609	-0.0209793
2.13741	2	3783	3751.81	0.507147	-0.0213164
2.13998	4	3727	3746.73	-0.323154	-0.034296
2.14255	3	3807	3741.7	1.0584	-0.0391563
2.14512	2	3677	3736.65	-0.983664	0.00277225
2.14768	0	3730	3731.61	-0.0263034	0.00291671
2.15025	4	3777	3726.59	0.820302	-0.0168101
2.15282	2	3724	3721.56	0.0399989	-0.00169276
2.15539	2	3827	3716.51	1.78604	-0.0232732
2.15796	7	3822	3711.49	1.78753	-0.0364615
2.16053	2	3675	3706.51	-0.519716	-0.0498178
2.1631	3	3676	3701.51	-0.420809	-0.0164261
2.16567	3	3802	3696.58	1.70968	0.00428301
2.16824	2	3778	3691.66	1.40465	-0.00857733
2.17081	1	3690	3686.71	0.0540808	-0.0271869
2.17337	3	3582	3681.78	-1.66722	-0.0222442
2.17594	2	3674	3676.85	-0.0470772	-0.0215845
2.17851	2	3810	3671.91	2.23711	0.00546448
2.18108	2	3675	3666.99	0.132062	-0.0308668
2.18365	2	3746	3662.1	1.37086	0.0177368
2.18622	2	3651	3657.2	-0.102657	-0.00632109
2.18879	3	3730	3652.32	1.27193	-0.0135068
2.19136	3	3701	3647.45	0.880315	0.0050348
2.19393	2	3604	3642.58	-0.642693	-0.0127643
2.1965	1	3622	3637.74	-0.261564	-0.039797
2.19906	3	3689	3632.92	0.923292	-0.00812308
2.20163	1	3573	3628.1	-0.921864	-0.0218646
2.2042	3	3660	3623.27	0.607047	-0.0360103
2.20677	1	3698	3618.46	1.30791	-0.0379449
2.20934	3	3768	3613.67	2.51424	0.0163256
2.21191	1	3664	3608.88	0.910626	-0.00247021
2.21448	2	3676	3604.1	1.18585	0.00426653
2.21705	1	3599	3599.34	-0.00559567	-0.021502
2.21962	4	3585	3594.58	-0.160002	-0.0398004
2.22219	2	3597	3589.82	0.119634	-0.0306259
2.22475	4	3544	3585.08	-0.690036	0.0329197
2.22732	4	3612	3580.36	0.526398	-0.00338986
2.22989	3	3663	3575.67	1.44293	-0.0375697
2.23246	1	3572	3570.99	0.0169565	0.0357641
2.23503	7	3540	3566.33	-0.442579	-0.00507132
2.2376	4	3653	3561.68	1.51092	0.00394042
2.24017	1	3679	3557	2.01133	0.0175618
2.24274	3	3553	3552.37	0.010514	-0.0031544
2.24531	0	3505	3547.79	-0.72273	-0.037067
2.24788	1	3613	3543.15	1.162	-0.00564193
2.25044	1	3559	3538.51	0.343408	0.0202553
2.25301	4	3405	3533.87	-2.20851	-0.0240736
2.25558	0	3625	3529.22	1.5908	-0.000683733
2.25815	2	3467	3524.59	-0.97806	-0.00848908
2.26072	0	3482	3520	-0.643988	0.0082143
2.26329	1	3546	3515.42	0.5136	-0.0146363
2.26586	2	3544	3510.82	0.557347	-0.0131263
2.26843	2	3487	3506.23	-0.325697	0.0187296
2.271	1	3470	3501.65	-0.537218	0.00829965
2.27357	1	3567	3497.09	1.17058	-0.0316239
2.27613	1	3410	3492.55	-1.4137	-0.0115714
2.2787	4	3535	3488.02	0.790174	0.00407479
2.28127	4	3562	3483.48	1.31556	0.0101372
2.28384	3	3508	3478.96	0.490372	0.045616
2.28641	3	3510	3474.47	0.599748	0.00950957
2.28898	4	3399	3470.02	-1.2182	-0.0155326
2.29155	4	3361	3465.58	-1.80386	-0.0290037
2.29412	8	3516	3461.13	0.92539	-0.000337381
2.29669	4	3420	3456.7	-0.627485	-0.0213918
2.29926	1	3440	3452.28	-0.209398	0.0207816
2.30182	5	3397	3447.92	-0.873592	-0.0140421
2.30439	7	3528	3443.56	1.42157	-0.0519804
2.30696	1	3301	3439.15	-2.40445	-0.028827
2.30953	3	3459	3434.74	0.412517	0.0209423
2.3121	2	3435	3430.4	0.0784464	-0.00819288
2.31467	1	3438	3426.04	0.203946	-0.0258903
2.31724	2	3455	3421.65	0.567462	-0.0107267
2.31981	0	3399	3417.26	-0.313265	-0.0288552
2.32238	2	3454	3412.87	0.699765	-0.026525
2.32495	1	3359	3408.49	-0.853978	-0.00202333
2.32751	1	3424	3404.11	0.33984	-0.00772096
2.33008	2	3457	3399.74	0.973797	0.00393747
2.33265	5	3430	3395.4	0.590869	0.00789987
2.33522	2	3265	3391.05	-2.20593	-0.00379039
2.33779	2	3310	3386.72	-1.33345	0.0194438
2.34036	2	3462	3382.44	1.35222	0.0215327
2.34293	2	3370	3378.17	-0.140748	0.00228183
2.3455	4	3362	3373.88	-0.204916	-0.0240135
2.34807	1	3347	3369.6	-0.390595	-0.0237415
2.35064	2	3365	3365.32	-0.00553864	-0.0375688
2.3532	2	3337	3361.07	-0.416757	-0.00989737
2.35577	3	3346	3356.83	-0.187206	-0.00362833
2.35834	7	3276	3352.57	-1.33779	0.0141789
2.36091	1	3270	3348.33	-1.36975	0.0268486
2.36348	3	3214	3344.1	-2.29493	0.0154417
2.36605	1	3338	3339.94	-0.0335984	0.0161948
2.36862	1	3370	3335.77	0.589634	-0.0083621
2.37119	1	3371	3331.57	0.6792	-0.0162045
2.37376	1	3264	3327.36	-1.10908	0.0207574
2.37633	2	3252	3323.15	-1.2477	0.0240893
2.37889	1	3362	3318.95	0.742513	-0.000630742
2.38146	2	3322	3314.75	0.125745	0.0177007
2.38403	2	3446	3310.58	2.30692	0.0104591
2.3866	1	3392	3306.41	1.46953	0.00285603
2.38917	0	3313	3302.26	0.186634	-0.00271264
2.39174	1	3410	3298.12	1.9159	-0.0342606
2.39431	1	3373	3293.98	1.36053	-0.0227339
2.39688	3	3311	3289.83	0.367832	-0.00782678
2.39945	1	3353	3285.69	1.16239	-0.0295994
2.40202	0	3274	3281.57	-0.132258	-0.0386684
2.40458	7	3289	3277.47	0.200975	0.037209
2.40715	2	3203	3273.39	-1.24377	-0.0395243
2.40972	3	3171	3269.28	-1.74536	0.0313544
2.41229	4	3313	3265.24	0.829724	0.0281023
2.41486	1	3334	3261.23	1.26022	0.0100313
2.41743	2	3385	3257.19	2.1967	0.0186301
2.42	6	3243	3253.18	-0.178692	0.0048644
2.42257	1	3279	3249.15	0.521327	-0.0309627
2.42514	1	3306	3245.1	1.05911	-0.00440643
2.42771	0	3313	3241.12	1.2489	0.0410559
2.43027	3	3228	3237.13	-0.160719	-0.00250306
2.43284	1	3238	3233.1	0.086049	0.00464383
2.43541	1	3266	3229.07	0.646244	0.00796662
2.43798	1	3213	3225.06	-0.212775	0.00607682
2.44055	2	3256	3221.08	0.612048	-0.0199511
2.44312	1	3234	3217.08	0.297528	-0.0074973
2.44569	3	3243	3213.09	0.525216	0.000944005
2.44826	3	3219	3209.12	0.174146	0.012111
2.45083	3	3163	3205.16	-0.749596	0.0433011
2.4534	2	3281	3201.21	1.39292	0.0092928
2.45596	6	3171	3197.3	-0.467001	-0.0257581
2.45853	2	3198	3193.39	0.0814998	0.0163144
2.4611	3	3058	3189.48	-2.37761	-0.00811579
2.46367	5	3099	3185.6	-1.55572	0.00415275
2.46624	4	3216	3181.74	0.604146	-0.0232743
2.46881	2	3223	3177.85	0.795314	0.0232871
2.47138	4	3215	3173.99	0.723238	0.0106065
2.47395	2	3156	3170.16	-0.251971	0.0113015
2.47652	2	3197	3166.3	0.543032	0.0469511
2.47909	2	3100	3162.44	-1.12145	0.0491666
2.48165	2	3202	3158.59	0.767116	-0.000957994
2.48422	2	3153	3154.73	-0.0308352	0.0111279
2.48679	3	3170	3150.88	0.339647	0.0324985
2.48936	0	3198	3147.03	0.901295	0.00836196
2.49193	2	3083	3143.19	-1.08408	-0.0157339
2.4945	3	3169	3139.37	0.526278	0.0436585
2.49707	3	3132	3135.54	-0.063312	0.0212357
2.49964	1	3138	3131.71	0.112317	-0.00303069
2.50221	0	3060	3127.91	-1.22764	0.0207834
2.50478	0	3202	3124.13	1.37607	0.0170584
2.50734	5	3096	3120.35	-0.437535	0.040483
2.50991	2	3122	3116.53	0.0978575	0.0205995
2.51248	6	3067	3112.71	-0.825433	-0.0229986
2.51505	2	3113	3108.95	0.0725671	-0.00647737
2.51762	1	3115	3105.22	0.175196	0.0209316
2.52019	0	3248	3101.51	2.57037	0.0263952
2.52276	0	3096	3097.81	-0.0324867	0.0277873
2.52533	3	3115	3094.06	0.375186	0.0141556
2.5279	1	3134	3090.29	0.780719	-0.0115937
2.53047	0	3077	3086.52	-0.171684	-0.0187384
2.53303	1	3030	3082.79	-0.959049	0.00930798
2.5356	1	3041	3079.08	-0.690559	0.0206455
2.53817	5	3113	3075.35	0.674808	-0.0101125
2.54074	2	3117	3071.62	0.812786	-0.0398105
2.54331	0	3056	3067.91	-0.215478	0.0232776
2.54588	0	3145	3064.25	1.4399	0.0272298
2.54845	5	3092	3060.61	0.564508	0.0445824
2.55102	4	3102	3056.93	0.809274	-0.00661419
2.55359	0	2978	3053.22	-1.37845	-0.0191671
2.55616	2	3068	3049.57	0.332645	0.0284211
2.55872	1	3154	3045.98	1.92342	-0.0249882
2.56129	3	3071	3042.34	0.517084	-0.0150291
2.56386	2	2979	3038.69	-1.09362	-0.00498947
2.56643	1	3162	3035.05	2.25764	0.008249
2.569	0	3158	3031.43	2.25234	-0.00367024
2.57157	4	2963	3027.82	-1.19089	0.0359966
2.57414	1	3099	3024.21	1.34351	0.00480762
2.57671	2	3100	3020.58	1.42648	0.0145625
2.57928	2	3012	3016.98	-0.0907536	0.0050023
2.58185	2	3079	3013.41	1.18213	-0.0160887
2.58441	2	3048	3009.82	0.691614	-0.00144456
2.58698	5	3010	3006.24	0.068485	0.0102413
2.58955	0	3032	3002.68	0.532543	0.0102301
2.59212	0	2961	2999.12	-0.700458	0.00801398
2.59469	2	2998	2995.59	0.0439867	0.0404535
2.59726	1	2986	2992.06	-0.110851	0.0375022
2.59983	3	3048	2988.48	1.07815	0.0264751
2.6024	3	2958	2984.92	-0.494925	-0.0277093
2.60497	4	2990	2981.38	0.157671	-0.00509941
2.60754	2	2964	2977.86	-0.254528	-0.00243601
2.6101	1	3086	2974.36	2.0096	-0.00368605
2.61267	2	3008	2970.89	0.676691	-0.0181449
2.61524	2	2969	2967.41	0.0292314	-0.0114479
2.61781	3	2881	2963.9	-1.54451	-0.00651654
2.62038	3	3025	2960.4	1.17456	0.0317224
2.62295	1	3061	2956.91	1.88133	0.030458
2.62552	2	2992	2953.45	0.704854	-0.0154264
2.62809	3	3070	2949.99	2.16587	0.0186439
2.63066	3	3027	2946.53	1.46259	0.0124282
2.63323	1	2991	2943.06	0.876562	0.0166272
2.63579	3	2971	2939.62	0.575781	-0.0148291
2.63836	1	2997	2936.19	1.11079	0.029279
2.64093	0	2892	2932.75	-0.757777	-0.0036743
2.6435	2	2986	2929.32	1.03732	-0.0215068
2.64607	5	2902	2925.89	-0.443435	-0.0188158
2.64864	1	2907	2922.44	-0.286299	-0.000402543
2.65121	3	2872	2919	-0.876962	-0.0114872
2.65378	3	2905	2915.62	-0.196982	0.020661
2.65635	4	2966	2912.24	0.987165	-0.00600435
2.65892	4	2864	2908.84	-0.837927	-0.00411482
2.66148	1	2868	2905.47	-0.699675	0.037776
2.66405	3	2895	2902.12	-0.132241	0.0319572
2.66662	4	2906	2898.78	0.133992	0.00289848
2.66919	0	2869	2895.41	-0.493144	0.0190471
2.67176	1	2944	2892.04	0.957572	0.0304621
2.67433	3	2784	2888.71	-1.98448	0.00114004
2.6769	1	2856	2885.35	-0.549259	-0.00413782
2.67947	3	2908	2881.97	0.482691	0.0163873
2.68204	1	2948	2878.62	1.27779	-0.00696664
2.68461	4	2921	2875.28	0.845887	0.0344361
2.68717	0	2891	2871.95	0.354278	0.00544911
2.68974	1	2859	2868.62	-0.180004	0.00528187
2.69231	0	2898	2865.32	0.607151	0.00350508
2.69488	0	2794	2862	-1.28651	-0.00300719
2.69745	3	2904	2858.67	0.841265	-0.0100985
2.70002	2	2847	2855.33	-0.156146	-0.0489747
2.70259	2	2961	2851.99	2.00322	0.0499863
2.70516	1	2790	2848.69	-1.1112	0.0257442
2.70773	1	2773	2845.42	-1.37531	-0.0452277
2.7103	4	2861	2842.15	0.352411	0.0263693
2.71286	4	2762	2838.87	-1.46269	-0.000911393
2.71543	1	2845	2835.59	0.176496	-0.0205092
2.718	4	2949	2832.34	2.14834	-0.0206486
2.72057	0	2776	2829.12	-1.00827	0.0431446
2.72314	1	2851	2825.89	0.470287	-0.034149
2.72571	0	2818	2822.66	-0.087718	-0.0288763
2.72828	2	2683	2819.42	-2.63369	-0.00753589
2.73085	0	2861	2816.16	0.838375	-0.0280185
2.73342	2	2756	2812.9	-1.08381	0.0156131
2.73599	1	2887	2809.66	1.43948	0.0417362
2.73855	2	2850	2806.42	0.816298	0.00914139
2.74112	5	2777	2803.19	-0.497068	-0.0121925
2.74369	1	2777	2799.98	-0.436122	0.042901
2.74626	4	2846	2796.78	0.922682	-0.0250917
2.74883	3	2831	2793.62	0.702599	0.0109668
2.7514	1	2711	2790.46	-1.52601	-0.0426342
2.75397	3	2768	2787.29	-0.366584	-0.0427471
2.75654	2	2824	2784.14	0.750045	-0.0276431
2.75911	2	2738	2780.97	-0.82126	0.00937975
2.76168	0	2900	2777.81	2.26908	0.0143998
2.76424	1	2791	2774.66	0.309389	0.0128781
2.76681	5	2703	2771.5	-1.31757	0.0242541
2.76938	1	2785	2768.33	0.315842	0.0346068
2.77195	2	2799	2765.16	0.639715	0.0247844
2.77452	0	2848	2762.04	1.61083	0.0303498
2.77709	4	2853	2758.93	1.76124	-0.0371844
2.77966	0	2766	2755.79	0.1941	0.0116258
2.78223	2	2772	2752.65	0.367548	-0.00585057
2.7848	2	2852	2749.53	1.91874	-0.00720981
2.78737	3	2882	2746.42	2.52548	0.0142737
2.78993	2	2728	2743.3	-0.292883	0.0284456
2.7925	2	2838	2740.2	1.83591	-0.00259319
2.79507	0	2813	2737.11	1.43082	-0.0322204
2.79764	1	2732	2734.04	-0.0389365	0.0256972
2.80021	2	2779	2730.95	0.911425	0.00962618
2.80278	0	2741	2727.85	0.251077	-0.0259089
2.80535	3	2762	2724.75	0.70878	-0.00751321
2.80792	0	2701	2721.67	-0.397743	0.00400538
2.81049	1	2746	2718.59	0.523072	0.0180882
2.81306	0	2728	2715.52	0.238871	0.014094
2.81562	0	2681	2712.46	-0.607669	0.0234141
2.81819	0	2690	2709.39	-0.373861	-0.0215498
2.82076	2	2736	2706.32	0.56742	-0.0139036
2.82333	4	2921	2703.25	4.02902	0.0114208
2.8259	1	2715	2700.18	0.28448	-0.044126
2.82847	0	2783	2697.13	1.62767	-0.00320604
2.83104	4	2720	2694.14	0.495882	0.00844669
2.83361	2	2697	2691.14	0.112817	-0.0165425
2.83618	1	2709	2688.11	0.401433	-0.00201143
2.83875	0	2721	2685.1	0.688195	0.0122422
2.84131	2	2516	2682.13	-3.31193	0.0335893
2.84388	0	2718	2679.13	0.745645	-0.0028173
2.84645	0	2580	2676.11	-1.89212	-0.0497082
2.84902	2	2666	2673.1	-0.137567	-0.0170466
2.85159	3	2668	2670.11	-0.0407668	0.00673147
2.85416	1	2774	2667.09	2.02978	-0.0121844
2.85673	1	2689	2664.1	0.480089	-0.00586248
2.8593	0	2631	2661.15	-0.587871	0.00220794
2.86187	1	2591	2658.2	-1.32021	-0.0272924
2.86444	4	2729	2655.23	1.41211	0.0187241
2.867	2	2700	2652.25	0.918869	-0.00561498
2.86957	4	2671	2649.28	0.42025	0.0427768
2.87214	4	2715	2646.35	1.31746	-0.0478164
2.87471	0	2612	2643.44	-0.615237	-0.00789285
2.87728	4	2734	2640.54	1.78745	-0.00274427
2.87985	3	2652	2637.66	0.278518	-0.0258281
2.88242	2	2644	2634.74	0.180077	0.0119665
2.88499	2	2673	2631.82	0.796439	0.00676387
2.88756	0	2657	2628.94	0.544349	0.029741
2.89013	0	2613	2626.05	-0.255228	0.0327779
2.89269	4	2675	2623.14	1.00261	0.0276075
2.89526	2	2656	2620.23	0.694135	-0.00742833
2.89783	1	2689	2617.29	1.38285	0.00342603
2.9004	2	2545	2614.4	-1.37569	0.0243413
2.90297	4	2690	2611.54	1.51276	-0.00451881
2.90554	0	2587	2608.66	-0.425785	-0.00660451
2.90811	1	2580	2605.77	-0.507404	0.00964677
2.91068	1	2507	2602.92	-1.91582	-0.0227766
2.91325	0	2652	2600.06	1.0085	0.0359051
2.91582	4	2503	2597.18	-1.88242	0.0421957
2.91838	0	2613	2594.3	0.365789	0.00729032
2.92095	1	2627	2591.42	0.69414	-0.00289691
2.92352	0	2604	2588.58	0.302215	0.0369122
2.92609	3	2551	2585.74	-0.687868	0.0229794
2.92866	1	2621	2582.88	0.744563	0.035549
2.93123	2	2673	2580.02	1.79839	0.00733523
2.9338	5	2579	2577.19	0.0357001	-0.0168071
2.93637	2	2605	2574.37	0.600134	-0.00913686
2.93894	1	2607	2571.55	0.694359	0.0500632
2.94151	1	2569	2568.77	0.00459522	0.0118841
2.94407	1	2624	2566	1.13234	0.0147254
2.94664	1	2631	2563.19	1.32205	0.0291148
2.94921	2	2461	2560.37	-2.00306	0.00536436
2.95178	2	2578	2557.55	0.402678	0.014085
2.95435	3	2638	2554.75	1.62096	0.0278162
2.95692	4	2522	2551.95	-0.596405	0.0319839
2.95949	1	2498	2549.17	-1.02387	0.0282142
2.96206	0	2581	2546.41	0.680869	0.0152027
2.96463	1	2589	2543.67	0.890849	-0.0147002
2.9672	2	2448	2540.92	-1.87803	0.0530104
2.96976	1	2599	2538.13	1.19401	0.0445729
2.97233	0	2578	2535.34	0.840221	-0.00933981
2.9749	1	2483	2532.57	-0.994878	0.0206781
2.97747	3	2588	2529.82	1.14368	0.0422541
2.98004	2	2534	2527.05	0.138131	0.00692985
2.98261	1	2526	2524.28	0.0342802	0.0210539
2.98518	1	2475	2521.54	-0.935549	0.0170697
2.98775	1	2481	2518.83	-0.759434	0.00440608
2.99032	2	2499	2516.1	-0.341987	-0.0161114
2.99289	0	2492	2513.36	-0.427819	0.0105663
2.99545	2	2524	2510.62	0.266313	0.00118249
2.99802	2	2501	2507.9	-0.137966	0.0144726
3.00059	1	2562	2505.17	1.12268	0.0301423
3.00316	1	2636	2502.45	2.60114	0.0627776
3.00573	2	2465	2499.76	-0.70002	0.0170034
3.0083	1	2509	2497.05	0.238482	-0.0185738
3.01087	1	2469	2494.35	-0.510101	0.00308766
3.01344	0	2510	2491.65	0.366236	-0.012348
3.01601	1	2425	2488.96	-1.29889	0.00965055
3.01858	1	2473	2486.27	-0.266816	0.0162523
3.02114	0	2459	2483.57	-0.495432	-0.00435213
3.02371	2	2489	2480.87	0.162952	0.0065326
3.02628	1	2435	2478.19	-0.875222	0.0262496
3.02885	2	2402	2475.5	-1.49973	0.000582105
3.03142	0	2426	2472.83	-0.950759	-0.0265964
3.03399	0	2448	2470.17	-0.448118	-0.0453787
3.03656	0	2389	2467.52	-1.60646	-0.01409
3.03913	2	2460	2464.86	-0.0980286	-0.0201447
3.0417	0	2469	2462.19	0.137103	0.0403771
3.04427	0	2392	2459.51	-1.38044	-0.0116607
3.04683	2	2448	2456.87	-0.179232	0.0305944
3.0494	0	2446	2454.23	-0.166367	-0.008588
3.05197	0	2376	2451.57	-1.55038	0.0327585
3.05454	1	2444	2448.94	-0.0998947	0.0105412
3.05711	1	2439	2446.31	-0.148053	-0.0300344
3.05968	1	2416	2443.67	-0.562917	0.0182871
3.06225	2	2440	2441.04	-0.0210154	-0.0322916
3.06482	3	2460	2438.42	0.435032	-0.0133626
3.06739	1	2486	2435.81	1.00656	0.0220946
3.06996	0	2474	2433.22	0.819954	-0.0278786
3.07252	2	2474	2430.64	0.871664	-0.00288785
3.07509	1	2461	2428.07	0.663846	0.0561579
3.07766	2	2388	2425.46	-0.766627	0.00143532
3.08023	0	2450	2422.87	0.548136	0.0211171
3.0828	1	2408	2420.29	-0.250447	0.00481506
3.08537	0	2473	2417.72	1.11169	0.00976208
3.08794	0	2412	2415.14	-0.0638785	-0.0153768
3.09051	1	2384	2412.55	-0.584743	0.0131418
3.09308	4	2473	2409.97	1.2675	0.0236131
3.09565	1	2451	2407.38	0.881075	-0.00159387
3.09821	2	2412	2404.8	0.146503	0.0289427
3.10078	1	2457	2402.28	1.10403	0.0305638
3.10335	2	2457	2399.75	1.1549	-0.0136853
3.10592	1	2364	2397.21	-0.683138	0.0130953
3.10849	0	2455	2394.68	1.21748	-0.0226069
3.11106	1	2382	2392.14	-0.2078	-0.000140469
3.11363	2	2372	2389.61	-0.36161	-0.027147
3.1162	2	2442	2387.06	1.11167	0.00201455
3.11877	1	2437	2384.52	1.06307	-0.00107295
3.12134	2	2363	2382	-0.39086	0.0150392
3.1239	2	2385	2379.5	0.112696	0.0645288
3.12647	1	2404	2376.99	0.550945	0.0306029
3.12904	4	2351	2374.48	-0.484247	-0.0306952
3.13161	3	2330	2371.99	-0.869816	-0.0387343
3.13418	1	2312	2369.49	-1.19556	-0.00613047
3.13675	5	2416	2367.01	0.996707	0.0298339
3.13932	1	2299	2364.56	-1.36726	-0.00607195
3.14189	2	2319	2362.08	-0.894579	-0.0454097
3.14446	2	2399	2359.62	0.803981	-0.0193364
3.14703	2	2315	2357.17	-0.87643	-0.00372941
3.14959	2	2356	2354.69	0.0270051	0.0316195
3.15216	2	2379	2352.22	0.549052	0.0355107
3.15473	1	2394	2349.76	0.904261	0.0170181
3.1573	2	2403	2347.3	1.13635	0.00191993
3.15987	1	2435	2344.84	1.82711	-0.0257014
3.16244	0	2389	2342.38	0.953862	-0.00173227
3.16501	2	2393	2339.92	1.0851	0.0400162
3.16758	1	2477	2337.46	2.80364	-0.00197913
3.17015	1	2332	2334.99	-0.0619973	0.0230991
3.17272	1	2321	2332.54	-0.239449	-0.0448238
3.17528	1	2296	2330.09	-0.711523	-0.00660393
3.17785	2	2308	2327.65	-0.408957	0.00646363
3.18042	0	2356	2325.2	0.634487	0.0134101
3.18299	0	2330	2322.76	0.149929	0.010676
3.18556	0	2262	2320.34	-1.22659	0.00499516
3.18813	2	2343	2317.91	0.518397	-0.0122835
3.1907	1	2308	2315.46	-0.155276	-0.0473425
3.19327	4	2305	2313.01	-0.16692	0.0591773
3.19584	2	2358	2310.59	0.976271	0.0219125
3.19841	2	2258	2308.19	-1.05617	-0.0247815
3.20097	3	2362	2305.81	1.15623	-0.0148046
3.20354	0	2239	2303.44	-1.36186	0.0237526
3.20611	0	2269	2301.06	-0.672993	-0.0235206
3.20868	2	2376	2298.68	1.58615	0.0251465
3.21125	1	2328	2296.3	0.657079	-0.00587309
3.21382	1	2277	2293.88	-0.353728	-0.00158107
3.21639	2	2301	2291.48	0.198397	0.0533646
3.21896	0	2175	2289.1	-2.44665	0.0102685
3.22153	2	2251	2286.72	-0.752871	0.00846992
3.2241	1	2225	2284.35	-1.25818	0.0298819
3.22666	1	2304	2281.97	0.458923	0.037282
3.22923	2	2295	2279.6	0.321511	0.0345732
3.2318	1	2293	2277.24	0.329176	0.0330258
3.23437	2	2315	2274.87	0.834015	-0.00257997
3.23694	2	2391	2272.52	2.42304	0.00770488
3.23951	1	2201	2270.17	-1.47437	0.0120606
3.24208	3	2287	2267.82	0.400977	0.0347768
3.24465	2	2235	2265.49	-0.644985	0.00209604
3.24722	1	2265	2263.15	0.038792	0.015795
3.24979	2	2299	2260.83	0.796127	-0.0187907
3.25235	0	2219	2258.52	-0.838856	-0.0235947
3.25492	0	2249	2256.19	-0.151559	0.023756
3.25749	3	2275	2253.86	0.443202	-0.0223898
3.26006	3	2239	2251.53	-0.264758	0.0247487
3.26263	1	2138	2249.18	-2.40443	-0.0143682
3.2652	0	2238	2246.86	-0.187251	-0.0186658
3.26777	1	2266	2244.58	0.450031	-0.0161855
3.27034	1	2258	2242.28	0.330762	0.00691788
3.27291	2	2175	2239.96	-1.39286	0.0188205
3.27548	2	2335	2237.63	2.01494	0.0126771
3.27804	2	2219	2235.32	-0.346545	-0.010196
3.28061	2	2163	2233.03	-1.50576	-0.0170128
3.28318	1	2212	2230.75	-0.39865	-0.00112044
3.28575	0	2222	2228.47	-0.137323	-0.000241167
3.28832	0	2282	2226.2	1.1681	-0.0218499
3.29089	1	2150	2223.92	-1.59419	-0.0465659
3.29346	1	2220	2221.62	-0.0344162	0.0232548
3.29603	4	2167	2219.32	-1.12383	-0.0151375
3.2986	1	2286	2217.02	1.44267	-0.0165637
3.30117	2	2167	2214.74	-1.02564	0.0147469
3.30373	0	2133	2212.5	-1.7214	0.0116634
3.3063	0	2145	2210.26	-1.40917	-0.0236218
3.30887	3	2209	2208.01	0.0210584	0.0426157
3.31144	0	2218	2205.75	0.260187	0.0360248
3.31401	0	2230	2203.46	0.561924	0.0301491
3.31658	1	2256	2201.21	1.15344	-0.0256424
3.31915	0	2175	2198.97	-0.514028	0.00055141
3.32172	0	2207	2196.7	0.219166	-0.000794043
3.32429	3	2208	2194.45	0.288458	0.0281889
3.32686	2	2305	2192.19	2.34964	0.0265436
3.32942	0	2168	2189.93	-0.471059	0.0243398
3.33199	0	2103	2187.71	-1.84712	0.0353187
3.33456	0	2195	2185.51	0.202631	0.016589
3.33713	2	2177	2183.28	-0.134627	0.0196057
3.3397	3	2158	2181.04	-0.495883	-0.0221856
3.34227	0	2205	2178.79	0.558144	-0.00463726
3.34484	1	2196	2176.57	0.414619	0.0190244
3.34741	1	2183	2174.39	0.184376	0.0374515
3.34998	3	2136	2172.19	-0.782977	-0.00348456
3.35255	1	2138	2169.97	-0.691372	-0.000946309
3.35511	3	2206	2167.76	0.81418	-0.0183292
3.35768	0	2193	2165.58	0.585616	0.0234344
3.36025	2	2067	2163.4	-2.12028	-0.00877728
3.36282	1	2251	2161.22	1.89229	0.0643565
3.36539	1	2157	2159.04	-0.0438621	-0.0188918
3.36796	3	2079	2156.84	-1.70727	0.0143024
3.37053	1	2152	2154.67	-0.057449	0.00019244
3.3731	0	2139	2152.48	-0.291453	0.0170308
3.37567	1	2105	2150.32	-0.987699	-0.00717659
3.37824	1	2127	2148.16	-0.45877	0.0261034
3.3808	0	2175	2145.97	0.622396	0.0189968
3.38337	1	2132	2143.79	-0.255305	0.0461448
3.38594	0	2134	2141.62	-0.164896	-0.0384948
3.38851	0	2125	2139.44	-0.313283	-0.0119635
3.39108	0	2094	2137.27	-0.945549	0.00252912
3.39365	1	2092	2135.1	-0.942302	0.0351667
3.39622	2	2083	2132.92	-1.09387	-0.0223125
3.39879	1	2063	2130.75	-1.49165	-0.0177767
3.40136	3	2058	2128.59	-1.55608	0.024047
3.40393	4	2099	2126.46	-0.59931	0.014899
3.40649	1	2075	2124.33	-1.08287	0.049123
3.40906	1	2193	2122.21	1.51169	0.020057
3.41163	2	2029	2120.12	-2.02297	-0.00409739
3.4142	1	2126	2118.02	0.173006	-0.0187194
3.41677	0	2105	2115.89	-0.237397	0.0114125
3.41934	1	2120	2113.77	0.135307	0.0462586
3.42191	0	2084	2111.65	-0.605752	0.0658796
3.42448	0	2191	2109.52	1.74074	-0.0440634
3.42705	2	2094	2107.39	-0.292551	-0.0105231
3.42962	0	2127	2105.26	0.471401	0.00178556
3.43218	1	2162	2103.12	1.26621	0.0135211
3.43475	0	2118	2101.01	0.369099	0.0269006
3.43732	2	2153	2098.91	1.16577	0.0135323
3.43989	0	2010	2096.8	-1.93598	-0.0452844
3.44246	1	2071	2094.69	-0.520456	-0.0139425
3.44503	2	2033	2092.59	-1.32157	0.0023781
3.4476	0	2111	2090.5	0.446281	0.0372279
3.45017	4	2084	2088.4	-0.0962747	-0.00971717
3.45274	1	2110	2086.32	0.515582	0.0217863
3.45531	2	2036	2084.23	-1.06894	0.0165563
3.45787	0	2051	2082.17	-0.688277	0.00688997
3.46044	4	1976	2080.12	-2.34235	0.0315216
3.46301	0	2028	2078.06	-1.11158	0.00181519
3.46558	4	2062	2075.98	-0.307931	-0.00171916
3.46815	2	2157	2073.93	1.78863	-0.0132671
3.47072	1	2084	2071.88	0.26548	-0.0309065
3.47329	1	2016	2069.83	-1.19898	0.0164958
3.47586	1	2060	2067.81	-0.172076	-0.000683977
3.47843	3	2057	2065.76	-0.193163	0.0539869
3.481	2	2077	2063.7	0.291828	-0.00540169
3.48356	1	2081	2061.64	0.424359	-0.000736511
3.48613	1	1982	2059.61	-1.74319	-0.0213477
3.4887	1	1979	2057.59	-1.76655	-0.0204947
3.49127	0	2124	2055.55	1.48523	-0.0196412
3.49384	2	2069	2053.5	0.340655	0.0234418
3.49641	1	2059	2051.46	0.16613	0.019347
3.49898	1	2032	2049.41	-0.386258	0.0291787
3.50155	0	2025	2047.37	-0.497206	0.0129054
3.50412	4	2144	2045.35	2.13048	0.0277798
3.50669	2	2120	2043.32	1.66531	0.0277002
3.50925	1	2091	2041.29	1.08718	0.00234896
3.51182	2	1925	2039.28	-2.60469	0.0215657
3.51439	0	2024	2037.3	-0.295659	0.00883958
3.51696	4	2077	2035.3	0.915075	-0.00871555
3.51953	3	2031	2033.29	-0.0508091	0.0183489
3.5221	1	2103	2031.28	1.56404	-0.00476162
3.52467	0	2078	2029.28	1.06871	0.0264357
3.52724	3	2043	2027.33	0.346791	0.034163
3.52981	1	2024	2025.34	-0.0298576	-0.00479828
3.53238	2	1913	2023.33	-2.52251	-0.000992797
3.53494	1	1961	2021.34	-1.36249	-0.0275998
3.53751	1	2017	2019.36	-0.0524801	0.0258536
3.54008	1	2002	2017.37	-0.343572	-0.0053479
3.54265	3	2016	2015.39	0.0135827	-0.0230168
3.54522	1	2008	2013.4	-0.120518	-0.0238631
3.54779	2	2009	2011.41	-0.0538209	0.0256667
3.55036	1	1933	2009.45	-1.7388	0.0142352
3.55293	4	2036	2007.49	0.631885	-0.00999605
3.5555	0	1932	2005.52	-1.67265	0.0130416
3.55807	0	2007	2003.55	0.0769214	0.020112
3.56063	2	2021	2001.61	0.431302	-0.0302988
3.5632	0	2032	1999.66	0.717378	0.0246505
3.56577	1	1998	1997.67	0.00727523	0.0219171
3.56834	2	2024	1995.71	0.628899	0.000225938
3.57091	1	1978	1993.74	-0.354002	-0.00295372
3.57348	2	2050	1991.78	1.28597	0.00287242
3.57605	3	2021	1989.83	0.693399	0.0113016
3.57862	2	1972	1987.89	-0.357732	0.0487927
3.58119	1	2032	1985.95	1.02166	-0.00897586
3.58376	1	1970	1984.03	-0.316057	0.0364997
3.58632	2	1970	1982.11	-0.272949	-0.0110831
3.58889	1	2050	1980.18	1.54199	0.00652183
3.59146	1	1950	1978.24	-0.639546	-0.0157845
3.59403	1	1967	1976.31	-0.209957	0.0145679
3.5966	1	1971	1974.39	-0.0762762	0.0271703
3.59917	0	1981	1972.45	0.192015	0.029388
3.60174	4	1933	1970.52	-0.853459	0.031685
3.60431	0	2029	1968.6	1.34099	0.00860702
3.60688	0	1969	1966.66	0.0527198	0.0137636
3.60945	0	1961	1964.76	-0.084867	0.0173863
3.61201	1	2086	1962.86	2.69609	0.0326557
3.61458	1	1932	1960.93	-0.65814	0.0204271
3.61715	1	1950	1958.99	-0.203644	0.00552269
3.61972	0	1981	1957.07	0.53763	-0.0115083
3.62229	2	1955	1955.16	-0.00370501	-0.0201951
3.62486	1	1921	1953.26	-0.736061	0.0247669
3.62743	3	2021	1951.35	1.5493	0.0145162
3.63	1	1978	1949.45	0.641909	0.0289372
3.63257	1	1979	1947.57	0.706612	-0.0140608
3.63514	1	1877	1945.69	-1.58556	-0.021442
3.6377	0	1944	1943.82	0.00398403	-0.0341562
3.64027	4	1950	1941.94	0.182591	0.00977359
3.64284	0	1889	1940.05	-1.17457	0.0133558
3.64541	0	1881	1938.15	-1.31783	0.000263387
3.64798	2	1935	1936.29	-0.029371	0.00660454
3.65055	0	1920	1934.44	-0.329442	0.00418248
3.65312	3	1914	1932.54	-0.423793	-0.0118058
3.65569	0	1927	1930.66	-0.0834712	0.0277168
3.65826	0	1899	1928.79	-0.683672	-0.013609
3.66083	2	1851	1926.93	-1.76497	-0.0654105
3.66339	2	1860	1925.08	-1.50901	-0.00341155
3.66596	1	1894	1923.2	-0.6709	0.030525
3.66853	0	1932	1921.33	0.242652	0.0365924
3.6711	2	1997	1919.5	1.73433	-0.0522307
3.67367	3	1895	1917.65	-0.520394	-0.0129146
3.67624	2	1882	1915.79	-0.778917	0.0217918
3.67881	2	1900	1913.94	-0.319765	0.0488104
3.68138	0	1866	1912.12	-1.06764	0.00416597
3.68395	0	2011	1910.31	2.24543	0.000449086
3.68652	0	1944	1908.48	0.805522	0.0180725
3.68908	1	1943	1906.64	0.824807	0.0268375
3.69165	0	1944	1904.78	0.889472	0.02711
3.69422	1	1952	1902.92	1.1108	0.0224422
3.69679	0	1850	1901.08	-1.18754	-0.0218752
3.69936	1	1866	1899.24	-0.769432	-0.000412615
3.70193	1	1867	1897.4	-0.703558	-0.00679329
3.7045	2	1949	1895.57	1.21037	0.0211435
3.70707	1	1963	1893.73	1.56338	0.00332162
3.70964	0	1827	1891.91	-1.51869	0.0340487
3.71221	4	1897	1890.11	0.158235	-0.00376044
3.71477	0	1870	1888.31	-0.423316	0.0510339
3.71734	1	1862	1886.48	-0.567407	0.0016155
3.71991	3	1919	1884.69	0.783151	-0.024815
3.72248	3	1859	1882.91	-0.554487	-0.039272
3.72505	1	1911	1881.09	0.684138	-0.0221621
3.72762	1	1876	1879.31	-0.0763461	0.0130742
3.73019	0	1884	1877.55	0.148681	-0.0258692
3.73276	1	1866	1875.77	-0.226172	-0.00520715
3.73533	1	1929	1873.97	1.25288	0.0245972
3.7379	1	1804	1872.17	-1.60491	-0.0181121
3.74046	1	1901	1870.36	0.702714	0.0199889
3.74303	3	1880	1868.57	0.263617	0.010213
3.7456	0	1865	1866.78	-0.0412746	0.0175907
3.74817	2	1963	1865	2.21196	0.0117875
3.75074	0	1865	1863.23	0.0408704	0.0441067
3.75331	0	1816	1861.47	-1.06693	-0.0298828
3.75588	1	1804	1859.69	-1.31117	-0.0371425
3.75845	1	1912	1857.91	1.23692	0.0112771
3.76102	1	1809	1856.12	-1.10789	0.0381761
3.76359	2	1882	1854.34	0.637617	-0.0256098
3.76615	1	1787	1852.57	-1.55113	0.0123721
3.76872	0	1850	1850.81	-0.0187483	0.0173986
3.77129	2	1818	1849.05	-0.728325	-0.044385
3.77386	2	1817	1847.31	-0.710962	-0.017517
3.77643	2	1918	1845.54	1.65456	-0.0397518
3.779	1	1804	1843.78	-0.936616	-0.00927446
3.78157	0	1923	1842.05	1.84604	-0.00830523
3.78414	2	1740	1840.32	-2.40495	0.0214451
3.78671	1	1843	1838.58	0.102945	-0.0333859
3.78928	1	1809	1836.82	-0.65417	-0.000202103
3.79184	0	1840	1835.08	0.114779	0.0145485
3.79441	2	1786	1833.34	-1.12027	-0.0377693
3.79698	2	1806	1831.6	-0.602503	0.00956854
3.79955	2	1868	1829.86	0.882537	-0.0320608
3.80212	1	1823	1828.12	-0.119904	0.00305278
3.80469	0	1872	1826.41	1.05379	-0.0416875
3.80726	0	1807	1824.7	-0.416317	0.0181977
3.80983	0	1830	1822.98	0.164099	0.0519556
3.8124	1	1800	1821.24	-0.500723	-0.00396019
3.81497	1	1871	1819.5	1.19065	0.0107588
3.81753	3	1821	1817.75	0.0760516	0.0206752
3.8201	1	1850	1816.02	0.789919	-0.0215301
3.82267	0	1819	1814.31	0.110021	-0.00994089
3.82524	1	1814	1812.61	0.0325302	0.0429882
3.82781	0	1744	1810.93	-1.60258	-0.0010393
3.83038	0	1814	1809.21	0.112512	0.00367287
3.83295	0	1750	1807.49	-1.37426	-0.00225536
3.83552	0	1805	1805.77	-0.0182048	0.0354361
3.83809	1	1780	1804.05	-0.570058	-0.00494194
3.84066	4	1848	1802.33	1.06238	0.0434304
3.84322	0	1814	1800.61	0.314337	0.0256985
3.84579	1	1845	1798.91	1.07311	0.0214782
3.84836	0	1769	1797.24	-0.671534	-0.0441802
3.85093	0	1769	1795.58	-0.631926	0.0217344
3.8535	1	1789	1793.88	-0.115437	-0.00724935
3.85607	1	1707	1792.19	-2.0618	0.000529386
3.85864	1	1813	1790.48	0.52889	-0.004751
3.86121	1	1733	1788.79	-1.34009	0.0571475
3.86378	1	1684	1787.11	-2.51258	-0.0314801
3.86635	0	1746	1785.43	-0.943679	0.0119516
3.86891	1	1744	1783.76	-0.952024	-0.0175383
3.87148	2	1635	1782.09	-3.63757	-0.000528482
3.87405	2	1778	1780.41	-0.057057	0.0153228
3.87662	1	1780	1778.73	0.0301776	-0.03611
3.87919	2	1712	1777.07	-1.57263	0.003792
3.88176	3	1772	1775.43	-0.0814167	0.00921358
3.88433	2	1789	1773.78	0.359917	0.0240026
3.8869	2	1725	1772.13	-1.13466	0.0198079
3.88947	0	1706	1770.5	-1.56153	0.0208198
3.89204	2	1693	1768.87	-1.84395	0.00289374
3.8946	0	1749	1767.24	-0.43608	-0.0196715
3.89717	1	1774	1765.58	0.199833	-0.018951
3.89974	1	1733	1763.93	-0.742973	0.0148898
3.90231	0	1805	1762.28	1.00556	0.00977622
3.90488	0	1757	1760.62	-0.0863677	0
3.90745	0	1729	1758.97	-0.720854	0
3.91002	1	1727	1757.32	-0.729643	0
3.91259	1	1738	1755.66	-0.423643	0
3.91516	1	1754	1754	-6.41236e-05	0
3.91773	0	1752	1752.36	-0.00852747	0
3.92029	0	1723	1750.72	-0.667926	0
3.92286	1	1786	1749.1	0.873222	0
3.92543	1	1726	1747.46	-0.516551	0
3.928	1	1734	1745.81	-0.283728	0
3.93057	0	1817	1744.18	1.70832	0
3.93314	2	1721	1742.56	-0.519708	0
3.93571	0	1728	1740.94	-0.311354	0
3.93828	2	1662	1739.32	-1.89653	0
3.94085	0	1738	1737.7	0.00714162	0
3.94342	0	1765	1736.09	0.688128	0
3.94598	1	1764	1734.48	0.702837	0
3.94855	3	1802	1732.87	1.62843	0
3.95112	4	1789	1731.25	1.36543	0
3.95369	0	1809	1729.63	1.86609	0
3.95626	0	1690	1728.05	-0.925507	0
3.95883	1	1714	1726.5	-0.301908	0
3.9614	0	1768	1724.93	1.02443	0
3.96397	2	1758	1723.31	0.827403	0
3.96654	1	1717	1721.7	-0.113404	0
3.96911	2	1618	1720.09	-2.53811	0
3.97167	1	1679	1718.5	-0.964027	0
3.97424	0	1694	1716.92	-0.556933	0
3.97681	1	1675	1715.35	-0.985817	0
3.97938	2	1724	1713.77	0.24633	0
3.98195	0	1683	1712.18	-0.711274	0
3.98452	1	1714	1710.59	0.0824466	0
3.98709	2	1727	1709.02	0.432741	0
3.98966	2	1726	1707.44	0.446724	0
3.99223	1	1768	1705.86	1.47796	0
3.9948	0	1705	1704.29	0.0171702	0
3.99736	2	1684	1702.74	-0.456689	0
3.99993	0	1723	1701.18	0.525579	0
4.0025	1	1734	1699.61	0.825945	0
4.00507	1	1587	1698.04	-2.78733	0
4.00764	1	1691	1696.48	-0.133161	0
4.01021	1	1624	1694.9	-1.75947	0
4.01278	2	1712	1693.34	0.45088	0
4.01535	2	1662	1691.79	-0.730665	0
4.01792	2	1625	1690.23	-1.61821	0
4.02049	0	1601	1688.69	-2.19154	0
4.02305	2	1698	1687.16	0.26311	0
4.02562	0	1759	1685.63	1.74938	0
4.02819	1	1595	1684.08	-2.23057	0
4.03076	1	1668	1682.54	-0.355913	0
4.03333	0	1679	1680.99	-0.0485861	0
4.0359	0	1652	1679.44	-0.675071	0
4.03847	2	1634	1677.9	-1.08595	0
4.04104	1	1637	1676.35	-0.972556	0
4.04361	1	1660	1674.79	-0.363076	0
4.04618	1	1653	1673.26	-0.498257	0
4.04874	0	1724	1671.74	1.25871	0
4.05131	0	1697	1670.21	0.65034	0
4.05388	1	1747	1668.68	1.87376	0
4.05645	1	1632	1667.15	-0.870029	0
4.05902	1	1629	1665.6	-0.906903	0
4.06159	0	1623	1664.07	-1.01946	0
4.06416	1	1759	1662.55	2.29966	0
4.06673	2	1658	1661.04	-0.0745519	0
4.0693	1	1684	1659.51	0.596752	0
4.07187	1	1628	1657.99	-0.743214	0
4.07443	2	1649	1656.49	-0.184345	0
4.077	1	1691	1654.99	0.87574	0
4.07957	1	1671	1653.48	0.428561	0
4.08214	3	1735	1651.98	1.993	0
4.08471	4	1633	1650.49	-0.432836	0
4.08728	0	1650	1648.99	0.0249068	0
4.08985	0	1622	1647.51	-0.633295	0
4.09242	1	1660	1646.06	0.342226	0
4.09499	0	1638	1644.58	-0.162637	0
4.09756	1	1680	1643.07	0.901117	0
4.10012	2	1698	1641.56	1.36977	0
4.10269	2	1660	1640.05	0.489625	0
4.10526	3	1647	1638.55	0.208246	0
4.10783	1	1613	1637.07	-0.599285	0
4.1104	2	1707	1635.6	1.72809	0
4.11297	1	1640	1634.15	0.144491	0
4.11554	0	1591	1632.69	-1.04511	0
4.11811	0	1649	1631.21	0.437982	0
4.12068	2	1644	1629.74	0.351622	0
4.12325	1	1676	1628.25	1.16627	0
4.12581	0	1585	1626.75	-1.04879	0
4.12838	0	1610	1625.28	-0.38074	0
4.13095	0	1577	1623.81	-1.17887	0
4.13352	2	1610	1622.34	-0.307433	0
4.13609	1	1645	1620.85	0.59552	0
4.13866	0	1574	1619.36	-1.14329	0
4.14123	0	1601	1617.89	-0.422195	0
4.1438	1	1565	1616.44	-1.30036	0
4.14637	0	1651	1614.97	0.886618	0
4.14894	1	1630	1613.5	0.408786	0
4.1515	0	1583	1612.03	-0.729604	0
4.15407	1	1640	1610.56	0.72685	0
4.15664	4	1623	1609.1	0.344948	0
4.15921	2	1576	1607.64	-0.797083	0
4.16178	1	1725	1606.18	2.86074	0
4.16435	1	1613	1604.77	0.204986	0
4.16692	0	1632	1603.37	0.708801	0
4.16949	0	1536	1601.94	-1.68238	0
4.17206	0	1596	1600.49	-0.112454	0
4.17463	1	1524	1599.04	-1.92222	0
4.17719	0	1569	1597.58	-0.72152	0
4.17976	0	1616	1596.12	0.494518	0
4.18233	3	1650	1594.67	1.36202	0
4.1849	1	1599	1593.23	0.144244	0
4.18747	1	1590	1591.78	-0.044668	0
4.19004	2	1553	1590.36	-0.948059	0
4.19261	0	1642	1588.96	1.30903	0
4.19518	1	1603	1587.53	0.386311	0
4.19775	0	1586	1586.12	-0.0029855	0
4.20032	1	1642	1584.7	1.41413	0
4.20288	1	1574	1583.27	-0.233567	0
4.20545	2	1605	1581.84	0.57819	0
4.20802	1	1604	1580.41	0.589056	0
4.21059	0	1576	1578.99	-0.0753721	0
4.21316	2	1590	1577.59	0.311243	0
4.21573	0	1631	1576.19	1.35719	0
4.2183	1	1552	1574.77	-0.577974	0
4.22087	0	1508	1573.36	-1.6831	0
4.22344	1	1542	1571.95	-0.762781	0
4.22601	2	1622	1570.54	1.27778	0
4.22857	0	1582	1569.12	0.323713	0
4.23114	1	1622	1567.71	1.34795	0
4.23371	2	1528	1566.32	-0.980375	0
4.23628	0	1605	1564.93	1.00028	0
4.23885	1	1596	1563.52	0.813004	0
4.24142	2	1572	1562.14	0.248805	0
4.24399	0	1576	1560.74	0.384296	0
4.24656	3	1589	1559.34	0.743996	0
4.24913	1	1626	1557.96	1.68729	0
4.2517	3	1556	1556.58	-0.0145818	0
4.25426	0	1603	1555.2	1.19392	0
4.25683	2	1560	1553.83	0.15612	0
4.2594	1	1622	1552.47	1.72638	0
4.26197	0	1532	1551.1	-0.487985	0
4.26454	0	1620	1549.72	1.74615	0
4.26711	2	1570	1548.35	0.546434	0
4.26968	0	1565	1546.96	0.455982	0
4.27225	1	1561	1545.56	0.390701	0
4.27482	0	1535	1544.19	-0.234503	0
4.27739	0	1555	1542.82	0.308969	0
4.27995	1	1537	1541.44	-0.113176	0
4.28252	1	1570	1540.06	0.755656	0
4.28509	1	1533	1538.67	-0.144869	0
4.28766	1	1505	1537.3	-0.832512	0
4.29023	0	1526	1535.93	-0.254315	0
4.2928	4	1568	1534.58	0.844101	0
4.29537	0	1563	1533.22	0.753326	0
4.29794	1	1540	1531.85	0.207679	0
4.30051	0	1519	1530.51	-0.295417	0
4.30308	1	1559	1529.18	0.755195	0
4.30564	1	1450	1527.82	-2.04368	0
4.30821	0	1508	1526.46	-0.475315	0
4.31078	1	1479	1525.1	-1.19864	0
4.31335	0	1559	1523.75	0.892803	0
4.31592	1	1524	1522.39	0.041166	0
4.31849	0	1543	1521.04	0.559094	0
4.32106	2	1531	1519.69	0.289168	0
4.32363	1	1444	1518.33	-1.95618	0
4.3262	0	1453	1516.99	-1.67861	0
4.32877	0	1549	1515.65	0.847413	0
4.33133	2	1541	1514.32	0.679554	0
4.3339	1	1512	1512.98	-0.0252463	0
4.33647	0	1502	1511.63	-0.248439	0
4.33904	1	1484	1510.3	-0.682614	0
4.34161	1	1474	1508.98	-0.911059	0
4.34418	1	1463	1507.64	-1.16714	0
4.34675	0	1404	1506.31	-2.73034	0
4.34932	1	1464	1504.98	-1.07105	0
4.35189	1	1496	1503.66	-0.198014	0
4.35446	1	1525	1502.33	0.580561	0
4.35702	0	1546	1501	1.14453	0
4.35959	4	1497	1499.68	-0.0692648	0
4.36216	1	1528	1498.36	0.758142	0
4.36473	1	1465	1497.04	-0.837084	0
4.3673	1	1504	1495.75	0.212853	0
4.36987	0	1457	1494.47	-0.981525	0
4.37244	0	1404	1493.16	-2.37943	0
4.37501	0	1505	1491.85	0.339053	0
4.37758	0	1538	1490.53	1.21048	0
4.38015	2	1460	1489.2	-0.764217	0
4.38271	0	1424	1487.87	-1.69267	0
4.38528	2	1482	1486.55	-0.118209	0
4.38785	0	1414	1485.25	-1.89477	0
4.39042	0	1504	1483.95	0.516957	0
4.39299	2	1475	1482.66	-0.199336	0
4.39556	1	1448	1481.36	-0.876703	0
4.39813	2	1535	1480.05	1.40261	0
4.4007	2	1474	1478.75	-0.123791	0
4.40327	1	1447	1477.47	-0.801064	0
4.40584	1	1495	1476.19	0.486394	0
4.4084	0	1503	1474.93	0.724153	0
4.41097	0	1397	1473.65	-2.05075	0
4.41354	0	1466	1472.36	-0.166213	0
4.41611	0	1455	1471.07	-0.42126	0
4.41868	0	1470	1469.76	0.00614481	0
4.42125	3	1511	1468.46	1.09433	0
4.42382	1	1462	1467.16	-0.134987	0
4.42639	1	1526	1465.86	1.53945	0
4.42896	1	1485	1464.6	0.529475	0
4.43153	3	1507	1463.34	1.12455	0
4.43409	2	1499	1462.07	0.953728	0
4.43666	1	1501	1460.8	1.03755	0
4.43923	0	1548	1459.55	2.24805	0
4.4418	1	1433	1458.31	-0.668699	0
4.44437	0	1437	1457.06	-0.529119	0
4.44694	0	1470	1455.78	0.370879	0
4.44951	1	1467	1454.5	0.326288	0
4.45208	1	1453	1453.23	-0.00596609	0
4.45465	1	1411	1451.94	-1.09001	0
4.45722	0	1431	1450.67	-0.520043	0
4.45978	0	1475	1449.41	0.666207	0
4.46235	1	1501	1448.16	1.36392	0
4.46492	0	1497	1446.89	1.29503	0
4.46749	2	1419	1445.62	-0.70667	0
4.47006	0	1449	1444.36	0.121972	0
4.47263	2	1438	1443.1	-0.134409	0
4.4752	1	1405	1441.85	-0.983067	0
4.47777	0	1507	1440.6	1.71039	0
4.48034	0	1334	1439.36	-2.88461	0
4.48291	2	1447	1438.12	0.233342	0
4.48547	1	1404	1436.87	-0.877304	0
4.48804	2	1439	1435.61	0.089369	0
4.49061	2	1452	1434.37	0.462719	0
4.49318	0	1414	1433.14	-0.508993	0
4.49575	2	1491	1431.91	1.5302	0
4.49832	3	1443	1430.7	0.323836	0
4.50089	0	1429	1429.46	-0.0122968	0
4.50346	1	1437	1428.23	0.231364	0
4.50603	0	1465	1427.03	0.992131	0
4.5086	1	1399	1425.81	-0.716697	0
4.51116	0	1477	1424.57	1.36433	0
4.51373	0	1477	1423.33	1.39662	0
4.5163	1	1457	1422.09	0.914661	0
4.51887	0	1486	1420.85	1.69006	0
4.52144	1	1388	1419.61	-0.848361	0
4.52401	3	1441	1418.37	0.596059	0
4.52658	1	1408	1417.14	-0.243667	0
4.52915	2	1388	1415.91	-0.749259	0
4.53172	0	1394	1414.72	-0.55487	0
4.53429	2	1383	1413.52	-0.820772	0
4.53685	1	1411	1412.32	-0.0351588	0
4.53942	1	1459	1411.11	1.25385	0
4.54199	1	1472	1409.89	1.61876	0
4.54456	2	1355	1408.69	-1.4586	0
4.54713	0	1459	1407.48	1.34875	0
4.5497	0	1400	1406.27	-0.167639	0
4.55227	0	1441	1405.07	0.946383	0
4.55484	2	1469	1403.87	1.69931	0
4.55741	2	1384	1402.65	-0.501188	0
4.55998	0	1394	1401.42	-0.198732	0
4.56254	0	1452	1400.22	1.35896	0
4.56511	2	1487	1399.04	2.28107	0
4.56768	1	1416	1397.84	0.482526	0
4.57025	1	1380	1396.63	-0.447543	0
4.57282	0	1472	1395.43	1.9958	0
4.57539	0	1366	1394.24	-0.764193	0
4.57796	2	1371	1393.05	-0.595595	0
4.58053	0	1417	1391.85	0.66806	0
4.5831	1	1394	1390.64	0.0899597	0
4.58567	1	1412	1389.45	0.600067	0
4.58823	1	1385	1388.27	-0.0877488	0
4.5908	0	1464	1387.07	2.01057	0
4.59337	2	1483	1385.89	2.52179	0
4.59594	3	1386	1384.7	0.0347859	0
4.59851	0	1320	1383.51	-1.74817	0
4.60108	0	1337	1382.33	-1.2398	0
4.60365	2	1427	1381.18	1.21282	0
4.60622	1	1396	1380.02	0.427672	0
4.60879	1	1384	1378.82	0.139109	0
4.61136	1	1325	1377.65	-1.44632	0
4.61392	0	1434	1376.48	1.51888	0
4.61649	1	1403	1375.31	0.739214	0
4.61906	1	1311	1374.14	-1.74383	0
4.62163	1	1407	1372.96	0.907479	0
4.6242	2	1324	1371.78	-1.31314	0
4.62677	2	1351	1370.61	-0.533612	0
4.62934	1	1402	1369.45	0.869362	0
4.63191	0	1374	1368.29	0.153937	0
4.63448	0	1344	1367.15	-0.631522	0
4.63705	0	1348	1366	-0.490318	0
4.63961	5	1451	1364.83	2.26211	0
4.64218	3	1349	1363.65	-0.398901	0
4.64475	1	1323	1362.47	-1.08515	0
4.64732	1	1361	1361.34	-0.00924501	0
4.64989	2	1433	1360.25	1.92184	0
4.65246	1	1426	1359.12	1.77109	0
4.65503	0	1326	1357.96	-0.877811	0
4.6576	0	1396	1356.82	1.04865	0
4.66017	0	1429	1355.68	1.93966	0
4.66274	1	1374	1354.52	0.525629	0
4.6653	3	1373	1353.35	0.530433	0
4.66787	0	1342	1352.18	-0.277771	0
4.67044	2	1298	1351.02	-1.47159	0
4.67301	0	1366	1349.89	0.435784	0
4.67558	2	1383	1348.76	0.920608	0
4.67815	2	1376	1347.62	0.764978	0
4.68072	2	1319	1346.48	-0.756726	0
4.68329	0	1351	1345.34	0.1539	0
4.68586	0	1433	1344.22	2.34514	0
4.68843	2	1318	1343.11	-0.691654	0
4.69099	1	1387	1341.98	1.20894	0
4.69356	0	1388	1340.82	1.26637	0
4.69613	0	1290	1339.68	-1.38334	0
4.6987	0	1343	1338.56	0.121061	0
4.70127	1	1319	1337.42	-0.507322	0
4.70384	0	1361	1336.28	0.670187	0
4.70641	0	1282	1335.13	-1.48379	0
4.70898	2	1312	1333.99	-0.607127	0
4.71155	0	1333	1332.86	0.00388509	0
4.71412	0	1295	1331.72	-1.02029	0
4.71668	1	1300	1330.6	-0.848565	0
4.71925	2	1315	1329.48	-0.399258	0
4.72182	0	1366	1328.34	1.0189	0
4.72439	0	1373	1327.21	1.23565	0
4.72696	2	1268	1326.11	-1.63188	0
4.72953	0	1380	1325	1.4806	0
4.7321	1	1295	1323.87	-0.802152	0
4.73467	1	1332	1322.75	0.253348	0
4.73724	0	1363	1321.64	1.12017	0
4.73981	1	1302	1320.53	-0.513441	0
4.74237	3	1288	1319.42	-0.875451	0
4.74494	1	1262	1318.3	-1.58491	0
4.74751	3	1297	1317.19	-0.560548	0
4.75008	2	1357	1316.1	1.1102	0
4.75265	1	1364	1315.02	1.32615	0
4.75522	1	1295	1313.94	-0.52635	0
4.75779	1	1291	1312.87	-0.608696	0
4.76036	0	1292	1311.78	-0.550339	0
4.76293	0	1324	1310.68	0.366042	0
4.7655	1	1203	1309.58	-3.07288	0
4.76806	0	1278	1308.47	-0.852399	0
4.77063	1	1239	1307.35	-1.94193	0
4.7732	0	1272	1306.25	-0.960288	0
4.77577	0	1317	1305.15	0.326649	0
4.77834	2	1278	1304.04	-0.72854	0
4.78091	0	1301	1302.95	-0.0539325	0
4.78348	1	1334	1301.84	0.880596	0
4.78605	0	1302	1300.75	0.0346489	0
4.78862	1	1344	1299.67	1.20931	0
4.79119	2	1382	1298.57	2.24414	0
4.79375	1	1287	1297.48	-0.292144	0
4.79632	2	1261	1296.39	-0.996571	0
4.79889	1	1318	1295.32	0.624762	0
4.80146	1	1248	1294.25	-1.30922	0
4.80403	0	1302	1293.18	0.244325	0
4.8066	0	1327	1292.12	0.957572	0
4.80917	0	1280	1291.04	-0.308636	0
4.81174	0	1238	1289.96	-1.47666	0
4.81431	1	1308	1288.86	0.529165	0
4.81688	0	1272	1287.77	-0.442121	0
4.81944	0	1281	1286.68	-0.158605	0
4.82201	1	1293	1285.6	0.205876	0
4.82458	0	1247	1284.52	-1.06251	0
4.82715	0	1256	1283.43	-0.774118	0
4.82972	0	1282	1282.36	-0.0100472	0
4.83229	2	1232	1281.29	-1.40421	0
4.83486	0	1265	1280.21	-0.427545	0
4.83743	0	1278	1279.13	-0.0314795	0
4.84	0	1313	1278.07	0.964089	0
4.84257	0	1319	1277.01	1.15617	0
4.84513	1	1252	1275.94	-0.676445	0
4.8477	0	1312	1274.86	1.02538	0
4.85027	1	1222	1273.78	-1.48137	0
4.85284	0	1236	1272.72	-1.04451	0
4.85541	0	1226	1271.66	-1.30407	0
4.85798	0	1293	1270.6	0.622893	0
4.86055	0	1358	1269.54	2.40037	0
4.86312	0	1282	1268.48	0.37769	0
4.86569	0	1299	1267.41	0.876478	0
4.86826	0	1235	1266.35	-0.891948	0
4.87082	1	1320	1265.28	1.50606	0
4.87339	1	1233	1264.22	-0.889108	0
4.87596	0	1271	1263.16	0.219922	0
4.87853	1	1285	1262.11	0.638543	0
4.8811	0	1205	1261.07	-1.61533	0
4.88367	0	1222	1260.03	-1.08784	0
4.88624	0	1248	1258.98	-0.310875	0
4.88881	2	1304	1257.94	1.27558	0
4.89138	1	1295	1256.88	1.05918	0
4.89395	0	1266	1255.83	0.285805	0
4.89651	3	1295	1254.8	1.11714	0
4.89908	1	1230	1253.78	-0.67804	0
4.90165	1	1251	1252.74	-0.0492465	0
4.90422	0	1277	1251.72	0.707363	0
4.90679	0	1247	1250.72	-0.105219	0
4.90936	1	1243	1249.69	-0.189773	0
4.91193	0	1179	1248.65	-2.02857	0
4.9145	1	1187	1247.61	-1.75914	0
4.91707	0	1237	1246.57	-0.272146	0
4.91964	0	1283	1245.54	1.04585	0
4.9222	1	1303	1244.51	1.62043	0
4.92477	2	1204	1243.48	-1.13772	0
4.92734	0	1195	1242.44	-1.3723	0
4.92991	0	1276	1241.41	0.96834	0
4.93248	2	1204	1240.4	-1.04914	0
4.93505	0	1240	1239.39	0.0172982	0
4.93762	1	1203	1238.36	-1.0194	0
4.94019	2	1276	1237.34	1.08221	0
4.94276	1	1267	1236.33	0.861613	0
4.94533	1	1235	1235.31	-0.00882635	0
4.94789	0	1193	1234.31	-1.19599	0
4.95046	1	1251	1233.31	0.500109	0
4.95303	0	1253	1232.3	0.584664	0
4.9556	0	1222	1231.29	-0.265658	0
4.95817	2	1259	1230.27	0.809714	0
4.96074	2	1237	1229.25	0.220248	0
4.96331	0	1211	1228.23	-0.495098	0
4.96588	1	1214	1227.22	-0.379557	0
4.96845	2	1210	1226.24	-0.46699	0
4.97102	0	1237	1225.25	0.33419	0
4.97358	1	1254	1224.24	0.840503	0
4.97615	0	1200	1223.25	-0.671064	0
4.97872	1	1197	1222.25	-0.729811	0
4.98129	2	1166	1221.24	-1.61781	0
4.98386	0	1157	1220.24	-1.85909	0
4.98643	0	1226	1219.23	0.193326	0
4.989	1	1177	1218.25	-1.20228	0
4.99157	1	1186	1217.26	-0.907614	0
4.99414	0	1289	1216.25	2.02643	0
4.99671	1	1256	1215.24	1.15	0
4.99927	1	1259	1214.26	1.26104	0
5.00184	1	1222	1213.26	0.250066	0
5.00441	1	1171	1212.26	-1.20578	0
5.00698	0	1188	1211.28	-0.675305	0
5.00955	1	1177	1210.29	-0.970419	0
5.01212	2	1178	1209.31	-0.912244	0
5.01469	3	1210	1208.32	0.0483438	0
5.01726	1	1225	1207.33	0.504967	0
5.01983	0	1201	1206.35	-0.154514	0
5.0224	0	1175	1205.41	-0.887052	0
5.02496	2	1230	1204.45	0.728488	0
5.02753	0	1202	1203.46	-0.0422336	0
5.0301	1	1139	1202.46	-1.88049	0
5.03267	0	1182	1201.49	-0.566789	0
5.03524	1	1130	1200.51	-2.0976	0
5.03781	1	1205	1199.53	0.157619	0
5.04038	2	1261	1198.55	1.75876	0
5.04295	2	1240	1197.56	1.20512	0
5.04552	0	1179	1196.59	-0.512359	0
5.04809	1	1201	1195.63	0.154841	0
5.05065	0	1164	1194.69	-0.899456	0
5.05322	2	1244	1193.72	1.42551	0
5.05579	0	1278	1192.74	2.38482	0
5.05836	0	1197	1191.77	0.151229	0
5.06093	1	1150	1190.8	-1.2032	0
5.0635	0	1202	1189.84	0.350738	0
5.06607	1	1222	1188.86	0.948065	0
5.06864	1	1192	1187.89	0.119156	0
5.07121	0	1217	1186.92	0.862352	0
5.07378	1	1186	1185.95	0.00151	0
5.07634	2	1198	1184.99	0.375848	0
5.07891	0	1182	1184.03	-0.0589328	0
5.08148	1	1207	1183.06	0.689062	0
5.08405	1	1207	1182.12	0.716237	0
5.08662	0	1168	1181.17	-0.385227	0
5.08919	2	1175	1180.2	-0.151812	0
5.09176	2	1213	1179.25	0.968981	0
5.09433	2	1145	1178.29	-0.983879	0
5.0969	1	1190	1177.34	0.366929	0
5.09947	2	1180	1176.41	0.104394	0
5.10203	0	1146	1175.49	-0.871082	0
5.1046	0	1241	1174.55	1.88622	0
5.10717	2	1245	1173.62	2.02308	0
5.10974	0	1161	1172.67	-0.342529	0
5.11231	1	1132	1171.71	-1.18012	0
5.11488	1	1204	1170.76	0.957978	0
5.11745	1	1185	1169.82	0.441057	0
5.12002	2	1205	1168.87	1.04093	0
5.12259	3	1206	1167.93	1.09639	0
5.12516	0	1138	1166.99	-0.859248	0
5.12772	1	1175	1166.06	0.260876	0
5.13029	2	1195	1165.15	0.86346	0
5.13286	0	1199	1164.23	1.00422	0
[truncated: 1,042 more rows]
