# Supplementary material for: Direct energy transfer from photosystem II to photosystem I confers winter sustainability in Scots Pine
Source: Nat Commun. 2020 Dec 15;11:6388. doi: 10.1038/s41467-020-20137-9 (PMC7738668; doi:10.1038/s41467-020-20137-9)
Supplement: Supplementary file 3 — Source Data [file 41467_2020_20137_MOESM3_ESM.zip › Source data file_Bag et al., 2020/Source data file/time resolved fluoresence data/Time resolved decay/Pine_winter_relaxed/Decays_Pine_winter_relaxed_13.txt]

Time	IRF	Exp. data	Th. data	Residuals	Aurocorr
0	16067	298	285.141	0.744917	0.0179833
0.002569	18809	358	363.339	-0.282173	0.0179892
0.005138	21819	465	458.789	0.288051	0.031972
0.007707	25339	593	572.874	0.826465	0.0159253
0.010276	28512	704	707.772	-0.142166	0.0328835
0.012845	32235	921	865.987	1.81275	0.0269066
0.015414	35704	1100	1050.68	1.48693	0.0478716
0.017983	39267	1268	1263.76	0.118971	0.025735
0.020552	43083	1517	1506.39	0.272528	0.0058456
0.023121	45716	1883	1780.02	2.37317	0.0371063
0.02569	48192	1977	2084.87	-2.42611	0.034774
0.028259	51363	2404	2422.15	-0.370105	0.0309747
0.030828	53501	2763	2790.43	-0.521878	0.0165535
0.033397	55298	3240	3184.97	0.966861	0.0545791
0.035966	56994	3524	3605.09	-1.36598	0.0246219
0.038535	58039	4053	4050.48	0.0395875	0.0388789
0.041104	59159	4462	4516.94	-0.822476	0.0192181
0.043673	60104	4986	5001.21	-0.215396	0.0702931
0.046242	59868	5526	5500.13	0.347972	0.00605648
0.048811	60116	5950	6010.48	-0.784048	0.0398055
0.05138	59098	6532	6530.75	0.0154059	0.0111995
0.053949	58039	6966	7056.77	-1.08751	0.0196235
0.056518	56739	7532	7584.37	-0.603471	0.016634
0.059087	54989	8064	8110.07	-0.513034	0.0194775
0.061656	53004	8572	8628.57	-0.611051	0.0302744
0.064225	50900	9096	9136.63	-0.42599	0.0156564
0.066794	48099	9469	9631.18	-1.66668	0.0357358
0.069363	45991	10177	10108.8	0.676432	0.047399
0.071932	42758	10437	10566.9	-1.27121	0.0473285
0.074501	40671	10861	11002.1	-1.35415	0.00124419
0.07707	37999	11430	11412.8	0.161139	0.0738583
0.079639	35999	11896	11797	0.907738	0.00681233
0.082208	33670	12070	12153.5	-0.760265	0.0173496
0.084777	31846	12380	12483.4	-0.928988	0.0233554
0.087346	29956	12842	12787.1	0.484582	0.0483214
0.089915	28527	12978	13065.7	-0.769413	0.0142994
0.092484	27125	13290	13319.9	-0.259341	0.0210713
0.095053	25905	13640	13551.3	0.759599	0.032103
0.097622	24893	13757	13761.5	-0.0386911	-0.0242085
0.100191	23878	14072	13952.8	1.00508	0.0343181
0.10276	23264	14172	14126.5	0.381934	0.0440791
0.105329	22338	14392	14284.6	0.895439	0.0207057
0.107898	21145	14394	14428.4	-0.286477	0.040931
0.110467	20626	14636	14559.7	0.630394	-0.00936561
0.113036	20183	14584	14680.1	-0.796094	0.0372565
0.115605	19280	14848	14788.7	0.487046	0.0273094
0.118174	18787	14778	14885.8	-0.886391	0.027327
0.120743	18425	14847	14974.3	-1.04444	0.0348806
0.123312	17527	15123	15054.6	0.556219	0.0229424
0.125881	16979	15283	15126.4	1.2664	0.025928
0.12845	16522	15354	15191.5	1.31141	0.0134768
0.131019	15766	15086	15249.8	-1.33349	0.03683
0.133588	15323	15234	15300.5	-0.538665	-0.00318551
0.136157	14863	15526	15344.7	1.45509	0.041444
0.138726	14010	15311	15382.6	-0.578506	0.0161021
0.141295	13477	15484	15414.1	0.562112	0.0293505
0.143864	12959	15369	15440.1	-0.573672	0.0378397
0.146433	12421	15711	15460.3	2.00021	0.0109859
0.149002	11962	15207	15473.9	-2.16425	0.0193803
0.151571	11577	15257	15481.7	-1.81923	-0.0187691
0.15414	11008	15438	15484.2	-0.371951	-0.00356274
0.156709	10477	15377	15481.6	-0.843864	0.025858
0.159278	9816	15478	15474.6	0.0272928	0.00788489
0.161847	9349	15479	15463.2	0.127048	0.0334882
0.164416	8935	15424	15447	-0.185565	0.00312357
0.166985	8394	15210	15425.8	-1.7497	0.0241954
0.169554	7773	15412	15399.4	0.101389	0.00105736
0.172123	7323	15263	15368.7	-0.855381	0.00724122
0.174692	6875	15559	15333.8	1.80512	0.0355093
0.177261	6489	15477	15294.3	1.4682	0.0182533
0.17983	5990	15285	15250.2	0.28181	0.00385897
0.182399	5535	15199	15201.8	-0.0229636	0.0182111
0.184968	5072	15231	15149.8	0.657768	0.032575
0.187537	4760	15074	15094.2	-0.164552	0.0186156
0.190106	4563	15034	15034.8	-0.00655485	0.0290246
0.192675	4060	15161	14971.6	1.53791	-0.00237493
0.195244	3730	14646	14905.1	-2.14076	-0.0171719
0.197813	3476	14691	14836.1	-1.19715	0.0161305
0.200382	3087	14897	14764.7	1.08375	0.0413936
0.202951	2897	14615	14690.4	-0.623746	0.00930216
0.20552	2649	14532	14613.7	-0.677468	0.0092693
0.208089	2508	14590	14534.7	0.457821	0.0281431
0.210658	2254	14483	14453.6	0.244065	-0.00943535
0.213227	2158	14578	14370.9	1.71491	-0.00463259
0.215796	2037	14158	14287	-1.08436	0.0162145
0.218365	1940	14252	14202	0.418735	0.0190518
0.220934	1862	14000	14116	-0.980767	0.0170902
0.223503	1804	14154	14029.6	1.04563	0.0121615
0.226072	1646	14042	13942.9	0.836242	0.0128612
0.228641	1702	13636	13856.2	-1.8853	0.00723706
0.23121	1686	13571	13769.6	-1.70464	0.0189114
0.233779	1645	13807	13683.1	1.05465	-0.0149913
0.236348	1625	13692	13596.8	0.813371	0.0349644
0.238917	1649	13428	13511.4	-0.719752	0.00310724
0.241486	1626	13253	13426.8	-1.5098	0.0273525
0.244055	1649	13408	13343	0.561743	0.0237085
0.246624	1683	13349	13260	0.77015	0.0192435
0.249193	1669	13243	13178.1	0.563934	0.0364241
0.251762	1665	13118	13097.2	0.181493	0.00845182
0.254331	1691	13196	13017.5	1.55371	-0.00353732
0.2569	1727	12857	12939	-0.723426	0.0158874
0.259469	1715	12721	12861.6	-1.24657	-0.0105951
0.262038	1795	12902	12785.3	1.02772	-0.0351746
0.264607	1713	12429	12710.2	-2.52215	0.0111118
0.267176	1709	12338	12636.3	-2.68551	0.00747747
0.269745	1772	12691	12563.7	1.13009	0.00847786
0.272314	1782	12490	12492.3	-0.0202288	-0.014472
0.274883	1735	12419	12421.7	-0.023783	0.0255154
0.277452	1782	12540	12352.1	1.67811	-0.00246616
0.280021	1792	12377	12283.8	0.837907	-0.00720636
0.28259	1718	12416	12216.5	1.79059	0.0342088
0.285159	1739	12181	12150.1	0.279942	0.0308415
0.287728	1753	12147	12084.8	0.563927	-0.0104459
0.290297	1757	11926	12020.5	-0.864995	0.034892
0.292866	1714	12013	11956.8	0.512954	0.024091
0.295435	1692	11949	11894	0.503149	-0.000706081
0.298004	1638	11782	11832.2	-0.46242	-0.00415568
0.300573	1667	11771	11771.2	-0.00181821	-0.000952773
0.303142	1658	11907	11710.9	1.79751	0.0331368
0.305711	1657	11565	11651.1	-0.800324	0.00388808
0.30828	1647	11786	11591.9	1.78794	0.0149933
0.310849	1570	11614	11533.5	0.746892	0.0041868
0.313418	1579	11488	11475.9	0.113025	0.00284459
0.315987	1517	11401	11419	-0.168624	-0.00768093
0.318556	1534	11123	11362.7	-2.27234	0.0371045
0.321125	1593	11371	11306.8	0.602441	-0.00305141
0.323694	1496	11276	11251.3	0.232147	0.00702094
0.326263	1529	11177	11196.4	-0.183579	0.00433859
0.328832	1464	11319	11142.3	1.66108	-0.0038117
0.331401	1500	11265	11088.8	1.65983	-0.0305193
0.33397	1472	10933	11035.9	-0.983698	0.00455141
0.336539	1462	11082	10983.4	0.936802	-0.0271494
0.339108	1453	10779	10931.4	-1.46811	-0.0299187
0.341677	1449	10769	10880.1	-1.07043	0.00447469
0.344246	1430	10996	10829.3	1.58988	0.0184006
0.346815	1374	10701	10779	-0.754057	0.0145047
0.349384	1457	10966	10729.3	2.26054	0.00322922
0.351953	1426	10824	10680.1	1.38317	0.0257956
0.354522	1454	10785	10631.3	1.48025	-0.0237254
0.357091	1412	10389	10583	-1.90315	0.000306402
0.35966	1381	10602	10535.4	0.646631	0.03679
0.362229	1488	10525	10488.5	0.355856	0.0526203
0.364798	1459	10541	10442.1	0.963033	0.0145721
0.367367	1409	10476	10396.1	0.780641	-0.00047949
0.369936	1377	10324	10350.7	-0.262769	-0.0145052
0.372505	1414	10376	10306.2	0.685666	0.00590344
0.375074	1403	10412	10262.1	1.46909	0.0186859
0.377643	1478	10163	10218.3	-0.548323	0.00691928
0.380212	1430	10126	10174.9	-0.485651	0.00134586
0.382781	1462	10023	10132	-1.08887	-0.00774856
0.38535	1468	10040	10089.8	-0.497395	0.0126917
0.387919	1457	10104	10048.3	0.553827	-0.0231752
0.390488	1427	9956	10007.3	-0.514307	0.00755186
0.393057	1515	10140	9966.89	1.71911	0.00116212
0.395626	1407	9950	9927	0.230567	0.0144285
0.398195	1461	9971	9887.48	0.836438	0.0180289
0.400764	1478	9806	9848.53	-0.42944	-0.00826598
0.403333	1499	9875	9810.08	0.653325	-0.0101528
0.405902	1481	9828	9771.91	0.565835	-0.00571285
0.408471	1414	9635	9734.28	-1.0114	-0.0025466
0.41104	1533	9917	9697.27	2.20647	0.0145405
0.413609	1446	9596	9660.79	-0.661398	0.00572055
0.416178	1511	9701	9624.53	0.776442	-0.0095199
0.418747	1531	9542	9588.69	-0.477998	-0.0398953
0.421316	1552	9573	9553.42	0.20015	0.0112197
0.423885	1604	9404	9518.51	-1.18084	0.00250978
0.426454	1552	9473	9484.19	-0.114945	0.00590492
0.429023	1654	9742	9450.46	2.95377	0.0453927
0.431592	1561	9357	9417.38	-0.6242	-0.0270523
0.434161	1639	9368	9384.8	-0.173572	-0.0107112
0.43673	1676	9484	9352.76	1.34767	-0.0144859
0.439299	1606	9277	9321.21	-0.458963	0.0373954
0.441868	1747	9265	9289.99	-0.259636	-0.0164553
0.444437	1757	9277	9259.44	0.18233	-0.00218259
0.447006	1740	9196	9229.3	-0.347301	0.000987369
0.449575	1744	9243	9199.65	0.450939	-0.0191938
0.452144	1751	9238	9170.83	0.698833	0.0165429
0.454713	1744	9129	9142.58	-0.142121	0.0444759
0.457282	1780	9035	9114.67	-0.838197	-0.0159377
0.459851	1688	9364	9087.14	2.86109	0.00193385
0.46242	1660	8949	9059.95	-1.17289	0.00553922
0.464989	1761	9076	9033.19	0.449369	0.026261
0.467558	1634	8987	9006.67	-0.20753	-0.00801496
0.470127	1675	8980	8980.07	-0.000711068	0.0228624
0.472696	1659	9175	8953.77	2.30963	0.0234677
0.475265	1621	8940	8927.78	0.129259	-0.0103276
0.477834	1671	8833	8901.79	-0.731985	0.00169313
0.480403	1581	8811	8876.03	-0.692771	-0.0075757
0.482972	1636	8860	8850.39	0.102141	-0.0120908
0.485541	1585	8893	8824.95	0.72159	0.0199473
0.48811	1445	8895	8799.67	1.01075	0.0187077
0.490679	1506	8910	8774.48	1.4357	0.00742554
0.493248	1391	8902	8749.53	1.61598	0.00707715
0.495817	1305	8814	8724.34	0.955011	0.00460271
0.498386	1300	8677	8698.92	-0.235317	0.0420498
0.500955	1241	8667	8673.48	-0.0696101	0.0108942
0.503524	1232	8582	8647.64	-0.708574	0.0143596
0.506093	1112	8671	8621.47	0.531855	0.0327975
0.508662	1096	8485	8595.16	-1.19591	-0.00244237
0.511231	1072	8504	8568.75	-0.702105	-0.0108072
0.5138	1046	8610	8542.08	0.731953	-0.0055032
0.516369	1013	8396	8515.04	-1.29912	-0.0198701
0.518938	977	8441	8487.84	-0.509833	-0.00861911
0.521507	921	8531	8460.59	0.762327	-0.0201928
0.524076	876	8620	8433.27	2.01123	0.0189311
0.526645	853	8460	8405.86	0.588592	-0.010788
0.529214	793	8455	8378.3	0.83412	0.0315606
0.531783	750	8385	8350.52	0.376496	0.0100569
0.534352	747	8546	8322.6	2.41656	0.00808773
0.536921	742	8207	8294.54	-0.966338	0.0163597
0.53949	700	8269	8266.26	0.0301021	0.0110548
0.542059	709	8227	8237.87	-0.1198	0.00402293
0.544628	674	8251	8209.54	0.456464	-0.00745976
0.547197	665	8292	8181.24	1.21636	0.00842378
0.549766	647	8346	8152.97	2.11298	0.00922154
0.552335	591	8013	8124.77	-1.2486	0.00563168
0.554904	610	8206	8096.61	1.20755	-0.0292757
0.557473	557	8054	8068.53	-0.161941	0.00977394
0.560042	583	8176	8040.43	1.49935	0.0229803
0.562611	455	8104	8012.32	1.01836	-0.029153
0.56518	487	8030	7984.28	0.510255	0.00501082
0.567749	500	8192	7956.33	2.60386	0.0276815
0.570318	500	7759	7928.29	-1.92193	0.0106816
0.572887	476	8149	7900.05	2.75776	-0.0311745
0.575456	469	7845	7871.96	-0.304379	0.00623577
0.578025	479	7974	7844.13	1.45435	-0.0273473
0.580594	481	7748	7816.46	-0.777759	-0.0150309
0.583163	445	7631	7788.88	-1.80735	-0.0232615
0.585732	401	7770	7761.47	0.0968003	0.00126972
0.588301	409	7802	7734.3	0.766472	0.00153169
0.59087	407	7742	7707.29	0.394455	-0.0147836
0.593439	394	7586	7680.26	-1.08224	-0.000394422
0.596008	385	7705	7653.23	0.589777	0.00525738
0.598577	363	7603	7626.36	-0.26787	-0.015234
0.601146	352	7579	7599.65	-0.237159	0.0266956
0.603715	322	7730	7573.06	1.78497	-0.0188494
0.606284	345	7502	7546.58	-0.514692	-0.00410006
0.608853	327	7408	7520.17	-1.30328	0.0283932
0.611422	312	7631	7493.81	1.5705	-0.00983096
0.613991	323	7466	7467.55	-0.0179589	-0.00690034
0.61656	291	7524	7441.49	0.951231	0.00655576
0.619129	303	7300	7415.54	-1.35224	-0.0150311
0.621698	301	7310	7389.72	-0.932462	-0.0112575
0.624267	283	7312	7364.04	-0.60864	-0.0125733
0.626836	265	7328	7338.47	-0.122316	0.00184644
0.629405	271	7234	7313.09	-0.92985	0.000772609
0.631974	265	7271	7287.86	-0.197711	0.00745007
0.634543	255	7240	7262.71	-0.266847	-0.00198618
0.637112	245	7219	7237.66	-0.219582	0.00594717
0.639681	243	7128	7212.77	-1.00409	-0.025864
0.64225	240	7184	7188.03	-0.0475731	-0.0182777
0.644819	239	7252	7163.4	1.04037	-0.00775182
0.647388	229	7139	7138.9	0.0012367	-0.00200424
0.649957	203	7125	7114.53	0.123988	-0.02668
0.652526	183	7097	7090.33	0.0791278	0.0149769
0.655095	205	7082	7066.29	0.186726	0.00842878
0.657664	209	7023	7042.32	-0.230543	-0.0258948
0.660233	203	7032	7018.36	0.162659	-0.00285969
0.662802	187	6902	6994.5	-1.11337	-0.00538458
0.665371	195	6903	6970.86	-0.816736	0.00963686
0.66794	181	6946	6947.42	-0.0170137	-0.0280646
0.670509	155	6908	6924.09	-0.19364	-0.00529129
0.673078	184	6820	6900.89	-0.979515	-0.00995478
0.675647	182	6764	6877.84	-1.38417	-0.0344796
0.678216	162	6750	6854.84	-1.27605	-0.0156989
0.680785	143	6880	6831.94	0.579368	-0.00131104
0.683354	164	6782	6809.28	-0.331278	-0.0236723
0.685923	187	6719	6786.77	-0.826759	-0.0151626
0.688492	161	6808	6764.29	0.529732	-0.0153315
0.691061	170	6604	6741.91	-1.69702	-0.0209996
0.69363	166	6622	6719.79	-1.2017	-0.000312505
0.696199	170	6659	6697.88	-0.476447	0.0282247
0.698768	147	6605	6676.09	-0.874676	0.00283828
0.701337	147	6642	6654.44	-0.152682	-0.0296033
0.703906	143	6477	6632.97	-1.93796	0.0366076
0.706475	167	6572	6611.6	-0.488535	-0.0270777
0.709044	156	6684	6590.31	1.14596	0.0158915
0.711613	144	6506	6569.12	-0.782499	0.0186076
0.714182	144	6448	6548.1	-1.24662	-0.0325214
0.716751	158	6422	6527.3	-1.31398	-0.003986
0.71932	130	6434	6506.6	-0.905161	0.0219189
0.721889	147	6374	6485.99	-1.40277	-0.0104397
0.724458	155	6463	6465.55	-0.0316622	0.0173723
0.727027	127	6477	6445.22	0.394873	0.00329329
0.729596	128	6367	6424.98	-0.726656	-0.0114531
0.732165	119	6480	6404.93	0.932514	-0.0173683
0.734734	133	6407	6385.01	0.274722	-0.000367436
0.737303	107	6471	6365.13	1.31608	0.0312939
0.739872	135	6267	6345.32	-0.989393	0.0076273
0.742441	138	6328	6325.65	0.0295858	0.0148468
0.74501	106	6286	6306.07	-0.2531	0.00629269
0.747579	110	6241	6286.59	-0.577124	-0.0124292
0.750148	107	6295	6267.33	0.348728	0.00183929
0.752717	123	6275	6248.17	0.338675	-0.0231148
0.755286	112	6083	6229.03	-1.87237	0.0269982
0.757855	118	6185	6209.97	-0.317562	0.0141172
0.760424	122	6122	6191.06	-0.882671	0.0252813
0.762993	97	6220	6172.3	0.604812	-0.00207962
0.765562	128	6059	6153.65	-1.21595	-0.00905391
0.768131	122	5973	6135.14	-2.098	-0.0192755
0.7707	118	5998	6116.72	-1.53289	0.011125
0.773269	85	6010	6098.39	-1.14015	0.0245903
0.775838	97	6107	6080.25	0.342296	0.0149545
0.778407	91	6149	6062.25	1.10632	-0.00210568
0.780976	99	6067	6044.26	0.291899	0.00706734
0.783545	94	5992	6026.29	-0.442959	-0.0187523
0.786114	82	5860	6008.4	-1.93862	0.0355571
0.788683	105	6020	5990.63	0.378549	0.0381844
0.791252	80	5854	5972.97	-1.55499	-0.0130445
0.793821	83	5951	5955.38	-0.0568143	-0.0307057
0.79639	82	5995	5937.9	0.737448	0.012064
0.798959	91	5726	5920.54	-2.57087	0.0121317
0.801528	95	5838	5903.22	-0.853598	-0.0226442
0.804097	90	5818	5885.98	-0.891226	-0.00132826
0.806666	75	5796	5868.85	-0.956937	0.00766386
0.809235	80	5854	5851.87	0.0278119	-0.0145481
0.811804	84	5752	5835.01	-1.09457	-0.0101723
0.814373	87	5922	5818.21	1.34869	0.0278598
0.816942	83	5681	5801.46	-1.59815	-0.006231
0.819511	86	5697	5784.8	-1.16328	0.0115774
0.82208	85	5654	5768.27	-1.51974	0.0123856
0.824649	89	5678	5751.85	-0.980062	0.0277261
0.827218	68	5628	5735.52	-1.43321	0.0122645
0.829787	68	5547	5719.29	-2.31328	0.012795
0.832356	57	5674	5703.17	-0.387249	0.029848
0.834925	68	5555	5687.11	-1.77259	-0.000314955
0.837494	82	5699	5671.08	0.369854	0.0298062
0.840063	76	5723	5655.08	0.89787	-0.0113932
0.842632	50	5506	5639.13	-1.79418	0.0187705
0.845201	69	5755	5623.33	1.73561	0.00323824
0.84777	46	5607	5607.68	-0.00912268	-0.00606791
0.850339	84	5706	5592.06	1.50842	0.0262742
0.852908	52	5473	5576.46	-1.3985	0.00830674
0.855477	68	5481	5560.92	-1.07955	-0.0166205
0.858046	63	5583	5545.5	0.501936	0.0120404
0.860615	54	5488	5530.19	-0.569524	-0.0198093
0.863184	59	5448	5514.94	-0.906869	-0.00556107
0.865753	61	5372	5499.78	-1.74339	0.0189777
0.868322	63	5383	5484.68	-1.38593	-0.00471486
0.870891	56	5390	5469.64	-1.0848	-0.0218231
0.87346	71	5469	5454.69	0.193496	-0.009008
0.876029	48	5396	5439.84	-0.596792	-0.0219513
0.878598	41	5261	5425.06	-2.26187	0.00808864
0.881167	54	5417	5410.38	0.0899668	0.00139494
0.883736	43	5388	5395.78	-0.105934	0.00513808
0.886305	56	5234	5381.17	-2.03419	-0.000179501
0.888874	50	5335	5366.61	-0.432715	-0.0262058
0.891443	45	5313	5352.13	-0.536812	0.00069309
0.894012	43	5321	5337.73	-0.229337	-0.00521845
0.896581	45	5398	5323.43	1.01498	-0.00255905
0.89915	46	5362	5309.19	0.721249	0.0293131
0.901719	42	5273	5294.99	-0.302784	-0.00923692
0.904288	36	5180	5280.85	-1.40123	-0.0374094
0.906857	49	5227	5266.79	-0.550389	0.00605538
0.909426	32	5191	5252.8	-0.857819	0.0334495
0.911995	43	5229	5238.86	-0.136332	-0.0140821
0.914564	37	5233	5224.99	0.110752	-0.00744114
0.917133	33	5086	5211.19	-1.75539	-0.0116129
0.919702	39	5047	5197.44	-2.11755	0.0181484
0.922271	29	5028	5183.76	-2.19664	0.010527
0.92484	38	5120	5170.13	-0.700641	0.00282652
0.927409	36	5105	5156.57	-0.721748	0.00181811
0.929978	40	5101	5143.06	-0.588935	-0.00454079
0.932547	43	5106	5129.61	-0.330458	0.0141211
0.935116	40	5202	5116.25	1.18896	-0.00350224
0.937685	51	5197	5102.96	1.30451	-0.00772024
0.940254	34	5034	5089.76	-0.785867	0.00316144
0.942823	30	5156	5076.63	1.1053	0.0292929
0.945392	31	5129	5063.6	0.913182	0.00944824
0.947961	33	4990	5050.64	-0.858412	-0.0278032
0.95053	31	4951	5037.68	-1.23194	-0.0086419
0.953099	33	4983	5024.76	-0.591544	0.0304645
0.955668	28	4842	5011.89	-2.44154	0.0163989
0.958237	35	5102	4999.09	1.44071	0.0136192
0.960806	36	4877	4986.35	-1.56589	-0.0291642
0.963375	29	5104	4973.67	1.82429	-0.0138478
0.965944	36	4975	4961.04	0.197891	0.00862612
0.968513	37	4877	4948.5	-1.02384	0.0200502
0.971082	20	4942	4936.02	0.085127	-0.0106482
0.973651	30	4947	4923.58	0.332942	-0.010105
0.97622	29	4832	4911.23	-1.13986	-0.00756845
0.978789	26	4884	4898.92	-0.21347	0.0139383
0.981358	28	4950	4886.62	0.900829	-0.012252
0.983927	21	4735	4874.39	-2.02574	0.00562156
0.986496	28	4839	4862.22	-0.333858	0.0100588
0.989065	17	4891	4850.1	0.584752	0.0110623
0.991634	25	4723	4838.03	-1.67377	0.00967157
0.994203	30	4889	4826	0.900991	0.0106869
0.996772	22	4890	4814.02	1.08654	-0.00852395
0.999341	23	4779	4802.08	-0.333793	-0.0119904
1.00191	25	4793	4790.21	0.0402367	-0.0176355
1.00448	30	4731	4778.42	-0.689414	0.0259626
1.00705	20	4846	4766.66	1.13975	0.0108483
1.00962	30	4678	4754.95	-1.12504	0.00621761
1.01219	16	4699	4743.31	-0.646462	0.0237011
1.01476	27	4778	4731.73	0.669365	0.000592696
1.01732	18	4674	4720.2	-0.675742	-0.00946221
1.01989	25	4690	4708.71	-0.273189	-0.0328862
1.02246	22	4644	4697.26	-0.781522	0.0211891
1.02503	14	4572	4685.86	-1.68393	0.0266557
1.0276	18	4609	4674.51	-0.96496	-0.00140972
1.03017	16	4583	4663.22	-1.185	0.00483645
1.03274	12	4737	4651.96	1.23555	0.000286226
1.03531	16	4560	4640.73	-1.19549	0.00133842
1.03788	19	4615	4629.54	-0.214076	0.0347964
1.04045	22	4625	4618.39	0.0971646	-0.0177088
1.04301	20	4641	4607.28	0.494984	-0.0369329
1.04558	19	4669	4596.23	1.06499	-0.0183439
1.04815	16	4593	4585.25	0.114347	-0.0134421
1.05072	12	4507	4574.33	-1.00296	-0.0191575
1.05329	12	4644	4563.46	1.18184	-0.0136474
1.05586	17	4622	4552.63	1.0204	0.0205202
1.05843	13	4562	4541.82	0.29877	0.0397818
1.061	13	4443	4531.04	-1.32079	0.0244919
1.06357	10	4416	4520.31	-1.56964	0.0204111
1.06614	26	4464	4509.63	-0.682977	-0.00325704
1.0687	19	4389	4498.99	-1.66029	-0.00343972
1.07127	14	4491	4488.39	0.0390174	-0.00257768
1.07384	15	4449	4477.85	-0.432493	-0.0182577
1.07641	13	4449	4467.4	-0.275835	-0.0121546
1.07898	22	4400	4456.98	-0.85902	-0.00297628
1.08155	11	4485	4446.59	0.5736	0.0108371
1.08412	13	4410	4436.23	-0.394917	0.0151539
1.08669	15	4292	4425.93	-2.04424	0.00732854
1.08926	11	4369	4415.68	-0.706156	0.0278607
1.09183	10	4318	4405.44	-1.33073	-0.0383061
1.09439	10	4379	4395.25	-0.245638	0.0162804
1.09696	15	4407	4385.11	0.329766	0.00927827
1.09953	10	4433	4374.99	0.871284	0.0242964
1.1021	11	4338	4364.9	-0.408434	0.0115921
1.10467	9	4359	4354.86	0.0626486	-0.0215674
1.10724	16	4376	4344.88	0.470497	-0.00706415
1.10981	13	4386	4334.92	0.771289	0.0088839
1.11238	11	4215	4325	-1.69425	-0.0234804
1.11495	11	4470	4315.12	2.31652	0.0139114
1.11752	10	4222	4305.31	-1.2821	0.02401
1.12008	10	4322	4295.53	0.402675	0.0288019
1.12265	13	4286	4285.78	0.00339356	-0.0187045
1.12522	17	4295	4276.06	0.288947	0.0145426
1.12779	7	4260	4266.38	-0.0978079	0.0145758
1.13036	11	4351	4256.75	1.4289	0.0154543
1.13293	7	4267	4247.17	0.303521	0.00873277
1.1355	9	4261	4237.64	0.357936	-0.0106761
1.13807	8	4257	4228.11	0.442715	0.0166664
1.14064	9	4254	4218.63	0.542365	0.0305562
1.14321	7	4295	4209.17	1.3097	0.00563859
1.14577	12	4079	4199.75	-1.89059	-0.0112203
1.14834	12	4307	4190.36	1.77725	-0.00152827
1.15091	10	4060	4181.01	-1.8992	0.0118198
1.15348	7	4150	4171.71	-0.336943	0.00292212
1.15605	7	4232	4162.45	1.06907	-0.0207951
1.15862	7	4127	4153.24	-0.408461	-0.018685
1.16119	11	4061	4144.05	-1.30326	-0.0431777
1.16376	6	4073	4134.89	-0.969691	-0.0059192
1.16633	9	4036	4125.75	-1.41274	0.00854437
1.1689	9	3942	4116.66	-2.78186	0.00978909
1.17146	15	4067	4107.61	-0.636764	-0.00112076
1.17403	19	4040	4098.59	-0.92172	-0.0218801
1.1766	15	4169	4089.6	1.2297	-0.0129495
1.17917	8	4183	4080.67	1.58223	-0.0458415
1.18174	5	4200	4071.8	1.9781	-0.0126727
1.18431	14	3978	4063	-1.34761	-0.0275063
1.18688	10	4032	4054.2	-0.34962	-0.028444
1.18945	11	4045	4045.4	-0.00629158	0.00462283
1.19202	13	4138	4036.63	1.5758	-0.00337034
1.19459	9	4032	4027.92	0.0642667	-0.012783
1.19715	7	4038	4019.24	0.295277	0.0183273
1.19972	11	3916	4010.59	-1.5116	0.00208222
1.20229	8	3942	4001.98	-0.955361	0.0263711
1.20486	5	4018	3993.39	0.388278	0.0100554
1.20743	11	3829	3984.82	-2.51818	-0.00662848
1.21	7	4042	3976.29	1.03348	-0.00544415
1.21257	14	3974	3967.78	0.098594	-0.0207385
1.21514	6	3934	3959.3	-0.403445	0.0149401
1.21771	12	3872	3950.86	-1.26739	-0.0341544
1.22028	10	3987	3942.46	0.70531	-0.0118861
1.22284	8	3996	3934.1	0.979209	-0.01121
1.22541	6	4079	3925.76	2.39935	0.0121925
1.22798	6	3832	3917.46	-1.38056	-0.0192617
1.23055	10	3922	3909.19	0.204557	0.0192307
1.23312	7	3958	3900.93	0.907054	-0.00996626
1.23569	10	3820	3892.7	-1.17623	-0.028131
1.23826	10	3787	3884.5	-1.58434	-0.0177194
1.24083	5	3854	3876.34	-0.359782	0.00752961
1.2434	4	3915	3868.2	0.747905	-0.0101788
1.24597	5	3940	3860.11	1.27274	-0.0243998
1.24853	8	3849	3852.04	-0.0490364	-0.0203083
1.2511	7	3939	3843.98	1.51396	-0.00577089
1.25367	7	3808	3835.94	-0.452785	-0.000152333
1.25624	5	3784	3827.94	-0.714254	-0.0298851
1.25881	6	3853	3819.97	0.532096	0.00305044
1.26138	12	3827	3812.04	0.241888	0.0204763
1.26395	5	3893	3804.12	1.42443	-0.00461849
1.26652	10	3740	3796.23	-0.919526	-0.0387019
1.26909	6	3902	3788.39	1.81877	-0.00954452
1.27166	4	3691	3780.58	-1.47447	-0.0349593
1.27422	11	3806	3772.79	0.53826	0.0149241
1.27679	6	3668	3765.04	-1.60224	-0.00366063
1.27936	7	3767	3757.3	0.158121	-0.000987562
1.28193	3	3777	3749.58	0.446091	-0.0096137
1.2845	8	3815	3741.91	1.18328	-0.00600975
1.28707	6	3763	3734.26	0.468439	0.00191401
1.28964	5	3696	3726.63	-0.503829	-0.0123205
1.29221	4	3702	3719.02	-0.279732	-0.0162434
1.29478	6	3644	3711.45	-1.11729	-0.0105719
1.29735	11	3822	3703.9	1.91039	-0.0130281
1.29991	6	3644	3696.36	-0.867428	-0.0420545
1.30248	8	3609	3688.85	-1.32924	-0.0285808
1.30505	5	3632	3681.39	-0.819531	0.0123787
1.30762	8	3704	3673.96	0.49354	0.00414921
1.31019	11	3743	3666.56	1.24949	-0.00894437
1.31276	7	3793	3659.17	2.173	-0.0022839
1.31533	6	3558	3651.81	-1.57267	-0.0268286
1.3179	4	3657	3644.49	0.206925	0.00430415
1.32047	5	3648	3637.2	0.178841	-0.0181371
1.32304	4	3578	3629.92	-0.868058	-0.0116118
1.3256	7	3555	3622.66	-1.13481	0.0157848
1.32817	7	3580	3615.42	-0.591938	0.00558159
1.33074	7	3645	3608.2	0.609617	0.000860823
1.33331	11	3571	3601	-0.502034	-0.0140807
1.33588	1	3500	3593.84	-1.58619	-0.00927098
1.33845	7	3609	3586.71	0.37107	0.00270265
1.34102	5	3651	3579.61	1.18144	0.000665843
1.34359	7	3585	3572.53	0.208186	-0.034115
1.34616	6	3502	3565.46	-1.07241	0.0223283
1.34873	6	3531	3558.42	-0.46143	0.00919753
1.35129	8	3548	3551.4	-0.0571362	0.00536546
1.35386	11	3595	3544.41	0.843677	0.00353185
1.35643	4	3582	3537.45	0.744397	-0.0170519
1.359	2	3559	3530.51	0.477597	-0.0434705
1.36157	8	3435	3523.61	-1.51185	0.000693176
1.36414	1	3556	3516.73	0.658504	-0.0383846
1.36671	3	3475	3509.85	-0.59121	0.00494669
1.36928	4	3529	3502.99	0.437802	-0.0115956
1.37185	4	3463	3496.16	-0.563462	-0.0168026
1.37442	6	3557	3489.33	1.1346	0.00837689
1.37698	7	3478	3482.53	-0.0767801	-0.00928141
1.37955	5	3530	3475.75	0.913067	-0.000101902
1.38212	2	3601	3469	2.19965	0.0115191
1.38469	0	3471	3462.29	0.147897	0.00856899
1.38726	5	3468	3455.6	0.210607	-0.0098869
1.38983	2	3518	3448.92	1.16469	-0.001526
1.3924	5	3469	3442.24	0.454298	-0.000921212
1.39497	4	3356	3435.59	-1.37384	-0.0280563
1.39754	5	3491	3428.96	1.04998	-0.0241899
1.40011	4	3465	3422.36	0.724373	-0.0178729
1.40267	3	3511	3415.79	1.6069	-0.0487491
1.40524	6	3449	3409.24	0.677096	0.0127209
1.40781	4	3309	3402.71	-1.62903	0.0180766
1.41038	5	3411	3396.2	0.253451	-0.00754265
1.41295	3	3430	3389.71	0.687928	-0.0134062
1.41552	9	3343	3383.25	-0.696154	-0.0343787
1.41809	4	3423	3376.81	0.78946	0.0134334
1.42066	6	3366	3370.39	-0.0756527	-0.0305314
1.42323	6	3441	3364	1.31271	0.0138979
1.4258	6	3406	3357.63	0.828743	-0.00636744
1.42836	7	3406	3351.29	0.937508	-0.0287613
1.43093	11	3289	3344.96	-0.975787	-0.0166388
1.4335	3	3446	3338.66	1.82855	-0.00522948
1.43607	5	3281	3332.38	-0.896995	-0.0214579
1.43864	3	3386	3326.14	1.02877	0.000518276
1.44121	2	3381	3319.91	1.05058	0.00578085
1.44378	6	3383	3313.69	1.19163	0.0232171
1.44635	4	3299	3307.48	-0.147653	-0.00262856
1.44892	7	3383	3301.28	1.40499	-0.00690243
1.45149	8	3378	3295.1	1.4263	0.000293185
1.45405	5	3254	3288.95	-0.61272	0.00511397
1.45662	1	3326	3282.82	0.748646	0.004527
1.45919	6	3231	3276.73	-0.804503	0.0168256
1.46176	4	3156	3270.66	-2.04094	-0.00528131
1.46433	8	3162	3264.58	-1.82431	-0.00854261
1.4669	3	3372	3258.52	1.95417	-0.000770298
1.46947	4	3325	3252.49	1.25751	-0.00913621
1.47204	4	3251	3246.48	0.0792442	-0.0085218
1.47461	7	3272	3240.5	0.550763	0.00297772
1.47718	5	3239	3234.52	0.0787646	-0.0256926
1.47974	9	3156	3228.55	-1.2915	-0.0163327
1.48231	3	3265	3222.62	0.741721	-0.0171441
1.48488	5	3290	3216.71	1.27782	-0.000683748
1.48745	8	3330	3210.82	2.06528	0.00481604
1.49002	3	3161	3204.95	-0.781767	0.0138788
1.49259	7	3126	3199.09	-1.30728	-0.00198394
1.49516	5	3228	3193.25	0.611547	-0.0119016
1.49773	4	3172	3187.44	-0.274114	0.00876244
1.5003	2	3246	3181.63	1.12974	-0.00127151
1.50287	5	3147	3175.85	-0.514353	-0.00096475
1.50543	5	3347	3170.09	3.05796	-0.0438715
1.508	2	3074	3164.33	-1.62916	-0.0177489
1.51057	5	3093	3158.58	-1.17919	-0.00290429
1.51314	6	3080	3152.86	-1.31286	-0.011056
1.51571	6	3173	3147.15	0.458823	0.0151353
1.51828	3	3240	3141.46	1.73115	0.0187734
1.52085	5	3112	3135.79	-0.42654	-0.0199872
1.52342	5	3135	3130.15	0.0865442	-0.0102773
1.52599	3	2968	3124.53	-2.87313	-0.0106222
1.52856	6	3030	3118.91	-1.61519	0.0328931
1.53112	8	3049	3113.31	-1.16471	0.00259164
1.53369	1	3072	3107.73	-0.644665	-0.00861846
1.53626	4	3079	3102.16	-0.417468	-0.0270462
1.53883	1	3118	3096.63	0.382687	-0.0331984
1.5414	3	3102	3091.11	0.19553	-0.0146454
1.54397	5	3133	3085.59	0.84702	0.00939725
1.54654	1	3119	3080.08	0.696881	-0.0197027
1.54911	2	3074	3074.58	-0.0105153	0.00494418
1.55168	3	3044	3069.11	-0.455125	0.0109062
1.55425	5	3141	3063.66	1.38006	0.0308303
1.55681	3	3031	3058.21	-0.494152	-0.0354443
1.55938	4	3123	3052.77	1.25668	-0.0134928
1.56195	2	3022	3047.36	-0.461393	0.0114246
1.56452	3	3049	3041.98	0.127191	-0.00282183
1.56709	7	3021	3036.6	-0.283906	0.0178989
1.56966	3	3124	3031.25	1.65952	-0.00168167
1.57223	3	3030	3025.9	0.0745434	-0.00813266
1.5748	5	2995	3020.58	-0.467331	0.0206513
1.57737	2	3006	3015.28	-0.16922	-0.0210761
1.57994	4	3046	3009.99	0.652524	-0.032024
1.5825	3	3042	3004.71	0.676068	-0.00551139
1.58507	4	3026	2999.45	0.482591	-0.0163194
1.58764	7	3044	2994.21	0.902519	0.017125
1.59021	1	2995	2988.98	0.110086	0.0114771
1.59278	3	2952	2983.76	-0.584556	0.0227247
1.59535	5	2996	2978.57	0.318407	0.00464755
1.59792	7	2935	2973.4	-0.708768	0.00669388
1.60049	3	3040	2968.22	1.30178	0.0246745
1.60306	6	2955	2963.07	-0.14847	0.0254604
1.60563	3	2981	2957.95	0.422232	0.00685112
1.60819	1	2982	2952.84	0.534003	-0.01527
1.61076	5	3030	2947.74	1.49434	0.0136964
1.61333	1	3000	2942.66	1.04684	0.0102658
1.6159	3	2996	2937.58	1.06725	0.00449731
1.61847	3	2906	2932.52	-0.491906	0.00891586
1.62104	2	2933	2927.47	0.102147	-0.0133684
1.62361	0	2946	2922.43	0.434304	0.0115821
1.62618	5	2960	2917.4	0.782934	-0.0203577
1.62875	2	2814	2912.4	-1.85486	-0.0105575
1.63132	5	2973	2907.39	1.20328	0.00502422
1.63388	3	2893	2902.4	-0.174835	-0.0035768
1.63645	2	2900	2897.44	0.0475482	0.00194829
1.63902	6	2926	2892.49	0.619458	-0.00248489
1.64159	8	2865	2887.56	-0.421536	-0.00542564
1.64416	2	2934	2882.64	0.94816	-0.016893
1.64673	3	2841	2877.74	-0.689228	-0.00758069
1.6493	3	2790	2872.87	-1.56883	-0.0315765
1.65187	3	2813	2868.01	-1.0372	-0.0144386
1.65444	3	2843	2863.15	-0.377948	-0.0166532
1.65701	4	2830	2858.3	-0.532047	-0.0254382
1.65957	4	2858	2853.47	0.0847455	-0.00629206
1.66214	3	2880	2848.65	0.584202	-0.0388274
1.66471	1	2774	2843.84	-1.32608	-0.0321808
1.66728	3	2782	2839.06	-1.08173	-0.00208476
1.66985	6	2826	2834.28	-0.155779	-0.00184625
1.67242	6	2779	2829.51	-0.958186	-0.0298128
1.67499	3	2873	2824.75	0.900171	-0.0177086
1.67756	3	2875	2820.01	1.0255	-0.0116051
1.68013	3	2838	2815.31	0.426011	-0.00643548
1.6827	6	2775	2810.61	-0.67596	0.00652953
1.68526	3	2888	2805.91	1.52745	-0.00542104
1.68783	3	2893	2801.23	1.7062	-0.00470877
1.6904	3	2892	2796.56	1.77464	0.0227206
1.69297	9	2777	2791.92	-0.283074	-0.0193433
1.69554	0	2789	2787.28	0.0326424	0.0212283
1.69811	3	2720	2782.64	-1.20111	-0.0273818
1.70068	6	2774	2778.04	-0.0766509	-0.0386081
1.70325	4	2774	2773.45	0.0104992	0.0109436
1.70582	4	2851	2768.85	1.53854	-0.0114048
1.70839	4	2634	2764.27	-2.53831	0.00292647
1.71095	6	2758	2759.72	-0.0327091	-0.0336127
1.71352	2	2867	2755.17	2.0885	-0.0474552
1.71609	3	2725	2750.64	-0.491124	-0.0273419
1.71866	4	2795	2746.12	0.924564	0.0139918
1.72123	4	2779	2741.61	0.709184	-0.0266977
1.7238	4	2743	2737.11	0.11245	-0.0105503
1.72637	6	2708	2732.62	-0.473105	-0.0282634
1.72894	3	2714	2728.15	-0.271523	0.0103058
1.73151	4	2705	2723.68	-0.359243	-0.00362277
1.73408	5	2732	2719.24	0.24411	-0.00892948
1.73664	2	2760	2714.81	0.860167	-0.00792781
1.73921	6	2717	2710.39	0.126883	-0.0105564
1.74178	3	2772	2705.98	1.254	-0.0414056
1.74435	6	2749	2701.58	0.904487	-0.0148195
1.74692	7	2787	2697.19	1.70123	-0.0135938
1.74949	7	2622	2692.82	-1.38297	-0.0194084
1.75206	2	2596	2688.45	-1.81458	-0.00467704
1.75463	3	2636	2684.12	-0.937171	-0.00978976
1.7572	4	2602	2679.8	-1.52519	5.81439e-06
1.75977	5	2622	2675.49	-1.04453	-0.0342312
1.76233	5	2737	2671.17	1.25837	-0.034144
1.7649	5	2629	2666.86	-0.738353	-0.0256168
1.76747	4	2657	2662.57	-0.108003	-0.00268982
1.77004	1	2628	2658.29	-0.590911	-0.0176288
1.77261	5	2650	2654.03	-0.0783147	0.0141598
1.77518	6	2656	2649.78	0.120677	0.0149031
1.77775	3	2617	2645.53	-0.5577	-0.0277004
1.78032	5	2627	2641.29	-0.278726	-0.0147147
1.78289	1	2608	2637.07	-0.569169	-0.00852876
1.78546	2	2537	2632.86	-1.90318	-0.0434211
1.78802	4	2660	2628.66	0.60762	-0.0214383
1.79059	5	2619	2624.47	-0.106866	-0.0328004
1.79316	6	2619	2620.28	-0.0249263	-0.0190361
1.79573	1	2577	2616.1	-0.770134	-0.0273564
1.7983	6	2528	2611.94	-1.6694	0.0185362
1.80087	1	2562	2607.8	-0.904811	-0.0418791
1.80344	2	2657	2603.66	1.03471	-0.0320028
1.80601	9	2528	2599.54	-1.42281	-0.0138759
1.80858	2	2572	2595.42	-0.461844	-0.0249736
1.81115	3	2617	2591.31	0.502278	0.0180169
1.81371	3	2596	2587.21	0.172453	-0.0065699
1.81628	2	2556	2583.14	-0.536911	-0.0166257
1.81885	6	2656	2579.07	1.49269	-0.00403395
1.82142	1	2545	2575.01	-0.594783	0.0200305
1.82399	5	2545	2570.95	-0.514332	-0.0453016
1.82656	3	2617	2566.91	0.979247	-0.0378501
1.82913	5	2505	2562.88	-1.15635	-0.0283012
1.8317	6	2561	2558.85	0.0424491	7.5956e-05
1.83427	4	2480	2554.84	-1.50287	0.000319666
1.83684	5	2591	2550.85	0.788862	0.00117321
1.8394	5	2551	2546.87	0.081821	0.00882837
1.84197	3	2577	2542.9	0.671697	-0.0377695
1.84454	3	2547	2538.94	0.159639	-0.0165586
1.84711	5	2584	2535	0.963988	-0.0229991
1.84968	2	2495	2531.06	-0.721904	-0.0184783
1.85225	5	2684	2527.12	3.02809	0.00348528
1.85482	4	2438	2523.2	-1.72551	0.00693881
1.85739	3	2564	2519.28	0.883075	0.013403
1.85996	3	2632	2515.38	2.27319	0.028815
1.86253	2	2501	2511.49	-0.209714	-0.0517419
1.86509	5	2480	2507.6	-0.554321	-0.0169868
1.86766	2	2513	2503.73	0.184969	-0.0304789
1.87023	5	2399	2499.86	-2.05913	-0.0117464
1.8728	4	2450	2496	-0.929256	-0.0170137
1.87537	4	2479	2492.15	-0.264085	0.00935227
1.87794	4	2443	2488.31	-0.916727	-0.00757536
1.88051	1	2556	2484.49	1.41448	-0.00510243
1.88308	5	2533	2480.68	1.03964	0.000725059
1.88565	6	2452	2476.87	-0.502316	-0.00567344
1.88822	2	2471	2473.07	-0.0416976	0.00651957
1.89078	7	2520	2469.28	1.01039	-0.0201579
1.89335	4	2401	2465.51	-1.31651	0.0205102
1.89592	2	2479	2461.75	0.346517	-0.00337218
1.89849	7	2465	2457.99	0.141108	-0.0169956
1.90106	2	2392	2454.26	-1.27298	-0.0105996
1.90363	4	2466	2450.52	0.311682	0.0185208
1.9062	1	2457	2446.8	0.205845	-0.0136811
1.90877	4	2418	2443.08	-0.510135	-0.0166051
1.91134	2	2415	2439.38	-0.49601	-0.00792103
1.91391	6	2481	2435.67	0.910091	0.0374847
1.91647	1	2479	2431.97	0.944606	-0.01406
1.91904	3	2442	2428.28	0.277659	-0.0373096
1.92161	6	2517	2424.6	1.84165	0.007745
1.92418	1	2371	2420.94	-1.02564	-0.00624233
1.92675	3	2417	2417.28	-0.00562641	0.0227939
1.92932	9	2537	2413.63	2.44934	-0.00281305
1.93189	3	2471	2409.99	1.22725	-0.0147422
1.93446	7	2432	2406.36	0.519992	-0.00621298
1.93703	4	2384	2402.74	-0.38388	-0.0113619
1.9396	1	2441	2399.15	0.847047	-0.0427211
1.94216	3	2416	2395.56	0.41579	-0.0179964
1.94473	5	2341	2391.99	-1.0538	-0.00219189
1.9473	9	2400	2388.41	0.236651	-0.0216637
1.94987	3	2384	2384.82	-0.0168657	-0.022303
1.95244	1	2379	2381.25	-0.0462303	-0.0354999
1.95501	4	2409	2377.72	0.637397	0.0248632
1.95758	2	2369	2374.19	-0.10665	0.0219415
1.96015	1	2436	2370.65	1.32399	0.0176821
1.96272	0	2384	2367.12	0.345788	-0.0155012
1.96529	7	2378	2363.59	0.295479	-0.0318854
1.96785	1	2407	2360.07	0.956604	-0.0243525
1.97042	3	2404	2356.54	0.967931	0.0183366
1.97299	0	2431	2353.04	1.58127	-0.00871233
1.97556	5	2309	2349.55	-0.843832	0.0618272
1.97813	2	2345	2346.06	-0.0219158	-0.0036023
1.9807	3	2337	2342.58	-0.115332	0.0126312
1.98327	1	2367	2339.1	0.573461	-0.0265083
1.98584	1	2321	2335.64	-0.303909	-0.00828286
1.98841	2	2359	2332.19	0.552013	-0.0216688
1.99098	4	2360	2328.74	0.643452	-0.0387743
1.99354	5	2364	2325.29	0.796067	0.0334102
1.99611	1	2370	2321.85	0.988962	-0.00525673
1.99868	3	2272	2318.43	-0.974094	0.00746811
2.00125	5	2313	2315.03	-0.0421541	-0.0130338
2.00382	0	2392	2311.63	1.64328	-0.0146711
2.00639	3	2281	2308.23	-0.57019	-0.00765962
2.00896	4	2322	2304.85	0.355892	-0.0322024
2.01153	5	2350	2301.48	1.00099	-0.00144231
2.0141	6	2369	2298.1	1.45671	-0.0208888
2.01667	2	2256	2294.74	-0.815552	-0.0149777
2.01923	2	2308	2291.39	0.345698	0.0140689
2.0218	4	2270	2288.06	-0.379161	0.00835929
2.02437	6	2292	2284.74	0.151574	-0.0303193
2.02694	2	2259	2281.42	-0.471629	0.0250466
2.02951	3	2277	2278.1	-0.0229519	0.00886574
2.03208	2	2244	2274.79	-0.650076	-0.0482137
2.03465	2	2327	2271.5	1.15045	-0.0293295
2.03722	4	2277	2268.21	0.184198	-0.00171385
2.03979	4	2342	2264.92	1.59271	0.0166289
2.04236	7	2260	2261.64	-0.0344338	0.0279675
2.04492	2	2293	2258.36	0.723347	-0.00967486
2.04749	2	2261	2255.1	0.124042	0.00850397
2.05006	3	2201	2251.86	-1.0841	0.0154667
2.05263	5	2270	2248.63	0.448579	0.00112902
2.0552	2	2278	2245.39	0.683284	-0.005119
2.05777	7	2320	2242.15	1.61625	0.0104509
2.06034	3	2198	2238.93	-0.873026	-0.00547446
2.06291	3	2269	2235.72	0.698728	0.0134203
2.06548	2	2236	2232.52	0.0736918	0.0195022
2.06805	3	2147	2229.33	-1.77677	-0.00315423
2.07061	2	2195	2226.14	-0.664666	-0.00720054
2.07318	3	2238	2222.95	0.318086	0.0262609
2.07575	2	2289	2219.77	1.44701	0.0263912
2.07832	5	2231	2216.59	0.304996	-0.0136626
2.08089	2	2246	2213.43	0.687346	0.010531
2.08346	7	2210	2210.26	-0.005588	0.00212017
2.08603	3	2154	2207.11	-1.14439	0.0067011
2.0886	2	2273	2203.97	1.44787	-0.00578906
2.09117	2	2198	2200.84	-0.0606305	-0.0109677
2.09374	4	2054	2197.73	-3.17134	0.0146979
2.0963	4	2117	2194.61	-1.6868	0.0136652
2.09887	3	2219	2191.49	0.583952	-0.0288677
2.10144	3	2285	2188.38	2.02122	0.00512855
2.10401	0	2207	2185.29	0.462186	-0.0277365
2.10658	2	2249	2182.2	1.40859	0.00940489
2.10915	3	2075	2179.12	-2.28566	-0.0364289
2.11172	1	2060	2176.03	-2.5565	0.0104247
2.11429	4	2200	2172.95	0.576777	-0.00436289
2.11686	3	2169	2169.87	-0.0187669	0.00919074
2.11943	3	2192	2166.81	0.538062	-0.00336447
2.12199	4	2158	2163.75	-0.123799	-0.0164541
2.12456	4	2095	2160.71	-1.43555	0.0227063
2.12713	1	2150	2157.67	-0.165409	-0.028946
2.1297	1	2168	2154.64	0.286907	0.0219974
2.13227	5	2151	2151.62	-0.0134602	-0.0460877
2.13484	4	2179	2148.61	0.65104	0.0173701
2.13741	2	2167	2145.59	0.459934	0.0196151
2.13998	4	2141	2142.58	-0.0341642	-0.0339342
2.14255	3	2135	2139.59	-0.0993818	0.0317187
2.14512	2	2189	2136.61	1.11983	-0.00333336
2.14768	0	2152	2133.63	0.396096	0.0248584
2.15025	4	2159	2130.65	0.610065	0.00651876
2.15282	2	2142	2127.69	0.309295	-0.0193411
2.15539	2	2119	2124.71	-0.124116	-0.0270227
2.15796	7	2164	2121.75	0.908282	0.00418868
2.16053	2	2094	2118.8	-0.541876	0.0273752
2.1631	3	2110	2115.85	-0.127304	0.0250311
2.16567	3	2180	2112.92	1.43679	-0.00949444
2.16824	2	2267	2110	3.29745	-0.0119118
2.17081	1	2099	2107.08	-0.176326	-0.0461341
2.17337	3	2064	2104.16	-0.884041	0.0157325
2.17594	2	2177	2101.25	1.62344	-0.00822331
2.17851	2	2083	2098.34	-0.336176	0.030117
2.18108	2	2082	2095.44	-0.294511	-0.0121117
2.18365	2	2143	2092.54	1.08994	0.0200482
2.18622	2	2155	2089.65	1.40765	-0.0243272
2.18879	3	2058	2086.77	-0.634171	-0.0127594
2.19136	3	2076	2083.89	-0.173185	-0.0221617
2.19393	2	2058	2081.02	-0.5074	0.00800738
2.1965	1	2154	2078.15	1.63421	0.00777157
2.19906	3	2135	2075.3	1.29202	0.00126432
2.20163	1	2164	2072.45	1.96795	0.0132543
2.2042	3	2060	2069.61	-0.211639	-0.000544361
2.20677	1	2060	2066.76	-0.149032	0.0228415
2.20934	3	2123	2063.93	1.28201	-0.00705563
2.21191	1	2109	2061.1	1.04299	-0.0057377
2.21448	2	2030	2058.28	-0.627665	-0.00295128
2.21705	1	2106	2055.46	1.10121	0.006136
2.21962	4	2002	2052.65	-1.13211	-0.00102342
2.22219	2	2010	2049.85	-0.888834	-0.0149259
2.22475	4	2119	2047.05	1.56308	-0.0152565
2.22732	4	2047	2044.26	0.0606361	0.018687
2.22989	3	2015	2041.48	-0.589834	0.0145829
2.23246	1	2024	2038.7	-0.326849	0.0100357
2.23503	7	2018	2035.94	-0.399457	-0.030544
2.2376	4	2090	2033.19	1.24262	0.0108699
2.24017	1	2026	2030.44	-0.0985542	-0.0216123
2.24274	3	2049	2027.69	0.470738	-0.0286919
2.24531	0	2031	2024.97	0.133851	-0.00409626
2.24788	1	2055	2022.24	0.72267	0.0119939
2.25044	1	2041	2019.51	0.475707	0.0422576
2.25301	4	2110	2016.78	2.02942	0.00164319
2.25558	0	1993	2014.05	-0.471478	0.0143949
2.25815	2	2052	2011.32	0.89801	-0.034691
2.26072	0	1961	2008.61	-1.07508	0.0328859
2.26329	1	2096	2005.9	1.96797	0.00159972
2.26586	2	2016	2003.2	0.285167	-0.0309478
2.26843	2	1926	2000.49	-1.69742	0.0390796
2.271	1	2043	1997.79	1.00017	0.0206111
2.27357	1	1924	1995.1	-1.62096	-0.0164347
2.27613	1	2035	1992.42	0.943904	0.00460017
2.2787	4	1973	1989.74	-0.37695	0.0100267
2.28127	4	2073	1987.07	1.88732	0.00553225
2.28384	3	1995	1984.4	0.237339	-0.00806337
2.28641	3	2024	1981.74	0.939322	0.0252809
2.28898	4	1954	1979.1	-0.567829	0.00664024
2.29155	4	1963	1976.47	-0.303982	-0.00238916
2.29412	8	1908	1973.84	-1.50727	0.0231583
2.29669	4	1979	1971.22	0.174967	-0.018935
2.29926	1	1899	1968.6	-1.59722	-0.0126536
2.30182	5	1959	1966.01	-0.158314	-0.0108002
2.30439	7	1997	1963.43	0.75132	0.038727
2.30696	1	1956	1960.83	-0.109262	-0.0393442
2.30953	3	2015	1958.24	1.26452	0.0070597
2.3121	2	1968	1955.66	0.278076	-0.00263278
2.31467	1	1877	1953.1	-1.75641	0.019599
2.31724	2	1932	1950.52	-0.421284	0.0239228
2.31981	0	1954	1947.94	0.137046	-0.0281369
2.32238	2	1945	1945.37	-0.00832584	0.0227846
2.32495	1	1980	1942.79	0.836133	-0.00517383
2.32751	1	1870	1940.22	-1.62391	-0.0295349
2.33008	2	2098	1937.66	3.50068	-0.000611045
2.33265	5	1952	1935.09	0.382647	0.0178574
2.33522	2	1989	1932.54	1.26605	-0.0189072
2.33779	2	1881	1929.98	-1.12942	0.00584729
2.34036	2	1962	1927.45	0.780072	0.00376587
2.34293	2	1934	1924.92	0.206414	-0.00313915
2.3455	4	1955	1922.4	0.737377	-0.00410957
2.34807	1	2003	1919.87	1.85739	-0.00460988
2.35064	2	1977	1917.35	1.34149	-0.0160847
2.3532	2	1891	1914.84	-0.548311	-0.00871673
2.35577	3	1900	1912.34	-0.283107	0.0409838
2.35834	7	1883	1909.84	-0.618432	0.0180838
2.36091	1	1836	1907.34	-1.66484	-0.0330652
2.36348	3	1888	1904.84	-0.387645	-0.0211095
2.36605	1	1885	1902.37	-0.400097	-0.000227517
2.36862	1	1924	1899.91	0.549282	0.0234781
2.37119	1	1915	1897.44	0.401364	0.00434956
2.37376	1	1873	1894.97	-0.507555	0.0347449
2.37633	2	1888	1892.5	-0.103458	-0.0278376
2.37889	1	1917	1890.03	0.616065	0.00145146
2.38146	2	1863	1887.56	-0.569045	0.0156945
2.38403	2	1971	1885.1	1.93479	0.0263248
2.3866	1	1947	1882.65	1.45834	-0.0133015
2.38917	0	1895	1880.2	0.339911	-0.0167696
2.39174	1	1846	1877.76	-0.739279	0.0323149
2.39431	1	1884	1875.33	0.199801	0.0117138
2.39688	3	1943	1872.89	1.59052	-0.00603976
2.39945	1	1871	1870.46	0.0125866	0.0469404
2.40202	0	1854	1868.03	-0.325763	0.0302429
2.40458	7	1851	1865.61	-0.339555	0.00834245
2.40715	2	1837	1863.2	-0.611277	-0.0249835
2.40972	3	1853	1860.79	-0.180877	0.00893138
2.41229	4	1846	1858.39	-0.28834	-0.0164408
2.41486	1	1826	1856.01	-0.702292	-0.00195055
2.41743	2	1891	1853.63	0.859367	0.00114891
2.42	6	1885	1851.26	0.777212	-0.0217559
2.42257	1	1819	1848.89	-0.700717	0.00688613
2.42514	1	1920	1846.51	1.67715	0.0242244
2.42771	0	1942	1844.15	2.2204	0.0321975
2.43027	3	1814	1841.8	-0.652754	0.0439462
2.43284	1	1879	1839.44	0.91254	0.0227873
2.43541	1	1813	1837.08	-0.565554	-0.00755587
2.43798	1	1959	1834.72	2.8078	-0.00901459
2.44055	2	1807	1832.38	-0.597021	-0.0110494
2.44312	1	1792	1830.03	-0.898447	0.0103212
2.44569	3	1851	1827.69	0.541818	0.0239427
2.44826	3	1878	1825.35	1.21488	0.0103164
2.45083	3	1878	1823.02	1.26869	-0.010493
2.4534	2	1848	1820.69	0.635176	0.0255907
2.45596	6	1865	1818.38	1.07951	0.0327368
2.45853	2	1838	1816.07	0.51142	-0.00671876
2.4611	3	1855	1813.77	0.957279	-0.00428765
2.46367	5	1780	1811.48	-0.746089	-0.0259334
2.46624	4	1820	1809.19	0.253283	0.0149701
2.46881	2	1851	1806.91	1.02483	0.0130046
2.47138	4	1866	1804.63	1.42067	0.0197361
2.47395	2	1765	1802.37	-0.889396	-0.00356432
2.47652	2	1739	1800.1	-1.46515	-0.00291126
2.47909	2	1854	1797.83	1.30446	0.00204535
2.48165	2	1749	1795.57	-1.11359	0.0214687
2.48422	2	1897	1793.31	2.3807	-0.020081
2.48679	3	1840	1791.05	1.14117	-0.0075937
2.48936	0	1714	1788.79	-1.80655	-0.0148959
2.49193	2	1721	1786.54	-1.57982	0.0238561
2.4945	3	1835	1784.29	1.18373	-0.000893048
2.49707	3	1762	1782.05	-0.477583	0.00549498
2.49964	1	1815	1779.8	0.826241	-0.00778549
2.50221	0	1820	1777.56	0.994759	0.0022302
2.50478	0	1807	1775.34	0.744894	0.0357619
2.50734	5	1799	1773.11	0.610383	0.00617887
2.50991	2	1837	1770.88	1.54267	0.0452693
2.51248	6	1761	1768.65	-0.182214	-0.0137479
2.51505	2	1732	1766.43	-0.82721	0.014675
2.51762	1	1738	1764.22	-0.628967	0.0181425
2.52019	0	1777	1762.03	0.355206	0.00551322
2.52276	0	1717	1759.84	-1.03387	0.0299591
2.52533	3	1770	1757.65	0.293621	0.0451781
2.5279	1	1770	1755.45	0.345915	-0.0290542
2.53047	0	1851	1753.24	2.27217	0.0143586
2.53303	1	1752	1751.05	0.0226952	0.00752066
2.5356	1	1727	1748.87	-0.526189	0.0326106
2.53817	5	1759	1746.68	0.293708	0.0108181
2.54074	2	1815	1744.5	1.6549	0.0240059
2.54331	0	1823	1742.32	1.8897	0.0196131
2.54588	0	1713	1740.15	-0.655999	0.00402945
2.54845	5	1752	1738	0.334493	0.0015436
2.55102	4	1698	1735.84	-0.918348	-0.0157082
2.55359	0	1758	1733.68	0.580115	0.0261045
2.55616	2	1786	1731.52	1.28905	0.0371793
2.55872	1	1743	1729.39	0.325944	0.0596255
2.56129	3	1737	1727.26	0.23372	-0.042983
2.56386	2	1742	1725.12	0.404449	-0.0354694
2.56643	1	1765	1722.98	1.00012	-0.00260526
2.569	0	1665	1720.85	-1.36881	-0.00769944
2.57157	4	1808	1718.73	2.09939	0.0133563
2.57414	1	1710	1716.61	-0.159911	0.0323472
2.57671	2	1720	1714.49	0.132896	0.0292599
2.57928	2	1615	1712.37	-2.42298	-0.0140738
2.58185	2	1759	1710.27	1.16196	-0.0110792
2.58441	2	1671	1708.16	-0.909089	-0.00149971
2.58698	5	1682	1706.06	-0.586671	0.0232618
2.58955	0	1687	1703.96	-0.413037	-0.00426331
2.59212	0	1747	1701.87	1.07969	0.0229582
2.59469	2	1737	1699.79	0.892767	-0.0154225
2.59726	1	1697	1697.72	-0.0173854	0.0127673
2.59983	3	1660	1695.63	-0.874483	0.000153038
2.6024	3	1746	1693.54	1.25538	-0.0115237
2.60497	4	1718	1691.47	0.640156	-0.0214572
2.60754	2	1695	1689.4	0.136129	0.0126702
2.6101	1	1704	1687.33	0.403715	0.0155002
2.61267	2	1710	1685.28	0.597697	0.0441562
2.61524	2	1691	1683.24	0.18877	0.0118599
2.61781	3	1754	1681.19	1.73859	-0.00967274
2.62038	3	1763	1679.14	1.99734	0.00929457
2.62295	1	1724	1677.09	1.1298	0.00657212
2.62552	2	1737	1675.05	1.4864	-0.010331
2.62809	3	1744	1673.02	1.69965	-0.0257932
2.63066	3	1727	1670.99	1.34776	0.0313781
2.63323	1	1681	1668.96	0.293677	-0.0206347
2.63579	3	1679	1666.93	0.294451	0.0134156
2.63836	1	1684	1664.92	0.464968	0.0220302
2.64093	0	1674	1662.9	0.271192	-0.0268682
2.6435	2	1701	1660.89	0.972506	-0.0127208
2.64607	5	1662	1658.88	0.0764952	0.01318
2.64864	1	1671	1656.87	0.345721	-0.000304699
2.65121	3	1607	1654.85	-1.19375	-0.0407067
2.65378	3	1689	1652.86	0.879415	-0.0109809
2.65635	4	1662	1650.87	0.272999	-0.0293517
2.65892	4	1621	1648.88	-0.692477	0.0142467
2.66148	1	1587	1646.9	-1.50353	0.020423
2.66405	3	1667	1644.92	0.540771	-0.0034114
2.66662	4	1662	1642.95	0.467176	0.0178966
2.66919	0	1660	1640.99	0.466675	-0.0121093
2.67176	1	1707	1639.01	1.6455	0.0403997
2.67433	3	1675	1637.05	0.927178	0.0396876
2.6769	1	1616	1635.09	-0.474954	-0.00311207
2.67947	3	1660	1633.12	0.659654	0.0361915
2.68204	1	1670	1631.16	0.950413	0.0532054
2.68461	4	1592	1629.2	-0.932446	0.0159194
2.68717	0	1622	1627.25	-0.130396	-0.00377355
2.68974	1	1630	1625.3	0.116364	0.0115073
2.69231	0	1615	1623.36	-0.207993	-0.00757966
2.69488	0	1675	1621.42	1.3092	-0.0354585
2.69745	3	1686	1619.47	1.6202	0.0270226
2.70002	2	1600	1617.53	-0.438184	0.0359158
2.70259	2	1697	1615.58	1.97646	0.0139483
2.70516	1	1612	1613.64	-0.0408992	-0.0121284
2.70773	1	1648	1611.72	0.893791	0.00238704
2.7103	4	1703	1609.79	2.25858	-0.0124162
2.71286	4	1585	1607.87	-0.574532	-0.0463526
2.71543	1	1647	1605.95	1.01148	0.0276397
2.718	4	1608	1604.04	0.0988164	0.0351138
2.72057	0	1591	1602.14	-0.279284	0.0199781
2.72314	1	1644	1600.24	1.07919	-0.00143164
2.72571	0	1573	1598.35	-0.639085	-0.0291465
2.72828	2	1635	1596.45	0.953314	-0.0124971
2.73085	0	1670	1594.55	1.84622	0.0377116
2.73342	2	1602	1592.65	0.233558	0.0328156
2.73599	1	1640	1590.76	1.216	-0.0149805
2.73855	2	1624	1588.86	0.871897	-0.0151401
2.74112	5	1612	1586.97	0.623311	0.00375514
2.74369	1	1666	1585.09	1.98226	0.0108747
2.74626	4	1617	1583.21	0.840287	0.0244778
2.74883	3	1585	1581.34	0.0918255	0.0183065
2.7514	1	1672	1579.48	2.26253	0.0402192
2.75397	3	1617	1577.63	0.979169	0.0313315
2.75654	2	1566	1575.78	-0.247014	0.0190113
2.75911	2	1620	1573.92	1.14479	0.0255588
2.76168	0	1544	1572.07	-0.714374	-0.0177747
2.76424	1	1543	1570.22	-0.693051	-0.00141484
2.76681	5	1546	1568.38	-0.569175	0.0248898
2.76938	1	1584	1566.53	0.438888	-0.0103191
2.77195	2	1593	1564.68	0.709513	-0.0580701
2.77452	0	1592	1562.84	0.730714	0.0539163
2.77709	4	1604	1561.02	1.07321	-0.00782421
2.77966	0	1562	1559.19	0.0711503	0.0151317
2.78223	2	1585	1557.35	0.694397	-0.00447866
2.7848	2	1545	1555.53	-0.267833	0.0272686
2.78737	3	1526	1553.71	-0.709259	-0.0155262
2.78993	2	1499	1551.88	-1.36589	-0.000417916
2.7925	2	1557	1550.07	0.175751	0.0237347
2.79507	0	1526	1548.26	-0.569706	-0.00770113
2.79764	1	1606	1546.45	1.48596	-0.0108016
2.80021	2	1511	1544.65	-0.86559	0.0347568
2.80278	0	1585	1542.84	1.05896	-0.00509943
2.80535	3	1589	1541.03	1.20334	0.000962868
2.80792	0	1581	1539.23	1.05052	0.0349035
2.81049	1	1580	1537.43	1.07098	-0.0160561
2.81306	0	1564	1535.63	0.717267	0.0150446
2.81562	0	1569	1533.84	0.887559	-0.0405935
2.81819	0	1538	1532.05	0.151705	0.0369541
2.82076	2	1549	1530.26	0.476187	0.00277816
2.82333	4	1527	1528.47	-0.03753	0.0757283
2.8259	1	1567	1526.68	1.01868	-0.00701645
2.82847	0	1572	1524.89	1.18818	0.0300112
2.83104	4	1542	1523.12	0.480748	-0.0197146
2.83361	2	1475	1521.36	-1.20713	-5.65449e-05
2.83618	1	1498	1519.59	-0.55786	0.0336386
2.83875	0	1507	1517.83	-0.278915	0.00478092
2.84131	2	1455	1516.08	-1.60118	-0.0134658
2.84388	0	1504	1514.32	-0.266212	0.0138774
2.84645	0	1534	1512.57	0.547243	0.037729
2.84902	2	1507	1510.81	-0.0981811	-0.0327961
2.85159	3	1518	1509.06	0.229443	-0.0094044
2.85416	1	1519	1507.31	0.300021	-0.00155567
2.85673	1	1492	1505.56	-0.35099	0.0210885
2.8593	0	1531	1503.82	0.694617	-0.00776084
2.86187	1	1573	1502.09	1.7879	0.0367241
2.86444	4	1470	1500.36	-0.791767	0.00214523
2.867	2	1527	1498.62	0.726224	0.0080727
2.86957	4	1495	1496.89	-0.0487805	0.0267097
2.87214	4	1442	1495.16	-1.4	0.0117035
2.87471	0	1484	1493.45	-0.24534	-0.0360671
2.87728	4	1505	1491.74	0.341705	0.0205357
2.87985	3	1459	1490.05	-0.812803	0.0188191
2.88242	2	1461	1488.35	-0.715418	0.0236083
2.88499	2	1467	1486.64	-0.512826	0.0206211
2.88756	0	1525	1484.95	1.0256	-0.0025218
2.89013	0	1543	1483.26	1.52087	-0.0196133
2.89269	4	1445	1481.57	-0.96195	0.0166896
2.89526	2	1531	1479.87	1.30669	0.0265297
2.89783	1	1443	1478.17	-0.925855	-0.000870457
2.9004	2	1472	1476.48	-0.116704	0.0487606
2.90297	4	1459	1474.8	-0.413597	0.00162694
2.90554	0	1487	1473.12	0.360026	-0.0161328
2.90811	1	1412	1471.43	-1.58168	-0.0081956
2.91068	1	1456	1469.76	-0.360668	-0.0170182
2.91325	0	1461	1468.09	-0.185563	-0.00672144
2.91582	4	1454	1466.42	-0.325618	0.00262343
2.91838	0	1420	1464.74	-1.1873	0.00517849
2.92095	1	1502	1463.07	1.00462	0.0271818
2.92352	0	1450	1461.4	-0.299344	-0.00643815
2.92609	3	1474	1459.74	0.371444	0.00490093
2.92866	1	1457	1458.08	-0.0281745	0.0265693
2.93123	2	1411	1456.41	-1.20889	-0.0255929
2.9338	5	1452	1454.75	-0.0721976	0.0115517
2.93637	2	1382	1453.1	-1.91257	0.0088755
2.93894	1	1429	1451.45	-0.593894	0.0310214
2.94151	1	1537	1449.81	2.22391	0.0106163
2.94407	1	1459	1448.18	0.283163	-0.0250022
2.94664	1	1473	1446.55	0.689172	-0.0377197
2.94921	2	1482	1444.91	0.963432	0.0619072
2.95178	2	1493	1443.27	1.28695	0.0104011
2.95435	3	1407	1441.64	-0.9234	-0.0394757
2.95692	4	1477	1440	0.962618	-0.0104091
2.95949	1	1455	1438.38	0.435734	0.0287008
2.96206	0	1419	1436.76	-0.471455	-0.0121023
2.96463	1	1523	1435.15	2.25108	0.0405473
2.9672	2	1453	1433.54	0.510449	-0.00855121
2.96976	1	1462	1431.93	0.78654	0.029185
2.97233	0	1428	1430.31	-0.0610111	0.033579
2.9749	1	1448	1428.69	0.507403	0.00236503
2.97747	3	1398	1427.08	-0.777855	-0.00975319
2.98004	2	1397	1425.47	-0.761793	0.0122331
2.98261	1	1443	1423.86	0.503821	-0.0146323
2.98518	1	1463	1422.26	1.06515	0.0653126
2.98775	1	1465	1420.67	1.15829	0.0156453
2.99032	2	1439	1419.07	0.525295	-0.0406141
2.99289	0	1491	1417.48	1.90404	-0.00507014
2.99545	2	1374	1415.88	-1.12995	0.0160037
2.99802	2	1489	1414.3	1.93598	0.0279793
3.00059	1	1438	1412.71	0.666982	-0.0247435
3.00316	1	1368	1411.12	-1.16584	-0.000644434
3.00573	2	1424	1409.54	0.383159	-0.00777401
3.0083	1	1428	1407.96	0.530186	0.0119745
3.01087	1	1421	1406.39	0.38764	0.0282872
3.01344	0	1431	1404.81	0.692232	0.00727995
3.01601	1	1387	1403.24	-0.436176	-0.00662747
3.01858	1	1381	1401.68	-0.556352	-0.00461522
3.02114	0	1367	1400.1	-0.895374	0.0266759
3.02371	2	1423	1398.53	0.648551	0.0147931
3.02628	1	1472	1396.97	1.9556	0.0125299
3.02885	2	1401	1395.41	0.149452	0.018952
3.03142	0	1367	1393.85	-0.726084	-0.0140208
3.03399	0	1399	1392.29	0.179366	0.0145926
3.03656	0	1419	1390.74	0.750178	0.0097988
3.03913	2	1381	1389.19	-0.220445	-0.0403225
3.0417	0	1396	1387.64	0.223766	0.0192825
3.04427	0	1397	1386.09	0.292007	0.0177589
3.04683	2	1332	1384.54	-1.43956	-0.00478925
3.0494	0	1350	1383	-0.89809	0.00792471
3.05197	0	1437	1381.45	1.4653	0.0393643
3.05454	1	1353	1379.91	-0.731715	-0.0198175
3.05711	1	1385	1378.38	0.177853	0.0330449
3.05968	1	1371	1376.84	-0.157854	0.0204256
3.06225	2	1420	1375.31	1.18593	0.0229505
3.06482	3	1379	1373.78	0.140499	0.0149841
3.06739	1	1366	1372.26	-0.169322	-0.00624345
3.06996	0	1404	1370.74	0.88769	0.00354272
3.07252	2	1371	1369.23	0.0478562	-0.00266349
3.07509	1	1357	1367.72	-0.291057	-0.0119631
3.07766	2	1310	1366.21	-1.55301	0.021243
3.08023	0	1371	1364.7	0.17019	-0.0280244
3.0828	1	1394	1363.19	0.825125	0.00145254
3.08537	0	1320	1361.69	-1.14752	-0.0152706
3.08794	0	1334	1360.19	-0.717075	-0.0039452
3.09051	1	1340	1358.69	-0.510517	0.0101885
3.09308	4	1319	1357.19	-1.05145	0.0211055
3.09565	1	1398	1355.68	1.13174	-0.0145633
3.09821	2	1304	1354.18	-1.38973	0.00244776
3.10078	1	1378	1352.7	0.681611	0.0095866
3.10335	2	1362	1351.22	0.29211	0.0194357
3.10592	1	1368	1349.74	0.493697	-0.0156537
3.10849	0	1337	1348.26	-0.307958	-6.11301e-05
3.11106	1	1438	1346.78	2.40544	0.025311
3.11363	2	1339	1345.31	-0.172425	0.00947499
3.1162	2	1319	1343.83	-0.683758	-0.0274419
3.11877	1	1378	1342.35	0.960228	0.0176658
3.12134	2	1383	1340.88	1.1325	0.0186159
3.1239	2	1288	1339.42	-1.43277	-0.0358989
3.12647	1	1344	1337.96	0.164809	0.0627232
3.12904	4	1329	1336.5	-0.205647	0.00199083
3.13161	3	1342	1335.04	0.18996	-0.000808555
3.13418	1	1331	1333.59	-0.0708775	-0.0257004
3.13675	5	1343	1332.14	0.296441	0.0364286
3.13932	1	1360	1330.7	0.794565	0.000993009
3.14189	2	1333	1329.26	0.102524	0.0247268
3.14446	2	1298	1327.82	-0.82769	-0.00855964
3.14703	2	1264	1326.39	-1.75482	-0.00236075
3.14959	2	1392	1324.95	1.79706	-0.0507805
3.15216	2	1307	1323.52	-0.45687	-0.0153116
3.15473	1	1331	1322.08	0.244372	0.0221107
3.1573	2	1317	1320.65	-0.100692	-0.0313262
3.15987	1	1299	1319.23	-0.561193	0.00895912
3.16244	0	1349	1317.8	0.84953	-0.0114852
3.16501	2	1283	1316.37	-0.931635	0.00667596
3.16758	1	1261	1314.94	-1.51912	-0.000362135
3.17015	1	1366	1313.52	1.42003	0.0742661
3.17272	1	1352	1312.09	1.08544	0.00820132
3.17528	1	1351	1310.67	1.09731	-0.0238587
3.17785	2	1345	1309.25	0.974888	0.001736
3.18042	0	1281	1307.83	-0.749539	-0.00239589
3.18299	0	1299	1306.41	-0.205556	-0.00320934
3.18556	0	1281	1305	-0.670425	0.024127
3.18813	2	1307	1303.58	0.0945061	0.00517989
3.1907	1	1293	1302.17	-0.254947	-0.015288
3.19327	4	1323	1300.75	0.611713	-0.0556887
3.19584	2	1350	1299.34	1.37882	0.0274361
3.19841	2	1271	1297.93	-0.755501	-0.0177808
3.20097	3	1235	1296.54	-1.75111	-0.0100045
3.20354	0	1274	1295.15	-0.592579	0.0185542
3.20611	0	1328	1293.76	0.939505	0.0408109
3.20868	2	1286	1292.38	-0.177852	0.00508017
3.21125	1	1263	1290.99	-0.787664	0.00319798
3.21382	1	1311	1289.6	0.591068	-0.00175609
3.21639	2	1312	1288.21	0.656867	-0.0344069
3.21896	0	1300	1286.82	0.365474	-0.000851702
3.22153	2	1328	1285.44	1.16793	0.012467
3.2241	1	1230	1284.06	-1.54137	-0.0250743
3.22666	1	1247	1282.68	-1.01035	0.00046871
3.22923	2	1292	1281.3	0.297701	0.0159073
3.2318	1	1265	1279.92	-0.41963	0.00134237
3.23437	2	1293	1278.55	0.401822	0.00486431
3.23694	2	1231	1277.18	-1.31623	-0.000979475
3.23951	1	1310	1275.81	0.944528	0.0182896
3.24208	3	1340	1274.45	1.79072	0.00852918
3.24465	2	1256	1273.09	-0.48219	0.00876514
3.24722	1	1263	1271.73	-0.245637	-0.00122156
3.24979	2	1321	1270.37	1.39291	-0.0213531
3.25235	0	1185	1269.02	-2.44088	0.00101005
3.25492	0	1301	1267.67	0.923943	0.00747291
3.25749	3	1262	1266.32	-0.1217	0.00696473
3.26006	3	1243	1264.97	-0.623228	0.00380662
3.26263	1	1255	1263.62	-0.243224	0.00780514
3.2652	0	1337	1262.27	2.04387	-0.036807
3.26777	1	1316	1260.93	1.51808	-0.00753035
3.27034	1	1262	1259.59	0.0677175	-0.0308162
3.27291	2	1248	1258.25	-0.290215	-0.0232008
3.27548	2	1276	1256.91	0.534475	0.0148286
3.27804	2	1201	1255.57	-1.57456	0.0234608
3.28061	2	1267	1254.23	0.358718	0.00959697
3.28318	1	1246	1252.9	-0.19552	0.0207861
3.28575	0	1219	1251.58	-0.933015	-0.0240274
3.28832	0	1242	1250.25	-0.234154	-0.0130315
3.29089	1	1258	1248.93	0.255747	0.0237209
3.29346	1	1214	1247.6	-0.964398	-0.00715062
3.29603	4	1274	1246.27	0.776865	-0.00756711
3.2986	1	1229	1244.94	-0.454762	-0.00698001
3.30117	2	1250	1243.62	0.180499	0.00436795
3.30373	0	1264	1242.3	0.610225	-0.00285351
3.3063	0	1307	1241	1.82565	-0.0221756
3.30887	3	1249	1239.69	0.263441	0.00303912
3.31144	0	1198	1238.38	-1.16662	0.0333937
3.31401	0	1192	1237.06	-1.30521	0.00402123
3.31658	1	1301	1235.75	1.80892	0.0227466
3.31915	0	1258	1234.45	0.663975	-0.0163938
3.32172	0	1211	1233.14	-0.636242	0.0261038
3.32429	3	1246	1231.83	0.401366	-0.0226102
3.32686	2	1280	1230.53	1.38282	0.0511125
3.32942	0	1214	1229.22	-0.436801	-0.021136
3.33199	0	1125	1227.92	-3.06846	-0.00327784
3.33456	0	1207	1226.63	-0.565055	0.00445672
3.33713	2	1266	1225.34	1.14271	-0.0184954
3.3397	3	1247	1224.04	0.650048	-0.011584
3.34227	0	1206	1222.75	-0.482239	-0.00104846
3.34484	1	1217	1221.45	-0.127688	0.0122326
3.34741	1	1259	1220.17	1.09422	-0.00222952
3.34998	3	1257	1218.9	1.07472	0.0108796
3.35255	1	1220	1217.61	0.0683316	-0.0329336
3.35511	3	1228	1216.33	0.332984	-0.00016035
3.35768	0	1181	1215.06	-0.991025	-0.0366545
3.36025	2	1201	1213.79	-0.369003	-0.00839158
3.36282	1	1250	1212.52	1.06006	-0.00802622
3.36539	1	1190	1211.26	-0.616152	-0.0181713
3.36796	3	1231	1209.99	0.598922	-0.00305548
3.37053	1	1201	1208.72	-0.222799	0.0355681
3.3731	0	1160	1207.46	-1.39335	-0.00194925
3.37567	1	1152	1206.2	-1.59676	-0.0286147
3.37824	1	1155	1204.94	-1.4695	-0.00698246
3.3808	0	1179	1203.68	-0.718815	-0.00696236
3.38337	1	1155	1202.42	-1.39529	-0.00270291
3.38594	0	1177	1201.16	-0.704257	0.0389447
3.38851	0	1161	1199.9	-1.14175	0.00228234
3.39108	0	1178	1198.65	-0.601531	-0.0104895
3.39365	1	1189	1197.39	-0.243317	-0.0102075
3.39622	2	1194	1196.13	-0.0617376	-0.0169097
3.39879	1	1192	1194.88	-0.0833181	0.00698742
3.40136	3	1119	1193.62	-2.23079	-0.0386826
3.40393	4	1191	1192.38	-0.0399239	0.00371218
3.40649	1	1187	1191.14	-0.120076	-0.0413271
3.40906	1	1212	1189.9	0.634802	-0.0345543
3.41163	2	1197	1188.68	0.240615	0.0199664
3.4142	1	1211	1187.45	0.676649	-0.0185697
3.41677	0	1186	1186.22	-0.00647599	-0.0140348
3.41934	1	1166	1184.99	-0.556236	-0.023679
3.42191	0	1158	1183.77	-0.757215	0.0109534
3.42448	0	1197	1182.54	0.418002	0.00761441
3.42705	2	1162	1181.31	-0.5664	0.0176632
3.42962	0	1167	1180.08	-0.382841	-0.0189497
3.43218	1	1139	1178.85	-1.1807	-0.0124313
3.43475	0	1171	1177.62	-0.193505	0.00424531
3.43732	2	1131	1176.4	-1.34998	-0.0262727
3.43989	0	1180	1175.18	0.140367	-0.0239782
3.44246	1	1130	1173.96	-1.30762	-0.0267716
3.44503	2	1157	1172.74	-0.462701	-0.0478347
3.4476	0	1200	1171.52	0.822023	-0.0438322
3.45017	4	1174	1170.31	0.107732	0.00171577
3.45274	1	1192	1169.1	0.66331	-0.0294774
3.45531	2	1207	1167.89	1.12571	0.00676171
3.45787	0	1128	1166.69	-1.15191	0.00399681
3.46044	4	1139	1165.49	-0.784997	-0.0331001
3.46301	0	1229	1164.3	1.84565	0.0194928
3.46558	4	1127	1163.1	-1.07526	-0.0196646
3.46815	2	1177	1161.9	0.440045	-0.0440664
3.47072	1	1136	1160.71	-0.733235	-0.0193283
3.47329	1	1168	1159.53	0.24798	-0.00098272
3.47586	1	1156	1158.34	-0.0689661	-0.0219981
3.47843	3	1158	1157.16	0.0246297	-0.0261253
3.481	2	1192	1155.97	1.04345	-0.00860567
3.48356	1	1215	1154.79	1.72745	-0.0306196
3.48613	1	1194	1153.6	1.16904	-0.0110849
3.4887	1	1126	1152.43	-0.787638	0.026046
3.49127	0	1161	1151.25	0.286035	-0.0170308
3.49384	2	1159	1150.07	0.262172	0.0016581
3.49641	1	1160	1148.9	0.326036	-0.0365337
3.49898	1	1224	1147.71	2.18046	0.0100364
3.50155	0	1098	1146.54	-1.46477	-0.0201295
3.50412	4	1065	1145.36	-2.46255	0.0260451
3.50669	2	1160	1144.19	0.46416	-0.0206026
3.50925	1	1081	1143.02	-1.88621	-0.000816067
3.51182	2	1198	1141.85	1.62233	0.0349487
3.51439	0	1182	1140.69	1.20153	0.010541
3.51696	4	1149	1139.53	0.279318	-0.00273187
3.51953	3	1111	1138.37	-0.821185	-0.0051944
3.5221	1	1135	1137.21	-0.0655793	-0.0420437
3.52467	0	1191	1136.05	1.59221	-0.0146475
3.52724	3	1153	1134.91	0.532854	0.0266802
3.52981	1	1141	1133.76	0.214314	0.0290488
3.53238	2	1138	1132.61	0.159913	-0.0431553
3.53494	1	1159	1131.45	0.809182	-0.0188504
3.53751	1	1120	1130.31	-0.30793	-0.0140554
3.54008	1	1144	1129.16	0.438789	-0.00702778
3.54265	3	1100	1128.01	-0.844629	0.0133027
3.54522	1	1106	1126.87	-0.627435	-0.00324883
3.54779	2	1158	1125.72	0.948621	0.0331085
3.55036	1	1096	1124.58	-0.86323	-0.0223313
3.55293	4	1019	1123.44	-3.2718	-0.025532
3.5555	0	1151	1122.3	0.845818	0.00475044
3.55807	0	1151	1121.17	0.879334	-0.0168979
3.56063	2	1106	1120.04	-0.422082	-0.0276254
3.5632	0	1138	1118.91	0.5659	0.00781228
3.56577	1	1124	1117.77	0.185756	0.0101639
3.56834	2	1084	1116.64	-0.991255	-0.0171331
3.57091	1	1129	1115.5	0.401673	-0.0068594
3.57348	2	1109	1114.37	-0.161227	0.0169431
3.57605	3	1095	1113.24	-0.551211	-0.0101022
3.57862	2	1072	1112.11	-1.2252	-0.0394109
3.58119	1	1126	1110.99	0.447291	0.0342833
3.58376	1	1167	1109.87	1.67225	-0.0419619
3.58632	2	1099	1108.76	-0.294457	-0.00480381
3.58889	1	1100	1107.65	-0.230569	-0.00200885
3.59146	1	1083	1106.53	-0.714974	-0.000140209
3.59403	1	1101	1105.41	-0.13301	0.00121551
3.5966	1	1101	1104.3	-0.0994734	0.0267059
3.59917	0	1098	1103.19	-0.156533	-0.00713188
3.60174	4	1143	1102.07	1.21055	0.0103592
3.60431	0	1061	1100.96	-1.22682	-0.0141419
3.60688	0	1126	1099.85	0.77938	0.00284955
3.60945	0	1087	1098.74	-0.356103	-0.00244256
3.61201	1	1087	1097.64	-0.32274	0.00180991
3.61458	1	1072	1096.53	-0.749283	-0.0402836
3.61715	1	1102	1095.42	0.198198	0.019626
3.61972	0	1098	1094.31	0.111317	-0.00717657
3.62229	2	1036	1093.21	-1.77734	-0.0279382
3.62486	1	1170	1092.11	2.27725	0.0296608
3.62743	3	1067	1091	-0.734855	-0.0198928
3.63	1	1150	1089.9	1.77213	-0.0122318
3.63257	1	1101	1088.81	0.367388	0.0292748
3.63514	1	1126	1087.72	1.14077	0.0232653
3.6377	0	1045	1086.64	-1.28797	-0.00713153
3.64027	4	1052	1085.55	-1.03431	0.00708652
3.64284	0	1063	1084.46	-0.658166	0.012937
3.64541	0	1066	1083.37	-0.531948	-0.0214655
3.64798	2	1100	1082.28	0.534137	-0.0592548
3.65055	0	1094	1081.21	0.386749	-0.000765963
3.65312	3	1112	1080.12	0.955937	-0.0315288
3.65569	0	1094	1079.04	0.452332	0.00684761
3.65826	0	1061	1077.96	-0.520616	0.00629473
3.66083	2	1028	1076.88	-1.52456	0.0304628
3.66339	2	1081	1075.81	0.157904	0.0278844
3.66596	1	1103	1074.73	0.85125	0.0260861
3.66853	0	1052	1073.65	-0.66754	0.00782896
3.6711	2	1050	1072.58	-0.696923	-0.0126417
3.67367	3	1039	1071.52	-1.00879	0.0555545
3.67624	2	1085	1070.45	0.441841	0.0420432
3.67881	2	1106	1069.38	1.10126	0.0556838
3.68138	0	1063	1068.32	-0.163035	-0.0494986
3.68395	0	1007	1067.26	-1.899	0.00112422
3.68652	0	1068	1066.21	0.054849	0.00845192
3.68908	1	1048	1065.15	-0.529758	0.0398372
3.69165	0	1019	1064.09	-1.41238	-0.0337893
3.69422	1	1013	1063.02	-1.57158	0.00937952
3.69679	0	1084	1061.96	0.669511	-0.00229977
3.69936	1	1059	1060.9	-0.05827	-0.011596
3.70193	1	1070	1059.84	0.310702	-0.0452006
3.7045	2	1042	1058.78	-0.519782	0.00049835
3.70707	1	1061	1057.72	0.100653	0.0387858
3.70964	0	1018	1056.67	-1.21193	0.00675689
3.71221	4	1080	1055.62	0.741864	-0.00365359
3.71477	0	1023	1054.58	-0.987215	-0.00930449
3.71734	1	1082	1053.53	0.865605	-0.0294733
3.71991	3	1118	1052.49	1.95938	-0.0296441
3.72248	3	1054	1051.45	0.0785618	-0.00934523
3.72505	1	1015	1050.41	-1.11137	-0.00251611
3.72762	1	1058	1049.37	0.265315	-0.000889318
3.73019	0	1027	1048.34	-0.666013	0.000807997
3.73276	1	1086	1047.32	1.17381	-0.012315
3.73533	1	1077	1046.29	0.935898	-0.00408757
3.7379	1	1076	1045.25	0.937404	-0.0167881
3.74046	1	1005	1044.21	-1.23699	0.0301518
3.74303	3	1063	1043.18	0.607845	-0.0131962
3.7456	0	1002	1042.15	-1.26844	0.0179667
3.74817	2	1040	1041.12	-0.0347901	0.0126661
3.75074	0	1018	1040.1	-0.69263	-0.0269281
3.75331	0	980	1039.08	-1.88718	-0.0339376
3.75588	1	1031	1038.06	-0.219725	0.00875195
3.75845	1	950	1037.03	-2.82372	-0.0280866
3.76102	1	1087	1036.01	1.54668	-0.0194594
3.76359	2	1048	1034.98	0.402171	-0.00270339
3.76615	1	1077	1033.96	1.3115	0.0218292
3.76872	0	1000	1032.94	-1.04167	-0.0280993
3.77129	2	989	1031.93	-1.36496	-0.0470398
3.77386	2	1085	1030.91	1.64197	-0.0169508
3.77643	2	973	1029.9	-1.82412	-0.040883
3.779	1	1002	1028.89	-0.849341	-0.00278658
3.78157	0	1018	1027.88	-0.30962	0.0419819
3.78414	2	1011	1026.88	-0.499323	0.00135342
3.78671	1	1055	1025.87	0.8967	0.00389874
3.78928	1	1071	1024.87	1.40966	-0.00607018
3.79184	0	1034	1023.86	0.315307	-0.00959468
3.79441	2	1025	1022.86	0.0668466	-0.0238556
3.79698	2	985	1021.86	-1.17443	0.0169149
3.79955	2	1060	1020.86	1.20231	-0.0403337
3.80212	1	1040	1019.85	0.624706	0.00127369
3.80469	0	1034	1018.86	0.470845	-0.0243748
3.80726	0	1034	1017.87	0.501627	0.0535105
3.80983	0	1046	1016.88	0.900379	0.0159341
3.8124	1	1007	1015.89	-0.280014	-0.00563789
3.81497	1	1027	1014.89	0.377962	0.0330807
3.81753	3	988	1013.89	-0.823617	0.0331971
3.8201	1	1025	1012.89	0.378189	-0.0230745
3.82267	0	1039	1011.9	0.840741	-0.00354355
3.82524	1	1061	1010.92	1.5376	-0.0200324
3.82781	0	953	1009.94	-1.84436	-0.0455674
3.83038	0	997	1008.95	-0.378523	0.0240974
3.83295	0	1008	1007.97	0.00110155	0.0151165
3.83552	0	1030	1006.98	0.717302	-0.0165029
3.83809	1	1067	1005.99	1.86769	0.0200335
3.84066	4	1021	1005	0.500602	-0.0028833
3.84322	0	988	1004.02	-0.509572	-0.0169716
3.84579	1	958	1003.03	-1.45493	-0.013202
3.84836	0	989	1002.06	-0.415301	0.00712134
3.85093	0	1004	1001.09	0.091705	0.0143514
3.8535	1	993	1000.12	-0.225991	-0.0423268
3.85607	1	1007	999.147	0.247481	0.0148436
3.85864	1	984	998.17	-0.451717	0.00586089
3.86121	1	982	997.195	-0.48489	-0.00173603
3.86378	1	1029	996.225	1.02173	0.00943831
3.86635	0	973	995.257	-0.713539	-0.00452205
3.86891	1	954	994.292	-1.30449	-0.00774376
3.87148	2	991	993.327	-0.073934	0.00456971
3.87405	2	1036	992.362	1.35576	-0.0136695
3.87662	1	1024	991.396	1.01886	0.0323259
3.87919	2	972	990.436	-0.59135	-0.0149017
3.88176	3	969	989.483	-0.65802	0.0396884
3.88433	2	959	988.531	-0.9536	0.0349851
3.8869	2	970	987.578	-0.564403	0.00514106
3.88947	0	987	986.632	0.0117071	0.0289884
3.89204	2	970	985.691	-0.503797	0.0066324
3.8946	0	1036	984.749	1.59228	0.0177042
3.89717	1	957	983.803	-0.866417	0.0237909
3.89974	1	974	982.855	-0.283742	-0.00669886
3.90231	0	933	981.909	-1.6012	0.00561049
3.90488	0	952	980.96	-0.9386	0
3.90745	0	979	980.014	-0.032401	0
3.91002	1	944	979.068	-1.14135	0
3.91259	1	968	978.118	-0.325218	0
3.91516	1	989	977.168	0.376221	0
3.91773	0	997	976.221	0.658064	0
3.92029	0	912	975.279	-2.09538	0
3.92286	1	973	974.34	-0.0429573	0
3.92543	1	896	973.4	-2.58575	0
3.928	1	957	972.457	-0.499659	0
3.93057	0	923	971.516	-1.59693	0
3.93314	2	962	970.58	-0.276639	0
3.93571	0	935	969.647	-1.13308	0
3.93828	2	961	968.713	-0.248801	0
3.94085	0	1022	967.781	1.696	0
3.94342	0	985	966.852	0.578248	0
3.94598	1	973	965.924	0.226844	0
3.94855	3	993	964.998	0.888605	0
3.95112	4	964	964.068	-0.00220564	0
3.95369	0	963	963.139	-0.00447257	0
3.95626	0	959	962.218	-0.103915	0
3.95883	1	984	961.311	0.723292	0
3.9614	0	986	960.404	0.815137	0
3.96397	2	960	959.485	0.0166161	0
3.96654	1	986	958.564	0.873728	0
3.96911	2	965	957.645	0.236767	0
3.97167	1	941	956.729	-0.512735	0
3.97424	0	933	955.817	-0.746996	0
3.97681	1	987	954.908	1.0215	0
3.97938	2	929	954.001	-0.820269	0
3.98195	0	939	953.091	-0.459841	0
3.98452	1	930	952.178	-0.727261	0
3.98709	2	922	951.272	-0.964025	0
3.98966	2	957	950.367	0.21441	0
3.99223	1	975	949.459	0.817961	0
3.9948	0	929	948.556	-0.641603	0
3.99736	2	915	947.659	-1.07967	0
3.99993	0	1012	946.763	2.05071	0
4.0025	1	947	945.862	0.036986	0
4.00507	1	942	944.962	-0.0965004	0
4.00764	1	906	944.064	-1.2646	0
4.01021	1	957	943.165	0.447231	0
4.01278	2	927	942.268	-0.501453	0
4.01535	2	988	941.373	1.48341	0
4.01792	2	919	940.479	-0.708515	0
4.02049	0	957	939.588	0.562848	0
4.02305	2	988	938.703	1.56836	0
4.02562	0	905	937.821	-1.091	0
4.02819	1	937	936.935	0.00211157	0
4.03076	1	944	936.049	0.258795	0
4.03333	0	830	935.163	-3.65027	0
4.0359	0	953	934.276	0.60654	0
4.03847	2	894	933.391	-1.31742	0
4.04104	1	923	932.506	-0.312879	0
4.04361	1	919	931.617	-0.416199	0
4.04618	1	867	930.733	-2.16448	0
4.04874	0	924	929.855	-0.192605	0
4.05131	0	879	928.977	-1.68568	0
4.05388	1	892	928.1	-1.2087	0
4.05645	1	944	927.221	0.546106	0
4.05902	1	967	926.34	1.30755	0
4.06159	0	944	925.46	0.603433	0
4.06416	1	927	924.585	0.0793343	0
4.06673	2	867	923.712	-1.92605	0
4.0693	1	931	922.839	0.26748	0
4.07187	1	901	921.964	-0.69842	0
4.07443	2	915	921.096	-0.20153	0
4.077	1	943	920.232	0.74143	0
4.07957	1	969	919.367	1.59445	0
4.08214	3	897	918.504	-0.717999	0
4.08471	4	962	917.644	1.43009	0
4.08728	0	909	916.782	-0.258128	0
4.08985	0	942	915.925	0.849568	0
4.09242	1	934	915.08	0.619083	0
4.09499	0	956	914.234	1.3508	0
4.09756	1	861	913.376	-1.78497	0
4.10012	2	867	912.516	-1.5458	0
4.10269	2	879	911.657	-1.1015	0
4.10526	3	932	910.798	0.694483	0
4.10783	1	930	909.945	0.657629	0
4.1104	2	866	909.098	-1.46451	0
4.11297	1	888	908.256	-0.679738	0
4.11554	0	936	907.415	0.934337	0
4.11811	0	920	906.572	0.442723	0
4.12068	2	909	905.729	0.108498	0
4.12325	1	921	904.882	0.531099	0
4.12581	0	922	904.031	0.591789	0
4.12838	0	905	903.183	0.0604037	0
4.13095	0	905	902.341	0.0883759	0
4.13352	2	878	901.498	-0.793004	0
4.13609	1	920	900.65	0.63796	0
4.13866	0	878	899.801	-0.735735	0
4.14123	0	934	898.957	1.14665	0
4.1438	1	913	898.12	0.49247	0
4.14637	0	885	897.28	-0.412797	0
4.14894	1	897	896.437	0.0187997	0
4.1515	0	944	895.596	1.57543	0
4.15407	1	875	894.756	-0.667882	0
4.15664	4	881	893.918	-0.435215	0
4.15921	2	915	893.081	0.72463	0
4.16178	1	892	892.243	-0.00814378	0
4.16435	1	892	891.417	0.0195267	0
4.16692	0	917	890.601	0.871785	0
4.16949	0	856	889.781	-1.1546	0
4.17206	0	922	888.956	1.08823	0
4.17463	1	931	888.13	1.40502	0
4.17719	0	878	887.299	-0.313841	0
4.17976	0	846	886.468	-1.39133	0
4.18233	3	928	885.64	1.39053	0
4.1849	1	881	884.814	-0.128498	0
4.18747	1	889	883.986	0.168178	0
4.19004	2	890	883.164	0.229141	0
4.19261	0	884	882.351	0.0554737	0
4.19518	1	834	881.535	-1.646	0
4.19775	0	832	880.721	-1.6891	0
4.20032	1	899	879.907	0.63678	0
4.20288	1	869	879.091	-0.342308	0
4.20545	2	869	878.274	-0.314598	0
4.20802	1	860	877.458	-0.595296	0
4.21059	0	899	876.644	0.745611	0
4.21316	2	884	875.836	0.274602	0
4.21573	0	817	875.03	-2.03022	0
4.2183	1	892	874.221	0.595293	0
4.22087	0	853	873.412	-0.698908	0
4.22344	1	907	872.606	1.14202	0
4.22601	2	921	871.799	1.62123	0
4.22857	0	825	870.991	-1.60121	0
4.23114	1	873	870.183	0.095325	0
4.23371	2	889	869.382	0.657968	0
4.23628	0	939	868.582	2.29801	0
4.23885	1	894	867.779	0.876966	0
4.24142	2	905	866.981	1.2638	0
4.24399	0	884	866.184	0.599216	0
4.24656	3	896	865.384	1.0228	0
4.24913	1	885	864.589	0.686098	0
4.2517	3	929	863.795	2.1393	0
4.25426	0	808	863.003	-1.935	0
4.25683	2	815	862.216	-1.65391	0
4.2594	1	834	861.432	-0.949893	0
4.26197	0	892	860.647	1.04977	0
4.26454	0	830	859.859	-1.03644	0
4.26711	2	872	859.075	0.437712	0
4.26968	0	911	858.287	1.74647	0
4.27225	1	862	857.494	0.153472	0
4.27482	0	849	856.706	-0.264454	0
4.27739	0	862	855.92	0.20707	0
4.27995	1	879	855.134	0.804983	0
4.28252	1	855	854.347	0.0223243	0
4.28509	1	849	853.558	-0.156442	0
4.28766	1	809	852.771	-1.53891	0
4.29023	0	842	851.988	-0.344225	0
4.2928	4	799	851.208	-1.84699	0
4.29537	0	847	850.429	-0.117833	0
4.29794	1	860	849.648	0.352992	0
4.30051	0	827	848.875	-0.760651	0
4.30308	1	850	848.107	0.0649379	0
4.30564	1	915	847.333	2.237	0
4.30821	0	797	846.557	-1.75538	0
4.31078	1	859	845.78	0.451049	0
4.31335	0	919	845.008	2.44078	0
4.31592	1	823	844.234	-0.740186	0
4.31849	0	869	843.461	0.866351	0
4.32106	2	831	842.688	-0.405462	0
4.32363	1	881	841.916	1.31676	0
4.3262	0	871	841.145	1.0116	0
4.32877	0	885	840.377	1.5	0
4.33133	2	870	839.614	1.03019	0
4.3339	1	848	838.849	0.314249	0
4.33647	0	792	838.079	-1.63736	0
4.33904	1	825	837.314	-0.428719	0
4.34161	1	860	836.555	0.799466	0
4.34418	1	839	835.794	0.110696	0
4.34675	0	780	835.031	-1.97041	0
4.34932	1	822	834.271	-0.427989	0
4.35189	1	903	833.513	2.31237	0
4.35446	1	828	832.755	-0.165233	0
4.35702	0	802	831.995	-1.05917	0
4.35959	4	893	831.239	2.06675	0
4.36216	1	898	830.485	2.25299	0
4.36473	1	819	829.729	-0.374919	0
4.3673	1	815	828.981	-0.489719	0
4.36987	0	854	828.24	0.881485	0
4.37244	0	836	827.495	0.29415	0
4.37501	0	838	826.748	0.388699	0
4.37758	0	803	825.999	-0.811618	0
4.38015	2	760	825.247	-2.36676	0
4.38271	0	816	824.494	-0.29735	0
4.38528	2	831	823.741	0.251817	0
4.38785	0	846	822.993	0.790991	0
4.39042	0	856	822.249	1.15359	0
4.39299	2	801	821.506	-0.724543	0
4.39556	1	790	820.765	-1.09456	0
4.39813	2	815	820.019	-0.175803	0
4.4007	2	820	819.276	0.025281	0
4.40327	1	787	818.539	-1.12424	0
4.40584	1	856	817.804	1.3055	0
4.4084	0	803	817.074	-0.496651	0
4.41097	0	783	816.344	-1.1916	0
4.41354	0	843	815.611	0.943318	0
4.41611	0	891	814.876	2.55024	0
4.41868	0	848	814.138	1.16283	0
4.42125	3	841	813.399	0.951763	0
4.42382	1	831	812.66	0.636211	0
4.42639	1	788	811.921	-0.852136	0
4.42896	1	800	811.189	-0.395594	0
4.43153	3	830	810.466	0.678046	0
4.43409	2	799	809.74	-0.379958	0
4.43666	1	788	809.013	-0.748551	0
4.43923	0	855	808.291	1.59741	0
4.4418	1	817	807.576	0.329689	0
4.44437	0	817	806.86	0.354752	0
4.44694	0	820	806.137	0.484101	0
4.44951	1	817	805.413	0.405385	0
4.45208	1	809	804.689	0.151579	0
4.45465	1	819	803.962	0.525465	0
4.45722	0	836	803.237	1.13313	0
4.45978	0	744	802.516	-2.14531	0
4.46235	1	809	801.798	0.253212	0
4.46492	0	811	801.078	0.348396	0
4.46749	2	816	800.356	0.547664	0
4.47006	0	866	799.635	2.25519	0
4.47263	2	795	798.915	-0.138859	0
4.4752	1	827	798.199	1.0015	0
4.47777	0	804	797.486	0.229747	0
4.48034	0	799	796.773	0.0787982	0
4.48291	2	798	796.064	0.0685306	0
4.48547	1	781	795.353	-0.513592	0
4.48804	2	798	794.637	0.119037	0
4.49061	2	820	793.926	0.910558	0
4.49318	0	809	793.22	0.554809	0
4.49575	2	770	792.516	-0.811416	0
4.49832	3	786	791.817	-0.207471	0
4.50089	0	786	791.115	-0.182437	0
4.50346	1	770	790.411	-0.735546	0
4.50603	0	783	789.715	-0.239986	0
4.5086	1	805	789.021	0.563201	0
4.51116	0	765	788.32	-0.843119	0
4.51373	0	805	787.616	0.612689	0
4.5163	1	809	786.914	0.776515	0
4.51887	0	757	786.211	-1.06171	0
4.52144	1	796	785.507	0.371912	0
4.52401	3	797	784.804	0.431991	0
4.52658	1	776	784.103	-0.290895	0
4.52915	2	773	783.402	-0.374146	0
4.53172	0	736	782.71	-1.72174	0
4.53429	2	813	782.022	1.08643	0
4.53685	1	778	781.334	-0.119547	0
4.53942	1	776	780.644	-0.166711	0
4.54199	1	816	779.953	1.2619	0
4.54456	2	826	779.265	1.62611	0
4.54713	0	822	778.577	1.51454	0
4.5497	0	787	777.889	0.324786	0
4.55227	0	785	777.203	0.278272	0
4.55484	2	758	776.518	-0.672622	0
4.55741	2	741	775.828	-1.27944	0
4.55998	0	794	775.135	0.669502	0
4.56254	0	787	774.446	0.447494	0
4.56511	2	754	773.766	-0.719853	0
4.56768	1	773	773.086	-0.00309535	0
4.57025	1	823	772.399	1.76385	0
4.57282	0	729	771.714	-1.582	0
4.57539	0	750	771.035	-0.768102	0
4.57796	2	729	770.357	-1.53173	0
4.58053	0	827	769.676	1.99337	0
4.5831	1	727	768.991	-1.55735	0
4.58567	1	783	768.31	0.524978	0
4.58823	1	752	767.633	-0.57007	0
4.5908	0	735	766.954	-1.17863	0
4.59337	2	750	766.277	-0.594344	0
4.59594	3	798	765.602	1.14687	0
4.59851	0	762	764.926	-0.105985	0
4.60108	0	758	764.25	-0.227021	0
4.60365	2	708	763.585	-2.08902	0
4.60622	1	805	762.921	1.48308	0
4.60879	1	757	762.248	-0.190735	0
4.61136	1	819	761.576	2.00656	0
4.61392	0	783	760.91	0.789442	0
4.61649	1	729	760.243	-1.15716	0
4.61906	1	721	759.577	-1.43667	0
4.62163	1	734	758.908	-0.919385	0
4.6242	2	793	758.239	1.23439	0
4.62677	2	741	757.573	-0.608818	0
4.62934	1	787	756.908	1.07266	0
4.63191	0	754	756.247	-0.0818179	0
4.63448	0	763	755.59	0.268248	0
4.63705	0	789	754.935	1.21276	0
4.63961	5	778	754.274	0.850621	0
4.64218	3	735	753.609	-0.686392	0
4.64475	1	809	752.941	1.97093	0
4.64732	1	782	752.285	1.06261	0
4.64989	2	727	751.645	-0.914049	0
4.65246	1	729	751.002	-0.814901	0
4.65503	0	740	750.351	-0.380495	0
4.6576	0	761	749.699	0.409646	0
4.66017	0	733	749.05	-0.592836	0
4.66274	1	700	748.397	-1.82925	0
4.6653	3	804	747.74	1.98415	0
4.66787	0	743	747.08	-0.149688	0
4.67044	2	734	746.423	-0.458525	0
4.67301	0	765	745.774	0.695105	0
4.67558	2	774	745.129	1.03775	0
4.67815	2	731	744.481	-0.498604	0
4.68072	2	713	743.832	-1.15468	0
4.68329	0	756	743.184	0.466115	0
4.68586	0	740	742.541	-0.0934253	0
4.68843	2	776	741.903	1.22401	0
4.69099	1	720	741.261	-0.792364	0
4.69356	0	746	740.612	0.197258	0
4.69613	0	766	739.966	0.940655	0
4.6987	0	737	739.325	-0.0856474	0
4.70127	1	718	738.682	-0.771839	0
4.70384	0	811	738.034	2.56217	0
4.70641	0	762	737.385	0.891696	0
4.70898	2	765	736.739	1.02177	0
4.71155	0	705	736.095	-1.1711	0
4.71412	0	748	735.448	0.458931	0
4.71668	1	704	734.806	-1.16106	0
4.71925	2	756	734.168	0.794021	0
4.72182	0	767	733.525	1.2087	0
4.72439	0	771	732.883	1.37275	0
4.72696	2	724	732.248	-0.306532	0
4.72953	0	692	731.614	-1.50591	0
4.7321	1	729	730.975	-0.0731518	0
4.73467	1	735	730.339	0.171924	0
4.73724	0	731	729.706	0.0478515	0
4.73981	1	769	729.072	1.43985	0
4.74237	3	726	728.44	-0.0905411	0
4.74494	1	715	727.807	-0.478948	0
4.74751	3	742	727.173	0.544326	0
4.75008	2	732	726.547	0.201553	0
4.75265	1	710	725.926	-0.597686	0
4.75522	1	714	725.306	-0.42312	0
4.75779	1	703	724.691	-0.818086	0
4.76036	0	795	724.073	2.51551	0
4.76293	0	697	723.452	-1.00193	0
4.7655	1	708	722.83	-0.557335	0
4.76806	0	712	722.206	-0.382477	0
4.77063	1	696	721.578	-0.969529	0
4.7732	0	721	720.952	0.00180482	0
4.77577	0	723	720.327	0.0994248	0
4.77834	2	740	719.702	0.746164	0
4.78091	0	731	719.079	0.440931	0
4.78348	1	720	718.452	0.0576736	0
4.78605	0	669	717.831	-1.8879	0
4.78862	1	742	717.212	0.909986	0
4.79119	2	734	716.592	0.642526	0
4.79375	1	660	715.972	-2.17871	0
4.79632	2	749	715.352	1.22948	0
4.79889	1	785	714.737	2.50779	0
4.80146	1	733	714.126	0.697121	0
4.80403	0	714	713.516	0.0181022	0
4.8066	0	665	712.908	-1.85779	0
4.80917	0	707	712.298	-0.199265	0
4.81174	0	727	711.686	0.567966	0
4.81431	1	733	711.07	0.809994	0
4.81688	0	707	710.453	-0.129882	0
4.81944	0	678	709.837	-1.22268	0
4.82201	1	734	709.223	0.914553	0
4.82458	0	707	708.611	-0.0605704	0
4.82715	0	744	707.997	1.31995	0
4.82972	0	707	707.384	-0.0144568	0
4.83229	2	684	706.774	-0.870801	0
4.83486	0	683	706.163	-0.886295	0
4.83743	0	709	705.55	0.129575	0
4.84	0	733	704.942	1.03633	0
4.84257	0	648	704.339	-2.21321	0
4.84513	1	749	703.732	1.65406	0
4.8477	0	672	703.123	-1.20059	0
4.85027	1	670	702.514	-1.25612	0
4.85284	0	673	701.908	-1.11432	0
4.85541	0	726	701.304	0.916552	0
4.85798	0	700	700.701	-0.0264972	0
4.86055	0	710	700.099	0.371571	0
4.86312	0	704	699.496	0.169766	0
4.86569	0	753	698.891	1.97183	0
4.86826	0	711	698.288	0.47675	0
4.87082	1	708	697.684	0.387682	0
4.87339	1	676	697.082	-0.810843	0
4.87596	0	624	696.48	-2.90151	0
4.87853	1	695	695.88	-0.0333921	0
4.8811	0	729	695.286	1.24867	0
4.88367	0	680	694.691	-0.563387	0
4.88624	0	679	694.097	-0.579353	0
4.88881	2	728	693.503	1.27855	0
4.89138	1	694	692.907	0.0414765	0
4.89395	0	636	692.311	-2.23286	0
4.89651	3	716	691.719	0.907417	0
4.89908	1	687	691.134	-0.157728	0
4.90165	1	706	690.546	0.581616	0
4.90422	0	679	689.961	-0.420654	0
4.90679	0	663	689.383	-1.02463	0
4.90936	1	672	688.802	-0.648168	0
4.91193	0	691	688.218	0.105822	0
4.9145	1	657	687.63	-1.195	0
4.91707	0	739	687.044	1.91124	0
4.91964	0	648	686.459	-1.51081	0
4.9222	1	734	685.875	1.77634	0
4.92477	2	719	685.291	1.25713	0
4.92734	0	686	684.705	0.0494264	0
4.92991	0	720	684.121	1.33713	0
4.93248	2	696	683.543	0.472164	0
4.93505	0	705	682.968	0.829789	0
4.93762	1	693	682.386	0.403195	0
4.94019	2	720	681.807	1.42336	0
4.94276	1	733	681.232	1.91209	0
4.94533	1	680	680.655	-0.0251005	0
4.94789	0	668	680.082	-0.467449	0
4.95046	1	711	679.512	1.18089	0
4.95303	0	661	678.942	-0.697849	0
4.9556	0	641	678.368	-1.47596	0
4.95817	2	679	677.794	0.0462841	0
4.96074	2	660	677.22	-0.670301	0
4.96331	0	659	676.644	-0.68731	0
4.96588	1	635	676.071	-1.62986	0
4.96845	2	719	675.507	1.62201	0
4.97102	0	660	674.942	-0.581615	0
4.97358	1	661	674.372	-0.52012	0
4.97615	0	645	673.807	-1.13428	0
4.97872	1	655	673.243	-0.712812	0
4.98129	2	667	672.676	-0.219769	0
4.98386	0	644	672.108	-1.10761	0
4.98643	0	709	671.54	1.40685	0
4.989	1	627	670.977	-1.75629	0
4.99157	1	683	670.416	0.481503	0
4.99414	0	655	669.849	-0.580217	0
4.99671	1	647	669.283	-0.876026	0
4.99927	1	677	668.72	0.318211	0
5.00184	1	643	668.157	-0.992111	0
5.00441	1	686	667.594	0.702761	0
5.00698	0	660	667.033	-0.273748	0
5.00955	1	735	666.474	2.52762	0
5.01212	2	617	665.916	-1.96929	0
5.01469	3	654	665.357	-0.444077	0
5.01726	1	664	664.796	-0.0308797	0
5.01983	0	634	664.24	-1.20098	0
5.0224	0	657	663.693	-0.261107	0
5.02496	2	731	663.148	2.50961	0
5.02753	0	677	662.596	0.553604	0
5.0301	1	659	662.037	-0.118309	0
5.03267	0	612	661.482	-2.0002	0
5.03524	1	615	660.931	-1.8521	0
5.03781	1	668	660.377	0.294947	0
5.04038	2	639	659.823	-0.823726	0
5.04295	2	640	659.268	-0.76164	0
5.04552	0	664	658.716	0.205045	0
5.04809	1	723	658.169	2.4111	0
5.05065	0	665	657.627	0.285931	0
5.05322	2	685	657.082	1.0667	0
5.05579	0	637	656.533	-0.773929	0
5.05836	0	672	655.983	0.617868	0
5.06093	1	671	655.436	0.600852	0
5.0635	0	671	654.891	0.621888	0
5.06607	1	649	654.341	-0.209658	0
5.06864	1	653	653.792	-0.0309883	0
5.07121	0	647	653.244	-0.245478	0
5.07378	1	624	652.696	-1.14878	0
5.07634	2	655	652.152	0.111274	0
5.07891	0	659	651.607	0.287979	0
5.08148	1	658	651.061	0.270499	0
5.08405	1	638	650.521	-0.495718	0
5.08662	0	675	649.982	0.962939	0
5.08919	2	646	649.44	-0.135345	0
5.09176	2	621	648.9	-1.11959	0
5.09433	2	649	648.359	0.0251659	0
5.0969	1	651	647.819	0.124672	0
5.09947	2	708	647.286	2.28177	0
5.10203	0	679	646.757	1.23737	0
5.1046	0	684	646.227	1.44429	0
5.10717	2	634	645.697	-0.464529	0
5.10974	0	683	645.165	1.44772	0
5.11231	1	607	644.627	-1.52723	0
5.11488	1	653	644.091	0.348617	0
5.11745	1	686	643.559	1.6204	0
5.12002	2	637	643.024	-0.238691	0
5.12259	3	624	642.491	-0.740246	0
5.12516	0	659	641.96	0.663798	0
5.12772	1	662	641.431	0.799448	0
5.13029	2	662	640.909	0.819709	0
5.13286	0	621	640.387	-0.777989	0
[truncated: 1,042 more rows]
