# Supplementary material for: Direct energy transfer from photosystem II to photosystem I confers winter sustainability in Scots Pine
Source: Nat Commun. 2020 Dec 15;11:6388. doi: 10.1038/s41467-020-20137-9 (PMC7738668; doi:10.1038/s41467-020-20137-9)
Supplement: Supplementary file 3 — Source Data [file 41467_2020_20137_MOESM3_ESM.zip › Source data file_Bag et al., 2020/Source data file/time resolved fluoresence data/Time resolved decay/Pine_winter_relaxed/Decays_Pine_winter_relaxed_12.txt]

Time	IRF	Exp. data	Th. data	Residuals	Aurocorr
0	16067	310	365.921	-3.17611	0.0366564
0.002569	18809	485	464.898	0.912791	0.0366684
0.005138	21819	578	584.998	-0.291075	0.0443629
0.007707	25339	734	727.772	0.229874	0.0551356
0.010276	28512	908	896.166	0.392716	0.0584315
0.012845	32235	1077	1093.18	-0.493148	0.0392242
0.015414	35704	1371	1322.59	1.30742	0.0730856
0.017983	39267	1614	1586.05	0.695605	0.0563373
0.020552	43083	1948	1884.91	1.42936	0.0674836
0.023121	45716	2247	2220.84	0.551785	0.0525246
0.02569	48192	2610	2593.73	0.318546	0.0870886
0.028259	51363	2974	3005.02	-0.568807	0.0199642
0.030828	53501	3417	3451.68	-0.593216	0.0639609
0.033397	55298	3908	3927.95	-0.31919	0.0328044
0.035966	56994	4293	4434.55	-2.16031	0.0600241
0.038535	58039	5043	4970.06	1.02705	0.0353317
0.041104	59159	5517	5528.67	-0.157055	0.0495768
0.043673	60104	6061	6107.17	-0.593032	0.0668137
0.046242	59868	6603	6701.63	-1.21373	0.0924296
0.048811	60116	7205	7308.46	-1.2189	0.0692187
0.05138	59098	7692	7926.05	-2.66867	0.0621707
0.053949	58039	8610	8548.42	0.66367	0.0617771
0.056518	56739	9067	9171.13	-1.09356	0.0245389
0.059087	54989	9716	9789.86	-0.74936	0.0675679
0.061656	53004	10338	10398.1	-0.591119	0.0416387
0.064225	50900	10922	10992.8	-0.677932	0.0526388
0.066794	48099	11568	11570.2	-0.0205746	0.0695935
0.069363	45991	12235	12126.2	0.983873	0.0454407
0.071932	42758	12731	12658	0.646869	0.0552084
0.074501	40671	13155	13161.6	-0.0573105	0.0271018
0.07707	37999	13577	13635.5	-0.501664	0.0711731
0.079639	35999	14222	14077.4	1.21283	0.0925749
0.082208	33670	14401	14486.4	-0.711678	0.0598942
0.084777	31846	14829	14864.3	-0.289967	0.0290475
0.087346	29956	15257	15211.5	0.368514	0.0706922
0.089915	28527	15418	15529.3	-0.896466	0.0729179
0.092484	27125	15909	15818.8	0.715403	0.0383309
0.095053	25905	16150	16081.9	0.536138	0.0499267
0.097622	24893	16405	16320.7	0.658254	0.0705734
0.100191	23878	16504	16537.8	-0.263107	0.0609667
0.10276	23264	16865	16734.8	1.00232	0.0685366
0.105329	22338	17005	16914	0.69794	0.0531115
0.107898	21145	17130	17076.9	0.405871	0.0170801
0.110467	20626	17320	17225.7	0.71617	0.00669144
0.113036	20183	17514	17361.9	1.14966	0.0579586
0.115605	19280	17667	17483.7	1.37938	0.0237872
0.118174	18787	17663	17592.7	0.529054	0.0574929
0.120743	18425	17985	17692.4	2.18186	0.0473356
0.123312	17527	17690	17782.3	-0.693957	0.0424256
0.125881	16979	18006	17862.4	1.07025	0.0161374
0.12845	16522	17892	17935	-0.321527	0.0404503
0.131019	15766	17891	17999.3	-0.810032	0.065713
0.133588	15323	17785	18054.7	-2.02252	0.0634775
0.136157	14863	18168	18102.9	0.483193	0.05021
0.138726	14010	18190	18143.5	0.344935	0.0554561
0.141295	13477	18057	18176.7	-0.890413	0.0144654
0.143864	12959	18310	18203.7	0.785684	0.0617016
0.146433	12421	18434	18223.4	1.55097	0.0414078
0.149002	11962	18032	18235.4	-1.51491	0.0493473
0.151571	11577	18410	18241	1.24573	0.055732
0.15414	11008	17851	18240.3	-2.91402	0.065791
0.156709	10477	18450	18233.9	1.59121	0.0368084
0.159278	9816	18368	18222.3	1.07497	0.0421103
0.161847	9349	18413	18205.5	1.52906	0.0385571
0.164416	8935	18305	18183	0.901756	0.0438953
0.166985	8394	18111	18154.4	-0.322437	0.044668
0.169554	7773	18009	18119.9	-0.826352	0.0671595
0.172123	7323	18122	18080.5	0.308193	0.0313687
0.174692	6875	18356	18036.2	2.36028	0.00903481
0.177261	6489	17782	17986.3	-1.53202	0.0569424
0.17983	5990	18107	17931	1.30813	0.0313276
0.182399	5535	17916	17871	0.336196	0.0378693
0.184968	5072	17864	17806.8	0.428031	0.0248811
0.187537	4760	17602	17738.3	-1.02742	0.0201043
0.190106	4563	17630	17665.3	-0.266216	0.047109
0.192675	4060	17680	17588.1	0.691509	0.0088226
0.195244	3730	17471	17507	-0.272449	0.0422059
0.197813	3476	17250	17423.4	-1.32026	0.0133838
0.200382	3087	17156	17336.8	-1.38051	0.051827
0.202951	2897	17330	17246.7	0.632479	0.066651
0.20552	2649	17089	17154.1	-0.497691	0.047031
0.208089	2508	17321	17058.8	1.99239	0.0160738
0.210658	2254	16746	16961.2	-1.66275	0.0531312
0.213227	2158	16861	16861.9	-0.00669342	0.0571675
0.215796	2037	16642	16761.2	-0.924239	0.0280148
0.218365	1940	16860	16659.4	1.54513	0.0390684
0.220934	1862	16659	16556.5	0.793932	0.047405
0.223503	1804	16498	16453.3	0.347928	0.0444004
0.226072	1646	16281	16349.9	-0.539839	0.0153294
0.228641	1702	16250	16246.5	0.0275175	0.0609979
0.23121	1686	16174	16143.4	0.24066	0.0628926
0.233779	1645	16284	16040.4	1.90913	0.0249852
0.236348	1625	15890	15937.9	-0.379622	0.0651836
0.238917	1649	15843	15836.5	0.0518194	0.0126704
0.241486	1626	15930	15736	1.53674	0.0032282
0.244055	1649	15734	15636.5	0.777091	0.0147586
0.246624	1683	15566	15538.2	0.222874	0.0382776
0.249193	1669	15480	15441.1	0.312634	0.0588034
0.251762	1665	15276	15345.3	-0.560451	0.034943
0.254331	1691	15411	15250.9	1.28946	0.0223075
0.2569	1727	15468	15158	2.49268	0.0424568
0.259469	1715	14951	15066.3	-0.942889	0.0119895
0.262038	1795	14936	14976	-0.32697	0.0149784
0.264607	1713	14872	14887.2	-0.124298	0.0344751
0.267176	1709	14826	14799.8	0.21544	0.0466631
0.269745	1772	14655	14713.9	-0.486749	0.0387771
0.272314	1782	14556	14629.4	-0.608367	0.0390223
0.274883	1735	14589	14545.8	0.357662	0.0463021
0.277452	1782	14352	14463.6	-0.931388	0.0116866
0.280021	1792	14239	14382.9	-1.20564	0.0207019
0.28259	1718	14292	14303.2	-0.0940872	0.057314
0.285159	1739	14360	14224.8	1.12846	-0.0100548
0.287728	1753	14129	14147.7	-0.156953	0.00855893
0.290297	1757	13823	14071.5	-2.11332	0.0281383
0.292866	1714	14033	13996.1	0.311226	0.0272496
0.295435	1692	13664	13922	-2.20676	0.0392965
0.298004	1638	14033	13848.9	1.55401	0.0474081
0.300573	1667	13851	13776.8	0.630744	0.024841
0.303142	1658	13835	13705.4	1.10209	0.0461409
0.305711	1657	13621	13634.6	-0.116735	0.0258184
0.30828	1647	13382	13564.7	-1.57912	0.0234806
0.310849	1570	13392	13495.7	-0.896109	0.0267848
0.313418	1579	13178	13427.6	-2.17442	0.0133462
0.315987	1517	13175	13360.4	-1.61511	0.00526012
0.318556	1534	13097	13293.7	-1.71897	0.0741518
0.321125	1593	13288	13227.6	0.523847	0.0174913
0.323694	1496	13469	13162.1	2.6444	0.00497378
0.326263	1529	13149	13097.2	0.451801	0.0146683
0.328832	1464	13060	13033.3	0.233321	0.0414915
0.331401	1500	13013	12970.2	0.375243	-0.0112262
0.33397	1472	12873	12907.6	-0.304857	0.0669591
0.336539	1462	12862	12845.6	0.144516	0.0193776
0.339108	1453	12741	12784.3	-0.38325	0.0069656
0.341677	1449	12606	12723.7	-1.04808	0.0264015
0.344246	1430	12507	12663.7	-1.40113	0.0508579
0.346815	1374	12479	12604.4	-1.12217	0.0259037
0.349384	1457	12717	12545.7	1.51917	0.00783142
0.351953	1426	12405	12487.6	-0.741924	0.0441017
0.354522	1454	12460	12430	0.268837	0.0342356
0.357091	1412	12390	12373.1	0.151998	-0.0018381
0.35966	1381	12276	12317.1	-0.37061	0.0181183
0.362229	1488	12151	12261.8	-1.0047	0.0335519
0.364798	1459	12092	12207.1	-1.04649	0.0144784
0.367367	1409	12106	12152.8	-0.42525	0.036325
0.369936	1377	12044	12099.4	-0.504685	0.0354568
0.372505	1414	11988	12047	-0.538676	0.0257067
0.375074	1403	12142	11995	1.33411	0.00649856
0.377643	1478	11966	11943.3	0.207509	0.0226312
0.380212	1430	11897	11892.2	0.0441575	0.0197872
0.382781	1462	11878	11841.8	0.332512	0.0404353
0.38535	1468	11830	11792.2	0.347678	0.0549222
0.387919	1457	11850	11743.4	0.979642	0.0309681
0.390488	1427	11549	11695.1	-1.35943	0.0206907
0.393057	1515	11799	11647.6	1.39419	0.014526
0.395626	1407	11736	11600.6	1.24968	0.0171073
0.398195	1461	11528	11554.1	-0.243075	0.0455503
0.400764	1478	11458	11508.3	-0.470172	0.0558753
0.403333	1499	11490	11463.1	0.251139	0.0349972
0.405902	1481	11550	11418.2	1.2268	0.0599019
0.408471	1414	11153	11374	-2.09251	0.0155679
0.41104	1533	11135	11330.5	-1.85288	-0.00695713
0.413609	1446	11352	11287.6	0.6042	0.0150276
0.416178	1511	11229	11244.9	-0.150345	0.0109056
0.418747	1531	11333	11202.9	1.22238	0.0519469
0.421316	1552	11322	11161.4	1.50888	0.0249503
0.423885	1604	11170	11120.4	0.468913	0.0278164
0.426454	1552	11009	11080.2	-0.678767	0.00418574
0.429023	1654	11055	11040.7	0.136217	0.0432643
0.431592	1561	11109	11001.9	1.01593	0.0343062
0.434161	1639	11053	10963.7	0.849378	0.040726
0.43673	1676	11006	10926.1	0.761157	0.0149092
0.439299	1606	10972	10889.1	0.791059	0.00865395
0.441868	1747	10954	10852.5	0.969496	0.015289
0.444437	1757	10689	10816.8	-1.23608	0.0178453
0.447006	1740	10788	10781.5	0.0630512	0.0405983
0.449575	1744	11027	10746.8	2.6685	0.025617
0.452144	1751	10588	10713.2	-1.21635	0.0131702
0.454713	1744	10645	10680.1	-0.33977	-0.00361283
0.457282	1780	10589	10647.3	-0.567007	0.0036267
0.459851	1688	10495	10615.1	-1.17226	0.0184209
0.46242	1660	10634	10583.2	0.492177	0.0182322
0.464989	1761	10613	10551.9	0.593126	0.0270052
0.467558	1634	10547	10520.7	0.255697	0.0158703
0.470127	1675	10546	10489.5	0.550646	0.000178245
0.472696	1659	10417	10458.7	-0.40836	0.0155308
0.475265	1621	10426	10428.2	-0.0212991	-0.0109331
0.477834	1671	10503	10397.6	1.02808	0.0331734
0.480403	1581	10345	10367.4	-0.220631	0.0293531
0.482972	1636	10286	10337.3	-0.506201	0.0359923
0.485541	1585	10421	10307.5	1.11157	0.00719107
0.48811	1445	10331	10277.9	0.522853	0.0263582
0.490679	1506	10350	10248.3	0.999678	0.00920557
0.493248	1391	10172	10219	-0.466106	0.0122448
0.495817	1305	10125	10189.3	-0.638774	0.0415932
0.498386	1300	10131	10159.4	-0.281745	0.0148308
0.500955	1241	10114	10129.4	-0.153211	0.0155277
0.503524	1232	10222	10098.9	1.21785	-0.00770061
0.506093	1112	10074	10068	0.0593608	0.0140275
0.508662	1096	9995	10037.1	-0.420838	0.000764934
0.511231	1072	9978	10006	-0.279996	0.0361575
0.5138	1046	10024	9974.51	0.49429	0.00334737
0.516369	1013	9865	9942.62	-0.781475	0.0145614
0.518938	977	9952	9910.64	0.414629	0.0223489
0.521507	921	9875	9878.59	-0.0361446	0.00499372
0.524076	876	9763	9846.46	-0.844689	0.00776353
0.526645	853	9879	9814.21	0.651807	0.016055
0.529214	793	9797	9781.76	0.153944	-0.00905829
0.531783	750	9784	9749.06	0.35328	0.0171262
0.534352	747	9646	9716.21	-0.714817	0.00116072
0.536921	742	9756	9683.18	0.737283	0.0306937
0.53949	700	9706	9649.89	0.569578	0.0252371
0.542059	709	9389	9616.53	-2.34812	0.0066255
0.544628	674	9496	9583.28	-0.895695	-0.0287
0.547197	665	9428	9550.05	-1.25701	0.0457677
0.549766	647	9530	9516.87	0.134468	0.0106868
0.552335	591	9515	9483.79	0.319955	0.0303824
0.554904	610	9611	9450.75	1.63465	0.0144973
0.557473	557	9348	9417.8	-0.72194	0.030561
0.560042	583	9315	9384.79	-0.723116	-0.00438339
0.562611	455	9268	9351.82	-0.870655	0.0152857
0.56518	487	9275	9318.92	-0.456052	0.0359451
0.567749	500	9224	9286.12	-0.646855	0.00781447
0.570318	500	9117	9253.17	-1.42609	0.0137286
0.572887	476	9201	9220	-0.198027	0.0241786
0.575456	469	9070	9187.13	-1.22992	-0.00397362
0.578025	479	8956	9154.56	-2.09815	0.0414703
0.580594	481	9076	9122.14	-0.484345	-0.000651068
0.583163	445	8993	9089.83	-1.02113	0.058831
0.585732	401	9095	9057.76	0.390491	0.0061237
0.588301	409	8937	9025.98	-0.941195	0.010944
0.59087	407	8813	8994.33	-1.93157	0.0335108
0.593439	394	8925	8962.62	-0.398183	-0.002733
0.596008	385	8910	8930.95	-0.221978	0.0427044
0.598577	363	9015	8899.51	1.21631	0.0499424
0.601146	352	8971	8868.25	1.08481	0.0220609
0.603715	322	8713	8837.13	-1.32985	0.00389117
0.606284	345	8852	8806.12	0.487663	-0.0124727
0.608853	327	8783	8775.19	0.08331	0.000976849
0.611422	312	8638	8744.32	-1.14391	-0.0174665
0.613991	323	8739	8713.61	0.27165	0.0210141
0.61656	291	8553	8683.13	-1.40708	0.0374502
0.619129	303	8568	8652.76	-0.915672	0.00831818
0.621698	301	8586	8622.58	-0.394722	-0.0240852
0.624267	283	8568	8592.54	-0.265074	0.0398401
0.626836	265	8542	8562.63	-0.223212	-0.0146533
0.629405	271	8450	8532.97	-0.902602	0.00800616
0.631974	265	8476	8503.47	-0.298341	-0.00603599
0.634543	255	8562	8474.04	0.95061	0.04016
0.637112	245	8469	8444.76	0.263414	0.0540876
0.639681	243	8314	8415.68	-1.11519	-0.0106315
0.64225	240	8171	8386.77	-2.38696	0.0295265
0.644819	239	8384	8357.97	0.284231	-0.00107998
0.647388	229	8213	8329.34	-1.28372	-0.00174187
0.649957	203	8197	8300.88	-1.14739	0.0357107
0.652526	183	8420	8272.62	1.60618	0.00341705
0.655095	205	8240	8244.52	-0.0497671	0.0326583
0.657664	209	8180	8216.49	-0.403438	-0.00166598
0.660233	203	8021	8188.46	-1.86986	-0.00706611
0.662802	187	8242	8160.61	0.896543	-0.0162176
0.665371	195	8143	8133.04	0.110401	-0.0107669
0.66794	181	8214	8105.67	1.19523	0.00694145
0.670509	155	8128	8078.43	0.549805	0.0232412
0.673078	184	7942	8051.34	-1.22697	-0.0161113
0.675647	182	8033	8024.43	0.0956438	0.00824893
0.678216	162	7956	7997.55	-0.465829	0.0388368
0.680785	143	7953	7970.84	-0.200093	0.00392128
0.683354	164	7958	7944.43	0.152153	0.0374705
0.685923	187	7837	7918.14	-0.916521	0.0113724
0.688492	161	7749	7891.88	-1.62309	-0.00811637
0.691061	170	7727	7865.78	-1.57879	-0.0112692
0.69363	166	7757	7840.03	-0.942702	-0.0248974
0.696199	170	7813	7814.48	-0.0167325	0.040505
0.698768	147	7908	7789.06	1.33754	0.00889334
0.701337	147	7745	7763.83	-0.213964	0.0410176
0.703906	143	7796	7738.79	0.64793	-0.000742672
0.706475	167	7587	7713.87	-1.4565	-0.00701987
0.709044	156	7510	7689.02	-2.06577	-0.0274941
0.711613	144	7683	7664.31	0.213171	0.0111638
0.714182	144	7605	7639.85	-0.399599	-0.0123682
0.716751	158	7563	7615.61	-0.605001	-0.00198861
0.71932	130	7612	7591.48	0.235218	0.0203281
0.721889	147	7729	7567.45	1.83754	-0.0287122
0.724458	155	7357	7543.64	-2.17596	-0.012275
0.727027	127	7603	7519.95	0.952509	0.0178577
0.729596	128	7424	7496.36	-0.839857	-0.0219557
0.732165	119	7570	7473.03	1.11452	-0.0192572
0.734734	133	7304	7449.8	-1.706	-0.0118895
0.737303	107	7253	7426.62	-2.0386	0.0251114
0.739872	135	7496	7403.54	1.06795	-0.0228711
0.742441	138	7368	7380.62	-0.147007	0.00293639
0.74501	106	7213	7357.81	-1.70502	-0.0352001
0.747579	110	7140	7335.14	-2.30935	0.020579
0.750148	107	7415	7312.73	1.18762	-0.00123622
0.752717	123	7308	7290.4	0.205938	-0.00103021
0.755286	112	7232	7268.08	-0.424289	-0.00966563
0.757855	118	7215	7245.9	-0.363723	-3.59101e-05
0.760424	122	7268	7223.89	0.517374	-0.00171874
0.762993	97	7014	7202.06	-2.24548	-0.0331433
0.765562	128	7212	7180.35	0.372693	-0.00480041
0.768131	122	7181	7158.82	0.261759	0.0135999
0.7707	118	7025	7137.36	-1.34053	-0.0165193
0.773269	85	6863	7116.04	-3.05444	0.015945
0.775838	97	7125	7094.96	0.355901	-0.0133148
0.778407	91	7159	7074	1.00465	0.00265652
0.780976	99	7018	7053.03	-0.41816	-0.023376
0.783545	94	6894	7032.09	-1.66316	-0.0171395
0.786114	82	7018	7011.29	0.0801547	-0.000783857
0.788683	105	7026	6990.61	0.422227	-0.0186405
0.791252	80	6933	6970.07	-0.445187	-0.01583
0.793821	83	6837	6949.59	-1.36166	-0.0153962
0.79639	82	6857	6929.26	-0.872682	-0.00655424
0.798959	91	6915	6909.06	0.0714074	-0.00211802
0.801528	95	6797	6888.9	-1.11467	0.0310348
0.804097	90	6773	6868.85	-1.16462	-0.0261306
0.806666	75	6793	6848.94	-0.678733	-0.0496059
0.809235	80	6730	6829.21	-1.20931	-0.000936005
0.811804	84	6770	6809.6	-0.481314	-0.0338009
0.814373	87	6780	6790.04	-0.121986	-0.00386749
0.816942	83	6814	6770.55	0.526328	-0.0370536
0.819511	86	6811	6751.2	0.724587	0.0179495
0.82208	85	6712	6731.99	-0.244031	-0.00784391
0.824649	89	6732	6712.9	0.232778	-0.0149709
0.827218	68	6662	6693.92	-0.391063	0.0180112
0.829787	68	6714	6675.06	0.475261	0.00231259
0.832356	57	6741	6656.32	1.03135	-0.000476219
0.834925	68	6639	6637.64	0.0166955	-7.40297e-05
0.837494	82	6559	6618.98	-0.740564	-0.0213569
0.840063	76	6522	6600.36	-0.970318	-0.011199
0.842632	50	6521	6581.84	-0.753355	-0.0320954
0.845201	69	6439	6563.5	-1.55154	-0.0232499
0.84777	46	6535	6545.32	-0.127616	0.0471218
0.850339	84	6508	6527.13	-0.237089	-0.00293662
0.852908	52	6570	6508.99	0.752667	-0.0310421
0.855477	68	6431	6490.94	-0.74738	-0.00108333
0.858046	63	6619	6473.02	1.79425	-0.0484434
0.860615	54	6353	6455.25	-1.28281	-0.012086
0.863184	59	6333	6437.51	-1.31331	-0.00302698
0.865753	61	6414	6419.91	-0.0738146	0.010811
0.868322	63	6283	6402.36	-1.50584	-0.0111121
0.870891	56	6418	6384.88	0.413372	-0.0487442
0.87346	71	6468	6367.52	1.24934	0.00187815
0.876029	48	6226	6350.28	-1.57502	-0.0287584
0.878598	41	6224	6333.11	-1.38302	0.0221189
0.881167	54	6250	6316.06	-0.83565	0.00707299
0.883736	43	6334	6299.09	0.438626	-0.0304173
0.886305	56	6168	6282.09	-1.45274	0.0023242
0.888874	50	6238	6265.19	-0.344204	-0.00145273
0.891443	45	6195	6248.37	-0.678112	0.00656254
0.894012	43	6234	6231.65	0.0297029	-0.0303388
0.896581	45	6221	6215.05	0.0754089	0.00676051
0.89915	46	6140	6198.5	-0.746597	0.0196255
0.901719	42	6151	6182.01	-0.395346	0.00276599
0.904288	36	6204	6165.59	0.487652	-0.00625414
0.906857	49	6018	6149.27	-1.69214	0.00217803
0.909426	32	6160	6133.02	0.343713	0.0138143
0.911995	43	6022	6116.82	-1.22191	-0.00326922
0.914564	37	6031	6100.72	-0.897806	0.0175166
0.917133	33	5910	6084.7	-2.27243	0.00250882
0.919702	39	6070	6068.73	0.0163637	-0.00713578
0.922271	29	5922	6052.85	-1.70037	-0.0120754
0.92484	38	5876	6037.02	-2.10061	0.0293545
0.927409	36	6043	6021.27	0.27947	0.0193063
0.929978	40	5953	6005.59	-0.681638	-0.0266181
0.932547	43	5997	5989.98	0.0906381	0.0249016
0.935116	40	5913	5974.47	-0.799426	-0.0112133
0.937685	51	5851	5959.05	-1.41262	-0.01594
0.940254	34	5953	5943.74	0.119982	-0.00411611
0.942823	30	5851	5928.52	-1.01339	0.00800266
0.945392	31	5830	5913.4	-1.09227	0.00923881
0.947961	33	5735	5898.35	-2.15699	-0.0128494
0.95053	31	5853	5883.29	-0.395968	0.00547236
0.953099	33	5855	5868.29	-0.173653	0.0126626
0.955668	28	5812	5853.36	-0.542533	0.00649377
0.958237	35	5805	5838.51	-0.439777	-0.0194518
0.960806	36	5776	5823.72	-0.627949	-0.00546295
0.963375	29	5506	5809	-4.08344	-0.000616603
0.965944	36	5804	5794.35	0.126614	0.0309232
0.968513	37	5699	5779.81	-1.07044	0.0161034
0.971082	20	5652	5765.32	-1.50731	0.0179294
0.973651	30	5620	5750.9	-1.74606	-0.00735646
0.97622	29	5735	5736.58	-0.0208002	0.00278225
0.978789	26	5655	5722.27	-0.894558	0.0287951
0.981358	28	5619	5708	-1.18726	0.0139715
0.983927	21	5619	5693.82	-0.998111	0.0427303
0.986496	28	5707	5679.7	0.361431	0.0168383
0.989065	17	5626	5665.63	-0.52841	0.00226885
0.991634	25	5716	5651.62	0.851557	-0.0338679
0.994203	30	5524	5637.66	-1.52932	-0.00794796
0.996772	22	5456	5623.76	-2.27118	0.00485307
0.999341	23	5464	5609.9	-1.97384	0.00358061
1.00191	25	5468	5596.16	-1.73312	0.0362148
1.00448	30	5697	5582.47	1.51736	0.0288848
1.00705	20	5382	5568.82	-2.5466	-0.0232587
1.00962	30	5462	5555.25	-1.2617	0.0359541
1.01219	16	5503	5541.76	-0.522481	0.0187627
1.01476	27	5462	5528.32	-0.897381	-0.0115528
1.01732	18	5538	5514.94	0.309821	0.00695804
1.01989	25	5451	5501.61	-0.68555	0.000119843
1.02246	22	5431	5488.33	-0.777954	0.0161546
1.02503	14	5497	5475.11	0.295188	0.0285709
1.0276	18	5496	5461.95	0.459301	-0.0426313
1.03017	16	5411	5448.86	-0.51467	0.0589987
1.03274	12	5392	5435.79	-0.596342	0.00896977
1.03531	16	5463	5422.76	0.544493	0.0115436
1.03788	19	5400	5409.78	-0.133126	-0.00659433
1.04045	22	5255	5396.84	-1.9567	-0.0308203
1.04301	20	5251	5383.96	-1.83481	0.000611317
1.04558	19	5261	5371.15	-1.51863	0.0187583
1.04815	16	5329	5358.43	-0.403106	0.00741035
1.05072	12	5254	5345.77	-1.26605	0.0170654
1.05329	12	5239	5333.16	-1.3009	0.0053672
1.05586	17	5245	5320.59	-1.04376	0.0167412
1.05843	13	5343	5308.05	0.478122	-0.0229311
1.061	13	5304	5295.54	0.116102	0.012384
1.06357	10	5190	5283.11	-1.29239	-0.00207225
1.06614	26	5289	5270.73	0.251259	0.00833283
1.0687	19	5267	5258.39	0.118669	0.0114873
1.07127	14	5286	5246.09	0.548974	0.012385
1.07384	15	5196	5233.88	-0.525563	-0.043888
1.07641	13	5272	5221.78	0.691684	0.0179757
1.07898	22	5165	5209.69	-0.621821	0.0172432
1.08155	11	5074	5197.63	-1.73564	0.0171169
1.08412	13	5294	5185.62	1.48954	0.0155718
1.08669	15	5166	5173.69	-0.106936	-0.0412328
1.08926	11	5211	5161.8	0.681563	0.0109611
1.09183	10	5153	5149.93	0.0427645	-0.00310225
1.09439	10	5047	5138.12	-1.28261	-0.0294656
1.09696	15	5227	5126.35	1.39211	0.005551
1.09953	10	5244	5114.62	1.78669	0.0149586
1.1021	11	5182	5102.92	1.09856	0.0447056
1.10467	9	5161	5091.29	0.970383	0.0030016
1.10724	16	5104	5079.71	0.340029	-0.0207189
1.10981	13	5020	5068.16	-0.679743	0.0128883
1.11238	11	5017	5056.66	-0.559873	0.00113015
1.11495	11	4995	5045.22	-0.710514	0.00737101
1.11752	10	5030	5033.84	-0.0541689	-0.0367541
1.12008	10	5099	5022.5	1.07131	0.0307117
1.12265	13	4988	5011.2	-0.328439	-0.00765026
1.12522	17	5059	4999.93	0.83044	0.0141652
1.12779	7	4875	4988.71	-1.62862	0.000402984
1.13036	11	4934	4977.55	-0.619944	0.0221544
1.13293	7	4962	4966.45	-0.0632382	0.0240079
1.1355	9	4752	4955.39	-2.95051	-0.0184196
1.13807	8	4867	4944.35	-1.10874	0.00752972
1.14064	9	4913	4933.35	-0.290317	-0.0332911
1.14321	7	4821	4922.38	-1.46014	-0.0171991
1.14577	12	5062	4911.46	2.11585	-0.0163243
1.14834	12	5003	4900.58	1.44793	0.00716789
1.15091	10	4795	4889.75	-1.36828	-0.0050926
1.15348	7	4852	4878.96	-0.387085	-0.00913041
1.15605	7	4831	4868.24	-0.535817	0.023014
1.15862	7	4798	4857.56	-0.859876	-0.00274881
1.16119	11	4796	4846.91	-0.735068	-0.0271074
1.16376	6	4762	4836.28	-1.07638	-0.00861015
1.16633	9	4828	4825.69	0.0332601	-0.0162639
1.1689	9	4824	4815.16	0.127338	-0.0526341
1.17146	15	4780	4804.66	-0.356725	0.0065808
1.17403	19	4741	4794.2	-0.772684	0.0166341
1.1766	15	4838	4783.79	0.779311	-0.0233155
1.17917	8	4834	4773.45	0.870882	0.00263127
1.18174	5	4788	4763.19	0.358558	0.00150794
1.18431	14	4757	4752.98	0.0582856	-0.00997685
1.18688	10	4776	4742.77	0.480766	-0.0275539
1.18945	11	4784	4732.57	0.743627	-0.0220482
1.19202	13	4738	4722.41	0.22648	-0.0236906
1.19459	9	4712	4712.32	-0.00459515	-0.00304834
1.19715	7	4792	4702.25	1.29649	-0.00812114
1.19972	11	4776	4692.24	1.21207	-0.00441977
1.20229	8	4697	4682.25	0.215163	-0.0252124
1.20486	5	4669	4672.29	-0.0481063	0.0116808
1.20743	11	4592	4662.36	-1.03832	0.00743971
1.21	7	4490	4652.48	-2.42475	-0.0125856
1.21257	14	4564	4642.61	-1.16357	-0.0222969
1.21514	6	4664	4632.78	0.457119	-0.00318619
1.21771	12	4549	4623	-1.0972	-0.0346108
1.22028	10	4637	4613.27	0.348474	0.0110868
1.22284	8	4620	4603.58	0.241646	-0.00135949
1.22541	6	4507	4593.91	-1.29455	-0.0147081
1.22798	6	4585	4584.29	0.0104344	-0.005088
1.23055	10	4511	4574.7	-0.948457	-0.00697893
1.23312	7	4580	4565.13	0.219726	0.0552015
1.23569	10	4716	4555.58	2.33596	0.0128688
1.23826	10	4490	4546.08	-0.836945	0.00687991
1.24083	5	4624	4536.62	1.28496	-0.0372703
1.2434	4	4613	4527.2	1.26329	-0.0353426
1.24597	5	4492	4517.82	-0.385264	-0.026173
1.24853	8	4502	4508.46	-0.096329	-0.00192175
1.2511	7	4479	4499.11	-0.300548	0.0156636
1.25367	7	4522	4489.79	0.478923	0.0193282
1.25624	5	4482	4480.52	0.0220919	-0.0589437
1.25881	6	4559	4471.29	1.299	0.00741959
1.26138	12	4338	4462.09	-1.88409	0.00429444
1.26395	5	4375	4452.92	-1.17805	-0.026299
1.26652	10	4447	4443.78	0.0483479	-0.00326561
1.26909	6	4489	4434.69	0.810605	0.00469812
1.27166	4	4325	4425.64	-1.53028	-0.0269868
1.27422	11	4451	4416.61	0.515428	-0.0121649
1.27679	6	4505	4407.62	1.4508	-0.0369068
1.27936	7	4339	4398.65	-0.905481	0.0338415
1.28193	3	4394	4389.71	0.0646747	-0.0114006
1.2845	8	4294	4380.82	-1.32497	0.00224658
1.28707	6	4308	4371.95	-0.974377	-0.0382746
1.28964	5	4235	4363.1	-1.96847	-0.0155796
1.29221	4	4248	4354.28	-1.63069	-0.0171368
1.29478	6	4332	4345.51	-0.2052	-0.0267573
1.29735	11	4225	4336.75	-1.71925	-0.016388
1.29991	6	4326	4328.02	-0.0306826	0.0015598
1.30248	8	4451	4319.32	1.97379	0.0138567
1.30505	5	4306	4310.67	-0.0712107	-0.00629213
1.30762	8	4317	4302.06	0.227309	-0.0348749
1.31019	11	4319	4293.48	0.388349	-0.0160832
1.31276	7	4314	4284.92	0.442799	-0.025075
1.31533	6	4366	4276.38	1.35626	-0.00656468
1.3179	4	4318	4267.9	0.762358	-0.0373914
1.32047	5	4207	4259.46	-0.808733	0.00203098
1.32304	4	4314	4251.02	0.958891	-0.0260158
1.3256	7	4204	4242.6	-0.595291	0.00284628
1.32817	7	4325	4234.2	1.38071	0.00145571
1.33074	7	4135	4225.83	-1.41246	-0.0180041
1.33331	11	4306	4217.49	1.34884	-0.00470655
1.33588	1	4267	4209.19	0.884945	-0.0325455
1.33845	7	4305	4200.93	1.58617	-0.00558149
1.34102	5	4141	4192.71	-0.803521	-0.0155495
1.34359	7	4096	4184.5	-1.38275	-0.0200661
1.34616	6	4291	4176.29	1.75107	-0.0318255
1.34873	6	4167	4168.13	-0.0175639	-0.00824663
1.35129	8	4199	4160	0.601832	-0.00627313
1.35386	11	4266	4151.9	1.74691	-0.0223198
1.35643	4	4092	4143.83	-0.810172	0.00846503
1.359	2	4120	4135.78	-0.245916	-0.0166092
1.36157	8	4063	4127.79	-1.01646	-0.0395288
1.36414	1	4068	4119.82	-0.812398	0.000736707
1.36671	3	4133	4111.83	0.329281	-0.00236499
1.36928	4	4044	4103.88	-0.941658	-0.00384384
1.37185	4	4059	4095.96	-0.580087	0.00956313
1.37442	6	4082	4088.04	-0.094522	-0.000876955
1.37698	7	4133	4080.15	0.822017	-0.0589689
1.37955	5	4087	4072.3	0.229955	-0.0340688
1.38212	2	4158	4064.48	1.45035	-0.0300159
1.38469	0	3978	4056.7	-1.24773	0.00406493
1.38726	5	4056	4048.94	0.11086	-0.00313644
1.38983	2	4024	4041.19	-0.271004	-0.0170577
1.3924	5	4083	4033.45	0.775508	-0.0343703
1.39497	4	3991	4025.73	-0.549798	-0.0129869
1.39754	5	4007	4018.05	-0.174622	0.00589045
1.40011	4	4131	4010.4	1.87637	-0.0229912
1.40267	3	4044	4002.78	0.64819	0.0126865
1.40524	6	4052	3995.19	0.892513	-0.00319857
1.40781	4	4046	3987.62	0.91782	-0.0150275
1.41038	5	4053	3980.07	1.14557	-0.0138138
1.41295	3	4150	3972.55	2.75454	-0.0196261
1.41552	9	3996	3965.06	0.489406	-0.033353
1.41809	4	4011	3957.6	0.843226	-0.0249683
1.42066	6	3963	3950.15	0.204113	-0.0342561
1.42323	6	4010	3942.74	1.06209	-0.0157152
1.4258	6	3965	3935.37	0.470592	-0.0105688
1.42836	7	3933	3928.01	0.0796263	0.0375273
1.43093	11	3980	3920.68	0.940356	-0.00834099
1.4335	3	3984	3913.37	1.119	-0.0377107
1.43607	5	4054	3906.09	2.323	-0.0253092
1.43864	3	3822	3898.86	-1.24321	-0.0104116
1.44121	2	3862	3891.64	-0.476924	-0.0456022
1.44378	6	3980	3884.42	1.51508	-0.0217859
1.44635	4	3937	3877.22	0.952804	-0.02503
1.44892	7	3949	3870.02	1.25675	-0.0469571
1.45149	8	3878	3862.86	0.24306	0.0133141
1.45405	5	3848	3855.73	-0.124679	0.00578522
1.45662	1	3954	3848.63	1.67568	-0.0293691
1.45919	6	3886	3841.57	0.712752	-0.0281962
1.46176	4	3876	3834.52	0.666194	0.00822061
1.46433	8	3858	3827.48	0.491423	-0.0246348
1.4669	3	3916	3820.45	1.52691	-0.000368889
1.46947	4	3793	3813.45	-0.332127	-0.00324844
1.47204	4	3849	3806.49	0.685176	-0.0160971
1.47461	7	3768	3799.55	-0.513958	-0.0170455
1.47718	5	3877	3792.61	1.35528	0.020132
1.47974	9	3797	3785.7	0.183395	-0.011181
1.48231	3	3834	3778.82	0.891186	-0.0301418
1.48488	5	3789	3771.97	0.276744	-0.00290551
1.48745	8	3918	3765.14	2.44206	-0.0287116
1.49002	3	3854	3758.34	1.54097	-0.00761122
1.49259	7	3769	3751.53	0.284484	-0.00926352
1.49516	5	3771	3744.77	0.42712	-0.00065884
1.49773	4	3932	3738.02	3.09343	-0.00418276
1.5003	2	3780	3731.29	0.792204	0.00562963
1.50287	5	3728	3724.59	0.0558237	0.0229926
1.50543	5	3744	3717.9	0.426554	0.0145612
1.508	2	3832	3711.22	1.95118	-0.0167197
1.51057	5	3675	3704.55	-0.487494	0.00147788
1.51314	6	3818	3697.92	1.94334	-0.0478197
1.51571	6	3764	3691.3	1.18496	-0.00589738
1.51828	3	3723	3684.7	0.627729	-0.0166954
1.52085	5	3710	3678.13	0.523223	-0.0488194
1.52342	5	3765	3671.59	1.52234	-0.0132056
1.52599	3	3610	3665.06	-0.916384	0.0193451
1.52856	6	3687	3658.54	0.468647	-0.0505158
1.53112	8	3701	3652.05	0.804551	0.0168934
1.53369	1	3790	3645.58	2.34591	-0.00570383
1.53626	4	3707	3639.13	1.1148	-0.0274864
1.53883	1	3695	3632.71	1.02472	-0.0191919
1.5414	3	3619	3626.3	-0.121372	-0.00435417
1.54397	5	3667	3619.89	0.777898	-0.0215552
1.54654	1	3653	3613.5	0.653496	-0.0260556
1.54911	2	3608	3607.12	0.0145672	-0.0183108
1.55168	3	3557	3600.78	-0.734068	0.0259946
1.55425	5	3585	3594.45	-0.157816	-0.0529996
1.55681	3	3690	3588.12	1.67709	0.0107894
1.55938	4	3694	3581.82	1.84566	-0.0238672
1.56195	2	3559	3575.55	-0.277484	0.0183483
1.56452	3	3582	3569.31	0.212111	-0.0695728
1.56709	7	3533	3563.07	-0.505926	-0.00940164
1.56966	3	3557	3556.85	0.00245612	-0.0307862
1.57223	3	3603	3550.65	0.872155	-0.0158662
1.5748	5	3547	3544.48	0.0422966	-0.0223452
1.57737	2	3614	3538.34	1.25863	0.0199346
1.57994	4	3572	3532.19	0.666031	-0.0399293
1.5825	3	3483	3526.08	-0.729895	3.32762e-05
1.58507	4	3504	3519.97	-0.269858	-0.0056815
1.58764	7	3604	3513.89	1.50107	-0.00377707
1.59021	1	3586	3507.82	1.30557	-0.0620431
1.59278	3	3424	3501.77	-1.32905	0.0191952
1.59535	5	3450	3495.75	-0.778954	0.000221252
1.59792	7	3463	3489.75	-0.454521	0.0146876
1.60049	3	3531	3483.74	0.795284	-0.013674
1.60306	6	3559	3477.77	1.36166	0.0171622
1.60563	3	3526	3471.83	0.912322	-0.0470062
1.60819	1	3470	3465.9	0.0696157	0.00506679
1.61076	5	3573	3459.99	1.89068	-0.0203076
1.61333	1	3457	3454.09	0.0495039	-0.0017138
1.6159	3	3540	3448.19	1.54305	-0.0155608
1.61847	3	3522	3442.31	1.34272	-0.0227645
1.62104	2	3491	3436.46	0.923165	0.0120514
1.62361	0	3443	3430.6	0.21125	0.011739
1.62618	5	3552	3424.78	2.13467	-0.033354
1.62875	2	3426	3418.96	0.120231	-0.0159457
1.63132	5	3426	3413.15	0.219477	-0.0213445
1.63388	3	3382	3407.37	-0.436238	0.0404619
1.63645	2	3433	3401.61	0.535726	0.00293195
1.63902	6	3382	3395.87	-0.238507	0.0098796
1.64159	8	3345	3390.15	-0.780675	-0.0197769
1.64416	2	3385	3384.44	0.00965556	-0.0242692
1.64673	3	3429	3378.75	0.858112	-0.00664222
1.6493	3	3444	3373.1	1.20805	-0.00326476
1.65187	3	3483	3367.47	1.95764	-0.0413252
1.65444	3	3330	3361.82	-0.551466	-0.0227457
1.65701	4	3403	3356.2	0.802311	-0.00276506
1.65957	4	3384	3350.59	0.574391	-0.0093036
1.66214	3	3292	3344.99	-0.923587	-0.0295056
1.66471	1	3330	3339.42	-0.163172	0.0107394
1.66728	3	3424	3333.86	1.54045	0.0132748
1.66985	6	3416	3328.32	1.50021	-0.0411569
1.67242	6	3339	3322.78	0.280704	-0.023877
1.67499	3	3221	3317.25	-1.696	-0.0309241
1.67756	3	3360	3311.76	0.832181	-0.0506176
1.68013	3	3228	3306.3	-1.37815	0.00273654
1.6827	6	3423	3300.85	2.08787	-0.0244784
1.68526	3	3348	3295.4	0.909134	-0.0145699
1.68783	3	3379	3289.96	1.53179	-0.0226134
1.6904	3	3150	3284.55	-2.39727	0.0145317
1.69297	9	3273	3279.15	-0.107539	-0.0422218
1.69554	0	3232	3273.76	-0.734595	-0.0382143
1.69811	3	3216	3268.39	-0.923738	0.00402563
1.70068	6	3233	3263.04	-0.528407	0.0141156
1.70325	4	3313	3257.71	0.960526	-0.0206592
1.70582	4	3273	3252.37	0.360556	-0.033964
1.70839	4	3334	3247.06	1.50561	-0.0489509
1.71095	6	3312	3241.78	1.22018	-0.0325856
1.71352	2	3204	3236.5	-0.574183	-0.0100258
1.71609	3	3225	3231.24	-0.109824	-0.0258187
1.71866	4	3283	3225.99	0.994898	-0.0358871
1.72123	4	3294	3220.76	1.27607	-0.0364452
1.7238	4	3253	3215.53	0.656951	-0.018594
1.72637	6	3209	3210.32	-0.0232814	-0.0103293
1.72894	3	3277	3205.13	1.25555	-0.00956558
1.73151	4	3249	3199.95	0.860574	-0.0498264
1.73408	5	3300	3194.79	1.83146	-0.0237813
1.73664	2	3276	3189.65	1.50872	-0.0302558
1.73921	6	3179	3184.51	-0.0976993	-0.0473212
1.74178	3	3218	3179.39	0.680608	-0.0630971
1.74435	6	3264	3174.28	1.5704	-0.00606019
1.74692	7	3218	3169.19	0.860487	0.00320532
1.74949	7	3076	3164.11	-1.58868	-0.0179155
1.75206	2	3233	3159.05	1.30058	-0.00526784
1.75463	3	3259	3154.02	1.83898	-0.0488161
1.7572	4	3151	3149.01	0.0355291	-0.0355761
1.75977	5	3237	3143.99	1.63475	-0.0731976
1.76233	5	3084	3138.97	-0.9899	-0.00917097
1.7649	5	3217	3133.97	1.46386	-0.00609957
1.76747	4	3111	3128.99	-0.322564	-0.0364863
1.77004	1	3174	3124.03	0.886972	-0.0168019
1.77261	5	3087	3119.08	-0.577418	-0.00773394
1.77518	6	3031	3114.14	-1.51021	-0.0225612
1.77775	3	3186	3109.2	1.36055	-0.0386493
1.78032	5	3131	3104.28	0.477571	-0.0407
1.78289	1	3145	3099.38	0.813435	-0.0124026
1.78546	2	3114	3094.5	0.349508	-0.0772617
1.78802	4	3130	3089.62	0.721778	-0.0220025
1.79059	5	3147	3084.75	1.10972	-0.0298976
1.79316	6	3042	3079.87	-0.686696	-0.0267004
1.79573	1	3046	3075.02	-0.525859	-0.0387286
1.7983	6	3107	3070.2	0.660278	-0.0181416
1.80087	1	3113	3065.39	0.85328	-0.00536435
1.80344	2	3083	3060.59	0.403642	-0.00774253
1.80601	9	3211	3055.79	2.73897	-0.0290641
1.80858	2	3105	3051.01	0.968838	-0.0580315
1.81115	3	3031	3046.23	-0.276635	-0.00511068
1.81371	3	2965	3041.49	-1.40464	-0.013405
1.81628	2	3203	3036.76	2.93738	-0.031739
1.81885	6	3018	3032.02	-0.255263	-0.0317732
1.82142	1	3058	3027.3	0.555157	-0.0231686
1.82399	5	3061	3022.59	0.694323	-0.0390692
1.82656	3	2973	3017.89	-0.823349	-0.0293291
1.82913	5	3000	3013.21	-0.241211	-0.00104085
1.8317	6	3021	3008.54	0.226739	0.0140962
1.83427	4	3096	3003.88	1.65554	-0.026638
1.83684	5	2965	2999.24	-0.628831	-0.0271304
1.8394	5	3017	2994.62	0.407393	-0.0247345
1.84197	3	2945	2990.02	-0.829517	-0.0534951
1.84454	3	3021	2985.42	0.647383	-0.0326107
1.84711	5	2903	2980.83	-1.44461	-0.026721
1.84968	2	2956	2976.26	-0.372584	-0.0165002
1.85225	5	2985	2971.68	0.243751	-0.00721109
1.85482	4	3025	2967.13	1.05226	-0.0543306
1.85739	3	2983	2962.58	0.373925	0.0342762
1.85996	3	3099	2958.04	2.53213	0.0076097
1.86253	2	2824	2953.52	-2.4373	-0.0271339
1.86509	5	2940	2949.01	-0.166143	-0.0313861
1.86766	2	2950	2944.5	0.101223	-0.00820725
1.87023	5	2940	2940	-4.50263e-05	-0.00915414
1.8728	4	2919	2935.52	-0.305774	-0.049289
1.87537	4	3011	2931.05	1.457	-0.000827148
1.87794	4	2972	2926.59	0.832924	-0.0215626
1.88051	1	2928	2922.15	0.108054	-0.0131715
1.88308	5	2936	2917.72	0.33731	-0.0158929
1.88565	6	2929	2913.3	0.290022	-0.014041
1.88822	2	2869	2908.89	-0.744641	-0.0631213
1.89078	7	2964	2904.48	1.09328	-0.0314688
1.89335	4	2833	2900.1	-1.26071	-0.0448396
1.89592	2	2979	2895.73	1.52565	-0.0121904
1.89849	7	2932	2891.37	0.750345	-0.0291888
1.90106	2	2847	2887.03	-0.750244	-0.019526
1.90363	4	2965	2882.69	1.5117	0.000595263
1.9062	1	2863	2878.36	-0.28704	0.0105781
1.90877	4	2870	2874.04	-0.0755039	-0.0264138
1.91134	2	2815	2869.73	-1.03156	-0.0162355
1.91391	6	2778	2865.42	-1.65865	-0.0174048
1.91647	1	2914	2861.12	0.979561	-0.0193151
1.91904	3	2895	2856.84	0.70931	-0.0425329
1.92161	6	2910	2852.57	1.06466	-0.0107533
1.92418	1	2916	2848.31	1.25355	-0.0361634
1.92675	3	2929	2844.05	1.56971	-0.00493315
1.92932	9	2853	2839.81	0.246881	-0.00469382
1.93189	3	2885	2835.59	0.919978	-0.00220662
1.93446	7	2825	2831.36	-0.119597	-0.001836
1.93703	4	2835	2827.17	0.147145	-0.0149722
1.9396	1	2833	2822.99	0.188062	0.0135838
1.94216	3	2849	2818.82	0.565435	-0.0293813
1.94473	5	2846	2814.66	0.587407	-0.00157223
1.9473	9	2733	2810.5	-1.48237	5.55568e-05
1.94987	3	2775	2806.33	-0.594744	-0.0173054
1.95244	1	2780	2802.19	-0.42081	-0.0374009
1.95501	4	2811	2798.08	0.243699	0.00125762
1.95758	2	2842	2793.98	0.900767	0.00349924
1.96015	1	2819	2789.86	0.548833	-0.0693288
1.96272	0	2838	2785.75	0.980822	-0.0355458
1.96529	7	2816	2781.65	0.647295	-0.0506539
1.96785	1	2702	2777.55	-1.45344	-0.00693064
1.97042	3	2785	2773.45	0.218849	-0.0360776
1.97299	0	2784	2769.38	0.277087	-0.0401221
1.97556	5	2808	2765.33	0.805305	-0.011622
1.97813	2	2684	2761.27	-1.49147	0.00292657
1.9807	3	2787	2757.22	0.564189	-0.00967257
1.98327	1	2811	2753.18	1.09061	-0.0474699
1.98584	1	2783	2749.16	0.641509	0.00150543
1.98841	2	2662	2745.14	-1.61145	0.00437185
1.99098	4	2715	2741.13	-0.501512	-0.0295526
1.99354	5	2720	2737.12	-0.328305	0.0203903
1.99611	1	2817	2733.12	1.58031	-0.0460901
1.99868	3	2670	2729.15	-1.14466	-0.00922126
2.00125	5	2892	2725.19	3.10182	0.00172991
2.00382	0	2770	2721.24	0.926454	0.0180951
2.00639	3	2777	2717.29	1.13312	0.0124876
2.00896	4	2745	2713.36	0.603917	-0.00667312
2.01153	5	2697	2709.43	-0.23938	0.00331185
2.0141	6	2716	2705.5	0.201402	-0.0280004
2.01667	2	2736	2701.6	0.65768	0.00974562
2.01923	2	2745	2697.71	0.902546	0.00411787
2.0218	4	2781	2693.85	1.65266	0.0386003
2.02437	6	2692	2689.98	0.0389189	0.0141293
2.02694	2	2688	2686.11	0.0364945	0.0254834
2.02951	3	2727	2682.25	0.856963	-0.0288066
2.03208	2	2608	2678.41	-1.37882	-0.0116805
2.03465	2	2714	2674.58	0.756584	0.0134442
2.03722	4	2668	2670.75	-0.0532875	-0.000313077
2.03979	4	2644	2666.93	-0.445883	-0.0190698
2.04236	7	2721	2663.11	1.10986	0.01054
2.04492	2	2634	2659.3	-0.492967	-0.0293304
2.04749	2	2691	2655.51	0.684118	-0.00835677
2.05006	3	2661	2651.74	0.17942	-0.0375706
2.05263	5	2653	2647.98	0.0974102	0.0180668
2.0552	2	2653	2644.21	0.170656	-0.0185046
2.05777	7	2692	2640.45	0.99362	-0.00933584
2.06034	3	2628	2636.7	-0.169761	-0.0201217
2.06291	3	2625	2632.97	-0.155477	-0.0131133
2.06548	2	2651	2629.24	0.422539	0.00275322
2.06805	3	2607	2625.54	-0.363064	0.0122844
2.07061	2	2715	2621.83	1.78818	-0.0204485
2.07318	3	2678	2618.12	1.15718	-0.0148844
2.07575	2	2537	2614.41	-1.53695	0.0203623
2.07832	5	2626	2610.72	0.298179	-0.0321365
2.08089	2	2682	2607.03	1.44757	0.0086307
2.08346	7	2598	2603.36	-0.105065	0.0240772
2.08603	3	2686	2599.69	1.66531	0.0107255
2.0886	2	2632	2596.04	0.700942	-0.0139519
2.09117	2	2567	2592.4	-0.501378	0.00542398
2.09374	4	2625	2588.78	0.706932	-0.00312168
2.0963	4	2717	2585.15	2.52952	0.0206115
2.09887	3	2576	2581.52	-0.10875	-0.0137791
2.10144	3	2632	2577.9	1.05444	0.00660456
2.10401	0	2630	2574.3	1.08602	-0.0135102
2.10658	2	2611	2570.71	0.788448	0.000509069
2.10915	3	2598	2567.12	0.60577	-0.00172779
2.11172	1	2584	2563.53	0.402666	0.0154887
2.11429	4	2681	2559.94	2.33803	0.0133648
2.11686	3	2559	2556.37	0.052036	-0.0174963
2.11943	3	2584	2552.8	0.613763	-0.0256405
2.12199	4	2647	2549.24	1.90005	-0.0195521
2.12456	4	2654	2545.7	2.10213	-0.0274399
2.12713	1	2582	2542.17	0.783845	0.0113305
2.1297	1	2564	2538.65	0.500678	-0.0216652
2.13227	5	2563	2535.14	0.550345	-0.0143845
2.13484	4	2437	2531.63	-1.91685	0.0231112
2.13741	2	2538	2528.11	0.196312	-0.0358417
2.13998	4	2560	2524.61	0.699387	-0.0118473
2.14255	3	2507	2521.14	-0.282369	-0.00093515
2.14512	2	2465	2517.66	-1.0607	0.00401061
2.14768	0	2484	2514.19	-0.605799	-0.0105083
2.15025	4	2559	2510.74	0.954105	0.0324459
2.15282	2	2537	2507.28	0.590083	-0.0171788
2.15539	2	2532	2503.82	0.560089	0.00701674
2.15796	7	2497	2500.37	-0.067394	-0.00568355
2.16053	2	2560	2496.93	1.24644	0.0118475
2.1631	3	2618	2493.5	2.43319	-0.0133706
2.16567	3	2490	2490.1	-0.00190812	-0.0195406
2.16824	2	2527	2486.7	0.801688	-0.0406793
2.17081	1	2526	2483.3	0.849636	-0.00703814
2.17337	3	2447	2479.91	-0.665199	-0.00375263
2.17594	2	2464	2476.52	-0.252164	-0.0142608
2.17851	2	2516	2473.13	0.854711	-0.0188334
2.18108	2	2456	2469.75	-0.277413	0.0302068
2.18365	2	2495	2466.38	0.572985	-0.0246046
2.18622	2	2525	2463.02	1.23354	0.0137776
2.18879	3	2565	2459.66	2.07999	-0.00450897
2.19136	3	2329	2456.31	-2.63795	-0.023114
2.19393	2	2468	2452.96	0.302681	0.00575996
2.1965	1	2430	2449.63	-0.398227	-0.00932475
2.19906	3	2391	2446.31	-1.13113	-0.0248279
2.20163	1	2581	2442.99	2.71647	-0.00409343
2.2042	3	2415	2439.68	-0.50216	0.0180567
2.20677	1	2392	2436.37	-0.90722	0.0118462
2.20934	3	2494	2433.07	1.22004	0.0034222
2.21191	1	2443	2429.78	0.267496	0.0307949
2.21448	2	2478	2426.49	1.03469	-0.00841044
2.21705	1	2459	2423.22	0.72164	-0.0463442
2.21962	4	2441	2419.94	0.426172	-0.00367648
2.22219	2	2461	2416.68	0.893461	-0.0263789
2.22475	4	2445	2413.42	0.638755	-0.00395387
2.22732	4	2392	2410.17	-0.371482	-0.00869747
2.22989	3	2400	2406.93	-0.141536	0.0159494
2.23246	1	2483	2403.71	1.59128	-0.0311
2.23503	7	2316	2400.5	-1.75576	0.0215862
2.2376	4	2401	2397.29	0.0757235	0.00423123
2.24017	1	2368	2394.08	-0.535927	-0.0491333
2.24274	3	2399	2390.89	0.165606	-0.0204146
2.24531	0	2403	2387.72	0.311717	0.00125745
2.24788	1	2441	2384.54	1.14281	-0.00574775
2.25044	1	2390	2381.36	0.17682	0.00779283
2.25301	4	2411	2378.18	0.668496	-0.00304105
2.25558	0	2393	2374.99	0.368105	0.0159318
2.25815	2	2411	2371.82	0.79796	0.0258023
2.26072	0	2374	2368.66	0.109569	0.00570349
2.26329	1	2360	2365.51	-0.113412	0.0244512
2.26586	2	2411	2362.36	0.990675	-0.0389219
2.26843	2	2386	2359.21	0.548491	-0.0289997
2.271	1	2400	2356.06	0.89688	-0.0112814
2.27357	1	2350	2352.93	-0.0604197	0.0251233
2.27613	1	2354	2349.81	0.0864087	-0.00213727
2.2787	4	2331	2346.69	-0.324975	-0.0149328
2.28127	4	2335	2343.57	-0.17745	0.016019
2.28384	3	2399	2340.47	1.19508	0.0195362
2.28641	3	2260	2337.37	-1.62756	0.0025161
2.28898	4	2350	2334.3	0.32384	-0.0154349
2.29155	4	2345	2331.24	0.284246	-0.0193184
2.29412	8	2336	2328.17	0.16195	-0.0237879
2.29669	4	2301	2325.12	-0.50283	-0.0196233
2.29926	1	2356	2322.08	0.698848	-0.00422902
2.30182	5	2395	2319.06	1.55173	-0.000318329
2.30439	7	2377	2316.05	1.25009	0.00940829
2.30696	1	2323	2313.03	0.206933	0.00504693
2.30953	3	2389	2310.01	1.61617	-0.00480795
2.3121	2	2355	2307.01	0.988831	-0.0222414
2.31467	1	2219	2304.02	-1.8048	0.0205978
2.31724	2	2362	2301.01	1.25491	0.00487729
2.31981	0	2350	2298.01	1.07246	-0.0123551
2.32238	2	2261	2295.01	-0.715222	0.00500211
2.32495	1	2368	2292.01	1.56157	0.0351001
2.32751	1	2345	2289.01	1.15613	-0.00954292
2.33008	2	2304	2286.02	0.374537	0.0239971
2.33265	5	2283	2283.04	-0.000817536	-0.0159366
2.33522	2	2289	2280.06	0.186894	-0.0130526
2.33779	2	2303	2277.09	0.539988	-0.0103187
2.34036	2	2209	2274.14	-1.38586	-0.00073351
2.34293	2	2172	2271.19	-2.12841	-0.0293072
2.3455	4	2285	2268.25	0.350437	-0.00257304
2.34807	1	2296	2265.31	0.640533	-0.0124931
2.35064	2	2271	2262.37	0.18104	-0.00329158
2.3532	2	2174	2259.45	-1.83268	0.0202325
2.35577	3	2335	2256.53	1.62384	-0.0102257
2.35834	7	2300	2253.61	0.96723	-0.00325904
2.36091	1	2272	2250.7	0.446824	-0.00723418
2.36348	3	2310	2247.8	1.29415	-0.0391095
2.36605	1	2182	2244.92	-1.34706	0.00751634
2.36862	1	2306	2242.05	1.3317	0.00525476
2.37119	1	2341	2239.17	2.10467	0.0187961
2.37376	1	2114	2236.29	-2.65971	-0.00719589
2.37633	2	2290	2233.41	1.18261	-0.0236031
2.37889	1	2306	2230.53	1.57161	0.00345946
2.38146	2	2255	2227.66	0.575797	-0.0140026
2.38403	2	2260	2224.79	0.74058	-0.0263794
2.3866	1	2294	2221.94	1.50462	0.0094112
2.38917	0	2235	2219.08	0.336679	-0.00280149
2.39174	1	2157	2216.24	-1.27554	-0.0214844
2.39431	1	2226	2213.4	0.267051	0.0209144
2.39688	3	2205	2210.56	-0.11837	-0.0185243
2.39945	1	2307	2207.72	2.06698	-0.00223116
2.40202	0	2201	2204.89	-0.0829296	-0.0129604
2.40458	7	2194	2202.07	-0.172389	0.000995593
2.40715	2	2131	2199.27	-1.47881	0.00209255
2.40972	3	2251	2196.45	1.14971	0.0192436
2.41229	4	2234	2193.66	0.853391	-0.00471742
2.41486	1	2218	2190.89	0.575546	-0.00598801
2.41743	2	2223	2188.12	0.739842	0.000533997
2.42	6	2224	2185.35	0.819514	-0.000692385
2.42257	1	2228	2182.59	0.962107	0.0181309
2.42514	1	2199	2179.82	0.409047	0.00534277
2.42771	0	2163	2177.07	-0.302582	0.00150447
2.43027	3	2187	2174.33	0.270884	0.0160453
2.43284	1	2162	2171.58	-0.205998	-0.026551
2.43541	1	2177	2168.82	0.175253	0.0296658
2.43798	1	2107	2166.08	-1.28706	-0.0173253
2.44055	2	2116	2163.34	-1.02921	-0.0251749
2.44312	1	2258	2160.61	2.04958	0.00867869
2.44569	3	2210	2157.88	1.10879	0.00934808
2.44826	3	2191	2155.15	0.765869	0.00972769
2.45083	3	2145	2152.43	-0.160493	0.000712529
2.4534	2	2200	2149.72	1.07189	0.0338779
2.45596	6	2140	2147.03	-0.15193	0.00667144
2.45853	2	2218	2144.34	1.56405	0.00149851
2.4611	3	2158	2141.65	0.351872	0.01041
2.46367	5	2160	2138.98	0.452184	-0.0149638
2.46624	4	2284	2136.32	3.09005	0.0121569
2.46881	2	2183	2133.66	1.05611	-0.000842271
2.47138	4	2158	2131	0.581138	-0.0119056
2.47395	2	2168	2128.36	0.851277	0.0151288
2.47652	2	2100	2125.72	-0.561202	0.023598
2.47909	2	2102	2123.08	-0.45969	-0.0429526
2.48165	2	2178	2120.44	1.23339	0.00314231
2.48422	2	2124	2117.8	0.134543	0.0613117
2.48679	3	2118	2115.16	0.0616429	0.0361833
2.48936	0	2132	2112.53	0.421643	0.0214469
2.49193	2	2096	2109.9	-0.303695	0.0187442
2.4945	3	2176	2107.28	1.47307	0.0157298
2.49707	3	2109	2104.66	0.0944105	0.014337
2.49964	1	2117	2102.04	0.325076	0.0515401
2.50221	0	2082	2099.44	-0.382143	0.0161057
2.50478	0	2179	2096.84	1.76006	0.0547803
2.50734	5	2096	2094.24	0.0383579	0.0198613
2.50991	2	2020	2091.64	-1.59396	0.00664057
2.51248	6	2137	2089.03	1.0376	0.0465198
2.51505	2	2219	2086.45	2.81386	0.0345115
2.51762	1	2013	2083.88	-1.57982	0.0169467
2.52019	0	2107	2081.32	0.559381	-0.0163504
2.52276	0	2035	2078.77	-0.970339	0.00701296
2.52533	3	2055	2076.21	-0.467869	0.0117759
2.5279	1	2112	2073.64	0.834689	0.0267444
2.53047	0	2236	2071.07	3.48789	0.02074
2.53303	1	2163	2068.51	2.0316	0.00614441
2.5356	1	2045	2065.97	-0.463677	-0.0216154
2.53817	5	2076	2063.42	0.276177	0.000823875
2.54074	2	2045	2060.87	-0.350881	0.0356069
2.54331	0	2074	2058.33	0.344174	0.010393
2.54588	0	2057	2055.8	0.0263551	-0.00419842
2.54845	5	2033	2053.3	-0.450121	0.0586064
2.55102	4	2058	2050.77	0.159281	-0.0206946
2.55359	0	2037	2048.25	-0.249198	0.00229804
2.55616	2	2066	2045.74	0.445709	0.0169022
2.55872	1	2059	2043.26	0.346915	0.00376179
2.56129	3	2100	2040.77	1.29261	-0.00712826
2.56386	2	2033	2038.27	-0.116819	0.0266762
2.56643	1	2073	2035.78	0.81757	3.00048e-05
2.569	0	2017	2033.29	-0.362783	-0.0388553
2.57157	4	2082	2030.82	1.12167	0.0170481
2.57414	1	1983	2028.34	-1.01825	0.0143877
2.57671	2	2077	2025.86	1.12204	0.00491009
2.57928	2	2098	2023.4	1.62872	0.0577667
2.58185	2	2042	2020.94	0.465992	0.027011
2.58441	2	2007	2018.48	-0.256361	0.00406703
2.58698	5	2123	2016.03	2.3215	-0.000336631
2.58955	0	1953	2013.59	-1.37103	0.00522986
2.59212	0	2027	2011.15	0.352072	0.0376538
2.59469	2	2029	2008.72	0.450128	0.00357544
2.59726	1	1938	2006.3	-1.55146	0.0276506
2.59983	3	2063	2003.86	1.30206	0.0376059
2.6024	3	2044	2001.43	0.94163	0.028567
2.60497	4	2011	1999.01	0.267474	0.0363342
2.60754	2	2022	1996.59	0.56507	0.0167984
2.6101	1	2077	1994.19	1.81707	0.00890173
2.61267	2	2054	1991.8	1.3725	0.0117745
2.61524	2	1924	1989.41	-1.49116	-0.0101598
2.61781	3	2053	1987.01	1.45638	0.0218696
2.62038	3	2058	1984.62	1.61759	-0.00679357
2.62295	1	2049	1982.23	1.47503	0.0303872
2.62552	2	1982	1979.85	0.0482061	0.0080638
2.62809	3	1972	1977.49	-0.123521	0.0298304
2.63066	3	2007	1975.11	0.711737	0.00577273
2.63323	1	1921	1972.74	-1.18056	0.0276756
2.63579	3	2011	1970.38	0.905746	0.0067877
2.63836	1	2023	1968.03	1.22213	0.0106022
2.64093	0	1961	1965.68	-0.105638	0.015217
2.6435	2	1999	1963.33	0.797858	0.0161258
2.64607	5	2016	1960.98	1.22536	0.0178144
2.64864	1	1880	1958.63	-1.81343	0.00644866
2.65121	3	2051	1956.28	2.09149	0.013245
2.65378	3	2021	1953.96	1.49135	0.0351172
2.65635	4	2002	1951.63	1.12564	-0.00372282
2.65892	4	1951	1949.31	0.0382488	0.018504
2.66148	1	2015	1947	1.51492	0.039572
2.66405	3	1984	1944.69	0.882463	0.0230727
2.66662	4	1966	1942.4	0.532288	0.0132894
2.66919	0	1994	1940.1	1.20709	-0.00635067
2.67176	1	1945	1937.8	0.163334	0.0250386
2.67433	3	1899	1935.51	-0.837806	0.0145554
2.6769	1	1876	1933.22	-1.32103	0.025054
2.67947	3	1993	1930.92	1.39068	0.0165326
2.68204	1	1936	1928.63	0.167569	0.000205014
2.68461	4	1980	1926.34	1.20585	-0.0105139
2.68717	0	1936	1924.06	0.271285	-0.00453399
2.68974	1	1911	1921.79	-0.246777	0.0247116
2.69231	0	1947	1919.52	0.622784	0.0138941
2.69488	0	1875	1917.25	-0.975798	0.0399693
2.69745	3	1991	1914.98	1.70372	0.0191337
2.70002	2	1985	1912.71	1.62264	0.0238905
2.70259	2	1905	1910.43	-0.124466	-0.0152113
2.70516	1	1933	1908.17	0.564697	0.0662476
2.70773	1	1928	1905.93	0.502724	-0.0154206
2.7103	4	1888	1903.68	-0.360897	0.0343341
2.71286	4	1887	1901.44	-0.33235	0.0237673
2.71543	1	1953	1899.19	1.21756	0.00871707
2.718	4	1940	1896.96	0.977127	0.0299397
2.72057	0	1929	1894.75	0.77984	0.00901769
2.72314	1	1944	1892.53	1.16732	0.00648064
2.72571	0	1874	1890.32	-0.376943	0.0339107
2.72828	2	1881	1888.1	-0.163804	-0.0158675
2.73085	0	1887	1885.88	0.0257266	0.0398723
2.73342	2	1941	1883.66	1.30145	0.000920667
2.73599	1	1939	1881.45	1.30697	0.0249914
2.73855	2	1987	1879.24	2.41748	-0.00905447
2.74112	5	1897	1877.03	0.45844	0.0068236
2.74369	1	1926	1874.83	1.16587	0.0283943
2.74626	4	1838	1872.64	-0.807983	0.0233484
2.74883	3	1869	1870.46	-0.0338721	0.00117078
2.7514	1	1862	1868.29	-0.145831	-0.00219316
2.75397	3	1914	1866.12	1.09439	0.0175667
2.75654	2	1878	1863.96	0.323951	0.0185985
2.75911	2	1900	1861.8	0.876465	0.0328423
2.76168	0	1885	1859.63	0.584285	-0.00200066
2.76424	1	1886	1857.48	0.656802	-0.00133504
2.76681	5	1951	1855.32	2.16615	0.00541762
2.76938	1	1866	1853.16	0.297215	0.0197073
2.77195	2	1817	1851	-0.797616	0.0149261
2.77452	0	1799	1848.86	-1.1755	0.00534914
2.77709	4	1764	1846.72	-1.96964	0.035738
2.77966	0	1903	1844.58	1.33909	0.000219431
2.78223	2	1844	1842.44	0.0362784	-0.0280547
2.7848	2	1917	1840.31	1.75158	-0.00923457
2.78737	3	1859	1838.18	0.48283	-0.0309349
2.78993	2	1881	1836.05	1.0364	0.00779095
2.7925	2	1794	1833.93	-0.942716	0.0118496
2.79507	0	1769	1831.82	-1.4935	0.0483867
2.79764	1	1833	1829.71	0.0768971	-0.0318161
2.80021	2	1875	1827.6	1.09466	-0.0214194
2.80278	0	1811	1825.49	-0.340439	0.000817589
2.80535	3	1813	1823.37	-0.243631	0.022898
2.80792	0	1865	1821.27	1.01262	-0.00750732
2.81049	1	1802	1819.17	-0.404379	0.00511612
2.81306	0	1781	1817.07	-0.854677	0.0173583
2.81562	0	1863	1814.98	1.11262	-0.00688365
2.81819	0	1867	1812.88	1.25253	-0.000274545
2.82076	2	1730	1810.79	-1.94228	-0.0001146
2.82333	4	1813	1808.69	0.101207	0.00327539
2.8259	1	1746	1806.6	-1.45023	-0.0450936
2.82847	0	1754	1804.52	-1.20618	-0.00958648
2.83104	4	1822	1802.45	0.457931	0.013036
2.83361	2	1839	1800.39	0.900245	0.00345588
2.83618	1	1842	1798.32	1.01764	0.000891677
2.83875	0	1773	1796.27	-0.552553	-0.0337109
2.84131	2	1828	1794.22	0.790042	0.0259952
2.84388	0	1768	1792.17	-0.574858	-0.0299216
2.84645	0	1886	1790.12	2.20789	-0.0249831
2.84902	2	1765	1788.07	-0.549018	0.0252817
2.85159	3	1773	1786.02	-0.309184	-0.0240895
2.85416	1	1732	1783.97	-1.24871	0.0329245
2.85673	1	1794	1781.93	0.285062	8.06437e-05
2.8593	0	1788	1779.9	0.191561	0.0105862
2.86187	1	1807	1777.88	0.685126	0.0115783
2.86444	4	1761	1775.85	-0.353834	-0.0122893
2.867	2	1790	1773.82	0.382449	0.0100914
2.86957	4	1809	1771.79	0.874814	0.0034304
2.87214	4	1802	1769.78	0.758941	-0.00714034
2.87471	0	1790	1767.78	0.525101	-0.00786916
2.87728	4	1737	1765.79	-0.690772	0.00447804
2.87985	3	1771	1763.81	0.170911	-0.00704306
2.88242	2	1810	1761.82	1.13256	0.00809123
2.88499	2	1820	1759.83	1.4105	-0.00148975
2.88756	0	1787	1757.85	0.689564	-0.051122
2.89013	0	1807	1755.87	1.20275	-0.0045153
2.89269	4	1709	1753.89	-1.08595	0.0199231
2.89526	2	1827	1751.91	1.75677	-0.0209089
2.89783	1	1623	1749.92	-3.15042	0.0190845
2.9004	2	1723	1747.94	-0.600946	0.0294588
2.90297	4	1710	1745.98	-0.870167	-0.00601787
2.90554	0	1689	1744.02	-1.33866	0.000351564
2.90811	1	1700	1742.05	-1.01985	0.0181048
2.91068	1	1695	1740.1	-1.09538	0.0177425
2.91325	0	1777	1738.14	0.921763	0.00525733
2.91582	4	1760	1736.18	0.567768	0.000407006
2.91838	0	1709	1734.22	-0.610123	0.000495363
2.92095	1	1831	1732.26	2.30745	-0.0021197
2.92352	0	1701	1730.32	-0.710854	0.0110624
2.92609	3	1776	1728.38	1.13003	-0.00992732
2.92866	1	1703	1726.43	-0.567747	-0.00664313
2.93123	2	1748	1724.48	0.562496	0.0485816
2.9338	5	1793	1722.55	1.66387	-0.0162013
2.93637	2	1861	1720.62	3.25419	-0.031586
2.93894	1	1768	1718.69	1.17277	-0.0201867
2.94151	1	1751	1716.78	0.817847	0.0269425
2.94407	1	1641	1714.87	-1.82362	-0.0292604
2.94664	1	1715	1712.96	0.0492938	0.0089512
2.94921	2	1703	1711.04	-0.194854	0.00619353
2.95178	2	1792	1709.13	1.95772	-0.00182774
2.95435	3	1696	1707.21	-0.272264	0.0195357
2.95692	4	1644	1705.31	-1.512	0.00698165
2.95949	1	1661	1703.41	-1.04051	0.0147717
2.96206	0	1717	1701.51	0.373714	0.0513971
2.96463	1	1723	1699.63	0.562904	0.00186259
2.9672	2	1689	1697.75	-0.212965	0.00120449
2.96976	1	1703	1695.86	0.173074	-0.0169356
2.97233	0	1663	1693.96	-0.759268	0.0279909
2.9749	1	1724	1692.08	0.76882	-0.00993992
2.97747	3	1672	1690.2	-0.445014	-0.00978846
2.98004	2	1793	1688.31	2.47235	0.00204606
2.98261	1	1671	1686.43	-0.377387	-0.0111991
2.98518	1	1737	1684.56	1.25833	-0.00214033
2.98775	1	1673	1682.69	-0.237015	0.0142124
2.99032	2	1629	1680.83	-1.28415	-0.0299872
2.99289	0	1660	1678.96	-0.465435	0.0099881
2.99545	2	1762	1677.1	2.0226	-0.0175929
2.99802	2	1652	1675.24	-0.571813	-0.011226
3.00059	1	1694	1673.38	0.500913	0.0148062
3.00316	1	1740	1671.53	1.6415	0.0101897
3.00573	2	1729	1669.68	1.42655	0.0159299
3.0083	1	1608	1667.84	-1.49222	0.0308258
3.01087	1	1701	1665.99	0.848815	0.0169009
3.01344	0	1706	1664.15	1.01317	-0.00741741
3.01601	1	1623	1662.32	-0.975924	-0.0204033
3.01858	1	1640	1660.48	-0.505714	-0.0396808
3.02114	0	1649	1658.64	-0.237438	-0.0373882
3.02371	2	1680	1656.81	0.565884	0.0431643
3.02628	1	1754	1654.98	2.36443	-0.0378044
3.02885	2	1676	1653.15	0.558255	-0.00714857
3.03142	0	1563	1651.32	-2.23401	0.0350148
3.03399	0	1574	1649.5	-1.90313	0.00950422
3.03656	0	1629	1647.69	-0.463101	0.024206
3.03913	2	1688	1645.88	1.02524	0.00519137
3.0417	0	1703	1644.06	1.42827	-0.0461055
3.04427	0	1630	1642.24	-0.303216	0.0226367
3.04683	2	1656	1640.43	0.382509	-0.0349967
3.0494	0	1672	1638.63	0.816066	-0.00962033
3.05197	0	1691	1636.82	1.31747	0.0128229
3.05454	1	1678	1635.02	1.04912	0.0271582
3.05711	1	1636	1633.23	0.0684904	-0.0111607
3.05968	1	1622	1631.43	-0.234162	0.01158
3.06225	2	1532	1629.64	-2.4945	0.000912652
3.06482	3	1635	1627.85	0.176824	0.00646561
3.06739	1	1632	1626.07	0.146866	-0.00323778
3.06996	0	1596	1624.29	-0.708149	0.014233
3.07252	2	1593	1622.53	-0.739758	-0.0345083
3.07509	1	1582	1620.76	-0.974546	-0.0430161
3.07766	2	1599	1618.99	-0.499909	0.0346242
3.08023	0	1641	1617.22	0.586961	-0.0027782
3.0828	1	1619	1615.46	0.0879225	0.0219881
3.08537	0	1622	1613.71	0.205956	0.0280331
3.08794	0	1547	1611.95	-1.65127	0.00195031
3.09051	1	1569	1610.19	-1.03984	0.0417846
3.09308	4	1601	1608.43	-0.185727	0.0458618
3.09565	1	1588	1606.67	-0.468576	0.0115982
3.09821	2	1697	1604.92	2.23526	0.0144722
3.10078	1	1581	1603.18	-0.557912	0.0171772
3.10335	2	1640	1601.45	0.951823	0.000841181
3.10592	1	1664	1599.72	1.57577	0.00755342
3.10849	0	1544	1597.99	-1.374	0.00468362
3.11106	1	1642	1596.26	1.12875	0.0255299
3.11363	2	1598	1594.54	0.086657	0.0047322
3.1162	2	1606	1592.81	0.329242	-0.0199874
3.11877	1	1618	1591.08	0.669335	0.00637129
3.12134	2	1633	1589.36	1.08	-0.00339931
3.1239	2	1596	1587.64	0.209139	0.0134856
3.12647	1	1520	1585.93	-1.69115	0.009866
3.12904	4	1541	1584.22	-1.10107	0.0429654
3.13161	3	1550	1582.52	-0.826016	0.0245703
3.13418	1	1609	1580.82	0.702604	0.0151957
3.13675	5	1626	1579.12	1.16252	0.0198334
3.13932	1	1605	1577.44	0.6879	-0.0223716
3.14189	2	1591	1575.75	0.382263	-0.000244923
3.14446	2	1557	1574.07	-0.432669	0.0258543
3.14703	2	1596	1572.4	0.590809	0.00914855
3.14959	2	1649	1570.71	1.92787	-0.00903421
3.15216	2	1557	1569.03	-0.304974	0.0234391
3.15473	1	1633	1567.36	1.6244	-0.0109155
3.1573	2	1646	1565.68	1.97967	0.00409449
3.15987	1	1512	1564.01	-1.33758	0.0181136
3.16244	0	1495	1562.34	-1.74157	-0.00400974
3.16501	2	1609	1560.67	1.20495	0.00947391
3.16758	1	1594	1559	0.876703	0.0210266
3.17015	1	1536	1557.32	-0.544074	-0.0299398
3.17272	1	1528	1555.65	-0.70743	-0.00750615
3.17528	1	1567	1553.99	0.328663	0.0225653
3.17785	2	1480	1552.33	-1.88001	-0.0353478
3.18042	0	1582	1550.66	0.78787	-0.0140016
3.18299	0	1571	1549	0.554982	0.00277486
3.18556	0	1596	1547.35	1.2178	-0.0124492
3.18813	2	1546	1545.69	0.00777081	0.00922952
3.1907	1	1513	1544.03	-0.797855	0.0188405
3.19327	4	1488	1542.38	-1.40961	-0.035145
3.19584	2	1529	1540.73	-0.299856	0.0238691
3.19841	2	1542	1539.08	0.0742992	0.0185732
3.20097	3	1561	1537.45	0.596048	0.0130956
3.20354	0	1590	1535.83	1.35857	-0.0617564
3.20611	0	1497	1534.2	-0.961473	-0.00752889
3.20868	2	1616	1532.58	2.07516	-0.00796282
3.21125	1	1525	1530.95	-0.152485	0.0177656
3.21382	1	1577	1529.32	1.20067	0.00286562
3.21639	2	1466	1527.69	-1.61125	-0.0157046
3.21896	0	1574	1526.07	1.20806	-0.0109058
3.22153	2	1448	1524.45	-2.00907	0.000411399
3.2241	1	1522	1522.83	-0.0213834	0.0335341
3.22666	1	1505	1521.22	-0.418045	-0.0225257
3.22923	2	1568	1519.6	1.22221	-0.00825588
3.2318	1	1478	1517.99	-1.0403	0.017019
3.23437	2	1542	1516.38	0.652313	0.019016
3.23694	2	1439	1514.78	-1.9977	-0.00458841
3.23951	1	1468	1513.18	-1.17919	-0.00929983
3.24208	3	1506	1511.58	-0.143837	0.0237972
3.24465	2	1587	1509.99	1.93312	-0.0280621
3.24722	1	1486	1508.4	-0.581027	-0.0130113
3.24979	2	1493	1506.81	-0.357438	-0.0288726
3.25235	0	1495	1505.23	-0.264622	0.00909538
3.25492	0	1551	1503.65	1.20235	0.021245
3.25749	3	1452	1502.07	-1.31389	0.0310921
3.26006	3	1533	1500.48	0.830517	0.00233068
3.26263	1	1554	1498.89	1.39793	-0.00587504
3.2652	0	1465	1497.31	-0.844251	0.00483286
3.26777	1	1419	1495.75	-2.03747	0.0116488
3.27034	1	1472	1494.19	-0.578244	-0.00235154
3.27291	2	1468	1492.61	-0.642322	-0.0211732
3.27548	2	1467	1491.04	-0.627533	-0.0209208
3.27804	2	1466	1489.47	-0.612871	-0.00489286
3.28061	2	1463	1487.9	-0.651059	-0.0332752
3.28318	1	1437	1486.35	-1.30174	-0.000794113
3.28575	0	1474	1484.79	-0.281114	-0.00404021
3.28832	0	1461	1483.24	-0.581912	-0.000325073
3.29089	1	1529	1481.69	1.20987	0.00694239
3.29346	1	1466	1480.13	-0.36915	-0.0519532
3.29603	4	1497	1478.57	0.476234	-0.00474814
3.2986	1	1403	1477.02	-1.97611	0.0105382
3.30117	2	1431	1475.47	-1.17553	0.0267108
3.30373	0	1458	1473.93	-0.417274	-0.0113094
3.3063	0	1435	1472.4	-0.987357	0.0102711
3.30887	3	1461	1470.87	-0.258154	-0.0124599
3.31144	0	1390	1469.33	-2.1278	-0.00507949
3.31401	0	1414	1467.79	-1.43038	0.0251795
3.31658	1	1508	1466.26	1.07499	-0.0396827
3.31915	0	1452	1464.73	-0.334005	-0.0203396
3.32172	0	1416	1463.19	-1.25408	-0.0158976
3.32429	3	1437	1461.66	-0.650475	-0.00832575
3.32686	2	1457	1460.13	-0.0819427	0.0479625
3.32942	0	1420	1458.6	-1.02422	-0.026939
3.33199	0	1489	1457.08	0.827315	-0.00669091
3.33456	0	1525	1455.57	1.77797	0.0127923
3.33713	2	1410	1454.05	-1.1732	0.0214072
3.3397	3	1467	1452.53	0.377731	-0.0122977
3.34227	0	1444	1451.01	-0.184516	-0.00321124
3.34484	1	1405	1449.5	-1.18719	0.0170699
3.34741	1	1483	1448	0.908791	0.0153804
3.34998	3	1436	1446.5	-0.277168	0.0168495
3.35255	1	1394	1445	-1.3659	-0.00633849
3.35511	3	1396	1443.5	-1.27122	0.0047307
3.35768	0	1459	1442.01	0.444916	0.0106364
3.36025	2	1425	1440.52	-0.411097	-0.0060906
3.36282	1	1464	1439.03	0.652489	0.0119713
3.36539	1	1395	1437.55	-1.1392	-0.0223922
3.36796	3	1416	1436.06	-0.533129	-0.0386175
3.37053	1	1469	1434.58	0.898066	-0.0249246
3.3731	0	1489	1433.1	1.44876	-0.0433907
3.37567	1	1409	1431.62	-0.602647	-0.0208351
3.37824	1	1455	1430.15	0.651457	-0.0142091
3.3808	0	1471	1428.67	1.10365	-0.0021253
3.38337	1	1412	1427.19	-0.404278	-0.0432909
3.38594	0	1436	1425.72	0.27135	-0.0170862
3.38851	0	1404	1424.24	-0.540214	-0.00305897
3.39108	0	1433	1422.77	0.270306	-0.0234383
3.39365	1	1453	1421.3	0.831747	-0.020189
3.39622	2	1316	1419.82	-2.86192	-0.00918727
3.39879	1	1380	1418.35	-1.03229	-0.0566512
3.40136	3	1422	1416.88	0.135772	0.013184
3.40393	4	1431	1415.42	0.411792	-0.0222887
3.40649	1	1332	1413.97	-2.24593	0.0336986
3.40906	1	1388	1412.52	-0.658178	-0.00857774
3.41163	2	1393	1411.09	-0.484639	-0.0107361
3.4142	1	1492	1409.65	2.13188	-0.0200826
3.41677	0	1408	1408.21	-0.00556295	-0.0106043
3.41934	1	1421	1406.77	0.377537	0.00733759
3.42191	0	1404	1405.33	-0.0355069	-0.040748
3.42448	0	1324	1403.89	-2.19549	-0.0255003
3.42705	2	1443	1402.44	1.06763	-0.0053675
3.42962	0	1464	1401	1.64647	0.00678435
3.43218	1	1460	1399.56	1.58182	0.0506709
3.43475	0	1404	1398.12	0.156838	-0.0043045
3.43732	2	1432	1396.69	0.933065	0.00543968
3.43989	0	1379	1395.26	-0.437791	-0.00354536
3.44246	1	1383	1393.82	-0.291082	0.0128744
3.44503	2	1415	1392.4	0.600852	-0.00650647
3.4476	0	1417	1390.97	0.691383	-0.0272366
3.45017	4	1358	1389.55	-0.856111	-0.0246587
3.45274	1	1390	1388.13	0.0501081	-0.0115271
3.45531	2	1404	1386.71	0.461307	0.0190156
3.45787	0	1402	1385.31	0.445824	0.00362043
3.46044	4	1344	1383.91	-1.08855	-0.0230697
3.46301	0	1427	1382.5	1.17795	-0.0139033
3.46558	4	1294	1381.1	-2.42118	-0.00655237
3.46815	2	1392	1379.7	0.329754	-0.0116767
3.47072	1	1430	1378.3	1.36711	0.0217696
3.47329	1	1401	1376.91	0.643618	-0.0104941
3.47586	1	1333	1375.53	-1.16479	-0.0472072
3.47843	3	1358	1374.14	-0.43789	0.0139056
3.481	2	1367	1372.74	-0.155334	0.0126517
3.48356	1	1359	1371.35	-0.335019	0.0164829
3.48613	1	1391	1369.97	0.563961	-0.0269026
3.4887	1	1332	1368.59	-1.00255	0.0226279
3.49127	0	1340	1367.21	-0.743273	0.0398574
3.49384	2	1365	1365.82	-0.0223022	0.0198704
3.49641	1	1285	1364.44	-2.21611	0.0265488
3.49898	1	1365	1363.06	0.0526365	-0.00832885
3.50155	0	1315	1361.67	-1.2871	-0.0101598
3.50412	4	1355	1360.3	-0.143959	0.0126819
3.50669	2	1343	1358.92	-0.434496	0.011132
3.50925	1	1354	1357.54	-0.0963213	0.0415328
3.51182	2	1380	1356.18	0.641277	-0.0139251
3.51439	0	1313	1354.82	-1.15419	0.0417639
3.51696	4	1400	1353.46	1.24382	-0.0408046
3.51953	3	1428	1352.1	2.00856	0.0220329
3.5221	1	1309	1350.74	-1.15354	-0.0431164
3.52467	0	1342	1349.38	-0.201456	-0.0190819
3.52724	3	1325	1348.04	-0.632942	0.00730841
3.52981	1	1348	1346.69	0.0356185	0.00139629
3.53238	2	1370	1345.33	0.666396	0.0174163
3.53494	1	1357	1343.98	0.353355	0.0187346
3.53751	1	1286	1342.64	-1.57941	-0.0281094
3.54008	1	1290	1341.29	-1.42811	-0.00573083
3.54265	3	1327	1339.95	-0.355457	-0.0463265
3.54522	1	1327	1338.6	-0.318496	-0.00124548
3.54779	2	1308	1337.26	-0.80895	-0.00749517
3.55036	1	1331	1335.92	-0.134859	0.0269741
3.55293	4	1397	1334.59	1.66985	-0.0111973
3.5555	0	1311	1333.25	-0.614564	-0.00642127
3.55807	0	1355	1331.92	0.627043	-0.00808744
3.56063	2	1324	1330.59	-0.181219	-0.00808416
3.5632	0	1338	1329.27	0.238673	-0.00263704
3.56577	1	1379	1327.93	1.37521	0.022978
3.56834	2	1285	1326.6	-1.16049	-0.0192802
3.57091	1	1341	1325.27	0.429527	-0.0135682
3.57348	2	1338	1323.94	0.384395	-0.0164962
3.57605	3	1301	1322.62	-0.599295	0.0476687
3.57862	2	1275	1321.3	-1.29655	-0.0184391
3.58119	1	1346	1319.98	0.709283	-0.00254508
3.58376	1	1395	1318.67	2.04368	-0.0191671
3.58632	2	1272	1317.36	-1.27196	0.00917939
3.58889	1	1382	1316.05	1.77391	-0.0164335
3.59146	1	1309	1314.74	-0.158698	-0.0138246
3.59403	1	1386	1313.43	1.94919	-0.0263148
3.5966	1	1310	1312.13	-0.058779	-0.00991022
3.59917	0	1263	1310.82	-1.34556	-0.0398167
3.60174	4	1267	1309.51	-1.19434	-0.00824478
3.60431	0	1308	1308.21	-0.0057278	-0.0119734
3.60688	0	1304	1306.9	-0.0802918	-0.0114127
3.60945	0	1381	1305.6	2.02887	0.0422158
3.61201	1	1273	1304.31	-0.877604	-0.00882558
3.61458	1	1318	1303.01	0.412963	-0.0104062
3.61715	1	1307	1301.7	0.146535	9.86327e-05
3.61972	0	1290	1300.4	-0.289605	0.0143508
3.62229	2	1314	1299.11	0.41086	-0.00716249
3.62486	1	1274	1297.81	-0.667193	-0.0057373
3.62743	3	1261	1296.52	-1.00026	-0.0225612
3.63	1	1390	1295.23	2.54192	-0.00588329
3.63257	1	1302	1293.95	0.223178	0.014095
3.63514	1	1249	1292.67	-1.23567	-0.0065415
3.6377	0	1340	1291.4	1.32775	-0.0256916
3.64027	4	1263	1290.12	-0.763036	0.0132313
3.64284	0	1226	1288.84	-1.79467	0.0185833
3.64541	0	1266	1287.56	-0.6059	-0.0076242
3.64798	2	1258	1286.29	-0.797611	0.0248902
3.65055	0	1296	1285.03	0.304847	0.0137615
3.65312	3	1238	1283.75	-1.30021	0.0137303
3.65569	0	1269	1282.48	-0.378328	0.00660242
3.65826	0	1249	1281.21	-0.911369	0.0370518
3.66083	2	1217	1279.95	-1.80436	0.0235403
3.66339	2	1340	1278.69	1.67498	0.00146011
3.66596	1	1268	1277.42	-0.264431	-0.026069
3.66853	0	1235	1276.15	-1.17104	0.00931322
3.6711	2	1295	1274.9	0.558521	-0.0048125
3.67367	3	1302	1273.65	0.78573	-0.0368633
3.67624	2	1273	1272.39	0.0171101	-0.0415275
3.67881	2	1224	1271.13	-1.34725	0.0412346
3.68138	0	1298	1269.89	0.780146	0.0241013
3.68395	0	1245	1268.66	-0.670425	-0.0017949
3.68652	0	1264	1267.42	-0.0961173	0.00889619
3.68908	1	1302	1266.17	0.992903	0.0463371
3.69165	0	1295	1264.92	0.83584	-0.0230118
3.69422	1	1260	1263.67	-0.103375	-0.0264856
3.69679	0	1251	1262.42	-0.322937	0.0202726
3.69936	1	1238	1261.18	-0.658704	-0.00618485
3.70193	1	1271	1259.93	0.310436	-1.95907e-05
3.7045	2	1222	1258.69	-1.04957	0.0324736
3.70707	1	1214	1257.45	-1.24701	0.0049544
3.70964	0	1270	1256.21	0.386862	0.0328194
3.71221	4	1234	1254.98	-0.597349	-0.016604
3.71477	0	1207	1253.76	-1.34584	-0.00535993
3.71734	1	1152	1252.53	-2.96175	-0.0534682
3.71991	3	1257	1251.3	0.160645	0.0442852
3.72248	3	1288	1250.09	1.05638	0.0365066
3.72505	1	1235	1248.86	-0.394459	-0.00365456
3.72762	1	1246	1247.65	-0.0466789	0.00285135
3.73019	0	1255	1246.44	0.241512	-0.00555683
3.73276	1	1253	1245.24	0.219306	0.0244522
3.73533	1	1247	1244.02	0.0842911	0.0227239
3.7379	1	1291	1242.81	1.3413	0.035199
3.74046	1	1157	1241.59	-2.48685	0.0011558
3.74303	3	1286	1240.38	1.27221	-0.00487296
3.7456	0	1193	1239.17	-1.33664	0.017844
3.74817	2	1248	1237.96	0.284234	0.00316576
3.75074	0	1226	1236.76	-0.307283	-0.00991827
3.75331	0	1226	1235.56	-0.273009	-0.0204356
3.75588	1	1219	1234.36	-0.439841	-0.00427942
3.75845	1	1174	1233.16	-1.72648	-0.0310945
3.76102	1	1253	1231.95	0.594731	0.0315954
3.76359	2	1268	1230.74	1.04626	-0.0120722
3.76615	1	1221	1229.55	-0.244558	-0.0135837
3.76872	0	1264	1228.35	1.00276	-0.00684871
3.77129	2	1239	1227.16	0.336417	-0.00387118
3.77386	2	1217	1225.97	-0.257129	-0.0244063
3.77643	2	1253	1224.78	0.797332	0.0199001
3.779	1	1184	1223.59	-1.15045	0.0190016
3.78157	0	1205	1222.41	-0.501425	0.0298869
3.78414	2	1259	1221.23	1.0645	-0.0192693
3.78671	1	1173	1220.05	-1.37377	0.0445742
3.78928	1	1185	1218.87	-0.983784	0.0153691
3.79184	0	1197	1217.68	-0.597856	-0.0166986
3.79441	2	1201	1216.51	-0.447521	0.00144214
3.79698	2	1218	1215.33	0.0764429	0.0050527
3.79955	2	1248	1214.15	0.95812	-0.00631758
3.80212	1	1243	1212.98	0.851565	-0.00266709
3.80469	0	1185	1211.81	-0.778855	0.00755027
3.80726	0	1185	1210.65	-0.745078	-0.00877646
3.80983	0	1200	1209.48	-0.273783	-0.000508296
3.8124	1	1233	1208.31	0.70303	-0.0119785
3.81497	1	1202	1207.14	-0.148242	-0.0273387
3.81753	3	1187	1205.97	-0.550475	0.00611137
3.8201	1	1215	1204.8	0.29274	-0.00883464
3.82267	0	1254	1203.63	1.42235	-0.0279245
3.82524	1	1176	1202.48	-0.772104	0.0719033
3.82781	0	1205	1201.33	0.105809	-0.0524582
3.83038	0	1191	1200.17	-0.265633	-0.0327466
3.83295	0	1180	1199.01	-0.553321	0.0281081
3.83552	0	1217	1197.85	0.548981	-0.014453
3.83809	1	1168	1196.69	-0.839394	0.00799792
3.84066	4	1175	1195.53	-0.598816	-0.0148236
3.84322	0	1195	1194.37	0.0183236	-0.0029784
3.84579	1	1209	1193.21	0.454077	-0.0120116
3.84836	0	1112	1192.07	-2.40124	0.0278276
3.85093	0	1206	1190.94	0.433752	-0.011951
3.8535	1	1193	1189.79	0.0929138	-0.0189384
3.85607	1	1168	1188.64	-0.604072	0.00810998
3.85864	1	1211	1187.5	0.675414	0.0498435
3.86121	1	1219	1186.35	0.935112	-0.0333275
3.86378	1	1121	1185.21	-1.91786	-0.0114907
3.86635	0	1183	1184.08	-0.0312711	-0.0117105
3.86891	1	1136	1182.94	-1.3927	-0.00510439
3.87148	2	1157	1181.81	-0.729313	0.00264199
3.87405	2	1179	1180.67	-0.0486944	0.00796321
3.87662	1	1200	1179.54	0.590706	-0.00227388
3.87919	2	1168	1178.41	-0.304643	0.0410537
3.88176	3	1181	1177.29	0.107888	-0.028538
3.88433	2	1132	1176.17	-1.31288	0.0457093
3.8869	2	1209	1175.05	0.976301	-0.00525597
3.88947	0	1206	1173.94	0.923084	-0.049902
3.89204	2	1116	1172.84	-1.70138	0.0170512
3.8946	0	1148	1171.73	-0.700347	0.000496692
3.89717	1	1165	1170.62	-0.164511	0.0417941
3.89974	1	1148	1169.5	-0.634578	-0.000286386
3.90231	0	1220	1168.39	1.47766	0.0233819
3.90488	0	1205	1167.27	1.08686	0
3.90745	0	1182	1166.16	0.460729	0
3.91002	1	1105	1165.05	-1.80636	0
3.91259	1	1241	1163.93	2.18778	0
3.91516	1	1134	1162.81	-0.855611	0
3.91773	0	1184	1161.7	0.648068	0
3.92029	0	1206	1160.59	1.30749	0
3.92286	1	1076	1159.49	-2.54523	0
3.92543	1	1155	1158.38	-0.0995555	0
3.928	1	1178	1157.27	0.603864	0
3.93057	0	1135	1156.17	-0.628357	0
3.93314	2	1230	1155.07	2.13651	0
3.93571	0	1138	1153.97	-0.473488	0
3.93828	2	1167	1152.87	0.413518	0
3.94085	0	1172	1151.78	0.59066	0
3.94342	0	1180	1150.69	0.853338	0
3.94598	1	1186	1149.6	1.05708	0
3.94855	3	1116	1148.51	-0.973078	0
3.95112	4	1245	1147.41	2.76574	0
3.95369	0	1096	1146.32	-1.52	0
3.95626	0	1146	1145.24	0.0223856	0
3.95883	1	1118	1144.18	-0.782938	0
3.9614	0	1128	1143.11	-0.449861	0
3.96397	2	1134	1142.02	-0.238291	0
3.96654	1	1193	1140.94	1.50718	0
3.96911	2	1129	1139.86	-0.323244	0
3.97167	1	1174	1138.78	1.02777	0
3.97424	0	1125	1137.71	-0.379062	0
3.97681	1	1111	1136.65	-0.769404	0
3.97938	2	1177	1135.58	1.20735	0
3.98195	0	1119	1134.51	-0.463544	0
3.98452	1	1150	1133.43	0.48852	0
3.98709	2	1076	1132.37	-1.71845	0
3.98966	2	1184	1131.3	1.53145	0
3.99223	1	1180	1130.24	1.44869	0
3.9948	0	1147	1129.18	0.526305	0
3.99736	2	1068	1128.12	-1.83969	0
3.99993	0	1176	1127.07	1.42693	0
4.0025	1	1081	1126.01	-1.36883	0
4.00507	1	1124	1124.95	-0.0282582	0
4.00764	1	1129	1123.89	0.152037	0
4.01021	1	1135	1122.83	0.361152	0
4.01278	2	1130	1121.78	0.244573	0
4.01535	2	1146	1120.73	0.746587	0
4.01792	2	1140	1119.67	0.601977	0
4.02049	0	1140	1118.63	0.632961	0
4.02305	2	1093	1117.59	-0.743745	0
4.02562	0	1156	1116.55	1.16027	0
4.02819	1	1126	1115.51	0.312681	0
4.03076	1	1119	1114.46	0.135585	0
4.03333	0	1089	1113.42	-0.740079	0
4.0359	0	1124	1112.38	0.346661	0
4.03847	2	1098	1111.34	-0.402504	0
4.04104	1	1119	1110.29	0.26023	0
4.04361	1	1077	1109.25	-0.982672	0
4.04618	1	1162	1108.21	1.57795	0
4.04874	0	1063	1107.18	-1.35503	0
4.05131	0	1058	1106.15	-1.48017	0
4.05388	1	1068	1105.11	-1.13564	0
4.05645	1	1111	1104.08	0.207663	0
4.05902	1	1112	1103.04	0.268684	0
4.06159	0	1121	1102.01	0.567291	0
4.06416	1	1139	1100.98	1.12662	0
4.06673	2	1120	1099.95	0.599073	0
4.0693	1	1109	1098.92	0.302613	0
4.07187	1	1120	1097.89	0.660535	0
4.07443	2	1022	1096.87	-2.34213	0
4.077	1	1137	1095.86	1.22012	0
4.07957	1	1068	1094.84	-0.821282	0
4.08214	3	1113	1093.83	0.574741	0
4.08471	4	1065	1092.81	-0.852291	0
4.08728	0	1102	1091.8	0.307268	0
4.08985	0	1076	1090.79	-0.450998	0
4.09242	1	1089	1089.8	-0.0243031	0
4.09499	0	1112	1088.8	0.695621	0
4.09756	1	1057	1087.79	-0.947038	0
4.10012	2	1072	1086.78	-0.451354	0
4.10269	2	1064	1085.77	-0.667317	0
4.10526	3	1129	1084.76	1.31673	0
4.10783	1	1107	1083.76	0.698644	0
4.1104	2	1124	1082.76	1.2301	0
4.11297	1	1103	1081.77	0.639241	0
4.11554	0	1116	1080.78	1.0543	0
4.11811	0	1072	1079.79	-0.237803	0
4.12068	2	1108	1078.79	0.877422	0
4.12325	1	1098	1077.79	0.609761	0
4.12581	0	1087	1076.79	0.309622	0
4.12838	0	1145	1075.8	2.04516	0
4.13095	0	1071	1074.81	-0.116307	0
4.13352	2	1116	1073.81	1.26289	0
4.13609	1	1055	1072.81	-0.548383	0
4.13866	0	1018	1071.81	-1.6866	0
4.14123	0	1099	1070.82	0.849996	0
4.1438	1	1051	1069.84	-0.581043	0
4.14637	0	1074	1068.85	0.157237	0
4.14894	1	1061	1067.85	-0.210405	0
4.1515	0	1067	1066.86	0.0041668	0
4.15407	1	1129	1065.88	1.87865	0
4.15664	4	1119	1064.89	1.61759	0
4.15921	2	1073	1063.9	0.27769	0
4.16178	1	1058	1062.92	-0.151238	0
4.16435	1	1058	1061.95	-0.121466	0
4.16692	0	1024	1060.99	-1.15597	0
4.16949	0	1141	1060.02	2.39728	0
4.17206	0	1073	1059.05	0.425829	0
4.17463	1	1047	1058.08	-0.342319	0
4.17719	0	1049	1057.1	-0.250029	0
4.17976	0	993	1056.12	-2.00304	0
4.18233	3	1110	1055.15	1.64647	0
4.1849	1	1067	1054.17	0.392696	0
4.18747	1	1056	1053.2	0.0862519	0
4.19004	2	1012	1052.23	-1.26472	0
4.19261	0	1020	1051.28	-0.979301	0
4.19518	1	1086	1050.31	1.08287	0
4.19775	0	1067	1049.36	0.540118	0
4.20032	1	1086	1048.4	1.14103	0
4.20288	1	1066	1047.44	0.568592	0
4.20545	2	1080	1046.47	1.02017	0
4.20802	1	1039	1045.51	-0.202043	0
4.21059	0	1095	1044.56	1.52441	0
4.21316	2	1087	1043.61	1.3162	0
4.21573	0	1064	1042.66	0.654323	0
4.2183	1	1053	1041.7	0.348166	0
4.22087	0	1008	1040.75	-1.03156	0
4.22344	1	1069	1039.8	0.893034	0
4.22601	2	982	1038.85	-1.81416	0
4.22857	0	1022	1037.9	-0.497316	0
4.23114	1	1042	1036.95	0.156506	0
4.23371	2	1023	1036.01	-0.406636	0
4.23628	0	1053	1035.06	0.552763	0
4.23885	1	1009	1034.12	-0.79071	0
4.24142	2	958	1033.18	-2.42891	0
4.24399	0	1028	1032.24	-0.132219	0
4.24656	3	1051	1031.3	0.607762	0
4.24913	1	1034	1030.36	0.113127	0
4.2517	3	1030	1029.43	0.0178654	0
4.25426	0	1039	1028.5	0.325899	0
4.25683	2	1018	1027.57	-0.299929	0
4.2594	1	1061	1026.65	1.05467	0
4.26197	0	992	1025.72	-1.07064	0
4.26454	0	1014	1024.79	-0.338916	0
4.26711	2	1006	1023.87	-0.56335	0
4.26968	0	956	1022.94	-2.16493	0
4.27225	1	981	1022	-1.30914	0
4.27482	0	1030	1021.08	0.278045	0
4.27739	0	1053	1020.15	1.01227	0
4.27995	1	1004	1019.22	-0.480471	0
4.28252	1	1036	1018.3	0.550002	0
4.28509	1	1045	1017.37	0.854807	0
4.28766	1	989	1016.44	-0.872572	0
4.29023	0	1095	1015.52	2.40187	0
4.2928	4	1038	1014.6	0.726269	0
4.29537	0	975	1013.68	-1.23886	0
4.29794	1	956	1012.76	-1.83586	0
4.30051	0	1027	1011.85	0.472594	0
4.30308	1	1003	1010.95	-0.251029	0
4.30564	1	1035	1010.04	0.775976	0
4.30821	0	1027	1009.12	0.557907	0
4.31078	1	1024	1008.21	0.493546	0
4.31335	0	991	1007.3	-0.517687	0
4.31592	1	994	1006.39	-0.392833	0
4.31849	0	1004	1005.47	-0.0465094	0
4.32106	2	1022	1004.56	0.545428	0
4.32363	1	1019	1003.65	0.480744	0
4.3262	0	1002	1002.75	-0.0235449	0
4.32877	0	971	1001.84	-0.989749	0
4.33133	2	1004	1000.94	0.0964648	0
4.3339	1	1008	1000.04	0.250715	0
4.33647	0	1014	999.133	0.466887	0
4.33904	1	1002	998.233	0.119003	0
4.34161	1	1044	997.34	1.44411	0
4.34418	1	1025	996.441	0.892045	0
4.34675	0	1047	995.542	1.59032	0
4.34932	1	964	994.647	-0.987082	0
4.35189	1	1059	993.755	2.00494	0
4.35446	1	1033	992.86	1.24891	0
4.35702	0	961	991.965	-0.998872	0
4.35959	4	909	991.075	-2.72226	0
4.36216	1	986	990.187	-0.133336	0
4.36473	1	991	989.296	0.0541268	0
4.3673	1	978	988.417	-0.333091	0
4.36987	0	938	987.545	-1.6177	0
4.37244	0	990	986.664	0.106019	0
4.37501	0	963	985.783	-0.734176	0
4.37758	0	940	984.899	-1.46445	0
4.38015	2	974	984.012	-0.320798	0
4.38271	0	1013	983.124	0.938678	0
4.38528	2	944	982.237	-1.2445	0
4.38785	0	1020	981.358	1.20994	0
4.39042	0	949	980.481	-1.02191	0
4.39299	2	940	979.605	-1.29178	0
4.39556	1	957	978.731	-0.702468	0
4.39813	2	975	977.851	-0.0912938	0
4.4007	2	991	976.977	0.445448	0
4.40327	1	977	976.11	0.0284799	0
4.40584	1	963	975.244	-0.394568	0
4.4084	0	1022	974.384	1.48945	0
4.41097	0	992	973.523	0.586657	0
4.41354	0	972	972.658	-0.0211099	0
4.41611	0	980	971.79	0.262246	0
4.41868	0	987	970.919	0.511866	0
4.42125	3	943	970.047	-0.880781	0
4.42382	1	1024	969.176	1.71325	0
4.42639	1	910	968.305	-1.9328	0
4.42896	1	943	967.446	-0.796081	0
4.43153	3	994	966.594	0.86925	0
4.43409	2	960	965.737	-0.185177	0
4.43666	1	918	964.881	-1.54729	0
4.43923	0	981	964.032	0.541735	0
4.4418	1	941	963.191	-0.723393	0
4.44437	0	917	962.344	-1.49739	0
4.44694	0	970	961.49	0.273246	0
4.44951	1	910	960.635	-1.67854	0
4.45208	1	949	959.781	-0.349966	0
4.45465	1	962	958.924	0.0991876	0
4.45722	0	911	958.07	-1.55949	0
4.45978	0	922	957.221	-1.15994	0
4.46235	1	921	956.374	-1.16561	0
4.46492	0	949	955.524	-0.211785	0
4.46749	2	988	954.671	1.06033	0
4.47006	0	922	953.822	-1.048	0
4.47263	2	965	952.974	0.387127	0
4.4752	1	932	952.131	-0.659408	0
4.47777	0	1004	951.29	1.66353	0
4.48034	0	971	950.449	0.6595	0
4.48291	2	953	949.614	0.109671	0
4.48547	1	858	948.774	-3.09897	0
4.48804	2	965	947.929	0.549523	0
4.49061	2	997	947.092	1.5806	0
4.49318	0	907	946.261	-1.30364	0
4.49575	2	958	945.432	0.406065	0
4.49832	3	948	944.608	0.110178	0
4.50089	0	946	943.778	0.072233	0
4.50346	1	958	942.949	0.486286	0
4.50603	0	949	942.131	0.222968	0
4.5086	1	906	941.31	-1.17309	0
4.51116	0	981	940.481	1.29368	0
4.51373	0	938	939.651	-0.053921	0
4.5163	1	874	938.822	-2.19265	0
4.51887	0	986	937.994	1.52883	0
4.52144	1	954	937.162	0.545145	0
4.52401	3	938	936.334	0.0543914	0
4.52658	1	948	935.508	0.405737	0
4.52915	2	932	934.681	-0.0878341	0
4.53172	0	919	933.868	-0.490437	0
4.53429	2	925	933.057	-0.264921	0
4.53685	1	997	932.245	2.05082	0
4.53942	1	906	931.43	-0.844841	0
4.54199	1	903	930.615	-0.918955	0
4.54456	2	957	929.804	0.879113	0
4.54713	0	919	928.992	-0.329598	0
4.5497	0	923	928.18	-0.170491	0
4.55227	0	934	927.372	0.21687	0
4.55484	2	936	926.563	0.308466	0
4.55741	2	967	925.746	1.32664	0
4.55998	0	908	924.929	-0.561795	0
4.56254	0	927	924.119	0.0946359	0
4.56511	2	902	923.318	-0.709828	0
4.56768	1	945	922.514	0.73148	0
4.57025	1	948	921.701	0.854144	0
4.57282	0	960	920.896	1.26209	0
4.57539	0	962	920.096	1.35105	0
4.57796	2	964	919.294	1.43989	0
4.58053	0	982	918.489	2.02672	0
4.5831	1	929	917.68	0.371381	0
4.58567	1	894	916.879	-0.765195	0
4.58823	1	894	916.08	-0.73847	0
4.5908	0	944	915.278	0.934811	0
4.59337	2	937	914.481	0.735677	0
4.59594	3	900	913.684	-0.456148	0
4.59851	0	985	912.886	2.29776	0
4.60108	0	941	912.091	0.94242	0
4.60365	2	924	911.308	0.417521	0
4.60622	1	874	910.523	-1.23539	0
4.60879	1	897	909.726	-0.424893	0
4.61136	1	895	908.935	-0.465785	0
4.61392	0	945	908.149	1.19875	0
4.61649	1	932	907.362	0.807039	0
4.61906	1	941	906.575	1.12221	0
4.62163	1	899	905.786	-0.226316	0
4.6242	2	958	904.996	1.71248	0
4.62677	2	898	904.211	-0.207254	0
4.62934	1	875	903.427	-0.961	0
4.63191	0	865	902.648	-1.28005	0
4.63448	0	868	901.874	-1.14976	0
4.63705	0	960	901.099	1.90103	0
4.63961	5	909	900.317	0.288004	0
4.64218	3	952	899.53	1.70055	0
4.64475	1	891	898.743	-0.259416	0
4.64732	1	901	897.975	0.100768	0
4.64989	2	871	897.223	-0.888535	0
4.65246	1	881	896.46	-0.52087	0
4.65503	0	921	895.689	0.834019	0
4.6576	0	897	894.921	0.0694049	0
4.66017	0	848	894.155	-1.58496	0
4.66274	1	896	893.382	0.0874728	0
4.6653	3	905	892.604	0.412059	0
4.66787	0	814	891.826	-2.72778	0
4.67044	2	920	891.051	0.954423	0
4.67301	0	922	890.289	1.04436	0
4.67558	2	939	889.526	1.61453	0
4.67815	2	875	888.76	-0.465169	0
4.68072	2	871	887.995	-0.575839	0
4.68329	0	934	887.23	1.53037	0
4.68586	0	899	886.473	0.41779	0
4.68843	2	857	885.719	-0.981035	0
4.69099	1	932	884.96	1.54086	0
4.69356	0	907	884.192	0.757339	0
4.69613	0	888	883.43	0.153349	0
4.6987	0	846	882.675	-1.2609	0
4.70127	1	871	881.913	-0.369774	0
4.70384	0	878	881.147	-0.106213	0
4.70641	0	919	880.381	1.27392	0
4.70898	2	909	879.619	0.974504	0
4.71155	0	858	878.858	-0.712092	0
4.71412	0	892	878.095	0.465587	0
4.71668	1	897	877.338	0.656484	0
4.71925	2	865	876.584	-0.393884	0
4.72182	0	859	875.824	-0.574035	0
4.72439	0	843	875.067	-1.10445	0
4.72696	2	906	874.319	1.05253	0
4.72953	0	890	873.57	0.550743	0
4.7321	1	905	872.814	1.06991	0
4.73467	1	921	872.064	1.61249	0
4.73724	0	903	871.317	1.05434	0
4.73981	1	890	870.567	0.651387	0
4.74237	3	878	869.821	0.276012	0
4.74494	1	816	869.073	-1.85794	0
4.74751	3	899	868.326	1.02305	0
4.75008	2	861	867.59	-0.224573	0
4.75265	1	899	866.857	1.07204	0
4.75522	1	851	866.126	-0.518497	0
4.75779	1	916	865.4	1.67188	0
4.76036	0	872	864.668	0.248279	0
4.76293	0	823	863.933	-1.42684	0
4.7655	1	891	863.198	0.931396	0
4.76806	0	861	862.46	-0.0497533	0
4.77063	1	894	861.718	1.07969	0
4.7732	0	848	860.978	-0.44568	0
4.77577	0	869	860.24	0.297153	0
4.77834	2	841	859.503	-0.638026	0
4.78091	0	821	858.766	-1.31804	0
4.78348	1	841	858.026	-0.587103	0
4.78605	0	906	857.293	1.61817	0
4.78862	1	849	856.563	-0.259567	0
4.79119	2	837	855.83	-0.650863	0
4.79375	1	827	855.097	-0.977043	0
4.79632	2	857	854.365	0.0899977	0
4.79889	1	821	853.641	-1.1392	0
4.80146	1	894	852.92	1.37392	0
4.80403	0	786	852.2	-2.36128	0
4.8066	0	851	851.481	-0.0164975	0
4.80917	0	846	850.76	-0.16365	0
4.81174	0	870	850.035	0.676867	0
4.81431	1	848	849.307	-0.0448744	0
4.81688	0	839	848.578	-0.330667	0
4.81944	0	882	847.849	1.14991	0
4.82201	1	846	847.125	-0.038672	0
4.82458	0	843	846.402	-0.117162	0
4.82715	0	785	845.676	-2.16561	0
4.82972	0	838	844.953	-0.240202	0
4.83229	2	808	844.233	-1.27466	0
4.83486	0	844	843.509	0.0168998	0
4.83743	0	822	842.785	-0.724976	0
4.84	0	843	842.07	0.0320328	0
4.84257	0	858	841.357	0.568187	0
4.84513	1	855	840.638	0.491185	0
4.8477	0	857	839.918	0.583513	0
4.85027	1	833	839.199	-0.214771	0
4.85284	0	808	838.484	-1.07242	0
4.85541	0	839	837.771	0.0424468	0
4.85798	0	820	837.058	-0.595695	0
4.86055	0	806	836.347	-1.06892	0
4.86312	0	819	835.633	-0.581191	0
4.86569	0	841	834.919	0.209702	0
4.86826	0	885	834.205	1.70745	0
4.87082	1	808	833.493	-0.896825	0
4.87339	1	887	832.781	1.82051	0
4.87596	0	790	832.069	-1.49676	0
4.87853	1	788	831.362	-1.54472	0
4.8811	0	860	830.661	1.00045	0
4.88367	0	846	829.958	0.551546	0
4.88624	0	787	829.255	-1.50622	0
4.88881	2	852	828.553	0.803275	0
4.89138	1	764	827.849	-2.30996	0
4.89395	0	847	827.144	0.682265	0
4.89651	3	796	826.447	-1.07917	0
4.89908	1	835	825.757	0.319879	0
4.90165	1	800	825.061	-0.886024	0
4.90422	0	810	824.372	-0.504968	0
4.90679	0	790	823.689	-1.1986	0
4.90936	1	894	823.001	2.37456	0
4.91193	0	805	822.309	-0.610069	0
4.9145	1	829	821.613	0.256545	0
4.91707	0	798	820.921	-0.8114	0
4.91964	0	841	820.23	0.71621	0
4.9222	1	802	819.539	-0.619332	0
4.92477	2	840	818.849	0.729766	0
4.92734	0	793	818.156	-0.893329	0
4.92991	0	812	817.467	-0.191851	0
4.93248	2	756	816.786	-2.21077	0
4.93505	0	811	816.104	-0.179239	0
4.93762	1	769	815.415	-1.67378	0
4.94019	2	789	814.733	-0.916131	0
4.94276	1	862	814.053	1.63307	0
4.94533	1	740	813.37	-2.69715	0
4.94789	0	795	812.695	-0.627579	0
4.95046	1	817	812.022	0.174157	0
4.95303	0	782	811.346	-1.04943	0
4.9556	0	799	810.668	-0.41277	0
4.95817	2	866	809.989	1.90335	0
4.96074	2	815	809.31	0.199308	0
4.96331	0	826	808.628	0.604439	0
4.96588	1	798	807.954	-0.352352	0
4.96845	2	802	807.288	-0.186742	0
4.97102	0	813	806.618	0.22381	0
4.97358	1	820	805.944	0.490841	0
4.97615	0	796	805.278	-0.328851	0
4.97872	1	803	804.61	-0.0568151	0
4.98129	2	781	803.938	-0.820801	0
4.98386	0	798	803.267	-0.186444	0
4.98643	0	776	802.596	-0.954726	0
4.989	1	865	801.932	2.14436	0
4.99157	1	810	801.268	0.306822	0
4.99414	0	740	800.596	-2.22754	0
4.99671	1	817	799.927	0.597317	0
4.99927	1	756	799.263	-1.57344	0
5.00184	1	795	798.596	-0.127539	0
5.00441	1	755	797.93	-1.56237	0
5.00698	0	809	797.267	0.412494	0
5.00955	1	786	796.607	-0.37833	0
5.01212	2	769	795.947	-0.971737	0
5.01469	3	754	795.284	-1.50349	0
5.01726	1	818	794.622	0.817399	0
5.01983	0	775	793.967	-0.681318	0
5.0224	0	835	793.322	1.44232	0
5.02496	2	821	792.676	0.988501	0
5.02753	0	790	792.02	-0.0718756	0
5.0301	1	812	791.359	0.724357	0
5.03267	0	785	790.705	-0.203606	0
5.03524	1	800	790.052	0.351717	0
5.03781	1	813	789.396	0.827824	0
5.04038	2	741	788.74	-1.75379	0
5.04295	2	837	788.085	1.69075	0
5.04552	0	812	787.434	0.862108	0
5.04809	1	779	786.788	-0.279017	0
5.05065	0	739	786.147	-1.73433	0
5.05322	2	814	785.501	0.998899	0
5.05579	0	826	784.85	1.43178	0
5.05836	0	767	784.2	-0.621059	0
5.06093	1	844	783.554	2.08065	0
5.0635	0	796	782.909	0.464011	0
5.06607	1	772	782.257	-0.369147	0
5.06864	1	799	781.608	0.615292	0
5.07121	0	774	780.96	-0.250166	0
5.07378	1	781	780.312	0.0246051	0
5.07634	2	775	779.669	-0.167727	0
5.07891	0	788	779.024	0.319757	0
5.08148	1	778	778.379	-0.0135757	0
5.08405	1	785	777.742	0.259066	0
5.08662	0	805	777.103	0.983243	0
5.08919	2	786	776.461	0.340249	0
5.09176	2	826	775.823	1.74589	0
5.09433	2	832	775.182	1.96981	0
5.0969	1	721	774.545	-1.99412	0
5.09947	2	732	773.917	-1.54929	0
5.10203	0	772	773.291	-0.0464625	0
5.1046	0	751	772.663	-0.790491	0
5.10717	2	754	772.035	-0.656804	0
5.10974	0	781	771.405	0.343344	0
5.11231	1	769	770.767	-0.0637053	0
5.11488	1	858	770.135	2.99967	0
5.11745	1	744	769.505	-0.935045	0
5.12002	2	766	768.871	-0.103743	0
5.12259	3	772	768.242	0.135269	0
5.12516	0	785	767.613	0.620569	0
5.12772	1	803	766.989	1.27081	0
5.13029	2	747	766.374	-0.708843	0
5.13286	0	753	765.754	-0.464774	0
[truncated: 1,042 more rows]
