# Supplementary material for: Direct energy transfer from photosystem II to photosystem I confers winter sustainability in Scots Pine
Source: Nat Commun. 2020 Dec 15;11:6388. doi: 10.1038/s41467-020-20137-9 (PMC7738668; doi:10.1038/s41467-020-20137-9)
Supplement: Supplementary file 3 — Source Data [file 41467_2020_20137_MOESM3_ESM.zip › Source data file_Bag et al., 2020/Source data file/time resolved fluoresence data/Time resolved decay/Pine_winter_relaxed/Decays_Pine_winter_relaxed_3.txt]

Time	IRF	Exp. data	Th. data	Residuals	Aurocorr
0	16067	595	591.03	0.16276	0.0633002
0.002569	18809	810	749.175	2.13719	0.063321
0.005138	21819	932	942.6	-0.34723	0.0170409
0.007707	25339	1109	1173.61	-1.9402	0.0253721
0.010276	28512	1475	1444	0.80706	0.0348967
0.012845	32235	1813	1758.77	1.27357	-0.006528
0.015414	35704	2040	2123.16	-1.84122	0.0294097
0.017983	39267	2591	2542.39	0.954919	0.0669996
0.020552	43083	3020	3016.47	0.0642621	0.0318283
0.023121	45716	3478	3546.14	-1.15539	0.0601227
0.02569	48192	4126	4131.74	-0.0893341	0.00133047
0.028259	51363	4816	4771.67	0.638849	0.022136
0.030828	53501	5461	5465.72	-0.0638874	0.0329045
0.033397	55298	6075	6201.59	-1.62412	0.0165354
0.035966	56994	6978	6968.76	0.110593	0.0557164
0.038535	58039	7818	7771.24	0.528829	0.071079
0.041104	59159	8510	8603.15	-1.00974	0.0578459
0.043673	60104	9487	9452.35	0.355779	0.0517237
0.046242	59868	10219	10314	-0.939408	-0.000125215
0.048811	60116	11308	11181.2	1.19194	0.0372296
0.05138	59098	11899	12050.7	-1.39068	0.0321692
0.053949	58039	12875	12919.6	-0.393463	0.0199961
0.056518	56739	13707	13776.6	-0.594653	0.0496273
0.059087	54989	14546	14615.9	-0.57916	0.0440493
0.061656	53004	15358	15429.4	-0.576533	0.0263178
0.064225	50900	16377	16208.1	1.32016	0.0601141
0.066794	48099	16954	16950	0.0308402	0.0318388
0.069363	45991	17638	17650.2	-0.092003	0.0184431
0.071932	42758	18310	18304.7	0.0395347	0.0204132
0.074501	40671	18813	18910.6	-0.711316	0.0198702
0.07707	37999	19335	19463.4	-0.923704	-0.00810487
0.079639	35999	19926	19964.4	-0.27169	0.0672007
0.082208	33670	20504	20411.5	0.645985	0.0390784
0.084777	31846	20861	20808.3	0.36495	0.0123219
0.087346	29956	21305	21161	0.986422	0.0227408
0.089915	28527	21482	21472.5	0.0647233	0.0155144
0.092484	27125	21994	21746.7	1.66738	0.0177832
0.095053	25905	22211	21986.7	1.50483	-0.00145235
0.097622	24893	22111	22197.4	-0.580877	0.0114593
0.100191	23878	22496	22383.3	0.751369	0.00959725
0.10276	23264	22489	22548.9	-0.399642	0.0291001
0.105329	22338	22796	22696.7	0.657835	0.0124397
0.107898	21145	22763	22829.8	-0.442888	0.0284972
0.110467	20626	23170	22950.6	1.44125	0.0170865
0.113036	20183	23013	23062.4	-0.325439	0.0128709
0.115605	19280	23413	23163.8	1.62882	0.0283296
0.118174	18787	23536	23250.2	1.86265	0.0117018
0.120743	18425	23222	23326.9	-0.688084	0.020546
0.123312	17527	23416	23398.8	0.112664	0.016432
0.125881	16979	23597	23462.1	0.878297	0.0245282
0.12845	16522	23792	23517.5	1.77982	0.0123922
0.131019	15766	23480	23568.3	-0.576103	0.00759893
0.133588	15323	23921	23610.3	2.00898	0.0282194
0.136157	14863	23852	23642.9	1.35418	0.0137752
0.138726	14010	23663	23669.1	-0.0397157	0.0282462
0.141295	13477	23915	23687.2	1.4732	0.028108
0.143864	12959	23855	23698	1.01677	0.0581699
0.146433	12421	23870	23702.9	1.08149	-0.00732085
0.149002	11962	23754	23698.3	0.361673	0.0461704
0.151571	11577	24152	23684.2	3.01016	0.0405559
0.15414	11008	23651	23663.6	-0.0816486	0.0259496
0.156709	10477	23588	23636.4	-0.315458	0.0296029
0.159278	9816	23943	23603.7	2.19262	0.0528655
0.161847	9349	23827	23566.4	1.68825	0.0430518
0.164416	8935	23585	23523.2	0.402607	-0.0137488
0.166985	8394	23515	23472.5	0.277075	0.0138796
0.169554	7773	23271	23413.7	-0.935756	0.0209931
0.172123	7323	23450	23348.1	0.665216	-0.00429475
0.174692	6875	23172	23277.7	-0.694381	0.00731281
0.177261	6489	23342	23201.3	0.920819	0.0259306
0.17983	5990	23296	23117.4	1.17025	0.0401046
0.182399	5535	23010	23027.1	-0.112753	0.0601235
0.184968	5072	23130	22932.2	1.30087	-0.00945093
0.187537	4760	22611	22833	-1.47632	0.0486231
0.190106	4563	22402	22729	-2.18444	0.0562666
0.192675	4060	22652	22619.4	0.216276	0.0131988
0.195244	3730	22100	22505	-2.72455	0.0180256
0.197813	3476	22557	22387.6	1.12779	0.0303343
0.200382	3087	22296	22269	0.181083	0.0269923
0.202951	2897	22354	22146.9	1.3849	0.0261164
0.20552	2649	22091	22021	0.471256	0.00153754
0.208089	2508	22205	21892.9	2.09458	0.00219841
0.210658	2254	21524	21762.3	-1.6242	0.0205402
0.213227	2158	21467	21630	-1.11222	0.00349691
0.215796	2037	21475	21497.1	-0.150806	0.0299187
0.218365	1940	21150	21364	-1.47139	0.0516355
0.220934	1862	21242	21230.5	0.0791052	0.0430591
0.223503	1804	21047	21097.1	-0.345536	0.0373457
0.226072	1646	20968	20964.9	0.0213247	0.0153434
0.228641	1702	20780	20833.8	-0.372977	0.0167316
0.23121	1686	20503	20704	-1.40376	0.034041
0.233779	1645	20447	20575.6	-0.89911	0.0289244
0.236348	1625	20412	20447.9	-0.251088	0.0265132
0.238917	1649	20233	20322.1	-0.62668	0.0276697
0.241486	1626	20131	20199.2	-0.480656	0.0459383
0.244055	1649	20161	20078.1	0.584138	-0.0164849
0.246624	1683	19977	19958.7	0.129481	-0.00702748
0.249193	1669	19617	19841.6	-1.60325	0.0258738
0.251762	1665	19648	19726.5	-0.559834	0.0244394
0.254331	1691	19571	19613.5	-0.303782	0.037149
0.2569	1727	19558	19502.9	0.393726	0.0332989
0.259469	1715	19397	19394.3	0.0194929	-0.00386769
0.262038	1795	19287	19287.2	-0.00160325	0.0486979
0.264607	1713	18894	19182.1	-2.09622	0.0099777
0.267176	1709	19045	19079.2	-0.247842	0.00517504
0.269745	1772	18748	18978.2	-1.68101	-0.00254546
0.272314	1782	18716	18879.2	-1.19298	0.0181788
0.274883	1735	18515	18781.4	-1.95794	-8.19903e-05
0.277452	1782	18445	18684.4	-1.76283	0.0199901
0.280021	1792	18538	18589.5	-0.378003	0.0544741
0.28259	1718	18554	18496.4	0.422878	-0.000184192
0.285159	1739	18572	18404.3	1.23051	0.0350859
0.287728	1753	18330	18313.6	0.120775	0.033064
0.290297	1757	18100	18224.6	-0.926069	0.0207629
0.292866	1714	18170	18136.1	0.251581	0.0288301
0.295435	1692	18042	18048.4	-0.047941	0.0159437
0.298004	1638	17710	17962.4	-1.89633	0.0161888
0.300573	1667	17869	17877.6	-0.0641277	0.0291434
0.303142	1658	17624	17793.5	-1.27678	0.0085321
0.305711	1657	17810	17709.9	0.750273	0.0366684
0.30828	1647	17575	17626.7	-0.390034	0.00178989
0.310849	1570	17639	17544.6	0.711062	0.0342084
0.313418	1579	17299	17463.7	-1.25249	0.0390443
0.315987	1517	17188	17384	-1.49478	0.0504655
0.318556	1534	17160	17305	-1.10723	0.0384269
0.321125	1593	17152	17226.3	-0.567599	0.00711822
0.323694	1496	17090	17148	-0.44401	0.0278913
0.326263	1529	17217	17070.3	1.1182	0.0261272
0.328832	1464	16968	16993.4	-0.195281	0.0345111
0.331401	1500	16668	16918.3	-1.93837	0.0230475
0.33397	1472	16725	16843.7	-0.917488	0.0401615
0.336539	1462	16542	16769.5	-1.76861	0.00530105
0.339108	1453	16504	16696	-1.49416	0.0356795
0.341677	1449	16476	16623.2	-1.14705	0.0112923
0.344246	1430	16358	16551.5	-1.51281	0.0422358
0.346815	1374	16521	16480.4	0.316246	0.00688142
0.349384	1457	16462	16410	0.405408	0.0323976
0.351953	1426	16345	16340.4	0.0358474	0.0438174
0.354522	1454	16215	16271.4	-0.442811	0.0306136
0.357091	1412	16134	16202.7	-0.540701	0.00348367
0.35966	1381	16039	16135.2	-0.759828	0.0301627
0.362229	1488	16099	16069.1	0.235732	0.0134395
0.364798	1459	16176	16003.8	1.35423	0.00932942
0.367367	1409	15894	15938.9	-0.356282	0.0272337
0.369936	1377	15761	15874.4	-0.903405	0.0134207
0.372505	1414	15921	15811.6	0.867316	0.0222417
0.375074	1403	15710	15750	-0.318923	0.0191573
0.377643	1478	15372	15688.3	-2.55078	0.0149088
0.380212	1430	15559	15626.6	-0.5417	0.0109579
0.382781	1462	15768	15565.7	1.61097	0.0115846
0.38535	1468	15394	15506	-0.902336	0.0246866
0.387919	1457	15405	15447.5	-0.342616	0.0119192
0.390488	1427	15632	15389.9	1.93605	-0.00749009
0.393057	1515	15217	15333	-0.940058	0.039643
0.395626	1407	15337	15276.9	0.485046	0.0424047
0.398195	1461	15235	15221.4	0.110513	0.0121799
0.400764	1478	15091	15166.2	-0.612137	0.0109262
0.403333	1499	15086	15112.1	-0.212526	0.0110674
0.405902	1481	15154	15058.3	0.777567	0.0356523
0.408471	1414	15184	15004.8	1.45465	0.000157373
0.41104	1533	14918	14952.5	-0.282424	0.0279492
0.413609	1446	15028	14901.2	1.03458	0.0195992
0.416178	1511	14920	14850.2	0.571511	0.0351166
0.418747	1531	14731	14799.1	-0.561463	-0.00553916
0.421316	1552	14636	14749.2	-0.9354	0.022332
0.423885	1604	14524	14699.9	-1.45957	0.0125524
0.426454	1552	14680	14651.2	0.237973	-0.0112848
0.429023	1654	14665	14603.7	0.506139	0.00151482
0.431592	1561	14409	14557.2	-1.23499	0.0121814
0.434161	1639	14714	14511.8	1.6668	0.0167305
0.43673	1676	14460	14466.9	-0.0574813	0.00075241
0.439299	1606	14409	14422.9	-0.115418	0.0256903
0.441868	1747	14419	14379.2	0.331625	-0.00644665
0.444437	1757	14300	14336.1	-0.301521	0.0730947
0.447006	1740	14349	14294.2	0.457769	-0.00575072
0.449575	1744	14163	14252.5	-0.7519	-0.00353941
0.452144	1751	14176	14212.1	-0.303255	-0.00541385
0.454713	1744	14452	14173.3	2.31823	0.0255131
0.457282	1780	14207	14134.7	0.606421	0.0284716
0.459851	1688	13996	14096.3	-0.847933	0.0418953
0.46242	1660	13815	14058.3	-2.06984	0.0195705
0.464989	1761	13992	14020.7	-0.242209	-0.0109828
0.467558	1634	13996	13983.5	0.1058	0.0267555
0.470127	1675	13938	13945.9	-0.066497	0.0164764
0.472696	1659	13770	13907.7	-1.1738	-0.00372272
0.475265	1621	13684	13870.6	-1.59503	0.020026
0.477834	1671	13824	13833.4	-0.0798024	0.0610031
0.480403	1581	13793	13795.9	-0.024879	0.0097148
0.482972	1636	13762	13758.9	0.0262472	0.0271598
0.485541	1585	13851	13721.9	1.09682	0.0109029
0.48811	1445	13713	13685.3	0.236355	0.0204175
0.490679	1506	13641	13648.7	-0.0659628	0.0131932
0.493248	1391	13762	13612.3	1.27632	0.0260669
0.495817	1305	13785	13575.8	1.78143	0.0313401
0.498386	1300	13508	13538.1	-0.258643	0.0444163
0.500955	1241	13299	13500	-1.74303	0.0157446
0.503524	1232	13473	13461.5	0.0986631	0.0434971
0.506093	1112	13556	13421.7	1.15319	0.00573956
0.508662	1096	13378	13381.6	-0.0309273	0.047766
0.511231	1072	13368	13341.4	0.230415	0.0284685
0.5138	1046	13254	13300.9	-0.407425	0.0291912
0.516369	1013	13185	13259.6	-0.650067	0.0183786
0.518938	977	13174	13217.8	-0.381341	0.0358676
0.521507	921	13096	13176.1	-0.699753	0.0200105
0.524076	876	12979	13134.5	-1.36468	0.00806583
0.526645	853	13167	13092.8	0.646315	0.0661819
0.529214	793	12943	13051	-0.949512	-0.00311788
0.531783	750	12909	13008.8	-0.878391	0.0289303
0.534352	747	12929	12966.2	-0.327016	0.0304079
0.536921	742	13107	12923.4	1.60344	0.0220376
0.53949	700	12794	12880.3	-0.763366	-0.00628496
0.542059	709	12805	12836.9	-0.281804	0.0259565
0.544628	674	12626	12793.6	-1.49196	0.0207581
0.547197	665	12882	12750.8	1.15574	0.0136336
0.549766	647	12560	12708.1	-1.32154	0.00771862
0.552335	591	12537	12665.6	-1.14861	0.0150618
0.554904	610	12672	12623.3	0.432431	0.0139984
0.557473	557	12555	12581.1	-0.233314	0.0293552
0.560042	583	12489	12539.1	-0.448057	0.0431218
0.562611	455	12428	12496.8	-0.617144	0.00338431
0.56518	487	12300	12454.6	-1.39437	0.0394721
0.567749	500	12486	12412.7	0.656287	0.0335494
0.570318	500	12212	12370.7	-1.4365	0.039645
0.572887	476	12267	12328.2	-0.552565	0.053986
0.575456	469	12199	12285.5	-0.782742	0.0079787
0.578025	479	12237	12243.6	-0.0598892	0.01829
0.580594	481	12057	12202.4	-1.32373	0.0190747
0.583163	445	12118	12161.2	-0.392881	0.0278399
0.585732	401	12161	12120.3	0.368896	0.0191209
0.588301	409	12188	12079.9	0.979373	0.0169906
0.59087	407	12113	12039.9	0.66423	-0.0181483
0.593439	394	11995	11999.8	-0.0442175	0.00840599
0.596008	385	12025	11959.4	0.59803	0.0201919
0.598577	363	11877	11919.1	-0.386506	0.0178129
0.601146	352	11625	11879.3	-2.3582	-0.0158282
0.603715	322	11648	11839.6	-1.77564	0.0154683
0.606284	345	11843	11800.2	0.393647	0.0457623
0.608853	327	11783	11760.7	0.205003	-0.0114228
0.611422	312	11723	11721.3	0.0152609	0.0187389
0.613991	323	11790	11682	0.994885	-0.00775933
0.61656	291	11691	11643	0.444328	0.00860655
0.619129	303	11487	11604.3	-1.09433	0.00751898
0.621698	301	11652	11565.7	0.799384	0.0108936
0.624267	283	11681	11527.4	1.42099	0.0188376
0.626836	265	11488	11489.3	-0.0117626	0.0336626
0.629405	271	11416	11451.3	-0.330564	0.0256579
0.631974	265	11286	11413.8	-1.20274	0.034266
0.634543	255	11516	11376.3	1.30161	0.0506562
0.637112	245	11346	11338.9	0.0669362	0.0222
0.639681	243	11380	11301.7	0.734355	0.0190778
0.64225	240	11273	11264.8	0.077638	0.0245782
0.644819	239	11361	11228	1.24775	0.0213111
0.647388	229	11198	11191.4	0.0625506	-0.0110309
0.649957	203	11028	11155	-1.20903	-0.00964866
0.652526	183	11032	11118.8	-0.826616	0.0063092
0.655095	205	11018	11082.9	-0.618723	0.0188379
0.657664	209	10867	11047.2	-1.72874	0.010176
0.660233	203	11196	11011.4	1.74493	0.0365856
0.662802	187	10957	10975.4	-0.176177	0.00415689
0.665371	195	10940	10939.9	0.000858972	0.00391618
0.66794	181	10969	10904.9	0.611908	0.00732771
0.670509	155	10853	10870.1	-0.164579	0.00633513
0.673078	184	11038	10835.5	1.92784	0.00403036
0.675647	182	10802	10801	0.00979074	0.0289255
0.678216	162	10878	10766.6	1.06773	0.0318767
0.680785	143	10817	10732.2	0.815007	-0.0146004
0.683354	164	10727	10698.2	0.277964	0.00696795
0.685923	187	10382	10664.7	-2.77404	0.0401176
0.688492	161	10587	10631.1	-0.428406	0.00374319
0.691061	170	10623	10597.4	0.248092	0.0169896
0.69363	166	10472	10564.2	-0.900659	0.0430765
0.696199	170	10783	10531.5	2.42162	0.0692985
0.698768	147	10605	10499.1	1.02851	-0.0311924
0.701337	147	10385	10466.7	-0.802031	0.00252149
0.703906	143	10469	10434.7	0.335609	-0.0284374
0.706475	167	10450	10402.8	0.461861	0.0261039
0.709044	156	10379	10370.9	0.0792735	-0.0240298
0.711613	144	10374	10339.1	0.342808	-0.0131566
0.714182	144	10140	10307.5	-1.66328	-0.032878
0.716751	158	10163	10276.3	-1.12423	0.00320016
0.71932	130	10143	10245.5	-1.0174	0.0110285
0.721889	147	10199	10214.6	-0.154302	0.0351854
0.724458	155	10223	10183.9	0.387181	0.0254912
0.727027	127	10261	10153.4	1.06197	-0.00176006
0.729596	128	10051	10123.1	-0.718765	-0.0261899
0.732165	119	10284	10092.9	1.88462	0.000635692
0.734734	133	10102	10063.1	0.3872	0.047184
0.737303	107	9974	10033.3	-0.593379	0.00347807
0.739872	135	9886	10003.4	-1.18069	0.0120378
0.742441	138	9778	9973.69	-1.97896	0.0122784
0.74501	106	10072	9944.21	1.27336	-0.0167483
0.747579	110	9846	9914.83	-0.693623	0.017364
0.750148	107	9842	9885.76	-0.441057	0.0358173
0.752717	123	9737	9857.08	-1.21695	0.0073886
0.755286	112	9816	9828.29	-0.124076	0.0310894
0.757855	118	9834	9799.46	0.348353	0.0405809
0.760424	122	9596	9770.85	-1.78493	0.0124937
0.762993	97	9784	9742.57	0.418845	-0.0026599
0.765562	128	9643	9714.51	-0.728175	-0.00657857
0.768131	122	9772	9686.61	0.863761	-0.0166922
0.7707	118	9961	9658.93	3.0266	0.00758719
0.773269	85	9465	9631.25	-1.70887	-0.0157369
0.775838	97	9789	9603.87	1.87119	0.00192241
0.778407	91	9419	9576.85	-1.62644	-0.00074997
0.780976	99	9527	9549.83	-0.23395	0.0114119
0.783545	94	9523	9522.62	0.0038828	0.020406
0.786114	82	9563	9495.42	0.691059	0.00987073
0.788683	105	9493	9468.46	0.251908	0.00479844
0.791252	80	9384	9441.71	-0.59571	0.00290744
0.793821	83	9397	9415.11	-0.186844	0.0103405
0.79639	82	9362	9388.57	-0.274648	-0.00833899
0.798959	91	9307	9362.3	-0.573237	0.0170484
0.801528	95	9052	9336.13	-2.98634	-0.0193538
0.804097	90	9472	9309.93	1.66524	-0.0264711
0.806666	75	9335	9283.93	0.52855	0.00950241
0.809235	80	9433	9258.2	1.79978	0.00392017
0.811804	84	9342	9232.74	1.13043	0.00452333
0.814373	87	9111	9207.38	-1.00969	-0.0127546
0.816942	83	9121	9181.97	-0.63837	0.0205697
0.819511	86	8962	9156.64	-2.05607	0.0250763
0.82208	85	9135	9131.57	0.0359044	0.00412735
0.824649	89	9004	9106.7	-1.08234	-0.0149662
0.827218	68	8970	9081.97	-1.18223	1.38367e-05
0.829787	68	9038	9057.37	-0.20379	0.00788839
0.832356	57	8976	9032.95	-0.60111	-0.0135177
0.834925	68	8889	9008.66	-1.26914	0.00777205
0.837494	82	8937	8984.31	-0.500472	-0.00601936
0.840063	76	9058	8959.91	1.03067	-0.0188167
0.842632	50	8915	8935.55	-0.217623	-0.017564
0.845201	69	8799	8911.4	-1.19826	-0.0162017
0.84777	46	8863	8887.64	-0.261735	-0.0320983
0.850339	84	8984	8864.01	1.26589	0.000659636
0.852908	52	8965	8840.23	1.31771	-0.0129549
0.855477	68	8698	8816.52	-1.27078	0.0206605
0.858046	63	8697	8792.94	-1.02877	-0.031261
0.860615	54	8738	8769.65	-0.33861	-0.0147437
0.863184	59	8582	8746.5	-1.77576	-0.0193796
0.865753	61	8757	8723.38	0.359218	-0.00963537
0.868322	63	8769	8700.45	0.732034	-0.0407151
0.870891	56	8623	8677.52	-0.587073	-0.0190629
0.87346	71	8572	8654.69	-0.893118	-0.0105068
0.876029	48	8420	8632.06	-2.31103	0.0395719
0.878598	41	8632	8609.58	0.241333	0.010807
0.881167	54	8596	8587.2	0.0949549	-0.0127475
0.883736	43	8363	8564.99	-2.2088	-0.012495
0.886305	56	8880	8542.77	3.5787	-0.000404484
0.888874	50	8364	8520.42	-1.71037	-0.0114376
0.891443	45	8544	8498.26	0.494875	0.00146601
0.894012	43	8550	8476.24	0.797705	0.0115845
0.896581	45	8454	8454.38	-0.00418471	0.0387839
0.89915	46	8341	8432.68	-1.00387	0.0130972
0.901719	42	8497	8410.99	0.933082	-0.0201072
0.904288	36	8368	8389.35	-0.233399	0.00587346
0.906857	49	8282	8367.84	-0.943227	0.00234301
0.909426	32	8443	8346.47	1.05059	-0.00657449
0.911995	43	8140	8325.16	-2.05223	0.0178028
0.914564	37	8443	8303.89	1.5139	0.00194886
0.917133	33	8272	8282.8	-0.118722	0.0275442
0.919702	39	8139	8261.76	-1.36077	0.0206637
0.922271	29	8222	8240.81	-0.207417	0.00597562
0.92484	38	8256	8219.98	0.39645	0.0106008
0.927409	36	8194	8199.18	-0.0572318	0.0138541
0.929978	40	8159	8178.5	-0.215893	-0.0171275
0.932547	43	8107	8157.89	-0.565213	-0.00314674
0.935116	40	7974	8137.4	-1.82982	0.0257481
0.937685	51	7990	8117.07	-1.42157	0.0170651
0.940254	34	8080	8096.88	-0.187781	-0.0432522
0.942823	30	8172	8076.84	1.05263	0.0052187
0.945392	31	8252	8056.92	2.14746	0.0205397
0.947961	33	8131	8037.16	1.04069	0.00388385
0.95053	31	7946	8017.38	-0.800813	0.0179069
0.953099	33	7906	7997.52	-1.02929	0.00265144
0.955668	28	7965	7977.74	-0.142704	0.027152
0.958237	35	7830	7958.08	-1.44745	0.0186829
0.960806	36	7936	7938.53	-0.0283703	0.030502
0.963375	29	7864	7919.06	-0.620945	-0.0301174
0.965944	36	7879	7899.68	-0.232931	-0.0158569
0.968513	37	7903	7880.42	0.253987	0.0162968
0.971082	20	7762	7861.31	-1.12724	0.00650722
0.973651	30	7737	7842.24	-1.19646	0.0441846
0.97622	29	7859	7823.28	0.402876	0.0452178
0.978789	26	7878	7804.45	0.828671	0.0550596
0.981358	28	7721	7785.55	-0.734584	0.0155987
0.983927	21	7805	7766.7	0.433515	-0.0105362
0.986496	28	7890	7748.01	1.59849	0.01527
0.989065	17	7774	7729.38	0.506029	0.00491668
0.991634	25	7762	7710.82	0.58089	0.0251361
0.994203	30	7713	7692.31	0.235579	0.00956477
0.996772	22	7702	7673.88	0.320417	0.00645805
0.999341	23	7730	7655.49	0.847435	-0.0373275
1.00191	25	7556	7637.2	-0.934172	-0.018047
1.00448	30	7450	7619.1	-1.95919	-0.00932132
1.00705	20	7615	7601.05	0.159884	0.00879524
1.00962	30	7599	7583.02	0.183321	-0.0267739
1.01219	16	7598	7565.12	0.377241	0.0082616
1.01476	27	7570	7547.34	0.260394	0.00354756
1.01732	18	7595	7529.61	0.750318	0.0318075
1.01989	25	7522	7511.95	0.115909	-0.00557751
1.02246	22	7444	7494.32	-0.583242	-0.0124823
1.02503	14	7524	7476.76	0.544646	-0.0125255
1.0276	18	7371	7459.28	-1.02828	-0.0303369
1.03017	16	7386	7441.89	-0.650285	0.0199836
1.03274	12	7448	7424.58	0.271401	-0.00946709
1.03531	16	7338	7407.25	-0.808352	0.0329468
1.03788	19	7394	7389.96	0.0469268	0.00387351
1.04045	22	7528	7372.77	1.78912	-0.00614893
1.04301	20	7432	7355.6	0.886205	0.0109116
1.04558	19	7236	7338.53	-1.2053	0.0320855
1.04815	16	7080	7321.61	-2.8714	0.0227182
1.05072	12	7239	7304.82	-0.773567	-0.00261762
1.05329	12	7254	7288.1	-0.400381	-0.0446471
1.05586	17	7344	7271.42	0.846903	-0.0351688
1.05843	13	7225	7254.77	-0.35019	-0.023615
1.061	13	7269	7238.11	0.362283	-0.015953
1.06357	10	7146	7221.51	-0.89327	-0.000253487
1.06614	26	7196	7205.03	-0.106481	0.0301519
1.0687	19	7260	7188.63	0.837645	-0.0344672
1.07127	14	7088	7172.25	-1.0007	-0.014979
1.07384	15	7077	7155.95	-0.938436	0.00314891
1.07641	13	7150	7139.85	0.120053	-0.0086845
1.07898	22	7034	7123.87	-1.07151	-0.0201083
1.08155	11	7078	7107.84	-0.354672	-0.00114694
1.08412	13	7151	7091.84	0.69964	0.00431066
1.08669	15	6958	7075.91	-1.41354	0.0341182
1.08926	11	7058	7060.11	-0.0251139	-0.00557814
1.09183	10	6975	7044.34	-0.830207	-0.0294237
1.09439	10	6988	7028.56	-0.485237	0.0207524
1.09696	15	6980	7012.89	-0.393634	-0.0180146
1.09953	10	7071	6997.25	0.877044	0.00832086
1.1021	11	7099	6981.63	1.39297	-0.00810787
1.10467	9	7005	6966.09	0.464905	0.0203003
1.10724	16	6920	6950.66	-0.368518	-0.0228226
1.10981	13	6889	6935.28	-0.55757	-0.00661137
1.11238	11	6975	6919.93	0.659418	-0.00287793
1.11495	11	6906	6904.64	0.0163343	0.0121768
1.11752	10	6908	6889.48	0.222884	0.0161012
1.12008	10	6952	6874.39	0.930789	-0.0200272
1.12265	13	6958	6859.32	1.18296	0.0213827
1.12522	17	7011	6844.3	1.99093	0.00359691
1.12779	7	6932	6829.32	1.2333	-0.00903096
1.13036	11	6726	6814.4	-1.07786	-0.0257436
1.13293	7	6718	6799.58	-0.995353	-0.0102356
1.1355	9	6707	6784.87	-0.950892	0.0172866
1.13807	8	6911	6770.16	1.69418	0.00249621
1.14064	9	6736	6755.45	-0.236998	0.0141632
1.14321	7	6684	6740.8	-0.694732	0.002012
1.14577	12	6612	6726.19	-1.40433	0.00905534
1.14834	12	6751	6711.66	0.478853	-0.0125075
1.15091	10	6768	6697.18	0.860904	-0.0123415
1.15348	7	6743	6682.75	0.733708	0.0281325
1.15605	7	6687	6668.42	0.227182	0.00781762
1.15862	7	6732	6654.19	0.948339	-0.041017
1.16119	11	6731	6639.98	1.10937	-0.014731
1.16376	6	6702	6625.78	0.930991	0.0108772
1.16633	9	6754	6611.61	1.73258	0.0309985
1.1689	9	6574	6597.51	-0.289927	-0.0247056
1.17146	15	6544	6583.49	-0.488191	-0.00336921
1.17403	19	6570	6569.52	0.00595174	0.00429412
1.1766	15	6646	6555.59	1.10907	-0.0138751
1.17917	8	6548	6541.74	0.0773276	-0.00675032
1.18174	5	6549	6528.03	0.259153	-0.0427388
1.18431	14	6555	6514.45	0.500838	-0.0161879
1.18688	10	6450	6500.9	-0.633735	-0.0203219
1.18945	11	6471	6487.27	-0.20225	-0.0382221
1.19202	13	6674	6473.62	2.45279	-0.0251353
1.19459	9	6442	6460.09	-0.225379	0.0380842
1.19715	7	6395	6446.65	-0.645815	0.0173054
1.19972	11	6422	6433.24	-0.140201	-0.00596221
1.20229	8	6475	6419.9	0.684781	0.00254373
1.20486	5	6498	6406.58	1.13413	0.0389986
1.20743	11	6408	6393.26	0.184113	0.00278917
1.21	7	6488	6380.02	1.34058	0.00773204
1.21257	14	6191	6366.82	-2.23453	-0.0365828
1.21514	6	6379	6353.63	0.317679	0.0347002
1.21771	12	6206	6340.52	-1.70752	-0.0264012
1.22028	10	6475	6327.48	1.83331	-0.00287745
1.22284	8	6252	6314.51	-0.790622	-0.0150379
1.22541	6	6330	6301.58	0.357183	-0.0314051
1.22798	6	6416	6288.69	1.58937	-0.0109231
1.23055	10	6225	6275.87	-0.64479	0.0324122
1.23312	7	6326	6263.06	0.791344	0.0225758
1.23569	10	6111	6250.25	-1.78135	-0.0132441
1.23826	10	6137	6237.49	-1.28272	0.0222029
1.24083	5	6189	6224.81	-0.455149	0.00231097
1.2434	4	6125	6212.18	-1.11397	0.0221392
1.24597	5	6145	6199.61	-0.696668	-0.0113243
1.24853	8	6184	6187.1	-0.0394532	0.032354
1.2511	7	6151	6174.58	-0.300689	0.0264183
1.25367	7	6018	6162.06	-1.85697	0.0250757
1.25624	5	6025	6149.59	-1.60506	-0.0019778
1.25881	6	6141	6137.2	0.0484452	-0.0413376
1.26138	12	6114	6124.88	-0.139181	0.0105964
1.26395	5	6116	6112.59	0.0435617	0.00394114
1.26652	10	6073	6100.33	-0.350659	0.0490916
1.26909	6	6087	6088.11	-0.0142631	-0.0143246
1.27166	4	6068	6076	-0.102712	-0.0302056
1.27422	11	6079	6063.92	0.193439	0.0299916
1.27679	6	5988	6051.86	-0.82531	0.024261
1.27936	7	5998	6039.84	-0.540297	-0.00238302
1.28193	3	5945	6027.83	-1.07424	0.00802038
1.2845	8	6045	6015.9	0.374236	0.0216294
1.28707	6	5919	6004.03	-1.10522	-0.0256457
1.28964	5	5949	5992.16	-0.559534	-0.00870548
1.29221	4	5955	5980.3	-0.32787	0.0136942
1.29478	6	5851	5968.51	-1.53619	0.0183076
1.29735	11	5998	5956.77	0.532334	-0.0404037
1.29991	6	5992	5945.05	0.606523	0.000578354
1.30248	8	5970	5933.35	0.474304	-0.00159332
1.30505	5	5922	5921.72	0.003604	-0.00731371
1.30762	8	5888	5910.19	-0.289227	0.00517402
1.31019	11	5989	5898.7	1.16688	0.0199226
1.31276	7	5918	5887.21	0.400229	0.0209439
1.31533	6	5910	5875.75	0.445488	0.0406516
1.3179	4	5842	5864.35	-0.292389	-0.00411901
1.32047	5	5811	5853.03	-0.5514	-0.00567879
1.32304	4	5671	5841.74	-2.26723	0.00712542
1.3256	7	5872	5830.43	0.542507	-0.0221691
1.32817	7	5830	5819.13	0.142351	-0.0388373
1.33074	7	5814	5807.86	0.0804628	0.00572124
1.33331	11	5773	5796.64	-0.31118	-0.0134236
1.33588	1	5864	5785.49	1.02529	-0.0203127
1.33845	7	5745	5774.39	-0.387786	-0.0509327
1.34102	5	5805	5763.35	0.54668	-0.0219081
1.34359	7	5896	5752.36	1.87066	-0.0160305
1.34616	6	5789	5741.35	0.626313	-0.0157968
1.34873	6	5826	5730.35	1.25318	-0.00739546
1.35129	8	5692	5719.42	-0.363409	-0.000431787
1.35386	11	5728	5708.53	0.257252	0.0114326
1.35643	4	5712	5697.68	0.18942	-0.00508978
1.359	2	5717	5686.87	0.398493	-0.00146773
1.36157	8	5649	5676.12	-0.360846	-0.0174765
1.36414	1	5715	5665.44	0.655532	0.0100837
1.36671	3	5632	5654.74	-0.30306	-0.00324144
1.36928	4	5617	5644.01	-0.360426	-0.0137857
1.37185	4	5629	5633.35	-0.0580067	-0.0402023
1.37442	6	5510	5622.71	-1.51837	-0.0406199
1.37698	7	5619	5612.07	0.0924973	0.0109705
1.37955	5	5586	5601.49	-0.207243	-0.0109029
1.38212	2	5697	5590.96	1.40488	-0.00809671
1.38469	0	5478	5580.5	-1.38482	-0.0166903
1.38726	5	5532	5570.09	-0.512083	-0.0368442
1.38983	2	5634	5559.69	0.989944	0.00848056
1.3924	5	5627	5549.28	1.03608	-0.00576239
1.39497	4	5572	5538.87	0.443887	-0.00130782
1.39754	5	5511	5528.52	-0.235971	0.0149265
1.40011	4	5546	5518.22	0.373	-0.028908
1.40267	3	5612	5507.97	1.38872	-0.00608924
1.40524	6	5413	5497.76	-1.15207	-0.0171793
1.40781	4	5519	5487.59	0.422792	-0.0233936
1.41038	5	5385	5477.45	-1.25979	0.000468877
1.41295	3	5532	5467.32	0.869582	-0.00439926
1.41552	9	5499	5457.25	0.562988	0.00831611
1.41809	4	5417	5447.22	-0.410579	0.00367865
1.42066	6	5342	5437.21	-1.3026	-0.00718209
1.42323	6	5463	5427.23	0.484013	0.00958974
1.4258	6	5339	5417.31	-1.07179	-0.032002
1.42836	7	5457	5407.43	0.670975	0.00510847
1.43093	11	5425	5397.56	0.372489	0.000509043
1.4335	3	5459	5387.74	0.964461	0.025221
1.43607	5	5353	5377.95	-0.340996	-0.000384839
1.43864	3	5291	5368.21	-1.06145	-0.0225627
1.44121	2	5283	5358.53	-1.0392	0.018968
1.44378	6	5364	5348.84	0.207015	-0.00334808
1.44635	4	5342	5339.12	0.0393557	-0.0102894
1.44892	7	5207	5329.43	-1.69669	-0.0104973
1.45149	8	5447	5319.75	1.7241	0.0208692
1.45405	5	5297	5310.14	-0.180545	-0.0324277
1.45662	1	5229	5300.58	-0.989813	0.0457518
1.45919	6	5246	5291.06	-0.622125	0.0289978
1.46176	4	5267	5281.6	-0.201242	0.0124199
1.46433	8	5310	5272.14	0.519495	-0.0104522
1.4669	3	5344	5262.66	1.11275	-0.0267286
1.46947	4	5233	5253.21	-0.279397	0.0158812
1.47204	4	5317	5243.83	1.00348	0.0359729
1.47461	7	5211	5234.49	-0.325434	0.0191278
1.47718	5	5131	5225.17	-1.3146	0.000771001
1.47974	9	5104	5215.84	-1.56541	-0.0293053
1.48231	3	5309	5206.55	1.40605	-0.00330108
1.48488	5	5160	5197.32	-0.519576	0.000445697
1.48745	8	5359	5188.14	2.33403	-0.0353193
1.49002	3	5154	5178.99	-0.348116	0.00412305
1.49259	7	5183	5169.84	0.18273	0.0253625
1.49516	5	5218	5160.7	0.793173	0.00351715
1.49773	4	5107	5151.63	-0.624522	-0.0305368
1.5003	2	5144	5142.56	0.0200223	-0.0068456
1.50287	5	5089	5133.52	-0.624119	0.008571
1.50543	5	5017	5124.52	-1.51798	0.00945501
1.508	2	5105	5115.51	-0.147135	-0.00426003
1.51057	5	5117	5106.51	0.146655	0.00974434
1.51314	6	5101	5097.55	0.0482803	-0.0211658
1.51571	6	5121	5088.64	0.452185	-0.019475
1.51828	3	5094	5079.73	0.199911	-0.0317556
1.52085	5	5011	5070.86	-0.84561	-0.0217264
1.52342	5	4961	5062.05	-1.43469	-0.00421934
1.52599	3	5082	5053.27	0.402978	-0.00647179
1.52856	6	5165	5044.49	1.67682	0.0455322
1.53112	8	5054	5035.73	0.256972	0.0397878
1.53369	1	5070	5027.01	0.603748	0.0212485
1.53626	4	5108	5018.3	1.25506	-0.0132577
1.53883	1	5001	5009.64	-0.122164	-0.00184325
1.5414	3	4951	5001.04	-0.711097	0.000708159
1.54397	5	5083	4992.4	1.27071	-0.00251971
1.54654	1	4891	4983.77	-1.32646	0.007142
1.54911	2	4976	4975.15	0.0120235	0.00498169
1.55168	3	5050	4966.57	1.17406	-0.0119537
1.55425	5	4991	4958.04	0.466544	-0.0249979
1.55681	3	4960	4949.52	0.148875	0.016827
1.55938	4	4996	4940.99	0.778205	0.00296335
1.56195	2	5002	4932.52	0.982337	-0.0319744
1.56452	3	4757	4924.11	-2.42286	-0.0268129
1.56709	7	4926	4915.71	0.146584	0.00361023
1.56966	3	4977	4907.33	0.987542	-0.0245568
1.57223	3	4932	4898.96	0.470439	0.00539854
1.5748	5	4901	4890.62	0.148248	0.0127387
1.57737	2	5002	4882.35	1.69178	0.0346302
1.57994	4	4780	4874.09	-1.36092	0.00409557
1.5825	3	4686	4865.83	-2.62696	0.0113334
1.58507	4	4766	4857.6	-1.32686	-0.0344821
1.58764	7	4814	4849.39	-0.510062	-0.00102969
1.59021	1	4814	4841.2	-0.391966	0.00820449
1.59278	3	4866	4833.03	0.47259	0.0182409
1.59535	5	4720	4824.91	-1.52697	0.00860307
1.59792	7	4799	4816.83	-0.257382	0.00466744
1.60049	3	4864	4808.74	0.792341	0.0473763
1.60306	6	4857	4800.65	0.808578	-0.0191598
1.60563	3	4798	4792.62	0.0776117	-0.0241837
1.60819	1	4715	4784.65	-1.01437	-0.00672432
1.61076	5	4711	4776.68	-0.956989	0.0106138
1.61333	1	4650	4768.73	-1.74116	0.0335981
1.6159	3	4773	4760.79	0.176776	0.0187609
1.61847	3	4786	4752.83	0.47948	0.00962803
1.62104	2	4806	4744.91	0.881163	-0.00471735
1.62361	0	4761	4737.02	0.347607	0.00550147
1.62618	5	4703	4729.13	-0.381029	-0.0238035
1.62875	2	4622	4721.28	-1.46038	-0.0556408
1.63132	5	4770	4713.45	0.818852	0.0311262
1.63388	3	4648	4705.61	-0.845035	-0.035215
1.63645	2	4660	4697.83	-0.554186	-0.00500777
1.63902	6	4713	4690.09	0.333718	0.0120049
1.64159	8	4742	4682.37	0.865867	-0.0256497
1.64416	2	4626	4674.68	-0.71573	-0.00366821
1.64673	3	4505	4666.99	-2.41342	-0.0289623
1.6493	3	4768	4659.36	1.5734	-0.0292937
1.65187	3	4708	4651.79	0.819231	0.00183667
1.65444	3	4573	4644.19	-1.0528	0.0153247
1.65701	4	4632	4636.58	-0.0673102	-0.0249768
1.65957	4	4696	4629	0.977754	0.00673955
1.66214	3	4631	4621.44	0.140547	-0.025443
1.66471	1	4628	4613.9	0.207286	-0.0320583
1.66728	3	4549	4606.39	-0.850959	-0.0323251
1.66985	6	4689	4598.92	1.31552	-0.0193515
1.67242	6	4603	4591.45	0.170287	0.0365496
1.67499	3	4636	4583.97	0.764153	0.00641727
1.67756	3	4605	4576.53	0.4196	-0.00920814
1.68013	3	4580	4569.15	0.160274	-0.00909326
1.6827	6	4632	4561.82	1.03116	-5.05257e-05
1.68526	3	4587	4554.47	0.480254	-0.0348721
1.68783	3	4565	4547.12	0.26464	-0.028178
1.6904	3	4580	4539.79	0.594106	-0.0296369
1.69297	9	4571	4532.51	0.56924	-0.0151699
1.69554	0	4509	4525.25	-0.24197	-0.0198749
1.69811	3	4438	4517.97	-1.20048	-0.00341584
1.70068	6	4531	4510.74	0.301052	-0.0432772
1.70325	4	4515	4503.56	0.170217	-0.0319291
1.70582	4	4569	4496.37	1.07454	-0.0616562
1.70839	4	4574	4489.15	1.25452	0.0112477
1.71095	6	4476	4482.02	-0.0899157	0.018628
1.71352	2	4385	4474.9	-1.35762	-0.00828778
1.71609	3	4403	4467.79	-0.976362	1.17992e-05
1.71866	4	4499	4460.7	0.571054	-0.0134167
1.72123	4	4407	4453.64	-0.702561	-0.0230186
1.7238	4	4408	4446.58	-0.581037	-0.0175246
1.72637	6	4531	4439.51	1.35915	0.0303757
1.72894	3	4404	4432.49	-0.429252	0.0170428
1.73151	4	4539	4425.49	1.68484	0.0305352
1.73408	5	4308	4418.52	-1.68377	-0.0514652
1.73664	2	4412	4411.58	0.00639546	-0.0147702
1.73921	6	4317	4404.64	-1.33385	-0.019558
1.74178	3	4472	4397.71	1.1109	-0.0419589
1.74435	6	4346	4390.81	-0.679743	-0.0353206
1.74692	7	4429	4383.92	0.677423	-0.0141204
1.74949	7	4412	4377.05	0.526148	-0.0305478
1.75206	2	4312	4370.21	-0.886487	-0.0053016
1.75463	3	4432	4363.4	1.03045	-0.0271801
1.7572	4	4401	4356.64	0.668645	-0.019835
1.75977	5	4325	4349.9	-0.378606	-0.0199114
1.76233	5	4362	4343.12	0.285869	-0.00309217
1.7649	5	4381	4336.33	0.674905	-0.0182976
1.76747	4	4310	4329.58	-0.29821	-0.013568
1.77004	1	4187	4322.87	-2.09971	0.0174629
1.77261	5	4258	4316.18	-0.891612	-0.0108655
1.77518	6	4366	4309.51	0.854895	0.00258279
1.77775	3	4293	4302.84	-0.150216	0.0226665
1.78032	5	4308	4296.16	0.180433	0.0103832
1.78289	1	4300	4289.51	0.159945	0.0194476
1.78546	2	4317	4282.92	0.518655	-0.0100509
1.78802	4	4312	4276.33	0.543167	0.00948793
1.79059	5	4270	4269.75	0.00387067	0.0240229
1.79316	6	4345	4263.15	1.24166	-0.0217885
1.79573	1	4254	4256.56	-0.039251	-0.0093929
1.7983	6	4269	4250.02	0.290543	-0.0128135
1.80087	1	4222	4243.52	-0.33124	0.0297173
1.80344	2	4246	4237.05	0.137294	-0.0213996
1.80601	9	4055	4230.57	-2.75706	-0.00924118
1.80858	2	4144	4224.1	-1.24424	7.64724e-05
1.81115	3	4186	4217.63	-0.488905	0.00422608
1.81371	3	4231	4211.17	0.304854	-0.0297638
1.81628	2	4141	4204.8	-0.991372	-0.0164769
1.81885	6	4151	4198.42	-0.736049	-0.0223385
1.82142	1	4312	4192.02	1.82717	0.00773019
1.82399	5	4134	4185.63	-0.803054	-0.0383762
1.82656	3	4120	4179.27	-0.923332	0.0188958
1.82913	5	4108	4172.94	-1.0132	-0.013079
1.8317	6	4208	4166.62	0.637928	-0.0322442
1.83427	4	4081	4160.31	-1.24148	0.012725
1.83684	5	4194	4154.03	0.617157	-0.0016955
1.8394	5	4264	4147.78	1.77982	-0.0162407
1.84197	3	4099	4141.56	-0.664819	0.00202421
1.84454	3	4134	4135.35	-0.0210437	-0.0173888
1.84711	5	4094	4129.15	-0.549367	-0.0507461
1.84968	2	4094	4122.97	-0.45274	-0.0214842
1.85225	5	4065	4116.78	-0.812123	-0.0272912
1.85482	4	4027	4110.59	-1.31729	-0.0191186
1.85739	3	4121	4104.44	0.25798	-0.0114157
1.85996	3	4218	4098.29	1.8432	-0.00809183
1.86253	2	4064	4092.17	-0.441823	0.0151538
1.86509	5	4003	4086.07	-1.31293	-0.0127636
1.86766	2	3969	4079.97	-1.76139	-0.0197759
1.87023	5	4075	4073.87	0.0176846	0.00428385
1.8728	4	4121	4067.79	0.828926	0.00930232
1.87537	4	4094	4061.74	0.504247	-0.0203526
1.87794	4	4037	4055.7	-0.294318	-0.0207423
1.88051	1	4088	4049.69	0.599256	0.0142358
1.88308	5	4000	4043.7	-0.690941	-0.0246415
1.88565	6	4038	4037.72	0.00439909	0.0145869
1.88822	2	4046	4031.75	0.224051	0.0132001
1.89078	7	4042	4025.77	0.255332	0.025876
1.89335	4	4111	4019.82	1.42205	0.014399
1.89592	2	3956	4013.93	-0.92099	0.0116552
1.89849	7	4141	4008.02	2.06645	-0.0231347
1.90106	2	4061	4002.15	0.923525	-0.0108463
1.90363	4	4048	3996.29	0.812756	-0.0172531
1.9062	1	3919	3990.41	-1.14071	0.0149157
1.90877	4	4022	3984.57	0.590164	0.0026341
1.91134	2	4123	3978.74	2.24664	0.0132984
1.91391	6	4020	3972.9	0.742886	-0.017558
1.91647	1	4082	3967.06	1.799	-0.00624525
1.91904	3	3958	3961.24	-0.0515231	-0.00217555
1.92161	6	3991	3955.45	0.562717	-0.005282
1.92418	1	3973	3949.69	0.369799	0.0056726
1.92675	3	3980	3943.93	0.571788	0.0207306
1.92932	9	3978	3938.17	0.631566	0.0321156
1.93189	3	3972	3932.46	0.627425	-0.000539238
1.93446	7	3968	3926.74	0.655069	0.02928
1.93703	4	4081	3921.02	2.50424	0.0225589
1.9396	1	4047	3915.39	2.06881	0.0127472
1.94216	3	3996	3909.77	1.36416	-0.00655796
1.94473	5	3933	3904.14	0.460161	0.00453684
1.9473	9	3871	3898.52	-0.442364	-0.0182934
1.94987	3	3944	3892.86	0.814266	0.00611358
1.95244	1	3834	3887.22	-0.85945	0.0105887
1.95501	4	3860	3881.63	-0.348212	-0.00127329
1.95758	2	3877	3876.11	0.0142252	-0.0430374
1.96015	1	3831	3870.57	-0.639305	-0.00675536
1.96272	0	3972	3864.97	1.69821	0.0278047
1.96529	7	4035	3859.4	2.76441	-0.0245569
1.96785	1	3796	3853.85	-0.938879	-0.0163018
1.97042	3	3928	3848.27	1.27207	-0.00511075
1.97299	0	3834	3842.72	-0.140765	0.0124026
1.97556	5	3900	3837.23	1.00517	0.00149212
1.97813	2	3853	3831.75	0.342322	-0.0105736
1.9807	3	3844	3826.25	0.286259	-0.0639702
1.98327	1	3832	3820.76	0.181554	-0.0185084
1.98584	1	3894	3815.31	1.26106	-0.0150513
1.98841	2	3846	3809.88	0.582435	0.0173212
1.99098	4	3861	3804.45	0.910142	0.0247778
1.99354	5	3772	3799.01	-0.439823	-0.0011324
1.99611	1	3748	3793.58	-0.744466	0.00576964
1.99868	3	3753	3788.17	-0.574089	-0.00795001
2.00125	5	3688	3782.81	-1.5612	0.0226545
2.00382	0	3913	3777.48	2.16642	-0.000399717
2.00639	3	3718	3772.13	-0.887789	-0.0336644
2.00896	4	3729	3766.79	-0.618852	-0.0139048
2.01153	5	3743	3761.49	-0.302175	-0.0164623
2.0141	6	3792	3756.17	0.581933	-0.020893
2.01667	2	3830	3750.85	1.27899	0.0156408
2.01923	2	3825	3745.58	1.28414	0.00689714
2.0218	4	3752	3740.35	0.190219	0.00242914
2.02437	6	3686	3735.14	-0.809359	-0.0193662
2.02694	2	3765	3729.9	0.571988	0.00418879
2.02951	3	3644	3724.65	-1.33601	-0.0250394
2.03208	2	3733	3719.43	0.222034	0.000879761
2.03465	2	3812	3714.26	1.58302	-0.0118982
2.03722	4	3673	3709.08	-0.595293	-0.00504088
2.03979	4	3828	3703.88	2.00611	-0.00757166
2.04236	7	3730	3698.69	0.512628	0.015876
2.04492	2	3736	3693.51	0.695118	-0.00226219
2.04749	2	3658	3688.37	-0.502079	-0.0238101
2.05006	3	3756	3683.26	1.18693	-0.0350851
2.05263	5	3641	3678.18	-0.616203	-0.00700644
2.0552	2	3720	3673.09	0.769158	0.00431874
2.05777	7	3687	3667.96	0.313511	-0.0102501
2.06034	3	3588	3662.87	-1.24987	0.00266268
2.06291	3	3627	3657.81	-0.511513	-0.0232338
2.06548	2	3653	3652.75	0.00410401	-0.0157667
2.06805	3	3640	3647.73	-0.128131	0.00159914
2.07061	2	3781	3642.72	2.24885	0.0091895
2.07318	3	3599	3637.68	-0.644784	-0.0222645
2.07575	2	3622	3632.65	-0.176918	0.0144437
2.07832	5	3597	3627.63	-0.51065	0.00554852
2.08089	2	3764	3622.62	2.30447	-0.00961522
2.08346	7	3664	3617.62	0.766213	0.0277363
2.08603	3	3732	3612.64	1.95383	0.0190033
2.0886	2	3668	3607.69	0.995839	-0.0167125
2.09117	2	3696	3602.75	1.53383	0.0091251
2.09374	4	3688	3597.85	1.48452	0.0170832
2.0963	4	3708	3592.95	1.8894	0.0146735
2.09887	3	3642	3588.02	0.894545	-0.00210974
2.10144	3	3686	3583.09	1.69506	0.0201965
2.10401	0	3585	3578.2	0.113632	-0.0142989
2.10658	2	3579	3573.33	0.0947633	-0.0306664
2.10915	3	3456	3568.47	-1.91309	0.0146144
2.11172	1	3608	3563.6	0.739226	0.00619877
2.11429	4	3553	3558.71	-0.0958057	0.00996304
2.11686	3	3551	3553.84	-0.0475906	0.0170036
2.11943	3	3632	3549	1.37729	-0.0284423
2.12199	4	3557	3544.16	0.215267	-0.0268256
2.12456	4	3515	3539.35	-0.410741	-0.0108436
2.12713	1	3585	3534.57	0.842312	0.0139401
2.1297	1	3589	3529.79	0.988413	0.00436115
2.13227	5	3521	3525.03	-0.067863	0.028772
2.13484	4	3650	3520.28	2.14714	0.00583016
2.13741	2	3541	3515.51	0.42837	-0.0307249
2.13998	4	3526	3510.73	0.257116	-0.000587096
2.14255	3	3621	3506.01	1.91095	-0.00429676
2.14512	2	3567	3501.31	1.09981	0.0200399
2.14768	0	3468	3496.6	-0.485734	0.0116051
2.15025	4	3497	3491.91	0.0861205	0.0381066
2.15282	2	3468	3487.22	-0.326451	0.0325278
2.15539	2	3479	3482.53	-0.0598151	-0.0379878
2.15796	7	3409	3477.82	-1.17871	0.00155932
2.16053	2	3569	3473.15	1.60446	-0.00771011
2.1631	3	3454	3468.5	-0.246651	-0.0504244
2.16567	3	3476	3463.85	0.206079	0.00275445
2.16824	2	3490	3459.26	0.520386	-0.0204064
2.17081	1	3473	3454.66	0.311132	0.00858186
2.17337	3	3435	3450.05	-0.256771	-0.02301
2.17594	2	3529	3445.45	1.40644	0.00754943
2.17851	2	3488	3440.85	0.798386	0.00445713
2.18108	2	3365	3436.24	-1.22812	-0.00834505
2.18365	2	3436	3431.66	0.0740784	0.00456561
2.18622	2	3506	3427.09	1.33267	-0.00345297
2.18879	3	3377	3422.53	-0.783417	0.0437634
2.19136	3	3463	3417.97	0.765177	0.00792974
2.19393	2	3415	3413.43	0.0269174	-0.00339688
2.1965	1	3431	3408.9	0.377381	0.0173153
2.19906	3	3390	3404.38	-0.247052	-0.0416129
2.20163	1	3343	3399.89	-0.98394	-0.0239452
2.2042	3	3363	3395.39	-0.558559	-0.0570881
2.20677	1	3491	3390.89	1.69437	-0.0109663
2.20934	3	3415	3386.4	0.489338	0.00435219
2.21191	1	3293	3381.93	-1.54971	0.0571207
2.21448	2	3355	3377.47	-0.387852	-0.00177081
2.21705	1	3400	3373.01	0.462858	-0.0196749
2.21962	4	3432	3368.57	1.08279	-0.00499557
2.22219	2	3353	3364.13	-0.192213	0.000286475
2.22475	4	3417	3359.69	0.98034	0.0220528
2.22732	4	3488	3355.27	2.24736	0.0133028
2.22989	3	3424	3350.88	1.24961	-0.00428416
2.23246	1	3410	3346.5	1.08736	-0.00109646
2.23503	7	3327	3342.14	-0.262506	-0.00901634
2.2376	4	3455	3337.8	1.99385	0.0036155
2.24017	1	3359	3333.46	0.440753	-0.000574558
2.24274	3	3266	3329.1	-1.10412	0.00810438
2.24531	0	3449	3324.79	2.11491	-0.0137874
2.24788	1	3203	3320.51	-2.07633	-0.0251738
2.25044	1	3292	3316.18	-0.421455	-0.0110229
2.25301	4	3238	3311.85	-1.29782	0.00626075
2.25558	0	3397	3307.52	1.53531	0.00497825
2.25815	2	3285	3303.18	-0.317155	0.00892526
2.26072	0	3346	3298.87	0.814839	-0.0279219
2.26329	1	3289	3294.59	-0.097448	-0.012412
2.26586	2	3304	3290.31	0.238209	-0.0404749
2.26843	2	3259	3286.02	-0.473303	-0.0126585
2.271	1	3352	3281.74	1.21358	-0.0410315
2.27357	1	3231	3277.46	-0.817406	-0.00276037
2.27613	1	3322	3273.22	0.846386	-0.000174296
2.2787	4	3257	3268.99	-0.210045	0.0191754
2.28127	4	3310	3264.76	0.786413	0.0103165
2.28384	3	3220	3260.52	-0.714127	0.0352023
2.28641	3	3332	3256.31	1.31132	-0.00503834
2.28898	4	3238	3252.13	-0.248326	0.0167483
2.29155	4	3274	3247.99	0.45463	0.00898876
2.29412	8	3436	3243.84	3.27824	0.02055
2.29669	4	3246	3239.69	0.11075	0.00646256
2.29926	1	3334	3235.56	1.70488	-0.018505
2.30182	5	3218	3231.45	-0.237145	-0.00544217
2.30439	7	3326	3227.39	1.70987	-0.0552512
2.30696	1	3258	3223.31	0.607669	-0.0498426
2.30953	3	3292	3219.19	1.26903	-0.015702
2.3121	2	3324	3215.09	1.88896	-0.0330864
2.31467	1	3317	3211.05	1.83963	0.0152411
2.31724	2	3150	3206.97	-1.01506	-0.0264573
2.31981	0	3181	3202.87	-0.387722	-0.0354183
2.32238	2	3190	3198.78	-0.155419	-0.0365125
2.32495	1	3195	3194.68	0.0056193	-0.0454474
2.32751	1	3193	3190.59	0.0425749	0.00459407
2.33008	2	3094	3186.51	-1.6631	-0.00631373
2.33265	5	3106	3182.43	-1.37147	0.0160076
2.33522	2	3177	3178.38	-0.0244119	-0.0217264
2.33779	2	3267	3174.32	1.62148	-0.00192799
2.34036	2	2966	3170.29	-3.75114	-0.00690627
2.34293	2	3142	3166.31	-0.433611	-0.027265
2.3455	4	3247	3162.32	1.48607	-0.00844383
2.34807	1	3139	3158.32	-0.344771	0.0279532
2.35064	2	3200	3154.32	0.807528	0.0237382
2.3532	2	3125	3150.34	-0.453223	-0.017912
2.35577	3	3210	3146.38	1.12297	-0.0254683
2.35834	7	3222	3142.41	1.40215	0.0353344
2.36091	1	3044	3138.44	-1.71168	-0.0522212
2.36348	3	3161	3134.48	0.471661	-0.0328187
2.36605	1	3087	3130.56	-0.783933	0.0160965
2.36862	1	3132	3126.68	0.0951317	0.00880382
2.37119	1	3149	3122.78	0.46732	-0.00368003
2.37376	1	3132	3118.85	0.234978	-0.00583393
2.37633	2	3161	3114.93	0.819494	-0.0211348
2.37889	1	3182	3110.99	1.25875	-0.0218313
2.38146	2	3135	3107.07	0.498793	-0.0468516
2.38403	2	3178	3103.16	1.32754	-0.00955937
2.3866	1	3194	3099.27	1.67621	0.00612248
2.38917	0	3117	3095.38	0.387187	0.0122655
2.39174	1	3195	3091.51	1.8309	-0.0797312
2.39431	1	3104	3087.65	0.293458	0.0509736
2.39688	3	3053	3083.79	-0.557171	0.0124518
2.39945	1	3104	3079.91	0.432348	-0.00616684
2.40202	0	3091	3076.05	0.268922	0.0101653
2.40458	7	3052	3072.21	-0.365781	-0.0249959
2.40715	2	3232	3068.39	2.87785	0.0465307
2.40972	3	3036	3064.57	-0.518598	0.00566107
2.41229	4	2967	3060.75	-1.72118	-0.0148059
2.41486	1	3018	3057	-0.709824	-0.0079714
2.41743	2	3206	3053.25	2.69774	0.0171167
2.42	6	3082	3049.48	0.585732	-0.00894214
2.42257	1	3153	3045.73	1.91031	-0.0135221
2.42514	1	3033	3041.97	-0.162822	-0.01536
2.42771	0	3057	3038.2	0.339955	-0.00894418
2.43027	3	3079	3034.49	0.802158	0.0143749
2.43284	1	3050	3030.76	0.348355	0.0239552
2.43541	1	3017	3027	-0.181979	0.00517815
2.43798	1	3007	3023.23	-0.296035	0.00593998
2.44055	2	2938	3019.5	-1.5036	-0.0368607
2.44312	1	3113	3015.78	1.74249	0.00663705
2.44569	3	3045	3012.05	0.597133	0.00715168
2.44826	3	3105	3008.33	1.73486	-0.011394
2.45083	3	3048	3004.63	0.785642	-0.00839648
2.4534	2	2914	3000.93	-1.61039	0.0296915
2.45596	6	3047	2997.26	0.901141	-0.0271017
2.45853	2	2991	2993.61	-0.0476719	-0.00469261
2.4611	3	3023	2989.96	0.600927	0.000955056
2.46367	5	2922	2986.32	-1.18983	-0.00121251
2.46624	4	2992	2982.71	0.169897	0.00831871
2.46881	2	2957	2979.09	-0.406293	-0.000665995
2.47138	4	3004	2975.47	0.520578	0.0081587
2.47395	2	3012	2971.88	0.731096	-0.0107339
2.47652	2	3021	2968.29	0.958953	0.0224675
2.47909	2	3024	2964.69	1.07856	0.00508663
2.48165	2	3018	2961.09	1.03588	-0.0133852
2.48422	2	3001	2957.5	0.794088	-0.0411956
2.48679	3	3007	2953.9	0.968431	0.0144095
2.48936	0	3011	2950.3	1.10622	-0.0230711
2.49193	2	2881	2946.71	-1.22423	-0.02019
2.4945	3	2981	2943.13	0.693552	0.0161341
2.49707	3	2949	2939.57	0.173707	0.0246
2.49964	1	3024	2935.99	1.60049	-0.0363415
2.50221	0	2913	2932.41	-0.359714	0.00390186
2.50478	0	2969	2928.88	0.736349	0.0204403
2.50734	5	2953	2925.35	0.508781	-0.0115358
2.50991	2	2990	2921.81	1.24707	0.0255452
2.51248	6	2956	2918.24	0.694436	0.000745708
2.51505	2	2971	2914.69	1.03309	0.00888195
2.51762	1	2950	2911.19	0.714565	0.024981
2.52019	0	2860	2907.72	-0.892226	0.0269152
2.52276	0	2904	2904.26	-0.00476604	0.00912514
2.52533	3	2944	2900.79	0.796339	0.0112009
2.5279	1	2862	2897.29	-0.659569	0.0223422
2.53047	0	3012	2893.77	2.15435	-0.00955144
2.53303	1	2864	2890.25	-0.490545	0.0159422
2.5356	1	2973	2886.78	1.58135	-0.0224869
2.53817	5	2994	2883.31	2.02295	0.0079778
2.54074	2	2908	2879.82	0.5225	-0.0107764
2.54331	0	2859	2876.35	-0.324412	-0.0176875
2.54588	0	2904	2872.89	0.57723	0.0133734
2.54845	5	2829	2869.49	-0.761188	-0.0101149
2.55102	4	2940	2866.08	1.36327	0.0261378
2.55359	0	2899	2862.63	0.675443	-0.0142649
2.55616	2	2742	2859.18	-2.23787	0.0365614
2.55872	1	2893	2855.8	0.691698	0.00520632
2.56129	3	2883	2852.44	0.56922	0.0213577
2.56386	2	2841	2849.03	-0.150746	0.0129728
2.56643	1	2781	2845.62	-1.22544	0.0109877
2.569	0	2903	2842.23	1.12789	0.0346547
2.57157	4	2896	2838.85	1.0619	-0.0286844
2.57414	1	2911	2835.49	1.39954	0.00828011
2.57671	2	2865	2832.11	0.614501	0.0281952
2.57928	2	2878	2828.72	0.91853	0.0157781
2.58185	2	2968	2825.37	2.61798	-0.039847
2.58441	2	2907	2822.03	1.57587	0.0150077
2.58698	5	2913	2818.69	1.74745	0.00574921
2.58955	0	2808	2815.35	-0.138743	-0.0240364
2.59212	0	2715	2812.02	-1.86205	-0.0132937
2.59469	2	2852	2808.71	0.810644	0.0253383
2.59726	1	2863	2805.42	1.0761	0.0132192
2.59983	3	2820	2802.11	0.336895	-0.024347
2.6024	3	2812	2798.77	0.249554	-0.0189024
2.60497	4	2873	2795.45	1.44684	-0.00677171
2.60754	2	2809	2792.15	0.317945	0.0618362
2.6101	1	2973	2788.87	3.377	-0.000201437
2.61267	2	2810	2785.61	0.460049	0.018921
2.61524	2	2769	2782.37	-0.254077	-0.0223904
2.61781	3	2774	2779.12	-0.0971301	-0.0135676
2.62038	3	2817	2775.84	0.775485	0.00342781
2.62295	1	2865	2772.57	1.72676	-0.00718014
2.62552	2	2701	2769.32	-1.31465	0.020939
2.62809	3	2763	2766.09	-0.058824	0.0189343
2.63066	3	2830	2762.87	1.26191	-0.0274022
2.63323	1	2777	2759.63	0.329575	-0.0392675
2.63579	3	2690	2756.4	-1.28018	0.0307313
2.63836	1	2963	2753.19	3.85448	-0.000201977
2.64093	0	2758	2749.99	0.152565	-0.0171245
2.6435	2	2781	2746.78	0.648971	0.0156115
2.64607	5	2698	2743.57	-0.877359	0.0409636
2.64864	1	2680	2740.37	-1.16607	-0.0151468
2.65121	3	2807	2737.14	1.31856	-0.0187364
2.65378	3	2768	2733.94	0.647301	0.00348049
2.65635	4	2863	2730.79	2.47081	0.0268117
2.65892	4	2644	2727.64	-1.62652	-0.00840886
2.66148	1	2791	2724.47	1.25935	-0.00607443
2.66405	3	2781	2721.33	1.13158	0.00163127
2.66662	4	2794	2718.2	1.43403	-0.00639908
2.66919	0	2759	2715.08	0.836162	-0.0081442
2.67176	1	2720	2711.94	0.154634	0.0158304
2.67433	3	2713	2708.8	0.0807092	0.0309534
2.6769	1	2656	2705.68	-0.964016	0.0139432
2.67947	3	2690	2702.54	-0.241777	-0.00948159
2.68204	1	2696	2699.39	-0.0652023	0.00755599
2.68461	4	2705	2696.26	0.16798	-0.0237267
2.68717	0	2682	2693.15	-0.215256	0.0132149
2.68974	1	2693	2690.04	0.0570808	-0.0010841
2.69231	0	2758	2686.94	1.35317	-0.0197076
2.69488	0	2747	2683.85	1.20493	0.0152284
2.69745	3	2794	2680.75	2.14255	0.0375513
2.70002	2	2770	2677.63	1.75505	0.00652396
2.70259	2	2662	2674.52	-0.242567	0.00390441
2.70516	1	2698	2671.41	0.512001	0.0191385
2.70773	1	2651	2668.33	-0.336638	-0.00659594
2.7103	4	2622	2665.28	-0.845237	-0.0266408
2.71286	4	2677	2662.22	0.2856	0.0222701
2.71543	1	2610	2659.16	-0.962228	-0.00865116
2.718	4	2649	2656.1	-0.137879	-0.00736185
2.72057	0	2655	2653.07	0.0373887	0.0122712
2.72314	1	2671	2650.07	0.404911	0.0129579
2.72571	0	2671	2647.05	0.463365	-0.00476102
2.72828	2	2693	2644.03	0.943576	-0.0016806
2.73085	0	2679	2641	0.734077	-0.0454288
2.73342	2	2530	2637.96	-2.14628	0.00628727
2.73599	1	2696	2634.92	1.17644	-0.0039419
2.73855	2	2699	2631.89	1.29176	0.0245723
2.74112	5	2592	2628.87	-0.724231	-0.00182732
2.74369	1	2612	2625.86	-0.271218	-0.00311751
2.74626	4	2582	2622.86	-0.804183	0.022612
2.74883	3	2666	2619.88	0.89321	-0.00151841
2.7514	1	2670	2616.93	1.02698	-0.00862837
2.75397	3	2566	2613.98	-0.947173	-0.0112995
2.75654	2	2608	2611.03	-0.0592704	0.00202035
2.75911	2	2664	2608.09	1.08329	0.0278118
2.76168	0	2605	2605.13	-0.0024778	0.0395844
2.76424	1	2672	2602.17	1.35084	-0.00989277
2.76681	5	2738	2599.23	2.652	-0.0135986
2.76938	1	2552	2596.28	-0.876585	-0.0447245
2.77195	2	2564	2593.32	-0.578993	-0.0143658
2.77452	0	2603	2590.36	0.247693	-0.00683085
2.77709	4	2642	2587.46	1.06114	0.0418686
2.77966	0	2591	2584.55	0.126733	0.00155891
2.78223	2	2630	2581.62	0.943433	-0.0208245
2.7848	2	2572	2578.69	-0.13185	0.0121754
2.78737	3	2634	2575.78	1.13441	0.0309254
2.78993	2	2585	2572.87	0.238542	-0.0236637
2.7925	2	2612	2569.96	0.822629	-0.0178752
2.79507	0	2482	2567.07	-1.70749	0.0142752
2.79764	1	2591	2564.19	0.526696	-0.00692828
2.80021	2	2604	2561.32	0.836446	-0.0528252
2.80278	0	2522	2558.43	-0.725506	-0.00179323
2.80535	3	2585	2555.54	0.579489	0.0186529
2.80792	0	2556	2552.64	0.0664136	0.0264314
2.81049	1	2613	2549.77	1.23701	-0.0075931
2.81306	0	2644	2546.89	1.88853	0.00197982
2.81562	0	2616	2544.03	1.40709	0.0157077
2.81819	0	2544	2541.17	0.0560809	0.0131121
2.82076	2	2589	2538.3	0.996423	-0.0140113
2.82333	4	2631	2535.43	1.86318	-0.0127207
2.8259	1	2562	2532.56	0.58164	0.0496775
2.82847	0	2562	2529.7	0.638194	0.000224794
2.83104	4	2480	2526.87	-0.941116	-0.037476
2.83361	2	2558	2524.07	0.67077	-0.0272695
2.83618	1	2502	2521.27	-0.385178	-0.0277735
2.83875	0	2488	2518.44	-0.610167	0.0064214
2.84131	2	2468	2515.64	-0.95893	0.0555889
2.84388	0	2478	2512.86	-0.700231	0.0286403
2.84645	0	2478	2510.05	-0.643825	0.00125697
2.84902	2	2460	2507.23	-0.952273	0.001802
2.85159	3	2599	2504.43	1.85507	0.0010209
2.85416	1	2519	2501.62	0.346202	0.0127778
2.85673	1	2507	2498.81	0.163507	0.0350135
2.8593	0	2366	2496.03	-2.67327	-0.044164
2.86187	1	2511	2493.28	0.353637	-0.0184692
2.86444	4	2455	2490.52	-0.716837	0.0148727
2.867	2	2507	2487.74	0.384643	0.0300953
2.86957	4	2629	2484.96	2.80926	0.010918
2.87214	4	2483	2482.19	0.0162369	-0.0104337
2.87471	0	2447	2479.46	-0.656276	0.0199427
2.87728	4	2494	2476.75	0.345429	-0.0227549
2.87985	3	2498	2474.04	0.479323	0.0119612
2.88242	2	2612	2471.35	2.75208	-0.0214011
2.88499	2	2560	2468.62	1.80606	0.0179785
2.88756	0	2494	2465.9	0.562604	0.00174289
2.89013	0	2478	2463.21	0.297067	-0.0154182
2.89269	4	2540	2460.51	1.57729	0.0120942
2.89526	2	2414	2457.79	-0.891319	-0.0392488
2.89783	1	2382	2455.06	-1.49696	-0.00611646
2.9004	2	2484	2452.33	0.635518	0.000920685
2.90297	4	2509	2449.64	1.18513	0.0154822
2.90554	0	2511	2446.96	1.27795	0.000386932
2.90811	1	2476	2444.27	0.637761	0.0132626
2.91068	1	2445	2441.58	0.0691536	0.0179807
2.91325	0	2420	2438.92	-0.384637	-0.0258942
2.91582	4	2444	2436.24	0.156914	0.00466765
2.91838	0	2517	2433.55	1.66344	-0.0260029
2.92095	1	2584	2430.86	3.01264	0.00941325
2.92352	0	2492	2428.18	1.27854	0.00593974
2.92609	3	2528	2425.52	2.03813	0.0193298
2.92866	1	2428	2422.87	0.104103	-0.0156019
2.93123	2	2429	2420.19	0.178659	-0.00863064
2.9338	5	2449	2417.53	0.635954	-0.00830101
2.93637	2	2501	2414.89	1.72193	-0.00665673
2.93894	1	2376	2412.25	-0.743753	-0.0210119
2.94151	1	2436	2409.63	0.53436	-0.0363162
2.94407	1	2322	2407.04	-1.76473	0.00663509
2.94664	1	2404	2404.44	-0.00900765	0.0080715
2.94921	2	2408	2401.81	0.126077	-0.0404441
2.95178	2	2361	2399.18	-0.785755	-0.0222707
2.95435	3	2460	2396.55	1.27924	-0.009245
2.95692	4	2551	2393.93	3.10984	-0.0625793
2.95949	1	2440	2391.32	0.985407	-0.0346295
2.96206	0	2409	2388.73	0.412922	-0.0120069
2.96463	1	2331	2386.16	-1.14248	0.00126882
2.9672	2	2377	2383.6	-0.135429	-0.0148421
2.96976	1	2415	2381.02	0.691406	-0.0409106
2.97233	0	2343	2378.41	-0.731576	-0.0170114
2.9749	1	2348	2375.81	-0.573922	-0.00861471
2.97747	3	2349	2373.23	-0.499973	-0.0276964
2.98004	2	2375	2370.65	0.089182	0.0181772
2.98261	1	2403	2368.06	0.712718	0.00370488
2.98518	1	2339	2365.48	-0.547574	0.00739103
2.98775	1	2363	2362.94	0.00132088	-0.0205811
2.99032	2	2410	2360.4	1.01041	-0.00172106
2.99289	0	2414	2357.84	1.14298	-0.0383802
2.99545	2	2402	2355.28	0.953206	0.00869587
2.99802	2	2291	2352.73	-1.2897	-0.0552577
3.00059	1	2358	2350.19	0.160861	-0.00427671
3.00316	1	2327	2347.64	-0.427913	-0.0276469
3.00573	2	2346	2345.1	0.0184786	0.0207209
3.0083	1	2368	2342.59	0.522241	-0.00724521
3.01087	1	2350	2340.06	0.20502	-0.0147485
3.01344	0	2381	2337.53	0.890785	0.0147522
3.01601	1	2301	2335.02	-0.709187	-0.0445896
3.01858	1	2325	2332.51	-0.155669	-0.0225825
3.02114	0	2384	2329.99	1.10623	-0.00679786
3.02371	2	2304	2327.46	-0.48881	-0.000110325
3.02628	1	2308	2324.95	-0.352747	-0.01162
3.02885	2	2380	2322.44	1.17986	-0.000307476
3.03142	0	2399	2319.93	1.6143	0.00222913
3.03399	0	2327	2317.44	0.198186	0.00669664
3.03656	0	2280	2314.96	-0.732151	0.0180717
3.03913	2	2306	2312.48	-0.134977	0.0229161
3.0417	0	2345	2309.99	0.722885	0.0102087
3.04427	0	2301	2307.49	-0.135362	-0.0243572
3.04683	2	2348	2305	0.887365	-0.00896381
3.0494	0	2293	2302.53	-0.199069	0.0292242
3.05197	0	2298	2300.06	-0.0430146	0.0124886
3.05454	1	2349	2297.58	1.06086	-0.0182248
3.05711	1	2250	2295.13	-0.95136	-0.00106098
3.05968	1	2326	2292.67	0.6911	0.0139903
3.06225	2	2476	2290.2	3.73395	0.0219426
3.06482	3	2337	2287.75	1.01884	0.00775337
3.06739	1	2234	2285.31	-1.08547	0.0263738
3.06996	0	2297	2282.87	0.294841	0.00578097
3.07252	2	2251	2280.45	-0.620727	-0.00545799
3.07509	1	2209	2278.05	-1.46914	0.0209933
3.07766	2	2339	2275.64	1.31017	0.00519755
3.08023	0	2209	2273.2	-1.36599	-0.0384088
3.0828	1	2197	2270.78	-1.57411	0.00546656
3.08537	0	2283	2268.38	0.306086	-0.0235601
3.08794	0	2288	2265.97	0.460556	0.00170235
3.09051	1	2240	2263.56	-0.497751	0.0552817
3.09308	4	2202	2261.14	-1.26033	0.0365582
3.09565	1	2276	2258.73	0.362065	-0.0274554
3.09821	2	2224	2256.31	-0.685105	-0.0207198
3.10078	1	2260	2253.91	0.128024	-0.00289158
3.10335	2	2316	2251.56	1.33908	-0.0189286
3.10592	1	2277	2249.2	0.582632	0.0279818
3.10849	0	2209	2246.82	-0.804781	-0.00299704
3.11106	1	2237	2244.45	-0.157602	-0.0451057
3.11363	2	2295	2242.09	1.1045	0.0091508
3.1162	2	2227	2239.72	-0.269542	0.00426811
3.11877	1	2195	2237.34	-0.90369	-0.0125161
3.12134	2	2321	2234.97	1.7858	0.0265572
3.1239	2	2210	2232.62	-0.481103	-0.0230805
3.12647	1	2173	2230.28	-1.22873	-0.0116136
3.12904	4	2121	2227.93	-2.32188	0.00559209
3.13161	3	2236	2225.59	0.220074	0.0258697
3.13418	1	2293	2223.26	1.45634	0.00226192
3.13675	5	2236	2220.93	0.318667	-0.030146
3.13932	1	2243	2218.63	0.514666	0.0316345
3.14189	2	2319	2216.33	2.13201	0.0382963
3.14446	2	2240	2214.02	0.548963	0.00881856
3.14703	2	2152	2211.73	-1.28749	-0.0388397
3.14959	2	2142	2209.43	-1.45692	-0.0146896
3.15216	2	2195	2207.11	-0.258524	-0.0372757
3.15473	1	2229	2204.81	0.512438	0.0101297
3.1573	2	2167	2202.51	-0.762724	0.0556459
3.15987	1	2192	2200.21	-0.17532	-0.0292966
3.16244	0	2173	2197.91	-0.534423	-0.00554843
3.16501	2	2155	2195.61	-0.874835	-0.0166733
3.16758	1	2167	2193.32	-0.565308	-0.00492424
3.17015	1	2266	2191.02	1.57516	-0.00373799
3.17272	1	2123	2188.71	-1.42613	0.0473478
3.17528	1	2109	2186.42	-1.68579	0.00456918
3.17785	2	2182	2184.14	-0.0457268	-0.024099
3.18042	0	2198	2181.85	0.344489	0.01759
3.18299	0	2255	2179.57	1.58852	0.0422439
3.18556	0	2134	2177.29	-0.9371	0.00117183
3.18813	2	2151	2175.02	-0.517988	0.00383207
3.1907	1	2146	2172.75	-0.577395	-0.0212261
3.19327	4	2199	2170.46	0.608645	0.034897
3.19584	2	2113	2168.18	-1.20037	-0.00654393
3.19841	2	2256	2165.92	1.89653	-0.0153111
3.20097	3	2209	2163.68	0.964288	0.0233037
3.20354	0	2155	2161.46	-0.139157	0.0236797
3.20611	0	2204	2159.25	0.95328	-0.00724716
3.20868	2	2194	2157.02	0.789462	-0.0289232
3.21125	1	2235	2154.8	1.69636	-0.00400364
3.21382	1	2170	2152.56	0.374319	0.000143618
3.21639	2	2062	2150.31	-1.94466	-0.00820937
3.21896	0	2116	2148.07	-0.697213	0.0203415
3.22153	2	2186	2145.85	0.858782	-0.017141
3.2241	1	2109	2143.62	-0.753907	0.00443762
3.22666	1	2132	2141.41	-0.20371	-0.0227749
3.22923	2	2135	2139.18	-0.0905632	0.0130997
3.2318	1	2149	2136.97	0.259522	-0.00948941
3.23437	2	2143	2134.76	0.177935	-0.0472132
3.23694	2	2166	2132.55	0.718642	0.0106114
3.23951	1	2020	2130.36	-2.45541	0.0234267
3.24208	3	2105	2128.16	-0.504854	-0.00517184
3.24465	2	2068	2125.97	-1.27485	-0.0371936
3.24722	1	2134	2123.79	0.220922	-0.0264529
3.24979	2	2183	2121.61	1.3139	0.0172935
3.25235	0	2080	2119.44	-0.864826	0.00144401
3.25492	0	2122	2117.28	0.102479	0.0113818
3.25749	3	2171	2115.1	1.19966	-0.0235225
3.26006	3	2130	2112.93	0.369915	0.00156593
3.26263	1	2072	2110.74	-0.851106	-0.00222984
3.2652	0	2181	2108.55	1.55137	-0.0436977
3.26777	1	2118	2106.39	0.252195	-0.014503
3.27034	1	2104	2104.26	-0.00573235	0.0268505
3.27291	2	2189	2102.11	1.85713	-0.0397117
3.27548	2	2078	2099.94	-0.4812	-0.0092345
3.27804	2	2087	2097.77	-0.235666	-0.0371709
3.28061	2	2116	2095.61	0.443237	-0.0117997
3.28318	1	2161	2093.47	1.45267	-0.0434803
3.28575	0	2030	2091.34	-1.36147	0.0327654
3.28832	0	2139	2089.22	1.07644	-0.03786
3.29089	1	2116	2087.09	0.628466	-0.0555661
3.29346	1	2106	2084.96	0.458583	0.00463031
3.29603	4	2127	2082.8	0.958307	0.00154996
3.2986	1	2086	2080.65	0.117151	-0.021598
3.30117	2	2162	2078.51	1.7956	0.00169975
3.30373	0	2042	2076.39	-0.76101	0.0130253
3.3063	0	2103	2074.3	0.625891	0.00179151
3.30887	3	2025	2072.2	-1.04898	-0.053602
3.31144	0	1983	2070.09	-1.95582	-0.0178461
3.31401	0	1996	2067.97	-1.61096	-0.00515322
3.31658	1	2043	2065.84	-0.505425	-0.00658201
3.31915	0	2076	2063.75	0.268917	0.0270856
3.32172	0	1998	2061.65	-1.42387	-0.0273876
3.32429	3	2073	2059.52	0.295959	0.0274598
3.32686	2	2075	2057.42	0.386019	-0.00177147
3.32942	0	2024	2055.31	-0.695902	0.0131052
3.33199	0	2053	2053.2	-0.00444528	0.0413369
3.33456	0	2095	2051.13	0.958471	-0.0271509
3.33713	2	2006	2049.07	-0.961656	-0.0172376
3.3397	3	2042	2046.98	-0.110305	-0.024428
3.34227	0	2019	2044.88	-0.57603	-0.0256404
3.34484	1	2054	2042.79	0.247372	-0.0106254
3.34741	1	1976	2040.72	-1.45602	0.000811469
3.34998	3	2077	2038.68	0.840781	-0.0402347
3.35255	1	2017	2036.62	-0.436885	0.00863305
3.35511	3	2084	2034.55	1.08329	-0.0375946
3.35768	0	2040	2032.49	0.166293	-0.0376807
3.36025	2	1999	2030.45	-0.703448	-0.0515766
3.36282	1	2066	2028.42	0.826865	0.00420862
3.36539	1	1966	2026.38	-1.36179	0.0378453
3.36796	3	1973	2024.34	-1.15576	0.0169415
3.37053	1	2043	2022.29	0.458179	-0.0325187
3.3731	0	2018	2020.25	-0.0501301	-0.0155219
3.37567	1	2000	2018.21	-0.407261	0.0345673
3.37824	1	2038	2016.2	0.483003	-0.0325478
3.3808	0	2041	2014.17	0.59382	-0.00235836
3.38337	1	1957	2012.13	-1.24616	0.0216917
3.38594	0	2060	2010.09	1.09969	-0.0182955
3.38851	0	1983	2008.06	-0.562724	-0.0117697
3.39108	0	1965	2006.02	-0.925465	0.0154786
3.39365	1	2027	2003.99	0.510992	0.0312355
3.39622	2	1987	2001.96	-0.335714	0.00634774
3.39879	1	2076	1999.93	1.66954	0.0140336
3.40136	3	2066	1997.9	1.49821	-0.00452366
3.40393	4	1947	1995.89	-1.10797	0.000350334
3.40649	1	1901	1993.9	-2.13063	-0.00474129
3.40906	1	1958	1991.91	-0.76628	-0.00379318
3.41163	2	1994	1989.94	0.0909987	-0.00859482
3.4142	1	1946	1987.99	-0.95183	-0.0307151
3.41677	0	1946	1986.02	-0.907145	-0.0186469
3.41934	1	2038	1984.02	1.19561	0.0141214
3.42191	0	2062	1982.04	1.76079	-0.0183558
3.42448	0	1901	1980.06	-1.81332	0.00234004
3.42705	2	1949	1978.07	-0.658368	-0.0270619
3.42962	0	1932	1976.07	-1.0027	-0.0167886
3.43218	1	1966	1974.08	-0.182265	-0.00788057
3.43475	0	1984	1972.09	0.26738	0.00237968
3.43732	2	1970	1970.12	-0.00269802	0.00610527
3.43989	0	2054	1968.15	1.89426	0.00923724
3.44246	1	1957	1966.17	-0.207394	0.0135337
3.44503	2	1943	1964.2	-0.481051	0.00891807
3.4476	0	2017	1962.25	1.21916	-0.00845699
3.45017	4	2000	1960.29	0.887994	-0.0328746
3.45274	1	2049	1958.33	2.00308	0.0156142
3.45531	2	1887	1956.39	-1.59729	0.000281907
3.45787	0	1991	1954.44	0.819312	-0.0269792
3.46044	4	1960	1952.52	0.168958	0.0455916
3.46301	0	2026	1950.6	1.67506	0.0201923
3.46558	4	1955	1948.67	0.143176	-0.0447423
3.46815	2	1936	1946.73	-0.243938	-0.0296911
3.47072	1	1871	1944.82	-1.70655	-0.0252785
3.47329	1	1926	1942.9	-0.385129	0.0246833
3.47586	1	1910	1941	-0.709216	-0.0261226
3.47843	3	1895	1939.1	-1.01306	-0.0671824
3.481	2	1886	1937.18	-1.17849	-0.00191888
3.48356	1	1975	1935.25	0.894398	0.04185
3.48613	1	1952	1933.33	0.422527	-0.0415384
3.4887	1	1937	1931.44	0.126429	-0.0160592
3.49127	0	1944	1929.55	0.327834	-0.0081531
3.49384	2	1911	1927.64	-0.380614	0.0333837
3.49641	1	1833	1925.73	-2.16581	-0.0330053
3.49898	1	1922	1923.81	-0.0413708	0.0175909
3.50155	0	1884	1921.9	-0.87314	0.00606332
3.50412	4	1904	1920	-0.36664	0.00377157
3.50669	2	1916	1918.11	-0.0481425	-0.0113444
3.50925	1	1906	1916.21	-0.233802	0.0145316
3.51182	2	2004	1914.31	2.00357	0.012157
3.51439	0	1818	1912.44	-2.21499	-0.0352859
3.51696	4	1871	1910.59	-0.915251	-0.0133309
3.51953	3	1835	1908.71	-1.72077	0.0132314
3.5221	1	1998	1906.83	2.03955	-0.0251113
3.52467	0	1905	1904.95	0.0010516	-0.0283544
3.52724	3	1884	1903.1	-0.440085	-0.00647892
3.52981	1	1941	1901.27	0.901774	-0.0203035
3.53238	2	1938	1899.41	0.876634	0.00155523
3.53494	1	1842	1897.53	-1.29377	0.00370491
3.53751	1	1855	1895.67	-0.944227	0.00646862
3.54008	1	1874	1893.82	-0.457793	-0.0317737
3.54265	3	1886	1891.96	-0.137302	0.0121785
3.54522	1	1926	1890.11	0.817853	-0.0249199
3.54779	2	2022	1888.25	2.97451	0.0207002
3.55036	1	1923	1886.39	0.834797	-0.0299131
3.55293	4	1901	1884.56	0.377084	0.0453913
3.5555	0	1973	1882.73	2.03237	-0.0168051
3.55807	0	1827	1880.88	-1.26066	0.0255329
3.56063	2	1910	1879.05	0.708137	-0.0348749
3.5632	0	1854	1877.24	-0.539668	-0.0165501
3.56577	1	1774	1875.41	-2.40761	0.00256648
3.56834	2	1850	1873.55	-0.547479	0.0371711
3.57091	1	1907	1871.71	0.808111	-0.0295008
3.57348	2	1920	1869.87	1.14397	0.0159725
3.57605	3	1877	1868.04	0.206901	-0.0143228
3.57862	2	1849	1866.22	-0.400428	-0.0239983
3.58119	1	1808	1864.4	-1.32648	-0.00433388
3.58376	1	1815	1862.59	-1.11716	-0.0398757
3.58632	2	1909	1860.8	1.10306	-0.00183481
3.58889	1	1883	1859.01	0.552782	-0.0120788
3.59146	1	1853	1857.2	-0.097633	0.0110825
3.59403	1	1857	1855.39	0.0373863	0.0369226
3.5966	1	1845	1853.59	-0.199906	0.018845
3.59917	0	1859	1851.78	0.167341	0.0149758
3.60174	4	1863	1849.98	0.301711	-0.0158346
3.60431	0	1795	1848.17	-1.25504	-0.00759893
3.60688	0	1773	1846.37	-1.74242	-0.0437876
3.60945	0	1854	1844.56	0.219124	0.0147116
3.61201	1	1901	1842.79	1.33505	-0.0199247
3.61458	1	1861	1841.01	0.463371	0.0103964
3.61715	1	1899	1839.2	1.37231	0.0451941
3.61972	0	1875	1837.39	0.868563	-0.0213718
3.62229	2	1849	1835.6	0.311699	-0.0342756
3.62486	1	1914	1833.82	1.83281	-0.0035472
3.62743	3	1848	1832.03	0.371393	-0.018961
3.63	1	1851	1830.25	0.482317	-0.05492
3.63257	1	1750	1828.48	-1.87596	-0.012765
3.63514	1	1859	1826.72	0.748728	-0.0256791
3.6377	0	1748	1824.97	-1.84098	-0.0116358
3.64027	4	1813	1823.22	-0.239987	-0.010303
3.64284	0	1840	1821.45	0.432393	-0.00249067
3.64541	0	1801	1819.68	-0.440286	-0.0377134
3.64798	2	1869	1817.92	1.18156	-0.0261139
3.65055	0	1772	1816.18	-1.04959	0.0104352
3.65312	3	1790	1814.44	-0.577613	-0.0254135
3.65569	0	1776	1812.67	-0.870058	-0.0298967
3.65826	0	1764	1810.91	-1.117	0.0069696
3.66083	2	1783	1809.17	-0.619695	0.0214809
3.66339	2	1786	1807.43	-0.507136	-0.0274612
3.66596	1	1801	1805.69	-0.110544	-0.038423
3.66853	0	1825	1803.93	0.493167	-0.0338664
3.6711	2	1725	1802.2	-1.85868	0.022135
3.67367	3	1801	1800.48	0.0122565	0.0218294
3.67624	2	1826	1798.75	0.637671	-0.0247822
3.67881	2	1832	1797.01	0.817513	-0.0102156
3.68138	0	1832	1795.28	0.8578	0.0433422
3.68395	0	1787	1793.59	-0.155851	0.0064777
3.68652	0	1826	1791.89	0.79819	-0.0109111
3.68908	1	1798	1790.18	0.184323	-0.041597
3.69165	0	1757	1788.46	-0.750456	0.0174744
3.69422	1	1808	1786.71	0.500593	-0.0549837
3.69679	0	1798	1784.98	0.307099	-0.00761665
3.69936	1	1774	1783.25	-0.219712	-0.00693026
3.70193	1	1735	1781.53	-1.11715	0.020304
3.7045	2	1855	1779.82	1.74565	-0.0452134
3.70707	1	1767	1778.1	-0.264055	-0.0508649
3.70964	0	1772	1776.39	-0.104262	0.00855562
3.71221	4	1794	1774.69	0.455868	-0.00685812
3.71477	0	1767	1773.01	-0.142855	0.00311909
3.71734	1	1774	1771.31	0.0637582	0.035088
3.71991	3	1822	1769.62	1.22722	-0.00431255
3.72248	3	1715	1767.95	-1.27851	-0.00810467
3.72505	1	1695	1766.27	-1.73108	0.0317492
3.72762	1	1825	1764.58	1.41443	-0.00394257
3.73019	0	1748	1762.91	-0.356727	-0.0211762
3.73276	1	1722	1761.27	-0.946281	-0.0322431
3.73533	1	1808	1759.6	1.13825	0.00219946
3.7379	1	1801	1757.92	1.01521	-0.0652679
3.74046	1	1666	1756.23	-2.21051	-0.0116264
3.74303	3	1783	1754.54	0.673992	-0.00313014
3.7456	0	1798	1752.87	1.0644	-0.00774665
3.74817	2	1715	1751.19	-0.874006	0.00481562
3.75074	0	1716	1749.53	-0.809437	0.0221401
3.75331	0	1746	1747.88	-0.0450769	0.0312853
3.75588	1	1784	1746.23	0.894292	-0.0442278
3.75845	1	1715	1744.57	-0.713927	-0.014913
3.76102	1	1737	1742.9	-0.141576	-0.0189002
3.76359	2	1680	1741.22	-1.4937	0.0352112
3.76615	1	1786	1739.56	1.09888	-0.00647422
3.76872	0	1661	1737.91	-1.88707	-0.0212636
3.77129	2	1761	1736.26	0.589531	0.0277062
3.77386	2	1735	1734.62	0.0090146	0.00821527
3.77643	2	1714	1732.98	-0.458569	-0.0416568
3.779	1	1715	1731.33	-0.394374	-0.0664795
3.78157	0	1687	1729.69	-1.03948	-0.0285807
3.78414	2	1719	1728.08	-0.218915	0.00102826
3.78671	1	1744	1726.46	0.420049	-0.0305296
3.78928	1	1713	1724.83	-0.285778	0.0195358
3.79184	0	1691	1723.18	-0.782665	-0.0395978
3.79441	2	1686	1721.55	-0.865904	-0.0344452
3.79698	2	1705	1719.93	-0.36167	-0.00662136
3.79955	2	1660	1718.3	-1.43102	0.00248585
3.80212	1	1735	1716.67	0.44006	0.0126843
3.80469	0	1687	1715.05	-0.682965	-0.011668
3.80726	0	1664	1713.45	-1.2123	0.0328616
3.80983	0	1724	1711.85	0.292544	0.0288944
3.8124	1	1724	1710.24	0.331331	0.0198685
3.81497	1	1632	1708.61	-1.8965	-0.00562133
3.81753	3	1696	1706.98	-0.266638	-0.028019
3.8201	1	1655	1705.35	-1.23771	0.00589789
3.82267	0	1652	1703.74	-1.2729	-0.0058814
3.82524	1	1756	1702.14	1.28537	0.035766
3.82781	0	1735	1700.56	0.826885	0.0167634
3.83038	0	1716	1698.97	0.411059	-0.00919165
3.83295	0	1702	1697.36	0.112406	-0.0119351
3.83552	0	1651	1695.76	-1.10147	-0.00180868
3.83809	1	1708	1694.15	0.33515	-0.0415695
3.84066	4	1642	1692.54	-1.24716	-0.0127981
3.84322	0	1737	1690.93	1.10547	0.00461844
3.84579	1	1762	1689.32	1.73143	0.00194388
3.84836	0	1716	1687.74	0.682286	-0.0306979
3.85093	0	1669	1686.19	-0.420679	-0.0471899
3.8535	1	1717	1684.62	0.781404	-0.0243685
3.85607	1	1641	1683.03	-1.0376	-0.0390715
3.85864	1	1738	1681.44	1.35665	0.0150492
3.86121	1	1739	1679.85	1.41846	0.0143325
3.86378	1	1706	1678.27	0.671406	-0.0129446
3.86635	0	1741	1676.7	1.54105	-0.0405468
3.86891	1	1626	1675.13	-1.21845	0.0172575
3.87148	2	1672	1673.57	-0.0383256	0.0113437
3.87405	2	1570	1672	-2.57429	-0.0054276
3.87662	1	1772	1670.43	2.4129	0.0251371
3.87919	2	1639	1668.86	-0.737628	0.00635141
3.88176	3	1655	1667.32	-0.302793	-0.00255419
3.88433	2	1646	1665.78	-0.487572	-0.0604011
3.8869	2	1648	1664.24	-0.39995	0.00114231
3.88947	0	1634	1662.7	-0.709928	0.0231121
3.89204	2	1600	1661.18	-1.52942	0.00160419
3.8946	0	1609	1659.66	-1.26284	-0.0211308
3.89717	1	1616	1658.12	-1.04783	-0.00954723
3.89974	1	1670	1656.57	0.328556	0.0282618
3.90231	0	1702	1655.03	1.13859	-0.0267325
3.90488	0	1683	1653.48	0.719555	0
3.90745	0	1638	1651.93	-0.344221	0
3.91002	1	1622	1650.39	-0.704948	0
3.91259	1	1639	1648.84	-0.243124	0
3.91516	1	1646	1647.29	-0.031752	0
3.91773	0	1555	1645.74	-2.30106	0
3.92029	0	1645	1644.2	0.0196565	0
3.92286	1	1635	1642.68	-0.18989	0
3.92543	1	1640	1641.15	-0.0284852	0
3.928	1	1701	1639.62	1.48826	0
3.93057	0	1617	1638.08	-0.524252	0
3.93314	2	1611	1636.56	-0.636716	0
3.93571	0	1602	1635.04	-0.825534	0
3.93828	2	1630	1633.53	-0.0873623	0
3.94085	0	1583	1632.01	-1.23176	0
3.94342	0	1631	1630.5	0.0124109	0
3.94598	1	1627	1628.99	-0.0493746	0
3.94855	3	1627	1627.49	-0.012069	0
3.95112	4	1614	1625.98	-0.298161	0
3.95369	0	1646	1624.46	0.531004	0
3.95626	0	1633	1622.95	0.248663	0
3.95883	1	1564	1621.48	-1.45349	0
3.9614	0	1657	1620.03	0.908141	0
3.96397	2	1630	1618.55	0.283633	0
3.96654	1	1662	1617.03	1.10298	0
3.96911	2	1616	1615.53	0.0117001	0
3.97167	1	1643	1614.03	0.714703	0
3.97424	0	1567	1612.54	-1.15054	0
3.97681	1	1564	1611.07	-1.19019	0
3.97938	2	1662	1609.6	1.28544	0
3.98195	0	1614	1608.12	0.146382	0
3.98452	1	1601	1606.63	-0.140624	0
3.98709	2	1639	1605.14	0.836329	0
3.98966	2	1559	1603.67	-1.13143	0
3.99223	1	1644	1602.2	1.03102	0
3.9948	0	1522	1600.72	-2.0177	0
3.99736	2	1520	1599.26	-2.03292	0
3.99993	0	1575	1597.81	-0.574707	0
4.0025	1	1531	1596.35	-1.67005	0
4.00507	1	1603	1594.87	0.203045	0
4.00764	1	1685	1593.41	2.23134	0
4.01021	1	1627	1591.94	0.869162	0
4.01278	2	1598	1590.47	0.188298	0
4.01535	2	1593	1589.01	0.0998555	0
4.01792	2	1612	1587.56	0.608769	0
4.02049	0	1593	1586.11	0.172742	0
4.02305	2	1643	1584.67	1.43915	0
4.02562	0	1593	1583.24	0.244643	0
4.02819	1	1597	1581.8	0.380294	0
4.03076	1	1677	1580.35	2.36004	0
4.03333	0	1548	1578.91	-0.785533	0
4.0359	0	1545	1577.46	-0.825789	0
4.03847	2	1565	1576.01	-0.278262	0
4.04104	1	1601	1574.57	0.660655	0
4.04361	1	1561	1573.11	-0.306613	0
4.04618	1	1631	1571.66	1.46931	0
4.04874	0	1604	1570.23	0.843203	0
4.05131	0	1562	1568.81	-0.172223	0
4.05388	1	1551	1567.38	-0.415844	0
4.05645	1	1575	1565.95	0.22812	0
4.05902	1	1599	1564.51	0.86259	0
4.06159	0	1556	1563.06	-0.179066	0
4.06416	1	1523	1561.63	-0.989937	0
4.06673	2	1567	1560.21	0.17144	0
4.0693	1	1561	1558.79	0.0558484	0
4.07187	1	1582	1557.37	0.619348	0
4.07443	2	1590	1555.94	0.854052	0
4.077	1	1626	1554.54	1.77209	0
4.07957	1	1558	1553.14	0.123142	0
4.08214	3	1604	1551.73	1.30509	0
4.08471	4	1491	1550.33	-1.53659	0
4.08728	0	1602	1548.93	1.32585	0
4.08985	0	1574	1547.53	0.667205	0
4.09242	1	1504	1546.15	-1.08693	0
4.09499	0	1553	1544.8	0.208174	0
4.09756	1	1556	1543.4	0.319298	0
4.10012	2	1551	1541.98	0.228948	0
4.10269	2	1538	1540.57	-0.0655962	0
4.10526	3	1595	1539.16	1.39809	0
4.10783	1	1592	1537.76	1.35934	0
4.1104	2	1552	1536.38	0.396437	0
4.11297	1	1510	1535.01	-0.643733	0
4.11554	0	1608	1533.65	1.85401	0
4.11811	0	1526	1532.28	-0.160856	0
4.12068	2	1531	1530.91	0.00239286	0
4.12325	1	1548	1529.53	0.469543	0
4.12581	0	1545	1528.13	0.42925	0
4.12838	0	1510	1526.73	-0.43048	0
4.13095	0	1503	1525.35	-0.57652	0
4.13352	2	1570	1523.98	1.16144	0
4.13609	1	1507	1522.59	-0.401649	0
4.13866	0	1503	1521.2	-0.46937	0
4.14123	0	1482	1519.81	-0.982121	0
4.1438	1	1514	1518.44	-0.11418	0
4.14637	0	1424	1517.08	-2.46669	0
4.14894	1	1477	1515.7	-1.00711	0
4.1515	0	1497	1514.32	-0.447716	0
4.15407	1	1505	1512.95	-0.204951	0
4.15664	4	1531	1511.58	0.496284	0
4.15921	2	1471	1510.21	-1.02243	0
4.16178	1	1514	1508.85	0.132445	0
4.16435	1	1527	1507.49	0.49926	0
4.16692	0	1518	1506.17	0.303566	0
4.16949	0	1577	1504.86	1.81668	0
4.17206	0	1579	1503.51	1.89966	0
4.17463	1	1489	1502.16	-0.341069	0
4.17719	0	1507	1500.8	0.159735	0
4.17976	0	1526	1499.43	0.680142	0
4.18233	3	1567	1498.07	1.74136	0
4.1849	1	1505	1496.72	0.213535	0
4.18747	1	1571	1495.36	1.90829	0
4.19004	2	1526	1494.01	0.818886	0
4.19261	0	1412	1492.69	-2.14731	0
4.19518	1	1447	1491.37	-1.16645	0
4.19775	0	1562	1490.04	1.82075	0
4.20032	1	1522	1488.72	0.853144	0
4.20288	1	1429	1487.38	-1.54444	0
4.20545	2	1501	1486.04	0.386054	0
4.20802	1	1510	1484.7	0.650955	0
4.21059	0	1513	1483.37	0.761737	0
4.21316	2	1476	1482.05	-0.157451	0
4.21573	0	1553	1480.74	1.83367	0
4.2183	1	1536	1479.42	1.44358	0
4.22087	0	1457	1478.1	-0.552668	0
4.22344	1	1475	1476.78	-0.0463003	0
4.22601	2	1470	1475.46	-0.142407	0
4.22857	0	1545	1474.14	1.80288	0
4.23114	1	1469	1472.81	-0.0994429	0
4.23371	2	1494	1471.49	0.582242	0
4.23628	0	1441	1470.2	-0.769091	0
4.23885	1	1538	1468.89	1.76236	0
4.24142	2	1448	1467.57	-0.51437	0
4.24399	0	1473	1466.28	0.175159	0
4.24656	3	1482	1464.97	0.442328	0
4.24913	1	1409	1463.66	-1.45629	0
4.2517	3	1454	1462.37	-0.219565	0
4.25426	0	1438	1461.08	-0.608517	0
4.25683	2	1522	1459.79	1.59458	0
4.2594	1	1446	1458.52	-0.329134	0
4.26197	0	1406	1457.24	-1.36651	0
4.26454	0	1420	1455.95	-0.954094	0
4.26711	2	1417	1454.66	-1.00052	0
4.26968	0	1571	1453.38	2.96758	0
4.27225	1	1449	1452.07	-0.0807608	0
4.27482	0	1454	1450.77	0.0847163	0
4.27739	0	1464	1449.48	0.379366	0
4.27995	1	1456	1448.2	0.20443	0
4.28252	1	1485	1446.91	0.988487	0
4.28509	1	1402	1445.62	-1.16484	0
4.28766	1	1392	1444.32	-1.40229	0
4.29023	0	1368	1443.04	-2.02871	0
4.2928	4	1456	1441.76	0.373144	0
4.29537	0	1448	1440.49	0.197355	0
4.29794	1	1478	1439.22	1.00882	0
4.30051	0	1407	1437.94	-0.824914	0
4.30308	1	1410	1436.7	-0.71096	0
4.30564	1	1402	1435.44	-0.893193	0
4.30821	0	1484	1434.17	1.29359	0
4.31078	1	1436	1432.89	0.0820339	0
4.31335	0	1509	1431.62	1.99197	0
4.31592	1	1445	1430.36	0.385198	0
4.31849	0	1389	1429.09	-1.07563	0
4.32106	2	1425	1427.82	-0.0747087	0
4.32363	1	1413	1426.55	-0.360581	0
4.3262	0	1379	1425.29	-1.24653	0
4.32877	0	1353	1424.03	-1.93102	0
4.33133	2	1407	1422.78	-0.420734	0
4.3339	1	1433	1421.54	0.302746	0
4.33647	0	1469	1420.28	1.27118	0
4.33904	1	1459	1419.02	1.04681	0
4.34161	1	1381	1417.77	-0.989549	0
4.34418	1	1394	1416.54	-0.603621	0
4.34675	0	1391	1415.28	-0.651128	0
4.34932	1	1341	1414.04	-1.99444	0
4.35189	1	1416	1412.8	0.0851091	0
4.35446	1	1426	1411.56	0.382438	0
4.35702	0	1391	1410.31	-0.517792	0
4.35959	4	1382	1409.07	-0.728148	0
4.36216	1	1393	1407.84	-0.397528	0
4.36473	1	1448	1406.6	1.0879	0
4.3673	1	1402	1405.37	-0.0899537	0
4.36987	0	1500	1404.16	2.47449	0
4.37244	0	1417	1402.96	0.372952	0
4.37501	0	1444	1401.73	1.11226	0
4.37758	0	1478	1400.51	2.01573	0
4.38015	2	1413	1399.27	0.365303	0
4.38271	0	1362	1398.02	-0.976138	0
4.38528	2	1372	1396.78	-0.66907	0
4.38785	0	1391	1395.55	-0.121946	0
4.39042	0	1387	1394.33	-0.196883	0
4.39299	2	1348	1393.12	-1.22887	0
4.39556	1	1373	1391.91	-0.510228	0
4.39813	2	1413	1390.69	0.593532	0
4.4007	2	1360	1389.46	-0.798888	0
4.40327	1	1405	1388.25	0.446745	0
4.40584	1	1410	1387.06	0.610999	0
4.4084	0	1373	1385.86	-0.347146	0
4.41097	0	1353	1384.68	-0.861163	0
4.41354	0	1378	1383.48	-0.147613	0
4.41611	0	1374	1382.27	-0.223196	0
4.41868	0	1437	1381.06	1.47575	0
4.42125	3	1415	1379.84	0.934811	0
4.42382	1	1372	1378.62	-0.178618	0
4.42639	1	1357	1377.4	-0.553728	0
4.42896	1	1307	1376.19	-1.91381	0
4.43153	3	1380	1375.01	0.134329	0
4.43409	2	1403	1373.84	0.778618	0
4.43666	1	1374	1372.64	0.0365807	0
4.43923	0	1370	1371.46	-0.039378	0
4.4418	1	1340	1370.29	-0.827514	0
4.44437	0	1394	1369.13	0.666068	0
4.44694	0	1386	1367.95	0.484845	0
4.44951	1	1352	1366.75	-0.401197	0
4.45208	1	1335	1365.56	-0.836296	0
4.45465	1	1346	1364.36	-0.500441	0
4.45722	0	1355	1363.16	-0.221675	0
4.45978	0	1361	1361.97	-0.0263652	0
4.46235	1	1305	1360.8	-1.54454	0
4.46492	0	1315	1359.62	-1.23043	0
4.46749	2	1327	1358.43	-0.862856	0
4.47006	0	1369	1357.24	0.317815	0
4.47263	2	1300	1356.06	-1.55481	0
4.4752	1	1303	1354.88	-1.4373	0
4.47777	0	1408	1353.71	1.4467	0
4.48034	0	1351	1352.55	-0.0421249	0
4.48291	2	1386	1351.39	0.929756	0
4.48547	1	1366	1350.23	0.426724	0
4.48804	2	1387	1349.05	1.01894	0
4.49061	2	1273	1347.87	-2.09852	0
4.49318	0	1363	1346.72	0.441097	0
4.49575	2	1371	1345.57	0.686883	0
4.49832	3	1371	1344.42	0.717794	0
4.50089	0	1350	1343.28	0.182848	0
4.50346	1	1405	1342.12	1.67744	0
4.50603	0	1337	1340.98	-0.108713	0
4.5086	1	1342	1339.85	0.0587337	0
4.51116	0	1269	1338.7	-1.95663	0
4.51373	0	1355	1337.54	0.474385	0
4.5163	1	1343	1336.38	0.180752	0
4.51887	0	1311	1335.22	-0.668833	0
4.52144	1	1380	1334.06	1.23674	0
4.52401	3	1368	1332.89	0.94917	0
4.52658	1	1370	1331.74	1.03367	0
4.52915	2	1318	1330.59	-0.34673	0
4.53172	0	1351	1329.44	0.58646	0
4.53429	2	1452	1328.33	3.24557	0
4.53685	1	1403	1327.21	2.02344	0
4.53942	1	1358	1326.08	0.866201	0
4.54199	1	1335	1324.94	0.275271	0
4.54456	2	1341	1323.81	0.469448	0
4.54713	0	1283	1322.68	-1.10787	0
4.5497	0	1354	1321.55	0.88189	0
4.55227	0	1287	1320.42	-0.931565	0
4.55484	2	1310	1319.3	-0.256903	0
4.55741	2	1369	1318.16	1.37392	0
4.55998	0	1313	1317.02	-0.110814	0
4.56254	0	1266	1315.87	-1.40165	0
4.56511	2	1302	1314.75	-0.353438	0
4.56768	1	1316	1313.65	0.0648196	0
4.57025	1	1281	1312.52	-0.880732	0
4.57282	0	1386	1311.38	2.00423	0
4.57539	0	1317	1310.27	0.185498	0
4.57796	2	1321	1309.16	0.325771	0
4.58053	0	1286	1308.04	-0.61465	0
4.5831	1	1317	1306.91	0.277939	0
4.58567	1	1312	1305.78	0.171633	0
4.58823	1	1267	1304.67	-1.05835	0
4.5908	0	1274	1303.56	-0.828152	0
4.59337	2	1334	1302.44	0.864032	0
4.59594	3	1357	1301.33	1.5111	0
4.59851	0	1324	1300.23	0.653367	0
4.60108	0	1333	1299.11	0.928192	0
4.60365	2	1297	1298.01	-0.028167	0
4.60622	1	1384	1296.94	2.3402	0
4.60879	1	1326	1295.84	0.828224	0
4.61136	1	1310	1294.72	0.422124	0
4.61392	0	1303	1293.62	0.259757	0
4.61649	1	1293	1292.53	0.012985	0
4.61906	1	1212	1291.44	-2.28174	0
4.62163	1	1253	1290.34	-1.05479	0
4.6242	2	1315	1289.23	0.71061	0
4.62677	2	1284	1288.13	-0.115233	0
4.62934	1	1256	1287.04	-0.875756	0
4.63191	0	1293	1285.95	0.196119	0
4.63448	0	1287	1284.87	0.0593393	0
4.63705	0	1301	1283.8	0.476803	0
4.63961	5	1263	1282.72	-0.554904	0
4.64218	3	1267	1281.62	-0.410746	0
4.64475	1	1302	1280.51	0.59552	0
4.64732	1	1207	1279.42	-2.0844	0
4.64989	2	1191	1278.37	-2.53175	0
4.65246	1	1307	1277.35	0.820237	0
4.65503	0	1270	1276.28	-0.176232	0
4.6576	0	1307	1275.2	0.879623	0
4.66017	0	1259	1274.13	-0.426374	0
4.66274	1	1297	1273.06	0.664871	0
4.6653	3	1308	1271.96	0.996388	0
4.66787	0	1268	1270.87	-0.0804947	0
4.67044	2	1290	1269.77	0.563191	0
4.67301	0	1240	1268.7	-0.81492	0
4.67558	2	1274	1267.65	0.178035	0
4.67815	2	1253	1266.58	-0.383767	0
4.68072	2	1230	1265.52	-1.01267	0
4.68329	0	1271	1264.45	0.183805	0
4.68586	0	1331	1263.38	1.85334	0
4.68843	2	1242	1262.34	-0.577175	0
4.69099	1	1215	1261.29	-1.32811	0
4.69356	0	1263	1260.22	0.0780949	0
4.69613	0	1278	1259.14	0.527442	0
4.6987	0	1272	1258.09	0.390128	0
4.70127	1	1243	1257.03	-0.398042	0
4.70384	0	1245	1255.96	-0.310703	0
4.70641	0	1221	1254.89	-0.969735	0
4.70898	2	1225	1253.81	-0.8232	0
4.71155	0	1234	1252.75	-0.533747	0
4.71412	0	1294	1251.69	1.1763	0
4.71668	1	1279	1250.62	0.793552	0
4.71925	2	1239	1249.57	-0.300385	0
4.72182	0	1291	1248.52	1.18221	0
4.72439	0	1224	1247.46	-0.670499	0
4.72696	2	1261	1246.41	0.410925	0
4.72953	0	1254	1245.37	0.243583	0
4.7321	1	1278	1244.33	0.941907	0
4.73467	1	1197	1243.27	-1.33737	0
4.73724	0	1266	1242.23	0.668042	0
4.73981	1	1292	1241.19	1.41358	0
4.74237	3	1350	1240.14	2.98989	0
4.74494	1	1242	1239.11	0.0821226	0
4.74751	3	1206	1238.06	-0.923164	0
4.75008	2	1203	1237.02	-0.980876	0
4.75265	1	1209	1236.01	-0.776773	0
4.75522	1	1232	1235	-0.085387	0
4.75779	1	1295	1233.99	1.69542	0
4.76036	0	1280	1232.98	1.31416	0
4.76293	0	1220	1231.96	-0.342392	0
4.7655	1	1254	1230.93	0.651537	0
4.76806	0	1223	1229.9	-0.197183	0
4.77063	1	1197	1228.85	-0.920708	0
4.7732	0	1224	1227.81	-0.108872	0
4.77577	0	1214	1226.77	-0.366623	0
4.77834	2	1282	1225.74	1.57125	0
4.78091	0	1203	1224.71	-0.625945	0
4.78348	1	1242	1223.68	0.519891	0
4.78605	0	1211	1222.64	-0.33459	0
4.78862	1	1198	1221.63	-0.682645	0
4.79119	2	1186	1220.61	-1.00501	0
4.79375	1	1218	1219.59	-0.04546	0
4.79632	2	1244	1218.56	0.721218	0
4.79889	1	1214	1217.54	-0.101731	0
4.80146	1	1175	1216.54	-1.21198	0
4.80403	0	1210	1215.55	-0.159412	0
4.8066	0	1214	1214.55	-0.0156886	0
4.80917	0	1208	1213.55	-0.159579	0
4.81174	0	1184	1212.54	-0.829322	0
4.81431	1	1316	1211.52	2.88018	0
4.81688	0	1200	1210.49	-0.302827	0
4.81944	0	1270	1209.47	1.69864	0
4.82201	1	1194	1208.45	-0.41804	0
4.82458	0	1265	1207.44	1.61849	0
4.82715	0	1191	1206.42	-0.446948	0
4.82972	0	1218	1205.41	0.360773	0
4.83229	2	1223	1204.4	0.531758	0
4.83486	0	1196	1203.4	-0.2139	0
4.83743	0	1237	1202.38	0.984246	0
4.84	0	1186	1201.37	-0.446446	0
4.84257	0	1157	1200.39	-1.2755	0
4.84513	1	1201	1199.39	0.0463794	0
4.8477	0	1205	1198.38	0.1906	0
4.85027	1	1222	1197.38	0.704424	0
4.85284	0	1213	1196.37	0.477456	0
4.85541	0	1179	1195.38	-0.47695	0
4.85798	0	1210	1194.38	0.448938	0
4.86055	0	1146	1193.39	-1.39995	0
4.86312	0	1284	1192.4	2.55634	0
4.86569	0	1163	1191.4	-0.832734	0
4.86826	0	1147	1190.4	-1.28146	0
4.87082	1	1115	1189.4	-2.22817	0
4.87339	1	1205	1188.41	0.478029	0
4.87596	0	1231	1187.41	1.24236	0
4.87853	1	1210	1186.42	0.677887	0
4.8811	0	1165	1185.44	-0.598866	0
4.88367	0	1191	1184.47	0.189263	0
4.88624	0	1158	1183.49	-0.749011	0
4.88881	2	1181	1182.51	-0.0439253	0
4.89138	1	1140	1181.53	-1.22998	0
4.89395	0	1185	1180.54	0.129546	0
4.89651	3	1157	1179.56	-0.663176	0
4.89908	1	1139	1178.6	-1.17325	0
4.90165	1	1183	1177.64	0.15589	0
4.90422	0	1134	1176.67	-1.26707	0
4.90679	0	1145	1175.72	-0.907819	0
4.90936	1	1199	1174.77	0.699656	0
4.91193	0	1213	1173.81	1.12526	0
4.9145	1	1116	1172.83	-1.70131	0
4.91707	0	1157	1171.86	-0.43674	0
4.91964	0	1147	1170.89	-0.705298	0
4.9222	1	1148	1169.92	-0.646924	0
4.92477	2	1198	1168.95	0.839197	0
4.92734	0	1182	1167.99	0.407608	0
4.92991	0	1141	1167.01	-0.770124	0
4.93248	2	1118	1166.06	-1.43724	0
4.93505	0	1140	1165.11	-0.743835	0
4.93762	1	1188	1164.16	0.691668	0
4.94019	2	1141	1163.19	-0.657037	0
4.94276	1	1135	1162.25	-0.808732	0
4.94533	1	1115	1161.3	-1.38646	0
4.94789	0	1155	1160.34	-0.157226	0
4.95046	1	1172	1159.41	0.3678	0
4.95303	0	1123	1158.47	-1.05852	0
4.9556	0	1178	1157.53	0.59653	0
4.95817	2	1197	1156.57	1.16853	0
4.96074	2	1137	1155.62	-0.552178	0
4.96331	0	1143	1154.66	-0.345031	0
4.96588	1	1127	1153.71	-0.795568	0
4.96845	2	1204	1152.77	1.47629	0
4.97102	0	1201	1151.85	1.41812	0
4.97358	1	1141	1150.91	-0.293526	0
4.97615	0	1184	1149.97	0.988903	0
4.97872	1	1139	1149.05	-0.297661	0
4.98129	2	1184	1148.11	1.04305	0
4.98386	0	1120	1147.17	-0.811714	0
4.98643	0	1119	1146.22	-0.813759	0
4.989	1	1109	1145.28	-1.08957	0
4.99157	1	1172	1144.36	0.807263	0
4.99414	0	1155	1143.43	0.340429	0
4.99671	1	1196	1142.48	1.54748	0
4.99927	1	1147	1141.55	0.160971	0
5.00184	1	1088	1140.62	-1.59531	0
5.00441	1	1152	1139.69	0.3628	0
5.00698	0	1134	1138.75	-0.141192	0
5.00955	1	1085	1137.83	-1.60393	0
5.01212	2	1131	1136.91	-0.17579	0
5.01469	3	1168	1135.99	0.93664	0
5.01726	1	1157	1135.06	0.645057	0
5.01983	0	1109	1134.13	-0.754705	0
5.0224	0	1071	1133.23	-1.90155	0
5.02496	2	1083	1132.34	-1.4994	0
5.02753	0	1144	1131.44	0.371303	0
5.0301	1	1160	1130.51	0.865827	0
5.03267	0	1130	1129.58	0.0125573	0
5.03524	1	1122	1128.66	-0.198942	0
5.03781	1	1096	1127.75	-0.959011	0
5.04038	2	1156	1126.83	0.858036	0
5.04295	2	1134	1125.91	0.240379	0
5.04552	0	1111	1124.99	-0.419644	0
5.04809	1	1123	1124.08	-0.0322595	0
5.05065	0	1146	1123.19	0.673884	0
5.05322	2	1163	1122.3	1.19352	0
5.05579	0	1091	1121.39	-0.920039	0
5.05836	0	1102	1120.47	-0.556459	0
5.06093	1	1140	1119.56	0.605397	0
5.0635	0	1122	1118.66	0.099799	0
5.06607	1	1143	1117.75	0.746837	0
5.06864	1	1085	1116.83	-0.966354	0
5.07121	0	1111	1115.92	-0.147642	0
5.07378	1	1116	1115.01	0.0295615	0
5.07634	2	1090	1114.11	-0.730208	0
5.07891	0	1095	1113.21	-0.550314	0
5.08148	1	1124	1112.3	0.348846	0
5.08405	1	1113	1111.41	0.0478085	0
5.08662	0	1053	1110.52	-1.77261	0
5.08919	2	1079	1109.63	-0.932369	0
5.09176	2	1100	1108.73	-0.263134	0
5.09433	2	1149	1107.83	1.21444	0
5.0969	1	1153	1106.94	1.3566	0
5.09947	2	1111	1106.05	0.14848	0
5.10203	0	1117	1105.18	0.353538	0
5.1046	0	1168	1104.32	1.86343	0
5.10717	2	1126	1103.44	0.672367	0
5.10974	0	1075	1102.56	-0.840563	0
5.11231	1	1085	1101.67	-0.506016	0
5.11488	1	1138	1100.77	1.10376	0
5.11745	1	1061	1099.88	-1.19367	0
5.12002	2	1063	1099	-1.10406	0
5.12259	3	1065	1098.11	-1.01447	0
5.12516	0	1183	1097.23	2.49382	0
5.12772	1	1036	1096.35	-1.87491	0
5.13029	2	1139	1095.48	1.28939	0
5.13286	0	1090	1094.63	-0.140357	0
[truncated: 1,042 more rows]
