# Supplementary material for: Direct energy transfer from photosystem II to photosystem I confers winter sustainability in Scots Pine
Source: Nat Commun. 2020 Dec 15;11:6388. doi: 10.1038/s41467-020-20137-9 (PMC7738668; doi:10.1038/s41467-020-20137-9)
Supplement: Supplementary file 3 — Source Data [file 41467_2020_20137_MOESM3_ESM.zip › Source data file_Bag et al., 2020/Source data file/time resolved fluoresence data/Time resolved decay/Pine_winter_relaxed/Decays_Pine_winter_relaxed_1.txt]

Time	IRF	Exp. data	Th. data	Residuals	Aurocorr
0	16067	590	511.915	3.2147	0.180038
0.002569	18809	674	655.523	0.7117	0.180097
0.005138	21819	837	831.126	0.203038	0.15616
0.007707	25339	1065	1046.11	0.578895	0.155531
0.010276	28512	1316	1303.24	0.351677	0.143729
0.012845	32235	1623	1604.27	0.46489	0.123743
0.015414	35704	1975	1954.85	0.453375	0.155663
0.017983	39267	2461	2360.64	2.02299	0.158284
0.020552	43083	2804	2827.93	-0.451952	0.160986
0.023121	45716	3205	3356.71	-2.67985	0.167243
0.02569	48192	4068	3947.71	1.88599	0.147531
0.028259	51363	4700	4601.67	1.43433	0.141653
0.030828	53501	5290	5316.25	-0.360879	0.151767
0.033397	55298	6112	6092.04	0.25536	0.140865
0.035966	56994	6972	6915.8	0.67301	0.175259
0.038535	58039	7893	7774.36	1.33543	0.171103
0.041104	59159	8510	8672.58	-1.76235	0.174299
0.043673	60104	9455	9604.72	-1.53978	0.146543
0.046242	59868	10311	10556.5	-2.418	0.168055
0.048811	60116	11536	11522.8	0.123328	0.167388
0.05138	59098	12441	12495.8	-0.490964	0.168039
0.053949	58039	13578	13471.1	0.917389	0.125475
0.056518	56739	14340	14446.7	-0.891255	0.15428
0.059087	54989	15455	15409.3	0.367434	0.123998
0.061656	53004	16407	16352.4	0.42639	0.13734
0.064225	50900	17273	17267.6	0.0413728	0.146847
0.066794	48099	18039	18143.6	-0.778942	0.162261
0.069363	45991	19098	18978.9	0.861777	0.14409
0.071932	42758	19573	19767.8	-1.39273	0.177016
0.074501	40671	20277	20505.5	-1.60494	0.124201
0.07707	37999	21218	21189.4	0.196568	0.13095
0.079639	35999	21652	21813.6	-1.09852	0.144727
0.082208	33670	22393	22379.9	0.0873303	0.187382
0.084777	31846	23016	22886	0.857025	0.185085
0.087346	29956	23229	23335.2	-0.696656	0.176875
0.089915	28527	23964	23734.9	1.47979	0.152035
0.092484	27125	23847	24088.2	-1.56201	0.12559
0.095053	25905	24539	24399.6	0.889814	0.146047
0.097622	24893	24833	24672.4	1.01904	0.145275
0.100191	23878	24930	24912.1	0.113556	0.124087
0.10276	23264	25085	25123.7	-0.24434	0.14625
0.105329	22338	25273	25312.5	-0.248197	0.120593
0.107898	21145	25308	25480.9	-1.08697	0.158291
0.110467	20626	25620	25632.9	-0.0806814	0.14297
0.113036	20183	25735	25770.8	-0.22307	0.137482
0.115605	19280	26231	25898.3	2.05394	0.135955
0.118174	18787	26071	26014.7	0.348445	0.159212
0.120743	18425	26242	26114.2	0.788767	0.130801
0.123312	17527	26005	26202.1	-1.22198	0.127002
0.125881	16979	26513	26284.8	1.40128	0.143905
0.12845	16522	26069	26358.1	-1.79046	0.134484
0.131019	15766	26579	26422	0.963081	0.160413
0.133588	15323	26494	26481	0.0800594	0.185558
0.136157	14863	26753	26530.3	1.36182	0.146377
0.138726	14010	26450	26568.6	-0.729324	0.145473
0.141295	13477	26541	26600	-0.362046	0.105894
0.143864	12959	26440	26622.2	-1.12046	0.137602
0.146433	12421	26789	26635.9	0.935218	0.12878
0.149002	11962	26656	26643.4	0.0774112	0.142145
0.151571	11577	26353	26640.1	-1.76859	0.11025
0.15414	11008	26542	26626	-0.515815	0.158366
0.156709	10477	26700	26604.6	0.58402	0.1135
0.159278	9816	26239	26575.8	-2.07924	0.135707
0.161847	9349	26418	26540.6	-0.754195	0.139424
0.164416	8935	26401	26500.2	-0.610662	0.157457
0.166985	8394	26436	26453.3	-0.106334	0.14488
0.169554	7773	25962	26398.1	-2.70642	0.149561
0.172123	7323	26523	26333.7	1.16215	0.15476
0.174692	6875	26189	26261.5	-0.447976	0.111
0.177261	6489	26048	26183.8	-0.841642	0.11266
0.17983	5990	25976	26099.6	-0.767044	0.131958
0.182399	5535	26146	26006.9	0.860344	0.144604
0.184968	5072	25773	25906.9	-0.833979	0.134869
0.187537	4760	25795	25801.6	-0.0408846	0.140081
0.190106	4563	25615	25691.5	-0.478046	0.144579
0.192675	4060	25416	25576	-1.00364	0.0971717
0.195244	3730	25537	25454.3	0.517214	0.115094
0.197813	3476	25332	25327.1	0.0308381	0.109505
0.200382	3087	25141	25196.2	-0.348303	0.112482
0.202951	2897	25228	25064	1.03222	0.121114
0.20552	2649	24927	24928.2	-0.00758325	0.124872
0.208089	2508	24473	24787.7	-2.01166	0.117213
0.210658	2254	24564	24644.9	-0.516018	0.126454
0.213227	2158	24037	24499.2	-2.98106	0.116214
0.215796	2037	24277	24351.4	-0.477643	0.122493
0.218365	1940	24233	24203	0.192678	0.131962
0.220934	1862	23860	24054.3	-1.2578	0.138949
0.223503	1804	24016	23905.1	0.715683	0.103259
0.226072	1646	23617	23756	-0.904297	0.1337
0.228641	1702	23832	23608.1	1.45038	0.111358
0.23121	1686	23087	23461.4	-2.46389	0.111383
0.233779	1645	23200	23316.1	-0.762501	0.106209
0.236348	1625	23107	23172.5	-0.430572	0.0931541
0.238917	1649	23040	23029.5	0.069059	0.121113
0.241486	1626	22843	22888.6	-0.302029	0.118469
0.244055	1649	22614	22751	-0.910704	0.125883
0.246624	1683	22440	22615.3	-1.17005	0.12551
0.249193	1669	22282	22481.5	-1.33669	0.131709
0.251762	1665	22227	22350.2	-0.826697	0.112085
0.254331	1691	21950	22221.3	-1.83103	0.12992
0.2569	1727	21852	22094.6	-1.64119	0.124113
0.259469	1715	21983	21970.6	0.0833459	0.104588
0.262038	1795	21568	21848.8	-1.91228	0.102278
0.264607	1713	21609	21728.8	-0.814838	0.121754
0.267176	1709	21616	21610.9	0.034752	0.141161
0.269745	1772	21429	21495.4	-0.453783	0.0906292
0.272314	1782	21600	21382	1.48301	0.119359
0.274883	1735	21071	21271	-1.37782	0.101684
0.277452	1782	21392	21161.3	1.57704	0.151057
0.280021	1792	21237	21052.5	1.26636	0.109156
0.28259	1718	20793	20945.8	-1.05989	0.0959235
0.285159	1739	20525	20841.4	-2.20841	0.108838
0.287728	1753	20715	20738	-0.159857	0.103326
0.290297	1757	20627	20636.2	-0.0638344	0.139173
0.292866	1714	20552	20536.2	0.110272	0.134496
0.295435	1692	20333	20436.8	-0.728207	0.123265
0.298004	1638	20406	20338.4	0.473455	0.11836
0.300573	1667	20060	20241.6	-1.28253	0.11411
0.303142	1658	20292	20146.4	1.02211	0.128081
0.305711	1657	20148	20052	0.676586	0.123183
0.30828	1647	19680	19958	-1.98188	0.128488
0.310849	1570	19664	19864.6	-1.43038	0.108758
0.313418	1579	19498	19772.2	-1.96389	0.126063
0.315987	1517	19787	19681.4	0.750974	0.13152
0.318556	1534	19461	19591.7	-0.936726	0.132337
0.321125	1593	19267	19503	-1.69999	0.0939663
0.323694	1496	19459	19414.5	0.319049	0.13272
0.326263	1529	19425	19326.5	0.706958	0.107898
0.328832	1464	19271	19239	0.230261	0.131909
0.331401	1500	19246	19152.5	0.673704	0.135168
0.33397	1472	19087	19068	0.137837	0.11178
0.336539	1462	19110	18984.1	0.911084	0.126606
0.339108	1453	18991	18900.6	0.65606	0.140964
0.341677	1449	18614	18817.9	-1.49426	0.0915372
0.344246	1430	18898	18736	1.1784	0.110382
0.346815	1374	18695	18655.3	0.290663	0.0857027
0.349384	1457	18635	18575.2	0.438183	0.131876
0.351953	1426	18311	18496	-1.36683	0.132348
0.354522	1454	18691	18417.6	1.99964	0.134474
0.357091	1412	18440	18339.9	0.736899	0.117038
0.35966	1381	18563	18262.5	2.20528	0.124748
0.362229	1488	18314	18186.5	0.941988	0.12532
0.364798	1459	18338	18112	1.66886	0.104155
0.367367	1409	18332	18038.4	2.16848	0.1107
0.369936	1377	18092	17965.4	0.941303	0.086987
0.372505	1414	18045	17892.7	1.13404	0.0817965
0.375074	1403	17959	17821.8	1.02417	0.151993
0.377643	1478	17783	17752.4	0.229786	0.131752
0.380212	1430	17779	17682.8	0.721191	0.136216
0.382781	1462	17680	17613.3	0.50167	0.0787368
0.38535	1468	17447	17544.7	-0.739391	0.127172
0.387919	1457	17477	17477.2	-0.00180242	0.0988422
0.390488	1427	17315	17411.3	-0.731933	0.108891
0.393057	1515	17532	17346.4	1.40194	0.0853296
0.395626	1407	17367	17282.1	0.644491	0.118887
0.398195	1461	17357	17218.8	1.04867	0.111065
0.400764	1478	17400	17156.2	1.84846	0.10879
0.403333	1499	17348	17093.9	1.92937	0.0992882
0.405902	1481	17056	17032.8	0.177428	0.0634689
0.408471	1414	17128	16972.1	1.19106	0.12679
0.41104	1533	17040	16911.7	0.983181	0.121276
0.413609	1446	17120	16852.6	2.04344	0.101933
0.416178	1511	16695	16794.7	-0.771279	0.113445
0.418747	1531	16996	16737.2	1.9855	0.0786159
0.421316	1552	17009	16679.5	2.52668	0.147441
0.423885	1604	16525	16623	-0.762306	0.0957595
0.426454	1552	16386	16567.4	-1.41689	0.127942
0.429023	1654	16643	16512.3	1.0134	0.129923
0.431592	1561	16464	16458.6	0.0419509	0.0997285
0.434161	1639	16691	16406.1	2.20557	0.126077
0.43673	1676	16348	16354.7	-0.0524563	0.0973285
0.439299	1606	16340	16303.9	0.282339	0.111922
0.441868	1747	16405	16254.1	1.17827	0.110516
0.444437	1757	16438	16204.7	1.81948	0.111578
0.447006	1740	16087	16155.9	-0.543015	0.131831
0.449575	1744	16477	16108.5	2.87064	0.110911
0.452144	1751	16185	16061.3	0.972031	0.0874908
0.454713	1744	16049	16015.5	0.264082	0.104052
0.457282	1780	16279	15971.6	2.40909	0.138372
0.459851	1688	16210	15927.9	2.21532	0.105066
0.46242	1660	16003	15884.5	0.937023	0.120814
0.464989	1761	16062	15841.4	1.74057	0.115928
0.467558	1634	15986	15798.8	1.48088	0.126846
0.470127	1675	15838	15756.7	0.646088	0.109509
0.472696	1659	15565	15714.2	-1.19566	0.139138
0.475265	1621	15732	15671	0.486595	0.114793
0.477834	1671	15533	15628.9	-0.769393	0.125698
0.480403	1581	15550	15586.8	-0.295264	0.109512
0.482972	1636	15661	15544.4	0.931943	0.106511
0.485541	1585	15770	15502.5	2.13012	0.106444
0.48811	1445	15546	15460.6	0.685125	0.113143
0.490679	1506	15542	15419.1	0.985433	0.0775802
0.493248	1391	15453	15377.7	0.605789	0.149898
0.495817	1305	15542	15336.4	1.64925	0.128151
0.498386	1300	15421	15295.2	1.01271	0.132143
0.500955	1241	15227	15252.5	-0.206665	0.0883519
0.503524	1232	15415	15209.4	1.65581	0.126514
0.506093	1112	15356	15166	1.53332	0.108783
0.508662	1096	15238	15121	0.94797	0.111052
0.511231	1072	15294	15075.6	1.7663	0.103869
0.5138	1046	15177	15030.1	1.19268	0.116003
0.516369	1013	15199	14984.3	1.74111	0.118489
0.518938	977	14935	14937.7	-0.0224545	0.122092
0.521507	921	15037	14890.4	1.19563	0.100389
0.524076	876	14956	14843.2	0.922089	0.107896
0.526645	853	14978	14796.2	1.48562	0.0920664
0.529214	793	14746	14749.1	-0.0255494	0.113381
0.531783	750	14927	14701.8	1.84295	0.109412
0.534352	747	14911	14654.1	2.10366	0.0952479
0.536921	742	14604	14605.9	-0.0160488	0.0894437
0.53949	700	14632	14557.6	0.614996	0.116268
0.542059	709	14556	14508.9	0.390129	0.10217
0.544628	674	14410	14459.8	-0.414895	0.129512
0.547197	665	14516	14410.9	0.872486	0.101018
0.549766	647	14374	14362.5	0.0962376	0.116024
0.552335	591	14325	14314.1	0.0906579	0.0973465
0.554904	610	14256	14266.1	-0.0843829	0.102584
0.557473	557	14244	14218.3	0.215731	0.0844835
0.560042	583	14185	14170.5	0.121475	0.107334
0.562611	455	14269	14123	1.22248	0.0905526
0.56518	487	14282	14075.2	1.73079	0.110013
0.567749	500	14307	14027.5	2.33695	0.101978
0.570318	500	14141	13980	1.35414	0.137605
0.572887	476	13927	13932.6	-0.0473416	0.100227
0.575456	469	13944	13884.5	0.503694	0.105626
0.578025	479	13934	13836.1	0.829127	0.0960551
0.580594	481	13990	13788.8	1.70125	0.134102
0.583163	445	13975	13742.1	1.97034	0.0989227
0.585732	401	13954	13695.6	2.18769	0.110702
0.588301	409	13658	13649.2	0.0749046	0.0863037
0.59087	407	13574	13603.5	-0.252783	0.140727
0.593439	394	13681	13558.2	1.04992	0.102482
0.596008	385	13462	13512.9	-0.43869	0.101982
0.598577	363	13580	13467.2	0.968239	0.137428
0.601146	352	13428	13421.5	0.0557389	0.154424
0.603715	322	13714	13376.4	2.8827	0.117162
0.606284	345	13358	13331.6	0.228727	0.121722
0.608853	327	13654	13286.9	3.14178	0.118781
0.611422	312	13519	13242.3	2.38004	0.118559
0.613991	323	13173	13197.7	-0.21508	0.113807
0.61656	291	13313	13153.1	1.38576	0.104692
0.619129	303	13325	13108.9	1.87191	0.0884155
0.621698	301	13254	13065.1	1.64041	0.0918829
0.624267	283	13008	13021.5	-0.118015	0.0830676
0.626836	265	13011	12978.1	0.288391	0.11958
0.629405	271	12976	12934.9	0.360801	0.0917302
0.631974	265	13028	12891.9	1.19225	0.115902
0.634543	255	12802	12849.4	-0.418871	0.0943817
0.637112	245	12699	12807	-0.958296	0.0720803
0.639681	243	12962	12764.6	1.73406	0.101187
0.64225	240	12836	12722.4	1.00248	0.107584
0.644819	239	12700	12680.6	0.171951	0.0991032
0.647388	229	12786	12639	1.30005	0.131019
0.649957	203	12731	12597.5	1.18309	0.109012
0.652526	183	12590	12556.3	0.300745	0.110211
0.655095	205	12561	12515.3	0.407744	0.08577
0.657664	209	12522	12474.6	0.423153	0.106699
0.660233	203	12394	12434.2	-0.36085	0.0931549
0.662802	187	12373	12393.6	-0.185104	0.087097
0.665371	195	12561	12352.9	1.85691	0.100976
0.66794	181	12501	12312.6	1.685	0.0837292
0.670509	155	12318	12272.9	0.406027	0.0768127
0.673078	184	12140	12233.5	-0.848997	0.0626508
0.675647	182	12355	12194.2	1.44636	0.0777126
0.678216	162	12206	12155.2	0.460231	0.115092
0.680785	143	12146	12116.3	0.269915	0.0817184
0.683354	164	12124	12077.3	0.424482	0.0973054
0.685923	187	12284	12038.7	2.2135	0.114071
0.688492	161	12069	12000.6	0.622326	0.107494
0.691061	170	12172	11962.6	1.89799	0.082179
0.69363	166	11927	11924.5	0.0232671	0.107866
0.696199	170	12048	11886.7	1.46936	0.087785
0.698768	147	11958	11849.7	0.990247	0.0970923
0.701337	147	11894	11812.9	0.743394	0.0808068
0.703906	143	11918	11776.2	1.29855	0.0800804
0.706475	167	11888	11739.9	1.35866	0.0894687
0.709044	156	11518	11703.7	-1.7305	0.0822184
0.711613	144	11721	11667.6	0.493226	0.0805558
0.714182	144	11836	11631.5	1.87972	0.0979937
0.716751	158	11847	11595.7	2.30924	0.0966018
0.71932	130	11504	11560.3	-0.524944	0.106148
0.721889	147	11423	11525.3	-0.957151	0.0440457
0.724458	155	11572	11490.3	0.759684	0.101681
0.727027	127	11437	11455.4	-0.172111	0.103625
0.729596	128	11559	11420.9	1.28453	0.0889951
0.732165	119	11410	11386.5	0.220385	0.0858477
0.734734	133	11368	11352.2	0.148178	0.114724
0.737303	107	11290	11318.4	-0.267278	0.0862925
0.739872	135	11216	11284.6	-0.647568	0.0814651
0.742441	138	11222	11250.7	-0.270962	0.068356
0.74501	106	11198	11217	-0.179485	0.0704088
0.747579	110	11390	11183.6	1.93442	0.0968645
0.750148	107	10962	11150.2	-1.7977	0.065952
0.752717	123	11078	11117.2	-0.372487	0.0684978
0.755286	112	11149	11084.7	0.609149	0.0840609
0.757855	118	11190	11052	1.30428	0.0798464
0.760424	122	11126	11019.3	1.0115	0.0849196
0.762993	97	11017	10986.8	0.287353	0.112734
0.765562	128	10970	10954.7	0.145714	0.0876588
0.768131	122	10855	10922.9	-0.651621	0.0946323
0.7707	118	10966	10891.2	0.714069	0.0836114
0.773269	85	11053	10859.8	1.83751	0.0852315
0.775838	97	11074	10828.4	2.33386	0.110958
0.778407	91	10677	10797.3	-1.16417	0.0671349
0.780976	99	10928	10766.6	1.54375	0.0937462
0.783545	94	10719	10736	-0.163973	0.0626265
0.786114	82	10540	10705.1	-1.60818	0.064853
0.788683	105	10753	10674.2	0.759671	0.0800492
0.791252	80	10429	10643.6	-2.10155	0.0899946
0.793821	83	10539	10613.2	-0.723197	0.0689453
0.79639	82	10581	10583.1	-0.0200792	0.117796
0.798959	91	10596	10552.9	0.418396	0.101791
0.801528	95	10555	10523.1	0.310485	0.045442
0.804097	90	10399	10493.4	-0.925688	0.0726176
0.806666	75	10511	10463.7	0.461738	0.066383
0.809235	80	10353	10434.1	-0.797453	0.0653464
0.811804	84	10467	10404.9	0.606861	0.0770842
0.814373	87	10610	10376	2.27175	0.0828887
0.816942	83	10404	10347.2	0.556746	0.111915
0.819511	86	10251	10318.4	-0.665392	0.104585
0.82208	85	10255	10289.6	-0.341773	0.0717952
0.824649	89	10443	10261.1	1.7797	0.090431
0.827218	68	10134	10232.9	-0.982366	0.0528695
0.829787	68	10233	10204.8	0.278705	0.0549485
0.832356	57	10039	10176.9	-1.37606	0.0754641
0.834925	68	10178	10149.1	0.286166	0.0791303
0.837494	82	10056	10121.5	-0.653641	0.0410169
0.840063	76	10101	10093.9	0.0705237	0.0428941
0.842632	50	10115	10066.2	0.485158	0.0936564
0.845201	69	10130	10038.5	0.908615	0.0647174
0.84777	46	9853	10011.1	-1.59285	0.0777968
0.850339	84	9933	9984.11	-0.512844	0.0832975
0.852908	52	9972	9957.3	0.147238	0.0672667
0.855477	68	10001	9930.29	0.707015	0.0661605
0.858046	63	9751	9903.37	-1.54298	0.117093
0.860615	54	9822	9876.58	-0.550714	0.0677727
0.863184	59	9963	9850.12	1.13088	0.0724397
0.865753	61	9823	9823.84	-0.00847377	0.0454841
0.868322	63	9728	9797.57	-0.705362	0.0676096
0.870891	56	9910	9771.53	1.391	0.0842544
0.87346	71	9722	9745.48	-0.238148	0.0628258
0.876029	48	9729	9719.55	0.0958091	0.0697242
0.878598	41	9698	9693.84	0.0422245	0.0772443
0.881167	54	9606	9668.31	-0.635706	0.0837389
0.883736	43	9666	9642.87	0.235221	0.0611974
0.886305	56	9756	9617.65	1.40069	0.0745234
0.888874	50	9680	9592.42	0.890139	0.0668236
0.891443	45	9548	9567.04	-0.194845	0.0554226
0.894012	43	9427	9541.86	-1.183	0.0892077
0.896581	45	9579	9516.85	0.635025	0.0709079
0.89915	46	9530	9492.02	0.389098	0.0912494
0.901719	42	9357	9467.37	-1.14096	0.0760136
0.904288	36	9373	9442.73	-0.72022	0.0951023
0.906857	49	9433	9418.15	0.152924	0.127523
0.909426	32	9317	9393.71	-0.794689	0.0913405
0.911995	43	9357	9369.43	-0.128456	0.0636803
0.914564	37	9430	9345.23	0.872989	0.113156
0.917133	33	9474	9321.07	1.57122	0.068395
0.919702	39	9165	9297.1	-1.37987	0.067686
0.922271	29	9234	9273.21	-0.408029	0.0735141
0.92484	38	9406	9249.4	1.61473	0.0858455
0.927409	36	9101	9225.74	-1.30754	0.0622059
0.929978	40	9086	9202.11	-1.2181	0.0549553
0.932547	43	9186	9178.62	0.0770196	0.0604396
0.935116	40	9431	9155.21	2.83992	0.074181
0.937685	51	9185	9131.92	0.55387	0.0667956
0.940254	34	9079	9108.82	-0.312984	0.0851558
0.942823	30	9137	9085.88	0.534829	0.0807466
0.945392	31	9201	9063.11	1.4375	0.100182
0.947961	33	9198	9040.47	1.64252	0.0703873
0.95053	31	9208	9018.01	1.9799	0.0782577
0.953099	33	9102	8995.56	1.11571	0.0845623
0.955668	28	8928	8972.99	-0.476157	0.0922906
0.958237	35	8971	8950.51	0.216325	0.0861181
0.960806	36	9029	8928.18	1.06104	0.0615587
0.963375	29	9170	8905.96	2.7573	0.0555124
0.965944	36	8777	8883.85	-1.14051	0.066985
0.968513	37	8909	8861.82	0.499861	0.0328555
0.971082	20	8881	8839.93	0.435758	0.0536933
0.973651	30	9052	8818.22	2.45712	0.0567505
0.97622	29	8758	8796.56	-0.411989	0.0715214
0.978789	26	8737	8775.01	-0.406623	0.0818336
0.981358	28	8774	8753.61	0.217645	0.086351
0.983927	21	8781	8732.14	0.521375	0.0617533
0.986496	28	8761	8710.72	0.53715	0.086119
0.989065	17	8770	8689.49	0.859714	0.0739826
0.991634	25	8788	8668.32	1.27665	0.0506801
0.994203	30	8750	8647.23	1.09861	0.0760642
0.996772	22	8683	8626.2	0.609554	0.0772107
0.999341	23	8699	8605.26	1.00505	0.0266978
1.00191	25	8406	8584.37	-1.94551	0.089468
1.00448	30	8479	8563.58	-0.918556	0.0555421
1.00705	20	8729	8543.02	1.99064	0.0447076
1.00962	30	8647	8522.5	1.33882	0.0514059
1.01219	16	8563	8502.02	0.65901	0.0801265
1.01476	27	8593	8481.67	1.201	0.0850182
1.01732	18	8570	8461.48	1.17228	0.0754602
1.01989	25	8635	8441.32	2.08422	0.0725258
1.02246	22	8352	8421.25	-0.757801	0.0708639
1.02503	14	8496	8401.23	1.02817	0.0559062
1.0276	18	8379	8381.27	-0.0247936	0.0829845
1.03017	16	8311	8361.42	-0.553011	0.0760122
1.03274	12	8367	8341.64	0.277207	0.0600916
1.03531	16	8306	8321.98	-0.175356	0.0787402
1.03788	19	8302	8302.29	-0.00318321	0.0811304
1.04045	22	8341	8282.65	0.638851	0.0832948
1.04301	20	8357	8263.12	1.02696	0.0708321
1.04558	19	8259	8243.61	0.169299	0.064772
1.04815	16	8168	8224.21	-0.621972	0.0735186
1.05072	12	8360	8204.98	1.69543	0.0430211
1.05329	12	8254	8185.9	0.749576	0.0584622
1.05586	17	8239	8166.91	0.794256	0.0542328
1.05843	13	8149	8147.96	0.0115645	0.0497547
1.061	13	8335	8129.03	2.25602	0.0784832
1.06357	10	8051	8110.12	-0.658837	0.0753493
1.06614	26	8107	8091.25	0.174919	0.0620937
1.0687	19	8048	8072.52	-0.273378	0.0955549
1.07127	14	8035	8053.89	-0.2107	0.0676796
1.07384	15	8010	8035.28	-0.282487	0.101454
1.07641	13	7947	8016.75	-0.782425	0.0597008
1.07898	22	8030	7998.45	0.352078	0.0519225
1.08155	11	7951	7980.3	-0.328546	0.0454674
1.08412	13	7932	7962.09	-0.337815	0.0595687
1.08669	15	7906	7943.91	-0.426306	0.0535419
1.08926	11	7921	7925.8	-0.0539798	0.0940377
1.09183	10	7994	7907.85	0.963541	0.0647184
1.09439	10	7802	7889.93	-0.995524	0.0793606
1.09696	15	8059	7872.01	2.08295	0.0547587
1.09953	10	8038	7854.2	2.0501	0.0666624
1.1021	11	7909	7836.44	0.815955	0.0408903
1.10467	9	7854	7818.69	0.398381	0.0689296
1.10724	16	7802	7801.03	0.0109841	0.035964
1.10981	13	7830	7783.49	0.525576	0.0611111
1.11238	11	7954	7766.02	2.1077	0.0628289
1.11495	11	7695	7748.58	-0.61085	0.0658639
1.11752	10	7553	7731.22	-2.05062	0.0158643
1.12008	10	7696	7713.98	-0.204937	0.0940727
1.12265	13	7741	7696.84	0.501873	0.0462993
1.12522	17	7818	7679.72	1.56386	0.0571096
1.12779	7	7826	7662.65	1.84649	0.0355319
1.13036	11	7762	7645.63	1.3208	0.0433065
1.13293	7	7741	7628.68	1.27658	0.0595489
1.1355	9	7556	7611.84	-0.642445	0.0764806
1.13807	8	7630	7595.14	0.399128	0.0262174
1.14064	9	7628	7578.42	0.567667	0.0796946
1.14321	7	7547	7561.71	-0.169349	0.0125698
1.14577	12	7498	7545.07	-0.543549	0.0474591
1.14834	12	7530	7528.47	0.0176011	0.0738845
1.15091	10	7681	7511.96	1.9288	0.0711607
1.15348	7	7486	7495.51	-0.109895	0.0622156
1.15605	7	7402	7479.12	-0.896382	0.0346598
1.15862	7	7299	7462.84	-1.91771	0.0284472
1.16119	11	7488	7446.67	0.477638	0.0477868
1.16376	6	7475	7430.53	0.514328	0.0323962
1.16633	9	7283	7414.4	-1.53974	0.0327388
1.1689	9	7520	7398.3	1.40335	0.0358961
1.17146	15	7363	7382.28	-0.224668	0.057212
1.17403	19	7305	7366.36	-0.717883	0.0423647
1.1766	15	7405	7350.48	0.633529	0.0744477
1.17917	8	7311	7334.66	-0.276661	0.0410113
1.18174	5	7337	7318.93	0.21098	0.0665954
1.18431	14	7282	7303.34	-0.250072	0.0684267
1.18688	10	7233	7287.91	-0.645662	0.0369385
1.18945	11	7318	7272.52	0.531665	0.052503
1.19202	13	7258	7257.05	0.0111934	0.0618561
1.19459	9	7182	7241.54	-0.702559	0.047619
1.19715	7	7063	7226.16	-1.94147	0.0826259
1.19972	11	7269	7210.89	0.681522	0.057301
1.20229	8	7062	7195.66	-1.5905	0.0826004
1.20486	5	7164	7180.51	-0.195035	0.0547066
1.20743	11	6994	7165.38	-2.04928	0.0447505
1.21	7	7327	7150.26	2.06482	0.049942
1.21257	14	7084	7135.21	-0.608448	0.0524934
1.21514	6	7082	7120.22	-0.454201	0.0319278
1.21771	12	7194	7105.24	1.0465	0.0729074
1.22028	10	7069	7090.34	-0.253864	0.0734666
1.22284	8	7039	7075.53	-0.43545	0.0531089
1.22541	6	7154	7060.81	1.1018	0.0410053
1.22798	6	7008	7046.12	-0.455374	0.0512014
1.23055	10	6926	7031.48	-1.2674	0.0463192
1.23312	7	6990	7016.92	-0.321973	0.0494696
1.23569	10	6934	7002.37	-0.82103	0.0628498
1.23826	10	6926	6987.82	-0.742884	0.0508676
1.24083	5	6923	6973.32	-0.604825	0.0201654
1.2434	4	6847	6958.92	-1.35259	0.0505303
1.24597	5	6955	6944.58	0.124909	0.0438065
1.24853	8	6828	6930.3	-1.23807	0.0461516
1.2511	7	7041	6916.1	1.48849	0.0351257
1.25367	7	6902	6901.88	0.00138706	0.071273
1.25624	5	6808	6887.66	-0.965459	0.0434955
1.25881	6	6761	6873.5	-1.36816	0.0635731
1.26138	12	6953	6859.43	1.12211	0.0353642
1.26395	5	6871	6845.44	0.308338	0.0302979
1.26652	10	6897	6831.49	0.788858	0.0567288
1.26909	6	6872	6817.56	0.656731	0.0667097
1.27166	4	6765	6803.68	-0.470331	0.0240956
1.27422	11	6911	6789.93	1.45635	0.0581911
1.27679	6	6867	6776.21	1.09561	0.0611015
1.27936	7	6896	6762.52	1.60737	0.05354
1.28193	3	6719	6748.88	-0.364477	0.0217565
1.2845	8	6707	6735.23	-0.344692	0.050679
1.28707	6	6759	6721.69	0.453869	0.0473286
1.28964	5	6608	6708.21	-1.23269	0.0333494
1.29221	4	6574	6694.73	-1.48897	0.0685764
1.29478	6	6843	6681.27	1.95515	0.0587371
1.29735	11	6710	6667.87	0.514321	0.0579194
1.29991	6	6677	6654.55	0.274763	0.0647766
1.30248	8	6666	6641.24	0.303253	0.0377855
1.30505	5	6539	6627.96	-1.10012	0.0437089
1.30762	8	6656	6614.75	0.505606	0.0521213
1.31019	11	6669	6601.66	0.824603	0.0325113
1.31276	7	6810	6588.61	2.6828	0.0278185
1.31533	6	6699	6575.57	1.50808	0.0556128
1.3179	4	6671	6562.56	1.32769	0.0559445
1.32047	5	6471	6549.61	-0.977193	0.0429839
1.32304	4	6448	6536.76	-1.10537	0.0420342
1.3256	7	6381	6523.94	-1.78938	0.0509047
1.32817	7	6570	6511.1	0.726637	0.0450381
1.33074	7	6608	6498.28	1.34977	0.0389526
1.33331	11	6497	6485.49	0.142806	0.0395371
1.33588	1	6436	6472.75	-0.458088	0.0664634
1.33845	7	6499	6460.08	0.482743	0.0351683
1.34102	5	6414	6447.49	-0.418159	0.0326056
1.34359	7	6579	6434.95	1.77599	0.0302525
1.34616	6	6499	6422.48	0.949217	0.0521076
1.34873	6	6462	6409.98	0.647135	0.0308317
1.35129	8	6412	6397.49	0.181196	0.0308922
1.35386	11	6396	6385.08	0.136481	0.0102321
1.35643	4	6242	6372.73	-1.65462	0.0345723
1.359	2	6458	6360.42	1.21432	0.0222944
1.36157	8	6282	6348.14	-0.834474	0.0573274
1.36414	1	6333	6335.94	-0.0368818	0.0741852
1.36671	3	6326	6323.82	0.0274541	0.0807956
1.36928	4	6241	6311.68	-0.894661	0.0570545
1.37185	4	6195	6299.5	-1.32764	0.0643591
1.37442	6	6402	6287.4	1.43231	0.0491602
1.37698	7	6283	6275.32	0.0968796	0.0393283
1.37955	5	6198	6263.24	-0.828716	0.0400337
1.38212	2	6208	6251.24	-0.548773	0.0586393
1.38469	0	6299	6239.29	0.752328	0.055619
1.38726	5	6230	6227.41	0.0328179	0.054254
1.38983	2	6328	6215.6	1.413	0.0560634
1.3924	5	6209	6203.81	0.0659141	0.046229
1.39497	4	6137	6191.99	-0.701977	0.0105982
1.39754	5	6138	6180.17	-0.538288	0.0457201
1.40011	4	6173	6168.43	0.0581823	0.0224882
1.40267	3	6038	6156.75	-1.52818	0.039127
1.40524	6	6079	6145.11	-0.847886	0.0382507
1.40781	4	6077	6133.53	-0.725133	0.0639476
1.41038	5	6005	6121.99	-1.50966	0.054053
1.41295	3	6169	6110.48	0.745101	0.0624702
1.41552	9	6074	6098.99	-0.320639	0.0249683
1.41809	4	6134	6087.56	0.592946	0.0444428
1.42066	6	6119	6076.18	0.547437	0.0325607
1.42323	6	6132	6064.82	0.857932	0.0267071
1.4258	6	6059	6053.49	0.0707648	0.0526006
1.42836	7	5980	6042.24	-0.804917	0.0409027
1.43093	11	6037	6031.04	0.0767443	0.0568732
1.4335	3	6150	6019.84	1.65977	0.0570464
1.43607	5	6008	6008.69	-0.00893267	0.00394442
1.43864	3	6021	5997.58	0.301778	0.0203704
1.44121	2	5979	5986.53	-0.097367	0.0286155
1.44378	6	5926	5975.55	-0.643705	0.0567685
1.44635	4	5919	5964.56	-0.592157	0.0283596
1.44892	7	5905	5953.54	-0.631632	0.0709423
1.45149	8	5750	5942.55	-2.53921	0.0549835
1.45405	5	5886	5931.57	-0.593929	0.0230811
1.45662	1	5864	5920.66	-0.739894	0.0576638
1.45919	6	5815	5909.81	-1.24329	0.0485223
1.46176	4	5934	5899.01	0.454202	0.0254635
1.46433	8	5968	5888.29	1.03186	0.0457901
1.4669	3	5876	5877.56	-0.0203453	0.00731146
1.46947	4	5911	5866.8	0.574946	0.0323122
1.47204	4	5883	5856.08	0.350935	-0.00993435
1.47461	7	5702	5845.44	-1.89956	0.0184556
1.47718	5	5738	5834.85	-1.27854	0.0132016
1.47974	9	5854	5824.27	0.388518	0.0313557
1.48231	3	5942	5813.69	1.66451	0.0522272
1.48488	5	5809	5803.16	0.0766279	0.0797735
1.48745	8	5801	5792.69	0.109069	0.00509253
1.49002	3	5795	5782.27	0.167193	0.0474807
1.49259	7	5740	5771.9	-0.421069	0.0316622
1.49516	5	5779	5761.53	0.229792	0.0557934
1.49773	4	5806	5751.16	0.719678	0.0397589
1.5003	2	5740	5740.87	-0.0115105	0.0731757
1.50287	5	5644	5730.59	-1.15261	0.0262906
1.50543	5	5685	5720.34	-0.468672	0.0364872
1.508	2	5596	5710.13	-1.52566	0.0494405
1.51057	5	5672	5699.92	-0.370688	0.0193449
1.51314	6	5648	5689.71	-0.55498	0.0468044
1.51571	6	5642	5679.55	-0.499896	0.0371107
1.51828	3	5723	5669.45	0.707897	0.0120107
1.52085	5	5692	5659.35	0.432814	0.0723258
1.52342	5	5588	5649.28	-0.819823	0.0417829
1.52599	3	5610	5639.3	-0.391134	0.0597852
1.52856	6	5527	5629.34	-1.37662	0.0380149
1.53112	8	5475	5619.39	-1.95136	0.0661781
1.53369	1	5627	5609.46	0.233891	0.05143
1.53626	4	5501	5599.57	-1.32899	0.0443921
1.53883	1	5521	5589.69	-0.924511	0.029817
1.5414	3	5440	5579.87	-1.89639	0.0226628
1.54397	5	5525	5570.12	-0.606995	0.0363507
1.54654	1	5546	5560.34	-0.192516	0.0341524
1.54911	2	5470	5550.54	-1.08904	0.047003
1.55168	3	5381	5540.78	-2.17818	0.0298796
1.55425	5	5587	5531.05	0.748574	0.0247145
1.55681	3	5507	5521.38	-0.193795	0.0461634
1.55938	4	5480	5511.72	-0.428495	0.0368496
1.56195	2	5487	5502.06	-0.203337	0.0490541
1.56452	3	5433	5492.46	-0.806673	0.0438824
1.56709	7	5425	5482.92	-0.786339	0.0650785
1.56966	3	5480	5473.4	0.089125	0.0238556
1.57223	3	5520	5463.9	0.755029	0.0454384
1.5748	5	5463	5454.42	0.116091	0.03434
1.57737	2	5342	5444.96	-1.40874	0.0447154
1.57994	4	5390	5435.59	-0.620928	0.0206588
1.5825	3	5242	5426.23	-2.54455	0.00109553
1.58507	4	5533	5416.86	1.56132	0.00984168
1.58764	7	5360	5407.54	-0.649361	0.0374043
1.59021	1	5255	5398.24	-1.97589	-0.00673072
1.59278	3	5387	5388.95	-0.0265575	0.0461894
1.59535	5	5492	5379.7	1.51536	0.0305437
1.59792	7	5499	5370.49	1.73304	0.0417777
1.60049	3	5384	5361.34	0.308883	0.035817
1.60306	6	5437	5352.17	1.15044	0.0310741
1.60563	3	5345	5343	0.0273495	0.0298172
1.60819	1	5297	5333.9	-0.50707	0.00529834
1.61076	5	5206	5324.87	-1.64752	0.0579926
1.61333	1	5357	5315.84	0.562302	0.0740374
1.6159	3	5300	5306.83	-0.0938318	0.0512463
1.61847	3	5252	5297.83	-0.632449	0.0452061
1.62104	2	5178	5288.82	-1.54002	0.0239779
1.62361	0	5265	5279.85	-0.204618	0.0133021
1.62618	5	5167	5270.9	-1.44545	-0.0179843
1.62875	2	5079	5261.97	-2.56734	0.0327579
1.63132	5	5320	5253.08	0.917513	0.0200589
1.63388	3	5162	5244.2	-1.1441	0.0462916
1.63645	2	5189	5235.32	-0.643068	0.0045573
1.63902	6	5225	5226.51	-0.0208595	0.055677
1.64159	8	5295	5217.74	1.06177	0.015256
1.64416	2	5177	5209	-0.444704	0.0349632
1.64673	3	5065	5200.28	-1.90088	0.0216313
1.6493	3	5206	5191.57	0.200029	0.0449615
1.65187	3	5233	5182.92	0.692313	0.0163215
1.65444	3	5244	5174.35	0.961843	0.0209582
1.65701	4	5187	5165.75	0.29506	0.0231003
1.65957	4	5159	5157.13	0.0260979	0.0489257
1.66214	3	5124	5148.54	-0.342755	0.0374331
1.66471	1	5015	5139.97	-1.76471	0.00372476
1.66728	3	5078	5131.43	-0.749839	0.0345961
1.66985	6	5122	5122.93	-0.013038	0.0219606
1.67242	6	5048	5114.47	-0.935489	0.0359617
1.67499	3	5053	5106.01	-0.745688	0.0540238
1.67756	3	5042	5097.54	-0.782183	-0.00182726
1.68013	3	5003	5089.11	-1.21737	0.00920511
1.6827	6	4984	5080.75	-1.37052	0.023187
1.68526	3	5015	5072.45	-0.811273	0.0217757
1.68783	3	5096	5064.13	0.446391	0.0121019
1.6904	3	4984	5055.81	-1.01713	0.043145
1.69297	9	5115	5047.51	0.943686	0.00608663
1.69554	0	4957	5039.27	-1.16844	0.0487318
1.69811	3	4956	5031.04	-1.06591	0.0232415
1.70068	6	5001	5022.8	-0.30832	0.0503672
1.70325	4	5000	5014.6	-0.206518	0.0280609
1.70582	4	5169	5006.48	2.26047	0.0424112
1.70839	4	4953	4998.34	-0.644237	0.00865751
1.71095	6	4943	4990.17	-0.670919	0.0256302
1.71352	2	4916	4982.09	-0.94254	0.00739842
1.71609	3	5076	4974.03	1.43122	0.00756426
1.71866	4	4777	4965.98	-2.73421	-0.00889988
1.72123	4	4989	4957.95	0.439608	0.0369071
1.7238	4	5000	4949.96	0.707666	0.0155401
1.72637	6	4930	4941.97	-0.170433	0.0176639
1.72894	3	4902	4933.97	-0.456596	0.00642387
1.73151	4	4991	4926.01	0.919867	0.0136282
1.73408	5	4892	4918.09	-0.373059	0.0239935
1.73664	2	4987	4910.2	1.08757	0.00936953
1.73921	6	4865	4902.34	-0.535363	0.0217921
1.74178	3	4939	4894.49	0.633318	0.0225912
1.74435	6	4810	4886.65	-1.10516	0.0173938
1.74692	7	4840	4878.84	-0.558291	0.0217562
1.74949	7	4910	4871.04	0.556067	0.0176113
1.75206	2	4821	4863.26	-0.608708	-0.00592274
1.75463	3	4740	4855.52	-1.67796	-0.048195
1.7572	4	4663	4847.81	-2.70641	0.0129156
1.75977	5	4889	4840.16	0.698497	0.030565
1.76233	5	4780	4832.53	-0.759808	0.0188609
1.7649	5	4772	4824.86	-0.76523	0.0335973
1.76747	4	4760	4817.18	-0.828722	0.0264079
1.77004	1	4784	4809.53	-0.369177	-0.0153941
1.77261	5	4773	4801.94	-0.418864	0.0133812
1.77518	6	4838	4794.37	0.62723	0.0251286
1.77775	3	4782	4786.83	-0.0697908	0.0141826
1.78032	5	4672	4779.28	-1.56955	0.0152688
1.78289	1	4578	4771.72	-2.86306	0.0131952
1.78546	2	4907	4764.19	2.03863	0.0108586
1.78802	4	4794	4756.74	0.538149	0.0237793
1.79059	5	4689	4749.28	-0.880352	-0.00508399
1.79316	6	4869	4741.83	1.82245	0.0103815
1.79573	1	4876	4734.38	2.02818	0.00266489
1.7983	6	4679	4726.91	-0.700465	-0.00239623
1.80087	1	4731	4719.51	0.167052	0.0132391
1.80344	2	4752	4712.16	0.577928	0.0147558
1.80601	9	4624	4704.84	-1.18889	0.00357897
1.80858	2	4480	4697.5	-3.2496	0.00290398
1.81115	3	4632	4690.19	-0.854931	0.0182946
1.81371	3	4522	4682.88	-2.39236	0.00425459
1.81628	2	4728	4675.56	0.762626	-0.000359002
1.81885	6	4659	4668.35	-0.136963	0.00788625
1.82142	1	4611	4661.14	-0.738444	0.00846357
1.82399	5	4674	4653.9	0.29404	-0.0081398
1.82656	3	4589	4646.68	-0.85143	-0.016474
1.82913	5	4468	4639.47	-2.56532	0.0179551
1.8317	6	4560	4632.32	-1.07094	0.0151418
1.83427	4	4600	4625.17	-0.371096	-0.013199
1.83684	5	4632	4618.03	0.205231	0.0132331
1.8394	5	4571	4610.93	-0.590646	0.0194406
1.84197	3	4575	4603.86	-0.426655	-0.0113919
1.84454	3	4491	4596.83	-1.57919	0.000744048
1.84711	5	4625	4589.81	0.517508	0.00263669
1.84968	2	4500	4582.79	-1.23418	0.0142032
1.85225	5	4418	4575.8	-2.37407	0.012055
1.85482	4	4479	4568.8	-1.34182	0.0159704
1.85739	3	4624	4561.81	0.914623	-0.0146709
1.85996	3	4551	4554.85	-0.0570207	0.0464318
1.86253	2	4468	4547.9	-1.19528	0.0104855
1.86509	5	4566	4540.97	0.370459	0.0167417
1.86766	2	4586	4534.07	0.766779	0.00355878
1.87023	5	4520	4527.18	-0.106741	0.0278003
1.8728	4	4448	4520.28	-1.08383	-0.0312546
1.87537	4	4453	4513.4	-0.905186	-0.0121675
1.87794	4	4442	4506.56	-0.968704	0.0195087
1.88051	1	4366	4499.74	-2.02402	0.00189455
1.88308	5	4362	4492.94	-1.98251	0.00103284
1.88565	6	4353	4486.17	-2.01841	-0.0143038
1.88822	2	4486	4479.41	0.0984033	0.023689
1.89078	7	4542	4472.66	1.02887	-0.0175179
1.89335	4	4591	4465.9	1.84633	0.000479551
1.89592	2	4509	4459.17	0.742016	0.0275318
1.89849	7	4340	4452.51	-1.70786	0.00232298
1.90106	2	4319	4445.84	-1.92999	-0.00608992
1.90363	4	4352	4439.19	-1.32172	-0.00526352
1.9062	1	4431	4432.57	-0.0236564	0.0274907
1.90877	4	4484	4425.93	0.867226	-0.00882006
1.91134	2	4468	4419.33	0.728151	0.0403594
1.91391	6	4504	4412.74	1.35982	-0.0159572
1.91647	1	4338	4406.14	-1.03451	0.0245011
1.91904	3	4268	4399.54	-2.01346	-0.0288843
1.92161	6	4309	4392.96	-1.27906	-0.00524034
1.92418	1	4285	4386.42	-1.54927	-0.0119038
1.92675	3	4360	4379.91	-0.301464	-0.0284439
1.92932	9	4362	4373.4	-0.172533	0.0150039
1.93189	3	4444	4366.88	1.15684	0.0113998
1.93446	7	4445	4360.43	1.26847	-0.0203141
1.93703	4	4276	4353.97	-1.19233	0.0343114
1.9396	1	4258	4347.51	-1.37167	0.00889165
1.94216	3	4209	4341.14	-2.03679	-0.00983629
1.94473	5	4306	4334.79	-0.438686	-0.0123269
1.9473	9	4277	4328.43	-0.786394	0.0136054
1.94987	3	4302	4322.08	-0.306207	0.00938667
1.95244	1	4284	4315.69	-0.484184	0.0271198
1.95501	4	4232	4309.31	-1.18839	0.00661305
1.95758	2	4170	4303	-2.05956	-0.0169195
1.96015	1	4261	4296.76	-0.547829	-0.0183289
1.96272	0	4223	4290.5	-1.03873	0.0144276
1.96529	7	4329	4284.18	0.681247	-0.0190617
1.96785	1	4256	4277.88	-0.335408	-0.00942632
1.97042	3	4197	4271.61	-1.15164	-0.000762918
1.97299	0	4190	4265.32	-1.16355	0.0250307
1.97556	5	4270	4259.03	0.167821	-0.00434026
1.97813	2	4333	4252.83	1.21789	0.0331772
1.9807	3	4136	4246.65	-1.7205	0.00750178
1.98327	1	4245	4240.44	0.0700193	-0.023037
1.98584	1	4197	4234.23	-0.574752	-0.022145
1.98841	2	4193	4228.07	-0.541636	0.0267352
1.99098	4	4143	4221.94	-1.22647	-0.00740917
1.99354	5	4340	4215.81	1.88518	0.0435808
1.99611	1	4176	4209.67	-0.521044	0.0571444
1.99868	3	4210	4203.53	0.0996888	0.0103003
2.00125	5	4215	4197.42	0.270731	0.0137162
2.00382	0	4072	4191.37	-1.87061	-0.0175781
2.00639	3	4175	4185.35	-0.160198	-0.0235349
2.00896	4	4124	4179.31	-0.861326	-0.0205039
2.01153	5	4096	4173.28	-1.20744	-0.013532
2.0141	6	4285	4167.29	1.79821	0.0270963
2.01667	2	4152	4161.28	-0.144031	0.0162945
2.01923	2	4092	4155.27	-0.989138	0.0161955
2.0218	4	4107	4149.32	-0.660437	-0.0143249
2.02437	6	4106	4143.42	-0.583898	0.00980045
2.02694	2	4174	4137.53	0.564452	-0.0127756
2.02951	3	4104	4131.62	-0.431212	0.00946645
2.03208	2	4204	4125.69	1.20775	0.019304
2.03465	2	4103	4119.8	-0.262281	0.0198831
2.03722	4	4080	4113.96	-0.531687	0.00533283
2.03979	4	4055	4108.11	-0.834034	0.0423654
2.04236	7	4100	4102.24	-0.0350171	-0.0319723
2.04492	2	4033	4096.39	-0.998108	-0.0318559
2.04749	2	4054	4090.54	-0.573846	-0.0393408
2.05006	3	4097	4084.73	0.191741	-0.0254446
2.05263	5	4010	4078.96	-1.08895	-0.01922
2.0552	2	4065	4073.23	-0.129045	0.00100176
2.05777	7	4067	4067.48	-0.00752639	-0.000623311
2.06034	3	4017	4061.7	-0.705206	0.00379002
2.06291	3	4029	4055.94	-0.424434	-0.00558552
2.06548	2	4032	4050.23	-0.287068	-0.0115031
2.06805	3	4113	4044.52	1.06774	-0.045909
2.07061	2	4080	4038.85	0.644177	-0.0135935
2.07318	3	4011	4033.2	-0.350507	-0.059521
2.07575	2	4039	4027.51	0.180724	-0.0105999
2.07832	5	4018	4021.83	-0.0604654	-0.0235153
2.08089	2	3922	4016.17	-1.50362	-0.0155521
2.08346	7	3937	4010.51	-1.1716	0.0113781
2.08603	3	3792	4004.87	-3.45691	0.00973691
2.0886	2	3916	3999.25	-1.33037	-0.0153614
2.09117	2	3900	3993.66	-1.49982	0.0178376
2.09374	4	4002	3988.09	0.219861	-0.0181993
2.0963	4	3927	3982.55	-0.886524	0.0038277
2.09887	3	3917	3977.03	-0.959162	-0.00246106
2.10144	3	3879	3971.46	-1.48462	-0.00628321
2.10401	0	3872	3965.91	-1.50911	0.0117678
2.10658	2	3891	3960.38	-1.1123	-0.0258826
2.10915	3	4032	3954.89	1.21432	-0.000605929
2.11172	1	3998	3949.4	0.76855	-0.00426318
2.11429	4	3961	3943.91	0.271495	-0.0287488
2.11686	3	3988	3938.4	0.785402	-0.0124118
2.11943	3	3870	3932.9	-1.01109	-0.0116182
2.12199	4	3889	3927.44	-0.616398	-0.00295364
2.12456	4	3951	3921.99	0.461598	-0.0344045
2.12713	1	3903	3916.56	-0.217012	0.0153064
2.1297	1	3838	3911.16	-1.18093	-0.0482641
2.13227	5	3869	3905.77	-0.591091	-0.0142937
2.13484	4	4049	3900.4	2.33537	0.00300844
2.13741	2	3836	3895.04	-0.953306	-0.0358516
2.13998	4	3871	3889.66	-0.299989	-0.0156847
2.14255	3	3807	3884.27	-1.2524	0.00133776
2.14512	2	3968	3878.94	1.41376	-0.0253062
2.14768	0	3920	3873.65	0.740284	-0.0441243
2.15025	4	3815	3868.34	-0.86356	-0.0251717
2.15282	2	3748	3863.04	-1.87908	-0.0522038
2.15539	2	3763	3857.76	-1.54473	-0.00806415
2.15796	7	3826	3852.46	-0.427839	-0.0040987
2.16053	2	3839	3847.15	-0.131607	-0.0235665
2.1631	3	3722	3841.88	-1.96502	-0.0165805
2.16567	3	3780	3836.64	-0.921224	-0.00438093
2.16824	2	3806	3831.4	-0.411649	-0.0234509
2.17081	1	3917	3826.22	1.45055	-0.0504715
2.17337	3	3691	3821.04	-2.14043	-0.0314617
2.17594	2	3851	3815.83	0.566682	-0.0343123
2.17851	2	3793	3810.65	-0.286548	-0.0209462
2.18108	2	3844	3805.46	0.621614	-0.0228024
2.18365	2	3907	3800.27	1.70758	-0.00627613
2.18622	2	3759	3795.1	-0.588742	-0.0516203
2.18879	3	3857	3789.95	1.07967	0.024382
2.19136	3	3713	3784.8	-1.17833	-0.0310069
2.19393	2	3817	3779.67	0.604291	-0.0335143
2.1965	1	3749	3774.54	-0.417163	-0.0250272
2.19906	3	3768	3769.43	-0.0233346	-0.00915882
2.20163	1	3790	3764.35	0.416708	-0.044897
2.2042	3	3716	3759.28	-0.709982	-0.00175591
2.20677	1	3685	3754.21	-1.14012	-0.00173426
2.20934	3	3767	3749.13	0.291103	-0.018344
2.21191	1	3729	3744.08	-0.246909	-0.0299284
2.21448	2	3845	3739.03	1.70891	-0.0109832
2.21705	1	3709	3734	-0.410531	-0.048136
2.21962	4	3762	3728.98	0.538342	-0.021107
2.22219	2	3795	3723.97	1.15299	-0.000586282
2.22475	4	3691	3718.97	-0.4604	-0.0118332
2.22732	4	3754	3713.97	0.653315	-0.0406357
2.22989	3	3635	3708.99	-1.22715	-0.0459709
2.23246	1	3670	3704.03	-0.561809	-0.038093
2.23503	7	3596	3699.1	-1.71934	-0.0458835
2.2376	4	3621	3694.19	-1.21621	-0.0643399
2.24017	1	3660	3689.3	-0.484238	-0.00385078
2.24274	3	3688	3684.4	0.0593056	-0.0479697
2.24531	0	3585	3679.49	-1.57808	0.000390607
2.24788	1	3599	3674.63	-1.26073	-0.0480654
2.25044	1	3634	3669.81	-0.594015	-0.0171436
2.25301	4	3651	3664.93	-0.230558	-0.0404307
2.25558	0	3618	3660.05	-0.699109	-0.0266025
2.25815	2	3594	3655.17	-1.02034	-0.0805358
2.26072	0	3573	3650.28	-1.29287	-0.0314828
2.26329	1	3673	3645.42	0.455077	-0.0649787
2.26586	2	3550	3640.6	-1.52061	-0.0449205
2.26843	2	3520	3635.78	-1.95145	-0.0786485
2.271	1	3455	3630.95	-2.99336	-0.0311939
2.27357	1	3668	3626.12	0.691421	-0.00605282
2.27613	1	3459	3621.31	-2.7597	-0.0566803
2.2787	4	3615	3616.52	-0.0253298	-0.0322724
2.28127	4	3704	3611.76	1.51563	-0.0240781
2.28384	3	3570	3606.99	-0.619113	-0.0479575
2.28641	3	3588	3602.22	-0.237469	-0.0432722
2.28898	4	3567	3597.47	-0.510213	-0.0457201
2.29155	4	3546	3592.77	-0.785352	-0.0192151
2.29412	8	3521	3588.1	-1.13078	-0.0452366
2.29669	4	3572	3583.43	-0.191187	-0.045045
2.29926	1	3538	3578.75	-0.685149	-0.0632115
2.30182	5	3507	3574.1	-1.13306	-0.0571032
2.30439	7	3537	3569.47	-0.545997	-0.0262656
2.30696	1	3472	3564.89	-1.57651	-0.0308878
2.30953	3	3639	3560.31	1.30446	-0.0558105
2.3121	2	3596	3555.66	0.672668	-0.0523423
2.31467	1	3572	3551.05	0.350605	-0.0689033
2.31724	2	3450	3546.49	-1.64281	-0.0664215
2.31981	0	3518	3541.9	-0.402976	-0.0641471
2.32238	2	3469	3537.28	-1.15931	-0.0653131
2.32495	1	3556	3532.68	0.391118	-0.0271309
2.32751	1	3463	3528.06	-1.10565	-0.0470799
2.33008	2	3538	3523.46	0.244419	-0.0470156
2.33265	5	3583	3518.86	1.07153	-0.0155887
2.33522	2	3572	3514.27	0.965889	-0.0656588
2.33779	2	3362	3509.7	-2.54738	-0.0394346
2.34036	2	3432	3505.14	-1.24843	-0.0626424
2.34293	2	3496	3500.6	-0.0777673	-0.0785478
2.3455	4	3414	3496.11	-1.40528	-0.0411338
2.34807	1	3554	3491.62	1.0463	-0.0350381
2.35064	2	3538	3487.12	0.855449	-0.0418001
2.3532	2	3410	3482.62	-1.24355	-0.0749206
2.35577	3	3455	3478.13	-0.393529	-0.0652976
2.35834	7	3438	3473.67	-0.608402	-0.0771994
2.36091	1	3422	3469.21	-0.807046	-0.0692485
2.36348	3	3423	3464.74	-0.713388	-0.0943048
2.36605	1	3427	3460.28	-0.568578	-0.0446811
2.36862	1	3401	3455.86	-0.94073	-0.0674338
2.37119	1	3462	3451.49	0.178545	-0.0866817
2.37376	1	3456	3447.11	0.15127	-0.0647582
2.37633	2	3544	3442.69	1.70183	-0.0584583
2.37889	1	3444	3438.27	0.0976012	-0.0819506
2.38146	2	3364	3433.85	-1.20427	-0.0825912
2.38403	2	3420	3429.43	-0.161299	-0.0806458
2.3866	1	3476	3425.03	0.864506	-0.0799757
2.38917	0	3437	3420.65	0.278901	-0.0655063
2.39174	1	3499	3416.28	1.39848	-0.0630346
2.39431	1	3440	3411.92	0.47882	-0.0814625
2.39688	3	3364	3407.57	-0.751271	-0.11794
2.39945	1	3426	3403.23	0.389085	-0.0784917
2.40202	0	3330	3398.87	-1.19341	-0.114203
2.40458	7	3379	3394.52	-0.266984	-0.0516418
2.40715	2	3359	3390.2	-0.53825	-0.0769412
2.40972	3	3299	3385.9	-1.51299	-0.0376592
2.41229	4	3286	3381.61	-1.66788	-0.111434
2.41486	1	3376	3377.31	-0.022463	-0.0430288
2.41743	2	3462	3373.07	1.51134	-0.079275
2.42	6	3388	3368.86	0.328769	-0.0622906
2.42257	1	3366	3364.62	0.0237335	-0.0725207
2.42514	1	3335	3360.41	-0.439927	-0.0964428
2.42771	0	3368	3356.17	0.203837	-0.0670239
2.43027	3	3439	3351.93	1.4847	-0.0659991
2.43284	1	3365	3347.75	0.297311	-0.0842982
2.43541	1	3392	3343.56	0.831667	-0.0593759
2.43798	1	3331	3339.33	-0.144289	-0.0856257
2.44055	2	3188	3335.09	-2.60517	-0.0860083
2.44312	1	3334	3330.89	0.0537956	-0.0774297
2.44569	3	3310	3326.71	-0.290435	-0.061388
2.44826	3	3317	3322.51	-0.0957387	-0.117315
2.45083	3	3335	3318.33	0.28868	-0.075368
2.4534	2	3262	3314.16	-0.913312	-0.0751238
2.45596	6	3287	3310.01	-0.401293	-0.085372
2.45853	2	3353	3305.87	0.813861	-0.0621739
2.4611	3	3225	3301.77	-1.35181	-0.0922363
2.46367	5	3299	3297.67	0.0232167	-0.0585381
2.46624	4	3209	3293.57	-1.49286	-0.0475933
2.46881	2	3303	3289.51	0.234788	-0.0707803
2.47138	4	3259	3285.45	-0.463241	-0.0410209
2.47395	2	3296	3281.37	0.254905	-0.0706616
2.47652	2	3252	3277.33	-0.444105	-0.0770093
2.47909	2	3285	3273.3	0.204181	-0.0285916
2.48165	2	3240	3269.25	-0.513789	-0.0624822
2.48422	2	3339	3265.2	1.27715	-0.0928796
2.48679	3	3276	3261.16	0.259265	-0.0379458
2.48936	0	3269	3257.11	0.207981	-0.0836375
2.49193	2	3149	3253.07	-1.85447	-0.107442
2.4945	3	3313	3249.03	1.11138	-0.0452831
2.49707	3	3282	3245.01	0.645732	-0.0973377
2.49964	1	3274	3241	0.576758	-0.0700669
2.50221	0	3183	3236.98	-0.956707	-0.0791021
2.50478	0	3190	3232.96	-0.760561	-0.0908027
2.50734	5	3298	3228.98	1.20187	-0.0765991
2.50991	2	3203	3225.02	-0.389011	-0.0602171
2.51248	6	3324	3221.04	1.78591	-0.0462896
2.51505	2	3224	3217.03	0.122775	-0.0934233
2.51762	1	3185	3213.03	-0.496667	-0.0493463
2.52019	0	3272	3209.09	1.09973	-0.0418631
2.52276	0	3210	3205.19	0.0849369	-0.0778734
2.52533	3	3164	3201.3	-0.663106	-0.0593254
2.5279	1	3178	3197.41	-0.34426	-0.0844185
2.53047	0	3082	3193.47	-2.00785	-0.0765903
2.53303	1	3194	3189.51	0.0794082	-0.0818222
2.5356	1	3121	3185.56	-1.15565	-0.108031
2.53817	5	3174	3181.65	-0.13585	-0.0812241
2.54074	2	3116	3177.76	-1.10637	-0.0989424
2.54331	0	3161	3173.84	-0.228409	-0.0765612
2.54588	0	3153	3169.93	-0.301565	-0.102932
2.54845	5	3208	3166.05	0.740639	-0.0805141
2.55102	4	3140	3162.22	-0.396528	-0.0862208
2.55359	0	3108	3158.4	-0.903973	-0.0387512
2.55616	2	3154	3154.52	-0.00931604	-0.0577737
2.55872	1	3216	3150.65	1.15245	-0.0797529
2.56129	3	3150	3146.83	0.0564059	-0.103576
2.56386	2	3191	3143.06	0.848626	-0.0646866
2.56643	1	3133	3139.24	-0.111508	-0.0587341
2.569	0	3078	3135.41	-1.03476	-0.0625326
2.57157	4	3063	3131.59	-1.2394	-0.0968883
2.57414	1	3140	3127.8	0.217713	-0.0925747
2.57671	2	3065	3124.02	-1.06608	-0.106082
2.57928	2	3150	3120.22	0.530534	-0.0707594
2.58185	2	3168	3116.42	0.916426	-0.0802058
2.58441	2	3162	3112.65	0.877534	-0.0549401
2.58698	5	3131	3108.9	0.394881	-0.111289
2.58955	0	3101	3105.14	-0.0743821	-0.0506646
2.59212	0	2999	3101.4	-1.86981	-0.0646704
2.59469	2	3099	3097.66	0.0241164	-0.0692753
2.59726	1	3056	3093.93	-0.68615	-0.0718492
2.59983	3	3146	3090.24	0.994148	-0.0775356
2.6024	3	3067	3086.52	-0.352528	-0.0759132
2.60497	4	3037	3082.77	-0.830479	-0.0622118
2.60754	2	3090	3079.04	0.197169	-0.0986514
2.6101	1	3174	3075.33	1.75134	-0.0873612
2.61267	2	3105	3071.65	0.598556	-0.108305
2.61524	2	2987	3067.99	-1.48187	-0.0656756
2.61781	3	3152	3064.35	1.56125	-0.0969619
2.62038	3	3085	3060.69	0.437607	-0.109745
2.62295	1	2929	3057.02	-2.36541	-0.108112
2.62552	2	3027	3053.35	-0.478877	-0.0963627
2.62809	3	3049	3049.7	-0.0126143	-0.112963
2.63066	3	2974	3046.07	-1.32148	-0.0505917
2.63323	1	3027	3042.45	-0.280784	-0.0826073
2.63579	3	2981	3038.81	-1.0589	-0.063278
2.63836	1	2956	3035.18	-1.45634	-0.0775594
2.64093	0	3072	3031.57	0.729357	-0.0730515
2.6435	2	3174	3027.98	2.59179	-0.0783507
2.64607	5	3069	3024.38	0.805482	-0.0766059
2.64864	1	3043	3020.78	0.402825	-0.0837303
2.65121	3	3014	3017.18	-0.0579401	-0.090741
2.65378	3	3038	3013.56	0.443393	-0.046896
2.65635	4	2929	3009.97	-1.49608	-0.0980605
2.65892	4	2936	3006.43	-1.29984	-0.0997677
2.66148	1	3046	3002.89	0.781171	-0.0905279
2.66405	3	2927	2999.33	-1.33693	-0.0972869
2.66662	4	3000	2995.8	0.076658	-0.096611
2.66919	0	3012	2992.29	0.359122	-0.111454
2.67176	1	2925	2988.79	-1.17948	-0.101915
2.67433	3	2909	2985.26	-1.41395	-0.0750654
2.6769	1	2991	2981.74	0.169403	-0.088385
2.67947	3	2926	2978.24	-0.965766	-0.090194
2.68204	1	3050	2974.72	1.36317	-0.0458855
2.68461	4	2987	2971.17	0.289569	-0.0643689
2.68717	0	2913	2967.67	-1.01292	-0.0697045
2.68974	1	2970	2964.17	0.106934	-0.103132
2.69231	0	2996	2960.68	0.645243	-0.113776
2.69488	0	2982	2957.2	0.454149	-0.132931
2.69745	3	2861	2953.73	-1.73372	-0.0893494
2.70002	2	2948	2950.26	-0.0415748	-0.0776261
2.70259	2	3035	2946.76	1.60175	-0.0788743
2.70516	1	2979	2943.26	0.654758	-0.084871
2.70773	1	3010	2939.77	1.28006	-0.0972502
2.7103	4	3092	2936.32	2.79968	-0.108883
2.71286	4	3057	2932.9	2.24457	-0.0679637
2.71543	1	2793	2929.47	-2.58221	-0.128718
2.718	4	2890	2926.03	-0.670195	-0.0915653
2.72057	0	2894	2922.59	-0.531482	-0.0678246
2.72314	1	2893	2919.2	-0.487055	-0.0835982
2.72571	0	2923	2915.83	0.132568	-0.0867621
2.72828	2	2852	2912.44	-1.1318	-0.0854311
2.73085	0	2864	2909.06	-0.841918	-0.122465
2.73342	2	2844	2905.66	-1.15621	-0.0992868
2.73599	1	2894	2902.24	-0.153162	-0.0744919
2.73855	2	2840	2898.83	-1.10388	-0.0864278
2.74112	5	2878	2895.43	-0.324978	-0.097137
2.74369	1	2895	2892.05	0.0548764	-0.0826845
2.74626	4	2870	2888.67	-0.348485	-0.085647
2.74883	3	2855	2885.31	-0.567198	-0.0928916
2.7514	1	2955	2881.96	1.34368	-0.0676008
2.75397	3	2898	2878.65	0.359392	-0.07904
2.75654	2	2814	2875.34	-1.15633	-0.106911
2.75911	2	2835	2872.03	-0.695391	-0.0647255
2.76168	0	2791	2868.73	-1.47133	-0.0938527
2.76424	1	2848	2865.41	-0.326227	-0.0755484
2.76681	5	2722	2862.1	-2.68523	-0.102519
2.76938	1	2870	2858.8	0.209112	-0.0671866
2.77195	2	2890	2855.49	0.64192	-0.105314
2.77452	0	2863	2852.17	0.20245	-0.0646784
2.77709	4	2856	2848.85	0.133794	-0.0918443
2.77966	0	2803	2845.59	-0.804451	-0.0826484
2.78223	2	2859	2842.33	0.311746	-0.0962229
2.7848	2	2748	2839.04	-1.73678	-0.0959822
2.78737	3	2791	2835.76	-0.847178	-0.0710552
2.78993	2	2835	2832.5	0.047031	-0.0680937
2.7925	2	2787	2829.24	-0.80006	-0.113095
2.79507	0	2853	2825.97	0.506098	-0.0533988
2.79764	1	2803	2822.73	-0.372579	-0.0773748
2.80021	2	2788	2819.5	-0.596574	-0.0860021
2.80278	0	2831	2816.28	0.276691	-0.0820064
2.80535	3	2738	2813.05	-1.43424	-0.0648911
2.80792	0	2794	2809.8	-0.298918	-0.0753373
2.81049	1	2780	2806.55	-0.503606	-0.0846073
2.81306	0	2807	2803.33	0.0692593	-0.083139
2.81562	0	2711	2800.11	-1.71137	-0.0421521
2.81819	0	2684	2796.9	-2.17921	-0.0672326
2.82076	2	2736	2793.69	-1.10299	-0.0711498
2.82333	4	2777	2790.47	-0.255694	-0.10076
2.8259	1	2767	2787.26	-0.385136	-0.0877909
2.82847	0	2820	2784.04	0.677165	-0.0947063
2.83104	4	2764	2780.83	-0.320132	-0.0603022
2.83361	2	2817	2777.66	0.741298	-0.109982
2.83618	1	2732	2774.53	-0.81359	-0.051546
2.83875	0	2734	2771.38	-0.714908	-0.0724749
2.84131	2	2783	2768.21	0.28045	-0.0855475
2.84388	0	2708	2765.07	-1.09667	-0.107776
2.84645	0	2723	2761.95	-0.746476	-0.0802741
2.84902	2	2669	2758.81	-1.73836	-0.0682691
2.85159	3	2711	2755.65	-0.857515	-0.0344388
2.85416	1	2706	2752.51	-0.894018	-0.0765624
2.85673	1	2678	2749.37	-1.37906	-0.0642603
2.8593	0	2741	2746.21	-0.099597	-0.0983458
2.86187	1	2707	2743.09	-0.693749	-0.10316
2.86444	4	2738	2740.01	-0.0384226	-0.116423
2.867	2	2696	2736.92	-0.788037	-0.124388
2.86957	4	2687	2733.81	-0.902961	-0.105956
2.87214	4	2803	2730.69	1.36582	-0.0845069
2.87471	0	2819	2727.58	1.72175	-0.0832223
2.87728	4	2661	2724.53	-1.23154	-0.0986402
2.87985	3	2643	2721.49	-1.52669	-0.0847872
2.88242	2	2614	2718.45	-2.04301	-0.0958106
2.88499	2	2723	2715.44	0.144967	-0.0889557
2.88756	0	2758	2712.38	0.868684	-0.0845847
2.89013	0	2667	2709.33	-0.819743	-0.109857
2.89269	4	2586	2706.32	-2.36605	-0.0661517
2.89526	2	2649	2703.29	-1.05481	-0.0948409
2.89783	1	2640	2700.25	-1.17261	-0.066041
2.9004	2	2634	2697.19	-1.23125	-0.109803
2.90297	4	2615	2694.12	-1.54731	-0.0731608
2.90554	0	2625	2691.11	-1.29034	-0.101712
2.90811	1	2715	2688.12	0.515948	-0.0726077
2.91068	1	2736	2685.1	0.973183	-0.105997
2.91325	0	2691	2682.09	0.171833	-0.118458
2.91582	4	2687	2679.11	0.152236	-0.0992958
2.91838	0	2606	2676.11	-1.37339	-0.115395
2.92095	1	2624	2673.09	-0.958285	-0.0890437
2.92352	0	2688	2670.08	0.345652	-0.110026
2.92609	3	2630	2667.07	-0.722893	-0.105066
2.92866	1	2627	2664.1	-0.723892	-0.0994599
2.93123	2	2562	2661.13	-1.9585	-0.11797
2.9338	5	2617	2658.14	-0.804118	-0.0452582
2.93637	2	2688	2655.15	0.633638	-0.0888531
2.93894	1	2604	2652.19	-0.944337	-0.0527348
2.94151	1	2608	2649.24	-0.80758	-0.057411
2.94407	1	2587	2646.3	-1.16582	-0.0705237
2.94664	1	2625	2643.4	-0.359063	-0.0842936
2.94921	2	2588	2640.49	-1.03185	-0.111537
2.95178	2	2644	2637.55	0.125432	-0.0929211
2.95435	3	2580	2634.6	-1.07497	-0.107255
2.95692	4	2596	2631.66	-0.699858	-0.116389
2.95949	1	2591	2628.72	-0.741091	-0.0903394
2.96206	0	2674	2625.8	0.932018	-0.128879
2.96463	1	2550	2622.9	-1.44369	-0.0772133
2.9672	2	2595	2620.02	-0.491151	-0.0928963
2.96976	1	2635	2617.16	0.34758	-0.0983069
2.97233	0	2552	2614.27	-1.23269	-0.119131
2.9749	1	2629	2611.35	0.344248	-0.0966565
2.97747	3	2570	2608.44	-0.758165	-0.0804588
2.98004	2	2622	2605.55	0.321282	-0.0600763
2.98261	1	2628	2602.66	0.494229	-0.0813062
2.98518	1	2615	2599.76	0.29796	-0.0817099
2.98775	1	2556	2596.87	-0.808461	-0.0869263
2.99032	2	2620	2594.02	0.507532	-0.0351852
2.99289	0	2555	2591.18	-0.715787	-0.134266
2.99545	2	2461	2588.32	-2.56654	-0.136041
2.99802	2	2523	2585.46	-1.24344	-0.0852729
3.00059	1	2565	2582.6	-0.347504	-0.117556
3.00316	1	2562	2579.76	-0.35078	-0.128576
3.00573	2	2483	2576.91	-1.88452	-0.087512
3.0083	1	2528	2574.06	-0.916163	-0.0693928
3.01087	1	2578	2571.25	0.133019	-0.0748343
3.01344	0	2556	2568.42	-0.245672	-0.095775
3.01601	1	2451	2565.59	-2.31461	-0.0889511
3.01858	1	2530	2562.78	-0.651629	-0.098607
3.02114	0	2568	2559.96	0.158561	-0.108824
3.02371	2	2462	2557.15	-1.91755	-0.0867149
3.02628	1	2513	2554.32	-0.824295	-0.10694
3.02885	2	2574	2551.51	0.443383	-0.10847
3.03142	0	2383	2548.7	-3.39441	-0.0955513
3.03399	0	2515	2545.89	-0.616045	-0.120222
3.03656	0	2442	2543.1	-2.04596	-0.0897635
3.03913	2	2452	2540.33	-1.78379	-0.1025
3.0417	0	2521	2537.56	-0.329765	-0.102181
3.04427	0	2460	2534.78	-1.50762	-0.124318
3.04683	2	2495	2531.98	-0.740287	-0.123942
3.0494	0	2465	2529.19	-1.29285	-0.122458
3.05197	0	2486	2526.43	-0.810779	-0.099519
3.05454	1	2507	2523.66	-0.332796	-0.126918
3.05711	1	2475	2520.89	-0.922407	-0.0759943
3.05968	1	2543	2518.14	0.492976	-0.088444
3.06225	2	2471	2515.39	-0.893037	-0.0863339
3.06482	3	2363	2512.63	-3.07813	-0.084726
3.06739	1	2377	2509.88	-2.72558	-0.0974746
3.06996	0	2368	2507.15	-2.85958	-0.103423
3.07252	2	2432	2504.43	-1.46867	-0.0918376
3.07509	1	2436	2501.72	-1.33156	-0.102527
3.07766	2	2467	2499.04	-0.644984	-0.0996812
3.08023	0	2458	2496.34	-0.773281	-0.0914186
3.0828	1	2453	2493.61	-0.82004	-0.125141
3.08537	0	2437	2490.91	-1.092	-0.130038
3.08794	0	2519	2488.22	0.613362	-0.104766
3.09051	1	2444	2485.53	-0.839988	-0.148185
3.09308	4	2493	2482.83	0.203703	-0.0806566
3.09565	1	2429	2480.13	-1.03737	-0.126244
3.09821	2	2456	2477.43	-0.432357	-0.111334
3.10078	1	2387	2474.72	-1.79551	-0.102278
3.10335	2	2458	2472.04	-0.283219	-0.0929867
3.10592	1	2446	2469.41	-0.473249	-0.0998384
3.10849	0	2410	2466.77	-1.15639	-0.0846576
3.11106	1	2427	2464.12	-0.753391	-0.12337
3.11363	2	2383	2461.46	-1.60735	-0.0840821
3.1162	2	2354	2458.82	-2.16039	-0.115179
3.11877	1	2485	2456.17	0.578295	-0.107225
3.12134	2	2484	2453.51	0.611765	-0.100421
3.1239	2	2366	2450.86	-1.74451	-0.0686129
3.12647	1	2417	2448.23	-0.635199	-0.127429
3.12904	4	2337	2445.61	-2.24675	-0.0954992
3.13161	3	2357	2442.99	-1.77125	-0.112442
3.13418	1	2357	2440.38	-1.71736	-0.0942342
3.13675	5	2414	2437.77	-0.483829	-0.0929655
3.13932	1	2463	2435.16	0.560885	-0.108561
3.14189	2	2436	2432.58	0.0692021	-0.109231
3.14446	2	2409	2430.02	-0.428302	-0.116933
3.14703	2	2321	2427.44	-2.20927	-0.101456
3.14959	2	2336	2424.87	-1.83879	-0.112526
3.15216	2	2339	2422.31	-1.72253	-0.102566
3.15473	1	2409	2419.72	-0.218347	-0.0765637
3.1573	2	2427	2417.14	0.200141	-0.101219
3.15987	1	2304	2414.57	-2.3035	-0.0936809
3.16244	0	2453	2412	0.827813	-0.126452
3.16501	2	2472	2409.43	1.25837	-0.107524
3.16758	1	2369	2406.86	-0.777921	-0.11384
3.17015	1	2467	2404.3	1.26242	-0.0785648
3.17272	1	2363	2401.73	-0.796753	-0.106624
3.17528	1	2276	2399.15	-2.58138	-0.137846
3.17785	2	2321	2396.59	-1.56898	-0.103888
3.18042	0	2383	2394.04	-0.226126	-0.131253
3.18299	0	2295	2391.48	-2.014	-0.148819
3.18556	0	2401	2388.93	0.246288	-0.0899554
3.18813	2	2413	2386.39	0.541771	-0.11994
3.1907	1	2408	2383.86	0.492034	-0.0698282
3.19327	4	2303	2381.31	-1.63189	-0.110923
3.19584	2	2314	2378.76	-1.34616	-0.0858329
3.19841	2	2342	2376.21	-0.706821	-0.126207
3.20097	3	2286	2373.68	-1.8339	-0.135138
3.20354	0	2312	2371.18	-1.23072	-0.139541
3.20611	0	2465	2368.7	1.93967	-0.0931327
3.20868	2	2405	2366.23	0.790641	-0.0995921
3.21125	1	2420	2363.74	1.14365	-0.128235
3.21382	1	2308	2361.26	-1.10867	-0.14167
3.21639	2	2370	2358.76	0.230848	-0.121714
3.21896	0	2363	2356.24	0.139094	-0.135632
3.22153	2	2260	2353.74	-1.97188	-0.134644
3.2241	1	2408	2351.26	1.1563	-0.112227
3.22666	1	2300	2348.77	-1.01696	-0.0992956
3.22923	2	2302	2346.3	-0.923247	-0.0950449
3.2318	1	2281	2343.82	-1.31523	-0.128991
3.23437	2	2256	2341.34	-1.79673	-0.0933879
3.23694	2	2305	2338.88	-0.705607	-0.107392
3.23951	1	2275	2336.41	-1.28748	-0.111255
3.24208	3	2299	2333.95	-0.729012	-0.162895
3.24465	2	2316	2331.5	-0.322165	-0.113561
3.24722	1	2297	2329.06	-0.668914	-0.142963
3.24979	2	2400	2326.63	1.49776	-0.128577
3.25235	0	2357	2324.19	0.675889	-0.123789
3.25492	0	2333	2321.76	0.232646	-0.115157
3.25749	3	2270	2319.35	-1.03578	-0.125944
3.26006	3	2274	2316.92	-0.900013	-0.125795
3.26263	1	2215	2314.49	-2.11393	-0.106678
3.2652	0	2236	2312.05	-1.60829	-0.154301
3.26777	1	2313	2309.6	0.0706934	-0.134689
3.27034	1	2267	2307.19	-0.844111	-0.124776
3.27291	2	2198	2304.81	-2.27829	-0.0873329
3.27548	2	2299	2302.41	-0.0711527	-0.131779
3.27804	2	2173	2299.98	-2.72405	-0.0954546
3.28061	2	2299	2297.56	0.0300365	-0.119267
3.28318	1	2203	2295.15	-1.96337	-0.114886
3.28575	0	2306	2292.76	0.275663	-0.09832
3.28832	0	2204	2290.39	-1.84008	-0.114684
3.29089	1	2327	2288.01	0.808227	-0.125602
3.29346	1	2253	2285.64	-0.687651	-0.100837
3.29603	4	2255	2283.26	-0.595051	-0.11288
3.2986	1	2287	2280.86	0.128481	-0.13788
3.30117	2	2337	2278.45	1.21114	-0.106518
3.30373	0	2333	2276.06	1.17883	-0.1142
3.3063	0	2291	2273.69	0.361607	-0.116269
3.30887	3	2230	2271.36	-0.875787	-0.108669
3.31144	0	2217	2269.02	-1.10485	-0.152601
3.31401	0	2218	2266.67	-1.03336	-0.0927553
3.31658	1	2243	2264.3	-0.44975	-0.125787
3.31915	0	2266	2261.92	0.0856396	-0.113462
3.32172	0	2196	2259.58	-1.3568	-0.107471
3.32429	3	2202	2257.24	-1.17715	-0.110453
3.32686	2	2255	2254.87	0.00273513	-0.140192
3.32942	0	2168	2252.52	-1.81514	-0.0962589
3.33199	0	2252	2250.16	0.0386826	-0.115992
3.33456	0	2237	2247.81	-0.228593	-0.152137
3.33713	2	2201	2245.5	-0.948481	-0.126503
3.3397	3	2167	2243.2	-1.63696	-0.134148
3.34227	0	2255	2240.88	0.297446	-0.127836
3.34484	1	2203	2238.53	-0.756987	-0.097382
3.34741	1	2194	2236.19	-0.900769	-0.133907
3.34998	3	2190	2233.89	-0.937765	-0.152196
3.35255	1	2180	2231.61	-1.10533	-0.138202
3.35511	3	2174	2229.31	-1.18624	-0.143776
3.35768	0	2175	2227	-1.1149	-0.119915
3.36025	2	2098	2224.7	-2.76609	-0.108273
3.36282	1	2161	2222.42	-1.32134	-0.0920485
3.36539	1	2177	2220.15	-0.924884	-0.0995828
3.36796	3	2221	2217.88	0.066123	-0.147645
3.37053	1	2219	2215.6	0.0720871	-0.105471
3.3731	0	2182	2213.32	-0.670489	-0.141319
3.37567	1	2189	2211.05	-0.47121	-0.127317
3.37824	1	2218	2208.77	0.195973	-0.111832
3.3808	0	2161	2206.52	-0.979182	-0.0978769
3.38337	1	2171	2204.26	-0.713926	-0.168162
3.38594	0	2132	2201.98	-1.51565	-0.113358
3.38851	0	2129	2199.71	-1.53241	-0.113599
3.39108	0	2217	2197.44	0.415332	-0.132422
3.39365	1	2166	2195.17	-0.626872	-0.135148
3.39622	2	2135	2192.91	-1.2533	-0.121135
3.39879	1	2208	2190.65	0.369297	-0.119728
3.40136	3	2105	2188.38	-1.81729	-0.106051
3.40393	4	2166	2186.11	-0.432185	-0.142793
3.40649	1	2110	2183.87	-1.60812	-0.127553
3.40906	1	2185	2181.65	0.0717526	-0.112473
3.41163	2	2175	2179.43	-0.0949354	-0.108268
3.4142	1	2186	2177.23	0.187633	-0.124853
3.41677	0	2187	2175.06	0.255405	-0.108115
3.41934	1	2160	2172.86	-0.276705	-0.124956
3.42191	0	2068	2170.64	-2.25699	-0.117185
3.42448	0	2072	2168.43	-2.1184	-0.10024
3.42705	2	2061	2166.22	-2.31768	-0.082106
3.42962	0	2185	2163.99	0.449418	-0.15662
3.43218	1	2116	2161.77	-0.995016	-0.0903434
3.43475	0	2221	2159.55	1.30389	-0.158958
3.43732	2	2170	2157.33	0.272011	-0.137635
3.43989	0	2119	2155.13	-0.784913	-0.149224
3.44246	1	2074	2152.94	-1.73329	-0.136994
3.44503	2	2152	2150.73	0.0272983	-0.113102
3.4476	0	2055	2148.54	-2.06335	-0.11117
3.45017	4	2195	2146.35	1.03835	-0.121512
3.45274	1	2128	2144.17	-0.350528	-0.117734
3.45531	2	2117	2141.98	-0.54301	-0.122018
3.45787	0	2134	2139.82	-0.125973	-0.120988
3.46044	4	2269	2137.65	2.75746	-0.113916
3.46301	0	2088	2135.51	-1.03967	-0.107609
3.46558	4	2070	2133.37	-1.39289	-0.124641
3.46815	2	2069	2131.22	-1.36783	-0.118237
3.47072	1	2066	2129.06	-1.38731	-0.117253
3.47329	1	2123	2126.92	-0.0851122	-0.127509
3.47586	1	2158	2124.79	0.714948	-0.121363
3.47843	3	2221	2122.66	2.08667	-0.101336
3.481	2	2107	2120.55	-0.2952	-0.115395
3.48356	1	2080	2118.41	-0.842204	-0.0906629
3.48613	1	2027	2116.26	-1.98263	-0.136673
3.4887	1	2076	2114.12	-0.836671	-0.135573
3.49127	0	2032	2112.01	-1.77486	-0.166226
3.49384	2	2034	2109.9	-1.68296	-0.135841
3.49641	1	2097	2107.78	-0.235338	-0.117292
3.49898	1	2041	2105.65	-1.43091	-0.0979744
3.50155	0	2231	2103.51	2.69904	-0.0979409
3.50412	4	2043	2101.38	-1.2916	-0.0938596
3.50669	2	2128	2099.26	0.622992	-0.12888
3.50925	1	2061	2097.15	-0.796386	-0.0825786
3.51182	2	2019	2095.04	-1.69225	-0.135791
3.51439	0	2054	2092.92	-0.858771	-0.130839
3.51696	4	2153	2090.84	1.33964	-0.110049
3.51953	3	2100	2088.78	0.244904	-0.105218
3.5221	1	2090	2086.69	0.0724894	-0.138166
3.52467	0	2067	2084.59	-0.386996	-0.12903
3.52724	3	2111	2082.5	0.62033	-0.12383
3.52981	1	1988	2080.43	-2.07308	-0.120771
3.53238	2	2037	2078.39	-0.917154	-0.137034
3.53494	1	1998	2076.32	-1.7522	-0.0895513
3.53751	1	2019	2074.22	-1.22902	-0.142956
3.54008	1	2021	2072.15	-1.13784	-0.0646986
3.54265	3	2010	2070.09	-1.34035	-0.0838991
3.54522	1	2050	2068.03	-0.398114	-0.0943621
3.54779	2	2022	2065.96	-0.977602	-0.0958584
3.55036	1	2046	2063.89	-0.395427	-0.0892332
3.55293	4	2087	2061.82	0.551185	-0.105643
3.5555	0	2080	2059.78	0.443411	-0.0913672
3.55807	0	2023	2057.74	-0.772289	-0.125751
3.56063	2	1993	2055.69	-1.40416	-0.105116
3.5632	0	2088	2053.64	0.751886	-0.173788
3.56577	1	2110	2051.62	1.27089	-0.140777
3.56834	2	2042	2049.58	-0.167852	-0.0971096
3.57091	1	1973	2047.51	-1.67756	-0.101439
3.57348	2	1959	2045.47	-1.9536	-0.169442
3.57605	3	2059	2043.42	0.343292	-0.134253
3.57862	2	1966	2041.38	-1.69995	-0.130266
3.58119	1	1985	2039.35	-1.2199	-0.114934
3.58376	1	2030	2037.33	-0.162666	-0.107676
3.58632	2	2015	2035.31	-0.452529	-0.0961029
3.58889	1	2024	2033.32	-0.207183	-0.111325
3.59146	1	2033	2031.33	0.0371094	-0.0805277
3.59403	1	2044	2029.31	0.324876	-0.125645
3.5966	1	2012	2027.29	-0.34091	-0.149128
3.59917	0	2160	2025.28	2.89861	-0.101564
3.60174	4	1942	2023.28	-1.8444	-0.138749
3.60431	0	2063	2021.27	0.918831	-0.124319
3.60688	0	1974	2019.26	-1.01862	-0.112985
3.60945	0	2044	2017.25	0.591705	-0.130232
3.61201	1	1951	2015.24	-1.45435	-0.0746312
3.61458	1	1962	2013.26	-1.15734	-0.104666
3.61715	1	1904	2011.28	-2.45867	-0.116099
3.61972	0	2018	2009.27	0.194425	-0.125727
3.62229	2	1982	2007.25	-0.567223	-0.130036
3.62486	1	1951	2005.26	-1.22833	-0.126989
3.62743	3	1963	2003.27	-0.908964	-0.109682
3.63	1	1960	2001.29	-0.932652	-0.107227
3.63257	1	2060	1999.3	1.33733	-0.0830497
3.63514	1	1994	1997.33	-0.0745502	-0.108824
3.6377	0	1993	1995.37	-0.0530904	-0.130771
3.64027	4	1958	1993.42	-0.800562	-0.132724
3.64284	0	1878	1991.48	-2.61853	-0.127936
3.64541	0	2014	1989.51	0.545695	-0.135994
3.64798	2	1968	1987.54	-0.440563	-0.137818
3.65055	0	2038	1985.58	1.16124	-0.139726
3.65312	3	2001	1983.64	0.388005	-0.0994103
3.65569	0	2001	1981.7	0.431348	-0.10378
3.65826	0	1902	1979.73	-1.78236	-0.134706
3.66083	2	1949	1977.78	-0.65194	-0.153452
3.66339	2	1937	1975.84	-0.882421	-0.146859
3.66596	1	1929	1973.91	-1.02243	-0.116556
3.66853	0	1882	1971.97	-2.07391	-0.100446
3.6711	2	1900	1970.01	-1.60617	-0.109864
3.67367	3	1942	1968.08	-0.591793	-0.0986358
3.67624	2	1941	1966.17	-0.571287	-0.114277
3.67881	2	1939	1964.25	-0.573353	-0.146474
3.68138	0	1972	1962.31	0.21825	-0.135134
3.68395	0	1950	1960.39	-0.235229	-0.131805
3.68652	0	1927	1958.5	-0.717579	-0.171299
3.68908	1	1957	1956.61	0.00874454	-0.132811
3.69165	0	1923	1954.71	-0.72321	-0.156224
3.69422	1	1981	1952.79	0.633738	-0.128827
3.69679	0	1960	1950.85	0.206565	-0.143287
3.69936	1	1903	1948.92	-1.0527	-0.110989
3.70193	1	1885	1947	-1.42812	-0.0817481
3.7045	2	2005	1945.09	1.33797	-0.0840054
3.70707	1	1869	1943.18	-1.71582	-0.139021
3.70964	0	1951	1941.27	0.22029	-0.131553
3.71221	4	1877	1939.37	-1.43952	-0.165758
3.71477	0	1924	1937.48	-0.307248	-0.120636
3.71734	1	1840	1935.6	-2.22871	-0.111742
3.71991	3	1929	1933.72	-0.107519	-0.13627
3.72248	3	1892	1931.83	-0.915717	-0.106795
3.72505	1	1830	1929.97	-2.33699	-0.132658
3.72762	1	1863	1928.11	-1.5085	-0.151068
3.73019	0	1861	1926.23	-1.51196	-0.111604
3.73276	1	1859	1924.38	-1.51627	-0.101181
3.73533	1	1968	1922.55	1.02462	-0.13351
3.7379	1	1939	1920.69	0.415735	-0.0792289
3.74046	1	1853	1918.82	-1.52906	-0.102551
3.74303	3	1966	1916.94	1.10646	-0.130056
3.7456	0	1944	1915.06	0.65626	-0.13183
3.74817	2	1846	1913.2	-1.56414	-0.163131
3.75074	0	1876	1911.34	-0.816031	-0.158876
3.75331	0	1872	1909.49	-0.866547	-0.0839182
3.75588	1	1888	1907.66	-0.452497	-0.0903357
3.75845	1	1957	1905.82	1.15691	-0.0865544
3.76102	1	1855	1903.97	-1.13705	-0.133995
3.76359	2	1947	1902.12	1.01706	-0.131206
3.76615	1	1978	1900.26	1.74803	-0.132653
3.76872	0	1861	1898.41	-0.867118	-0.163565
3.77129	2	1856	1896.57	-0.941703	-0.137546
3.77386	2	1841	1894.74	-1.25242	-0.116479
3.77643	2	1863	1892.92	-0.69315	-0.111462
3.779	1	1879	1891.1	-0.279066	-0.131406
3.78157	0	1866	1889.26	-0.53843	-0.129866
3.78414	2	1839	1887.44	-1.12949	-0.144527
3.78671	1	1836	1885.64	-1.15845	-0.0732208
3.78928	1	1855	1883.84	-0.6696	-0.118
3.79184	0	1862	1882.03	-0.464152	-0.125403
3.79441	2	1940	1880.2	1.35767	-0.118637
3.79698	2	1866	1878.39	-0.28679	-0.159523
3.79955	2	1820	1876.59	-1.32643	-0.099954
3.80212	1	1811	1874.78	-1.49866	-0.105287
3.80469	0	1851	1872.96	-0.510409	-0.131587
3.80726	0	1857	1871.16	-0.32857	-0.140577
3.80983	0	1863	1869.38	-0.14785	-0.143582
3.8124	1	1789	1867.6	-1.85842	-0.160229
3.81497	1	1844	1865.82	-0.508034	-0.143909
3.81753	3	1879	1864.01	0.345878	-0.147954
3.8201	1	1879	1862.19	0.387776	-0.102818
3.82267	0	1796	1860.38	-1.51914	-0.122376
3.82524	1	1834	1858.58	-0.57406	-0.123921
3.82781	0	1864	1856.81	0.166647	-0.133009
3.83038	0	1894	1855.05	0.895001	-0.143121
3.83295	0	1841	1853.29	-0.286427	-0.096096
3.83552	0	1811	1851.5	-0.951716	-0.0936933
3.83809	1	1836	1849.71	-0.32008	-0.121335
3.84066	4	1794	1847.93	-1.27327	-0.0915605
3.84322	0	1826	1846.14	-0.471276	-0.11693
3.84579	1	1791	1844.35	-1.26062	-0.171836
3.84836	0	1838	1842.57	-0.106484	-0.10552
3.85093	0	1861	1840.8	0.468218	-0.119832
3.8535	1	1820	1839.08	-0.447224	-0.130652
3.85607	1	1866	1837.34	0.66341	-0.105556
3.85864	1	1790	1835.58	-1.07726	-0.0968149
3.86121	1	1746	1833.81	-2.10149	-0.125217
3.86378	1	1773	1832.04	-1.40213	-0.170612
3.86635	0	1763	1830.28	-1.60244	-0.110506
3.86891	1	1784	1828.54	-1.05452	-0.114641
3.87148	2	1873	1826.8	1.06753	-0.0967173
3.87405	2	1812	1825.06	-0.306816	-0.1165
3.87662	1	1871	1823.32	1.10225	-0.1306
3.87919	2	1773	1821.57	-1.15361	-0.131973
3.88176	3	1804	1819.83	-0.372794	-0.140512
3.88433	2	1820	1818.12	0.0441281	-0.0645383
3.8869	2	1747	1816.41	-1.66067	-0.149191
3.88947	0	1808	1814.7	-0.157466	-0.0950368
3.89204	2	1745	1812.98	-1.62748	-0.0992997
3.8946	0	1793	1811.3	-0.432085	-0.0949368
3.89717	1	1767	1809.61	-1.0136	-0.141061
3.89974	1	1783	1807.91	-0.589823	-0.0856068
3.90231	0	1802	1806.19	-0.0985966	-0.124624
3.90488	0	1882	1804.47	1.78719	0
3.90745	0	1826	1802.75	0.544067	0
3.91002	1	1790	1801.03	-0.260694	0
3.91259	1	1781	1799.32	-0.434088	0
3.91516	1	1762	1797.6	-0.848108	0
3.91773	0	1726	1795.87	-1.68188	0
3.92029	0	1771	1794.15	-0.550156	0
3.92286	1	1762	1792.45	-0.725317	0
3.92543	1	1788	1790.75	-0.0651046	0
3.928	1	1845	1789.06	1.30233	0
3.93057	0	1816	1787.36	0.672123	0
3.93314	2	1763	1785.65	-0.539413	0
3.93571	0	1814	1783.95	0.705433	0
3.93828	2	1762	1782.27	-0.482978	0
3.94085	0	1749	1780.59	-0.755419	0
3.94342	0	1741	1778.9	-0.908437	0
3.94598	1	1726	1777.23	-1.2331	0
3.94855	3	1815	1775.56	0.925856	0
3.95112	4	1745	1773.89	-0.691475	0
3.95369	0	1780	1772.21	0.18459	0
3.95626	0	1747	1770.52	-0.562774	0
3.95883	1	1716	1768.85	-1.2758	0
3.9614	0	1802	1767.22	0.81941	0
3.96397	2	1785	1765.61	0.458955	0
3.96654	1	1670	1763.97	-2.29937	0
3.96911	2	1728	1762.28	-0.82472	0
3.97167	1	1741	1760.61	-0.470049	0
3.97424	0	1756	1758.95	-0.0703501	0
3.97681	1	1767	1757.3	0.230804	0
3.97938	2	1842	1755.66	2.01171	0
3.98195	0	1725	1754.03	-0.698843	0
3.98452	1	1717	1752.39	-0.854015	0
3.98709	2	1740	1750.73	-0.257267	0
3.98966	2	1738	1749.08	-0.265812	0
3.99223	1	1771	1747.45	0.559537	0
3.9948	0	1676	1745.81	-1.70532	0
3.99736	2	1774	1744.17	0.708221	0
3.99993	0	1765	1742.55	0.534339	0
4.0025	1	1723	1740.94	-0.43227	0
4.00507	1	1723	1739.32	-0.393219	0
4.00764	1	1745	1737.68	0.175128	0
4.01021	1	1794	1736.06	1.36796	0
4.01278	2	1675	1734.43	-1.45222	0
4.01535	2	1779	1732.8	1.09525	0
4.01792	2	1676	1731.19	-1.34801	0
4.02049	0	1765	1729.57	0.843328	0
4.02305	2	1664	1727.96	-1.5679	0
4.02562	0	1671	1726.36	-1.35427	0
4.02819	1	1688	1724.77	-0.895051	0
4.03076	1	1798	1723.18	1.76439	0
4.03333	0	1640	1721.58	-2.01441	0
4.0359	0	1660	1719.97	-1.47195	0
4.03847	2	1642	1718.37	-1.88459	0
4.04104	1	1677	1716.76	-0.970817	0
4.04361	1	1698	1715.16	-0.416348	0
4.04618	1	1721	1713.55	0.179653	0
4.04874	0	1762	1711.93	1.19273	0
4.05131	0	1709	1710.35	-0.0325402	0
4.05388	1	1617	1708.77	-2.28209	0
4.05645	1	1683	1707.18	-0.589443	0
4.05902	1	1609	1705.6	-2.40813	0
4.06159	0	1656	1704	-1.17952	0
4.06416	1	1713	1702.4	0.256172	0
4.06673	2	1751	1700.81	1.19943	0
4.0693	1	1751	1699.24	1.23705	0
4.07187	1	1671	1697.66	-0.652217	0
4.07443	2	1779	1696.08	1.96599	0
4.077	1	1687	1694.5	-0.182622	0
4.07957	1	1636	1692.95	-1.4079	0
4.08214	3	1666	1691.39	-0.622065	0
4.08471	4	1610	1689.83	-1.9895	0
4.08728	0	1716	1688.28	0.669222	0
4.08985	0	1632	1686.73	-1.35468	0
4.09242	1	1683	1685.17	-0.0528786	0
4.09499	0	1692	1683.64	0.203232	0
4.09756	1	1680	1682.14	-0.0521634	0
4.10012	2	1686	1680.6	0.131548	0
4.10269	2	1698	1679.02	0.460571	0
4.10526	3	1555	1677.46	-3.1054	0
4.10783	1	1564	1675.9	-2.82939	0
4.1104	2	1765	1674.34	2.15795	0
4.11297	1	1690	1672.81	0.418167	0
4.11554	0	1690	1671.29	0.455061	0
4.11811	0	1740	1669.79	1.68327	0
4.12068	2	1728	1668.27	1.43696	0
4.12325	1	1682	1666.74	0.372094	0
4.12581	0	1732	1665.21	1.60485	0
4.12838	0	1635	1663.66	-0.708824	0
4.13095	0	1654	1662.11	-0.199367	0
4.13352	2	1700	1660.58	0.956062	0
4.13609	1	1649	1659.06	-0.247794	0
4.13866	0	1637	1657.52	-0.507275	0
4.14123	0	1672	1655.98	0.391836	0
4.1438	1	1620	1654.44	-0.855607	0
4.14637	0	1616	1652.92	-0.91849	0
4.14894	1	1659	1651.42	0.186177	0
4.1515	0	1699	1649.89	1.19144	0
4.15407	1	1677	1648.36	0.699435	0
4.15664	4	1532	1646.84	-2.93395	0
4.15921	2	1627	1645.32	-0.454158	0
4.16178	1	1644	1643.8	0.00485014	0
4.16435	1	1658	1642.29	0.385854	0
4.16692	0	1688	1640.78	1.14924	0
4.16949	0	1567	1639.32	-1.82699	0
4.17206	0	1551	1637.87	-2.2057	0
4.17463	1	1623	1636.38	-0.332094	0
4.17719	0	1558	1634.88	-1.94774	0
4.17976	0	1561	1633.37	-1.83175	0
4.18233	3	1606	1631.86	-0.645175	0
4.1849	1	1611	1630.34	-0.481946	0
4.18747	1	1605	1628.85	-0.595222	0
4.19004	2	1588	1627.35	-0.98741	0
4.19261	0	1574	1625.85	-1.30685	0
4.19518	1	1605	1624.38	-0.483794	0
4.19775	0	1640	1622.92	0.421669	0
4.20032	1	1604	1621.45	-0.435668	0
4.20288	1	1652	1619.98	0.787738	0
4.20545	2	1616	1618.51	-0.0623447	0
4.20802	1	1633	1617.02	0.395403	0
4.21059	0	1543	1615.54	-1.84666	0
4.21316	2	1560	1614.06	-1.36872	0
4.21573	0	1595	1612.6	-0.440582	0
4.2183	1	1605	1611.14	-0.153352	0
4.22087	0	1623	1609.69	0.330413	0
4.22344	1	1541	1608.22	-1.7123	0
4.22601	2	1592	1606.76	-0.369865	0
4.22857	0	1577	1605.3	-0.712596	0
4.23114	1	1533	1603.83	-1.80905	0
4.23371	2	1718	1602.36	2.78984	0
4.23628	0	1594	1600.91	-0.17295	0
4.23885	1	1606	1599.47	0.163046	0
4.24142	2	1605	1598.02	0.174325	0
4.24399	0	1591	1596.56	-0.139434	0
4.24656	3	1642	1595.13	1.15673	0
4.24913	1	1564	1593.68	-0.750551	0
4.2517	3	1548	1592.23	-1.12424	0
4.25426	0	1599	1590.8	0.20499	0
4.25683	2	1666	1589.37	1.87751	0
4.2594	1	1624	1587.94	0.894731	0
4.26197	0	1556	1586.53	-0.774004	0
4.26454	0	1571	1585.12	-0.356228	0
4.26711	2	1543	1583.7	-1.03601	0
4.26968	0	1565	1582.27	-0.436441	0
4.27225	1	1618	1580.84	0.923722	0
4.27482	0	1506	1579.4	-1.89145	0
4.27739	0	1574	1577.96	-0.0997087	0
4.27995	1	1618	1576.53	1.0309	0
4.28252	1	1577	1575.11	0.0475783	0
4.28509	1	1594	1573.68	0.508942	0
4.28766	1	1565	1572.25	-0.183272	0
4.29023	0	1524	1570.81	-1.19918	0
4.2928	4	1528	1569.39	-1.0589	0
4.29537	0	1557	1567.98	-0.278323	0
4.29794	1	1565	1566.57	-0.0398024	0
4.30051	0	1606	1565.17	1.01895	0
4.30308	1	1543	1563.75	-0.528335	0
4.30564	1	1577	1562.37	0.368303	0
4.30821	0	1481	1560.99	-2.07854	0
4.31078	1	1584	1559.58	0.613656	0
4.31335	0	1552	1558.16	-0.156473	0
4.31592	1	1606	1556.76	1.22878	0
4.31849	0	1549	1555.36	-0.161584	0
4.32106	2	1602	1553.95	1.20039	0
4.32363	1	1565	1552.55	0.314688	0
4.3262	0	1575	1551.15	0.600972	0
4.32877	0	1513	1549.75	-0.944805	0
4.33133	2	1442	1548.35	-2.80075	0
4.3339	1	1544	1546.97	-0.0756676	0
4.33647	0	1515	1545.6	-0.786164	0
4.33904	1	1508	1544.21	-0.932334	0
4.34161	1	1531	1542.81	-0.301719	0
4.34418	1	1502	1541.43	-1.01742	0
4.34675	0	1523	1540.06	-0.43725	0
4.34932	1	1516	1538.68	-0.582448	0
4.35189	1	1495	1537.3	-1.09389	0
4.35446	1	1530	1535.93	-0.15148	0
4.35702	0	1517	1534.55	-0.450716	0
4.35959	4	1612	1533.18	1.96326	0
4.36216	1	1441	1531.8	-2.39196	0
4.36473	1	1488	1530.44	-1.10012	0
4.3673	1	1582	1529.07	1.3307	0
4.36987	0	1493	1527.7	-0.898164	0
4.37244	0	1527	1526.37	0.0160972	0
4.37501	0	1589	1525.04	1.60445	0
4.37758	0	1483	1523.69	-1.0565	0
4.38015	2	1462	1522.33	-1.57775	0
4.38271	0	1548	1520.96	0.687292	0
4.38528	2	1515	1519.58	-0.117739	0
4.38785	0	1494	1518.21	-0.626324	0
4.39042	0	1518	1516.84	0.0297331	0
4.39299	2	1481	1515.5	-0.8964	0
4.39556	1	1534	1514.15	0.506713	0
4.39813	2	1516	1512.81	0.081856	0
4.4007	2	1486	1511.47	-0.660684	0
4.40327	1	1497	1510.11	-0.338818	0
4.40584	1	1488	1508.77	-0.538533	0
4.4084	0	1533	1507.45	0.65257	0
4.41097	0	1491	1506.13	-0.391798	0
4.41354	0	1513	1504.82	0.21038	0
4.41611	0	1471	1503.49	-0.847222	0
4.41868	0	1462	1502.16	-1.05033	0
4.42125	3	1480	1500.82	-0.5411	0
4.42382	1	1501	1499.46	0.0396212	0
4.42639	1	1432	1498.12	-1.74717	0
4.42896	1	1473	1496.77	-0.619313	0
4.43153	3	1518	1495.43	0.579291	0
4.43409	2	1469	1494.13	-0.65555	0
4.43666	1	1412	1492.83	-2.15104	0
4.43923	0	1485	1491.51	-0.168979	0
4.4418	1	1475	1490.2	-0.395738	0
4.44437	0	1535	1488.91	1.17641	0
4.44694	0	1474	1487.63	-0.354952	0
4.44951	1	1474	1486.32	-0.32096	0
4.45208	1	1505	1485	0.515593	0
4.45465	1	1479	1483.68	-0.121582	0
4.45722	0	1432	1482.35	-1.33065	0
4.45978	0	1462	1481.03	-0.497602	0
4.46235	1	1471	1479.71	-0.227176	0
4.46492	0	1455	1478.41	-0.613778	0
4.46749	2	1511	1477.11	0.871805	0
4.47006	0	1517	1475.8	1.0578	0
4.47263	2	1487	1474.48	0.324615	0
4.4752	1	1552	1473.18	2.00083	0
4.47777	0	1462	1471.87	-0.258245	0
4.48034	0	1440	1470.58	-0.805962	0
4.48291	2	1469	1469.29	-0.00769159	0
4.48547	1	1521	1468.01	1.35874	0
4.48804	2	1484	1466.73	0.448276	0
4.49061	2	1512	1465.43	1.1976	0
4.49318	0	1457	1464.13	-0.186726	0
4.49575	2	1452	1462.85	-0.284658	0
4.49832	3	1479	1461.58	0.453016	0
4.50089	0	1524	1460.31	1.63141	0
4.50346	1	1536	1459.05	1.96333	0
4.50603	0	1480	1457.77	0.57772	0
4.5086	1	1502	1456.5	1.17395	0
4.51116	0	1401	1455.26	-1.44962	0
4.51373	0	1491	1453.99	0.958405	0
4.5163	1	1386	1452.71	-1.7918	0
4.51887	0	1401	1451.42	-1.34713	0
4.52144	1	1418	1450.14	-0.853564	0
4.52401	3	1482	1448.86	0.86082	0
4.52658	1	1452	1447.57	0.116137	0
4.52915	2	1398	1446.3	-1.2918	0
4.53172	0	1405	1445.03	-1.06786	0
4.53429	2	1440	1443.76	-0.0991203	0
4.53685	1	1417	1442.53	-0.678145	0
4.53942	1	1484	1441.29	1.10863	0
4.54199	1	1430	1440.05	-0.265666	0
4.54456	2	1478	1438.79	1.01991	0
4.54713	0	1478	1437.54	1.05249	0
4.5497	0	1437	1436.29	0.0186288	0
4.55227	0	1502	1435.04	1.7277	0
4.55484	2	1446	1433.79	0.321009	0
4.55741	2	1444	1432.55	0.301189	0
4.55998	0	1383	1431.3	-1.29889	0
4.56254	0	1419	1430.03	-0.292926	0
4.56511	2	1398	1428.77	-0.822955	0
4.56768	1	1392	1427.53	-0.952377	0
4.57025	1	1384	1426.31	-1.1374	0
4.57282	0	1371	1425.07	-1.46033	0
4.57539	0	1403	1423.81	-0.555675	0
4.57796	2	1394	1422.58	-0.765467	0
4.58053	0	1432	1421.36	0.281274	0
4.5831	1	1471	1420.12	1.32655	0
4.58567	1	1406	1418.88	-0.343409	0
4.58823	1	1440	1417.63	0.589585	0
4.5908	0	1394	1416.4	-0.599936	0
4.59337	2	1394	1415.17	-0.567052	0
4.59594	3	1421	1413.94	0.187363	0
4.59851	0	1443	1412.71	0.79727	0
4.60108	0	1428	1411.49	0.436882	0
4.60365	2	1372	1410.26	-1.03291	0
4.60622	1	1385	1409.05	-0.646124	0
4.60879	1	1383	1407.86	-0.668499	0
4.61136	1	1403	1406.65	-0.0974369	0
4.61392	0	1460	1405.41	1.42862	0
4.61649	1	1435	1404.2	0.813085	0
4.61906	1	1419	1403	0.424849	0
4.62163	1	1402	1401.78	0.00575414	0
4.6242	2	1411	1400.57	0.277604	0
4.62677	2	1373	1399.35	-0.711153	0
4.62934	1	1377	1398.13	-0.569519	0
4.63191	0	1417	1396.93	0.533223	0
4.63448	0	1423	1395.73	0.723031	0
4.63705	0	1382	1394.54	-0.337217	0
4.63961	5	1426	1393.36	0.864442	0
4.64218	3	1468	1392.16	1.97931	0
4.64475	1	1310	1390.95	-2.23657	0
4.64732	1	1450	1389.73	1.58285	0
4.64989	2	1422	1388.51	0.887994	0
4.65246	1	1342	1387.36	-1.23824	0
4.65503	0	1443	1386.23	1.49444	0
4.6576	0	1457	1385.06	1.88479	0
4.66017	0	1398	1383.86	0.378109	0
4.66274	1	1374	1382.68	-0.234185	0
4.6653	3	1402	1381.5	0.54757	0
4.66787	0	1395	1380.29	0.393753	0
4.67044	2	1399	1379.08	0.532537	0
4.67301	0	1374	1377.87	-0.104493	0
4.67558	2	1371	1376.68	-0.153502	0
4.67815	2	1412	1375.52	0.97069	0
4.68072	2	1364	1374.35	-0.280374	0
4.68329	0	1399	1373.18	0.690434	0
4.68586	0	1316	1372	-1.5436	0
4.68843	2	1339	1370.82	-0.869663	0
4.69099	1	1405	1369.67	0.942525	0
4.69356	0	1367	1368.52	-0.0410258	0
4.69613	0	1378	1367.34	0.287196	0
4.6987	0	1335	1366.15	-0.852422	0
4.70127	1	1378	1364.98	0.350827	0
4.70384	0	1377	1363.82	0.35527	0
4.70641	0	1352	1362.64	-0.289264	0
4.70898	2	1397	1361.45	0.95122	0
4.71155	0	1449	1360.26	2.33119	0
4.71412	0	1344	1359.09	-0.411593	0
4.71668	1	1350	1357.92	-0.21546	0
4.71925	2	1367	1356.74	0.277523	0
4.72182	0	1374	1355.58	0.49682	0
4.72439	0	1338	1354.43	-0.44907	0
4.72696	2	1358	1353.25	0.128864	0
4.72953	0	1354	1352.09	0.0518712	0
4.7321	1	1340	1350.95	-0.29918	0
4.73467	1	1374	1349.8	0.652891	0
4.73724	0	1358	1348.63	0.254253	0
4.73981	1	1328	1347.48	-0.534659	0
4.74237	3	1363	1346.34	0.45135	0
4.74494	1	1397	1345.18	1.38636	0
4.74751	3	1341	1344.04	-0.0829632	0
4.75008	2	1377	1342.88	0.919371	0
4.75265	1	1355	1341.74	0.360312	0
4.75522	1	1302	1340.62	-1.07033	0
4.75779	1	1262	1339.51	-2.18174	0
4.76036	0	1260	1338.39	-2.20846	0
4.76293	0	1325	1337.29	-0.337519	0
4.7655	1	1391	1336.16	1.47046	0
4.76806	0	1352	1335.02	0.461798	0
4.77063	1	1330	1333.88	-0.106455	0
4.7732	0	1338	1332.73	0.143953	0
4.77577	0	1354	1331.58	0.609278	0
4.77834	2	1343	1330.44	0.342751	0
4.78091	0	1313	1329.3	-0.449838	0
4.78348	1	1369	1328.16	1.1037	0
4.78605	0	1306	1327.03	-0.581802	0
4.78862	1	1226	1325.88	-2.85265	0
4.79119	2	1279	1324.76	-1.27962	0
4.79375	1	1384	1323.64	1.62241	0
4.79632	2	1267	1322.51	-1.55958	0
4.79889	1	1325	1321.38	0.0993282	0
4.80146	1	1366	1320.26	1.23755	0
4.80403	0	1324	1319.16	0.133058	0
4.8066	0	1301	1318.06	-0.472894	0
4.80917	0	1315	1316.96	-0.0539476	0
4.81174	0	1279	1315.85	-1.03051	0
4.81431	1	1305	1314.74	-0.269661	0
4.81688	0	1292	1313.62	-0.601423	0
4.81944	0	1245	1312.49	-1.91262	0
4.82201	1	1302	1311.36	-0.259288	0
4.82458	0	1346	1310.23	0.974972	0
4.82715	0	1287	1309.12	-0.616511	0
4.82972	0	1362	1308	1.46311	0
4.83229	2	1335	1306.88	0.769523	0
4.83486	0	1346	1305.77	1.09641	0
4.83743	0	1258	1304.67	-1.31572	0
4.84	0	1304	1303.55	0.0125076	0
4.84257	0	1264	1302.44	-1.08109	0
4.84513	1	1257	1301.35	-1.25077	0
4.8477	0	1297	1300.25	-0.090304	0
4.85027	1	1314	1299.14	0.409944	0
4.85284	0	1320	1298.03	0.604744	0
4.85541	0	1293	1296.92	-0.10904	0
4.85798	0	1339	1295.83	1.17989	0
4.86055	0	1260	1294.73	-0.978424	0
4.86312	0	1326	1293.64	0.888729	0
4.86569	0	1341	1292.54	1.32323	0
4.86826	0	1366	1291.44	2.01732	0
4.87082	1	1252	1290.34	-1.08355	0
4.87339	1	1266	1289.24	-0.653176	0
4.87596	0	1227	1288.14	-1.74552	0
4.87853	1	1360	1287.05	1.97823	0
4.8811	0	1282	1285.95	-0.110417	0
4.88367	0	1308	1284.87	0.639441	0
4.88624	0	1339	1283.8	1.50842	0
4.88881	2	1284	1282.72	0.0356165	0
4.89138	1	1312	1281.65	0.838037	0
4.89395	0	1289	1280.57	0.234932	0
4.89651	3	1215	1279.48	-1.84975	0
4.89908	1	1347	1278.39	1.86934	0
4.90165	1	1262	1277.33	-0.431596	0
4.90422	0	1327	1276.28	1.39236	0
4.90679	0	1255	1275.21	-0.570464	0
4.90936	1	1291	1274.16	0.468614	0
4.91193	0	1249	1273.12	-0.682569	0
4.9145	1	1324	1272.06	1.4274	0
4.91707	0	1266	1270.99	-0.140209	0
4.91964	0	1215	1269.91	-1.57528	0
4.9222	1	1241	1268.84	-0.790335	0
4.92477	2	1266	1267.78	-0.0499179	0
4.92734	0	1192	1266.71	-2.16398	0
4.92991	0	1275	1265.65	0.261917	0
4.93248	2	1288	1264.58	0.652686	0
4.93505	0	1277	1263.52	0.377229	0
4.93762	1	1207	1262.48	-1.59702	0
4.94019	2	1221	1261.43	-1.15714	0
4.94276	1	1309	1260.37	1.34415	0
4.94533	1	1282	1259.32	0.633309	0
4.94789	0	1241	1258.28	-0.490501	0
4.95046	1	1303	1257.23	1.268	0
4.95303	0	1227	1256.2	-0.833594	0
4.9556	0	1251	1255.17	-0.117886	0
4.95817	2	1301	1254.13	1.29949	0
4.96074	2	1252	1253.08	-0.0304455	0
4.96331	0	1283	1252.03	0.864675	0
4.96588	1	1325	1250.98	2.03353	0
4.96845	2	1174	1249.92	-2.21585	0
4.97102	0	1258	1248.89	0.256732	0
4.97358	1	1310	1247.88	1.71623	0
4.97615	0	1232	1246.85	-0.423064	0
4.97872	1	1222	1245.81	-0.681129	0
4.98129	2	1239	1244.79	-0.164513	0
4.98386	0	1228	1243.76	-0.44975	0
4.98643	0	1274	1242.72	0.876329	0
4.989	1	1279	1241.68	1.04347	0
4.99157	1	1203	1240.65	-1.08549	0
4.99414	0	1238	1239.64	-0.0465068	0
4.99671	1	1228	1238.61	-0.302786	0
4.99927	1	1237	1237.57	-0.0161217	0
5.00184	1	1289	1236.54	1.46126	0
5.00441	1	1229	1235.52	-0.185899	0
5.00698	0	1254	1234.49	0.551001	0
5.00955	1	1244	1233.46	0.29878	0
5.01212	2	1266	1232.45	0.943002	0
5.01469	3	1264	1231.43	0.915998	0
5.01726	1	1215	1230.42	-0.442358	0
5.01983	0	1170	1229.4	-1.73643	0
5.0224	0	1228	1228.38	-0.0107047	0
5.02496	2	1201	1227.38	-0.761222	0
5.02753	0	1169	1226.41	-1.67899	0
5.0301	1	1247	1225.42	0.611249	0
5.03267	0	1265	1224.39	1.14174	0
5.03524	1	1153	1223.36	-2.0722	0
5.03781	1	1215	1222.36	-0.211075	0
5.04038	2	1239	1221.35	0.501391	0
5.04295	2	1207	1220.34	-0.383871	0
5.04552	0	1260	1219.32	1.14596	0
5.04809	1	1166	1218.31	-1.53197	0
5.05065	0	1245	1217.31	0.784643	0
5.05322	2	1267	1216.33	1.42351	0
5.05579	0	1230	1215.35	0.417637	0
5.05836	0	1172	1214.35	-1.23717	0
5.06093	1	1205	1213.35	-0.240412	0
5.0635	0	1205	1212.34	-0.21145	0
5.06607	1	1215	1211.35	0.104795	0
5.06864	1	1296	1210.35	2.37913	0
5.07121	0	1190	1209.34	-0.560602	0
5.07378	1	1314	1208.34	2.9149	0
5.07634	2	1221	1207.34	0.390985	0
5.07891	0	1170	1206.34	-1.06247	0
5.08148	1	1222	1205.36	0.476148	0
5.08405	1	1163	1204.36	-1.21278	0
5.08662	0	1169	1203.37	-1.00518	0
5.08919	2	1208	1202.4	0.161227	0
5.09176	2	1191	1201.41	-0.301744	0
5.09433	2	1167	1200.42	-0.978388	0
5.0969	1	1181	1199.44	-0.53663	0
5.09947	2	1213	1198.45	0.417686	0
5.10203	0	1229	1197.48	0.89914	0
5.1046	0	1196	1196.53	-0.0152027	0
5.10717	2	1207	1195.57	0.32896	0
5.10974	0	1141	1194.61	-1.587	0
5.11231	1	1204	1193.64	0.298535	0
5.11488	1	1224	1192.66	0.895737	0
5.11745	1	1215	1191.67	0.669371	0
5.12002	2	1193	1190.7	0.0667149	0
5.12259	3	1224	1189.72	0.979739	0
5.12516	0	1208	1188.74	0.554032	0
5.12772	1	1145	1187.78	-1.26413	0
5.13029	2	1237	1186.81	1.42704	0
5.13286	0	1173	1185.86	-0.375452	0
[truncated: 1,042 more rows]
