# Supplementary material for: Direct energy transfer from photosystem II to photosystem I confers winter sustainability in Scots Pine
Source: Nat Commun. 2020 Dec 15;11:6388. doi: 10.1038/s41467-020-20137-9 (PMC7738668; doi:10.1038/s41467-020-20137-9)
Supplement: Supplementary file 3 — Source Data [file 41467_2020_20137_MOESM3_ESM.zip › Source data file_Bag et al., 2020/Source data file/time resolved fluoresence data/Time resolved decay/Pine_winter_relaxed/Decays_Pine_winter_relaxed_10.txt]

Time	IRF	Exp. data	Th. data	Residuals	Aurocorr
0	5050	89	86.0187	0.316013	0.0207024
0.002569	6194	131	117.378	1.19017	0.0207092
0.005138	7613	163	158.045	0.388119	0.0416261
0.007707	9332	198	209.817	-0.839826	0.0569759
0.010276	11533	271	274.229	-0.196139	0.00884597
0.012845	13642	355	353.554	0.0767206	0.0442139
0.015414	16067	439	451.297	-0.586899	0.0490321
0.017983	18809	586	571.261	0.608878	0.0197095
0.020552	21819	769	715.613	1.92519	0.0215892
0.023121	25339	821	886.438	-2.28382	0.0318896
0.02569	28512	1076	1087.11	-0.338668	0.0262176
0.028259	32235	1317	1321.38	-0.120794	-0.00519067
0.030828	35704	1574	1592.79	-0.473575	0.0413155
0.033397	39267	2003	1902.75	2.23994	0.0342497
0.035966	43083	2196	2252.85	-1.21312	0.0123519
0.038535	45716	2647	2644.12	0.0558901	0.0242851
0.041104	48192	3111	3077.01	0.609464	0.0187947
0.043673	51363	3548	3551.68	-0.0617062	-0.00228291
0.046242	53501	4097	4062.66	0.536483	0.0334593
0.048811	55298	4681	4605.5	1.10352	0.0162436
0.05138	56994	5051	5181.07	-1.83021	-0.0198162
0.053949	58039	5744	5785.81	-0.551721	0.0129698
0.056518	59159	6449	6413.63	0.44048	-0.00672167
0.059087	60104	6867	7060.82	-2.33889	0.0199228
0.061656	59868	7843	7722.89	1.35624	0.0126847
0.064225	60116	8353	8396.89	-0.480242	0.00913205
0.066794	59098	9284	9079.58	2.12155	0.00885593
0.069363	58039	9672	9764.38	-0.939382	0.0215895
0.071932	56739	10332	10446.7	-1.12808	0.0279822
0.074501	54989	11212	11120.6	0.863282	-0.00151707
0.07707	53004	11628	11780	-1.40967	0.0430753
0.079639	50900	12313	12421.7	-0.979626	0.0167264
0.082208	48099	12964	13041.2	-0.678322	0.0025638
0.084777	45991	13415	13634.8	-1.89749	0.0328755
0.087346	42758	14332	14198.9	1.11221	0.0162967
0.089915	40671	14549	14729.8	-1.49928	0.0291487
0.092484	37999	15144	15226.2	-0.667995	0.0180194
0.095053	35999	15636	15685.8	-0.398149	0.0318538
0.097622	33670	16308	16109	1.55861	0.0541374
0.100191	31846	16367	16497.6	-1.02088	0.0225447
0.10276	29956	17041	16852.6	1.44306	0.0279488
0.105329	28527	17381	17175.6	1.55816	0.00645237
0.107898	27125	17469	17468	0.00755122	0.02374
0.110467	25905	17860	17732.4	0.955142	0.00783161
0.113036	24893	18016	17971.3	0.333122	0.0497342
0.115605	23878	18401	18187.4	1.57455	0.00723469
0.118174	23264	18345	18382.7	-0.278541	0.0294482
0.120743	22338	18532	18559.5	-0.202009	0.0100668
0.123312	21145	19041	18719.8	2.32793	0.0345055
0.125881	20626	18975	18865.9	0.791999	0.0183806
0.12845	20183	18900	18997.9	-0.712291	0.0175164
0.131019	19280	19246	19114.7	0.946336	-0.00141371
0.133588	18787	19382	19219.2	1.16934	0.03287
0.136157	18425	19412	19314	0.703199	0.0221749
0.138726	17527	19588	19398.2	1.35591	0.0293484
0.141295	16979	19705	19472.8	1.65385	0.00962487
0.143864	16522	19624	19539.5	0.602882	0.0103865
0.146433	15766	19575	19597	-0.156922	-0.0116216
0.149002	15323	19241	19645.3	-2.9144	0.00720629
0.151571	14863	19885	19685.9	1.41215	0.00554329
0.15414	14010	19551	19718.3	-1.19645	0.0302832
0.156709	13477	19995	19743.3	1.78027	0.0174264
0.159278	12959	19676	19761.4	-0.608865	0.0115775
0.161847	12421	19869	19771.3	0.693167	0.0120003
0.164416	11962	19856	19773.2	0.587873	0.0260376
0.166985	11577	19817	19768.3	0.346233	-0.000990635
0.169554	11008	19424	19756.8	-2.38803	0.0305918
0.172123	10477	19508	19739.5	-1.65712	0.028881
0.174692	9816	19737	19716.7	0.144293	0.0290696
0.177261	9349	19559	19688.2	-0.924098	0.0271649
0.17983	8935	19613	19653.4	-0.288283	0.0117245
0.182399	8394	19584	19611.9	-0.199119	-0.0121787
0.184968	7773	19525	19564.4	-0.281678	-0.0033214
0.187537	7323	19446	19511.8	-0.471569	0.030591
0.190106	6875	19552	19453.6	0.703555	0.00939547
0.192675	6489	19403	19389.4	0.0979404	0.0286576
0.195244	5990	19395	19319.5	0.541904	0.0298051
0.197813	5535	18870	19245	-2.72955	0.0121769
0.200382	5072	18973	19165.9	-1.40064	0.0180786
0.202951	4760	18876	19082.3	-1.50132	0.0145737
0.20552	4563	19038	18993.8	0.320335	-0.0183101
0.208089	4060	18762	18900.9	-1.01372	-0.0129279
0.210658	3730	18593	18804.5	-1.55083	0.03403
0.213227	3476	18796	18705.5	0.660394	0.00776367
0.215796	3087	18454	18603.1	-1.09742	0.0187262
0.218365	2897	18635	18497.3	1.00898	-0.0110581
0.220934	2649	18421	18388.8	0.237097	-0.00391266
0.223503	2508	18342	18277.7	0.474564	0.0100624
0.226072	2254	18403	18164.5	1.7583	0.00219762
0.228641	2158	17989	18049.7	-0.452767	0.0113345
0.23121	2037	18107	17933.8	1.28741	-0.00851879
0.233779	1940	17736	17816.7	-0.605957	0.0147837
0.236348	1862	17679	17699	-0.150139	0.0299904
0.238917	1804	17738	17581.1	1.178	0.0107763
0.241486	1646	17445	17463.3	-0.138559	0.0198253
0.244055	1702	17189	17345.8	-1.19628	0.013006
0.246624	1686	17206	17228.8	-0.173735	0.0109268
0.249193	1645	16997	17112.1	-0.882567	0.0261041
0.251762	1625	17075	16996.3	0.602134	0.0349859
0.254331	1649	16657	16882	-1.74333	-0.0122158
0.2569	1626	16729	16768.8	-0.307841	0.00966617
0.259469	1649	16443	16656.9	-1.66782	0.00386765
0.262038	1683	16565	16546.4	0.144589	0.0171297
0.264607	1669	16459	16437.4	0.168377	-0.00677391
0.267176	1665	16287	16330	-0.336913	0.00917421
0.269745	1691	16360	16224.3	1.06055	-0.0149795
0.272314	1727	16073	16120.3	-0.372887	-0.0011032
0.274883	1715	15986	16017.7	-0.250513	0.00594473
0.277452	1795	16057	15916.7	1.1069	-0.00241035
0.280021	1713	15779	15817.5	-0.306797	-0.00784132
0.28259	1709	15645	15720	-0.599843	0.00384512
0.285159	1772	15698	15624.3	0.588572	-0.0275761
0.287728	1782	15531	15529.8	0.00959923	0.0248911
0.290297	1735	15473	15436.5	0.29314	-0.0240274
0.292866	1782	15326	15345	-0.153215	0.0144292
0.295435	1792	15258	15255	0.0243739	0.0213439
0.298004	1718	15012	15166.2	-1.25885	0.00375326
0.300573	1739	14896	15078.9	-1.49864	-0.0299499
0.303142	1753	14993	14993	0	-0.0013605
0.305711	1757	14690	14908.1	-1.79919	0.00552635
0.30828	1714	14953	14824.2	1.05314	0.000791554
0.310849	1692	14558	14741.7	-1.5228	0.00751831
0.313418	1638	14517	14660.5	-1.19083	-0.00399022
0.315987	1667	14751	14580.2	1.40643	-0.00827509
0.318556	1658	14796	14500.7	2.42781	-0.00110486
0.321125	1657	14273	14422	-1.24688	0.0157213
0.323694	1647	14313	14344.2	-0.261199	-0.0225384
0.326263	1570	14326	14267.7	0.487485	-0.00910817
0.328832	1579	14242	14192.1	0.418276	0.0345713
0.331401	1517	14046	14117.4	-0.60243	0.013038
0.33397	1534	14020	14043.3	-0.197018	0.0305479
0.336539	1593	13880	13969.9	-0.763174	0.000126492
0.339108	1496	13956	13897.2	0.498029	-0.0188466
0.341677	1529	13867	13825.3	0.354018	0.0288696
0.344246	1464	13547	13754.6	-1.78373	-0.00706158
0.346815	1500	13599	13684.6	-0.734389	0.0115939
0.349384	1472	13646	13615.3	0.262724	0.029338
0.351953	1462	13739	13546.7	1.64057	-0.00739258
0.354522	1453	13735	13478.9	2.18534	0.0017486
0.357091	1449	13622	13411.9	1.80005	0.0017358
0.35966	1430	13397	13345.6	0.443769	0.0333564
0.362229	1374	13205	13280.1	-0.653713	-0.0100971
0.364798	1457	13403	13215.4	1.62068	0.0500506
0.367367	1426	13031	13151.2	-1.05334	0.0314099
0.369936	1454	12908	13087.7	-1.58146	-0.00379617
0.372505	1412	13095	13025.1	0.611206	0.0280047
0.375074	1381	13163	12963.4	1.73952	0.0139685
0.377643	1488	12970	12902.6	0.591978	0.0169449
0.380212	1459	12768	12842.3	-0.657918	0.0220581
0.382781	1409	12701	12782.7	-0.724926	0.0280974
0.38535	1377	12884	12724.2	1.40784	0.00762165
0.387919	1414	12545	12666.7	-1.08615	-0.0121366
0.390488	1403	12635	12609.5	0.227135	0.0387165
0.393057	1478	12426	12552.7	-1.13658	0.0018619
0.395626	1430	12310	12496.6	-1.68222	0.0317458
0.398195	1462	12538	12441.5	0.862153	-0.0146605
0.400764	1468	12444	12387.3	0.50872	-0.0104088
0.403333	1457	12263	12333.8	-0.639449	0.0424724
0.405902	1427	12348	12281.1	0.602346	0.00729333
0.408471	1515	12223	12229.1	-0.0554451	0.00750561
0.41104	1407	12081	12177.8	-0.88045	0.0345568
0.413609	1461	12254	12127	1.14717	-0.00490599
0.416178	1478	12067	12077.1	-0.0915934	0.00390512
0.418747	1499	12019	12027.6	-0.0782898	-0.00438961
0.421316	1481	11783	11978.6	-1.80206	0.0420577
0.423885	1414	12037	11930.5	0.970347	-0.00425397
0.426454	1533	11873	11883.2	-0.0939877	0.0379957
0.429023	1446	12066	11836.4	2.09008	0.013076
0.431592	1511	11705	11789.9	-0.785044	-0.00650195
0.434161	1531	11691	11744.2	-0.492269	0.0202694
0.43673	1552	11671	11699.1	-0.260537	0.00938783
0.439299	1604	11653	11654.7	-0.0153791	0.0013981
0.441868	1552	11554	11611.1	-0.530847	0.0135903
0.444437	1654	11586	11568.3	0.164605	-0.000825179
0.447006	1561	11646	11526.3	1.1091	0.0327701
0.449575	1639	11495	11485	0.0935349	-0.0123634
0.452144	1676	11563	11444.4	1.1033	-0.0243002
0.454713	1606	11625	11404.3	2.04726	-0.0148518
0.457282	1747	11442	11364.8	0.721645	0.00912074
0.459851	1757	11302	11326.2	-0.227508	0.0209478
0.46242	1740	11377	11288	0.834028	0.0151499
0.464989	1744	11416	11250.9	1.54566	0.0367412
0.467558	1751	11301	11214.7	0.811758	0.00793932
0.470127	1744	11116	11179	-0.5979	0.00251934
0.472696	1780	11242	11143.8	0.926013	0.0189734
0.475265	1688	11354	11109.1	2.29855	0.00965461
0.477834	1660	11137	11074.8	0.589045	0.0126106
0.480403	1761	11129	11041.1	0.833531	-0.0145771
0.482972	1634	11196	11007.3	1.78323	-0.0169624
0.485541	1675	10919	10973.6	-0.522682	0.0196412
0.48811	1659	11012	10940.5	0.681429	0.0135744
0.490679	1621	10974	10907.5	0.634663	-0.0222365
0.493248	1671	10991	10874.6	1.1101	-0.00985663
0.495817	1581	11019	10842	1.68578	-0.00251672
0.498386	1636	10841	10809.6	0.301278	0.029858
0.500955	1585	11028	10777.5	2.3852	0.00196748
0.503524	1445	10830	10745.5	0.811637	-0.0147191
0.506093	1506	10850	10713.8	1.30775	-0.00896334
0.508662	1391	10720	10682.1	0.366347	0.0381272
0.511231	1305	10731	10649.9	0.783244	-0.00718375
0.5138	1300	10584	10617.6	-0.326225	-0.0120082
0.516369	1241	10749	10585	1.58167	0.0127209
0.518938	1232	10501	10551.9	-0.496237	0.016984
0.521507	1112	10667	10518.4	1.43833	-0.0228057
0.524076	1096	10474	10484.9	-0.106814	0.0164736
0.526645	1072	10489	10451.2	0.369005	0.0504902
0.529214	1046	10382	10417	-0.343731	-0.00509749
0.531783	1013	10373	10382.5	-0.0930462	0.0452718
0.534352	977	10520	10347.9	1.67798	0.00572423
0.536921	921	10307	10313.3	-0.0616968	0.00658431
0.53949	876	9992	10278.5	-2.86664	0.0614818
0.542059	853	10337	10243.7	0.91775	0.0270549
0.544628	793	10184	10208.6	-0.24358	0.00476378
0.547197	750	10041	10173.2	-1.31963	-0.00492635
0.549766	747	9973	10137.7	-1.64966	-0.00249932
0.552335	742	10251	10102	1.47145	0.00893434
0.554904	700	10014	10066.1	-0.52029	0.0107426
0.557473	709	9939	10030.1	-0.914258	0.0134743
0.560042	674	9999	9994.36	0.0463988	0.0104687
0.562611	665	9787	9958.61	-1.73469	-0.0126015
0.56518	647	9869	9922.96	-0.543189	0.0172722
0.567749	591	9958	9887.42	0.707327	0.0102991
0.570318	610	9592	9851.95	-2.65425	0.00301501
0.572887	557	9850	9816.55	0.33699	-0.0261514
0.575456	583	9673	9781.11	-1.09921	0.00275529
0.578025	455	9774	9745.74	0.285886	0.00387018
0.580594	487	9904	9710.49	1.94447	0.00555146
0.583163	500	9647	9675.27	-0.287871	0.00283322
0.585732	500	9564	9639.8	-0.775083	-0.0224307
0.588301	476	9597	9604.28	-0.0742757	-0.0257633
0.59087	469	9559	9569.17	-0.104029	-3.31474e-05
0.593439	479	9432	9534.36	-1.05399	-0.0127909
0.596008	481	9603	9499.7	1.05409	0.00756062
0.598577	445	9467	9465.21	0.0183673	0.00500708
0.601146	401	9528	9431.04	0.993365	-0.0129784
0.603715	409	9523	9397.16	1.28953	0.00023411
0.606284	407	9207	9363.34	-1.62936	0.00278267
0.608853	394	9352	9329.46	0.233119	-0.0270837
0.611422	385	9420	9295.7	1.28066	0.0276623
0.613991	363	9399	9262.21	1.41093	-0.00242747
0.61656	352	9101	9228.91	-1.34082	0.0283035
0.619129	322	9209	9195.76	0.137931	-0.0230383
0.621698	345	9134	9162.73	-0.300565	0.0270755
0.624267	327	9193	9129.77	0.659515	0.00300592
0.626836	312	9050	9096.9	-0.492975	-0.0245238
0.629405	323	9079	9064.26	0.154657	0.000298472
0.631974	291	8967	9031.86	-0.684904	-0.0156994
0.634543	303	9017	8999.59	0.183346	-0.00203631
0.637112	301	9050	8967.53	0.866892	0.0184113
0.639681	283	8978	8935.62	0.44725	0.00674874
0.64225	265	8790	8903.91	-1.21498	0.00955145
0.644819	271	8866	8872.46	-0.0686377	0.0180215
0.647388	265	8841	8841.15	-0.00157868	-0.0116207
0.649957	255	8933	8809.93	1.30208	-0.00920669
0.652526	245	8703	8778.92	-0.813786	0.00992784
0.655095	243	8860	8748.12	1.18856	-0.0153211
0.657664	240	8688	8717.49	-0.316376	-0.00922375
0.660233	239	8633	8687	-0.581236	-0.00549198
0.662802	229	8554	8656.7	-1.11046	-0.0158327
0.665371	203	8640	8626.62	0.143976	0.0350668
0.66794	183	8563	8596.75	-0.364668	0.0084062
0.670509	205	8659	8567.03	0.988393	0.00704523
0.673078	209	8415	8537.34	-1.33361	-0.0237515
0.675647	203	8479	8507.7	-0.31163	-0.0384308
0.678216	187	8515	8478.31	0.397634	0.0345434
0.680785	195	8331	8449.24	-1.2954	0.0123945
0.683354	181	8470	8420.36	0.53937	0.00884143
0.685923	155	8380	8391.62	-0.126948	-0.00737496
0.688492	184	8197	8363.07	-1.83429	0.00643267
0.691061	182	8445	8334.66	1.20074	-0.0282181
0.69363	162	8342	8306.31	0.390755	-0.0356619
0.696199	143	8115	8278.22	-1.81191	-0.0245364
0.698768	164	8250	8250.42	-0.00464469	-0.0141706
0.701337	187	8275	8222.7	0.57491	-0.0160969
0.703906	161	8208	8195.04	0.143049	-0.00686983
0.706475	170	8173	8167.65	0.0592227	-0.0271934
0.709044	166	8109	8140.62	-0.351091	-0.00752538
0.711613	170	8112	8113.77	-0.0196469	-0.00266138
0.714182	147	8130	8087.08	0.476013	0.0223911
0.716751	147	8038	8060.62	-0.252248	0.000129398
0.71932	143	8085	8034.33	0.563489	-0.0244566
0.721889	167	8010	8008.15	0.0206773	0.0034508
0.724458	156	7967	7982.06	-0.168752	0.0181194
0.727027	144	7892	7956.17	-0.722361	-0.0132399
0.729596	144	7950	7930.57	0.217951	-0.0181338
0.732165	158	7913	7905.17	0.0879899	-0.0256089
0.734734	130	7994	7879.87	1.2765	0.00099734
0.737303	147	7733	7854.73	-1.38427	-0.0254299
0.739872	155	7722	7829.8	-1.22675	-0.000658312
0.742441	127	7634	7804.98	-1.95696	-0.00600759
0.74501	128	7761	7780.35	-0.219624	-0.00257832
0.747579	119	7769	7755.95	0.148027	-0.00236964
0.750148	133	7784	7731.63	0.593573	-0.0237413
0.752717	107	7767	7707.37	0.676647	-0.0113815
0.755286	135	7618	7683.24	-0.747523	0.0110511
0.757855	138	7778	7659.28	1.3461	-0.000890594
0.760424	106	7388	7635.44	-2.87877	-0.0277558
0.762993	110	7578	7611.82	-0.388486	-0.0587659
0.765562	107	7535	7588.44	-0.615591	-0.0210204
0.768131	123	7632	7565.08	0.766002	0.00178043
0.7707	112	7453	7541.78	-1.02833	-0.0193938
0.773269	118	7621	7518.64	1.17251	-0.021645
0.775838	122	7371	7495.72	-1.45264	0.0149322
0.778407	97	7513	7472.96	0.461965	-0.0229603
0.780976	128	7409	7450.36	-0.480507	-0.00204288
0.783545	122	7526	7427.92	1.13059	-0.0205846
0.786114	118	7398	7405.56	-0.0879128	-0.060054
0.788683	85	7534	7383.41	1.73492	-0.0425435
0.791252	97	7341	7361.5	-0.239252	-0.00606503
0.793821	91	7220	7339.66	-1.40823	0.0277527
0.79639	99	7343	7317.8	0.294115	-0.0430104
0.798959	94	7107	7296	-2.2419	-0.00950117
0.801528	82	7267	7274.35	-0.0862673	-0.00323907
0.804097	105	7258	7252.86	0.0603116	-0.00314867
0.806666	80	7112	7231.49	-1.41687	0.0357289
0.809235	83	7263	7210.21	0.619444	-0.00804221
0.811804	82	7325	7189.1	1.58786	-0.0212719
0.814373	91	7228	7168.09	0.704673	0.0111571
0.816942	95	7055	7147.13	-1.0969	-0.0417573
0.819511	90	7203	7126.32	0.903537	-0.000334513
0.82208	75	7151	7105.68	0.535949	-0.0201666
0.824649	80	7078	7085.22	-0.0858677	-0.0087341
0.827218	84	7076	7064.87	0.132265	-0.00806462
0.829787	87	7022	7044.57	-0.269286	-0.0279752
0.832356	83	7112	7024.35	1.03929	-0.0246237
0.834925	86	7078	7004.31	0.875955	-0.0251396
0.837494	85	6916	6984.41	-0.822579	0.0130049
0.840063	89	6960	6964.63	-0.0555082	-0.007753
0.842632	68	6922	6944.98	-0.276171	0.00415816
0.845201	68	7002	6925.46	0.914674	-0.0387302
0.84777	57	6955	6906.06	0.586833	-0.0250291
0.850339	68	6973	6886.69	1.0336	-0.00511832
0.852908	82	6751	6867.34	-1.41591	0.0254892
0.855477	76	6899	6848.04	0.613477	-0.000682685
0.858046	50	6726	6828.89	-1.25461	-0.031537
0.860615	69	6825	6809.96	0.182029	-0.0436737
0.863184	46	6648	6791.13	-1.75548	-0.0211246
0.865753	84	6746	6772.3	-0.32017	-0.0155765
0.868322	52	6750	6753.53	-0.0429097	0.0242497
0.870891	68	6881	6734.87	1.76168	-0.0265575
0.87346	63	6722	6716.38	0.0685959	0.0167088
0.876029	54	6627	6697.99	-0.872095	-0.0378089
0.878598	59	6645	6679.68	-0.425489	0.0270697
0.881167	61	6604	6661.5	-0.707526	-0.0133203
0.883736	63	6657	6643.36	0.167184	0.00508087
0.886305	56	6592	6625.32	-0.410345	0.00869647
0.888874	71	6628	6607.41	0.252944	-0.0163224
0.891443	48	6471	6589.61	-1.47444	0.00355589
0.894012	41	6494	6571.91	-0.966773	-0.0293606
0.896581	54	6525	6554.33	-0.363134	0.0025091
0.89915	43	6517	6536.79	-0.245096	-0.0137934
0.901719	56	6519	6519.24	-0.00292097	-0.00531118
0.904288	50	6388	6501.8	-1.42378	0.000491616
0.906857	45	6550	6484.46	0.809846	-0.00202156
0.909426	43	6500	6467.23	0.406402	0.000129405
0.911995	45	6479	6450.12	0.358815	0.0281364
0.914564	46	6439	6433.05	0.0741762	0.0125831
0.917133	42	6425	6416.04	0.111757	0.0278698
0.919702	36	6367	6399.13	-0.402669	0.0230638
0.922271	49	6209	6382.32	-2.19955	0.0159885
0.92484	32	6278	6365.57	-1.10522	0.0185121
0.927409	43	6326	6348.89	-0.287765	-0.00408562
0.929978	37	6282	6332.31	-0.634761	0.00673311
0.932547	33	6210	6315.8	-1.34257	-0.00776671
0.935116	39	6205	6299.36	-1.19793	-0.0160389
0.937685	29	6168	6283.02	-1.46448	-0.0123096
0.940254	38	6319	6266.72	0.657648	-0.0112477
0.942823	36	6329	6250.51	0.986573	0.0099453
0.945392	40	6213	6234.37	-0.271135	-0.00419049
0.947961	43	6226	6218.32	0.0973468	0.00827151
0.95053	40	6107	6202.38	-1.22047	0.00036138
0.953099	51	6169	6186.54	-0.223287	-0.0179322
0.955668	34	6022	6170.81	-1.91759	-0.0322182
0.958237	30	6120	6155.18	-0.449681	-0.0320548
0.960806	31	6094	6139.66	-0.5849	-0.0263812
0.963375	33	6132	6124.18	0.0999234	0.0037307
0.965944	31	6021	6108.69	-1.13009	-0.0128955
0.968513	33	6097	6093.27	0.0477755	-0.0119534
0.971082	28	6042	6077.94	-0.462311	0.0152345
0.973651	35	5992	6062.68	-0.913067	0.00436552
0.97622	36	5898	6047.49	-1.94657	0.0153008
0.978789	29	5981	6032.37	-0.664288	0.00981099
0.981358	36	6061	6017.35	0.560669	-0.0140845
0.983927	37	6009	6002.42	0.084847	-0.0126617
0.986496	20	5952	5987.55	-0.460793	0.0367874
0.989065	30	6043	5972.77	0.903471	-0.0418782
0.991634	29	5894	5958.07	-0.834485	-0.012342
0.994203	26	5855	5943.37	-1.15489	-0.00858567
0.996772	28	5980	5928.73	0.662993	-0.0302219
0.999341	21	5851	5914.19	-0.826049	-0.0305572
1.00191	28	5835	5899.7	-0.846997	0.0129782
1.00448	17	5816	5885.27	-0.908327	-0.0206227
1.00705	25	5952	5870.9	1.05126	0.0293832
1.00962	30	5853	5856.58	-0.0468146	-0.00692664
1.01219	22	5879	5842.31	0.478476	-0.0067155
1.01476	23	5789	5828.12	-0.514167	0.00171137
1.01732	25	5849	5814.04	0.457145	-0.0048532
1.01989	30	5908	5800.01	1.40502	-0.00445799
1.02246	20	5681	5786.02	-1.39332	-0.0281803
1.02503	30	5789	5772.12	0.22188	-0.00586857
1.0276	16	5670	5758.3	-1.17269	0.000395301
1.03017	27	5820	5744.54	0.989134	-0.0281852
1.03274	18	5823	5730.84	1.20777	0.0161208
1.03531	25	5796	5717.18	1.03533	-0.0114068
1.03788	22	5654	5703.58	-0.659325	-0.0284792
1.04045	14	5754	5690.04	0.843186	0.00598593
1.04301	18	5664	5676.57	-0.167	0.0228122
1.04558	16	5697	5663.16	0.44837	0.0148377
1.04815	12	5578	5649.76	-0.960872	-0.00106806
1.05072	16	5605	5636.42	-0.419653	0.0288968
1.05329	19	5687	5623.13	0.846973	0.012559
1.05586	22	5602	5609.87	-0.105209	0.0414707
1.05843	20	5507	5596.69	-1.20856	0.0118848
1.061	19	5650	5583.59	0.883482	0.0124773
1.06357	16	5460	5570.58	-1.49655	0.0137648
1.06614	12	5615	5557.64	0.765525	0.0134457
1.0687	12	5482	5544.74	-0.847331	0.00927561
1.07127	17	5289	5531.87	-3.33957	0.0137747
1.07384	13	5504	5519.03	-0.202595	-0.00809911
1.07641	13	5444	5506.24	-0.843506	0.0142029
1.07898	10	5567	5493.52	0.984856	0.0257318
1.08155	26	5425	5480.85	-0.758323	0.0162195
1.08412	19	5335	5468.22	-1.82397	-0.00945383
1.08669	14	5401	5455.66	-0.743715	0.0161727
1.08926	15	5395	5443.21	-0.656305	0.00934833
1.09183	13	5479	5430.83	0.650747	-0.0190623
1.09439	22	5376	5418.47	-0.579208	0.00254697
1.09696	11	5409	5406.14	0.0388854	-0.0424535
1.09953	13	5425	5393.87	0.42262	0.00168337
1.1021	15	5236	5381.68	-2.01328	-0.0277602
1.10467	11	5280	5369.52	-1.23205	0.00887855
1.10724	10	5418	5357.4	0.823352	-0.000764627
1.10981	10	5345	5345.33	-0.00448145	-0.00662094
1.11238	15	5316	5333.3	-0.237246	-0.0281667
1.11495	10	5288	5321.3	-0.4579	-0.0195197
1.11752	11	5367	5309.35	0.786917	-0.0262095
1.12008	9	5326	5297.47	0.390909	-0.0268231
1.12265	16	5269	5285.64	-0.229228	-0.0620264
1.12522	13	5149	5273.84	-1.73976	-0.0171702
1.12779	11	5241	5262.09	-0.291344	-0.0299844
1.13036	11	5333	5250.42	1.13083	0.000787453
1.13293	10	5218	5238.8	-0.287998	0.00323229
1.1355	10	5069	5227.22	-2.22228	-0.0470008
1.13807	13	5238	5215.67	0.30847	-0.00734991
1.14064	17	5092	5204.17	-1.57195	0.00920041
1.14321	7	5145	5192.72	-0.665227	0.0022775
1.14577	11	5056	5181.33	-1.76259	0.00241985
1.14834	7	5054	5170.01	-1.63184	0.00857397
1.15091	9	5097	5158.71	-0.864367	-0.00623492
1.15348	8	5157	5147.43	0.133201	-0.036072
1.15605	9	5253	5136.2	1.61153	0.0122577
1.15862	7	5096	5125	-0.406309	-0.0312317
1.16119	12	5106	5113.86	-0.109975	-0.00988082
1.16376	12	5058	5102.75	-0.629277	0.0104422
1.16633	10	5128	5091.69	0.506991	-0.024699
1.1689	7	5158	5080.7	1.07634	-0.0247646
1.17146	7	5030	5069.76	-0.560678	-0.0167113
1.17403	7	5005	5058.86	-0.761368	0.0258801
1.1766	11	5048	5047.98	0.000213045	-0.00930272
1.17917	6	5062	5037.14	0.349467	0.0354713
1.18174	9	5106	5026.34	1.11486	-0.00881709
1.18431	9	4998	5015.59	-0.248842	-0.0187763
1.18688	15	5127	5004.88	1.70545	0.0191775
1.18945	19	4993	4994.22	-0.0171994	-0.0272118
1.19202	15	5017	4983.61	0.471469	-0.065684
1.19459	8	5060	4973.08	1.22198	-0.0298669
1.19715	5	4964	4962.63	0.0194188	-0.0166824
1.19972	14	4895	4952.22	-0.817856	-0.0279976
1.20229	10	4999	4941.8	0.809048	-0.00939345
1.20486	11	4968	4931.38	0.51949	-0.00178703
1.20743	13	4891	4921.04	-0.429503	-0.0247927
1.21	9	4785	4910.75	-1.81782	-0.0113702
1.21257	7	4828	4900.49	-1.04324	-0.0231554
1.21514	11	4868	4890.28	-0.319334	-0.028798
1.21771	8	4818	4880.1	-0.894613	0.00849658
1.22028	5	4934	4869.93	0.912082	0.00668653
1.22284	11	4877	4859.82	0.246065	-0.0393538
1.22541	7	4828	4849.73	-0.312756	-0.0220577
1.22798	14	4749	4839.67	-1.31569	-0.0178504
1.23055	6	4752	4829.65	-1.12648	-0.0668948
1.23312	12	4812	4819.69	-0.110842	0.00214503
1.23569	10	4776	4809.77	-0.488694	-0.00302139
1.23826	8	4771	4799.89	-0.418244	-0.0415455
1.24083	6	4761	4790.04	-0.420906	-0.0219043
1.2434	6	4864	4780.24	1.20095	-0.0119094
1.24597	10	4853	4770.46	1.18482	-0.0298368
1.24853	7	4819	4760.7	0.83986	-0.00107408
1.2511	10	4777	4750.97	0.37666	-0.0195646
1.25367	10	4718	4741.29	-0.339022	-0.00601761
1.25624	5	4657	4731.65	-1.09385	-0.0332
1.25881	4	4618	4722.05	-1.53112	-0.00596215
1.26138	5	4758	4712.49	0.659741	-0.0354859
1.26395	8	4613	4702.95	-1.3243	-0.0146807
1.26652	7	4742	4693.41	0.705624	0.0324875
1.26909	7	4716	4683.91	0.46727	-0.0133864
1.27166	5	4715	4674.46	0.590332	-0.0200866
1.27422	6	4715	4665.06	0.727296	-0.0109725
1.27679	12	4740	4655.68	1.22467	-0.001044
1.27936	5	4722	4646.33	1.10116	-0.00326373
1.28193	10	4601	4637.02	-0.531043	0.043841
1.2845	6	4634	4627.77	0.0915543	0.00932308
1.28707	4	4584	4618.54	-0.510218	-0.0261095
1.28964	11	4572	4609.35	-0.552395	-0.0156651
1.29221	6	4706	4600.19	1.54249	0.00525323
1.29478	7	4679	4591.04	1.28594	-0.004115
1.29735	3	4521	4581.94	-0.906378	-0.00584104
1.29991	8	4607	4572.89	0.502605	0.00354979
1.30248	6	4491	4563.84	-1.08696	-0.0259817
1.30505	5	4443	4554.82	-1.67758	0.00246143
1.30762	4	4571	4545.84	0.37217	0.0113361
1.31019	6	4541	4536.89	0.0609238	-0.0261107
1.31276	11	4442	4527.97	-1.28989	-0.0133303
1.31533	6	4452	4519.07	-1.00516	-0.0390103
1.3179	8	4484	4510.21	-0.391426	-0.0338738
1.32047	5	4478	4501.41	-0.349856	-0.0152183
1.32304	8	4404	4492.64	-1.33573	-0.0362743
1.3256	11	4396	4483.89	-1.32564	0.00365851
1.32817	7	4435	4475.17	-0.603175	-0.0265192
1.33074	6	4422	4466.49	-0.668972	-0.00893854
1.33331	4	4468	4457.85	0.151796	-0.0512072
1.33588	5	4462	4449.24	0.190954	-0.02437
1.33845	4	4412	4440.64	-0.431238	-0.0216736
1.34102	7	4411	4432.06	-0.317089	-0.04811
1.34359	7	4437	4423.5	0.202677	-0.00461192
1.34616	7	4447	4414.97	0.480316	0.000991136
1.34873	11	4497	4406.48	1.34984	-0.0527919
1.35129	1	4357	4398.03	-0.621599	0.0184519
1.35386	7	4439	4389.62	0.741167	-0.0285856
1.35643	5	4323	4381.24	-0.885841	-0.0420363
1.359	7	4333	4372.87	-0.605701	-0.0407127
1.36157	6	4406	4364.52	0.624967	-0.0263749
1.36414	6	4399	4356.2	0.64526	-0.0463591
1.36671	8	4348	4347.92	0.00119961	-0.0190089
1.36928	11	4341	4339.67	0.0202097	-0.0129367
1.37185	4	4394	4331.44	0.943728	-0.0352596
1.37442	2	4359	4323.26	0.54131	0.00208919
1.37698	8	4281	4315.12	-0.521525	-0.00586826
1.37955	1	4416	4306.99	1.64046	-0.0259764
1.38212	3	4278	4298.85	-0.31877	-0.0183031
1.38469	4	4360	4290.75	1.04874	-0.0337338
1.38726	4	4286	4282.67	0.0508885	-0.0382438
1.38983	6	4270	4274.6	-0.0703669	-0.00950376
1.3924	7	4306	4266.56	0.600982	0.00853885
1.39497	5	4309	4258.56	0.768368	0.0238015
1.39754	2	4289	4250.6	0.586351	0.0193258
1.40011	0	4216	4242.68	-0.410827	-0.0557172
1.40267	5	4215	4234.77	-0.3045	-0.022234
1.40524	2	4199	4226.86	-0.429991	-0.0309278
1.40781	5	4214	4218.97	-0.0765345	-0.000492235
1.41038	4	4203	4211.11	-0.125093	0.0110106
1.41295	5	4270	4203.28	1.02097	-0.0298775
1.41552	4	4228	4195.49	0.499995	-0.000435726
1.41809	3	4118	4187.73	-1.08656	0.00138732
1.42066	6	4204	4179.99	0.370295	-0.0275618
1.42323	4	4161	4172.28	-0.174834	0.0285132
1.4258	5	4168	4164.59	0.052882	-0.00831453
1.42836	3	4177	4156.93	0.310558	-0.0118408
1.43093	9	4234	4149.3	1.3017	-0.0328012
1.4335	4	4260	4141.69	1.81267	-0.0394551
1.43607	6	4194	4134.11	0.924831	0.00400326
1.43864	6	4167	4126.57	0.626377	0.030938
1.44121	6	4064	4119.05	-0.863533	-0.027145
1.44378	7	4126	4111.55	0.224932	-0.0333784
1.44635	11	4126	4104.08	0.341183	-0.0175076
1.44892	3	4078	4096.64	-0.291932	-0.0101991
1.45149	5	4178	4089.24	1.37323	0.00849503
1.45405	3	4042	4081.87	-0.627141	-0.00118356
1.45662	2	4121	4074.51	0.724226	-0.0381627
1.45919	6	4132	4067.15	1.0089	0.0106193
1.46176	4	4047	4059.8	-0.201235	0.037661
1.46433	7	4061	4052.47	0.133824	-0.0133602
1.4669	8	4092	4045.18	0.731967	-0.0158005
1.46947	5	4038	4037.91	0.00136775	0.000239226
1.47204	1	4050	4030.68	0.303532	0.0394231
1.47461	6	3929	4023.49	-1.50746	-0.0140796
1.47718	4	3948	4016.3	-1.08708	0.00612132
1.47974	8	3854	4009.12	-2.49864	-0.0222934
1.48231	3	4070	4001.96	1.06656	-0.0122456
1.48488	4	4005	3994.83	0.16065	-0.00353912
1.48745	4	3931	3987.74	-0.90497	-0.0281208
1.49002	7	3935	3980.66	-0.727873	0.0077154
1.49259	5	4014	3973.59	0.637864	0.00293858
1.49516	9	3845	3966.54	-1.96014	-0.0225843
1.49773	3	3997	3959.53	0.592601	-0.0130528
1.5003	5	3889	3952.56	-1.01914	-0.0294978
1.50287	8	4013	3945.6	1.06389	-0.0214622
1.50543	3	4019	3938.66	1.26726	0.00769816
1.508	7	3901	3931.73	-0.492073	-0.0157481
1.51057	5	3952	3924.84	0.432009	-0.00384527
1.51314	4	3851	3917.96	-1.07907	-0.0148882
1.51571	2	3919	3911.11	0.126095	0.0122735
1.51828	5	3954	3904.27	0.79081	-0.0314847
1.52085	5	3868	3897.45	-0.47346	-0.0149385
1.52342	2	3909	3890.63	0.293834	-0.007726
1.52599	5	3856	3883.84	-0.44833	-0.0306436
1.52856	6	3969	3877.08	1.45909	-0.0332057
1.53112	6	3814	3870.32	-0.912025	-0.0190607
1.53369	3	3946	3863.6	1.31179	-0.00583132
1.53626	5	3911	3856.91	0.864966	-0.00811301
1.53883	5	3868	3850.24	0.285601	-0.0259684
1.5414	3	3887	3843.58	0.696488	0.0199569
1.54397	6	3975	3836.94	2.18984	-0.0179588
1.54654	8	3795	3830.32	-0.573321	-0.0156095
1.54911	1	3802	3823.71	-0.352169	-0.00822679
1.55168	4	3815	3817.14	-0.0346967	-0.00531855
1.55425	1	3862	3810.6	0.827049	-0.0191133
1.55681	3	3820	3804.06	0.25789	-0.0242757
1.55938	5	3843	3797.52	0.7336	-0.0180104
1.56195	1	3878	3791	1.39706	-0.0168003
1.56452	2	3591	3784.5	-3.22902	-0.0122633
1.56709	3	3786	3778.03	0.129561	-0.0140472
1.56966	5	3753	3771.57	-0.303051	-0.0142064
1.57223	3	3714	3765.11	-0.838704	-0.00615497
1.5748	4	3726	3758.69	-0.535537	0.0282343
1.57737	2	3841	3752.3	1.43125	-0.028675
1.57994	3	3691	3745.92	-0.904042	-0.0317506
1.5825	7	3780	3739.56	0.657676	-0.00742215
1.58507	3	3804	3733.22	1.14762	-0.013675
1.58764	3	3757	3726.9	0.491154	-0.00725943
1.59021	5	3708	3720.61	-0.207065	0.0201787
1.59278	2	3621	3714.34	-1.5511	-0.0112944
1.59535	4	3651	3708.07	-0.94455	0.0368753
1.59792	3	3766	3701.83	1.04562	0.00286236
1.60049	4	3711	3695.61	0.252705	-0.0255614
1.60306	7	3717	3689.4	0.452784	-0.00940646
1.60563	1	3685	3683.2	0.0295764	-0.0360904
1.60819	3	3619	3677.04	-0.964783	-0.0337259
1.61076	5	3609	3670.9	-1.03044	-0.0182424
1.61333	7	3749	3664.77	1.37567	0.00715522
1.6159	3	3733	3658.64	1.21701	-0.00286354
1.61847	6	3646	3652.55	-0.108549	-0.00228978
1.62104	3	3625	3646.5	-0.357031	-0.0278747
1.62361	1	3668	3640.45	0.454908	-0.0252933
1.62618	5	3731	3634.42	1.5812	0.0050072
1.62875	1	3611	3628.39	-0.289467	0.00143805
1.63132	3	3592	3622.37	-0.506801	0.0112193
1.63388	3	3652	3616.38	0.589471	-0.0304034
1.63645	2	3664	3610.39	0.885599	-0.0243097
1.63902	0	3627	3604.42	0.374879	-0.0240178
1.64159	5	3595	3598.48	-0.0579586	-0.0155524
1.64416	2	3510	3592.54	-1.39311	-0.0368246
1.64673	5	3777	3586.61	3.098	-0.00589417
1.6493	3	3662	3580.7	1.3434	-0.0240757
1.65187	2	3550	3574.83	-0.416718	-0.0290597
1.65444	6	3629	3568.97	0.996446	-0.0121326
1.65701	8	3647	3563.13	1.38876	0.0133143
1.65957	2	3450	3557.3	-1.82682	-0.0198156
1.66214	3	3638	3551.51	1.43399	0.00818991
1.66471	3	3513	3545.75	-0.552526	-0.0108768
1.66728	3	3499	3539.99	-0.692903	-0.0398552
1.66985	3	3624	3534.22	1.4913	-0.055609
1.67242	4	3558	3528.48	0.494892	0.0119252
1.67499	4	3468	3522.75	-0.929729	-0.0225537
1.67756	3	3527	3517.04	0.167708	-0.0403823
1.68013	1	3454	3511.35	-0.975823	-0.031393
1.6827	3	3480	3505.68	-0.435299	-0.0278311
1.68526	6	3491	3500.02	-0.152596	-0.0134757
1.68783	6	3469	3494.36	-0.430521	-0.010387
1.6904	3	3647	3488.72	2.62097	-0.0214987
1.69297	3	3426	3483.12	-0.975869	-0.02468
1.69554	3	3500	3477.55	0.379556	-0.0125906
1.69811	6	3613	3471.97	2.34622	-0.0202072
1.70068	3	3422	3466.4	-0.759067	-0.034425
1.70325	3	3513	3460.85	0.879796	-0.010003
1.70582	3	3474	3455.33	0.316741	0.0167154
1.70839	9	3446	3449.82	-0.0650707	-0.04884
1.71095	0	3486	3444.31	0.706073	0.0143181
1.71352	3	3547	3438.83	1.81629	-0.0412558
1.71609	6	3407	3433.38	-0.451904	0.0238539
1.71866	4	3403	3427.92	-0.427239	0.0168047
1.72123	4	3460	3422.47	0.638025	-0.0158773
1.7238	4	3357	3417.05	-1.03649	0.00772611
1.72637	6	3367	3411.65	-0.769559	-0.0277676
1.72894	2	3448	3406.26	0.710789	-0.0118874
1.73151	3	3407	3400.89	0.104692	-0.0114555
1.73408	4	3440	3395.54	0.758115	-0.0439679
1.73664	4	3393	3390.18	0.048334	-0.0228886
1.73921	4	3449	3384.84	1.0925	-0.0305207
1.74178	6	3343	3379.52	-0.631575	-0.00688437
1.74435	3	3413	3374.21	0.66395	0.00913835
1.74692	4	3434	3368.92	1.1105	-0.023078
1.74949	5	3352	3363.66	-0.201359	-0.0293939
1.75206	2	3320	3358.4	-0.666432	-0.00271579
1.75463	6	3423	3353.15	1.19386	-0.0170894
1.7572	3	3361	3347.92	0.225598	0.0176092
1.75977	6	3311	3342.7	-0.550899	-0.0305131
1.76233	7	3379	3337.5	0.713995	-0.0730979
1.7649	7	3359	3332.31	0.460522	-0.0420359
1.76747	2	3271	3327.14	-0.981652	-0.00757262
1.77004	3	3399	3322.01	1.32059	-0.0242947
1.77261	4	3326	3316.89	0.158025	-0.0390565
1.77518	5	3340	3311.75	0.488731	-0.0175699
1.77775	5	3346	3306.62	0.680732	-0.0177331
1.78032	5	3323	3301.51	0.372732	-0.0181642
1.78289	4	3273	3296.43	-0.409473	-0.000119333
1.78546	1	3369	3291.36	1.33769	0.0187417
1.78802	5	3279	3286.3	-0.12748	-0.0751292
1.79059	6	3317	3281.25	0.620777	0.0292676
1.79316	3	3279	3276.19	0.0490135	-0.0257119
1.79573	5	3348	3271.16	1.32794	-0.0210754
1.7983	1	3292	3266.16	0.450356	-0.00137449
1.80087	2	3322	3261.16	1.0555	-0.0316958
1.80344	4	3314	3256.18	1.00446	-0.0103448
1.80601	5	3179	3251.19	-1.28031	-0.0102813
1.80858	6	3271	3246.2	0.433559	-0.00334085
1.81115	1	3217	3241.25	-0.42748	0.012809
1.81371	6	3176	3236.32	-1.07028	-0.00584145
1.81628	1	3304	3231.4	1.26299	0.00178378
1.81885	2	3259	3226.49	0.569497	-0.0114112
1.82142	9	3158	3221.59	-1.13153	-0.0157746
1.82399	2	3215	3216.69	-0.0298131	0.0163031
1.82656	3	3219	3211.8	0.126838	-0.0124909
1.82913	3	3207	3206.96	0.000732891	0.0362515
1.8317	2	3270	3202.12	1.18706	0.0151137
1.83427	6	3112	3197.27	-1.5286	-0.038852
1.83684	1	3170	3192.44	-0.39855	-0.0388435
1.8394	5	3254	3187.62	1.16369	-0.0239838
1.84197	3	3122	3182.82	-1.0885	-0.0470228
1.84454	5	3180	3178.03	0.0349641	-0.00239695
1.84711	6	3173	3173.25	-0.00440784	-0.0334554
1.84968	4	3215	3168.49	0.820324	0.00682335
1.85225	5	3177	3163.74	0.235201	-0.0272996
1.85482	5	3136	3159.02	-0.411098	0.0143359
1.85739	3	3188	3154.31	0.596714	-0.0203433
1.85996	3	3088	3149.61	-1.10862	0.000203312
1.86253	5	3146	3144.92	0.0193174	-0.00141764
1.86509	2	3081	3140.23	-1.06706	-0.0107348
1.86766	5	3170	3135.55	0.611896	0.00135213
1.87023	4	3195	3130.89	1.13429	0.00117985
1.8728	3	3213	3126.23	1.5308	-0.0156383
1.87537	3	3076	3121.59	-0.821979	-0.0225933
1.87794	2	3098	3116.96	-0.340707	-0.0165119
1.88051	5	3189	3112.34	1.35746	-0.0174405
1.88308	2	3068	3107.73	-0.71723	0.0260421
1.88565	5	3059	3103.12	-0.797749	-0.0119521
1.88822	4	3144	3098.53	0.810843	0.0135558
1.89078	4	3131	3093.96	0.66197	-0.0177418
1.89335	4	3074	3089.4	-0.277731	0.0191732
1.89592	1	3060	3084.85	-0.449317	-0.0109698
1.89849	5	3189	3080.32	1.9245	-0.0178695
1.90106	6	3113	3075.79	0.666852	-0.00607265
1.90363	2	3112	3071.27	0.730177	0.0101796
1.9062	7	3050	3066.76	-0.303516	-0.0172712
1.90877	4	3091	3062.28	0.516537	0.0144673
1.91134	2	3056	3057.81	-0.0326633	-0.0405815
1.91391	7	3138	3053.35	1.51117	-0.0321345
1.91647	2	3032	3048.9	-0.30692	-0.0124787
1.91904	4	3113	3044.45	1.2286	0.00216992
1.92161	1	3012	3040.02	-0.51062	0.00826166
1.92418	4	2979	3035.6	-1.03707	0.0182936
1.92675	2	3119	3031.18	1.57245	-0.0196837
1.92932	6	3131	3026.77	1.86281	-2.69928e-05
1.93189	1	3083	3022.36	1.09211	0.0316349
1.93446	3	3092	3017.97	1.33128	-0.00236769
1.93703	6	2939	3013.6	-1.37611	0.00311533
1.9396	1	3038	3009.23	0.521896	0.0154324
1.94216	3	2945	3004.87	-1.1033	-0.0143101
1.94473	9	3022	3000.54	0.39041	0.0117693
1.9473	3	2970	2996.2	-0.480771	0.0320361
1.94987	7	3015	2991.88	0.421142	0.0307301
1.95244	4	3058	2987.59	1.27328	0.000236417
1.95501	1	2920	2983.31	-1.17165	0.0173745
1.95758	3	2957	2979.04	-0.405381	-0.00618812
1.96015	5	2915	2974.78	-1.10724	-0.0234574
1.96272	9	2914	2970.5	-1.04672	0.0268723
1.96529	3	2987	2966.24	0.379928	-0.0193598
1.96785	1	2921	2962	-0.758627	0.0280984
1.97042	4	2965	2957.8	0.132257	0.00463056
1.97299	2	2837	2953.59	-2.18891	0.00200698
1.97556	1	2954	2949.36	0.0853246	-0.0352064
1.97813	0	2794	2945.15	-2.85951	0.0275807
1.9807	7	2990	2940.94	0.897122	0.0189353
1.98327	1	3012	2936.73	1.37142	0.0172328
1.98584	3	3002	2932.53	1.26785	-0.00118259
1.98841	0	2983	2928.37	1.00031	0.0096651
1.99098	5	2988	2924.21	1.16702	0.00898219
1.99354	2	2972	2920.04	0.953046	0.0192689
1.99611	3	2920	2915.89	0.0761106	-0.0199536
1.99868	1	2946	2911.75	0.631008	-0.00473698
2.00125	1	2880	2907.63	-0.514839	-0.00480754
2.00382	2	2924	2903.51	0.378925	-0.0354432
2.00639	4	2930	2899.39	0.565439	0.0332895
2.00896	5	2791	2895.28	-1.97386	0.00967231
2.01153	1	2968	2891.18	1.41005	0.00511379
2.0141	3	2860	2887.11	-0.506912	-0.0151589
2.01667	5	2888	2883.05	0.0920182	0.00692283
2.01923	0	2979	2879	1.83222	-0.0152809
2.0218	3	2854	2874.95	-0.392121	-0.0169226
2.02437	4	2801	2870.92	-1.3211	-0.0204614
2.02694	5	2925	2866.89	1.07454	-0.00646224
2.02951	6	2813	2862.86	-0.940065	-0.00161158
2.03208	2	2863	2858.86	0.0774075	-0.00314137
2.03465	2	2753	2854.88	-1.9417	0.00362156
2.03722	4	2835	2850.91	-0.298894	-0.0459009
2.03979	6	2895	2846.94	0.893155	-0.00163515
2.04236	2	2850	2842.97	0.131698	-0.0329274
2.04492	3	2873	2839.02	0.634019	-0.00724205
2.04749	2	2853	2835.08	0.335403	0.0253228
2.05006	2	2895	2831.15	1.18664	-0.0328024
2.05263	4	2873	2827.22	0.854117	0.00604251
2.0552	4	2749	2823.29	-1.41693	-0.0201798
2.05777	7	2890	2819.37	1.31383	0.00768655
2.06034	2	2864	2815.47	0.906872	0.0199296
2.06291	2	2797	2811.59	-0.27581	0.0341266
2.06548	3	2866	2807.72	1.08854	0.010229
2.06805	5	2886	2803.86	1.52902	-0.0158164
2.07061	2	2822	2799.98	0.41444	8.25613e-05
2.07318	7	2913	2796.12	2.16548	0.00610218
2.07575	3	2900	2792.28	2.00026	0.0224999
2.07832	3	2770	2788.45	-0.350554	0.00135435
2.08089	2	2824	2784.64	0.740751	-0.0142097
2.08346	3	2852	2780.83	1.33269	0.0423496
2.08603	2	2817	2777.02	0.753359	0.000235736
2.0886	3	2798	2773.21	0.468734	0.00971672
2.09117	2	2731	2769.4	-0.73488	0.00491808
2.09374	5	2919	2765.61	2.83909	-0.000664263
2.0963	2	2869	2761.82	2.00092	0.00713514
2.09887	7	2780	2758.05	0.416309	0.00190371
2.10144	3	2824	2754.29	1.31178	0.0163283
2.10401	2	2797	2750.54	0.878426	-0.0190753
2.10658	2	2694	2746.81	-1.01755	0.023009
2.10915	4	2857	2743.09	2.13108	-0.0210777
2.11172	4	2743	2739.36	0.0695312	-0.0195401
2.11429	3	2765	2735.63	0.558526	0.00887474
2.11686	3	2766	2731.92	0.647976	0.0132345
2.11943	0	2658	2728.23	-1.36214	0.0339847
2.12199	2	2703	2724.54	-0.414233	0.011703
2.12456	3	2758	2720.85	0.707467	-7.05629e-05
2.12713	1	2716	2717.15	-0.022088	0.0197607
2.1297	4	2757	2713.46	0.829147	-0.0268664
2.13227	3	2605	2709.79	-2.05318	0.0149856
2.13484	3	2584	2706.13	-2.40253	0.0449615
2.13741	4	2625	2702.48	-1.51221	-0.0219797
2.13998	4	2700	2698.84	0.0222943	0.0145412
2.14255	1	2662	2695.21	-0.643709	-0.0177852
2.14512	1	2686	2691.6	-0.107988	-0.00625716
2.14768	5	2699	2687.99	0.211927	-0.0201864
2.15025	4	2707	2684.38	0.434841	0.0577875
2.15282	2	2635	2680.76	-0.891505	0.0187786
2.15539	4	2711	2677.18	0.649611	0.00545227
2.15796	3	2665	2673.61	-0.166692	-0.00895608
2.16053	2	2560	2670.03	-2.17471	0.0254731
2.1631	0	2717	2666.47	0.969423	0.00610638
2.16567	4	2658	2662.92	-0.0953344	0.022797
2.16824	2	2639	2659.36	-0.396267	-0.00219922
2.17081	2	2684	2655.8	0.544375	-0.00470155
2.17337	7	2746	2652.25	1.78895	0.00575962
2.17594	2	2582	2648.72	-1.3131	-0.0174547
2.17851	3	2683	2645.2	0.729759	-0.0132164
2.18108	3	2691	2641.7	0.95029	0.0219336
2.18365	2	2713	2638.21	1.43586	0.0189673
2.18622	1	2639	2634.71	0.0834393	-0.0197497
2.18879	3	2691	2631.23	1.15228	0.0358426
2.19136	2	2680	2627.74	1.00952	0.000127548
2.19393	2	2665	2624.25	0.789325	-0.00459147
2.1965	2	2734	2620.78	2.16537	0.0145681
2.19906	2	2660	2617.31	0.827661	-0.0325509
2.20163	2	2579	2613.85	-0.686292	-0.0128244
2.2042	3	2589	2610.4	-0.420558	-0.0039027
2.20677	3	2681	2606.95	1.43008	-0.0147338
2.20934	2	2570	2603.51	-0.661101	0.00882726
2.21191	1	2656	2600.09	1.08487	-0.0270397
2.21448	3	2618	2596.68	0.416777	0.00771599
2.21705	1	2516	2593.26	-1.54031	-0.0117794
2.21962	3	2653	2589.85	1.22605	-0.00062222
2.22219	1	2616	2586.45	0.577792	-0.00531931
2.22475	3	2605	2583.05	0.429994	-0.0283037
2.22732	1	2543	2579.67	-0.727099	0.00761076
2.22989	2	2487	2576.29	-1.79039	0.0310228
2.23246	1	2525	2572.91	-0.953525	0.0250324
2.23503	4	2544	2569.55	-0.506514	-0.037623
2.2376	2	2644	2566.18	1.51335	-0.00368376
2.24017	4	2652	2562.83	1.73154	0.00337767
2.24274	4	2523	2559.49	-0.7265	0.000531094
2.24531	3	2575	2556.16	0.371182	-0.0167379
2.24788	1	2554	2552.85	0.0227826	-0.0310948
2.25044	7	2558	2549.55	0.167135	0.030167
2.25301	4	2541	2546.24	-0.104033	-0.00686028
2.25558	1	2486	2542.94	-1.14206	0.0303636
2.25815	3	2555	2539.67	0.303303	0.0491305
2.26072	0	2513	2536.41	-0.466888	0.0103575
2.26329	1	2537	2533.13	0.076894	0.0121522
2.26586	1	2588	2529.85	1.14306	-0.0347143
2.26843	4	2551	2526.57	0.483666	0.0254878
2.271	0	2503	2523.29	-0.405597	-0.000225713
2.27357	2	2598	2520.03	1.52977	-0.0162134
2.27613	0	2546	2516.78	0.579144	0.016342
2.2787	1	2540	2513.53	0.525224	0.0158207
2.28127	2	2505	2510.28	-0.105515	-0.0342537
2.28384	2	2499	2507.04	-0.160765	-0.0131092
2.28641	1	2546	2503.8	0.836393	-0.0139836
2.28898	1	2413	2500.57	-1.78276	-0.00427653
2.29155	1	2503	2497.36	0.11275	-0.0334251
2.29412	4	2541	2494.15	0.92947	0.0232277
2.29669	4	2590	2490.94	1.94654	-0.00589901
2.29926	3	2510	2487.74	0.444376	-0.036606
2.30182	3	2525	2484.56	0.804804	-0.0523176
2.30439	4	2591	2481.4	2.15318	-0.00837919
2.30696	4	2428	2478.24	-1.01963	-0.00108971
2.30953	8	2502	2475.09	0.537993	-0.00764775
2.3121	4	2540	2471.95	1.35028	0.0245485
2.31467	1	2483	2468.82	0.284489	-0.0106394
2.31724	5	2476	2465.72	0.206526	0.0218131
2.31981	7	2453	2462.62	-0.194247	-0.0198554
2.32238	1	2437	2459.5	-0.455779	-0.00378175
2.32495	3	2539	2456.4	1.63931	-0.0322915
2.32751	2	2524	2453.32	1.40691	0.0259631
2.33008	1	2428	2450.23	-0.451059	-0.0178931
2.33265	2	2417	2447.13	-0.612792	-0.0293741
2.33522	0	2507	2444.03	1.25759	0.0335382
2.33779	2	2435	2440.94	-0.120315	0.0103327
2.34036	1	2490	2437.84	1.04519	0.0179317
2.34293	1	2440	2434.75	0.106199	0.0285529
2.3455	2	2434	2431.67	0.0472193	0.00189467
2.34807	5	2403	2428.59	-0.522104	-0.00736174
2.35064	2	2334	2425.52	-1.89438	0.0207135
2.3532	2	2403	2422.46	-0.397022	0.00750136
2.35577	2	2429	2419.43	0.194268	-0.0070288
2.35834	2	2367	2416.39	-1.01522	0.0110139
2.36091	4	2481	2413.36	1.35807	-0.0342397
2.36348	1	2402	2410.32	-0.169827	0.00631952
2.36605	2	2428	2407.3	0.420088	0.0072006
2.36862	2	2409	2404.29	0.0959669	0.0127723
2.37119	3	2467	2401.28	1.32318	-0.00363156
2.37376	7	2384	2398.27	-0.292226	-0.0124021
2.37633	1	2473	2395.27	1.56313	0.0360716
2.37889	3	2445	2392.28	1.06613	-0.0452192
2.38146	1	2453	2389.32	1.2857	0.0199093
2.38403	1	2448	2386.36	1.2459	0.0228081
2.3866	1	2482	2383.38	1.97949	-0.013978
2.38917	1	2334	2380.41	-0.960649	0.0276982
2.39174	2	2388	2377.44	0.216172	-0.0114303
2.39431	1	2449	2374.47	1.50611	-0.0084248
2.39688	2	2384	2371.5	0.25593	0.0179834
2.39945	2	2388	2368.55	0.398022	-0.0299749
2.40202	1	2366	2365.6	0.0081913	0.00763721
2.40458	0	2412	2362.66	1.00462	-0.0265202
2.40715	1	2392	2359.73	0.65984	-0.00121787
2.40972	1	2392	2356.8	0.719801	0.0222327
2.41229	3	2390	2353.86	0.739219	-0.00810974
2.41486	1	2373	2350.93	0.453009	-0.0200255
2.41743	0	2296	2348.02	-1.08555	-0.0100255
2.42	7	2323	2345.11	-0.458795	-0.028674
2.42257	2	2402	2342.21	1.21994	-0.0117582
2.42514	3	2383	2339.31	0.894948	-0.0285073
2.42771	4	2201	2336.44	-2.88703	0.0196865
2.43027	1	2390	2333.59	1.15396	0.0291369
2.43284	2	2233	2330.72	-2.06801	-0.0133046
2.43541	6	2305	2327.87	-0.476362	-0.0188929
2.43798	1	2284	2325.01	-0.858169	-0.0094821
2.44055	1	2347	2322.16	0.512719	-0.0211481
2.44312	0	2260	2319.33	-1.24805	-0.00791672
2.44569	3	2340	2316.5	0.485823	0.00251053
2.44826	1	2366	2313.65	1.07621	0.0320628
2.45083	1	2344	2310.81	0.685592	0.00700167
2.4534	1	2317	2307.98	0.18747	-0.015201
2.45596	2	2274	2305.15	-0.653254	0.0264436
2.45853	1	2318	2302.32	0.325586	-0.0421005
2.4611	3	2358	2299.5	1.20463	-0.038607
2.46367	3	2302	2296.69	0.110634	-0.0117979
2.46624	3	2296	2293.89	0.0441135	-0.00480828
2.46881	2	2382	2291.09	1.86263	0.0106339
2.47138	6	2341	2288.31	1.08894	0.0277934
2.47395	2	2320	2285.54	0.715492	-0.0131072
2.47652	3	2247	2282.77	-0.754571	-0.0018738
2.47909	5	2291	2280.02	0.229464	0.0174362
2.48165	4	2258	2277.27	-0.405455	0.0285758
2.48422	2	2307	2274.52	0.676313	0.0296022
2.48679	4	2213	2271.78	-1.24957	0.00459522
2.48936	2	2280	2269.06	0.229209	-0.0280559
2.49193	2	2225	2266.32	-0.876046	0.000366955
2.4945	2	2239	2263.6	-0.519795	0.00903719
2.49707	2	2242	2260.87	-0.398526	-0.0203387
2.49964	2	2228	2258.14	-0.638591	0.00881076
2.50221	3	2216	2255.42	-0.837375	-0.0057889
2.50478	0	2304	2252.7	1.06876	0.0356167
2.50734	2	2277	2249.99	0.566096	0.0132462
2.50991	3	2231	2247.28	-0.344672	0.0474885
2.51248	3	2289	2244.57	0.928677	0.00488446
2.51505	1	2324	2241.86	1.70382	-0.0104171
2.51762	0	2220	2239.17	-0.406931	-0.0218361
2.52019	0	2299	2236.49	1.30367	0.00132696
2.52276	5	2205	2233.8	-0.613406	0.00128773
2.52533	2	2264	2231.11	0.691294	0.0478083
2.5279	6	2259	2228.42	0.643456	0.00185878
2.53047	2	2260	2225.75	0.720408	0.0187783
2.53303	1	2201	2223.1	-0.471126	5.94231e-05
2.5356	0	2189	2220.46	-0.672506	-0.0156277
2.53817	0	2224	2217.83	0.13093	-0.0101811
2.54074	3	2266	2215.17	1.06778	-0.00672958
2.54331	1	2222	2212.51	0.201308	-0.00664995
2.54588	0	2262	2209.85	1.0964	0.032669
2.54845	1	2138	2207.22	-1.49691	0.033577
2.55102	1	2253	2204.58	1.0201	0.00906214
2.55359	5	2183	2201.94	-0.405354	-0.00460506
2.55616	2	2153	2199.3	-0.997894	0.00295091
2.55872	0	2277	2196.68	1.68322	-0.000639516
2.56129	0	2129	2194.08	-1.41046	-0.00234192
2.56386	5	2235	2191.48	0.920489	-0.0393644
2.56643	4	2195	2188.87	0.130849	-0.00150214
2.569	0	2217	2186.26	0.652887	0.00274828
2.57157	2	2200	2183.68	0.347997	0.0627334
2.57414	1	2205	2181.11	0.508762	0.0209609
2.57671	3	2129	2178.53	-1.0734	-0.00789469
2.57928	2	2201	2175.94	0.534083	0.00768631
2.58185	1	2168	2173.37	-0.115291	0.00334172
2.58441	0	2226	2170.8	1.16991	0.043936
2.58698	4	2225	2168.24	1.20323	-0.0189919
2.58955	1	2158	2165.68	-0.165307	0.0178932
2.59212	2	2142	2163.12	-0.456238	0.00899818
2.59469	2	2203	2160.57	0.904029	-0.031635
2.59726	2	2219	2158.03	1.29437	0.0236336
2.59983	2	2168	2155.49	0.26878	0.00613243
2.6024	5	2209	2152.95	1.19253	-0.0238463
2.60497	0	2125	2150.42	-0.551467	0.0427044
2.60754	0	2148	2147.9	0.00212289	-0.0353017
2.6101	2	2157	2145.4	0.249862	0.0132603
2.61267	1	2197	2142.88	1.15462	-0.0455651
2.61524	3	2204	2140.35	1.35571	-0.00226969
2.61781	3	2238	2137.84	2.11725	-0.0141964
2.62038	4	2167	2135.33	0.680285	-0.0246747
2.62295	2	2183	2132.84	1.07364	0.0150374
2.62552	1	2180	2130.36	1.06326	0.0290738
2.62809	2	2212	2127.88	1.78851	-0.00612122
2.63066	2	2161	2125.41	0.765642	0.0122761
2.63323	3	2161	2122.93	0.819032	-0.0180139
2.63579	3	2137	2120.45	0.358033	0.0152354
2.63836	1	2105	2117.98	-0.282931	0.00183917
2.64093	2	2124	2115.52	0.183931	-0.0144845
2.6435	3	2098	2113.07	-0.329034	-0.0180487
2.64607	3	2174	2110.61	1.35944	-0.0194174
2.64864	1	2087	2108.16	-0.46321	0.0149057
2.65121	3	2111	2105.72	0.114898	-0.00719161
2.65378	1	2126	2103.29	0.492612	-0.0150854
2.65635	0	2131	2100.85	0.653138	-0.00943619
2.65892	2	2096	2098.42	-0.0527934	0.0253224
2.66148	5	2143	2095.98	1.01563	-0.0122831
2.66405	1	2125	2093.54	0.682367	-0.0254549
2.66662	3	2067	2091.12	-0.530508	-0.00430912
2.66919	3	2159	2088.72	1.51264	-0.003448
2.67176	4	2097	2086.31	0.233435	0.00946309
2.67433	4	2082	2083.91	-0.0417612	0.0252673
2.6769	1	2084	2081.51	0.0544747	-0.0186119
2.67947	3	2055	2079.13	-0.532334	-0.00512738
2.68204	4	2013	2076.75	-1.42099	0.0268799
2.68461	0	2061	2074.37	-0.294502	-0.0116266
2.68717	1	2144	2071.99	1.55518	0.0180624
2.68974	3	2032	2069.62	-0.834572	0.0250304
2.69231	1	2122	2067.24	1.18875	-0.0151997
2.69488	3	2072	2064.86	0.15693	0.0379362
2.69745	1	2007	2062.49	-1.23855	0.0207503
2.70002	4	2049	2060.12	-0.245678	0.0101555
2.70259	0	2112	2057.76	1.18027	-0.000298585
2.70516	1	2076	2055.4	0.452052	0.0383682
2.70773	0	2137	2053.05	1.81593	-0.00958565
2.7103	0	2094	2050.7	0.946205	-0.0303465
2.71286	3	2097	2048.34	1.06257	-0.0212598
2.71543	2	2077	2045.98	0.680588	-0.010301
2.718	2	2150	2043.63	2.29409	-0.0119063
2.72057	1	2025	2041.29	-0.361993	0.0104586
2.72314	1	2053	2038.96	0.309804	0.0115373
2.72571	4	2051	2036.64	0.317171	-0.00617714
2.72828	4	1963	2034.31	-1.60944	-0.0155599
2.73085	1	1936	2031.98	-2.18143	0.0324625
2.73342	4	2073	2029.68	0.951487	-0.0260123
2.73599	0	2039	2027.39	0.25721	0.00813724
2.73855	1	2055	2025.09	0.659844	0.0101142
2.74112	0	2053	2022.79	0.666674	-0.0228088
2.74369	2	2040	2020.49	0.431867	-0.0101701
2.74626	0	1977	2018.19	-0.926328	-0.02126
2.74883	2	1976	2015.89	-0.897264	0.0015221
2.7514	1	2016	2013.59	0.0536784	-0.026925
2.75397	2	2038	2011.3	0.591486	-0.0126154
2.75654	5	2028	2009.01	0.421663	-0.00706743
2.75911	1	1993	2006.73	-0.30757	0.0172122
2.76168	4	2064	2004.46	1.31053	0.00491903
2.76424	3	2034	2002.21	0.704902	-0.00943373
2.76681	1	1983	1999.96	-0.38079	0.00474936
2.76938	3	1981	1997.71	-0.375423	0.026711
2.77195	2	1994	1995.47	-0.0328916	0.0315654
2.77452	2	1992	1993.22	-0.0273724	-0.0065114
2.77709	0	1962	1990.98	-0.654246	0.0300495
2.77966	1	2006	1988.74	0.385283	-0.0243069
2.78223	5	2025	1986.51	0.855433	-0.0013448
2.7848	1	1995	1984.26	0.240441	0.0307242
2.78737	2	1930	1982.02	-1.18417	0.0418419
2.78993	0	2011	1979.81	0.695603	-0.0242933
2.7925	4	2033	1977.59	1.22888	0.0187622
2.79507	0	1982	1975.37	0.148983	-0.0140913
2.79764	2	1991	1973.15	0.400132	-0.00690247
2.80021	2	1955	1970.94	-0.360399	0.0351806
2.80278	3	1969	1968.73	0.00619245	0.0278083
2.80535	2	1990	1966.51	0.526469	-0.0026811
2.80792	2	1870	1964.32	-2.18103	0.0233937
2.81049	0	2048	1962.12	1.89759	-0.0142921
2.81306	1	2013	1959.94	1.18268	-0.00245944
2.81562	2	1918	1957.75	-0.907585	-0.0215771
2.81819	0	2004	1955.55	1.08225	-0.00471647
2.82076	3	1953	1953.36	-0.00812094	-0.0131761
2.82333	0	1939	1951.17	-0.276472	-0.0103873
2.8259	1	1940	1948.99	-0.204135	-0.0412617
2.82847	0	1932	1946.82	-0.337071	-0.0266235
2.83104	0	1836	1944.64	-2.53547	-0.00989445
2.83361	0	1956	1942.46	0.306074	0.0164106
2.83618	2	2022	1940.29	1.81719	0.0300971
2.83875	4	1953	1938.11	0.336947	-0.0159721
2.84131	1	1989	1935.94	1.1898	-0.0156483
2.84388	0	1965	1933.78	0.704259	0.0105541
2.84645	4	1992	1931.64	1.3523	-0.0113173
2.84902	2	1910	1929.5	-0.446236	-0.00709212
2.85159	1	2008	1927.35	1.79971	0.00409062
2.85416	0	1915	1925.22	-0.233598	-0.00549537
2.85673	2	1861	1923.1	-1.4395	-0.000489343
2.8593	0	1869	1920.97	-1.20204	-0.0210115
2.86187	0	1966	1918.83	1.06382	0.053134
2.86444	2	1828	1916.7	-2.07465	0.00582037
2.867	3	1910	1914.57	-0.104631	0.0320504
2.86957	1	1941	1912.44	0.648206	0.013764
2.87214	1	1886	1910.33	-0.560148	-0.00634459
2.87471	0	1898	1908.22	-0.234681	0.0429704
2.87728	1	1890	1906.12	-0.370809	0.00842994
2.87985	4	1895	1904.01	-0.207018	-0.00212193
2.88242	2	1841	1901.9	-1.41939	-0.00881151
2.88499	4	1887	1899.8	-0.294655	0.0372944
2.88756	4	1874	1897.72	-0.547873	0.011114
2.89013	0	1898	1895.64	0.054103	0.0151331
2.89269	4	1784	1893.58	-2.59432	-0.0069392
2.89526	3	1944	1891.52	1.19034	0.0302449
2.89783	2	1884	1889.45	-0.125476	0.0363847
2.9004	2	1866	1887.38	-0.49501	0.00581146
2.90297	0	1866	1885.33	-0.447513	-0.000471688
2.90554	0	1927	1883.28	0.996051	-0.0422117
2.90811	4	1923	1881.22	0.952817	0.0181156
2.91068	2	1901	1879.15	0.501149	0.00809649
2.91325	1	1920	1877.08	0.979445	0.0273176
2.91582	2	1837	1875.04	-0.887449	0.0150493
2.91838	4	1863	1873	-0.231603	-0.00821313
2.92095	0	1811	1870.95	-1.40873	0.0111822
2.92352	1	1951	1868.91	1.85849	0.0191904
2.92609	1	1800	1866.88	-1.57644	-0.00830326
2.92866	0	1851	1864.85	-0.321859	-0.0382428
2.93123	4	1855	1862.81	-0.181236	0.0107206
2.9338	0	1857	1860.77	-0.0874292	0.0259849
2.93637	1	1869	1858.73	0.237477	0.00460877
2.93894	0	1880	1856.71	0.537066	0.000214593
2.94151	3	1784	1854.69	-1.67371	0.000219963
2.94407	1	1851	1852.66	-0.0386952	0.0106472
2.94664	2	1801	1850.64	-1.16974	0.00252704
2.94921	5	1836	1848.63	-0.294762	-0.00319864
2.95178	2	1808	1846.62	-0.908355	-0.00962134
2.95435	1	1830	1844.62	-0.341843	-0.0014713
2.95692	1	1785	1842.64	-1.36434	0.0256095
2.95949	1	1861	1840.66	0.471489	0.00385986
2.96206	1	1784	1838.67	-1.29426	-0.0127729
2.96463	2	1807	1836.67	-0.697988	0.0275308
2.9672	2	1818	1834.68	-0.391136	0.00893109
2.96976	3	1760	1832.69	-1.73263	-0.0074672
2.97233	4	1760	1830.71	-1.68539	0.00438184
2.9749	1	1782	1828.73	-1.10705	-0.0053641
2.97747	0	1858	1826.77	0.724523	-0.030239
2.98004	1	1834	1824.82	0.214452	-0.0156416
2.98261	2	1791	1822.85	-0.752679	-0.00474841
2.98518	1	1763	1820.88	-1.37845	0.0318873
2.98775	0	1787	1818.91	-0.75482	0.0283168
2.99032	1	1818	1816.95	0.0246614	0.00475788
2.99289	3	1806	1814.99	-0.211515	0.0233667
2.99545	2	1792	1813.02	-0.496649	-0.0160282
2.99802	1	1822	1811.07	0.256155	0.0293459
3.00059	1	1862	1809.12	1.22538	0.00822172
3.00316	1	1783	1807.19	-0.572784	0.0189409
3.00573	2	1855	1805.24	1.15525	-0.00791612
3.0083	0	1802	1803.3	-0.0306341	0.0528494
3.01087	2	1785	1801.36	-0.387257	0.0701136
3.01344	2	1864	1799.43	1.49564	-0.0130693
3.01601	1	1724	1797.49	-1.77	-0.00804006
3.01858	1	1764	1795.56	-0.751511	0.00743239
3.02114	2	1814	1793.64	0.477948	-0.0117191
3.02371	1	1757	1791.72	-0.828363	0.0145137
3.02628	1	1794	1789.8	0.0991246	0.0173756
3.02885	0	1844	1787.89	1.30671	-0.0111411
3.03142	1	1693	1785.98	-2.25965	0.0558574
3.03399	1	1679	1784.06	-2.564	0.0682353
3.03656	0	1738	1782.15	-1.05894	0.0207777
3.03913	2	1796	1780.24	0.371993	0.0175439
3.0417	1	1754	1778.33	-0.580907	-0.00217112
3.04427	2	1770	1776.42	-0.152674	0.00202205
3.04683	0	1800	1774.53	0.600445	0.0557088
3.0494	0	1833	1772.63	1.40996	0.0288376
3.05197	0	1808	1770.75	0.876127	0.0364446
3.05454	2	1771	1768.86	0.050968	-0.00539303
3.05711	0	1685	1766.96	-1.99661	0.0126284
3.05968	0	1812	1765.07	1.10255	0.00225865
3.06225	2	1740	1763.19	-0.555843	0.0445274
3.06482	0	1754	1761.31	-0.174425	0.0146462
3.06739	0	1700	1759.42	-1.44122	-0.00137609
3.06996	1	1703	1757.55	-1.32188	-0.0125197
3.07252	1	1726	1755.68	-0.714375	0.00326029
3.07509	1	1751	1753.8	-0.0670111	0.00207482
3.07766	2	1764	1751.94	0.28722	0.00809725
3.08023	3	1785	1750.08	0.82662	0.0363743
3.0828	1	1722	1748.22	-0.631841	0.00352414
3.08537	0	1757	1746.37	0.253523	-0.00535262
3.08794	2	1691	1744.54	-1.30191	0.0641659
3.09051	1	1769	1742.7	0.625387	-0.0178022
3.09308	2	1750	1740.85	0.218739	-0.0119584
3.09565	0	1777	1739.01	0.90122	0.00801633
3.09821	1	1703	1737.18	-0.828169	-0.0175484
3.10078	0	1714	1735.35	-0.515579	-0.02964
3.10335	0	1627	1733.51	-2.64061	-0.011479
3.10592	1	1735	1731.68	0.0797599	-0.00043699
3.10849	4	1757	1729.84	0.647855	0.00541775
3.11106	1	1640	1728.01	-2.17325	0.0184021
3.11363	2	1660	1726.19	-1.62451	-0.00583248
3.1162	1	1695	1724.38	-0.713691	-0.00500571
3.11877	2	1679	1722.58	-1.06356	0.000351982
3.12134	1	1772	1720.77	1.21692	0.0426576
3.1239	0	1756	1718.97	0.883685	0.0188252
3.12647	1	1706	1717.17	-0.270404	0.0294163
3.12904	2	1639	1715.37	-1.88634	0.000738308
3.13161	2	1710	1713.56	-0.0861355	0.00294165
3.13418	1	1672	1711.76	-0.972378	0.0489506
3.13675	2	1714	1709.97	0.0973219	0.026149
3.13932	2	1701	1708.19	-0.174245	-0.0412447
3.14189	1	1643	1706.4	-1.56416	0.0277478
3.14446	4	1671	1704.62	-0.822474	-0.0126875
3.14703	3	1625	1702.84	-1.93109	-0.0149475
3.14959	1	1755	1701.07	1.28732	0.0413481
3.15216	5	1674	1699.31	-0.618617	0.0260967
3.15473	1	1707	1697.56	0.228586	-0.0377267
3.1573	2	1699	1695.8	0.0777012	0.0306055
3.15987	2	1708	1694.05	0.337572	0.033818
3.16244	2	1671	1692.3	-0.521042	-0.0182342
3.16501	2	1671	1690.54	-0.478079	0.0525323
3.16758	2	1663	1688.79	-0.632465	0.0144403
3.17015	1	1722	1687.04	0.842387	-0.0076802
3.17272	2	1655	1685.3	-0.744751	0.0137463
3.17528	1	1713	1683.55	0.71148	-0.0294513
3.17785	0	1688	1681.81	0.150732	0.000416782
3.18042	2	1698	1680.06	0.435272	0.00731249
3.18299	1	1768	1678.32	2.13283	-0.00792647
3.18556	1	1705	1676.57	0.688477	-0.0163783
3.18813	1	1644	1674.83	-0.760383	0.00217577
3.1907	1	1625	1673.09	-1.19307	0.0530022
3.19327	2	1656	1671.36	-0.377379	-0.0301435
3.19584	0	1607	1669.62	-1.56213	0.0315722
3.19841	0	1606	1667.89	-1.54438	-0.00191454
3.20097	0	1723	1666.16	1.36922	-0.0204017
3.20354	2	1686	1664.44	0.525191	-0.000860402
3.20611	1	1659	1662.7	-0.0908391	0.000944798
3.20868	4	1570	1660.97	-2.29585	0.00711842
3.21125	2	1588	1659.25	-1.78793	-0.00437019
3.21382	2	1692	1657.54	0.837807	0.0145932
3.21639	3	1718	1655.84	1.4997	0.00545294
3.21896	0	1670	1654.15	0.387978	0.00454023
3.22153	0	1592	1652.45	-1.51503	0.00700933
3.2241	2	1573	1650.76	-1.96055	0.0154484
3.22666	1	1640	1649.06	-0.223626	0.0102748
3.22923	1	1657	1647.35	0.237098	0.00800808
3.2318	2	1586	1645.65	-1.49785	0.0052118
3.23437	0	1606	1643.96	-0.947188	0.0170617
3.23694	2	1683	1642.27	0.992907	0.0415868
3.23951	1	1755	1640.58	2.73129	-0.0198662
3.24208	1	1620	1638.89	-0.469332	-0.0289404
3.24465	2	1593	1637.21	-1.10756	0.0174913
3.24722	1	1629	1635.52	-0.161661	0.0235195
3.24979	2	1672	1633.84	0.933112	0.0123072
3.25235	2	1660	1632.17	0.683038	-0.039261
3.25492	1	1630	1630.5	-0.0123723	0.0140652
3.25749	3	1627	1628.83	-0.0454313	0.0192966
3.26006	2	1580	1627.17	-1.18669	0.0153597
3.26263	1	1624	1625.51	-0.0374188	0.0207093
3.2652	2	1596	1623.85	-0.697222	0.00828762
3.26777	0	1592	1622.2	-0.756985	0.0314808
3.27034	0	1565	1620.55	-1.40417	-0.00551514
3.27291	3	1560	1618.9	-1.49115	-0.0295509
3.27548	3	1624	1617.24	0.16782	0.00941175
3.27804	1	1612	1615.58	-0.0890831	0.00496446
3.28061	0	1644	1613.93	0.74153	0.0154737
3.28318	1	1618	1612.3	0.141643	0.0342743
3.28575	1	1598	1610.66	-0.316778	-0.0301916
3.28832	2	1727	1609.02	2.8391	-0.00202382
3.29089	2	1560	1607.37	-1.19932	-0.0150669
3.29346	2	1654	1605.73	1.18688	0.00631654
3.29603	2	1528	1604.1	-1.94678	0.0130242
3.2986	1	1573	1602.47	-0.74315	-0.0159683
3.30117	0	1617	1600.85	0.401562	0.0184205
3.30373	0	1494	1599.23	-2.72254	-0.0255522
3.3063	1	1490	1597.61	-2.78775	-0.000230967
3.30887	1	1558	1595.98	-0.962163	-0.0161128
3.31144	4	1595	1594.35	0.0163708	-0.00907071
3.31401	1	1604	1592.72	0.28164	0.0336025
3.31658	2	1606	1591.1	0.371682	0.0199598
3.31915	0	1638	1589.5	1.19827	0.0432219
3.32172	0	1606	1587.9	0.451577	-0.0165912
3.32429	3	1635	1586.3	1.20446	-0.00812623
3.32686	0	1553	1584.69	-0.804051	0.0141102
3.32942	0	1558	1583.07	-0.635245	0.0212367
3.33199	1	1499	1581.47	-2.1302	-0.0243618
3.33456	0	1560	1579.87	-0.503186	0.0233235
3.33713	0	1617	1578.27	0.963234	-0.0138054
3.3397	3	1515	1576.66	-1.58425	-0.0120098
3.34227	2	1597	1575.06	0.548992	-0.0048217
3.34484	0	1558	1573.46	-0.391689	-0.00230024
3.34741	0	1530	1571.88	-1.0706	-0.02381
3.34998	0	1605	1570.3	0.866153	-0.0343547
3.35255	2	1623	1568.71	1.34754	0.0149297
3.35511	3	1576	1567.12	0.223718	-0.00154871
3.35768	0	1598	1565.53	0.812291	-0.0317417
3.36025	1	1565	1563.95	0.026466	0.0502854
3.36282	1	1563	1562.39	0.0154661	0.00476991
3.36539	3	1532	1560.82	-0.736247	-0.0249098
3.36796	1	1495	1559.24	-1.66149	0.00540985
3.37053	3	1617	1557.67	1.47532	0.0294195
3.3731	0	1570	1556.12	0.350371	-0.00615796
3.37567	2	1541	1554.56	-0.345511	0.0418744
3.37824	1	1548	1553.01	-0.127352	0.0144814
3.3808	1	1515	1551.46	-0.936598	-0.0339001
3.38337	3	1598	1549.9	1.20326	0.0347402
3.38594	1	1496	1548.35	-1.35342	-0.0234305
3.38851	0	1558	1546.8	0.283803	-0.0208717
3.39108	1	1562	1545.26	0.423622	0.0227991
3.39365	1	1533	1543.72	-0.273687	0.0441254
3.39622	0	1506	1542.17	-0.931918	-0.0345077
3.39879	1	1468	1540.62	-1.8953	0.0297014
3.40136	0	1492	1539.07	-1.21869	0.0484629
3.40393	0	1511	1537.53	-0.682464	-0.0158066
3.40649	0	1451	1535.99	-2.23105	-0.00702496
3.40906	1	1523	1534.44	-0.293202	0.0413476
3.41163	2	1469	1532.9	-1.66715	-0.04652
3.4142	1	1457	1531.36	-1.94797	0.0362123
3.41677	3	1538	1529.82	0.208536	0.0281789
3.41934	4	1453	1528.3	-1.97537	-0.00504447
3.42191	1	1519	1526.78	-0.19955	0.0362788
3.42448	1	1506	1525.27	-0.49652	0.0305989
3.42705	2	1548	1523.77	0.615805	0.00177771
3.42962	1	1523	1522.27	0.0188052	0.0345804
3.43218	0	1489	1520.75	-0.822899	0.0307769
3.43475	1	1500	1519.25	-0.496948	-0.00808307
3.43732	0	1567	1517.74	1.24443	-0.00677098
3.43989	0	1551	1516.23	0.882986	0.0278924
3.44246	2	1528	1514.71	0.339889	0.0294429
3.44503	0	1484	1513.2	-0.75804	0.0169266
3.4476	1	1470	1511.69	-1.08738	-0.00433379
3.45017	0	1563	1510.19	1.33581	-0.000657068
3.45274	2	1499	1508.69	-0.250223	0.0280108
3.45531	0	1542	1507.19	0.886585	0.0282353
3.45787	1	1501	1505.69	-0.120953	0.0240285
3.46044	2	1420	1504.19	-2.23424	-0.0130189
3.46301	0	1575	1502.7	1.8218	0.0145117
3.46558	4	1529	1501.21	0.710739	-0.00945592
3.46815	1	1467	1499.72	-0.85439	-0.0105125
3.47072	2	1423	1498.24	-1.99462	0.00144391
3.47329	0	1464	1496.77	-0.8565	0.0168825
3.47586	4	1527	1495.3	0.811099	-0.00374399
3.47843	0	1498	1493.83	0.107698	0.0116362
3.481	4	1509	1492.36	0.428366	-0.0161445
3.48356	2	1469	1490.9	-0.571302	0.00322947
3.48613	1	1517	1489.44	0.707706	-0.0141051
3.4887	1	1502	1487.98	0.361726	-0.0200951
3.49127	1	1485	1486.53	-0.0397454	0.0040455
3.49384	3	1475	1485.07	-0.262272	-0.00502002
3.49641	2	1435	1483.61	-1.28324	0.0330555
3.49898	1	1554	1482.15	1.82256	-0.0126603
3.50155	1	1489	1480.71	0.214929	0.0146874
3.50412	1	1476	1479.26	-0.0849341	-0.0277103
3.50669	0	1453	1477.81	-0.650964	-0.0129127
3.50925	2	1499	1476.36	0.584704	-0.020924
3.51182	1	1431	1474.91	-1.16077	-0.0284961
3.51439	1	1472	1473.46	-0.0379924	0.0116562
3.51696	0	1504	1472.01	0.824835	0.0179312
3.51953	4	1511	1470.57	1.04009	-0.0104958
3.5221	2	1444	1469.12	-0.661184	-0.0141483
3.52467	1	1473	1467.68	0.138566	0.0208581
3.52724	2	1478	1466.26	0.305503	0.00763418
3.52981	0	1419	1464.83	-1.21674	0.00999415
3.53238	4	1484	1463.41	0.534609	0.00813874
3.53494	3	1474	1461.98	0.313179	0.000412309
3.53751	1	1461	1460.55	0.0118356	0.00315034
3.54008	0	1434	1459.13	-0.663695	0.0269901
3.54265	3	1461	1457.73	0.0855989	0.0156587
3.54522	1	1507	1456.31	1.30575	-0.020477
3.54779	2	1436	1454.89	-0.498401	0.0413987
3.55036	1	1476	1453.47	0.586373	-0.00949163
3.55293	1	1395	1452.06	-1.52778	0.0121305
3.5555	1	1446	1450.65	-0.122304	0.0279498
3.55807	3	1493	1449.24	1.13253	-0.00174461
3.56063	1	1409	1447.83	-1.03435	0.0037374
3.5632	2	1443	1446.42	-0.0899488	0.0488407
3.56577	1	1452	1445.02	0.183257	-0.038831
3.56834	4	1442	1443.62	-0.0426096	-0.00532717
3.57091	0	1444	1442.22	0.0469168	0.00396198
3.57348	0	1403	1440.82	-1.00974	-0.0341176
3.57605	2	1358	1439.43	-2.20982	0.024983
3.57862	0	1401	1438.04	-0.989564	0.037276
3.58119	1	1467	1436.63	0.792796	-0.00208322
3.58376	2	1395	1435.24	-1.07733	-0.00400948
3.58632	1	1471	1433.84	0.968844	0.0059071
3.58889	2	1413	1432.45	-0.517308	0.0259584
3.59146	3	1438	1431.06	0.183056	0.0274884
3.59403	2	1393	1429.67	-0.982593	0.0134896
3.5966	1	1439	1428.29	0.282247	-0.0454525
3.59917	1	1382	1426.92	-1.20841	-0.0131107
3.60174	2	1430	1425.55	0.117598	0.0154972
3.60431	1	1407	1424.18	-0.457909	0.00501647
3.60688	1	1382	1422.8	-1.09747	-0.0241832
3.60945	1	1393	1421.43	-0.76163	0.0242841
3.61201	1	1431	1420.05	0.289346	0.00939676
3.61458	0	1437	1418.68	0.483257	0.0197275
3.61715	4	1481	1417.31	1.65502	-0.0506665
3.61972	0	1404	1415.94	-0.318549	-0.0389911
3.62229	0	1403	1414.57	-0.308781	0.0226373
3.62486	0	1366	1413.21	-1.27732	0.00630301
3.62743	1	1294	1411.85	-3.27611	0.00749215
3.63	1	1395	1410.48	-0.414363	-0.000100103
3.63257	1	1362	1409.11	-1.27638	-0.0202238
3.63514	0	1471	1407.74	1.64937	-0.00743453
3.6377	2	1343	1406.38	-1.72952	0.0363911
3.64027	1	1382	1405.02	-0.619318	-0.0059385
3.64284	3	1445	1403.66	1.0874	0.0257752
3.64541	1	1370	1402.31	-0.872972	0.0224639
3.64798	1	1426	1400.97	0.662916	-0.00893611
3.65055	1	1386	1399.63	-0.36606	0.00472251
3.65312	0	1374	1398.29	-0.655266	-0.00393964
3.65569	4	1348	1396.95	-1.33311	0.0283856
3.65826	0	1410	1395.6	0.383477	-0.00596114
3.66083	0	1377	1394.26	-0.465084	0.0310455
3.66339	2	1380	1392.93	-0.348042	-0.0493439
3.66596	0	1415	1391.6	0.622159	0.0112422
3.66853	3	1340	1390.25	-1.37285	0.0224942
3.6711	0	1436	1388.92	1.2424	-0.0217273
3.67367	0	1381	1387.59	-0.177296	-0.0129764
3.67624	2	1369	1386.26	-0.466586	0.0218371
3.67881	2	1410	1384.94	0.667486	0.021697
3.68138	1	1357	1383.6	-0.722136	0.00933946
3.68395	0	1376	1382.28	-0.169262	-0.0316702
3.68652	2	1369	1380.96	-0.323354	-0.0218515
3.68908	3	1385	1379.65	0.143884	0.022049
3.69165	2	1387	1378.32	0.233023	0.0356031
3.69422	2	1385	1377.01	0.21477	-0.0117163
3.69679	0	1396	1375.71	0.543158	-0.0148857
3.69936	0	1333	1374.41	-1.13412	-0.0119246
3.70193	0	1461	1373.1	2.29956	-0.00333483
3.7045	1	1345	1371.79	-0.73055	0.0113274
3.70707	0	1366	1370.47	-0.121058	-0.0179986
3.70964	1	1369	1369.16	-0.00427576	-0.0103702
3.71221	0	1358	1367.85	-0.267205	-0.00122602
3.71477	1	1383	1366.54	0.442682	-0.0100879
3.71734	1	1351	1365.23	-0.387121	-0.00930322
3.71991	2	1364	1363.92	0.00210213	-0.046474
3.72248	1	1339	1362.62	-0.64545	0.00169181
3.72505	0	1371	1361.32	0.261389	-0.0181821
3.72762	4	1322	1360.03	-1.04597	0.0238345
3.73019	0	1269	1358.74	-2.51912	0.0126725
3.73276	1	1335	1357.45	-0.61433	-0.0187585
3.73533	3	1369	1356.17	0.346858	0.0185803
3.7379	3	1374	1354.88	0.51571	-6.39191e-05
3.74046	1	1280	1353.6	-2.05709	0.00508203
3.74303	1	1377	1352.33	0.66495	-0.0153419
3.7456	0	1282	1351.06	-1.9288	0.00806397
3.74817	1	1356	1349.79	0.168656	0.00607632
3.75074	1	1347	1348.51	-0.0411596	0.0158774
3.75331	1	1350	1347.23	0.0754203	-0.0217749
3.75588	1	1364	1345.95	0.488742	0.017982
3.75845	3	1330	1344.68	-0.402396	-0.0398716
3.76102	0	1324	1343.4	-0.533208	-0.0559898
3.76359	2	1363	1342.13	0.565201	0.00504311
3.76615	0	1384	1340.87	1.15927	0.00993861
3.76872	0	1352	1339.61	0.336981	-0.0596367
3.77129	1	1329	1338.34	-0.256326	-0.0269355
3.77386	1	1363	1337.08	0.702145	0.0483965
3.77643	1	1317	1335.81	-0.518215	0.0210407
3.779	2	1344	1334.54	0.258022	0.0100897
3.78157	1	1324	1333.28	-0.255042	0.0177175
3.78414	0	1319	1332.02	-0.358584	-0.0391244
3.78671	2	1289	1330.77	-1.16348	0.0243938
3.78928	2	1287	1329.52	-1.18522	0.00656344
3.79184	2	1279	1328.26	-1.37748	0.0137333
3.79441	1	1295	1327.01	-0.889619	0.0182225
3.79698	0	1327	1325.77	0.0336474	-0.0414452
3.79955	2	1374	1324.54	1.33443	-0.00158418
3.80212	1	1258	1323.29	-1.84089	0.0148095
3.80469	1	1352	1322.05	0.814647	0.0466207
3.80726	0	1279	1320.8	-1.16893	-0.019347
3.80983	2	1302	1319.57	-0.486857	-0.000284953
3.8124	2	1296	1318.33	-0.620185	0.000296744
3.81497	2	1321	1317.08	0.107724	0.00455157
3.81753	1	1355	1315.85	1.06355	-0.0110963
3.8201	0	1338	1314.63	0.639017	-0.00605573
3.82267	0	1343	1313.4	0.807646	-0.0340484
3.82524	0	1316	1312.17	0.105452	0.0246142
3.82781	1	1290	1310.94	-0.582999	-0.000145006
3.83038	1	1229	1309.7	-2.30199	0.0162906
3.83295	3	1316	1308.46	0.207713	0.000409482
3.83552	1	1278	1307.23	-0.817761	0.0255344
3.83809	0	1287	1306.01	-0.529957	0.0188979
3.84066	1	1291	1304.8	-0.384069	-0.0316269
3.84322	0	1278	1303.59	-0.715705	-0.021831
3.84579	0	1294	1302.36	-0.232483	0.0359239
3.84836	0	1318	1301.14	0.464381	-0.0274778
3.85093	0	1334	1299.92	0.933115	0.0168966
3.8535	1	1284	1298.69	-0.410082	-0.0112859
3.85607	4	1319	1297.47	0.592802	0.0042434
3.85864	0	1249	1296.25	-1.33693	0.00202451
3.86121	1	1361	1295.04	1.78799	-0.000599962
3.86378	0	1301	1293.84	0.198426	0.00221558
3.86635	0	1299	1292.64	0.176374	-0.0135191
3.86891	1	1285	1291.43	-0.179505	0.0287819
3.87148	1	1302	1290.23	0.326319	-0.0154572
3.87405	1	1257	1289.01	-0.902993	0.0213754
3.87662	1	1287	1287.81	-0.0225904	-0.00280864
3.87919	1	1334	1286.61	1.29747	-0.026999
3.88176	0	1310	1285.41	0.679277	0.0191905
3.88433	1	1257	1284.22	-0.767726	-0.0347457
3.8869	2	1260	1283.02	-0.648633	-0.000337686
3.88947	2	1261	1281.83	-0.586495	3.53833e-07
3.89204	1	1269	1280.63	-0.326567	-0.0325429
3.8946	2	1270	1279.45	-0.265182	-0.0396514
3.89717	3	1248	1278.27	-0.8569	-0.047173
3.89974	2	1296	1277.09	0.525238	0.0289046
3.90231	2	1278	1275.92	0.0583049	0.00619006
3.90488	0	1250	1274.75	-0.700012	-0.00722438
3.90745	2	1325	1273.58	1.4125	0.0371905
3.91002	0	1256	1272.41	-0.463163	-0.0121804
3.91259	1	1296	1271.24	0.687802	0
3.91516	1	1254	1270.06	-0.453646	0
3.91773	0	1289	1268.89	0.560146	0
3.92029	0	1275	1267.71	0.204066	0
3.92286	0	1290	1266.54	0.653162	0
3.92543	1	1300	1265.36	0.960623	0
3.928	1	1265	1264.18	0.0229164	0
3.93057	1	1313	1263.01	1.37966	0
3.93314	0	1233	1261.84	-0.821224	0
3.93571	0	1235	1260.67	-0.730486	0
3.93828	1	1254	1259.51	-0.155491	0
3.94085	1	1276	1258.34	0.494451	0
3.94342	1	1238	1257.17	-0.54477	0
3.94598	0	1223	1256	-0.943746	0
3.94855	2	1213	1254.85	-1.2015	0
3.95112	0	1162	1253.69	-2.68974	0
3.95369	2	1300	1252.53	1.31658	0
3.95626	0	1210	1251.38	-1.18949	0
3.95883	0	1225	1250.23	-0.720717	0
3.9614	1	1279	1249.08	0.836737	0
3.96397	3	1256	1247.92	0.227858	0
3.96654	4	1258	1246.77	0.316662	0
3.96911	0	1273	1245.62	0.767379	0
3.97167	0	1246	1244.49	0.0427607	0
3.97424	1	1239	1243.37	-0.12417	0
3.97681	0	1285	1242.24	1.19294	0
3.97938	2	1212	1241.09	-0.835622	0
3.98195	1	1193	1239.95	-1.35926	0
3.98452	2	1177	1238.81	-1.80162	0
3.98709	1	1184	1237.68	-1.5599	0
3.98966	0	1245	1236.55	0.239577	0
3.99223	1	1290	1235.42	1.51962	0
3.9948	2	1260	1234.29	0.724207	0
3.99736	0	1250	1233.16	0.47632	0
3.99993	1	1241	1232.03	0.254634	0
4.0025	2	1229	1230.91	-0.0544034	0
4.00507	2	1227	1229.78	-0.079396	0
4.00764	1	1228	1228.66	-0.0186957	0
4.01021	0	1216	1227.54	-0.330916	0
4.01278	2	1256	1226.43	0.834416	0
4.01535	0	1236	1225.31	0.304002	0
4.01792	1	1213	1224.19	-0.321346	0
4.02049	1	1210	1223.08	-0.375906	0
4.02305	1	1245	1221.96	0.652981	0
4.02562	1	1212	1220.84	-0.254002	0
4.02819	2	1176	1219.73	-1.2752	0
4.03076	2	1226	1218.62	0.210792	0
4.03333	2	1196	1217.51	-0.621999	0
4.0359	0	1169	1216.41	-1.38661	0
4.03847	2	1169	1215.31	-1.35456	0
4.04104	0	1178	1214.22	-1.05519	0
4.04361	1	1215	1213.11	0.0541101	0
4.04618	1	1239	1212.01	0.766701	0
4.04874	0	1210	1210.91	-0.0261792	0
4.05131	0	1220	1209.81	0.291797	0
4.05388	2	1228	1208.71	0.550509	0
4.05645	1	1269	1207.6	1.72346	0
4.05902	1	1208	1206.5	0.043119	0
4.06159	1	1232	1205.41	0.757625	0
4.06416	0	1239	1204.32	0.985307	0
4.06673	0	1257	1203.23	1.51671	0
4.0693	1	1250	1202.14	1.35382	0
4.07187	1	1139	1201.04	-1.83827	0
4.07443	1	1119	1199.94	-2.41972	0
4.077	0	1255	1198.85	1.58493	0
4.07957	1	1180	1197.77	-0.517213	0
4.08214	2	1227	1196.68	0.865536	0
4.08471	1	1240	1195.59	1.26106	0
4.08728	1	1217	1194.51	0.644683	0
4.08985	2	1154	1193.43	-1.16086	0
4.09242	1	1208	1192.36	0.44998	0
4.09499	1	1209	1191.29	0.509473	0
4.09756	3	1148	1190.22	-1.24595	0
4.10012	4	1249	1189.15	1.69363	0
4.10269	0	1220	1188.08	0.914001	0
4.10526	0	1170	1187.02	-0.497556	0
4.10783	1	1170	1185.97	-0.466958	0
4.1104	0	1116	1184.91	-2.06281	0
4.11297	1	1145	1183.84	-1.14777	0
4.11554	2	1162	1182.77	-0.60925	0
4.11811	2	1159	1181.7	-0.666742	0
4.12068	3	1209	1180.63	0.815844	0
4.12325	1	1222	1179.58	1.2136	0
4.12581	2	1182	1178.53	0.101014	0
4.12838	1	1243	1177.48	1.85833	0
4.13095	0	1218	1176.43	1.19099	0
4.13352	0	1146	1175.39	-0.868035	0
4.13609	2	1178	1174.33	0.106812	0
4.13866	1	1144	1173.27	-0.86552	0
4.14123	0	1165	1172.21	-0.211369	0
4.1438	0	1233	1171.16	1.761	0
4.14637	0	1146	1170.12	-0.712392	0
4.14894	2	1084	1169.06	-2.58356	0
4.1515	1	1165	1168	-0.0879761	0
4.15407	0	1175	1166.95	0.234915	0
4.15664	0	1207	1165.9	1.18293	0
4.15921	1	1127	1164.86	-1.12777	0
4.16178	0	1147	1163.81	-0.496371	0
4.16435	1	1184	1162.76	0.617275	0
4.16692	0	1214	1161.71	1.50065	0
4.16949	1	1135	1160.67	-0.76191	0
4.17206	4	1179	1159.62	0.564274	0
4.17463	2	1158	1158.58	-0.0170787	0
4.17719	1	1168	1157.54	0.305922	0
4.17976	1	1116	1156.53	-1.21313	0
4.18233	0	1129	1155.51	-0.789	0
4.1849	0	1223	1154.49	1.95916	0
4.18747	0	1162	1153.46	0.250646	0
4.19004	1	1163	1152.42	0.310176	0
4.19261	0	1161	1151.39	0.282184	0
4.19518	0	1156	1150.35	0.166181	0
4.19775	3	1151	1149.32	0.0495385	0
4.20032	1	1118	1148.29	-0.905832	0
4.20288	1	1189	1147.26	1.21054	0
4.20545	2	1128	1146.24	-0.543157	0
4.20802	0	1153	1145.23	0.228849	0
4.21059	1	1093	1144.21	-1.54906	0
4.21316	0	1135	1143.2	-0.243385	0
4.21573	1	1126	1142.18	-0.482265	0
4.2183	1	1070	1141.16	-2.17553	0
4.22087	2	1135	1140.14	-0.15271	0
4.22344	1	1141	1139.13	0.0554144	0
4.22601	0	1132	1138.12	-0.181836	0
4.22857	2	1191	1137.11	1.56144	0
4.23114	0	1122	1136.11	-0.421157	0
4.23371	1	1175	1135.1	1.1641	0
4.23628	0	1147	1134.09	0.381168	0
4.23885	1	1120	1133.08	-0.390984	0
4.24142	2	1160	1132.08	0.819865	0
4.24399	0	1180	1131.07	1.42446	0
4.24656	1	1098	1130.06	-0.96766	0
4.24913	2	1115	1129.07	-0.421296	0
4.2517	0	1037	1128.07	-2.82796	0
4.25426	1	1096	1127.07	-0.938432	0
4.25683	2	1105	1126.07	-0.633991	0
4.2594	0	1173	1125.08	1.39921	0
4.26197	3	1080	1124.08	-1.34139	0
4.26454	1	1157	1123.09	0.996837	0
4.26711	3	1036	1122.1	-2.67509	0
4.26968	0	1159	1121.12	1.1127	0
4.27225	2	1091	1120.14	-0.882243	0
4.27482	1	1113	1119.16	-0.184732	0
4.27739	0	1173	1118.18	1.60059	0
4.27995	0	1116	1117.2	-0.035894	0
4.28252	2	1161	1116.22	1.31426	0
4.28509	0	1073	1115.23	-1.2892	0
4.28766	1	1154	1114.24	1.17039	0
4.29023	0	1108	1113.26	-0.158025	0
4.2928	0	1072	1112.28	-1.23022	0
4.29537	1	1094	1111.3	-0.522923	0
4.29794	1	1088	1110.31	-0.676429	0
4.30051	1	1127	1109.33	0.52646	0
4.30308	1	1150	1108.35	1.2283	0
4.30564	0	1136	1107.37	0.849392	0
4.30821	4	1154	1106.4	1.40126	0
4.31078	0	1091	1105.42	-0.436703	0
4.31335	1	1077	1104.45	-0.836523	0
4.31592	0	1098	1103.49	-0.165791	0
4.31849	1	1123	1102.53	0.610771	0
4.32106	1	1069	1101.56	-0.995908	0
4.32363	0	1162	1100.59	1.80147	0
4.3262	1	1125	1099.62	0.756584	0
4.32877	0	1175	1098.66	2.22711	0
4.33133	1	1094	1097.69	-0.111605	0
4.3339	0	1133	1096.73	1.07768	0
4.33647	2	1086	1095.76	-0.296159	0
4.33904	1	1109	1094.8	0.42655	0
4.34161	0	1036	1093.83	-1.79678	0
4.34418	0	1093	1092.88	0.0037034	0
4.34675	2	1065	1091.92	-0.825038	0
4.34932	1	1052	1090.96	-1.20131	0
4.35189	0	1081	1090	-0.273831	0
4.35446	1	1114	1089.05	0.747462	0
4.35702	1	1077	1088.1	-0.338347	0
4.35959	1	1024	1087.15	-1.97342	0
4.36216	0	1047	1086.2	-1.21138	0
4.36473	1	1048	1085.25	-1.15065	0
4.3673	1	1071	1084.3	-0.406475	0
4.36987	1	1007	1083.35	-2.40607	0
4.37244	0	1125	1082.4	1.26995	0
4.37501	4	1075	1081.46	-0.197083	0
4.37758	1	1061	1080.52	-0.599214	0
4.38015	1	1071	1079.58	-0.262066	0
4.38271	1	1078	1078.65	-0.0197571	0
4.38528	0	1061	1077.72	-0.513386	0
4.38785	0	1085	1076.79	0.249319	0
4.39042	0	1025	1075.85	-1.58835	0
4.39299	0	1018	1074.91	-1.78373	0
4.39556	2	1097	1073.97	0.695364	0
4.39813	0	1061	1073.03	-0.36919	0
4.4007	2	1104	1072.09	0.960497	0
4.40327	0	1125	1071.15	1.60536	0
4.40584	0	1030	1070.22	-1.25336	0
4.4084	2	1001	1069.3	-2.15866	0
4.41097	1	1074	1068.37	0.171894	0
4.41354	2	1066	1067.43	-0.0438972	0
4.41611	2	1130	1066.51	1.88875	0
4.41868	1	1085	1065.59	0.589277	0
4.42125	1	1055	1064.67	-0.297833	0
4.42382	0	1120	1063.76	1.68043	0
4.42639	0	1047	1062.85	-0.489747	0
4.42896	0	1058	1061.93	-0.120761	0
4.43153	0	1023	1061	-1.18823	0
4.43409	0	1060	1060.08	-0.00239959	0
4.43666	3	1080	1059.15	0.634389	0
4.43923	1	1018	1058.23	-1.26074	0
4.4418	1	1125	1057.3	2.0183	0
4.44437	1	1071	1056.4	0.446234	0
4.44694	3	1016	1055.49	-1.23897	0
4.44951	2	1114	1054.58	1.78025	0
4.45208	1	1037	1053.67	-0.517792	0
4.45465	0	981	1052.78	-2.29169	0
4.45722	1	1079	1051.88	0.825487	0
4.45978	0	1102	1050.98	1.53684	0
4.46235	0	1056	1050.07	0.182357	0
4.46492	1	1041	1049.17	-0.253096	0
4.46749	1	1052	1048.26	0.115407	0
4.47006	1	1069	1047.35	0.662293	0
4.47263	0	1005	1046.44	-1.30721	0
4.4752	0	1051	1045.54	0.16841	0
4.47777	1	1038	1044.64	-0.206096	0
4.48034	0	1020	1043.74	-0.743187	0
4.48291	2	1073	1042.83	0.921046	0
4.48547	0	1043	1041.93	0.0332093	0
4.48804	2	1008	1041.03	-1.04029	0
4.49061	1	1048	1040.13	0.242996	0
4.49318	0	1074	1039.24	1.06066	0
4.49575	0	1009	1038.35	-0.923983	0
4.49832	2	1081	1037.46	1.32421	0
4.50089	1	1086	1036.57	1.50006	0
4.50346	2	1079	1035.67	1.3191	0
4.50603	2	980	1034.78	-1.74999	0
4.5086	0	1047	1033.9	0.404815	0
4.51116	2	1004	1033.02	-0.91596	0
4.51373	3	999	1032.15	-1.04872	0
4.5163	0	1009	1031.26	-0.700904	0
4.51887	1	1045	1030.39	0.452042	0
4.52144	0	1026	1029.52	-0.109874	0
4.52401	1	1079	1028.64	1.533	0
4.52658	0	1043	1027.76	0.471854	0
4.52915	0	1051	1026.88	0.744035	0
4.53172	1	1090	1026	1.93858	0
4.53429	0	1026	1025.11	0.0276296	0
4.53685	1	1034	1024.23	0.303803	0
4.53942	3	1035	1023.35	0.362091	0
4.54199	1	979	1022.47	-1.38935	0
4.54456	2	1015	1021.6	-0.207075	0
4.54713	0	1009	1020.74	-0.369442	0
4.5497	2	1029	1019.87	0.284482	0
4.55227	1	1029	1019.01	0.311432	0
4.55484	1	979	1018.14	-1.251	0
4.55741	1	1109	1017.28	2.75428	0
4.55998	2	1041	1016.42	0.761951	0
4.56254	0	1083	1015.55	2.04954	0
4.56511	0	1054	1014.69	1.21084	0
4.56768	0	1024	1013.83	0.317768	0
4.57025	2	1059	1012.97	1.41454	0
4.57282	2	1031	1012.1	0.588716	0
4.57539	0	1018	1011.23	0.212232	0
4.57796	0	1050	1010.37	1.22296	0
4.58053	2	1005	1009.52	-0.142605	0
4.5831	1	954	1008.66	-1.76972	0
4.58567	1	1005	1007.8	-0.0882497	0
4.58823	0	981	1006.94	-0.828308	0
4.5908	0	1015	1006.09	0.279578	0
4.59337	2	1061	1005.24	1.71188	0
4.59594	0	1016	1004.38	0.364546	0
4.59851	1	969	1003.52	-1.10899	0
4.60108	1	970	1002.67	-1.04898	0
4.60365	1	989	1001.82	-0.407625	0
4.60622	0	948	1000.97	-1.72028	0
4.60879	2	1050	1000.12	1.53936	0
4.61136	3	978	999.271	-0.68017	0
4.61392	0	1023	998.421	0.76847	0
4.61649	0	1005	997.58	0.234046	0
4.61906	2	963	996.75	-1.08757	0
4.62163	1	1033	995.909	1.15403	0
4.6242	1	1051	995.061	1.7255	0
4.62677	1	961	994.222	-1.07167	0
4.62934	0	1002	993.386	0.272127	0
4.63191	1	985	992.548	-0.240508	0
4.63448	1	1026	991.71	1.07053	0
4.63705	1	1038	990.868	1.4629	0
4.63961	2	979	990.029	-0.352474	0
4.64218	2	990	989.193	0.0256464	0
4.64475	1	987	988.36	-0.0432908	0
4.64732	0	976	987.534	-0.369179	0
4.64989	0	977	986.711	-0.310684	0
4.65246	0	967	985.884	-0.607264	0
4.65503	5	1020	985.049	1.09437	0
4.6576	3	984	984.209	-0.0066505	0
4.66017	1	963	983.376	-0.656593	0
4.66274	1	1022	982.567	1.23349	0
4.6653	2	1015	981.766	1.04315	0
4.66787	1	974	980.951	-0.222718	0
4.67044	0	966	980.13	-0.454625	0
4.67301	0	934	979.313	-1.4827	0
4.67558	0	1031	978.495	1.6352	0
4.67815	1	968	977.669	-0.310766	0
4.68072	3	1012	976.838	1.10529	0
4.68329	0	960	976.009	-0.516681	0
4.68586	2	985	975.188	0.312637	0
4.68843	0	985	974.378	0.338453	0
4.69099	2	992	973.564	0.585329	0
4.69356	2	980	972.748	0.231641	0
4.69613	2	1027	971.933	1.71834	0
4.6987	0	991	971.121	0.631482	0
4.70127	0	1017	970.318	1.46383	0
4.70384	2	958	969.514	-0.371992	0
4.70641	1	921	968.7	-1.57177	0
4.70898	0	984	967.883	0.513807	0
4.71155	0	960	967.074	-0.228312	0
4.71412	0	959	966.268	-0.23468	0
4.71668	1	940	965.454	-0.830203	0
4.71925	0	975	964.636	0.331918	0
4.72182	0	1011	963.82	1.48383	0
4.72439	2	960	963.008	-0.0970945	0
4.72696	0	899	962.196	-2.1077	0
4.72953	0	946	961.384	-0.500164	0
4.7321	1	933	960.58	-0.902915	0
4.73467	2	1008	959.774	1.51898	0
4.73724	0	947	958.963	-0.388748	0
4.73981	0	959	958.16	0.0271397	0
4.74237	2	978	957.363	0.659888	0
4.74494	0	982	956.562	0.811767	0
4.74751	1	1016	955.757	1.89	0
4.75008	1	959	954.96	0.13047	0
4.75265	0	975	954.162	0.667343	0
4.75522	1	921	953.364	-1.06643	0
4.75779	3	900	952.568	-1.75228	0
4.76036	1	913	951.77	-1.28309	0
4.76293	3	948	950.976	-0.0966624	0
4.7655	2	921	950.194	-0.961988	0
4.76806	1	1022	949.415	2.27051	0
4.77063	1	956	948.638	0.2381	0
4.7732	1	980	947.864	1.02655	0
4.77577	0	944	947.083	-0.100333	0
4.77834	0	973	946.298	0.856014	0
4.78091	1	946	945.513	0.0158258	0
4.78348	0	929	944.723	-0.515862	0
4.78605	1	960	943.931	0.518618	0
4.78862	0	954	943.143	0.35151	0
4.79119	0	962	942.355	0.633365	0
4.79375	2	929	941.569	-0.412371	0
4.79632	0	936	940.781	-0.156272	0
4.79889	1	909	939.993	-1.02798	0
4.80146	0	936	939.214	-0.105039	0
4.80403	1	942	938.434	0.116194	0
4.8066	2	988	937.651	1.6018	0
4.80917	1	948	936.869	0.361512	0
4.81174	2	957	936.091	0.675898	0
4.81431	1	910	935.321	-0.839368	0
4.81688	1	887	934.552	-1.59664	0
4.81944	0	903	933.785	-1.02446	0
4.82201	0	925	933.018	-0.26363	0
4.82458	0	938	932.247	0.187838	0
4.82715	0	976	931.472	1.42531	0
4.82972	1	913	930.693	-0.585553	0
4.83229	0	931	929.914	0.0355882	0
4.83486	0	943	929.137	0.451435	0
4.83743	1	954	928.365	0.829972	0
4.84	0	844	927.592	-2.87734	0
4.84257	0	910	926.817	-0.557485	0
4.84513	0	918	926.047	-0.265597	0
4.8477	2	880	925.277	-1.52628	0
4.85027	0	920	924.503	-0.148463	0
4.85284	0	920	923.733	-0.123074	0
4.85541	0	903	922.971	-0.66461	0
4.85798	0	921	922.209	-0.0398253	0
4.86055	1	927	921.44	0.182628	0
4.86312	0	908	920.671	-0.420488	0
4.86569	1	891	919.904	-0.968314	0
4.86826	0	915	919.141	-0.136909	0
4.87082	0	933	918.38	0.478633	0
4.87339	0	941	917.62	0.762162	0
4.87596	0	962	916.86	1.45538	0
4.87853	0	879	916.096	-1.25123	0
4.8811	0	915	915.334	-0.0110331	0
4.88367	0	907	914.572	-0.251417	0
4.88624	1	946	913.811	1.04657	0
4.88881	1	944	913.05	1.00734	0
4.89138	0	884	912.291	-0.951536	0
4.89395	1	897	911.539	-0.485439	0
4.89651	0	897	910.79	-0.460432	0
4.89908	0	896	910.039	-0.469006	0
4.90165	0	907	909.289	-0.076001	0
4.90422	2	932	908.538	0.768513	0
4.90679	1	882	907.784	-0.868209	0
4.90936	0	896	907.034	-0.368618	0
4.91193	3	967	906.293	1.95219	0
4.9145	1	926	905.554	0.671883	0
4.91707	1	919	904.813	0.467996	0
4.91964	0	903	904.081	-0.0359631	0
4.9222	0	853	903.351	-1.72399	0
4.92477	1	883	902.615	-0.660093	0
4.92734	0	923	901.873	0.695388	0
4.92991	1	912	901.13	0.359933	0
4.93248	0	890	900.391	-0.348301	0
4.93505	0	893	899.652	-0.222608	0
4.93762	1	904	898.915	0.16914	0
4.94019	2	886	898.176	-0.409055	0
4.94276	0	940	897.435	1.38831	0
4.94533	0	902	896.702	0.176405	0
4.94789	2	885	895.976	-0.368951	0
4.95046	0	904	895.244	0.291207	0
4.95303	1	905	894.509	0.348719	0
4.9556	2	868	893.782	-0.8751	0
4.95817	1	906	893.054	0.430102	0
4.96074	1	954	892.326	1.99676	0
4.96331	0	868	891.607	-0.801263	0
4.96588	1	848	890.887	-1.47276	0
4.96845	0	925	890.164	1.1454	0
4.97102	0	886	889.438	-0.115491	0
4.97358	2	869	888.712	-0.668677	0
4.97615	2	931	887.984	1.40978	0
4.97872	0	881	887.257	-0.21079	0
4.98129	1	898	886.54	0.382432	0
4.98386	2	939	885.829	1.73517	0
4.98643	0	856	885.11	-0.994976	0
4.989	1	905	884.392	0.685028	0
4.99157	0	935	883.68	1.67834	0
4.99414	1	855	882.965	-0.956367	0
4.99671	2	921	882.246	1.27699	0
4.99927	0	907	881.527	0.845822	0
5.00184	0	829	880.812	-1.79949	0
5.00441	1	859	880.103	-0.720041	0
5.00698	1	885	879.39	0.188584	0
5.00955	0	878	878.671	-0.0226376	0
5.01212	1	831	877.957	-1.62892	0
5.01469	1	882	877.246	0.160068	0
5.01726	1	833	876.533	-1.50832	0
5.01983	1	879	875.821	0.107226	0
5.0224	0	858	875.114	-0.584252	0
5.02496	1	881	874.408	0.222096	0
5.02753	2	858	873.701	-0.536033	0
5.0301	3	929	872.991	1.83758	0
5.03267	1	830	872.284	-1.46772	0
5.03524	0	889	871.589	0.583951	0
5.03781	0	869	870.901	-0.0644974	0
5.04038	2	911	870.208	1.35151	0
5.04295	0	822	869.502	-1.65683	0
5.04552	1	854	868.796	-0.506299	0
5.04809	0	845	868.097	-0.794552	0
5.05065	1	904	867.397	1.21739	0
5.05322	1	835	866.695	-1.09685	0
5.05579	2	820	865.993	-1.60613	0
5.05836	2	861	865.292	-0.146273	0
5.06093	0	872	864.597	0.250696	0
5.0635	1	866	863.909	0.0710614	0
5.06607	0	868	863.223	0.162152	0
5.06864	2	918	862.529	1.83081	0
5.07121	0	881	861.832	0.645779	0
5.07378	0	827	861.137	-1.18706	0
5.07634	1	867	860.446	0.22258	0
5.07891	0	889	859.753	0.980907	0
5.08148	1	875	859.055	0.539038	0
5.08405	1	852	858.361	-0.217908	0
5.08662	0	837	857.667	-0.714339	0
5.08919	1	822	856.975	-1.21989	0
5.09176	2	848	856.286	-0.284545	0
5.09433	0	853	855.594	-0.088825	0
5.0969	1	861	854.906	0.207679	0
5.09947	1	879	854.225	0.835647	0
5.10203	0	835	853.54	-0.641588	0
5.1046	2	885	852.853	1.0806	0
5.10717	2	861	852.169	0.300962	0
5.10974	2	885	851.483	1.12666	0
5.11231	1	895	850.804	1.4773	0
5.11488	2	817	850.134	-1.15922	0
5.11745	0	804	849.464	-1.6034	0
5.12002	0	870	848.792	0.719013	0
5.12259	2	822	848.12	-0.911029	0
5.12516	0	850	847.441	0.0877779	0
5.12772	1	867	846.758	0.687455	0
5.13029	1	879	846.082	1.11029	0
5.13286	1	848	845.406	0.0890781	0
[truncated: 1,048 more rows]
