# Supplementary material for: Direct energy transfer from photosystem II to photosystem I confers winter sustainability in Scots Pine
Source: Nat Commun. 2020 Dec 15;11:6388. doi: 10.1038/s41467-020-20137-9 (PMC7738668; doi:10.1038/s41467-020-20137-9)
Supplement: Supplementary file 3 — Source Data [file 41467_2020_20137_MOESM3_ESM.zip › Source data file_Bag et al., 2020/Source data file/time resolved fluoresence data/Time resolved decay/Pine_winter_relaxed/Decays_Pine_winter_relaxed_11.txt]

Time	IRF	Exp. data	Th. data	Residuals	Aurocorr
0	5050	86	74.45	1.24547	0.0818367
0.002569	6194	113	102.137	1.02194	0.0818636
0.005138	7613	140	138.214	0.150982	0.105819
0.007707	9332	183	184.61	-0.119034	0.120856
0.010276	11533	225	242.769	-1.1846	0.0965192
0.012845	13642	300	314.554	-0.840252	0.0877418
0.015414	16067	372	402.823	-1.5981	0.106718
0.017983	18809	515	511.663	0.14705	0.0747434
0.020552	21819	655	643.827	0.436555	0.101656
0.023121	25339	745	800.886	-2.04752	0.0839556
0.02569	28512	1003	985.955	0.538203	0.118318
0.028259	32235	1250	1202.3	1.34919	0.0881948
0.030828	35704	1450	1454.13	-0.108559	0.0988747
0.033397	39267	1832	1743.29	2.07257	0.0860153
0.035966	43083	2042	2071.06	-0.643193	0.119133
0.038535	45716	2497	2439.22	1.1563	0.127182
0.041104	48192	2898	2847.46	0.938783	0.115312
0.043673	51363	3333	3297.43	0.616203	0.109605
0.046242	53501	3773	3785.8	-0.20839	0.101151
0.048811	55298	4230	4305.63	-1.16286	0.122937
0.05138	56994	4737	4857.45	-1.75001	0.0990759
0.053949	58039	5266	5440.12	-2.39943	0.106891
0.056518	59159	6012	6047.07	-0.452291	0.0928915
0.059087	60104	6536	6674.56	-1.71384	0.0776614
0.061656	59868	7279	7318.25	-0.460014	0.0819167
0.064225	60116	8051	7974.13	0.856664	0.125348
0.066794	59098	8735	8640.69	1.00911	0.10586
0.069363	58039	9158	9311.43	-1.60328	0.0689138
0.071932	56739	9946	9981.38	-0.354719	0.104371
0.074501	54989	10636	10645.9	-0.0961213	0.077802
0.07707	53004	11204	11297.8	-0.886213	0.130369
0.079639	50900	11960	11933.8	0.239922	0.102907
0.082208	48099	12714	12549.8	1.45653	0.108399
0.084777	45991	13132	13141.5	-0.0827473	0.0863019
0.087346	42758	13589	13706.1	-1.00471	0.106433
0.089915	40671	14515	14239.2	2.28942	0.105257
0.092484	37999	14603	14739.2	-1.12749	0.0938572
0.095053	35999	15323	15204	0.961375	0.0692896
0.097622	33670	15745	15632.5	0.896665	0.104716
0.100191	31846	16128	16026.9	0.7962	0.0745355
0.10276	29956	16263	16387.9	-0.979683	0.0847783
0.105329	28527	16582	16717.3	-1.05066	0.100766
0.107898	27125	17121	17016.1	0.801403	0.0746464
0.110467	25905	17547	17286.8	1.96464	0.109917
0.113036	24893	17657	17531.5	0.944273	0.0967623
0.115605	23878	17964	17753.4	1.57148	0.0619171
0.118174	23264	17931	17954.1	-0.172782	0.0973641
0.120743	22338	18247	18136.2	0.820136	0.0713616
0.123312	21145	18314	18301.4	0.0934065	0.100427
0.125881	20626	18613	18452	1.17982	0.122504
0.12845	20183	18484	18589.7	-0.777697	0.124102
0.131019	19280	18691	18712.5	-0.157276	0.10401
0.133588	18787	18978	18821.7	1.1345	0.122395
0.136157	18425	18935	18921.4	0.0989163	0.0972945
0.138726	17527	18929	19011.1	-0.596687	0.115061
0.141295	16979	18937	19090.5	-1.11556	0.088925
0.143864	16522	19377	19162.3	1.54238	0.0966684
0.146433	15766	19292	19225.6	0.477947	0.0704527
0.149002	15323	19350	19279.4	0.507249	0.104349
0.151571	14863	19235	19325.7	-0.653857	0.0868706
0.15414	14010	19193	19364.1	-1.23483	0.110047
0.156709	13477	19494	19394.6	0.712014	0.0876817
0.159278	12959	19351	19418.7	-0.487018	0.08049
0.161847	12421	19613	19435.3	1.26898	0.0670588
0.164416	11962	19130	19443.5	-2.26674	0.10151
0.166985	11577	19379	19444.9	-0.473127	0.052141
0.169554	11008	19452	19439.7	0.0880983	0.101943
0.172123	10477	19578	19428.4	1.06903	0.070655
0.174692	9816	19406	19411.8	-0.0419492	0.0868762
0.177261	9349	19560	19389.8	1.21663	0.107225
0.17983	8935	19366	19361.8	0.0299365	0.0618728
0.182399	8394	19146	19327.3	-1.31047	0.0938489
0.184968	7773	19179	19286.5	-0.776084	0.0839303
0.187537	7323	19451	19240.5	1.50952	0.0959738
0.190106	6875	18948	19189.4	-1.75351	0.085678
0.192675	6489	19210	19132.3	0.560628	0.0760128
0.195244	5990	19139	19069.4	0.502852	0.058509
0.197813	5535	18998	19001.6	-0.0263424	0.0406326
0.200382	5072	18940	18929.4	0.0768632	0.0916531
0.202951	4760	18774	18852.8	-0.574884	0.0687669
0.20552	4563	18578	18771.4	-1.41893	0.0918213
0.208089	4060	18791	18685.4	0.770163	0.0742548
0.210658	3730	18640	18595.5	0.32614	0.0645931
0.213227	3476	18553	18502.9	0.367512	0.0775732
0.215796	3087	18170	18407.4	-1.76144	0.102093
0.218365	2897	18228	18308.2	-0.59428	0.0507001
0.220934	2649	18185	18206.3	-0.158131	0.0687021
0.223503	2508	18066	18101.7	-0.265919	0.0644068
0.226072	2254	18078	17994.7	0.619256	0.0652967
0.228641	2158	17725	17886	-1.20953	0.0971823
0.23121	2037	17763	17776	-0.0978923	0.0778197
0.233779	1940	17702	17664.9	0.278915	0.0689619
0.236348	1862	17631	17552.8	0.589077	0.120883
0.238917	1804	17426	17440.4	-0.109132	0.076007
0.241486	1646	17502	17327.9	1.31564	0.0900867
0.244055	1702	17497	17215.7	2.12691	0.047533
0.246624	1686	17079	17103.8	-0.189982	0.042093
0.249193	1645	16945	16992.2	-0.362423	0.0206999
0.251762	1625	16966	16881.1	0.651688	0.0490015
0.254331	1649	16811	16771.4	0.305282	0.0469229
0.2569	1626	16660	16662.9	-0.0221833	0.0549273
0.259469	1649	16594	16555.4	0.299903	0.0534105
0.262038	1683	16379	16449.2	-0.548668	0.106879
0.264607	1669	16688	16344.5	2.65917	0.0767836
0.267176	1665	16367	16241.2	0.983649	0.0798402
0.269745	1691	16167	16139.5	0.216273	0.0353479
0.272314	1727	16167	16039.4	1.00333	0.0799123
0.274883	1715	15988	15940.7	0.373862	0.0816622
0.277452	1795	15812	15843.5	-0.25063	0.0452459
0.280021	1713	15768	15748	0.159335	0.0638201
0.28259	1709	15714	15654	0.47846	0.066747
0.285159	1772	15612	15561.8	0.402089	0.0196081
0.287728	1782	15498	15471	0.217205	0.0694674
0.290297	1735	15371	15381.1	-0.0817453	0.0694847
0.292866	1782	15285	15292.8	-0.0629306	0.0451512
0.295435	1792	14911	15206.1	-2.41663	0.0232924
0.298004	1718	15226	15120.6	0.854037	0.0707917
0.300573	1739	15227	15036.4	1.54498	0.0623142
0.303142	1753	15110	14953.6	1.27248	0.0837124
0.305711	1757	14991	14871.8	0.973342	0.0520418
0.30828	1714	14719	14791	-0.593133	0.0548818
0.310849	1692	14727	14711.3	0.129052	0.0435063
0.313418	1638	14778	14633	1.19304	0.0735984
0.315987	1667	14523	14555.6	-0.270413	0.0255679
0.318556	1658	14632	14479	1.26482	0.0386479
0.321125	1657	14585	14403.1	1.50619	0.0767143
0.323694	1647	14268	14328	-0.502602	0.0648631
0.326263	1570	14143	14254	-0.933711	0.00103711
0.328832	1579	14090	14181	-0.766836	0.039028
0.331401	1517	14099	14109	-0.083881	0.0341604
0.33397	1534	13816	14037.5	-1.88447	0.0515
0.336539	1593	13892	13966.6	-0.633168	0.0116913
0.339108	1496	13986	13896.4	0.757749	0.0679691
0.341677	1529	13857	13826.8	0.256751	0.060802
0.344246	1464	13564	13758.3	-1.66863	0.0635289
0.346815	1500	13367	13690.7	-2.79987	0.0324582
0.349384	1472	13601	13623.7	-0.194277	0.0496091
0.351953	1462	13461	13557.3	-0.829772	0.0384338
0.354522	1453	13403	13491.6	-0.764978	0.0663319
0.357091	1449	13563	13426.7	1.1704	0.065993
0.35966	1430	13188	13362.5	-1.51948	0.0495148
0.362229	1374	13280	13299	-0.164773	0.0473476
0.364798	1457	13382	13236.2	1.26031	0.0464923
0.367367	1426	12982	13174.1	-1.68612	0.0349537
0.369936	1454	13230	13112.4	1.02201	0.0931055
0.372505	1412	13079	13051.6	0.239966	0.0478642
0.375074	1381	12901	12991.7	-0.798213	-0.00132285
0.377643	1488	13203	12932.6	2.35361	0.0430375
0.380212	1459	12972	12874.2	0.859029	0.0215254
0.382781	1409	13099	12816.1	2.47137	0.054207
0.38535	1377	12760	12759.1	0.00811784	0.0366241
0.387919	1414	12855	12703.2	1.33929	0.0282872
0.390488	1403	12622	12647.7	-0.22873	0.0257857
0.393057	1478	12382	12592.5	-1.89185	0.0312806
0.395626	1430	12526	12537.9	-0.106592	0.0532509
0.398195	1462	12420	12484.1	-0.575142	0.0384537
0.400764	1468	12287	12431.2	-1.30093	0.0298883
0.403333	1457	12518	12379.2	1.241	0.0109542
0.405902	1427	12229	12327.7	-0.892547	0.0344168
0.408471	1515	12341	12277	0.575722	0.0328526
0.41104	1407	12102	12227	-1.13663	0.0405156
0.413609	1461	12338	12177.5	1.44524	0.0295849
0.416178	1478	12159	12128.7	0.274713	0.0428773
0.418747	1499	12246	12080.5	1.49528	0.00590047
0.421316	1481	11977	12032.7	-0.508682	0.0487587
0.423885	1414	12212	11985.6	2.04856	0.0427937
0.426454	1533	11753	11939.4	-1.71899	0.035592
0.429023	1446	11843	11893.7	-0.466217	0.0515991
0.431592	1511	11756	11848.3	-0.851286	-0.00410363
0.434161	1531	11907	11803.5	0.948271	0.00620789
0.43673	1552	11878	11759.5	1.0876	0.0331978
0.439299	1604	11730	11715.8	0.130689	0.0229431
0.441868	1552	11613	11673.1	-0.557445	0.0253601
0.444437	1654	11789	11631.1	1.45469	0.058002
0.447006	1561	11560	11589.9	-0.278125	0.0303278
0.449575	1639	11557	11549.3	0.0713004	0.00723493
0.452144	1676	11638	11509.5	1.19131	0.0481888
0.454713	1606	11530	11470.2	0.556701	0.017104
0.457282	1747	11453	11431.4	0.20215	0.0153378
0.459851	1757	11424	11393.5	0.285687	0.0407294
0.46242	1740	11411	11356	0.514974	0.0439961
0.464989	1744	11397	11319.2	0.728666	0.0372055
0.467558	1751	11266	11283.6	-0.165868	0.0495894
0.470127	1744	11312	11248.6	0.596205	0.0176807
0.472696	1780	11292	11214	0.734279	0.0538964
0.475265	1688	11383	11179.8	1.90432	0.0130895
0.477834	1660	11083	11146.1	-0.599411	0.00611328
0.480403	1761	11221	11112.9	1.02027	-0.00776395
0.482972	1634	11132	11080	0.49326	0.0264999
0.485541	1675	10896	11046.8	-1.44449	-0.002358
0.48811	1659	11049	11014.1	0.331568	0.00665661
0.490679	1621	10919	10981.8	-0.601317	0.0323479
0.493248	1671	10837	10949.5	-1.08027	0.0204349
0.495817	1581	10788	10917.4	-1.24621	0.0302304
0.498386	1636	10735	10885.5	-1.45275	0.0129036
0.500955	1585	10784	10853.9	-0.673275	0.00882302
0.503524	1445	10908	10822.5	0.81894	0.0392804
0.506093	1506	10921	10791.1	1.24271	0.0273422
0.508662	1391	10858	10760.1	0.939368	0.0351975
0.511231	1305	10768	10728.6	0.379703	0.0321775
0.5138	1300	10872	10696.8	1.67997	0.0005784
0.516369	1241	10781	10665	1.11677	0.0101929
0.518938	1232	10602	10632.6	-0.297191	0.00808861
0.521507	1112	10595	10599.8	-0.0466213	-0.00354316
0.524076	1096	10368	10566.8	-1.95288	0.00289456
0.526645	1072	10486	10533.8	-0.46657	0.00795176
0.529214	1046	10460	10500.3	-0.394333	0.0442414
0.531783	1013	10393	10466.4	-0.719839	-0.00412397
0.534352	977	10423	10432.3	-0.0914836	0.00794951
0.536921	921	10394	10398.3	-0.0416963	0.0200502
0.53949	876	10299	10364.1	-0.64139	0.0190255
0.542059	853	10655	10329.8	3.15026	0.0247357
0.544628	793	10152	10295.3	-1.42259	0.00466129
0.547197	750	10240	10260.6	-0.203249	0.00111627
0.549766	747	10275	10225.6	0.486886	0.0406041
0.552335	742	10254	10190.5	0.626642	0.00582992
0.554904	700	10208	10155.2	0.523065	0.0139245
0.557473	709	10168	10119.7	0.479204	0.0388196
0.560042	674	10095	10084.4	0.105924	0.025636
0.562611	665	9963	10049.1	-0.862319	0.0173023
0.56518	647	9941	10013.9	-0.730694	-0.00239149
0.567749	591	9931	9978.75	-0.479185	0.00266065
0.570318	610	9886	9943.71	-0.580368	0.0333209
0.572887	557	9824	9908.78	-0.855324	-0.0183949
0.575456	583	9720	9873.78	-1.55978	-0.00304605
0.578025	455	9886	9838.82	0.474549	0.00769054
0.580594	487	9738	9803.94	-0.668196	-0.017414
0.583163	500	9639	9769.19	-1.32609	0.0355358
0.585732	500	9710	9734.27	-0.246323	-0.00973626
0.588301	476	9641	9699.08	-0.591525	-0.00178892
0.59087	469	9650	9664.22	-0.144793	-0.013859
0.593439	479	9671	9629.72	0.419756	0.0100385
0.596008	481	9695	9595.41	1.01149	-0.00912961
0.598577	445	9338	9561.21	-2.30982	0.0171661
0.601146	401	9704	9527.26	1.79418	0.0249924
0.603715	409	9404	9493.65	-0.924426	0.0069934
0.606284	407	9379	9460.2	-0.838453	0.0184628
0.608853	394	9392	9426.67	-0.357695	-0.0218432
0.611422	385	9407	9393.16	0.142714	-0.0317256
0.613991	363	9066	9359.9	-3.08666	-0.0113182
0.61656	352	9190	9326.84	-1.42747	-0.0162542
0.619129	322	9107	9293.95	-1.959	-0.00258642
0.621698	345	9230	9261.17	-0.32441	-0.00312526
0.624267	327	9197	9228.48	-0.32825	-0.0260813
0.626836	312	9127	9195.84	-0.720539	0.0065313
0.629405	323	9030	9163.37	-1.40349	-0.00706832
0.631974	291	8949	9131.17	-1.92567	-0.00934756
0.634543	303	8944	9099.08	-1.63981	-0.00472556
0.637112	301	9034	9067.2	-0.349302	0.00218637
0.639681	283	8938	9035.48	-1.03107	-0.00299229
0.64225	265	8902	9003.89	-1.07996	0.00422545
0.644819	271	8963	8972.58	-0.101212	0.00492716
0.647388	265	8851	8941.45	-0.9614	0.00488514
0.649957	255	8856	8910.39	-0.577949	0.0173593
0.652526	245	8905	8879.48	0.27042	-0.0150098
0.655095	243	8738	8848.8	-1.18532	-0.0313791
0.657664	240	8646	8818.29	-1.85291	0.00397061
0.660233	239	8795	8787.92	0.0754953	-0.0378043
0.662802	229	8710	8757.71	-0.5112	-0.0188142
0.665371	203	8785	8727.7	0.611391	-0.00547687
0.66794	183	8687	8697.89	-0.116858	-0.0103476
0.670509	205	8553	8668.27	-1.24644	-0.0315569
0.673078	209	8627	8638.73	-0.126284	0.00478072
0.675647	203	8563	8609.17	-0.49898	-0.00948597
0.678216	187	8518	8579.79	-0.669446	-0.0134752
0.680785	195	8456	8550.72	-1.03005	-0.0281724
0.683354	181	8548	8521.89	0.282357	0.0373303
0.685923	155	8590	8493.2	1.04446	-0.0152974
0.688492	184	8377	8464.66	-0.957774	-0.0047267
0.691061	182	8329	8436.31	-1.17588	-0.0285339
0.69363	162	8416	8408	0.0871829	0.0034119
0.696199	143	8302	8379.86	-0.854525	-0.0212323
0.698768	164	8161	8352.04	-2.11477	-0.012483
0.701337	187	8291	8324.38	-0.366591	-0.0197908
0.703906	161	8145	8296.73	-1.68125	-0.0229141
0.706475	170	8125	8269.24	-1.60023	-0.00786318
0.709044	166	8327	8242.14	0.929963	-0.0122042
0.711613	170	8123	8215.27	-1.02379	-0.0209436
0.714182	147	8100	8188.54	-0.983724	-0.0200419
0.716751	147	8172	8162	0.110572	-0.0143689
0.71932	143	8028	8135.68	-1.20179	0.00412341
0.721889	167	8115	8109.48	0.0613094	-0.022684
0.724458	156	8077	8083.35	-0.0706407	0.0130588
0.727027	144	7997	8057.36	-0.674981	-0.0156062
0.729596	144	7921	8031.63	-1.24306	-0.00161447
0.732165	158	7998	8006.17	-0.0913485	0.037939
0.734734	130	7797	7980.81	-2.08166	-0.018919
0.737303	147	7930	7955.56	-0.28704	-0.0408411
0.739872	155	7929	7930.54	-0.0172731	-0.0277152
0.742441	127	7848	7905.65	-0.650746	-0.0285735
0.74501	128	7653	7880.87	-2.60477	0.0301576
0.747579	119	7690	7856.36	-1.8971	0.00922688
0.750148	133	7891	7831.97	0.664483	-0.00506581
0.752717	107	7664	7807.62	-1.64057	-0.037901
0.755286	135	7765	7783.37	-0.208519	0.00434288
0.757855	138	7846	7759.3	0.978793	-0.0285335
0.760424	106	7696	7735.34	-0.448447	-0.0310374
0.762993	110	7613	7711.53	-1.12923	-0.017777
0.765562	107	7645	7688.02	-0.491974	0.0136564
0.768131	123	7488	7664.58	-2.0406	-0.0145383
0.7707	112	7610	7641.16	-0.357141	-0.011842
0.773269	118	7619	7617.86	0.0131123	-0.0184151
0.775838	122	7425	7594.76	-1.97008	-0.0336906
0.778407	97	7672	7571.85	1.14342	-0.0221878
0.780976	128	7243	7549.07	-3.59638	-0.00810971
0.783545	122	7424	7526.49	-1.18952	-0.0131377
0.786114	118	7265	7503.98	-2.8038	-0.0226353
0.788683	85	7435	7481.62	-0.540631	-0.019968
0.791252	97	7243	7459.51	-2.54406	-0.0306202
0.793821	91	7434	7437.55	-0.0411768	-0.00692979
0.79639	99	7202	7415.57	-2.51664	-0.0107218
0.798959	94	7230	7393.61	-1.92411	0.0273111
0.801528	82	7422	7371.78	0.582983	-0.0165069
0.804097	105	7323	7350.09	-0.316553	-0.0523069
0.806666	80	7315	7328.55	-0.158483	-0.00273344
0.809235	83	7278	7307.08	-0.340899	-0.00964065
0.811804	82	7139	7285.77	-1.7371	-0.0213888
0.814373	91	7174	7264.6	-1.06968	-0.00616463
0.816942	95	7063	7243.47	-2.14733	-0.0346406
0.819511	90	7180	7222.44	-0.50089	0.00412665
0.82208	75	7109	7201.58	-1.098	0.00883184
0.824649	80	7233	7180.9	0.612546	-0.0295834
0.827218	84	7163	7160.38	0.0310099	0.0122346
0.829787	87	7184	7139.89	0.520401	-0.039225
0.832356	83	7106	7119.47	-0.159771	-0.000313045
0.834925	86	7059	7099.19	-0.478373	-0.021996
0.837494	85	6878	7079.08	-2.42453	-0.0223352
0.840063	89	7054	7059.08	-0.060538	-0.0112335
0.842632	68	7016	7039.21	-0.277101	-0.0081446
0.845201	68	6976	7019.46	-0.520391	-0.0455035
0.84777	57	6937	6999.86	-0.754682	-0.0265782
0.850339	68	6995	6980.3	0.175711	-0.00482621
0.852908	82	7036	6960.76	0.896948	-0.0297259
0.855477	76	6943	6941.26	0.0208322	-0.0267858
0.858046	50	6812	6921.85	-1.331	-0.00707259
0.860615	69	6878	6902.66	-0.297295	-0.00742912
0.863184	46	6734	6883.63	-1.82346	-0.0105895
0.865753	84	6741	6864.6	-1.50545	-0.00625431
0.868322	52	6887	6845.62	0.49866	-0.00381575
0.870891	68	6850	6826.71	0.281412	-0.00821721
0.87346	63	6661	6807.96	-1.80067	0.000450158
0.876029	54	6718	6789.37	-0.870696	-0.0618342
0.878598	59	6656	6770.81	-1.40727	0.0103547
0.881167	61	6681	6752.4	-0.873498	-0.0290869
0.883736	63	6642	6734.04	-1.12933	-0.0186633
0.886305	56	6654	6715.75	-0.757017	0.0067098
0.888874	71	6661	6697.59	-0.448311	-0.0357436
0.891443	48	6659	6679.55	-0.251857	-0.00410169
0.894012	41	6636	6661.6	-0.314242	-0.0197185
0.896581	54	6522	6643.78	-1.5079	-0.0394473
0.89915	43	6602	6626.04	-0.29582	-0.00889406
0.901719	56	6587	6608.26	-0.261912	-0.00459855
0.904288	50	6414	6590.57	-2.20466	-0.0113069
0.906857	45	6562	6572.98	-0.135545	0.00495966
0.909426	43	6547	6555.49	-0.104984	0.00455172
0.911995	45	6555	6538.14	0.20826	0.00651287
0.914564	46	6454	6520.84	-0.831971	-0.0398647
0.917133	42	6308	6503.59	-2.46264	-0.0219458
0.919702	36	6398	6486.42	-1.10547	-0.0280535
0.922271	49	6383	6469.36	-1.08095	-0.0146196
0.92484	32	6432	6452.38	-0.254126	-0.00210553
0.927409	43	6431	6435.44	-0.055408	0.0104472
0.929978	37	6443	6418.61	0.303809	-0.0116978
0.932547	33	6382	6401.86	-0.248641	-0.00668464
0.935116	39	6304	6385.17	-1.02231	-0.0402001
0.937685	29	6388	6368.58	0.242983	0.00953736
0.940254	38	6391	6352.04	0.487385	-0.0241001
0.942823	36	6325	6335.58	-0.133014	-0.0358868
0.945392	40	6222	6319.19	-1.23212	-0.0164848
0.947961	43	6261	6302.87	-0.529191	0.010149
0.95053	40	6359	6286.67	0.90706	-0.00514711
0.953099	51	6149	6270.56	-1.55021	-0.0209912
0.955668	34	6096	6254.57	-2.03093	0.00140274
0.958237	30	6358	6238.67	1.49658	0.00422466
0.960806	31	6111	6222.88	-1.43125	0.0044528
0.963375	33	6134	6207.18	-0.934313	0.00631436
0.965944	31	6285	6191.45	1.17999	0.00370985
0.968513	33	6035	6175.77	-1.81211	0.00201039
0.971082	28	5974	6160.18	-2.4088	0.0047536
0.973651	35	6099	6144.66	-0.584716	-0.0239549
0.97622	36	6092	6129.23	-0.476931	-0.0140348
0.978789	29	6060	6113.85	-0.691733	-0.0161312
0.981358	36	6036	6098.55	-0.805115	-0.0090818
0.983927	37	6046	6083.37	-0.480551	0.0264993
0.986496	20	5925	6068.24	-1.86087	0.00167749
0.989065	30	6034	6053.18	-0.24691	-0.0162479
0.991634	29	6078	6038.23	0.510086	0.00197087
0.994203	26	5933	6023.3	-1.17235	-0.0194597
0.996772	28	5992	6008.4	-0.2118	0.000287072
0.999341	21	5883	5993.59	-1.44184	-0.00385071
1.00191	28	5906	5978.85	-0.947914	-0.0261516
1.00448	17	5979	5964.17	0.191817	-0.00900799
1.00705	25	5844	5949.54	-1.38053	-0.00910504
1.00962	30	5911	5934.97	-0.31175	-0.0214804
1.01219	22	5815	5920.45	-1.38287	0.00818498
1.01476	23	5930	5905.98	0.311878	-0.0201253
1.01732	25	5819	5891.63	-0.952183	0.000837768
1.01989	30	5743	5877.36	-1.77291	0.0170229
1.02246	20	5954	5863.11	1.17789	-0.0189305
1.02503	30	5823	5848.94	-0.339922	-0.0367542
1.0276	16	5702	5834.87	-1.75955	-0.00466327
1.03017	27	5712	5820.85	-1.44019	-0.00914797
1.03274	18	5743	5806.89	-0.843059	-0.0141078
1.03531	25	5722	5792.98	-0.938357	0.00263561
1.03788	22	5706	5779.12	-0.967984	-0.00461988
1.04045	14	5807	5765.33	0.546855	-0.0224338
1.04301	18	5648	5751.59	-1.37839	0.00488397
1.04558	16	5683	5737.93	-0.728707	-0.0467587
1.04815	12	5684	5724.3	-0.534515	0.0170697
1.05072	16	5543	5710.7	-2.25242	-0.0294398
1.05329	19	5679	5697.16	-0.240949	-0.0246454
1.05586	22	5547	5683.66	-1.83484	0.0391148
1.05843	20	5551	5670.2	-1.59995	-0.0271536
1.061	19	5691	5656.84	0.452813	0.0115044
1.06357	16	5655	5643.57	0.152024	0.017611
1.06614	12	5705	5630.37	0.98809	0.00812876
1.0687	12	5565	5617.22	-0.699993	-0.00931661
1.07127	17	5617	5604.11	0.171971	-0.0191464
1.07384	13	5519	5591.03	-0.96957	0.0114287
1.07641	13	5500	5577.98	-1.05147	-0.02922
1.07898	10	5486	5565	-1.06661	-0.0122601
1.08155	26	5569	5552.09	0.226606	-0.0192428
1.08412	19	5523	5539.22	-0.218231	-0.0342402
1.08669	14	5407	5526.38	-1.62356	0.016529
1.08926	15	5378	5513.65	-1.84979	0.014366
1.09183	13	5426	5501.04	-1.01866	-0.014647
1.09439	22	5496	5488.44	0.102043	-0.0222273
1.09696	11	5461	5475.86	-0.201118	-0.000394197
1.09953	13	5373	5463.33	-1.23237	-0.0133687
1.1021	15	5523	5450.89	0.970342	0.0107105
1.10467	11	5352	5438.5	-1.18233	-0.00101763
1.10724	10	5273	5426.12	-2.10861	-0.0304067
1.10981	10	5311	5413.8	-1.41061	-0.00699187
1.11238	15	5376	5401.53	-0.348204	0.00418022
1.11495	10	5371	5389.29	-0.24956	0.00420605
1.11752	11	5330	5377.09	-0.644999	0.00371722
1.12008	9	5382	5364.96	0.232293	0.0042955
1.12265	16	5319	5352.89	-0.464618	-0.025478
1.12522	13	5211	5340.85	-1.79873	-0.0505807
1.12779	11	5267	5328.85	-0.852193	-0.00402955
1.13036	11	5336	5316.92	0.26124	-0.00675762
1.13293	10	5267	5305.06	-0.524444	-0.0234604
1.1355	10	5213	5293.24	-1.11132	-0.0212238
1.13807	13	5334	5281.45	0.719483	0.0175945
1.14064	17	5141	5269.71	-1.7951	0.0163133
1.14321	7	5210	5258.01	-0.66513	-0.00600489
1.14577	11	5158	5246.37	-1.2304	-0.00945757
1.14834	7	5111	5234.81	-1.73177	-0.0198295
1.15091	9	5157	5223.28	-0.922932	-0.020083
1.15348	8	5108	5211.77	-1.45187	-0.00296285
1.15605	9	5143	5200.29	-0.798928	-0.0167202
1.15862	7	5116	5188.86	-1.01866	-0.0164171
1.16119	12	5083	5177.47	-1.32511	-0.00875274
1.16376	12	5323	5166.13	2.15006	-0.0388095
1.16633	10	5100	5154.83	-0.767836	-0.00367115
1.1689	7	5038	5143.59	-1.48763	-0.00685895
1.17146	7	5195	5132.42	0.868288	-0.00544791
1.17403	7	5102	5121.29	-0.270021	-0.0383793
1.1766	11	5198	5110.18	1.21807	-0.0131508
1.17917	6	5143	5099.1	0.61214	-0.0367833
1.18174	9	5018	5088.06	-0.98902	-0.0148852
1.18431	9	5115	5077.08	0.530213	0.0026965
1.18688	15	4977	5066.14	-1.26358	-0.0214345
1.18945	19	5009	5055.24	-0.653341	0.00189107
1.19202	15	5083	5044.39	0.54157	0.0105023
1.19459	8	5063	5033.61	0.413093	0.028866
1.19715	5	4904	5022.92	-1.69812	-0.0107118
1.19972	14	5022	5012.29	0.137074	0.0259231
1.20229	10	4885	5001.66	-1.66907	-0.016583
1.20486	11	4964	4991.01	-0.383421	0.0153914
1.20743	13	4875	4980.43	-1.50994	-0.0343342
1.21	9	4933	4969.9	-0.525445	-0.0180305
1.21257	7	4920	4959.42	-0.561947	0.0121908
1.21514	11	5024	4948.98	1.05842	-0.0207467
1.21771	8	4918	4938.58	-0.293442	-0.0568113
1.22028	5	4795	4928.19	-1.92344	-0.00707286
1.22284	11	4925	4917.84	0.101979	-0.00622308
1.22541	7	4998	4907.54	1.27952	0.00535105
1.22798	14	5008	4897.26	1.56491	-0.00802354
1.23055	6	4971	4887.01	1.19122	-0.0189026
1.23312	12	4824	4876.82	-0.760469	-0.0445591
1.23569	10	4835	4866.68	-0.455571	0.0108604
1.23826	8	4761	4856.58	-1.38515	-0.0259546
1.24083	6	4848	4846.5	0.0215221	-0.0397226
1.2434	6	4837	4836.48	0.00744197	-0.00629099
1.24597	10	4732	4826.49	-1.37359	-0.0315279
1.24853	7	4836	4816.51	0.280233	0.0100967
1.2511	10	4863	4806.56	0.80936	-0.0255966
1.25367	10	4792	4796.66	-0.0672633	-0.043045
1.25624	5	4834	4786.8	0.678904	0.0180945
1.25881	4	4698	4776.98	-1.15224	-0.0337495
1.26138	5	4689	4767.21	-1.1421	-0.0279897
1.26395	8	4861	4757.46	1.48512	-0.0320135
1.26652	7	4853	4747.71	1.51139	0.0146462
1.26909	7	4706	4737.99	-0.466385	-0.0117559
1.27166	5	4646	4728.33	-1.20782	-0.0161815
1.27422	6	4657	4718.71	-0.90425	-0.0136278
1.27679	12	4690	4709.12	-0.279236	-0.0160106
1.27936	5	4665	4699.56	-0.506055	-0.0164654
1.28193	10	4782	4690.03	1.32994	-0.00446041
1.2845	6	4624	4680.56	-0.831801	-0.0335828
1.28707	4	4770	4671.13	1.43151	-0.00306886
1.28964	11	4790	4661.73	1.85339	-0.0133862
1.29221	6	4673	4652.36	0.301914	0.0149613
1.29478	7	4654	4643	0.1612	-0.0158358
1.29735	3	4669	4633.69	0.516707	-0.0546838
1.29991	8	4738	4624.43	1.64992	-0.0206883
1.30248	6	4550	4615.19	-0.966418	-0.0164316
1.30505	5	4638	4605.96	0.470422	-0.0278023
1.30762	4	4612	4596.77	0.224276	-0.0478646
1.31019	6	4570	4587.62	-0.260682	-0.0223072
1.31276	11	4614	4578.5	0.522639	-0.0263067
1.31533	6	4503	4569.4	-0.989451	0.00831279
1.3179	8	4589	4560.33	0.423286	-0.034046
1.32047	5	4624	4551.32	1.06886	-0.042845
1.32304	8	4516	4542.35	-0.3921	0.00170675
1.3256	11	4479	4533.4	-0.812888	-0.0240825
1.32817	7	4499	4524.48	-0.379883	-0.00340498
1.33074	6	4511	4515.59	-0.0683015	0.019629
1.33331	4	4468	4506.75	-0.579738	0.000415161
1.33588	5	4644	4497.95	2.14316	-0.0312356
1.33845	4	4488	4489.16	-0.0173031	-0.015104
1.34102	7	4433	4480.38	-0.711644	-0.0331436
1.34359	7	4539	4471.63	1.00002	-0.0365978
1.34616	7	4382	4462.9	-1.2221	-0.0108566
1.34873	11	4551	4454.21	1.43478	0.0129219
1.35129	1	4411	4445.56	-0.520392	-0.012354
1.35386	7	4432	4436.95	-0.0743278	-0.000488001
1.35643	5	4482	4428.38	0.800874	-0.0142388
1.359	7	4405	4419.83	-0.223415	-0.0425227
1.36157	6	4517	4411.28	1.57302	-0.0228001
1.36414	6	4283	4402.77	-1.83012	-0.0198453
1.36671	8	4473	4394.3	1.17679	-0.0236627
1.36928	11	4395	4385.85	0.137959	-0.00151303
1.37185	4	4445	4377.44	1.01337	-0.0125222
1.37442	2	4470	4369.06	1.50982	-0.042234
1.37698	8	4487	4360.73	1.88508	-0.000963802
1.37955	1	4280	4352.42	-1.10696	-0.00176963
1.38212	3	4321	4344.1	-0.351364	-0.00165816
1.38469	4	4395	4335.81	0.892844	-0.0368096
1.38726	4	4287	4327.55	-0.619301	-0.035808
1.38983	6	4194	4319.29	-1.93469	-0.00876718
1.3924	7	4476	4311.07	2.46519	-0.0331552
1.39497	5	4392	4302.88	1.34472	-0.0405006
1.39754	2	4334	4294.73	0.596516	-0.0379915
1.40011	0	4323	4286.62	0.553325	-0.029993
1.40267	5	4335	4278.54	0.857568	-0.0105421
1.40524	2	4344	4270.46	1.11576	-0.0355124
1.40781	5	4234	4262.39	-0.436239	-0.0545854
1.41038	4	4261	4254.34	0.101985	-0.00787665
1.41295	5	4340	4246.34	1.42176	-0.0290424
1.41552	4	4340	4238.36	1.54287	-0.0394122
1.41809	3	4345	4230.41	1.73834	-0.0179273
1.42066	6	4332	4222.5	1.66368	0.00755164
1.42323	4	4220	4214.61	0.0829292	-0.0338924
1.4258	5	4243	4206.74	0.556621	-0.00828338
1.42836	3	4247	4198.9	0.738007	0.0095851
1.43093	9	4283	4191.1	1.40425	-0.0210511
1.4335	4	4149	4183.32	-0.532773	-0.00358395
1.43607	6	4306	4175.56	1.98788	-0.0570354
1.43864	6	4239	4167.83	1.09305	-0.0277877
1.44121	6	4329	4160.15	2.56634	-0.0237492
1.44378	7	4251	4152.48	1.51113	-0.0138364
1.44635	11	4061	4144.83	-1.31553	-0.057717
1.44892	3	4163	4137.22	0.399577	-0.0284945
1.45149	5	4192	4129.63	0.963272	-0.0432075
1.45405	3	4075	4122.09	-0.737741	-0.0479384
1.45662	2	4093	4114.57	-0.337175	-0.00158487
1.45919	6	4152	4107.04	0.697685	-0.0172782
1.46176	4	4234	4099.54	2.06649	-0.0113732
1.46433	7	4134	4092.04	0.65268	-0.0337154
1.4669	8	4199	4084.57	1.76594	-0.0331364
1.46947	5	4180	4077.13	1.59105	-0.00369279
1.47204	1	4168	4069.73	1.52216	-0.0384655
1.47461	6	4096	4062.37	0.525513	-0.0478468
1.47718	4	4061	4055.03	0.0937355	-0.0522732
1.47974	8	4114	4047.68	1.034	-0.0322854
1.48231	3	4121	4040.35	1.25634	-0.0141453
1.48488	4	4155	4033.06	1.8918	-0.0365612
1.48745	4	4131	4025.8	1.63682	-0.0267342
1.49002	7	4176	4018.56	2.43633	-0.0396214
1.49259	5	4094	4011.33	1.29207	-0.0209283
1.49516	9	4096	4004.12	1.43566	-0.0342744
1.49773	3	4096	3996.94	1.54777	-0.0267307
1.5003	5	3971	3989.8	-0.298303	-0.0271023
1.50287	8	4060	3982.69	1.21338	-0.045138
1.50543	3	4041	3975.59	1.02894	-0.00431517
1.508	7	4053	3968.5	1.32731	-0.0199492
1.51057	5	3957	3961.45	-0.0706985	-0.00353417
1.51314	4	3900	3954.41	-0.871311	-0.0316001
1.51571	2	3952	3947.4	0.073252	0.0137207
1.51828	5	4012	3940.41	1.13029	-0.0345605
1.52085	5	4004	3933.43	1.11525	-0.0206708
1.52342	2	3991	3926.46	1.02164	-0.0426664
1.52599	5	4030	3919.51	1.74052	0.00228623
1.52856	6	4052	3912.59	2.19004	-0.041432
1.53112	6	3919	3905.69	0.212638	-0.0364712
1.53369	3	3969	3898.8	1.11426	-0.0358567
1.53626	5	3955	3891.95	1.00253	-0.026252
1.53883	5	4060	3885.13	2.74439	-0.0266776
1.5414	3	3924	3878.32	0.729166	-0.0557959
1.54397	6	4020	3871.53	2.3417	-0.0354873
1.54654	8	3894	3864.76	0.468559	-0.0182507
1.54911	1	3878	3858.01	0.321042	-0.0413895
1.55168	4	4021	3851.28	2.67656	-0.0346601
1.55425	1	3940	3844.59	1.52005	0.0115807
1.55681	3	3857	3837.91	0.307456	-0.000939039
1.55938	5	3961	3831.22	2.06205	-0.0199119
1.56195	1	3769	3824.55	-0.904903	-0.0271926
1.56452	2	3861	3817.9	0.693635	-0.0236367
1.56709	3	3873	3811.28	0.991734	-0.0185884
1.56966	5	3915	3804.68	1.76317	-0.0109695
1.57223	3	3956	3798.08	2.51078	-0.0414931
1.5748	4	3828	3791.51	0.589848	-0.0486972
1.57737	2	3859	3784.97	1.19179	-0.0358157
1.57994	3	3896	3778.45	1.8833	-0.0322588
1.5825	7	3847	3771.95	1.21006	-0.0220233
1.58507	3	3721	3765.46	-0.72886	-0.0559727
1.58764	3	3856	3758.99	1.56229	-0.0425462
1.59021	5	3795	3752.55	0.689035	-0.0677506
1.59278	2	3833	3746.14	1.4029	-0.0211989
1.59535	4	3723	3739.74	-0.274328	-0.0429846
1.59792	3	3827	3733.36	1.51373	-0.039439
1.60049	4	3826	3726.99	1.60067	-0.0600566
1.60306	7	3752	3720.64	0.51198	-0.0236091
1.60563	1	3757	3714.31	0.696486	-0.0440574
1.60819	3	3700	3708	-0.131487	-0.0391601
1.61076	5	3711	3701.72	0.152284	-0.0346037
1.61333	7	3742	3695.46	0.760816	-0.0324453
1.6159	3	3750	3689.19	0.992964	0.000766108
1.61847	6	3670	3682.96	-0.213893	-0.035854
1.62104	3	3840	3676.76	2.63425	-0.0300138
1.62361	1	3796	3670.58	2.03566	-0.0364132
1.62618	5	3691	3664.41	0.437655	-0.0543386
1.62875	1	3728	3658.26	1.1422	-0.0291617
1.63132	3	3780	3652.11	2.08019	-0.0318799
1.63388	3	3762	3645.97	1.89169	0.0195149
1.63645	2	3655	3639.86	0.250454	-0.0228581
1.63902	0	3681	3633.75	0.778743	-0.0525395
1.64159	5	3743	3627.67	1.88508	-0.055065
1.64416	2	3715	3621.6	1.53231	-0.0205476
1.64673	5	3707	3615.54	1.50216	-0.0226733
1.6493	3	3626	3609.5	0.27396	-0.0241087
1.65187	2	3637	3603.49	0.555579	-0.026633
1.65444	6	3651	3597.5	0.885336	-0.0220709
1.65701	8	3665	3591.54	1.21346	-0.0125614
1.65957	2	3588	3585.58	0.0404646	-0.0111639
1.66214	3	3644	3579.64	1.06617	-0.0344104
1.66471	3	3639	3573.75	1.08164	-0.0178053
1.66728	3	3638	3567.87	1.16271	-0.0683063
1.66985	3	3737	3561.98	2.863	-0.0242643
1.67242	4	3610	3556.11	0.89694	-0.0185506
1.67499	4	3647	3550.25	1.60202	-0.0379066
1.67756	3	3587	3544.41	0.711063	-0.0615442
1.68013	1	3595	3538.59	0.940758	-0.0248843
1.6827	3	3448	3532.8	-1.44409	-0.0232618
1.68526	6	3623	3527.01	1.5947	-0.029945
1.68783	6	3483	3521.23	-0.647813	-0.0193827
1.6904	3	3615	3515.46	1.65551	-0.00493665
1.69297	3	3562	3509.73	0.87581	-0.0224522
1.69554	3	3553	3504.03	0.821526	0.000285157
1.69811	6	3488	3498.34	-0.1751	-0.0250541
1.70068	3	3403	3492.65	-1.53685	-0.0151533
1.70325	3	3562	3486.98	1.25706	-0.0317208
1.70582	3	3473	3481.33	-0.141292	-0.0462201
1.70839	9	3459	3475.7	-0.283907	-0.0372503
1.71095	0	3481	3470.07	0.185232	0.00665466
1.71352	3	3503	3464.46	0.651224	-0.072912
1.71609	6	3458	3458.88	-0.0150209	-0.0503693
1.71866	4	3514	3453.32	1.02362	-0.0523289
1.72123	4	3380	3447.74	-1.16523	-0.0244566
1.7238	4	3520	3442.2	1.31129	-0.0245737
1.72637	6	3580	3436.68	2.39525	-0.0444657
1.72894	2	3406	3431.18	-0.431381	-0.0519343
1.73151	3	3488	3425.68	1.05521	-0.0343208
1.73408	4	3503	3420.21	1.39883	-0.0176467
1.73664	4	3377	3414.75	-0.649549	-0.0491393
1.73921	4	3489	3409.28	1.34956	-0.00463949
1.74178	6	3460	3403.84	0.954718	-0.019692
1.74435	3	3457	3398.42	0.996327	-0.0362142
1.74692	4	3460	3393.01	1.13881	-0.0415666
1.74949	5	3416	3387.63	0.485399	-0.0383433
1.75206	2	3417	3382.26	0.594298	-0.0117785
1.75463	6	3421	3376.9	0.754061	-0.0276425
1.7572	3	3379	3371.55	0.128124	-0.0358289
1.75977	6	3451	3366.22	1.44324	-0.0412346
1.76233	7	3334	3360.9	-0.465831	-0.0253993
1.7649	7	3393	3355.6	0.642106	-0.0280316
1.76747	2	3339	3350.31	-0.195768	-0.049642
1.77004	3	3514	3345.06	2.84994	-0.0402154
1.77261	4	3353	3339.83	0.227461	-0.00530019
1.77518	5	3372	3334.6	0.64414	-0.0479065
1.77775	5	3270	3329.35	-1.03794	-0.0339598
1.78032	5	3382	3324.13	0.995123	-0.0388096
1.78289	4	3395	3318.93	1.3056	-0.0283022
1.78546	1	3379	3313.75	1.12257	-0.0189825
1.78802	5	3276	3308.58	-0.569216	-0.0151323
1.79059	6	3402	3303.42	1.69006	-0.0189971
1.79316	3	3371	3298.26	1.25276	-0.00862696
1.79573	5	3330	3293.12	0.639157	-0.0538811
1.7983	1	3437	3288	2.54146	0.00163968
1.80087	2	3276	3282.9	-0.120602	-0.0441957
1.80344	4	3251	3277.81	-0.470194	-0.0577971
1.80601	5	3318	3272.72	0.78607	-0.01802
1.80858	6	3330	3267.63	1.08084	-0.0485463
1.81115	1	3252	3262.56	-0.185162	-0.0286632
1.81371	6	3348	3257.52	1.56377	-0.0419099
1.81628	1	3254	3252.5	0.0262742	-0.0334704
1.81885	2	3331	3247.48	1.44704	-0.0129466
1.82142	9	3271	3242.48	0.498717	-0.029804
1.82399	2	3234	3237.48	-0.0612581	-0.0543369
1.82656	3	3252	3232.48	0.342226	-0.0206643
1.82913	3	3279	3227.53	0.898897	-0.00674098
1.8317	2	3272	3222.59	0.863746	-0.0488271
1.83427	6	3211	3217.65	-0.117284	-0.0201507
1.83684	1	3243	3212.71	0.531874	-0.0141202
1.8394	5	3222	3207.78	0.250439	0.00090048
1.84197	3	3230	3202.88	0.477154	-0.0540639
1.84454	5	3149	3197.99	-0.873035	-0.0296579
1.84711	6	3294	3193.11	1.75791	-0.05447
1.84968	4	3138	3188.24	-0.896926	-0.00872038
1.85225	5	3158	3183.39	-0.451887	-0.041333
1.85482	5	3133	3178.57	-0.814149	-0.018423
1.85739	3	3184	3173.76	0.181491	-0.0344896
1.85996	3	3171	3168.96	0.0363144	-0.0478445
1.86253	5	3236	3164.17	1.26274	-0.0321006
1.86509	2	3132	3159.39	-0.489343	-0.0210729
1.86766	5	3201	3154.6	0.820028	-0.0742053
1.87023	4	3115	3149.84	-0.624286	-0.0232246
1.8728	3	3158	3145.09	0.22973	-0.0505283
1.87537	3	3172	3140.35	0.562004	-0.00900944
1.87794	2	3146	3135.63	0.184947	-0.0345932
1.88051	5	3194	3130.91	1.11632	-0.0511099
1.88308	2	3186	3126.2	1.05942	-0.0275865
1.88565	5	3160	3121.5	0.684923	0.0163398
1.88822	4	3163	3116.81	0.82124	-0.00196439
1.89078	4	3165	3112.14	0.939561	-0.0229888
1.89335	4	3129	3107.48	0.384676	-0.0314878
1.89592	1	3234	3102.84	2.30633	-0.00865552
1.89849	5	3050	3098.21	-0.873016	-0.00887441
1.90106	6	3077	3093.6	-0.299193	-0.0510381
1.90363	2	3176	3088.98	1.54415	-0.0316956
1.9062	7	3116	3084.37	0.566625	-0.0252538
1.90877	4	3118	3079.8	0.684156	-0.0284299
1.91134	2	3044	3075.23	-0.566008	-0.00927862
1.91391	7	3047	3070.67	-0.428837	-0.0248971
1.91647	2	3055	3066.14	-0.201507	-0.00817345
1.91904	4	3071	3061.6	0.169702	-0.0374081
1.92161	1	3120	3057.07	1.12658	-0.00301989
1.92418	4	3042	3052.56	-0.191543	-0.0305477
1.92675	2	3150	3048.06	1.81639	0.0025167
1.92932	6	3031	3043.55	-0.227948	0.00766538
1.93189	1	3149	3039.05	1.95928	-0.00188784
1.93446	3	3209	3034.57	3.07917	-0.0306142
1.93703	6	3066	3030.11	0.648188	-0.00895735
1.9396	1	3076	3025.66	0.907708	-0.0183144
1.94216	3	3059	3021.2	0.683426	-0.0163619
1.94473	9	3053	3016.77	0.655615	-0.0515392
1.9473	3	2991	3012.36	-0.3905	-0.0279731
1.94987	7	3052	3007.93	0.797673	0.000261603
1.95244	4	3052	3003.55	0.876994	-0.0280246
1.95501	1	3154	2999.19	2.7566	-0.0222618
1.95758	3	2951	2994.83	-0.806827	-0.026068
1.96015	5	3029	2990.49	0.699795	-0.0307267
1.96272	9	3120	2986.13	2.39668	-0.00575804
1.96529	3	2958	2981.77	-0.437063	0.00852125
1.96785	1	2963	2977.44	-0.265219	-0.00673072
1.97042	4	2990	2973.14	0.308283	-0.00557165
1.97299	2	3022	2968.86	0.966659	0.000105649
1.97556	1	3012	2964.55	0.864537	0.018984
1.97813	0	2924	2960.25	-0.6704	-0.0020573
1.9807	7	2928	2955.96	-0.516805	-0.00539204
1.98327	1	2913	2951.68	-0.7166	-0.0299058
1.98584	3	3001	2947.39	0.978704	-0.0109012
1.98841	0	3017	2943.13	1.34494	0.0146614
1.99098	5	2973	2938.89	0.625611	-0.0443367
1.99354	2	2923	2934.65	-0.215399	-0.0231844
1.99611	3	2932	2930.4	0.0294693	-0.0224014
1.99868	1	3030	2926.18	1.88608	0.0018874
2.00125	1	2932	2921.98	0.185121	-0.0569
2.00382	2	2878	2917.78	-0.741451	-0.0116662
2.00639	4	2944	2913.58	0.560615	-0.0188524
2.00896	5	2852	2909.39	-1.07457	-0.019451
2.01153	1	3030	2905.2	2.26717	-0.0270812
2.0141	3	2884	2901.04	-0.317334	0.023069
2.01667	5	2919	2896.91	0.408915	-0.0103192
2.01923	0	2896	2892.77	0.0599435	-0.00135523
2.0218	3	2972	2888.64	1.5291	-0.0111152
2.02437	4	2909	2884.53	0.453692	-0.0205544
2.02694	5	2917	2880.42	0.677243	-0.00914408
2.02951	6	2919	2876.31	0.790103	-0.0144176
2.03208	2	2963	2872.23	1.66761	0.0102941
2.03465	2	2890	2868.16	0.406225	-0.0328759
2.03722	4	2949	2864.12	1.56305	-0.0450182
2.03979	6	2908	2860.08	0.888676	0.0071919
2.04236	2	2925	2856.03	1.27534	-0.0185792
2.04492	3	2930	2851.99	1.44125	0.0244687
2.04749	2	2866	2847.98	0.336694	0.0107553
2.05006	2	2905	2843.97	1.13231	-0.0215689
2.05263	4	2904	2839.96	1.18836	-0.000484892
2.0552	4	2806	2835.96	-0.565538	0.0174867
2.05777	7	2727	2831.96	-2.0099	-0.0444434
2.06034	2	2885	2827.97	1.06168	-0.015417
2.06291	2	2923	2824.01	1.83095	0.042778
2.06548	3	2873	2820.07	0.987487	-0.00259982
2.06805	5	2820	2816.14	0.0727544	0.0134713
2.07061	2	2850	2812.19	0.708266	-0.0121055
2.07318	7	2846	2808.25	0.707642	0.00453928
2.07575	3	2812	2804.33	0.144624	0.00278515
2.07832	3	2729	2800.42	-1.36716	-0.00595277
2.08089	2	2861	2796.53	1.20538	-0.00890658
2.08346	3	2790	2792.65	-0.0501496	-0.00435873
2.08603	2	2837	2788.77	0.905585	-0.00360929
2.0886	3	2784	2784.88	-0.0167268	-0.0181692
2.09117	2	2773	2781.01	-0.152054	-0.0116712
2.09374	5	2799	2777.14	0.413196	0.0164358
2.0963	2	2854	2773.28	1.51095	0.0121563
2.09887	7	2803	2769.43	0.634075	0.017632
2.10144	3	2747	2765.6	-0.354809	-0.000900257
2.10401	2	2763	2761.77	0.0233438	0.00423448
2.10658	2	2769	2757.97	0.209672	-0.0198419
2.10915	4	2945	2754.18	3.5163	0.00182053
2.11172	4	2695	2750.38	-1.06674	0.0487829
2.11429	3	2764	2746.58	0.331403	-0.0121784
2.11686	3	2723	2742.79	-0.379266	0.00123242
2.11943	0	2748	2739.02	0.171229	-0.0337257
2.12199	2	2800	2735.26	1.2234	0.0123036
2.12456	3	2722	2731.51	-0.182237	-0.041053
2.12713	1	2759	2727.75	0.595006	-0.0106465
2.1297	4	2745	2723.99	0.401098	-0.022295
2.13227	3	2650	2720.24	-1.36454	0.00637226
2.13484	3	2783	2716.51	1.2604	-0.00670487
2.13741	4	2805	2712.78	1.74115	0.0464995
2.13998	4	2713	2709.08	0.0752814	-0.0195634
2.14255	1	2688	2705.38	-0.335212	0.00748298
2.14512	1	2670	2701.69	-0.613323	-0.00937948
2.14768	5	2644	2698.02	-1.05054	-0.00240519
2.15025	4	2716	2694.34	0.415559	0.0146477
2.15282	2	2722	2690.66	0.600712	0.0144056
2.15539	4	2642	2687	-0.875409	-0.0339722
2.15796	3	2719	2683.36	0.683517	0.000161744
2.16053	2	2599	2679.72	-1.58336	-0.00703917
2.1631	0	2777	2676.09	1.91495	0.0114749
2.16567	4	2595	2672.47	-1.52071	-0.0133195
2.16824	2	2748	2668.85	1.50992	-0.00985244
2.17081	2	2766	2665.22	1.9162	-0.0311531
2.17337	7	2747	2661.61	1.62926	0.00209558
2.17594	2	2745	2658.01	1.6603	0.00602687
2.17851	3	2619	2654.42	-0.69206	0.0121407
2.18108	3	2628	2650.85	-0.445715	-0.0336979
2.18365	2	2583	2647.3	-1.26508	0.023733
2.18622	1	2768	2643.73	2.36195	-0.032276
2.18879	3	2623	2640.18	-0.335455	0.019838
2.19136	2	2618	2636.63	-0.364142	-0.0242579
2.19393	2	2746	2633.08	2.15484	0.0212934
2.1965	2	2610	2629.54	-0.382472	0.00563731
2.19906	2	2671	2626.01	0.870497	0.0139118
2.20163	2	2575	2622.49	-0.935803	0.0255416
2.2042	3	2625	2618.97	0.117708	0.0417525
2.20677	3	2670	2615.46	1.05552	-0.0198665
2.20934	2	2682	2611.96	1.35251	0.0018633
2.21191	1	2558	2608.46	-0.997789	-0.00793533
2.21448	3	2698	2604.99	1.7907	0.00280245
2.21705	1	2720	2601.51	2.27186	0.0260658
2.21962	3	2648	2598.04	0.970889	-0.00697032
2.22219	1	2613	2594.57	0.360464	-0.000820069
2.22475	3	2633	2591.12	0.816226	-0.0236141
2.22732	1	2544	2587.67	-0.865764	-0.00769122
2.22989	2	2634	2584.23	0.969836	0.0171579
2.23246	1	2571	2580.79	-0.193098	0.0337718
2.23503	4	2611	2577.36	0.658265	-0.0112022
2.2376	2	2588	2573.94	0.276374	0.0142707
2.24017	4	2560	2570.52	-0.207964	0.0150773
2.24274	4	2548	2567.12	-0.378778	0.0238253
2.24531	3	2539	2563.73	-0.490806	-0.0608403
2.24788	1	2554	2560.35	-0.125662	0.0397064
2.25044	7	2576	2556.99	0.374612	0.0346648
2.25301	4	2627	2553.63	1.4315	0.00410645
2.25558	1	2535	2550.27	-0.303188	0.0264638
2.25815	3	2524	2546.92	-0.456238	0.0157574
2.26072	0	2670	2543.6	2.44614	0.0250876
2.26329	1	2559	2540.27	0.370246	-0.00770535
2.26586	1	2492	2536.94	-0.900152	-0.0150032
2.26843	4	2524	2533.6	-0.191126	0.00768425
2.271	0	2555	2530.26	0.489349	-0.00826582
2.27357	2	2608	2526.94	1.58736	0.0150365
2.27613	0	2603	2523.63	1.55575	0.00607793
2.2787	1	2509	2520.32	-0.226063	0.00825647
2.28127	2	2542	2517.02	0.495494	0.0437692
2.28384	2	2530	2513.72	0.323713	-0.0261745
2.28641	1	2465	2510.42	-0.914805	0.016445
2.28898	1	2582	2507.13	1.47335	0.013184
2.29155	1	2476	2503.86	-0.55994	-0.0146426
2.29412	4	2546	2500.59	0.89986	-0.0154287
2.29669	4	2594	2497.33	1.89806	0.00991505
2.29926	3	2550	2494.07	1.10761	-0.0316286
2.30182	3	2414	2490.83	-1.56366	0.00802548
2.30439	4	2537	2487.61	0.980607	-0.00452237
2.30696	4	2579	2484.4	1.86287	0.00842976
2.30953	8	2536	2481.19	1.08846	0.026411
2.3121	4	2479	2477.99	0.0203346	0.0209283
2.31467	1	2522	2474.8	0.939882	-0.0104355
2.31724	5	2483	2471.64	0.228032	-0.0065251
2.31981	7	2441	2468.49	-0.55637	-0.0344747
2.32238	1	2413	2465.32	-1.06503	-0.00173819
2.32495	3	2493	2462.15	0.617902	-0.00997399
2.32751	2	2466	2459.01	0.140706	0.029374
2.33008	1	2462	2455.87	0.123461	-0.00208366
2.33265	2	2500	2452.72	0.945581	-0.00604718
2.33522	0	2467	2449.57	0.350834	0.00766937
2.33779	2	2481	2446.43	0.694122	-0.011908
2.34036	1	2431	2443.28	-0.249081	-0.00860516
2.34293	1	2485	2440.14	0.89995	0.00759374
2.3455	2	2538	2437	2.00485	-0.0238892
2.34807	5	2466	2433.87	0.647027	0.0288858
2.35064	2	2415	2430.74	-0.320342	-0.0157326
2.3532	2	2483	2427.62	1.1113	-0.00842454
2.35577	2	2384	2424.53	-0.830092	0.00208284
2.35834	2	2415	2421.45	-0.131205	0.00497846
2.36091	4	2433	2418.36	0.296807	0.0146035
2.36348	1	2463	2415.28	0.961635	-0.0169795
2.36605	2	2431	2412.2	0.381369	0.0232218
2.36862	2	2503	2409.13	1.87622	-0.0283285
2.37119	3	2463	2406.07	1.14705	-0.00636542
2.37376	7	2332	2403.01	-1.47049	-0.0155982
2.37633	1	2553	2399.96	3.02893	0.000958809
2.37889	3	2378	2396.91	-0.387818	0.00238213
2.38146	1	2311	2393.9	-1.72439	-5.19914e-05
2.38403	1	2359	2390.89	-0.656497	0.00672592
2.3866	1	2545	2387.86	3.11483	0.0135932
2.38917	1	2456	2384.84	1.43584	-0.00809673
2.39174	2	2453	2381.82	1.43719	0.00132416
2.39431	1	2362	2378.8	-0.345667	0.0371303
2.39688	2	2349	2375.78	-0.552643	0.00266494
2.39945	2	2382	2372.78	0.188922	0.0113979
2.40202	1	2369	2369.78	-0.0160462	0.00824383
2.40458	0	2396	2366.79	0.596778	0.0156214
2.40715	1	2349	2363.81	-0.305493	-0.0131054
2.40972	1	2362	2360.83	0.0241275	0.0212506
2.41229	3	2387	2357.84	0.596743	0.0175834
2.41486	1	2398	2354.87	0.880837	0.0125658
2.41743	0	2341	2351.9	-0.225204	0.00840373
2.42	7	2347	2348.94	-0.0400788	-0.00681771
2.42257	2	2309	2346	-0.769917	-0.00672075
2.42514	3	2452	2343.04	2.20038	0.0335624
2.42771	4	2359	2340.12	0.388784	-0.00577665
2.43027	1	2394	2337.21	1.1606	-0.0017686
2.43284	2	2407	2334.3	1.4818	0.00594095
2.43541	6	2356	2331.4	0.506795	0.0330497
2.43798	1	2388	2328.5	1.21758	0.00387626
2.44055	1	2309	2325.59	-0.345339	0.0474093
2.44312	0	2263	2322.71	-1.25524	0.0369374
2.44569	3	2289	2319.84	-0.644593	-0.0043545
2.44826	1	2365	2316.95	0.988038	-0.0163226
2.45083	1	2333	2314.06	0.392188	-0.00627997
2.4534	1	2393	2311.18	1.67269	-0.0177522
2.45596	2	2412	2308.3	2.11139	-0.00349884
2.45853	1	2259	2305.43	-0.976944	-0.00480007
2.4611	3	2248	2302.56	-1.15083	0.0353105
2.46367	3	2365	2299.7	1.34266	-0.057584
2.46624	3	2325	2296.85	0.583766	0.0243781
2.46881	2	2208	2294.01	-1.83037	0.00441869
2.47138	6	2294	2291.18	0.0588895	0.0297086
2.47395	2	2288	2288.36	-0.00750801	-0.0269099
2.47652	3	2313	2285.54	0.570963	0.0161656
2.47909	5	2370	2282.74	1.79245	0.00428407
2.48165	4	2300	2279.95	0.418128	0.0072214
2.48422	2	2369	2277.15	1.88714	0.0162746
2.48679	4	2304	2274.36	0.617401	0.0261453
2.48936	2	2426	2271.59	3.13485	0.0117456
2.49193	2	2366	2268.82	1.9979	0.0157694
2.4945	2	2338	2266.05	1.48811	0.00717063
2.49707	2	2267	2263.28	0.0781754	-0.0162504
2.49964	2	2289	2260.51	0.595554	-0.00139455
2.50221	3	2295	2257.74	0.777806	-0.0368544
2.50478	0	2339	2254.97	1.73738	-0.0181861
2.50734	2	2240	2252.22	-0.258101	0.00215586
2.50991	3	2259	2249.47	0.200592	0.018423
2.51248	3	2277	2246.71	0.634681	-0.0212308
2.51505	1	2375	2243.96	2.68887	-0.0100289
2.51762	0	2246	2241.22	0.100789	0.0107468
2.52019	0	2292	2238.5	1.11752	-0.0057817
2.52276	5	2368	2235.77	2.71724	0.0229461
2.52533	2	2281	2233.04	1.00423	0.0220087
2.5279	6	2306	2230.3	1.57641	-0.0524215
2.53047	2	2213	2227.58	-0.310027	0.0105145
2.53303	1	2228	2224.89	0.0659259	0.0063249
2.5356	0	2288	2222.2	1.37553	0.00422186
2.53817	0	2296	2219.53	1.59593	0.00600177
2.54074	3	2244	2216.84	0.573387	-0.023731
2.54331	1	2261	2214.14	0.985507	0.00842221
2.54588	0	2206	2211.44	-0.11577	-0.0030467
2.54845	1	2151	2208.75	-1.24521	0.0191267
2.55102	1	2233	2206.08	0.569724	0.00804856
2.55359	5	2290	2203.4	1.80972	0.00605278
2.55616	2	2279	2200.72	1.63977	-0.0142275
2.55872	0	2258	2198.05	1.26165	0.00603873
2.56129	0	2234	2195.4	0.81666	0.0207346
2.56386	5	2224	2192.77	0.662275	0.00309082
2.56643	4	2215	2190.12	0.528631	-0.0268495
2.569	0	2228	2187.46	0.858775	0.0135947
2.57157	2	2228	2184.83	0.914574	0.0348932
2.57414	1	2218	2182.22	0.759627	0.0106186
2.57671	3	2191	2179.61	0.243363	-0.0415146
2.57928	2	2196	2176.98	0.405794	0.017321
2.58185	1	2261	2174.37	1.82196	-0.0071122
2.58441	0	2083	2171.76	-1.94473	0.0333618
2.58698	4	2151	2169.16	-0.39154	-0.00387958
2.58955	1	2096	2166.56	-1.5412	-0.0132141
2.59212	2	2174	2163.95	0.215482	-0.0310445
2.59469	2	2165	2161.36	0.078196	0.00486256
2.59726	2	2235	2158.78	1.61219	0.00187396
2.59983	2	2183	2156.2	0.573584	0.00527287
2.6024	5	2121	2153.63	-0.708429	0.0154694
2.60497	0	2237	2151.06	1.81709	0.0334831
2.60754	0	2181	2148.49	0.696066	-0.00641265
2.6101	2	2099	2145.95	-1.0247	-0.0272623
2.61267	1	2143	2143.4	-0.00865969	0.00800136
2.61524	3	2149	2140.84	0.176096	2.58874e-05
2.61781	3	2208	2138.28	1.48374	0.00267393
2.62038	4	2173	2135.73	0.799453	0.0349454
2.62295	2	2182	2133.2	1.0448	0.0284452
2.62552	1	2105	2130.67	-0.559541	0.00659934
2.62809	2	2161	2128.16	0.706437	0.0304753
2.63066	2	2105	2125.65	-0.450109	0.0225565
2.63323	3	2121	2123.13	-0.0463267	-0.0129691
2.63579	3	2095	2120.62	-0.55968	0.0215576
2.63836	1	2171	2118.11	1.13515	-0.0107079
2.64093	2	2175	2115.61	1.27345	0.00848741
2.6435	3	2055	2113.12	-1.28213	-0.0309548
2.64607	3	2123	2110.63	0.268451	0.0445466
2.64864	1	2155	2108.14	1.00948	0.0238482
2.65121	3	2075	2105.66	-0.672997	-0.0123385
2.65378	1	2171	2103.19	1.45542	0.00351378
2.65635	0	2035	2100.71	-1.4567	0.0280514
2.65892	2	2084	2098.24	-0.311991	-0.00515876
2.66148	5	2103	2095.78	0.157499	0.00928498
2.66405	1	2080	2093.3	-0.291687	-0.00243363
2.66662	3	2080	2090.83	-0.237524	0.0112536
2.66919	3	2125	2088.39	0.794206	-0.0191
2.67176	4	1993	2085.95	-2.0821	0.035433
2.67433	4	2080	2083.51	-0.0769299	-0.00723634
2.6769	1	2173	2081.08	1.97195	0.000629059
2.67947	3	2122	2078.66	0.940938	-0.0218063
2.68204	4	2099	2076.25	0.496671	-0.00841122
2.68461	0	2118	2073.83	0.959805	-0.00975004
2.68717	1	2111	2071.41	0.861726	-0.0422897
2.68974	3	2118	2069	1.06463	0.00698309
2.69231	1	2098	2066.59	0.685646	-0.0181385
2.69488	3	2035	2064.17	-0.646707	0.0460382
2.69745	1	2134	2061.77	1.56368	0.0499038
2.70002	4	2095	2059.36	0.778558	0.0144492
2.70259	0	2019	2056.97	-0.84497	0.0227417
2.70516	1	2103	2054.57	1.05598	0.0239819
2.70773	0	2057	2052.19	0.106056	0.00134089
2.7103	0	2078	2049.81	0.618456	0.00520504
2.71286	3	2069	2047.42	0.47453	0.0217133
2.71543	2	2039	2045.02	-0.133415	0.0111251
2.718	2	2042	2042.63	-0.0139795	0.0237905
2.72057	1	2080	2040.25	0.871493	0.00526734
2.72314	1	2003	2037.89	-0.779621	-0.0175219
2.72571	4	2090	2035.53	1.19142	-0.00356453
2.72828	4	2022	2033.17	-0.24847	-0.0288716
2.73085	1	2077	2030.81	1.01348	-0.017112
2.73342	4	2035	2028.47	0.144863	0.00546634
2.73599	0	2015	2026.14	-0.248161	-0.028851
2.73855	1	2137	2023.81	2.44854	0.0240137
2.74112	0	2017	2021.48	-0.099785	-0.00707501
2.74369	2	1996	2019.15	-0.518262	-0.01833
2.74626	0	2089	2016.82	1.57931	0.0133058
2.74883	2	2034	2014.48	0.432815	0.0347385
2.7514	1	2002	2012.15	-0.226862	0.0271661
2.75397	2	2038	2009.83	0.62409	0.0156224
2.75654	5	2040	2007.5	0.719459	0.00249478
2.75911	1	2025	2005.19	0.440186	0.0199339
2.76168	4	1897	2002.88	-2.43104	0.0161774
2.76424	3	2019	2000.6	0.4096	0.00263856
2.76681	1	1964	1998.31	-0.774256	-0.0147408
2.76938	3	1973	1996.03	-0.518459	-0.0336716
2.77195	2	1967	1993.76	-0.603335	0.0454683
2.77452	2	1989	1991.48	-0.0556346	0.011974
2.77709	0	1978	1989.2	-0.251937	0.0117628
2.77966	1	1974	1986.94	-0.291174	-0.00700769
2.78223	5	2040	1984.67	1.22503	0.0174967
2.7848	1	2020	1982.4	0.836648	-0.00100687
2.78737	2	2004	1980.12	0.533421	0.0361476
2.78993	0	1943	1977.87	-0.791021	-0.00342674
2.7925	4	2004	1975.62	0.633859	-0.00219621
2.79507	0	2068	1973.37	2.08084	0.0124264
2.79764	2	2015	1971.12	0.977569	0.00790101
2.80021	2	1982	1968.87	0.294838	0.0501685
2.80278	3	1988	1966.64	0.479153	-0.0249461
2.80535	2	1956	1964.39	-0.189766	-0.00719791
2.80792	2	1951	1962.16	-0.252652	0.00632059
2.81049	0	1957	1959.94	-0.0663774	0.00355511
2.81306	1	1924	1957.72	-0.768719	-0.0171279
2.81562	2	1988	1955.5	0.728885	-0.0125548
2.81819	0	2011	1953.28	1.28716	-0.0185138
2.82076	3	1910	1951.05	-0.93934	-0.0332688
2.82333	0	2077	1948.84	2.81218	0.00760093
2.8259	1	1977	1946.62	0.683186	0.0126367
2.82847	0	2022	1944.42	1.72537	-0.00815214
2.83104	0	1919	1942.21	-0.529925	0.0198173
2.83361	0	2022	1940.01	1.82341	-0.0281196
2.83618	2	1905	1937.8	-0.751553	0.0174363
2.83875	4	1979	1935.6	0.975663	0.0337233
2.84131	1	1892	1933.39	-0.951616	-0.00773285
2.84388	0	1894	1931.2	-0.854765	0.0146696
2.84645	4	1923	1929.03	-0.137495	-0.00991824
2.84902	2	1895	1926.86	-0.731988	0.0229333
2.85159	1	1856	1924.69	-1.59433	-0.0380421
2.85416	0	1949	1922.52	0.599835	0.00801012
2.85673	2	1916	1920.37	-0.0997905	-0.0275968
2.8593	0	1974	1918.21	1.25567	0.0050068
2.86187	0	1864	1916.05	-1.2055	-0.00695612
2.86444	2	1962	1913.89	1.0862	0.00833806
2.867	3	1960	1911.73	1.09025	0.0086607
2.86957	1	1955	1909.57	1.02741	-0.000252382
2.87214	1	1890	1907.42	-0.400738	0.0188472
2.87471	0	1997	1905.29	2.05226	-0.010224
2.87728	1	1840	1903.16	-1.47242	0.0424249
2.87985	4	1900	1901.03	-0.0235297	-0.0318477
2.88242	2	1844	1898.89	-1.27821	0.019548
2.88499	4	1887	1896.75	-0.224517	0.00503399
2.88756	4	1888	1894.64	-0.152751	0.00712689
2.89013	0	1912	1892.53	0.445184	0.00871372
2.89269	4	1927	1890.44	0.83296	-0.0114713
2.89526	3	1831	1888.35	-1.34027	-0.00137182
2.89783	2	1897	1886.25	0.246705	-0.0104843
2.9004	2	1917	1884.16	0.750086	0.0137963
2.90297	0	1914	1882.08	0.729641	0.0263551
2.90554	0	1892	1880	0.275942	0.0376975
2.90811	4	1908	1877.91	0.688773	0.0236339
2.91068	2	1841	1875.82	-0.811632	0.00245505
2.91325	1	1870	1873.73	-0.0861763	0.0114062
2.91582	2	1932	1871.65	1.37311	0.00448244
2.91838	4	1913	1869.58	0.992709	0.00557299
2.92095	0	1945	1867.51	1.75707	-0.0324714
2.92352	1	1861	1865.44	-0.102873	-0.0159032
2.92609	1	1803	1863.38	-1.42205	0.0228788
2.92866	0	1835	1861.33	-0.614568	0.0202493
2.93123	4	1784	1859.26	-1.78179	0.0252326
2.9338	0	1885	1857.19	0.640425	0.00241941
2.93637	1	1889	1855.13	0.779282	0.016067
2.93894	0	1904	1853.08	1.16695	-0.000159584
2.94151	3	1825	1851.04	-0.609497	-0.0355417
2.94407	1	1873	1848.99	0.554882	0.000727693
2.94664	2	1844	1846.93	-0.0683155	0.0167586
2.94921	5	1839	1844.89	-0.137406	0.0402733
2.95178	2	1931	1842.86	2.00575	0.00861402
2.95435	1	1916	1840.83	1.71732	0.00653475
2.95692	1	1898	1838.82	1.35846	-0.0540166
2.95949	1	1788	1836.81	-1.15441	0.0131667
2.96206	1	1887	1834.8	1.20171	0.0357996
2.96463	2	1771	1832.78	-1.46799	0.0139349
2.9672	2	1766	1830.76	-1.541	-0.0267053
2.96976	3	1877	1828.74	1.11387	0.00344292
2.97233	4	1807	1826.73	-0.464207	-0.0443515
2.9749	1	1755	1824.73	-1.66453	-0.0082897
2.97747	0	1792	1822.74	-0.726129	0.00286277
2.98004	1	1819	1820.76	-0.0412466	0.00171661
2.98261	2	1869	1818.78	1.16168	-0.00272766
2.98518	1	1863	1816.78	1.07079	-0.00644723
2.98775	0	1793	1814.78	-0.514448	0.000337798
2.99032	1	1807	1812.8	-0.13636	-0.00895777
2.99289	3	1821	1810.81	0.238684	0.00409433
2.99545	2	1783	1808.83	-0.611653	-0.00369375
2.99802	1	1805	1806.84	-0.0433169	0.000244988
3.00059	1	1782	1804.87	-0.541732	0.0280456
3.00316	1	1837	1802.91	0.795426	-0.00630741
3.00573	2	1744	1800.94	-1.36355	0.024479
3.0083	0	1867	1798.98	1.5743	0.000206565
3.01087	2	1794	1797.01	-0.071094	0.00671299
3.01344	2	1804	1795.05	0.210641	0.0263286
3.01601	1	1748	1793.1	-1.0786	0.0304529
3.01858	1	1832	1791.14	0.954659	0.0083894
3.02114	2	1828	1789.19	0.907629	-0.00730454
3.02371	1	1758	1787.25	-0.697636	0.0193308
3.02628	1	1847	1785.31	1.43553	0.0159474
3.02885	0	1758	1783.37	-0.604987	0.00272946
3.03142	1	1778	1781.43	-0.0813776	-0.000782855
3.03399	1	1762	1779.5	-0.416801	-0.0191565
3.03656	0	1804	1777.56	0.622559	0.010038
3.03913	2	1815	1775.62	0.924318	-0.000296345
3.0417	1	1806	1773.69	0.760232	-0.00182606
3.04427	2	1783	1771.76	0.266125	-0.00136838
3.04683	0	1719	1769.84	-1.22619	-0.0191382
3.0494	0	1758	1767.92	-0.236684	-0.0393109
3.05197	0	1789	1766.01	0.54347	-0.0142675
3.05454	2	1735	1764.1	-0.69867	0.0226245
3.05711	0	1765	1762.18	0.0670209	-0.0277478
3.05968	0	1788	1760.27	0.655861	0.0456598
3.06225	2	1755	1758.36	-0.0802278	0.0367106
3.06482	0	1693	1756.46	-1.54231	-0.0394047
3.06739	0	1742	1754.55	-0.300779	-0.018062
3.06996	1	1652	1752.66	-2.4765	0.0152351
3.07252	1	1766	1750.77	0.362526	-0.00180345
3.07509	1	1684	1748.87	-1.58074	0.0289641
3.07766	2	1768	1746.98	0.500003	0.00402771
3.08023	3	1800	1745.09	1.29419	0.0143751
3.0828	1	1737	1743.21	-0.149048	-0.00675243
3.08537	0	1754	1741.34	0.302314	-0.0134202
3.08794	2	1739	1739.48	-0.0114836	0.0231414
3.09051	1	1702	1737.62	-0.863431	0.012246
3.09308	2	1719	1735.75	-0.404064	-0.0112377
3.09565	0	1756	1733.89	0.527667	-0.00222178
3.09821	1	1708	1732.03	-0.581492	-0.0429156
3.10078	0	1665	1730.18	-1.59737	-0.00274616
3.10335	0	1790	1728.33	1.45772	0.000235614
3.10592	1	1663	1726.47	-1.55643	-0.0311292
3.10849	4	1766	1724.62	0.984747	0.0168631
3.11106	1	1744	1722.76	0.508568	0.00784133
3.11363	2	1676	1720.91	-1.09702	-0.0237393
3.1162	1	1674	1719.08	-1.10182	-0.00416376
3.11877	2	1717	1717.26	-0.00623657	0.0251402
3.12134	1	1658	1715.43	-1.41045	-0.0310125
3.1239	0	1651	1713.61	-1.54078	-0.0226674
3.12647	1	1697	1711.78	-0.358853	-0.023174
3.12904	2	1649	1709.96	-1.50127	0.00166306
3.13161	2	1695	1708.14	-0.319117	-0.000778073
3.13418	1	1735	1706.31	0.688706	0.0309667
3.13675	2	1720	1704.5	0.373771	-0.0105388
3.13932	2	1686	1702.69	-0.406554	-0.0213692
3.14189	1	1771	1700.89	1.66603	0.0482874
3.14446	4	1682	1699.08	-0.416577	0.0076055
3.14703	3	1647	1697.29	-1.23915	-0.0292075
3.14959	1	1723	1695.49	0.662706	0.00951381
3.15216	5	1701	1693.7	0.176882	0.0204701
3.15473	1	1719	1691.93	0.652854	-0.0175237
3.1573	2	1752	1690.15	1.47761	-0.007718
3.15987	2	1700	1688.38	0.281829	0.0104373
3.16244	2	1703	1686.61	0.397077	-0.00185818
3.16501	2	1590	1684.84	-2.37838	-0.00481499
3.16758	2	1670	1683.07	-0.319708	0.0352037
3.17015	1	1782	1681.3	2.38557	0.0106695
3.17272	2	1717	1679.53	0.904285	-0.00676578
3.17528	1	1706	1677.77	0.683576	-0.002092
3.17785	0	1692	1676	0.388967	-0.017041
3.18042	2	1680	1674.24	0.140622	0.0232397
3.18299	1	1684	1672.48	0.280845	-0.0231844
3.18556	1	1691	1670.71	0.493473	0.0299861
3.18813	1	1632	1668.94	-0.914506	0.00365564
3.1907	1	1623	1667.19	-1.09686	-0.0156658
3.19327	2	1625	1665.43	-1.003	-0.0381346
3.19584	0	1675	1663.68	0.276653	-0.0124191
3.19841	0	1651	1661.93	-0.268875	0.0274362
3.20097	0	1627	1660.18	-0.822578	0.03227
3.20354	2	1654	1658.43	-0.109027	-0.0153786
3.20611	1	1653	1656.68	-0.0905504	0.0206713
3.20868	4	1624	1654.93	-0.767489	0.0013431
3.21125	2	1681	1653.19	0.678377	0.00155401
3.21382	2	1673	1651.45	0.5268	-0.0160034
3.21639	3	1642	1649.73	-0.190786	0.0129221
3.21896	0	1654	1648.02	0.147054	0.01897
3.22153	0	1639	1646.3	-0.180401	0.00165296
3.2241	2	1645	1644.59	0.0100224	-0.0302466
3.22666	1	1588	1642.88	-1.37717	0.0034573
3.22923	1	1594	1641.15	-1.18104	-0.0261378
3.2318	2	1663	1639.43	0.577893	0.0150218
3.23437	0	1621	1637.72	-0.415353	-0.00430787
3.23694	2	1648	1636.01	0.295328	0.0144656
3.23951	1	1615	1634.31	-0.480383	-0.013137
3.24208	1	1654	1632.6	0.526225	-0.00473092
3.24465	2	1574	1630.89	-1.43404	-0.00656076
3.24722	1	1689	1629.2	1.45519	-0.0163734
3.24979	2	1651	1627.5	0.578451	-0.0160358
3.25235	2	1623	1625.8	-0.0695731	0.0148474
3.25492	1	1697	1624.11	1.76933	-0.00280373
3.25749	3	1613	1622.43	-0.234693	-0.0145072
3.26006	2	1560	1620.75	-1.53799	0.0121952
3.26263	1	1658	1619.06	0.956206	-0.0156602
3.2652	2	1572	1617.39	-1.1448	-0.0178809
3.26777	0	1676	1615.72	1.47237	0.0418898
3.27034	0	1552	1614.05	-1.57509	-0.01981
3.27291	3	1555	1612.38	-1.45513	-0.00596064
3.27548	3	1577	1610.71	-0.848839	0.00162309
3.27804	1	1558	1609.03	-1.29279	-0.008284
3.28061	0	1690	1607.36	2.01023	-0.00451154
3.28318	1	1590	1605.71	-0.394001	-0.025393
3.28575	1	1596	1604.06	-0.201732	-0.019997
3.28832	2	1633	1602.4	0.75733	-0.0102136
3.29089	2	1589	1600.73	-0.294306	0.00142762
3.29346	2	1617	1599.07	0.445807	-0.0109935
3.29603	2	1616	1597.42	0.462145	-0.0153392
3.2986	1	1544	1595.78	-1.31773	0.0173854
3.30117	0	1599	1594.14	0.121565	-0.0239337
3.30373	0	1590	1592.5	-0.0627544	0.0218451
3.3063	1	1571	1590.86	-0.501178	-0.0244048
3.30887	1	1556	1589.22	-0.84216	0.0352628
3.31144	4	1588	1587.57	0.0107674	-0.0286016
3.31401	1	1586	1585.93	0.00184218	-0.0397957
3.31658	2	1538	1584.29	-1.18032	0.00723156
3.31915	0	1609	1582.67	0.656475	0.0211121
3.32172	0	1554	1581.05	-0.68624	0.0185485
3.32429	3	1656	1579.43	1.88156	-0.019765
3.32686	0	1614	1577.81	0.900862	-0.0369551
3.32942	0	1565	1576.18	-0.282523	0.0182121
3.33199	1	1593	1574.56	0.462068	-0.00982028
3.33456	0	1544	1572.94	-0.736623	-6.91653e-05
3.33713	0	1530	1571.32	-1.0564	-0.0191597
3.3397	3	1513	1569.7	-1.45771	-0.00310225
3.34227	2	1599	1568.08	0.773136	-0.0411621
3.34484	0	1585	1566.46	0.465576	0.0369807
3.34741	0	1534	1564.86	-0.787875	0.0181407
3.34998	0	1516	1563.27	-1.21396	-0.0091759
3.35255	2	1613	1561.67	1.27812	-0.0252972
3.35511	3	1488	1560.06	-1.86808	0.00672708
3.35768	0	1502	1558.45	-1.45662	-0.011498
3.36025	1	1517	1556.85	-1.02324	-0.00501125
3.36282	1	1628	1555.27	1.80247	-0.0226319
3.36539	3	1612	1553.69	1.45231	0.0033184
3.36796	1	1527	1552.1	-0.642302	0.00300375
3.37053	3	1472	1550.51	-2.04637	0.0235518
3.3731	0	1553	1548.94	0.103097	0.0262744
3.37567	2	1558	1547.37	0.269395	-0.00117102
3.37824	1	1575	1545.8	0.735797	0.0377073
3.3808	1	1526	1544.23	-0.466672	-0.0482302
3.38337	3	1489	1542.66	-1.39055	-0.00988471
3.38594	1	1561	1541.09	0.50389	0.00781619
3.38851	0	1530	1539.52	-0.243471	-0.0189309
3.39108	1	1533	1537.97	-0.126811	0.00785052
3.39365	1	1587	1536.41	1.26987	-0.0109007
3.39622	0	1467	1534.85	-1.77143	-0.00405163
3.39879	1	1558	1533.28	0.626181	0.00617824
3.40136	0	1509	1531.73	-0.58501	0.00728406
3.40393	0	1490	1530.17	-1.04054	-0.0105655
3.40649	0	1561	1528.61	0.819884	-0.0201059
3.40906	1	1495	1527.05	-0.828918	-0.000251301
3.41163	2	1482	1525.49	-1.12975	0.00331709
3.4142	1	1464	1523.93	-1.56639	-0.0253125
3.41677	3	1549	1522.38	0.676333	-0.0185933
3.41934	4	1521	1520.84	0.00408466	0.0138214
3.42191	1	1479	1519.3	-1.04802	0.011187
3.42448	1	1525	1517.77	0.185028	-0.0268274
3.42705	2	1476	1516.26	-1.04797	0.0236295
3.42962	1	1521	1514.75	0.160332	-0.0319581
3.43218	0	1545	1513.22	0.808506	-0.0181847
3.43475	1	1468	1511.7	-1.14049	0.0125144
3.43732	0	1470	1510.18	-1.04791	-0.013045
3.43989	0	1435	1508.65	-1.94426	-0.0522754
3.44246	2	1477	1507.12	-0.783854	0.0456315
3.44503	0	1570	1505.6	1.6253	0.0163145
3.4476	1	1459	1504.07	-1.18002	0.0120764
3.45017	0	1576	1502.55	1.85006	0.0077149
3.45274	2	1508	1501.04	0.179212	-0.000817614
3.45531	0	1530	1499.52	0.779117	0.00276131
3.45787	1	1518	1498.01	0.513076	-0.0093863
3.46044	2	1480	1496.5	-0.428919	-0.00535247
3.46301	0	1425	1495	-1.85423	0.0168737
3.46558	4	1564	1493.49	1.78298	-0.00779584
3.46815	1	1523	1491.99	0.794606	-0.00943386
3.47072	2	1473	1490.49	-0.455754	0.00690396
3.47329	0	1532	1489	1.09852	0.058128
3.47586	4	1550	1487.52	1.5869	-0.0233144
3.47843	0	1452	1486.04	-0.893313	-0.0123193
3.481	4	1476	1484.55	-0.22259	-0.0195734
3.48356	2	1517	1483.07	0.871072	0.00726689
3.48613	1	1418	1481.6	-1.68891	-0.021466
3.4887	1	1478	1480.13	-0.05529	-0.00439921
3.49127	1	1467	1478.66	-0.304546	-0.00664552
3.49384	3	1429	1477.2	-1.27494	-0.0336817
3.49641	2	1431	1475.72	-1.18221	-0.00200986
3.49898	1	1441	1474.25	-0.875836	0.0361691
3.50155	1	1462	1472.78	-0.28201	-0.0527996
3.50412	1	1456	1471.33	-0.401693	-0.00537751
3.50669	0	1519	1469.87	1.26064	-0.000715803
3.50925	2	1462	1468.4	-0.167458	-0.0146943
3.51182	1	1483	1466.94	0.417052	-0.0312934
3.51439	1	1428	1465.47	-0.991645	0.00490449
3.51696	0	1469	1464.01	0.130155	-0.0394001
3.51953	4	1497	1462.56	0.890205	-0.0170938
3.5221	2	1440	1461.1	-0.556075	0.0146521
3.52467	1	1488	1459.64	0.735141	-0.0107525
3.52724	2	1431	1458.2	-0.718926	-0.00284911
3.52981	0	1395	1456.76	-1.65367	0.0038505
3.53238	4	1398	1455.32	-1.53315	0.021343
3.53494	3	1388	1453.88	-1.76842	-0.0376552
3.53751	1	1476	1452.44	0.613222	-0.0333824
3.54008	0	1459	1451.01	0.209278	0.00261409
3.54265	3	1520	1449.59	1.80599	0.0038306
3.54522	1	1465	1448.17	0.439816	-0.0194548
3.54779	2	1438	1446.73	-0.230183	0.0026011
3.55036	1	1392	1445.3	-1.42854	-0.00997115
3.55293	1	1510	1443.88	1.70166	-0.0181273
3.5555	1	1490	1442.45	1.23179	-0.00671535
3.55807	3	1416	1441.03	-0.665159	-0.0136364
3.56063	1	1443	1439.6	0.0893768	-0.0176481
3.5632	2	1445	1438.18	0.179407	-0.0173973
3.56577	1	1431	1436.77	-0.152418	0.00803716
3.56834	4	1402	1435.36	-0.89083	-0.0413596
3.57091	0	1484	1433.94	1.29941	0.0103322
3.57348	0	1412	1432.53	-0.546397	-0.00977125
3.57605	2	1436	1431.13	0.128495	-0.0144899
3.57862	0	1463	1429.73	0.869807	-0.0165803
3.58119	1	1417	1428.31	-0.300562	0.0454985
3.58376	2	1402	1426.9	-0.665101	0.0194315
3.58632	1	1390	1425.5	-0.952096	0.0185911
3.58889	2	1422	1424.09	-0.0553355	-0.0183331
3.59146	3	1508	1422.69	2.19695	0.0160766
3.59403	2	1376	1421.29	-1.22091	-0.0162966
3.5966	1	1461	1419.89	1.07543	0.0276761
3.59917	1	1405	1418.51	-0.360408	0.0180262
3.60174	2	1411	1417.13	-0.163178	-0.017129
3.60431	1	1474	1415.74	1.51737	0.0182743
3.60688	1	1401	1414.35	-0.35677	0.00411975
3.60945	1	1401	1412.97	-0.319761	0.0170133
3.61201	1	1355	1411.59	-1.53724	-0.00461154
3.61458	0	1429	1410.2	0.49728	0.000718835
3.61715	4	1406	1408.82	-0.0751499	-0.0249778
3.61972	0	1408	1407.44	0.0150362	0.0168748
3.62229	0	1436	1406.05	0.790339	0.031969
3.62486	0	1450	1404.68	1.1902	-0.00367368
3.62743	1	1368	1403.31	-0.954744	0.0525329
3.63	1	1381	1401.93	-0.563263	0.015395
3.63257	1	1467	1400.55	1.73496	-0.0166859
3.63514	0	1377	1399.17	-0.59746	-0.0267497
3.6377	2	1363	1397.8	-0.94259	0.0396281
3.64027	1	1377	1396.43	-0.523642	-0.0534793
3.64284	3	1377	1395.06	-0.486706	-0.00824579
3.64541	1	1417	1393.69	0.619109	0.015416
3.64798	1	1379	1392.34	-0.359125	-0.00212054
3.65055	1	1386	1390.98	-0.133891	-0.00323006
3.65312	0	1371	1389.64	-0.503341	0.0260588
3.65569	4	1411	1388.28	0.604754	-0.0742943
3.65826	0	1322	1386.93	-1.78579	0.0445078
3.66083	0	1392	1385.57	0.172262	0.0281429
3.66339	2	1409	1384.23	0.659902	0.0303877
3.66596	0	1410	1382.89	0.721916	0.0177908
3.66853	3	1333	1381.54	-1.32947	-0.0175134
3.6711	0	1313	1380.19	-1.85434	0.0273979
3.67367	0	1357	1378.85	-0.593119	-0.000600618
3.67624	2	1369	1377.51	-0.230043	-0.00854464
3.67881	2	1377	1376.18	0.0221522	0.00548994
3.68138	1	1405	1374.83	0.804814	-0.0168644
3.68395	0	1375	1373.49	0.0406001	0.00695605
3.68652	2	1381	1372.17	0.237648	-0.0442732
3.68908	3	1404	1370.84	0.884901	0.00545265
3.69165	2	1385	1369.51	0.416236	0.021011
3.69422	2	1408	1368.18	1.06122	-0.0107288
3.69679	0	1342	1366.86	-0.678743	0.0385598
3.69936	0	1331	1365.56	-0.947168	0.00709812
3.70193	0	1419	1364.24	1.45356	-0.0281864
3.7045	1	1369	1362.93	0.164122	-0.00781233
3.70707	0	1396	1361.6	0.920666	-0.0472733
3.70964	1	1386	1360.27	0.691032	0.054955
3.71221	0	1336	1358.95	-0.627923	-0.032518
3.71477	1	1322	1357.63	-0.979985	0.0329041
3.71734	1	1370	1356.31	0.369774	0.00566811
3.71991	2	1347	1355	-0.217888	-0.0373521
3.72248	1	1369	1353.68	0.414006	-0.026205
3.72505	0	1409	1352.37	1.50859	0.0327944
3.72762	4	1357	1351.07	0.160972	0.0169941
3.73019	0	1337	1349.77	-0.349285	0.0159159
3.73276	1	1358	1348.47	0.258719	0.0196453
3.73533	3	1362	1347.17	0.401762	0.0352665
3.7379	3	1390	1345.89	1.18324	0.0166459
3.74046	1	1381	1344.59	0.979856	-0.0192264
3.74303	1	1348	1343.3	0.128035	0.00976168
3.7456	0	1300	1342.03	-1.16557	0.00211712
3.74817	1	1374	1340.75	0.897065	0.0290853
3.75074	1	1300	1339.46	-1.09449	-0.0381898
3.75331	1	1341	1338.17	0.0772197	-0.0159324
3.75588	1	1387	1336.88	1.34573	0.038358
3.75845	3	1358	1335.6	0.607933	0.0613939
3.76102	0	1308	1334.31	-0.7276	0.0216327
3.76359	2	1320	1333.03	-0.35873	0.0279607
3.76615	0	1249	1331.76	-2.34181	-0.0167243
3.76872	0	1335	1330.49	0.123391	0.0249483
3.77129	1	1322	1329.22	-0.198502	0.00264147
3.77386	1	1327	1327.94	-0.0259267	-0.0162696
3.77643	1	1337	1326.66	0.28267	-0.0162608
3.779	2	1359	1325.39	0.91179	-0.0257365
3.78157	1	1306	1324.12	-0.501311	-0.00631751
3.78414	0	1327	1322.85	0.113958	-0.00549278
3.78671	2	1344	1321.59	0.611367	0.037546
3.78928	2	1381	1320.33	1.63263	-0.0333505
3.79184	2	1319	1319.06	-0.00173435	-0.0087806
3.79441	1	1224	1317.8	-2.68112	-0.00220423
3.79698	0	1309	1316.55	-0.208686	-0.0326048
3.79955	2	1282	1315.3	-0.930137	-0.0272701
3.80212	1	1310	1314.06	-0.112047	0.030651
3.80469	1	1286	1312.8	-0.747311	0.000326802
3.80726	0	1310	1311.55	-0.0427284	0.0304371
3.80983	2	1273	1310.3	-1.04545	-0.0139374
3.8124	2	1294	1309.05	-0.418475	0.0116839
3.81497	2	1308	1307.8	0.00546116	-0.0211626
3.81753	1	1256	1306.56	-1.42651	0.00703788
3.8201	0	1285	1305.32	-0.56685	0.00299232
3.82267	0	1241	1304.09	-1.79086	-0.0305228
3.82524	0	1292	1302.85	-0.301994	-0.0112722
3.82781	1	1346	1301.61	1.20982	0.00449779
3.83038	1	1294	1300.37	-0.17704	-0.00983669
3.83295	3	1313	1299.12	0.382981	-0.00269823
3.83552	1	1307	1297.88	0.252218	0.0123914
3.83809	0	1290	1296.65	-0.18507	-0.0177881
3.84066	1	1311	1295.42	0.430192	-0.0534142
3.84322	0	1296	1294.21	0.0498556	-0.0376661
3.84579	0	1272	1292.98	-0.58814	-0.0347401
3.84836	0	1293	1291.75	0.0348847	-0.0116589
3.85093	0	1334	1290.52	1.19054	0.00543337
3.8535	1	1306	1289.28	0.462534	-0.017848
3.85607	4	1262	1288.05	-0.733378	-0.006531
3.85864	0	1308	1286.82	0.585562	-0.047115
3.86121	1	1317	1285.6	0.865339	-0.00248877
3.86378	0	1237	1284.39	-1.34742	-0.0307596
3.86635	0	1297	1283.19	0.383546	0.019171
3.86891	1	1299	1281.97	0.472442	-0.0430799
3.87148	1	1270	1280.76	-0.301841	-0.0325612
3.87405	1	1255	1279.54	-0.692648	-0.00316286
3.87662	1	1279	1278.32	0.0189268	-0.0770688
3.87919	1	1321	1277.11	1.20744	-0.0256997
3.88176	0	1323	1275.91	1.29465	-0.000157072
3.88433	1	1314	1274.71	1.08399	-0.0207034
3.8869	2	1327	1273.5	1.46852	-0.000892509
3.88947	2	1296	1272.3	0.658318	-0.0154659
3.89204	1	1270	1271.1	-0.0307667	0.00380015
3.8946	2	1266	1269.9	-0.109665	-0.0138748
3.89717	3	1291	1268.72	0.620199	0.0318009
3.89974	2	1184	1267.53	-2.4275	-0.00696298
3.90231	2	1332	1266.34	1.79902	-0.00839309
3.90488	0	1272	1265.17	0.191639	-0.0311083
3.90745	2	1260	1263.99	-0.112488	-0.0181993
3.91002	0	1277	1262.82	0.396841	0.0112837
3.91259	1	1282	1261.64	0.568717	0
3.91516	1	1201	1260.45	-1.71559	0
3.91773	0	1263	1259.27	0.104863	0
3.92029	0	1235	1258.09	-0.657002	0
3.92286	0	1252	1256.91	-0.138735	0
3.92543	1	1282	1255.73	0.733771	0
3.928	1	1304	1254.54	1.36962	0
3.93057	1	1311	1253.36	1.59204	0
3.93314	0	1171	1252.18	-2.37216	0
3.93571	0	1221	1251	-0.858577	0
3.93828	1	1210	1249.83	-1.14503	0
3.94085	1	1266	1248.66	0.487439	0
3.94342	1	1218	1247.48	-0.844678	0
3.94598	0	1214	1246.31	-0.927198	0
3.94855	2	1247	1245.14	0.0526854	0
3.95112	0	1251	1243.98	0.198591	0
3.95369	2	1224	1242.81	-0.537639	0
3.95626	0	1212	1241.65	-0.851622	0
3.95883	0	1161	1240.49	-2.33288	0
3.9614	1	1243	1239.33	0.104034	0
3.96397	3	1266	1238.18	0.781958	0
3.96654	4	1215	1237.01	-0.63158	0
3.96911	0	1305	1235.86	1.91405	0
3.97167	0	1233	1234.71	-0.0487112	0
3.97424	1	1241	1233.58	0.210519	0
3.97681	0	1223	1232.45	-0.270251	0
3.97938	2	1251	1231.3	0.556976	0
3.98195	1	1229	1230.15	-0.0328148	0
3.98452	2	1272	1229	1.2056	0
3.98709	1	1218	1227.86	-0.282505	0
3.98966	0	1168	1226.72	-1.71825	0
3.99223	1	1203	1225.59	-0.651285	0
3.9948	2	1272	1224.46	1.33301	0
3.99736	0	1191	1223.32	-0.936501	0
3.99993	1	1222	1222.18	-0.00514721	0
4.0025	2	1232	1221.05	0.311962	0
4.00507	2	1163	1219.92	-1.66907	0
4.00764	1	1218	1218.79	-0.0225044	0
4.01021	0	1227	1217.66	0.266656	0
4.01278	2	1199	1216.54	-0.506591	0
4.01535	0	1258	1215.42	1.20044	0
4.01792	1	1181	1214.3	-0.968867	0
4.02049	1	1241	1213.17	0.789933	0
4.02305	1	1200	1212.05	-0.34789	0
4.02562	1	1196	1210.93	-0.431629	0
4.02819	2	1188	1209.81	-0.632696	0
4.03076	2	1261	1208.69	1.47308	0
4.03333	2	1175	1207.57	-0.950277	0
4.0359	0	1190	1206.46	-0.477239	0
4.03847	2	1164	1205.36	-1.21226	0
4.04104	0	1203	1204.26	-0.0362893	0
4.04361	1	1188	1203.15	-0.439586	0
4.04618	1	1193	1202.04	-0.261827	0
4.04874	0	1246	1200.94	1.27662	0
4.05131	0	1219	1199.83	0.549142	0
4.05388	2	1113	1198.72	-2.56948	0
4.05645	1	1207	1197.62	0.270132	0
4.05902	1	1221	1196.5	0.701044	0
4.06159	1	1193	1195.4	-0.0694963	0
4.06416	0	1143	1194.3	-1.51753	0
4.06673	0	1208	1193.21	0.425595	0
4.0693	1	1205	1192.11	0.371277	0
4.07187	1	1208	1191.01	0.488744	0
4.07443	1	1149	1189.91	-1.2069	0
4.077	0	1189	1188.81	0.00548012	0
4.07957	1	1190	1187.72	0.0661337	0
4.08214	2	1173	1186.63	-0.397931	0
4.08471	1	1155	1185.54	-0.898514	0
4.08728	1	1216	1184.44	0.904938	0
4.08985	2	1179	1183.36	-0.127006	0
4.09242	1	1186	1182.28	0.107962	0
4.09499	1	1185	1181.2	0.110379	0
4.09756	3	1161	1180.12	-0.561244	0
4.10012	4	1225	1179.05	1.31287	0
4.10269	0	1162	1177.97	-0.468552	0
4.10526	0	1137	1176.9	-1.18339	0
4.10783	1	1208	1175.85	0.924981	0
4.1104	0	1215	1174.79	1.1535	0
4.11297	1	1149	1173.72	-0.729132	0
4.11554	2	1169	1172.64	-0.106441	0
4.11811	2	1121	1171.56	-1.51024	0
4.12068	3	1155	1170.49	-0.455803	0
4.12325	1	1189	1169.43	0.56767	0
4.12581	2	1186	1168.37	0.511983	0
4.12838	1	1176	1167.32	0.253172	0
4.13095	0	1160	1166.27	-0.183994	0
4.13352	0	1187	1165.21	0.63241	0
4.13609	2	1148	1164.16	-0.47688	0
4.13866	1	1152	1163.1	-0.326932	0
4.14123	0	1145	1162.03	-0.503265	0
4.1438	0	1175	1160.97	0.409287	0
4.14637	0	1135	1159.92	-0.739659	0
4.14894	2	1200	1158.86	1.18756	0
4.1515	1	1186	1157.8	0.818871	0
4.15407	0	1115	1156.74	-1.24991	0
4.15664	0	1125	1155.68	-0.914783	0
4.15921	1	1147	1154.64	-0.225496	0
4.16178	0	1101	1153.59	-1.5848	0
4.16435	1	1149	1152.53	-0.104119	0
4.16692	0	1085	1151.48	-2.01817	0
4.16949	1	1098	1150.43	-1.58217	0
4.17206	4	1113	1149.38	-1.09042	0
4.17463	2	1206	1148.33	1.66062	0
4.17719	1	1128	1147.28	-0.57416	0
4.17976	1	1101	1146.25	-1.36386	0
4.18233	0	1129	1145.24	-0.483223	0
4.1849	0	1262	1144.21	3.31575	0
4.18747	0	1117	1143.18	-0.783237	0
4.19004	1	1135	1142.14	-0.211952	0
4.19261	0	1173	1141.1	0.931416	0
4.19518	0	1067	1140.06	-2.2366	0
4.19775	3	1122	1139.02	-0.50819	0
4.20032	1	1184	1137.99	1.33718	0
4.20288	1	1126	1136.95	-0.326345	0
4.20545	2	1187	1135.93	1.48244	0
4.20802	0	1131	1134.91	-0.116261	0
4.21059	1	1125	1133.89	-0.264994	0
4.21316	0	1127	1132.87	-0.174872	0
4.21573	1	1169	1131.85	1.08651	0
4.2183	1	1141	1130.83	0.301129	0
4.22087	2	1102	1129.81	-0.8376	0
4.22344	1	1149	1128.78	0.596431	0
4.22601	0	1154	1127.77	0.772268	0
4.22857	2	1131	1126.76	0.126225	0
4.23114	0	1163	1125.75	1.09236	0
4.23371	1	1060	1124.73	-1.98824	0
4.23628	0	1136	1123.72	0.364314	0
4.23885	1	1145	1122.71	0.658673	0
4.24142	2	1124	1121.7	0.0686083	0
4.24399	0	1171	1120.69	1.47026	0
4.24656	1	1129	1119.68	0.277483	0
4.24913	2	1168	1118.67	1.44327	0
4.2517	0	1197	1117.67	2.29285	0
4.25426	1	1126	1116.67	0.278158	0
4.25683	2	1075	1115.67	-1.24038	0
4.2594	0	1082	1114.67	-0.99321	0
4.26197	3	1123	1113.67	0.278479	0
4.26454	1	1100	1112.67	-0.382138	0
4.26711	3	1113	1111.68	0.0395904	0
4.26968	0	1168	1110.69	1.67695	0
4.27225	2	1107	1109.7	-0.0812919	0
4.27482	1	1129	1108.72	0.603453	0
4.27739	0	1036	1107.74	-2.22886	0
4.27995	0	1105	1106.75	-0.0527184	0
4.28252	2	1027	1105.77	-2.45795	0
4.28509	0	1140	1104.78	1.04311	0
4.28766	1	1060	1103.79	-1.34486	0
4.29023	0	1073	1102.8	-0.909699	0
4.2928	0	1118	1101.82	0.484046	0
4.29537	1	1055	1100.83	-1.41094	0
4.29794	1	1119	1099.84	0.572702	0
4.30051	1	1110	1098.85	0.334595	0
4.30308	1	1084	1097.87	-0.421164	0
4.30564	0	1081	1096.89	-0.483198	0
4.30821	4	1074	1095.91	-0.668546	0
4.31078	0	1086	1094.93	-0.271096	0
4.31335	1	1097	1093.95	0.0919517	0
4.31592	0	1088	1092.99	-0.151226	0
4.31849	1	1018	1092.03	-2.32016	0
4.32106	1	1067	1091.06	-0.736418	0
4.32363	0	1114	1090.08	0.716634	0
4.3262	1	1087	1089.11	-0.0639311	0
4.32877	0	1053	1088.14	-1.08289	0
4.33133	1	1074	1087.17	-0.401862	0
4.3339	0	1107	1086.2	0.625163	0
4.33647	2	1060	1085.23	-0.774963	0
4.33904	1	1112	1084.26	0.831776	0
4.34161	0	1061	1083.3	-0.684494	0
4.34418	0	1084	1082.33	0.0505979	0
4.34675	2	1081	1081.38	-0.0115356	0
4.34932	1	1043	1080.42	-1.15863	0
4.35189	0	1065	1079.45	-0.442862	0
4.35446	1	1102	1078.49	0.708074	0
4.35702	1	1028	1077.54	-1.54525	0
4.35959	1	1085	1076.59	0.255371	0
4.36216	0	1088	1075.63	0.374987	0
4.36473	1	1045	1074.68	-0.918109	0
4.3673	1	1068	1073.73	-0.175327	0
4.36987	1	1145	1072.78	2.13437	0
4.37244	0	1083	1071.82	0.339578	0
4.37501	4	1110	1070.88	1.17426	0
4.37758	1	1072	1069.93	0.0631428	0
4.38015	1	1091	1068.98	0.666539	0
4.38271	1	1074	1068.05	0.181612	0
4.38528	0	1079	1067.12	0.361609	0
4.38785	0	1074	1066.19	0.238453	0
4.39042	0	1029	1065.25	-1.12998	0
4.39299	0	1058	1064.31	-0.193894	0
4.39556	2	998	1063.36	-2.06898	0
4.39813	0	1059	1062.42	-0.104964	0
4.4007	2	1071	1061.47	0.291198	0
4.40327	0	1040	1060.53	-0.63673	0
4.40584	0	978	1059.6	-2.60931	0
4.4084	2	1070	1058.67	0.346393	0
4.41097	1	1093	1057.74	1.06655	0
4.41354	2	1047	1056.8	-0.302918	0
4.41611	2	1019	1055.87	-1.15505	0
4.41868	1	1025	1054.95	-0.935422	0
4.42125	1	1079	1054.03	0.760249	0
4.42382	0	1063	1053.11	0.303269	0
4.42639	0	1092	1052.2	1.20453	0
4.42896	0	1061	1051.28	0.298533	0
4.43153	0	1099	1050.35	1.46746	0
4.43409	0	996	1049.42	-1.69279	0
4.43666	3	1100	1048.49	1.55295	0
4.43923	1	1040	1047.57	-0.234621	0
4.4418	1	1054	1046.64	0.226767	0
4.44437	1	1046	1045.72	0.00856404	0
4.44694	3	1056	1044.82	0.344125	0
4.44951	2	1076	1043.91	0.978418	0
4.45208	1	1029	1042.99	-0.436215	0
4.45465	0	1087	1042.09	1.36217	0
4.45722	1	1059	1041.19	0.547144	0
4.45978	0	1042	1040.29	0.0528404	0
4.46235	0	1043	1039.38	0.111946	0
4.46492	1	1025	1038.47	-0.420853	0
4.46749	1	1072	1037.56	1.05177	0
4.47006	1	977	1036.65	-1.90837	0
4.47263	0	1070	1035.74	1.04737	0
4.4752	0	1043	1034.84	0.252804	0
4.47777	1	1004	1033.93	-0.9447	0
4.48034	0	1096	1033.03	1.9021	0
4.48291	2	1035	1032.12	0.0895168	0
4.48547	0	1063	1031.22	0.974887	0
4.48804	2	1067	1030.31	1.12317	0
4.49061	1	1037	1029.41	0.235585	0
4.49318	0	1047	1028.52	0.571189	0
4.49575	0	968	1027.62	-1.91636	0
4.49832	2	977	1026.73	-1.59114	0
4.50089	1	978	1025.84	-1.52974	0
4.50346	2	1098	1024.94	2.20487	0
4.50603	2	1027	1024.05	0.0921541	0
4.5086	0	1068	1023.16	1.37203	0
4.51116	2	1062	1022.28	1.21888	0
4.51373	3	992	1021.4	-0.933508	0
4.5163	0	1022	1020.52	0.0463309	0
4.51887	1	1062	1019.63	1.30002	0
4.52144	0	1009	1018.76	-0.307388	0
4.52401	1	1016	1017.89	-0.0592989	0
4.52658	0	957	1017.01	-1.93975	0
4.52915	0	1009	1016.12	-0.22423	0
4.53172	1	1021	1015.24	0.180307	0
4.53429	0	1030	1014.36	0.48746	0
4.53685	1	1026	1013.47	0.391214	0
4.53942	3	974	1012.59	-1.23638	0
4.54199	1	978	1011.71	-1.07777	0
4.54456	2	977	1010.82	-1.08213	0
4.54713	0	1015	1009.96	0.158284	0
4.5497	2	990	1009.09	-0.606878	0
4.55227	1	976	1008.23	-1.03167	0
4.55484	1	975	1007.36	-1.03641	0
4.55741	1	1076	1006.49	2.11896	0
4.55998	2	1017	1005.63	0.356543	0
4.56254	0	994	1004.76	-0.341416	0
4.56511	0	1016	1003.9	0.379664	0
4.56768	0	1049	1003.04	1.4191	0
4.57025	2	1015	1002.18	0.402526	0
4.57282	2	1036	1001.31	1.07791	0
4.57539	0	1028	1000.43	0.859801	0
4.57796	0	983	999.569	-0.528458	0
4.58053	2	1036	998.717	1.15834	0
4.5831	1	979	997.86	-0.602762	0
4.58567	1	1059	996.993	1.90542	0
4.58823	0	1041	996.134	1.39057	0
4.5908	0	1003	995.282	0.243708	0
4.59337	2	1031	994.428	1.13899	0
4.59594	0	1026	993.57	1.01245	0
4.59851	1	964	992.707	-0.924597	0
4.60108	1	1047	991.853	1.70432	0
4.60365	1	1001	991.001	0.316031	0
4.60622	0	942	990.146	-1.56869	0
4.60879	2	963	989.296	-0.847373	0
4.61136	3	982	988.448	-0.205748	0
4.61392	0	1002	987.596	0.455047	0
4.61649	0	933	986.748	-1.75962	0
4.61906	2	974	985.915	-0.381771	0
4.62163	1	971	985.078	-0.451798	0
4.6242	1	981	984.228	-0.103075	0
4.62677	1	953	983.384	-0.984245	0
4.62934	0	988	982.547	0.17347	0
4.63191	1	974	981.708	-0.246992	0
4.63448	1	1015	980.87	1.07129	0
4.63705	1	1008	980.028	0.88105	0
4.63961	2	999	979.185	0.626921	0
4.64218	2	1004	978.347	0.809592	0
4.64475	1	984	977.511	0.206851	0
4.64732	0	1021	976.68	1.38702	0
4.64989	0	952	975.856	-0.773188	0
4.65246	0	993	975.031	0.570237	0
4.65503	5	933	974.197	-1.34874	0
4.6576	3	1041	973.358	2.09648	0
4.66017	1	993	972.517	0.650009	0
4.66274	1	940	971.697	-1.03384	0
4.6653	2	951	970.897	-0.645211	0
4.66787	1	1002	970.086	1.0082	0
4.67044	0	908	969.264	-2.03311	0
4.67301	0	933	968.444	-1.1604	0
4.67558	0	944	967.627	-0.769	0
4.67815	1	909	966.803	-1.91719	0
4.68072	3	959	965.972	-0.225143	0
4.68329	0	960	965.141	-0.165917	0
4.68586	2	1005	964.313	1.28343	0
4.68843	0	972	963.5	0.272628	0
4.69099	2	970	962.688	0.234784	0
4.69356	2	1039	961.871	2.39282	0
4.69613	2	997	961.055	1.1384	0
4.6987	0	922	960.238	-1.25931	0
4.70127	0	978	959.432	0.593753	0
4.70384	2	923	958.628	-1.17273	0
4.70641	1	970	957.819	0.391119	0
4.70898	0	933	956.999	-0.785685	0
4.71155	0	911	956.186	-1.49706	0
4.71412	0	978	955.38	0.723317	0
4.71668	1	935	954.568	-0.63993	0
4.71925	0	954	953.75	0.0080901	0
4.72182	0	981	952.932	0.896148	0
4.72439	2	994	952.118	1.32841	0
4.72696	0	918	951.307	-1.09928	0
4.72953	0	918	950.491	-1.07237	0
4.7321	1	982	949.684	1.03124	0
4.73467	2	924	948.881	-0.818512	0
4.73724	0	954	948.069	0.19201	0
4.73981	0	929	947.261	-0.599122	0
4.74237	2	976	946.463	0.945456	0
4.74494	0	950	945.665	0.140661	0
4.74751	1	908	944.857	-1.22315	0
4.75008	1	965	944.057	0.674165	0
4.75265	0	903	943.261	-1.33979	0
4.75522	1	915	942.46	-0.907812	0
4.75779	3	942	941.665	0.0109236	0
4.76036	1	961	940.867	0.649463	0
4.76293	3	946	940.068	0.192874	0
4.7655	2	920	939.282	-0.635724	0
4.76806	1	961	938.501	0.725759	0
4.77063	1	915	937.722	-0.751158	0
4.7732	1	894	936.948	-1.4364	0
4.77577	0	953	936.169	0.545217	0
4.77834	0	885	935.384	-1.69364	0
4.78091	1	945	934.599	0.338333	0
4.78348	0	913	933.811	-0.688749	0
4.78605	1	922	933.018	-0.362855	0
4.78862	0	929	932.228	-0.105914	0
4.79119	0	933	931.44	0.051072	0
4.79375	2	936	930.653	0.174788	0
4.79632	0	949	929.866	0.621115	0
4.79889	1	966	929.076	1.18802	0
4.80146	0	900	928.293	-0.943109	0
4.80403	1	919	927.514	-0.280858	0
4.8066	2	866	926.732	-2.06376	0
4.80917	1	955	925.95	0.940047	0
4.81174	2	910	925.168	-0.502803	0
4.81431	1	970	924.395	1.46429	0
4.81688	1	878	923.626	-1.53979	0
4.81944	0	872	922.857	-1.72225	0
4.82201	0	939	922.091	0.55181	0
4.82458	0	928	921.321	0.219241	0
4.82715	0	921	920.548	0.0149068	0
4.82972	1	898	919.769	-0.726448	0
4.83229	0	882	918.99	-1.24553	0
4.83486	0	899	918.212	-0.640743	0
4.83743	1	881	917.438	-1.22762	0
4.84	0	916	916.666	-0.0219977	0
4.84257	0	925	915.89	0.299524	0
4.84513	0	877	915.119	-1.28718	0
4.8477	2	924	914.35	0.317477	0
4.85027	0	932	913.577	0.603471	0
4.85284	0	887	912.804	-0.866398	0
4.85541	0	924	912.039	0.393474	0
4.85798	0	921	911.279	0.32032	0
4.86055	1	858	910.511	-1.7927	0
4.86312	0	881	909.742	-0.968349	0
4.86569	1	883	908.974	-0.874082	0
4.86826	0	939	908.21	1.00479	0
4.87082	0	908	907.448	0.0183026	0
4.87339	0	892	906.688	-0.491786	0
4.87596	0	926	905.929	0.65959	0
4.87853	0	909	905.166	0.127169	0
4.8811	0	927	904.403	0.742182	0
4.88367	0	863	903.641	-1.38343	0
4.88624	1	888	902.88	-0.499324	0
4.88881	1	906	902.119	0.128939	0
4.89138	0	908	901.359	0.220391	0
4.89395	1	863	900.604	-1.28005	0
4.89651	0	896	899.855	-0.128792	0
4.89908	0	926	899.105	0.883839	0
4.90165	0	910	898.354	0.386059	0
4.90422	2	825	897.605	-2.52777	0
4.90679	1	907	896.852	0.336955	0
4.90936	0	907	896.099	0.36197	0
4.91193	3	879	895.354	-0.551619	0
4.9145	1	929	894.618	1.12805	0
4.91707	1	888	893.874	-0.197132	0
4.91964	0	889	893.138	-0.1388	0
4.9222	0	925	892.41	1.07154	0
4.92477	1	925	891.676	1.09568	0
4.92734	0	939	890.937	1.56846	0
4.92991	1	858	890.193	-1.09907	0
4.93248	0	937	889.453	1.55328	0
4.93505	0	926	888.715	1.22528	0
4.93762	1	881	887.977	-0.235046	0
4.94019	2	899	887.24	0.392233	0
4.94276	0	867	886.499	-0.662213	0
4.94533	0	858	885.761	-0.947759	0
4.94789	2	912	885.035	0.892915	0
4.95046	0	909	884.307	0.819013	0
4.95303	1	883	883.571	-0.0192049	0
4.9556	2	849	882.841	-1.16144	0
4.95817	1	883	882.115	0.0297727	0
4.96074	1	865	881.385	-0.557117	0
4.96331	0	861	880.664	-0.670139	0
4.96588	1	862	879.945	-0.611222	0
4.96845	0	827	879.224	-1.81601	0
4.97102	0	934	878.499	1.81606	0
4.97358	2	850	877.773	-0.952594	0
4.97615	2	825	877.047	-1.81206	0
4.97872	0	871	876.318	-0.180195	0
4.98129	1	910	875.596	1.14047	0
4.98386	2	862	874.886	-0.438909	0
4.98643	0	890	874.171	0.530582	0
4.989	1	845	873.451	-0.978729	0
4.99157	0	869	872.738	-0.126815	0
4.99414	1	879	872.025	0.235264	0
4.99671	2	860	871.307	-0.385568	0
4.99927	0	908	870.589	1.24153	0
5.00184	0	833	869.871	-1.27749	0
5.00441	1	846	869.162	-0.796323	0
5.00698	1	848	868.452	-0.702336	0
5.00955	0	822	867.734	-1.59515	0
5.01212	1	930	867.018	2.06526	0
5.01469	1	883	866.308	0.561727	0
5.01726	1	838	865.596	-0.953278	0
5.01983	1	851	864.883	-0.475899	0
5.0224	0	891	864.175	0.89867	0
5.02496	1	921	863.469	1.89571	0
5.02753	2	814	862.764	-1.70918	0
5.0301	3	875	862.056	0.43759	0
5.03267	1	882	861.347	0.695427	0
5.03524	0	864	860.647	0.114087	0
5.03781	0	839	859.958	-0.723549	0
5.04038	2	844	859.269	-0.525588	0
5.04295	0	843	858.568	-0.536201	0
5.04552	1	862	857.86	0.141001	0
5.04809	0	842	857.16	-0.522443	0
5.05065	1	828	856.462	-0.989128	0
5.05322	1	833	855.761	-0.788621	0
5.05579	2	845	855.059	-0.346056	0
5.05836	2	858	854.358	0.124331	0
5.06093	0	830	853.661	-0.821303	0
5.0635	1	851	852.971	-0.0675506	0
5.06607	0	894	852.287	1.39511	0
5.06864	2	823	851.596	-0.996809	0
5.07121	0	884	850.901	1.11324	0
5.07378	0	823	850.205	-0.948297	0
5.07634	1	876	849.513	0.894909	0
5.07891	0	796	848.824	-1.87229	0
5.08148	1	858	848.126	0.337081	0
5.08405	1	844	847.432	-0.118124	0
5.08662	0	838	846.739	-0.301867	0
5.08919	1	851	846.046	0.169831	0
5.09176	2	866	845.358	0.701438	0
5.09433	0	826	844.668	-0.649548	0
5.0969	1	887	843.977	1.44456	0
5.09947	1	795	843.296	-1.71289	0
5.10203	0	874	842.614	1.06165	0
5.1046	2	827	841.927	-0.519067	0
5.10717	2	896	841.245	1.82925	0
5.10974	2	780	840.559	-2.16836	0
5.11231	1	899	839.877	1.97186	0
5.11488	2	876	839.206	1.24317	0
5.11745	0	827	838.537	-0.401189	0
5.12002	0	852	837.866	0.484222	0
5.12259	2	898	837.195	2.02909	0
5.12516	0	846	836.521	0.325895	0
5.12772	1	790	835.838	-1.63083	0
5.13029	1	837	835.161	0.063569	0
5.13286	1	849	834.487	0.498089	0
[truncated: 1,048 more rows]
