# Supplementary material for: Direct energy transfer from photosystem II to photosystem I confers winter sustainability in Scots Pine
Source: Nat Commun. 2020 Dec 15;11:6388. doi: 10.1038/s41467-020-20137-9 (PMC7738668; doi:10.1038/s41467-020-20137-9)
Supplement: Supplementary file 3 — Source Data [file 41467_2020_20137_MOESM3_ESM.zip › Source data file_Bag et al., 2020/Source data file/time resolved fluoresence data/Time resolved decay/Pine_summer_quench/Decays_Pine_summer_quench_spillover_5.txt]

Time	IRF	Exp. data	Th. data	Residuals	Aurocorr
0	59218	31225	31111.4	0.642741	0.0755527
0.002569	60101	33913	33688.5	1.21891	0.0756583
0.005138	59931	36469	36247.4	1.16047	0.0639811
0.007707	59038	38668	38780.4	-0.571351	0.0320438
0.010276	57442	41114	41259.2	-0.716189	0.0934165
0.012845	55659	43483	43636.8	-0.737506	-0.00597749
0.015414	54300	45612	45878.7	-1.24881	0.0217189
0.017983	51212	47658	47980.3	-1.47631	0.00195748
0.020552	49247	49601	49938.3	-1.51469	0.0535388
0.023121	45860	51519	51727.2	-0.917473	-0.000354262
0.02569	42832	53661	53340.4	1.38378	0.0474385
0.028259	39553	54690	54765.6	-0.323262	-0.0304136
0.030828	36051	56125	55991.5	0.563578	0.00719892
0.033397	32659	56993	57021.6	-0.11961	-0.0508014
0.035966	29365	57997	57851.8	0.60302	0.0278633
0.038535	25820	58618	58489.4	0.53115	-0.0453274
0.041104	22701	59464	58942.3	2.13941	0.0496357
0.043673	19483	60022	59214.4	3.29638	0.033314
0.046242	16839	59437	59317.1	0.491684	0.0576425
0.048811	14158	59378	59266.1	0.459258	-0.0330653
0.05138	12001	59603	59079.9	2.14254	0.00511418
0.053949	10077	59074	58776.4	1.22445	-0.0757458
0.056518	8332	58845	58375.5	1.9353	0.0122264
0.059087	7023	57644	57897	-1.05368	-0.03286
0.061656	5845	57412	57355.5	0.235606	-0.0233495
0.064225	4676	56733	56769.5	-0.153421	0.0287716
0.066794	3958	56177	56149.7	0.115119	0.0208803
0.069363	3264	55719	55502	0.919186	-0.0348707
0.071932	2838	54867	54839.2	0.118687	0.0337657
0.074501	2290	53603	54172.1	-2.45818	0.0721359
0.07707	1924	53893	53506.1	1.6666	0.0606178
0.079639	1735	52710	52841.7	-0.573772	-0.0018006
0.082208	1480	51772	52182.4	-1.80381	0.0163597
0.084777	1263	51213	51534.8	-1.42194	0.0258611
0.087346	1107	50646	50898.5	-1.12215	0.0688558
0.089915	966	50225	50272.3	-0.211235	-0.0535483
0.092484	905	49677	49657.3	0.0883835	0.00458024
0.095053	849	48765	49054.6	-1.31121	-0.0193452
0.097622	803	48324	48465.7	-0.644647	-0.0663199
0.100191	740	48008	47891.4	0.532095	-0.0476596
0.10276	729	47145	47330.6	-0.854889	0.0534069
0.105329	714	46688	46782.5	-0.437223	0.0196388
0.107898	667	46004	46247.4	-1.13491	-0.000160092
0.110467	679	45742	45725.1	0.0791574	-0.0586093
0.113036	613	45392	45214.3	0.833947	0.0672233
0.115605	628	44504	44714.8	-0.999117	-0.0073429
0.118174	626	44401	44225.4	0.833544	-0.0011849
0.120743	641	43614	43746.4	-0.634215	0.0315561
0.123312	554	43216	43279	-0.302959	0.0134588
0.125881	628	42967	42821.3	0.703007	0.00817749
0.12845	545	42181	42372	-0.929755	0.0102128
0.131019	591	41817	41931.9	-0.561891	-0.0155232
0.133588	616	40684	41500.3	-4.04705	0.0292138
0.136157	608	41086	41077.8	0.040547	-0.0511559
0.138726	598	40815	40665.5	0.739903	0.00220519
0.141295	590	40042	40261.7	-1.09774	-0.0166752
0.143864	622	39838	39865.1	-0.135763	0.0686548
0.146433	622	39454	39476.1	-0.111172	0.0643039
0.149002	662	39284	39095.3	0.952016	0.154848
0.151571	670	38703	38722.8	-0.10057	0.103019
0.15414	665	38743	38358.6	1.95296	-0.0148795
0.156709	703	38174	38002	0.880388	0.0156847
0.159278	707	37686	37652.2	0.174115	-0.00590718
0.161847	763	37094	37309.7	-1.11984	0.0191148
0.164416	811	36700	36974.6	-1.4332	-0.00605482
0.166985	814	36388	36647.7	-1.36123	-0.0021378
0.169554	853	36627	36328.9	1.55736	0.0377737
0.172123	924	36322	36016.9	1.60101	-0.034422
0.174692	946	35933	35712	1.16606	0.0338204
0.177261	908	35926	35415.4	2.69408	-0.0357409
0.17983	990	35326	35125	1.06936	0.0131217
0.182399	1010	34600	34839.2	-1.28596	-0.0417441
0.184968	1084	34388	34559.8	-0.92626	-0.0155636
0.187537	1072	34442	34287.7	0.831342	0.0443232
0.190106	1095	34189	34022.4	0.901002	0.0887587
0.192675	1172	34101	33762.2	1.83491	0.0428478
0.195244	1197	33428	33507	-0.431938	0.0495094
0.197813	1238	33413	33258.6	0.844645	-0.0277083
0.200382	1251	33252	33016.5	1.29125	0.0736341
0.202951	1245	32788	32779.8	0.045173	-0.0160804
0.20552	1280	32473	32547.4	-0.413022	0.0362701
0.208089	1274	32156	32318.6	-0.906861	0.0582721
0.210658	1348	32158	32093.7	0.358579	-0.00647261
0.213227	1348	31689	31873.1	-1.03423	-0.00480632
0.215796	1443	31598	31657.6	-0.335285	0.0373739
0.218365	1322	31494	31447.7	0.260856	-0.0404372
0.220934	1407	31487	31242.2	1.37975	0.0914896
0.223503	1394	31046	31038.1	0.0446273	-0.0199534
0.226072	1393	30803	30836.9	-0.193323	0.0157735
0.228641	1477	30317	30639.4	-1.85163	-0.0623486
0.23121	1393	30236	30445.3	-1.20342	0.0746209
0.233779	1393	30005	30255.4	-1.44565	0.0303533
0.236348	1413	29947	30066.9	-0.692722	-0.00529262
0.238917	1442	29725	29879.2	-0.894492	-0.0287408
0.241486	1434	29788	29695	0.539115	0.00554189
0.244055	1412	29436	29514.4	-0.457086	-0.0305036
0.246624	1324	29256	29336.5	-0.470537	-0.0216246
0.249193	1319	29195	29159	0.210818	-0.0520469
0.251762	1359	28961	28980.3	-0.113368	-0.0120187
0.254331	1339	28819	28802.5	0.096988	0.0355868
0.2569	1234	28979	28628.4	2.05943	0.00417059
0.259469	1201	28413	28455.8	-0.253721	-0.0523205
0.262038	1212	28296	28281.2	0.0877555	-0.0665465
0.264607	1153	28158	28106.2	0.308967	0.0207413
0.267176	1164	28067	27932.6	0.802318	0.0179246
0.269745	1088	27975	27760.1	1.28491	-0.0294664
0.272314	1106	27511	27588.4	-0.466578	0.0259286
0.274883	1066	27370	27417.1	-0.284943	-0.00359911
0.277452	1066	27088	27247	-0.965904	0.0557661
0.280021	1102	27034	27078.2	-0.268914	0.0248464
0.28259	952	26721	26911.8	-1.16691	-0.0273768
0.285159	1059	26890	26746.9	0.872477	-0.0448729
0.287728	1030	26434	26581.4	-0.906735	0.0324654
0.290297	918	26275	26418.6	-0.885894	-0.00781718
0.292866	970	26412	26257.9	0.948466	-0.00730444
0.295435	972	26220	26095.6	0.768086	0.0105167
0.298004	935	25929	25935.1	-0.0380255	0.0225464
0.300573	927	25762	25777.5	-0.0966916	0.00672459
0.303142	908	25502	25620.8	-0.744126	-0.0233337
0.305711	883	25230	25465	-1.47969	-0.044938
0.30828	907	25101	25310.2	-1.32021	0.0627685
0.310849	887	25326	25156.4	1.06557	-0.0289377
0.313418	916	24831	25004.7	-1.10224	-0.0210489
0.315987	940	24684	24855	-1.08841	0.0117607
0.318556	884	24532	24708.1	-1.12445	0.000303026
0.321125	987	24561	24563.6	-0.0164132	0.0303491
0.323694	968	24440	24420.6	0.124371	0.0155404
0.326263	907	24428	24281.4	0.938145	-0.0187617
0.328832	922	24171	24144.5	0.170476	-0.0603527
0.331401	965	24159	24006.8	0.979065	-0.0584896
0.33397	985	23806	23870.3	-0.416988	0.00944896
0.336539	973	23967	23737.3	1.48353	-0.0226751
0.339108	985	23508	23607.2	-0.646752	0.0484992
0.341677	979	23483	23478.5	0.0292379	0.00969439
0.344246	998	23657	23351.2	1.9879	0.0212193
0.346815	1002	23133	23225.5	-0.608171	0.0494218
0.349384	1064	23192	23101.5	0.594482	0.00806261
0.351953	1015	22986	22980	0.0397552	-0.0323111
0.354522	1055	22836	22861.2	-0.166612	0.0121308
0.357091	1070	22619	22743.6	-0.828203	-0.016935
0.35966	1073	22680	22627.5	0.348349	0.00943894
0.362229	1000	22453	22514.1	-0.407483	0.0178053
0.364798	1110	22294	22401	-0.716687	0.0210744
0.367367	1107	22526	22287.9	1.58669	-0.00147482
0.369936	1154	22278	22177.8	0.671433	-0.0581861
0.372505	1174	22064	22071.3	-0.0492293	0.0409483
0.375074	1124	21915	21967.6	-0.355234	-0.0513385
0.377643	1177	21956	21865.6	0.609918	-0.0816744
0.380212	1206	21767	21763.7	0.0221211	0.0494884
0.382781	1154	21703	21663.8	0.26607	0.0950288
0.38535	1194	21686	21566	0.814677	0.0349528
0.387919	1208	21479	21468.3	0.0728971	0.0107
0.390488	1247	21520	21371.7	1.01089	0.0643139
0.393057	1304	21288	21277.4	0.0724068	0.0112601
0.395626	1291	21076	21186.1	-0.758577	-0.00759173
0.398195	1284	21036	21098	-0.427542	-0.0313507
0.400764	1273	20967	21011.1	-0.304771	-0.0214988
0.403333	1334	20848	20924.1	-0.526723	-0.0474009
0.405902	1339	20907	20837.7	0.479378	-0.0698008
0.408471	1359	20630	20753.7	-0.861294	-0.0387001
0.41104	1372	20636	20671.9	-0.249857	-0.0679874
0.413609	1328	20661	20591.6	0.482808	-0.0207827
0.416178	1292	20549	20512.2	0.256558	-0.0325297
0.418747	1303	20262	20431.7	-1.19247	-0.103272
0.421316	1334	20025	20349.8	-2.29535	0.015125
0.423885	1300	20148	20268.6	-0.849493	-0.0282252
0.426454	1319	20369	20188.9	1.26199	-0.0676108
0.429023	1236	20115	20109.8	0.0368516	-0.0128549
0.431592	1264	20144	20030.3	0.800959	0.0144405
0.434161	1219	19962	19949.6	0.0876015	0.0263285
0.43673	1180	19984	19868.6	0.816676	-0.000282891
0.439299	1132	19589	19787.1	-1.41516	-0.0596077
0.441868	1050	19609	19703.9	-0.677941	0.0259372
0.444437	1074	19697	19618.5	0.55968	-0.0631931
0.447006	964	19575	19530.9	0.315533	-0.0261092
0.449575	1005	19347	19442.3	-0.684988	-0.0700523
0.452144	876	19060	19352.5	-2.11875	-0.0262396
0.454713	844	19163	19261.8	-0.713848	-0.0137012
0.457282	801	19202	19168.7	0.239963	0.00473181
0.459851	766	19080	19073	0.0504364	0.0273219
0.46242	700	18841	18976.5	-0.986804	-0.047075
0.464989	738	18603	18878.6	-2.02053	0.0476432
0.467558	627	18616	18780	-1.2022	0.0184422
0.470127	578	18569	18681.8	-0.828029	-0.00757045
0.472696	501	18514	18581.9	-0.499039	-0.00123273
0.475265	489	18505	18478.9	0.192035	-0.00755137
0.477834	427	18243	18373.9	-0.969458	-0.00458881
0.480403	413	17954	18268.1	-2.34439	-0.0576533
0.482972	338	17958	18161.8	-1.52064	-0.065016
0.485541	306	17898	18054.7	-1.17128	-0.0174536
0.48811	319	17738	17946.2	-1.56332	0.0428884
0.490679	288	17860	17837.1	0.171313	-0.105724
0.493248	273	17913	17729.2	1.37331	-0.0433087
0.495817	260	17680	17622.1	0.435614	0.0178832
0.498386	228	17401	17515.4	-0.86705	-0.00601668
0.500955	209	17457	17409.2	0.361947	-0.110588
0.503524	195	17263	17303	-0.304425	-0.0699094
0.506093	208	16941	17196.9	-1.96572	-0.056089
0.508662	188	16891	17091.5	-1.54285	0.114571
0.511231	163	17077	16987.6	0.684182	-0.00291264
0.5138	171	16852	16884.4	-0.249257	0.00769789
0.516369	166	16567	16781.3	-1.66513	-0.0465479
0.518938	173	17004	16679.3	2.49017	0.03237
0.521507	159	16709	16578.6	1.00869	-0.0219065
0.524076	175	16338	16479.1	-1.104	0.0393925
0.526645	178	16238	16380.6	-1.1193	-0.109661
0.529214	180	16311	16283.6	0.214911	0.0503131
0.531783	162	16229	16188	0.321555	0.0177781
0.534352	159	16218	16093.5	0.977667	0.0953359
0.536921	172	16104	15999.3	0.824743	0.0328469
0.53949	173	15967	15905.9	0.483905	0.0434205
0.542059	169	15851	15813.7	0.295977	0.0481244
0.544628	161	15695	15722.8	-0.222276	-0.0118797
0.547197	163	15580	15632.7	-0.421999	-0.0245695
0.549766	207	15431	15543	-0.901552	-0.046779
0.552335	163	15472	15454.7	0.139238	-0.0435628
0.554904	169	15214	15368.2	-1.25039	0.0300646
0.557473	183	15337	15282.1	0.443457	-0.114597
0.560042	169	15200	15196.2	0.0304957	-0.0942589
0.562611	170	14925	15111.6	-1.52763	-0.0698899
0.56518	161	15055	15027.7	0.222717	-0.0477743
0.567749	179	14869	14944.1	-0.616105	-0.0716547
0.570318	153	14850	14861.3	-0.0930639	-0.0578715
0.572887	159	14928	14779.5	1.21581	-0.0442658
0.575456	169	14920	14697.9	1.81841	0.0120457
0.578025	155	15002	14616.9	3.14412	-0.038362
0.580594	154	14736	14537	1.63957	-0.0239191
0.583163	163	14451	14457.5	-0.0540954	-0.0240606
0.585732	155	14523	14378.6	1.19847	0.0038442
0.588301	154	14376	14300.6	0.629195	0.0492001
0.59087	143	14357	14223.2	1.11669	-0.0490569
0.593439	129	14084	14146.3	-0.524587	-0.0749761
0.596008	150	13977	14069.4	-0.781882	-0.0931702
0.598577	137	14017	13992.9	0.203522	-0.000639663
0.601146	152	13865	13917.3	-0.444335	-0.0723159
0.603715	143	13691	13842.6	-1.29578	-0.0427002
0.606284	133	13656	13768.8	-0.964872	-0.128204
0.608853	117	13751	13695.5	0.473497	-0.0756323
0.611422	113	13525	13622.2	-0.835549	0.00866039
0.613991	125	13622	13548.7	0.62779	-0.0269325
0.61656	116	13459	13475.7	-0.143572	0.0294167
0.619129	144	13346	13403.4	-0.497103	-0.0861377
0.621698	107	13385	13332.2	0.456393	-0.00543618
0.624267	118	13312	13261.9	0.434011	-0.0873232
0.626836	104	13090	13191.8	-0.889427	0.00609719
0.629405	113	13010	13121.7	-0.978922	-0.0694414
0.631974	118	13103	13052	0.445384	-0.061396
0.634543	104	13093	12983.1	0.96041	-0.0362236
0.637112	108	12974	12915	0.518103	0.0231266
0.639681	105	12781	12847.2	-0.585135	-0.0619214
0.64225	119	12896	12779.7	1.02418	0.0239519
0.644819	93	12817	12713	0.918612	-0.0553798
0.647388	113	12538	12647	-0.973072	-0.0344409
0.649957	127	12577	12581.1	-0.0364772	0.0273647
0.652526	99	12461	12516.1	-0.493806	-0.00578824
0.655095	104	12473	12452.2	0.185899	-0.0332633
0.657664	95	12512	12388.3	1.10577	0.0827958
0.660233	97	12164	12324.4	-1.45433	-0.00780907
0.662802	93	12273	12260.8	0.109739	0.0435026
0.665371	123	12364	12197.6	1.49641	-0.0634694
0.66794	96	12010	12135.2	-1.14245	0.0651297
0.670509	92	12003	12073.9	-0.647451	-0.0755848
0.673078	88	11695	12012.8	-2.93905	0.0172918
0.675647	84	11885	11951.5	-0.610204	-0.0689181
0.678216	82	11979	11890.4	0.809072	0.00911945
0.680785	96	11873	11829.6	0.398061	-0.00267835
0.683354	87	11757	11769.3	-0.11385	-0.0233021
0.685923	87	11822	11709.9	1.03106	-0.00996161
0.688492	70	11688	11651	0.342674	0.00229472
0.691061	67	11600	11592.1	0.0730722	-0.0432022
0.69363	66	11827	11533.2	2.70166	-0.0146228
0.696199	83	11350	11474.3	-1.1663	-0.108112
0.698768	72	11294	11415.9	-1.14736	-0.00741882
0.701337	79	11563	11358.5	1.90162	-0.0396567
0.703906	67	11293	11301.7	-0.0814196	0.0263782
0.706475	66	11301	11245.1	0.525605	-0.13287
0.709044	69	11197	11188.8	0.0777534	0.0345339
0.711613	45	11201	11132.7	0.645574	-0.096528
0.714182	77	11154	11076.8	0.731161	-0.0302837
0.716751	54	11048	11021	0.256782	-0.0725571
0.71932	68	10823	10966	-1.37441	-0.0557523
0.721889	58	11129	10911.5	2.06205	-0.0746089
0.724458	59	10938	10857.3	0.771913	0.0322158
0.727027	65	11045	10803.4	2.29846	0.00921206
0.729596	62	10940	10749.9	1.81708	0.14171
0.732165	59	10665	10697	-0.310326	0.0175402
0.734734	57	10829	10644.6	1.77247	0.0425177
0.737303	57	10463	10592.3	-1.26382	0.0100984
0.739872	70	10626	10540.2	0.831972	0.0331711
0.742441	59	10451	10488.7	-0.369017	-0.0198099
0.74501	56	10306	10437.9	-1.29942	0.0870207
0.747579	46	10137	10387.4	-2.48673	-0.0472879
0.750148	42	10228	10336.8	-1.07558	0.108072
0.752717	53	10361	10286.1	0.735792	-0.00808738
0.755286	55	10108	10235.6	-1.26926	0.0828357
0.757855	52	10212	10185.8	0.259056	-0.0567014
0.760424	53	10136	10136.7	-0.00671232	0.00543175
0.762993	42	9879	10087.9	-2.1015	0.0560118
0.765562	50	10242	10039.3	2.00324	-0.0305973
0.768131	54	10058	9990.75	0.670539	-0.0698128
0.7707	56	9977	9942.68	0.343589	0.07318
0.773269	44	9889	9895.3	-0.0633997	0.0555105
0.775838	49	9839	9848.28	-0.0935392	0.0412507
0.778407	57	9778	9801.27	-0.235322	-0.0112518
0.780976	51	9871	9754.62	1.1714	0.017779
0.783545	61	9558	9708.58	-1.54019	-0.0960179
0.786114	52	9751	9662.96	0.89159	0.0277982
0.788683	40	9632	9617.79	0.144828	-0.0432485
0.791252	56	9737	9572.66	1.66542	-0.027448
0.793821	39	9476	9527.49	-0.528927	-0.00345035
0.79639	41	9661	9482.73	1.81374	0.04127
0.798959	39	9594	9438.08	1.59187	-0.0598054
0.801528	43	9383	9393.45	-0.107893	-0.0718331
0.804097	53	9301	9349.15	-0.499229	-0.0474847
0.806666	50	9469	9305.38	1.68146	0.018716
0.809235	47	9360	9262.31	1.00974	-0.0789503
0.811804	40	9226	9219.62	0.0663804	-0.0236991
0.814373	44	9288	9176.98	1.15195	-0.0254155
0.816942	34	9220	9134.4	0.891489	-0.0177051
0.819511	37	9103	9091.99	0.115415	0.0418498
0.82208	29	9102	9049.68	0.548395	0.0429429
0.824649	35	8952	9007.48	-0.586361	-0.06342
0.827218	25	9026	8965.47	0.637146	-0.070583
0.829787	30	8918	8923.69	-0.0602162	0.0272529
0.832356	36	8917	8882.05	0.370159	0.00349051
0.834925	41	8828	8840.73	-0.135523	-0.0745981
0.837494	37	8765	8800.08	-0.374701	0.0215174
0.840063	34	8806	8759.96	0.490611	-0.0631627
0.842632	36	8959	8720.04	2.52459	0.00269976
0.845201	39	8712	8680.22	0.340433	-0.0574812
0.84777	27	8702	8640.73	0.656792	0.047717
0.850339	32	8694	8601.5	0.992036	-0.0344305
0.852908	29	8685	8562.26	1.31703	-0.114814
0.855477	30	8475	8523.18	-0.52332	-0.0327652
0.858046	29	8605	8484.38	1.30034	0.124198
0.860615	22	8220	8445.82	-2.49078	-0.04125
0.863184	27	8511	8407.44	1.12257	0.0158993
0.865753	27	8292	8369.12	-0.846933	-0.0596292
0.868322	25	8293	8331.1	-0.418385	0.0392023
0.870891	35	8202	8293.4	-1.00924	-0.0551639
0.87346	27	8361	8256.03	1.14804	-0.0414991
0.876029	11	8126	8219.13	-1.03315	0.00693881
0.878598	26	8247	8182.21	0.713396	0.0338444
0.881167	25	8221	8145.02	0.83797	-0.0423659
0.883736	21	8186	8108.25	0.859339	0.0201299
0.886305	30	8072	8071.94	0.000646735	-0.0539946
0.888874	24	8027	8035.84	-0.0987042	-0.0212015
0.891443	23	8038	8000.13	0.422372	0.0404868
0.894012	28	7879	7964.61	-0.964524	0.0848891
0.896581	24	7769	7929.24	-1.81794	0.0526109
0.89915	16	7943	7894.2	0.547547	0.0775678
0.901719	31	7794	7859.24	-0.738996	0.00986892
0.904288	25	7921	7824.34	1.08606	0.045552
0.906857	21	7764	7789.94	-0.29442	-0.00877742
0.909426	22	7925	7755.82	1.90037	-0.0205346
0.911995	19	7738	7721.69	0.185419	-0.106237
0.914564	18	7745	7687.69	0.651186	-0.0201653
0.917133	13	7660	7653.84	0.0704292	-0.0192883
0.919702	19	7633	7620.04	0.148289	0
0.922271	20	7644	7586.36	0.659294	0
0.92484	10	7721	7553.03	1.91162	0
0.927409	13	7666	7519.96	1.66799	0
0.929978	15	7484	7486.83	-0.0326687	0
0.932547	22	7426	7453.82	-0.32281	0
0.935116	16	7628	7421.24	2.3673	0
0.937685	20	7381	7389.08	-0.0940782	0
0.940254	13	7235	7357.12	-1.43577	0
0.942823	17	7379	7325.29	0.625253	0
0.945392	14	7277	7293.55	-0.194001	0
0.947961	14	7509	7261.97	2.8508	0
0.95053	19	7208	7230.55	-0.265639	0
0.953099	9	7148	7199.35	-0.607416	0
0.955668	15	7161	7168.39	-0.0873824	0
0.958237	16	7019	7137.46	-1.414	0
0.960806	10	7111	7106.75	0.0504224	0
0.963375	17	7000	7076.3	-0.911916	0
0.965944	21	7125	7045.93	0.936767	0
0.968513	16	7083	7015.91	0.797171	0
0.971082	15	7043	6986.29	0.675706	0
0.973651	18	6907	6956.75	-0.598616	0
0.97622	16	6946	6927.28	0.224594	0
0.978789	14	6833	6898.05	-0.786902	0
0.981358	12	6861	6868.96	-0.096134	0
0.983927	14	6733	6839.92	-1.30304	0
0.986496	14	6870	6810.97	0.712191	0
0.989065	12	6857	6782.23	0.90299	0
0.991634	10	6637	6753.68	-1.43225	0
0.994203	13	6738	6725.22	0.155695	0
0.996772	11	6737	6696.86	0.489012	0
0.999341	9	6758	6668.72	1.08604	0
1.00191	11	6771	6640.72	1.58327	0
1.00448	11	6672	6612.81	0.724684	0
1.00705	9	6606	6585.09	0.257233	0
1.00962	15	6581	6557.56	0.288996	0
1.01219	7	6660	6530.2	1.59049	0
1.01476	10	6566	6503.07	0.77656	0
1.01732	8	6648	6476	2.10949	0
1.01989	12	6473	6449	0.298322	0
1.02246	8	6377	6422.2	-0.566039	0
1.02503	15	6263	6395.6	-1.67553	0
1.0276	12	6355	6369.19	-0.177952	0
1.03017	16	6482	6343.03	1.72604	0
1.03274	14	6326	6317.12	0.111634	0
1.03531	7	6265	6291.42	-0.333739	0
1.03788	7	6321	6265.79	0.694454	0
1.04045	10	6248	6240.02	0.100894	0
1.04301	7	6237	6214.31	0.287325	0
1.04558	7	6195	6188.81	0.078613	0
1.04815	9	6182	6163.43	0.236199	0
1.05072	11	6141	6138.15	0.0363137	0
1.05329	11	6115	6113.12	0.0240836	0
1.05586	12	6020	6088.33	-0.880671	0
1.05843	8	6023	6063.74	-0.52498	0
1.061	14	6159	6039.27	1.52564	0
1.06357	2	5938	6014.91	-0.998044	0
1.06614	5	5975	5990.66	-0.202607	0
1.0687	6	6083	5966.31	1.49619	0
1.07127	12	5939	5941.95	-0.038301	0
1.07384	4	6072	5917.92	1.97737	0
1.07641	4	5980	5894.16	1.11008	0
1.07898	11	5956	5870.38	1.10948	0
1.08155	7	5782	5846.65	-0.85026	0
1.08412	11	5822	5823.24	-0.0162991	0
1.08669	7	5824	5800.03	0.314095	0
1.08926	5	5949	5776.95	2.23061	0
1.09183	10	5659	5753.92	-1.26175	0
1.09439	11	5855	5730.91	1.62166	0
1.09696	8	5812	5708.18	1.36184	0
1.09953	4	5759	5685.68	0.966209	0
1.1021	15	5592	5663.15	-0.951467	0
1.10467	8	5767	5640.69	1.6633	0
1.10724	0	5666	5618.57	0.630123	0
1.10981	5	5551	5596.46	-0.610186	0
1.11238	8	5587	5574.12	0.172315	0
1.11495	4	5805	5551.95	3.32131	0
1.11752	5	5497	5530.06	-0.44589	0
1.12008	5	5451	5508.24	-0.775242	0
1.12265	7	5540	5486.48	0.718995	0
1.12522	6	5444	5464.9	-0.28322	0
1.12779	5	5388	5443.49	-0.75592	0
1.13036	4	5370	5422.19	-0.712216	0
1.13293	4	5345	5400.95	-0.765253	0
1.1355	6	5302	5379.76	-1.06792	0
1.13807	7	5395	5358.69	0.494346	0
1.14064	5	5411	5337.82	0.99489	0
1.14321	5	5269	5317.11	-0.662747	0
1.14577	4	5288	5296.46	-0.116399	0
1.14834	4	5298	5275.88	0.303914	0
1.15091	4	5322	5255.37	0.913345	0
1.15348	9	5210	5234.94	-0.345529	0
1.15605	12	5247	5214.67	0.446318	0
1.15862	8	5220	5194.71	0.349976	0
1.16119	6	5116	5175.02	-0.825125	0
1.16376	9	5179	5155.32	0.329091	0
1.16633	9	5148	5135.6	0.17289	0
1.1689	5	5142	5116.04	0.362059	0
1.17146	4	5045	5096.6	-0.726439	0
1.17403	4	5090	5077.11	0.180614	0
1.1766	3	5006	5057.62	-0.729588	0
1.17917	5	5064	5038.2	0.362593	0
1.18174	4	4978	5018.87	-0.579294	0
1.18431	11	4909	4999.67	-1.29416	0
1.18688	5	5021	4980.68	0.569063	0
1.18945	8	5146	4961.92	2.56612	0
1.19202	4	4855	4943.24	-1.26635	0
1.19459	2	4875	4924.58	-0.710171	0
1.19715	6	4814	4905.92	-1.32487	0
1.19972	5	4949	4887.26	0.877633	0
1.20229	2	4807	4868.78	-0.891079	0
1.20486	7	4777	4850.4	-1.06205	0
1.20743	6	4799	4832.06	-0.477294	0
1.21	5	4770	4813.91	-0.635828	0
1.21257	3	4785	4795.92	-0.15782	0
1.21514	5	4589	4777.93	-2.78898	0
1.21771	6	4706	4759.97	-0.786727	0
1.22028	5	4878	4742.14	1.94526	0
1.22284	9	4785	4724.45	0.875316	0
1.22541	5	4711	4706.89	0.0598429	0
1.22798	5	4651	4689.49	-0.564345	0
1.23055	6	4691	4672.11	0.275762	0
1.23312	1	4585	4654.76	-1.03027	0
1.23569	6	4603	4637.46	-0.507991	0
1.23826	4	4504	4620.17	-1.731	0
1.24083	2	4629	4603.01	0.381981	0
1.2434	4	4520	4585.95	-0.980943	0
1.24597	0	4625	4568.9	0.824891	0
1.24853	2	4502	4551.92	-0.743953	0
1.2511	8	4533	4534.94	-0.0288207	0
1.25367	1	4489	4518.12	-0.434614	0
1.25624	4	4417	4501.54	-1.27203	0
1.25881	3	4406	4484.97	-1.1897	0
1.26138	3	4475	4468.43	0.0982687	0
1.26395	5	4543	4451.99	1.35032	0
1.26652	6	4392	4435.63	-0.658344	0
1.26909	3	4428	4419.44	0.128698	0
1.27166	4	4389	4403.36	-0.216725	0
1.27422	6	4505	4387.28	1.75384	0
1.27679	9	4486	4371.27	1.7129	0
1.27936	3	4285	4355.47	-1.07655	0
1.28193	2	4342	4339.82	0.0331232	0
1.2845	6	4304	4324.08	-0.306046	0
1.28707	6	4156	4308.3	-2.36247	0
1.28964	5	4371	4292.71	1.18411	0
1.29221	4	4325	4277.28	0.72568	0
1.29478	7	4260	4261.86	-0.028503	0
1.29735	6	4223	4246.5	-0.361602	0
1.29991	1	4304	4231.29	1.10835	0
1.30248	2	4198	4216.12	-0.279613	0
1.30505	2	4266	4200.84	0.997568	0
1.30762	5	4207	4185.57	0.330354	0
1.31019	4	4196	4170.44	0.394664	0
1.31276	1	4078	4155.47	-1.21314	0
1.31533	3	4250	4140.57	1.67859	0
1.3179	4	4101	4125.64	-0.384783	0
1.32047	5	4118	4110.8	0.112202	0
1.32304	1	4124	4096.12	0.434089	0
1.3256	2	4009	4081.53	-1.14544	0
1.32817	4	4152	4066.89	1.32084	0
1.33074	5	3972	4052.3	-1.27409	0
1.33331	2	4022	4037.88	-0.250376	0
1.33588	4	3992	4023.57	-0.499589	0
1.33845	4	3974	4009.26	-0.55935	0
1.34102	2	4014	3995.03	0.29938	0
1.34359	2	4009	3980.89	0.443999	0
1.34616	5	3887	3966.74	-1.27895	0
1.34873	3	3913	3952.65	-0.633843	0
1.35129	6	4003	3938.7	1.0163	0
1.35386	6	3890	3924.84	-0.558632	0
1.35643	0	3908	3911.12	-0.0498716	0
1.359	5	3973	3897.44	1.1988	0
1.36157	4	3977	3883.68	1.47983	0
1.36414	4	3807	3870.01	-1.02124	0
1.36671	3	3819	3856.48	-0.606483	0
1.36928	2	3917	3842.98	1.18267	0
1.37185	7	3774	3829.49	-0.903262	0
1.37442	4	3689	3816.07	-2.09211	0
1.37698	3	3760	3802.82	-0.69837	0
1.37955	4	3847	3789.63	0.925027	0
1.38212	4	3795	3776.4	0.301857	0
1.38469	4	3775	3763.25	0.191173	0
1.38726	4	3724	3750.18	-0.429074	0
1.38983	3	3693	3737.18	-0.726933	0
1.3924	3	3720	3724.22	-0.0691131	0
1.39497	2	3773	3711.28	1.00477	0
1.39754	2	3682	3698.38	-0.269905	0
1.40011	5	3562	3685.49	-2.06919	0
1.40267	2	3689	3672.69	0.268527	0
1.40524	5	3565	3660.01	-1.59119	0
1.40781	6	3723	3647.37	1.23945	0
1.41038	0	3595	3634.86	-0.66476	0
1.41295	3	3600	3622.42	-0.373629	0
1.41552	3	3603	3609.89	-0.114735	0
1.41809	6	3622	3597.38	0.409018	0
1.42066	1	3530	3585.04	-0.926426	0
1.42323	1	3621	3572.8	0.800963	0
1.4258	4	3543	3560.51	-0.294094	0
1.42836	2	3479	3548.2	-1.17321	0
1.43093	4	3530	3536.02	-0.101373	0
1.4335	4	3565	3523.92	0.688017	0
1.43607	2	3500	3511.9	-0.201174	0
1.43864	4	3553	3499.95	0.890013	0
1.44121	3	3468	3488.01	-0.339738	0
1.44378	0	3525	3476.14	0.822998	0
1.44635	3	3434	3464.29	-0.51685	0
1.44892	5	3435	3452.4	-0.296903	0
1.45149	3	3435	3440.63	-0.0961127	0
1.45405	4	3447	3429.02	0.306236	0
1.45662	3	3522	3417.45	1.76175	0
1.45919	3	3436	3405.9	0.513464	0
1.46176	1	3425	3394.4	0.522923	0
1.46433	3	3324	3382.9	-1.02153	0
1.4669	2	3354	3371.4	-0.300492	0
1.46947	2	3352	3359.98	-0.137773	0
1.47204	1	3368	3348.61	0.334072	0
1.47461	0	3331	3337.27	-0.108646	0
1.47718	3	3399	3325.93	1.25333	0
1.47974	2	3349	3314.62	0.594019	0
1.48231	1	3318	3303.44	0.25277	0
1.48488	1	3303	3292.32	0.18577	0
1.48745	2	3161	3281.2	-2.13794	0
1.49002	3	3290	3270.12	0.346666	0
1.49259	3	3185	3259.12	-1.31341	0
1.49516	6	3193	3248.23	-0.977338	0
1.49773	4	3246	3237.43	0.1504	0
1.5003	5	3318	3226.75	1.58407	0
1.50287	1	3166	3216.13	-0.890934	0
1.50543	6	3141	3205.48	-1.1506	0
1.508	3	3129	3194.83	-1.17683	0
1.51057	5	3204	3184.26	0.348679	0
1.51314	3	3160	3173.77	-0.24494	0
1.51571	2	3163	3163.3	-0.00539153	0
1.51828	6	3019	3152.83	-2.43576	0
1.52085	6	3118	3142.38	-0.436588	0
1.52342	5	3082	3132.08	-0.90211	0
1.52599	0	3152	3121.91	0.536031	0
1.52856	3	3077	3111.68	-0.625106	0
1.53112	5	3131	3101.33	0.530282	0
1.53369	5	3029	3091.05	-1.12735	0
1.53626	2	3086	3080.94	0.0910609	0
1.53883	1	3050	3070.89	-0.378279	0
1.5414	2	3077	3060.77	0.292586	0
1.54397	0	2945	3050.61	-1.94613	0
1.54654	3	3021	3040.49	-0.354518	0
1.54911	5	3077	3030.39	0.84027	0
1.55168	2	3025	3020.43	0.0831365	0
1.55425	4	2975	3010.6	-0.652646	0
1.55681	4	3025	3000.77	0.44051	0
1.55938	3	3029	2990.99	0.690599	0
1.56195	3	3019	2981.28	0.686517	0
1.56452	5	2961	2971.57	-0.194213	0
1.56709	3	2960	2961.9	-0.0349523	0
1.56966	2	2864	2952.32	-1.65032	0
1.57223	4	3030	2942.73	1.58533	0
1.5748	4	2839	2933.14	-1.76677	0
1.57737	3	2828	2923.63	-1.79822	0
1.57994	2	2859	2914.19	-1.03214	0
1.5825	0	2893	2904.75	-0.218415	0
1.58507	2	3017	2895.27	2.21627	0
1.58764	3	2911	2885.76	0.467813	0
1.59021	4	2861	2876.33	-0.286624	0
1.59278	2	2854	2867.03	-0.243959	0
1.59535	2	2779	2857.81	-1.4949	0
1.59792	4	2827	2848.56	-0.405588	0
1.60049	4	2739	2839.34	-1.9173	0
1.60306	3	2891	2830.23	1.13031	0
1.60563	3	2814	2821.17	-0.13524	0
1.60819	1	2883	2812.13	1.31992	0
1.61076	0	2778	2803.08	-0.47581	0
1.61333	3	2792	2793.98	-0.0374948	0
1.6159	4	2785	2784.88	0.00224835	0
1.61847	2	2724	2775.92	-0.994708	0
1.62104	2	2836	2767.06	1.29454	0
1.62361	3	2805	2758.19	0.883797	0
1.62618	8	2701	2749.32	-0.92972	0
1.62875	5	2866	2740.57	2.34288	0
1.63132	1	2667	2732.02	-1.25909	0
1.63388	4	2765	2723.45	0.790125	0
1.63645	2	2747	2714.76	0.615217	0
1.63902	3	2740	2706.08	0.647932	0
1.64159	1	2605	2697.46	-1.81151	0
1.64416	3	2701	2688.84	0.234068	0
1.64673	8	2626	2680.21	-1.05795	0
1.6493	5	2667	2671.72	-0.0913299	0
1.65187	1	2592	2663.43	-1.40307	0
1.65444	0	2563	2655.14	-1.81997	0
1.65701	5	2606	2646.66	-0.796445	0
1.65957	6	2668	2638.15	0.577919	0
1.66214	1	2665	2629.84	0.681025	0
1.66471	1	2651	2621.65	0.570011	0
1.66728	3	2582	2613.34	-0.616816	0
1.66985	0	2520	2604.99	-1.69309	0
1.67242	5	2546	2596.7	-1.0048	0
1.67499	3	2612	2588.45	0.460878	0
1.67756	2	2590	2580.31	0.190392	0
1.68013	4	2508	2572.23	-1.2825	0
1.6827	5	2533	2564.12	-0.618374	0
1.68526	1	2542	2556.11	-0.279895	0
1.68783	1	2557	2548.16	0.174801	0
1.6904	4	2389	2540.12	-3.09185	0
1.69297	4	2537	2532.07	0.0979643	0
1.69554	2	2498	2524.15	-0.523124	0
1.69811	3	2516	2516.29	-0.00587965	0
1.70068	2	2435	2508.42	-1.48789	0
1.70325	1	2513	2500.56	0.24814	0
1.70582	1	2536	2492.71	0.859682	0
1.70839	2	2521	2484.83	0.72035	0
1.71095	3	2576	2476.98	1.95102	0
1.71352	3	2450	2469.2	-0.387922	0
1.71609	4	2482	2461.51	0.411317	0
1.71866	3	2390	2453.88	-1.30664	0
1.72123	1	2422	2446.3	-0.493819	0
1.7238	2	2440	2438.72	0.0259925	0
1.72637	6	2378	2431.07	-1.08837	0
1.72894	1	2399	2423.51	-0.500373	0
1.73151	4	2389	2416.06	-0.553691	0
1.73408	1	2404	2408.6	-0.0938309	0
1.73664	1	2331	2401.13	-1.45257	0
1.73921	1	2411	2393.65	0.353363	0
1.74178	4	2443	2386.13	1.15054	0
1.74435	2	2284	2378.68	-1.98121	0
1.74692	3	2355	2371.34	-0.336763	0
1.74949	2	2423	2364.04	1.19785	0
1.75206	6	2374	2356.73	0.354413	0
1.75463	2	2342	2349.49	-0.154816	0
1.7572	1	2372	2342.35	0.608813	0
1.75977	2	2328	2335.17	-0.148505	0
1.76233	5	2287	2327.9	-0.855217	0
1.7649	4	2318	2320.71	-0.0562361	0
1.76747	1	2337	2313.66	0.482812	0
1.77004	2	2331	2306.63	0.504762	0
1.77261	3	2349	2299.51	1.02102	0
1.77518	3	2252	2292.41	-0.851512	0
1.77775	2	2299	2285.39	0.283934	0
1.78032	3	2284	2278.4	0.117199	0
1.78289	1	2316	2271.42	0.926347	0
1.78546	5	2254	2264.45	-0.220104	0
1.78802	2	2286	2257.51	0.595863	0
1.79059	1	2237	2250.66	-0.288786	0
1.79316	3	2219	2243.8	-0.526429	0
1.79573	5	2229	2236.89	-0.167069	0
1.7983	3	2331	2230.07	2.09039	0
1.80087	2	2210	2223.37	-0.2845	0
1.80344	3	2284	2216.66	1.40907	0
1.80601	1	2167	2209.91	-0.921735	0
1.80858	4	2295	2203.16	1.91698	0
1.81115	4	2187	2196.44	-0.201764	0
1.81371	2	2186	2189.8	-0.0811771	0
1.81628	2	2151	2183.22	-0.694675	0
1.81885	1	2164	2176.6	-0.270881	0
1.82142	2	2123	2169.95	-1.01905	0
1.82399	3	2211	2163.31	1.01426	0
1.82656	3	2116	2156.71	-0.885089	0
1.82913	2	2165	2150.2	0.318042	0
1.8317	3	2118	2143.72	-0.558892	0
1.83427	2	2096	2137.24	-0.900869	0
1.83684	6	2221	2130.78	1.91432	0
