# Supplementary material for: Direct energy transfer from photosystem II to photosystem I confers winter sustainability in Scots Pine
Source: Nat Commun. 2020 Dec 15;11:6388. doi: 10.1038/s41467-020-20137-9 (PMC7738668; doi:10.1038/s41467-020-20137-9)
Supplement: Supplementary file 3 — Source Data [file 41467_2020_20137_MOESM3_ESM.zip › Source data file_Bag et al., 2020/Source data file/time resolved fluoresence data/Time resolved decay/Pine_summer_quench/Decays_Pine_summer_quench_spillover_4.txt]

Time	IRF	Exp. data	Th. data	Residuals	Aurocorr
0	59218	32595	32506.4	0.49054	0.0770338
0.002569	60101	35112	35058.1	0.28766	0.0771415
0.005138	59931	37577	37589.8	-0.0659546	0.071175
0.007707	59038	40074	40085.5	-0.0573493	0.0412808
0.010276	57442	42218	42497.7	-1.36147	0.0853762
0.012845	55659	44840	44789.1	0.240531	0.0979283
0.015414	54300	46721	46939.7	-1.01174	0.0475307
0.017983	51212	48607	48961.1	-1.60633	0.0017409
0.020552	49247	50451	50822.9	-1.6559	0.0817295
0.023121	45860	52133	52513.4	-1.66603	0.0659605
0.02569	42832	54326	54029	1.27439	0.0668467
0.028259	39553	55260	55346.8	-0.369032	0.0633216
0.030828	36051	56567	56474.8	0.387836	-0.0334524
0.033397	32659	57760	57406.3	1.47157	-0.0392599
0.035966	29365	58657	58144.1	2.11793	0.0340017
0.038535	25820	58429	58699.2	-1.11769	-0.0130091
0.041104	22701	60011	59072.8	3.83004	0.0322977
0.043673	19483	59532	59274.4	1.05583	-0.0234324
0.046242	16839	59937	59317.7	2.52977	0.051599
0.048811	14158	59572	59220	1.44211	0.0320049
0.05138	12001	59707	58999.7	2.89467	-0.0261276
0.053949	10077	58312	58673.2	-1.49573	-0.0300627
0.056518	8332	58808	58263.3	2.24613	0.0386913
0.059087	7023	57864	57783	0.336827	-0.00412267
0.061656	5845	57432	57249.8	0.760175	0.0392322
0.064225	4676	56922	56679.4	1.01668	0.014379
0.066794	3958	56259	56075.3	0.774433	-0.0185676
0.069363	3264	55665	55449.4	0.913969	-0.0208577
0.071932	2838	54623	54813.9	-0.816798	-0.0317513
0.074501	2290	54006	54175.9	-0.731069	-0.00862628
0.07707	1924	53431	53537.8	-0.461818	0.00272994
0.079639	1735	52862	52899.8	-0.164274	-0.044374
0.082208	1480	52269	52270.4	-0.00620218	0.033091
0.084777	1263	51240	51651.5	-1.81772	0.0425416
0.087346	1107	51006	51040.7	-0.153642	-0.0572064
0.089915	966	50069	50439.5	-1.65564	0.0690597
0.092484	905	49714	49848.8	-0.604649	-0.0553094
0.095053	849	49047	49270.4	-1.00862	-0.0200971
0.097622	803	48656	48705.5	-0.224443	0.0300568
0.100191	740	47489	48153.7	-3.05001	0.0377405
0.10276	729	47436	47613.7	-0.815854	0.0866512
0.105329	714	47294	47085.8	0.957416	-0.0145245
0.107898	667	46093	46570.5	-2.22422	-0.0212573
0.110467	679	46278	46066.2	0.98432	-0.000410198
0.113036	613	45143	45573	-2.02405	0.0344445
0.115605	628	44877	45089.8	-1.00469	-0.0548383
0.118174	626	44705	44616.3	0.419713	0.0239403
0.120743	641	43724	44153.6	-2.05461	-0.00451811
0.123312	554	43783	43701.5	0.389479	-0.0152154
0.125881	628	42911	43257.1	-1.6708	0.0259184
0.12845	545	42391	42821.7	-2.09179	0.0436443
0.131019	591	42322	42395	-0.354884	-0.0164791
0.133588	616	42102	41976.1	0.613444	-0.00504609
0.136157	608	41312	41567.6	-1.25778	-0.0218714
0.138726	598	40971	41167.8	-0.972351	-0.0123292
0.141295	590	40373	40775.3	-2.00207	-0.0629032
0.143864	622	40763	40389.8	1.84859	0.0544984
0.146433	622	40082	40012.3	0.348296	0.0476865
0.149002	662	39473	39642.8	-0.854554	0.0353103
0.151571	670	39369	39281.3	0.441957	-0.00971015
0.15414	665	38991	38927.8	0.320197	0.00479463
0.156709	703	38534	38580.7	-0.237996	0.0306473
0.159278	707	38418	38240.7	0.904373	0.0924809
0.161847	763	37918	37907.9	0.0517355	-0.0584698
0.164416	811	37517	37582.6	-0.33885	0.0463983
0.166985	814	37130	37265.8	-0.70492	-0.00733922
0.169554	853	37171	36955.8	1.11599	0.0318564
0.172123	924	36794	36652.2	0.739268	-0.0212461
0.174692	946	36111	36356.6	-1.29246	0.0370781
0.177261	908	36116	36068.4	0.250685	-0.076456
0.17983	990	35818	35784.2	0.178329	-0.0254871
0.182399	1010	35361	35505.8	-0.769928	-0.0126306
0.184968	1084	35471	35234.5	1.25575	-0.0394259
0.187537	1072	35103	34970.1	0.709517	0.0594131
0.190106	1095	35169	34711.3	2.44047	0.0175927
0.192675	1172	34319	34456.8	-0.743722	0.0175118
0.195244	1197	34192	34208.7	-0.0905208	-0.000657349
0.197813	1238	33963	33967.2	-0.0227859	-0.0106686
0.200382	1251	34408	33731	3.64978	0.0570077
0.202951	1245	33625	33499.6	0.684106	0.0154848
0.20552	1280	33321	33271.5	0.271216	0.0200276
0.208089	1274	33269	33047.3	1.21534	0.0247021
0.210658	1348	32969	32827	0.781837	0.0199496
0.213227	1348	32352	32611.7	-1.44376	-0.0481326
0.215796	1443	32362	32401.4	-0.218781	0.0341763
0.218365	1322	32376	32196.5	0.997776	-0.0258726
0.220934	1407	31876	31993.5	-0.657979	0.00647276
0.223503	1394	31654	31792.1	-0.776164	-0.0179816
0.226072	1393	31647	31595.2	0.291142	-0.0147533
0.228641	1477	31385	31400.6	-0.0880547	0.0253505
0.23121	1393	31177	31210.8	-0.191175	0.00351235
0.233779	1393	31139	31023.3	0.655737	-0.0611362
0.236348	1413	31405	30835.8	3.21176	-0.0437426
0.238917	1442	30835	30651.2	1.04653	-0.044783
0.241486	1434	30489	30470.4	0.106576	-0.0440884
0.244055	1412	30322	30292.4	0.169804	-0.00791441
0.246624	1324	30189	30115.8	0.421471	0.032508
0.249193	1319	29989	29938.1	0.293848	-0.0363075
0.251762	1359	29967	29760	1.19549	-0.0200819
0.254331	1339	29418	29585.2	-0.974953	0.0156757
0.2569	1234	29625	29413.2	1.23063	0.0194202
0.259469	1201	29234	29239.8	-0.0338925	-0.0265501
0.262038	1212	29305	29064.7	1.40388	-0.0884432
0.264607	1153	28674	28891.1	-1.28219	0.028982
0.267176	1164	28560	28718.5	-0.938129	0.0272799
0.269745	1088	28582	28546.9	0.207718	-0.00850771
0.272314	1106	28097	28375.6	-1.66227	-0.00966321
0.274883	1066	27970	28205	-1.40525	-0.0219484
0.277452	1066	27956	28036	-0.478456	0.044455
0.280021	1102	27787	27868.2	-0.48688	-0.0918432
0.28259	952	27740	27703.4	0.219583	0.00632668
0.285159	1059	27445	27537.7	-0.559274	-0.0312386
0.287728	1030	27376	27372.8	0.0192648	0.0307231
0.290297	918	27562	27212.1	2.10746	-0.00159285
0.292866	970	27220	27049.6	1.03279	0.0431235
0.295435	972	26661	26887.4	-1.38653	0.00150645
0.298004	935	26598	26728.7	-0.801363	0.00288608
0.300573	927	26794	26571.1	1.36189	-0.0232405
0.303142	908	26529	26414.1	0.705382	0.018208
0.305711	883	26354	26258.3	0.58973	0.0260345
0.30828	907	25871	26103.1	-1.44303	-0.00579538
0.310849	887	25713	25949.8	-1.47677	-0.0299584
0.313418	916	25888	25798.5	0.556231	0.0329377
0.315987	940	25719	25649.3	0.434392	-0.021063
0.318556	884	25589	25503.4	0.535222	0.0134038
0.321125	987	25319	25358.3	-0.246903	-0.0593849
0.323694	968	25249	25216.2	0.206536	-0.0570271
0.326263	907	24931	25077.9	-0.930649	0.025298
0.328832	922	24909	24939	-0.190021	-0.00954768
0.331401	965	24671	24800.2	-0.822421	0.00134976
0.33397	985	24882	24664.5	1.37891	0.0789592
0.336539	973	24319	24532.1	-1.3664	-0.00658552
0.339108	985	24462	24401.3	0.387944	-0.0282555
0.341677	979	24301	24271.9	0.186796	-0.0201053
0.344246	998	24102	24143.9	-0.26988	-0.0365034
0.346815	1002	24064	24017.6	0.299253	0.0236181
0.349384	1064	23967	23893.2	0.476659	0.0202906
0.351953	1015	23816	23771.9	0.285595	-0.0143196
0.354522	1055	23697	23652.2	0.291094	0.0807175
0.357091	1070	23662	23533.4	0.836231	0.0344598
0.35966	1073	23340	23417.2	-0.505072	0.0792501
0.362229	1000	23206	23302.5	-0.633574	-0.0408316
0.364798	1110	23190	23187	0.0198798	-0.0363682
0.367367	1107	22960	23073.6	-0.749422	-0.0335233
0.369936	1154	22897	22964.2	-0.444288	-0.0429721
0.372505	1174	22506	22857.3	-2.34142	0.0232184
0.375074	1124	22961	22753	1.37247	0.00787737
0.377643	1177	22784	22648.8	0.895486	-0.0119897
0.380212	1206	22608	22545.6	0.415203	-0.0416421
0.382781	1154	22411	22445.4	-0.229791	-0.0373002
0.38535	1194	22322	22345.4	-0.156924	-0.0250489
0.387919	1208	22198	22246	-0.321907	-0.00633673
0.390488	1247	22233	22148.8	0.564689	-0.00628352
0.393057	1304	22015	22054	-0.263046	-0.0519337
0.395626	1291	22082	21962.7	0.802621	0.00185663
0.398195	1284	21989	21873.4	0.779883	-0.0263414
0.400764	1273	22013	21784	1.54337	-0.0325792
0.403333	1334	21504	21694.8	-1.3009	0.0224658
0.405902	1339	21725	21607.6	0.796626	-0.0634434
0.408471	1359	21240	21522.9	-1.94123	-0.0435203
0.41104	1372	21531	21439.6	0.622923	0.0290842
0.413609	1328	21375	21357.7	0.118201	-0.00656173
0.416178	1292	21307	21275.5	0.216133	0.0550367
0.418747	1303	21276	21191.4	0.579672	0.00179838
0.421316	1334	21068	21107.3	-0.271059	-0.06296
0.423885	1300	21156	21025.1	0.900043	-0.0182622
0.426454	1319	20914	20943.5	-0.203717	-0.0837527
0.429023	1236	20630	20862	-1.61548	-0.00524282
0.431592	1264	20220	20779.4	-3.93412	0.00550785
0.434161	1219	20109	20695.9	-4.13905	-0.0175123
0.43673	1180	20591	20612.6	-0.150865	-0.0470638
0.439299	1132	20393	20527.8	-0.943669	-0.0287499
0.441868	1050	20458	20441.1	0.117954	-0.0399475
0.444437	1074	20501	20351.7	1.04275	-0.0205553
0.447006	964	20022	20261.5	-1.6928	-0.101441
0.449575	1005	20024	20170	-1.03148	-0.0269292
0.452144	876	20028	20077.5	-0.349815	0.0203377
0.454713	844	19848	19983.6	-0.962304	0.0323228
0.457282	801	19758	19886.3	-0.912526	0.043002
0.459851	766	19577	19788	-1.50782	-0.00741799
0.46242	700	19564	19688.7	-0.891863	-0.0417563
0.464989	738	20055	19588	3.29757	-0.0271525
0.467558	627	19382	19487.8	-0.759832	-0.0374107
0.470127	578	19082	19386.8	-2.20622	-0.0395587
0.472696	501	18989	19282.5	-2.13012	-0.0612778
0.475265	489	19183	19176	0.0503572	0.00907223
0.477834	427	19142	19068.4	0.531709	-0.0384061
0.480403	413	18696	18960.2	-1.93244	0.0285308
0.482972	338	18878	18851.4	0.193781	-0.0280872
0.485541	306	18788	18741.5	0.339487	0.00637688
0.48811	319	18592	18630.1	-0.279291	-0.0153454
0.490679	288	18516	18519.7	-0.0270132	-0.0628966
0.493248	273	18398	18410.3	-0.0906731	0.0060213
0.495817	260	18030	18301.1	-2.01918	-0.0956431
0.498386	228	18224	18192.6	0.232862	-0.0135721
0.500955	209	18105	18084.1	0.155214	0.0481687
0.503524	195	17853	17975.6	-0.917456	-0.0352888
0.506093	208	17955	17867.5	0.653091	-0.0251904
0.508662	188	17753	17760.7	-0.0578724	-0.051944
0.511231	163	17453	17655	-1.52928	-0.0248843
0.5138	171	17699	17549.4	1.12478	0.0801895
0.516369	166	17318	17444.4	-0.960802	0.0344121
0.518938	173	17056	17340.8	-2.18093	-0.0709594
0.521507	159	17496	17238.5	1.94696	-0.0496897
0.524076	175	17248	17137.1	0.844623	0.00754162
0.526645	178	17183	17036.9	1.11483	-0.0771164
0.529214	180	16762	16938.3	-1.36143	-0.0285185
0.531783	162	16585	16840.8	-1.98662	-0.0124265
0.534352	159	16798	16744	0.41699	0.0558366
0.536921	172	16399	16647.5	-1.94017	-0.0502983
0.53949	173	16507	16552.2	-0.351831	0.0420492
0.542059	169	16346	16458.3	-0.878445	0.052085
0.544628	161	16440	16365.3	0.582875	-0.0227519
0.547197	163	16394	16272.8	0.946794	-0.00306434
0.549766	207	16289	16181	0.845954	-0.00342115
0.552335	163	15897	16091.5	-1.54228	0.0361206
0.554904	169	15941	16002.7	-0.488855	0.0269312
0.557473	183	16054	15913.8	1.10687	0.0125859
0.560042	169	15771	15826.1	-0.438915	0.0464824
0.562611	170	15733	15739.3	-0.0502641	0.0478418
0.56518	161	15724	15652.9	0.566902	0.0440678
0.567749	179	15648	15567.1	0.646915	-0.0361074
0.570318	153	15388	15482.3	-0.759918	0.0152761
0.572887	159	15517	15398	0.955362	-0.0164886
0.575456	169	15288	15313.9	-0.209743	-0.00449538
0.578025	155	15212	15231.1	-0.15454	0.00541218
0.580594	154	15083	15148.8	-0.536019	0.0465394
0.583163	163	14976	15066.9	-0.742945	0.0785714
0.585732	155	15200	14985.9	1.73618	-0.013333
0.588301	154	15041	14905.7	1.10298	-0.0225392
0.59087	143	14839	14826	0.10708	0.0022189
0.593439	129	14707	14746.5	-0.325866	-0.0875905
0.596008	150	14693	14667.1	0.213827	-0.0347463
0.598577	137	14610	14588.5	0.177551	-0.0187638
0.601146	152	14364	14510.9	-1.22596	0.0289911
0.603715	143	14591	14434.1	1.29908	0.00125319
0.606284	133	14317	14358	-0.343007	0.0204883
0.608853	117	14370	14282.1	0.733178	0.0152353
0.611422	113	14428	14206.1	1.84765	-0.0209083
0.613991	125	14181	14130.1	0.427293	0.056056
0.61656	116	14304	14055.1	2.08148	0.00150686
0.619129	144	14073	13980.8	0.777424	-0.0156603
0.621698	107	13823	13907.7	-0.720175	-0.0560885
0.624267	118	13773	13834.9	-0.52768	0.029109
0.626836	104	13853	13762.1	0.772629	-0.0425388
0.629405	113	13612	13689.7	-0.665946	0.00449959
0.631974	118	13594	13617.8	-0.204386	-0.00335042
0.634543	104	13643	13547	0.822254	-0.0147196
0.637112	108	13464	13476.4	-0.107188	-0.035802
0.639681	105	13325	13406.2	-0.703586	-0.0400285
0.64225	119	13502	13336.6	1.42334	-0.0306704
0.644819	93	13195	13267.9	-0.634501	0.0334627
0.647388	113	13357	13199.4	1.36375	-0.0563679
0.649957	127	13119	13131.3	-0.107403	-0.00667294
0.652526	99	13117	13064.7	0.456658	-0.00698342
0.655095	104	12887	12998.2	-0.979961	0.0208237
0.657664	95	13008	12931.7	0.66939	-0.0252734
0.660233	97	12919	12865.4	0.471142	0.0320131
0.662802	93	12734	12799.6	-0.581221	0.00526333
0.665371	123	12612	12734.2	-1.08832	0.0152496
0.66794	96	12552	12670.1	-1.05428	0.044475
0.670509	92	12716	12606.6	0.970195	0.0183326
0.673078	88	12465	12542.7	-0.695903	-0.0364624
0.675647	84	12464	12479	-0.134629	-0.040315
0.678216	82	12267	12415.6	-1.3421	-0.0329857
0.680785	96	12308	12352.6	-0.402134	0.0314692
0.683354	87	12324	12290.4	0.302407	-0.0254538
0.685923	87	12236	12228.9	0.0643323	-0.0695921
0.688492	70	12191	12167.6	0.21228	0.0190258
0.691061	67	11896	12106.2	-1.92735	0.0146871
0.69363	66	12190	12044.8	1.31531	-0.0788614
0.696199	83	11920	11983.7	-0.583672	-0.00452646
0.698768	72	11751	11923.6	-1.59245	-0.018548
0.701337	79	11881	11864.2	0.15427	-0.00882221
0.703906	67	11882	11805.1	0.705487	-0.0070872
0.706475	66	11758	11746.3	0.107838	-0.00652199
0.709044	69	11676	11687.6	-0.107376	0.00665254
0.711613	45	11579	11629.4	-0.468199	0.0264235
0.714182	77	11678	11571	0.989821	-0.0270911
0.716751	54	11662	11513.4	1.37634	-0.0236038
0.71932	68	11487	11456.4	0.285513	-0.0867854
0.721889	58	11444	11399.6	0.414682	-0.0407753
0.724458	59	11392	11343.4	0.455364	-0.0519726
0.727027	65	11157	11287.3	-1.23401	0.00822606
0.729596	62	11181	11231.9	-0.481409	-0.0591775
0.732165	59	11343	11177	1.55896	-0.0043389
0.734734	57	11027	11122.3	-0.907191	-0.0346197
0.737303	57	11077	11067.8	0.087248	-0.0433741
0.739872	70	10941	11013.7	-0.695269	-0.0712378
0.742441	59	11004	10960.4	0.415649	-0.0329601
0.74501	56	10976	10907.5	0.653696	-0.000263512
0.747579	46	10843	10854.6	-0.111499	-0.00911273
0.750148	42	10757	10801.7	-0.430977	-0.0489939
0.752717	53	10939	10748.8	1.81867	0.0141169
0.755286	55	10672	10696.5	-0.236887	-0.0489807
0.757855	52	10568	10644.9	-0.748281	0.0212749
0.760424	53	10695	10593.7	0.979153	-0.0757852
0.762993	42	10471	10542.9	-0.702208	-0.023836
0.765562	50	10426	10492.1	-0.646873	-0.0762539
0.768131	54	10384	10441.5	-0.564584	-0.0390794
0.7707	56	10491	10391.7	0.969311	0.0611843
0.773269	44	10391	10342.4	0.476458	-0.0486143
0.775838	49	10386	10293.2	0.910533	-0.133286
0.778407	57	10374	10244.1	1.27507	-0.0361843
0.780976	51	10127	10195.8	-0.683273	-0.0178139
0.783545	61	10286	10147.8	1.36267	0.0129982
0.786114	52	10005	10100.3	-0.952555	-0.0363375
0.788683	40	10137	10053.1	0.833393	0.0234099
0.791252	56	10101	10005.6	0.948824	-0.00607786
0.793821	39	9933	9958.61	-0.256936	-0.0494656
0.79639	41	9923	9911.87	0.111749	-0.0651503
0.798959	39	9923	9865.04	0.581815	0.0069421
0.801528	43	10037	9818.54	2.18061	-0.0133323
0.804097	53	9805	9772.43	0.328877	-0.0830258
0.806666	50	9724	9727.06	-0.0310269	0.0251428
0.809235	47	9704	9682.2	0.221308	0.0295728
0.811804	40	9774	9637.47	1.38103	0.0499518
0.814373	44	9718	9592.74	1.27064	-0.0662331
0.816942	34	9639	9548.22	0.924656	-0.0370412
0.819511	37	9394	9503.83	-1.13315	-0.0680666
0.82208	29	9385	9459.54	-0.769486	-0.110441
0.824649	35	9485	9415.43	0.714381	-0.00604265
0.827218	25	9470	9371.56	1.01155	-0.0216261
0.829787	30	9353	9327.89	0.259613	-0.0264027
0.832356	36	9342	9284.4	0.595906	-0.0227992
0.834925	41	9377	9241.54	1.39893	0.0132076
0.837494	37	9183	9199.28	-0.169921	-0.0288164
0.840063	34	9392	9157.34	2.42131	-0.0377591
0.842632	36	9189	9115.48	0.766943	-0.0727135
0.845201	39	8979	9073.86	-1.00108	-0.0347823
0.84777	27	9136	9032.65	1.0813	0.0741261
0.850339	32	9154	8991.45	1.69896	-0.0554997
0.852908	29	9116	8950.32	1.73523	-0.0461215
0.855477	30	9050	8909.52	1.47666	-0.0268274
0.858046	29	9088	8868.95	2.29781	-0.0256298
0.860615	22	8855	8828.64	0.280159	0.0716675
0.863184	27	8882	8788.37	0.993449	-0.012311
0.865753	27	8765	8748.32	0.178129	-0.0606886
0.868322	25	8740	8708.68	0.334988	0.0344574
0.870891	35	8771	8669.27	1.08628	0.109805
0.87346	27	8676	8630.33	0.490268	0.106146
0.876029	11	8810	8591.7	2.32578	0.0370688
0.878598	26	8553	8552.64	0.00388587	-0.124222
0.881167	25	8587	8513.81	0.789872	0.0450403
0.883736	21	8405	8475.62	-0.77031	-0.00321258
0.886305	30	8394	8437.57	-0.475582	9.66145e-05
0.888874	24	8357	8399.91	-0.46938	0.0713795
0.891443	23	8264	8362.57	-1.08427	0.0625652
0.894012	28	8172	8325.28	-1.69554	0.0189716
0.896581	24	8365	8288.32	0.83835	0.0169022
0.89915	16	8307	8251.63	0.60751	0.0516437
0.901719	31	8205	8214.84	-0.108608	0.0610652
0.904288	25	8390	8178.48	2.3093	-0.0708633
0.906857	21	8288	8142.59	1.59719	0.00592145
0.909426	22	8058	8106.67	-0.542141	0.0384164
0.911995	19	8164	8070.86	1.03078	-0.0138832
0.914564	18	8115	8035.23	0.885519	0.0310492
0.917133	13	8133	7999.71	1.47803	0.0490883
0.919702	19	7870	7964.24	-1.06234	0
0.922271	20	7822	7929.04	-1.21032	0
0.92484	10	7971	7894.26	0.859497	0
0.927409	13	7833	7859.46	-0.298935	0
0.929978	15	7992	7824.67	1.87169	0
0.932547	22	7898	7790.26	1.21233	0
0.935116	16	7844	7756.33	0.9899	0
0.937685	20	7664	7722.64	-0.669851	0
0.940254	13	7848	7689.1	1.79363	0
0.942823	17	7713	7655.68	0.652675	0
0.945392	14	7629	7622.38	0.0758326	0
0.947961	14	7702	7589.3	1.28415	0
0.95053	19	7550	7556.36	-0.0731488	0
0.953099	9	7680	7523.75	1.78298	0
0.955668	15	7464	7491.2	-0.314849	0
0.958237	16	7642	7458.75	2.09628	0
0.960806	10	7501	7426.68	0.85812	0
0.963375	17	7412	7394.68	0.201187	0
0.965944	21	7268	7362.91	-1.11324	0
0.968513	16	7254	7331.63	-0.911511	0
0.971082	15	7237	7300.52	-0.746715	0
0.973651	18	7167	7269.42	-1.20986	0
0.97622	16	7158	7238.56	-0.952156	0
0.978789	14	7237	7207.9	0.342076	0
0.981358	12	7183	7177.31	0.067159	0
0.983927	14	7056	7146.78	-1.08075	0
0.986496	14	7052	7116.44	-0.767366	0
0.989065	12	7135	7086.34	0.576112	0
0.991634	10	7115	7056.36	0.695225	0
0.994203	13	7030	7026.44	0.0424017	0
0.996772	11	6966	6996.74	-0.3683	0
0.999341	9	6981	6967.24	0.16469	0
1.00191	11	6904	6937.81	-0.406866	0
1.00448	11	6964	6908.55	0.664473	0
1.00705	9	6914	6879.52	0.41464	0
1.00962	15	6776	6850.62	-0.906491	0
1.01219	7	6664	6822	-1.93543	0
1.01476	10	6800	6793.48	0.0790372	0
1.01732	8	6769	6765	0.0486596	0
1.01989	12	6739	6736.7	0.0279854	0
1.02246	8	6688	6708.64	-0.252326	0
1.02503	15	6673	6680.74	-0.0946993	0
1.0276	12	6698	6653.09	0.548789	0
1.03017	16	6537	6625.71	-1.09717	0
1.03274	14	6634	6598.52	0.43565	0
1.03531	7	6558	6571.52	-0.166976	0
1.03788	7	6412	6544.42	-1.65369	0
1.04045	10	6631	6517.27	1.39667	0
1.04301	7	6475	6490.35	-0.190822	0
1.04558	7	6525	6463.6	0.760081	0
1.04815	9	6475	6436.93	0.473157	0
1.05072	11	6374	6410.46	-0.456709	0
1.05329	11	6413	6384.27	0.358785	0
1.05586	12	6223	6358.28	-1.71491	0
1.05843	8	6347	6332.47	0.182397	0
1.061	14	6395	6306.71	1.10401	0
1.06357	2	6207	6281.15	-0.941167	0
1.06614	5	6225	6255.55	-0.387234	0
1.0687	6	6163	6229.85	-0.851523	0
1.07127	12	6316	6204.4	1.40419	0
1.07384	4	6318	6179.31	1.74483	0
1.07641	4	6286	6154.3	1.66107	0
1.07898	11	6114	6129.22	-0.194595	0
1.08155	7	6143	6104.46	0.4917	0
1.08412	11	5888	6079.94	-2.50136	0
1.08669	7	6120	6055.55	0.823813	0
1.08926	5	6080	6031.29	0.624667	0
1.09183	10	5930	6007	-0.999884	0
1.09439	11	5838	5982.92	-1.8967	0
1.09696	8	5957	5959.15	-0.0277918	0
1.09953	4	5918	5935.44	-0.226716	0
1.1021	15	5956	5911.67	0.574409	0
1.10467	8	5953	5888.22	0.839573	0
1.10724	0	5936	5865.01	0.921458	0
1.10981	5	5742	5841.5	-1.31302	0
1.11238	8	5807	5818.02	-0.144645	0
1.11495	4	5738	5794.91	-0.751242	0
1.11752	5	5832	5771.9	0.786998	0
1.12008	5	5704	5748.94	-0.594971	0
1.12265	7	5734	5726.12	0.10401	0
1.12522	6	5815	5703.5	1.4622	0
1.12779	5	5729	5681.02	0.633868	0
1.13036	4	5775	5658.61	1.53157	0
1.13293	4	5638	5636.26	0.0231569	0
1.1355	6	5569	5614	-0.603075	0
1.13807	7	5640	5591.93	0.640104	0
1.14064	5	5438	5570.06	-1.79077	0
1.14321	5	5501	5548.27	-0.63737	0
1.14577	4	5524	5526.55	-0.0342542	0
1.14834	4	5516	5504.9	0.149404	0
1.15091	4	5552	5483.35	0.92135	0
1.15348	9	5549	5461.91	1.16908	0
1.15605	12	5389	5440.74	-0.7048	0
1.15862	8	5363	5419.9	-0.777003	0
1.16119	6	5429	5399.14	0.405248	0
1.16376	9	5345	5378.31	-0.455612	0
1.16633	9	5285	5357.61	-0.998747	0
1.1689	5	5220	5337.09	-1.62064	0
1.17146	4	5254	5316.57	-0.863156	0
1.17403	4	5356	5296	0.81983	0
1.1766	3	5372	5275.51	1.31644	0
1.17917	5	5194	5255.11	-0.847904	0
1.18174	4	5292	5234.84	0.785701	0
1.18431	11	5039	5214.72	-2.47544	0
1.18688	5	5223	5194.88	0.38915	0
1.18945	8	5267	5175.16	1.26546	0
1.19202	4	5179	5155.46	0.32711	0
1.19459	2	5072	5135.82	-0.896099	0
1.19715	6	5092	5116.11	-0.337891	0
1.19972	5	5127	5096.56	0.425107	0
1.20229	2	5080	5077.2	0.0393233	0
1.20486	7	5036	5057.83	-0.307577	0
1.20743	6	5149	5038.61	1.53836	0
1.21	5	4992	5019.61	-0.390768	0
1.21257	3	4984	5000.65	-0.235801	0
1.21514	5	4933	4981.69	-0.693282	0
1.21771	6	5008	4962.83	0.63822	0
1.22028	5	4868	4944.16	-1.09153	0
1.22284	9	5068	4925.58	2.00057	0
1.22541	5	4891	4907.18	-0.231323	0
1.22798	5	4976	4888.86	1.23527	0
1.23055	6	4860	4870.53	-0.151001	0
1.23312	1	4936	4852.3	1.19133	0
1.23569	6	4861	4834.06	0.38646	0
1.23826	4	4781	4815.9	-0.504786	0
1.24083	2	4764	4797.92	-0.491509	0
1.2434	4	4796	4779.93	0.232059	0
1.24597	0	4768	4762.02	0.0866027	0
1.24853	2	4819	4744.15	1.0783	0
1.2511	8	4762	4726.31	0.517135	0
1.25367	1	4597	4708.8	-1.64889	0
1.25624	4	4785	4691.34	1.35394	0
1.25881	3	4694	4673.86	0.293912	0
1.26138	3	4670	4656.52	0.197256	0
1.26395	5	4609	4639.24	-0.445425	0
1.26652	6	4599	4622.1	-0.340658	0
1.26909	3	4574	4605.13	-0.460317	0
1.27166	4	4616	4588.19	0.409362	0
1.27422	6	4532	4571.27	-0.583296	0
1.27679	9	4616	4554.52	0.904972	0
1.27936	3	4521	4537.98	-0.252585	0
1.28193	2	4457	4521.44	-0.965259	0
1.2845	6	4544	4504.78	0.58183	0
1.28707	6	4520	4488.28	0.471832	0
1.28964	5	4503	4471.97	0.462374	0
1.29221	4	4580	4455.72	1.83641	0
1.29478	7	4463	4439.49	0.351971	0
1.29735	6	4329	4423.39	-1.43454	0
1.29991	1	4337	4407.41	-1.06921	0
1.30248	2	4447	4391.35	0.834553	0
1.30505	2	4405	4375.24	0.448369	0
1.30762	5	4391	4359.24	0.479228	0
1.31019	4	4206	4343.42	-2.11886	0
1.31276	1	4368	4327.72	0.609439	0
1.31533	3	4316	4311.99	0.0610126	0
1.3179	4	4322	4296.31	0.390799	0
1.32047	5	4258	4280.79	-0.349195	0
1.32304	1	4179	4265.4	-1.33647	0
1.3256	2	4425	4249.99	2.63086	0
1.32817	4	4188	4234.58	-0.71976	0
1.33074	5	4182	4219.32	-0.577156	0
1.33331	2	4328	4204.23	1.8814	0
1.33588	4	4266	4189.15	1.17667	0
1.33845	4	4240	4174.11	1.01194	0
1.34102	2	4251	4159.19	1.40812	0
1.34359	2	4079	4144.29	-1.02227	0
1.34616	5	4179	4129.4	0.767236	0
1.34873	3	4098	4114.67	-0.260381	0
1.35129	6	4188	4100.04	1.35926	0
1.35386	6	4161	4085.5	1.17041	0
1.35643	0	4126	4071.11	0.8545	0
1.359	5	4047	4056.62	-0.15121	0
1.36157	4	3985	4042.16	-0.905519	0
1.36414	4	3914	4027.88	-1.82032	0
1.36671	3	3987	4013.65	-0.422	0
1.36928	2	3946	3999.44	-0.850764	0
1.37185	7	3879	3985.25	-1.70597	0
1.37442	4	3965	3971.24	-0.0990548	0
1.37698	3	3818	3957.34	-2.25511	0
1.37955	4	3930	3943.4	-0.213769	0
1.38212	4	3933	3929.52	0.0555251	0
1.38469	4	3930	3915.73	0.227692	0
1.38726	4	3865	3902	-0.595127	0
1.38983	3	3692	3888.33	-3.23118	0
1.3924	3	3832	3874.7	-0.689771	0
1.39497	2	3829	3861.1	-0.518729	0
1.39754	2	3938	3847.53	1.44166	0
1.40011	5	3776	3834	-0.943885	0
1.40267	2	3804	3820.62	-0.269436	0
1.40524	5	3847	3807.3	0.640088	0
1.40781	6	3865	3794.04	1.14134	0
1.41038	0	3737	3780.95	-0.719019	0
1.41295	3	3736	3767.78	-0.519981	0
1.41552	3	3870	3754.58	1.85528	0
1.41809	6	3691	3741.53	-0.831705	0
1.42066	1	3826	3728.62	1.57432	0
1.42323	1	3557	3715.71	-2.66114	0
1.4258	4	3656	3702.72	-0.7727	0
1.42836	2	3643	3689.87	-0.776549	0
1.43093	4	3662	3677.11	-0.249694	0
1.4335	4	3705	3664.41	0.66683	0
1.43607	2	3753	3651.82	1.65158	0
1.43864	4	3599	3639.23	-0.670638	0
1.44121	3	3663	3626.7	0.599808	0
1.44378	0	3615	3614.24	0.0125877	0
1.44635	3	3629	3601.73	0.452636	0
1.44892	5	3589	3589.28	-0.00466615	0
1.45149	3	3487	3577.02	-1.52451	0
1.45405	4	3492	3564.83	-1.23239	0
1.45662	3	3596	3552.65	0.722883	0
1.45919	3	3663	3540.53	2.02361	0
1.46176	1	3483	3528.42	-0.769666	0
1.46433	3	3552	3516.32	0.598727	0
1.4669	2	3448	3504.26	-0.958178	0
1.46947	2	3549	3492.29	0.951884	0
1.47204	1	3538	3480.35	0.969234	0
1.47461	0	3422	3468.43	-0.793657	0
1.47718	3	3376	3456.51	-1.38555	0
1.47974	2	3394	3444.69	-0.870169	0
1.48231	1	3418	3432.99	-0.256457	0
1.48488	1	3470	3421.29	0.826908	0
1.48745	2	3326	3409.61	-1.44972	0
1.49002	3	3412	3398.01	0.239563	0
1.49259	3	3479	3386.51	1.56799	0
1.49516	6	3408	3375.1	0.563491	0
1.49773	4	3297	3363.83	-1.16384	0
1.5003	5	3219	3352.62	-2.35515	0
1.50287	1	3363	3341.43	0.371919	0
1.50543	6	3434	3330.2	1.77133	0
1.508	3	3296	3319.04	-0.401344	0
1.51057	5	3364	3307.98	0.965782	0
1.51314	3	3235	3296.95	-1.08916	0
1.51571	2	3282	3285.95	-0.068995	0
1.51828	6	3217	3274.92	-1.0212	0
1.52085	6	3238	3264.02	-0.457288	0
1.52342	5	3174	3253.28	-1.40722	0
1.52599	0	3298	3242.55	0.965497	0
1.52856	3	3228	3231.7	-0.0650535	0
1.53112	5	3210	3220.83	-0.191113	0
1.53369	5	3237	3210.15	0.471961	0
1.53626	2	3109	3199.57	-1.6244	0
1.53883	1	3076	3188.96	-2.03666	0
1.5414	2	3199	3178.27	0.366541	0
1.54397	0	3072	3167.62	-1.72526	0
1.54654	3	3177	3157	0.354818	0
1.54911	5	3177	3146.46	0.541849	0
1.55168	2	3073	3136.1	-1.13834	0
1.55425	4	3095	3125.77	-0.553039	0
1.55681	4	3085	3115.44	-0.548133	0
1.55938	3	3083	3105.22	-0.400137	0
1.56195	3	3106	3095	0.197292	0
1.56452	5	3053	3084.81	-0.575618	0
1.56709	3	3087	3074.7	0.221336	0
1.56966	2	3041	3064.64	-0.42868	0
1.57223	4	2981	3054.53	-1.34682	0
1.5748	4	3085	3044.5	0.729212	0
1.57737	3	2983	3034.56	-0.94401	0
1.57994	2	3016	3024.63	-0.157199	0
1.5825	0	2963	3014.69	-0.949563	0
1.58507	2	3104	3004.7	1.78235	0
1.58764	3	3000	2994.76	0.0957578	0
1.59021	4	2917	2984.94	-1.25796	0
1.59278	2	2926	2975.23	-0.91008	0
1.59535	2	2939	2965.53	-0.489303	0
1.59792	4	2925	2955.81	-0.569638	0
1.60049	4	2870	2946.18	-1.42209	0
1.60306	3	2941	2936.66	0.0800657	0
1.60563	3	2986	2927.14	1.07712	0
1.60819	1	2966	2917.63	0.888134	0
1.61076	0	2922	2908.1	0.257146	0
1.61333	3	2839	2898.52	-1.11716	0
1.6159	4	2841	2889.05	-0.901457	0
1.61847	2	2971	2879.73	1.67452	0
1.62104	2	2941	2870.42	1.30151	0
1.62361	3	2915	2861.09	0.99853	0
1.62618	8	2838	2851.83	-0.259558	0
1.62875	5	2909	2842.77	1.22787	0
1.63132	1	2792	2833.81	-0.791249	0
1.63388	4	2768	2824.68	-1.0773	0
1.63645	2	2806	2815.55	-0.180244	0
1.63902	3	2795	2806.48	-0.217159	0
1.64159	1	2823	2797.42	0.481362	0
1.64416	3	2772	2788.38	-0.311041	0
1.64673	8	2802	2779.37	0.427484	0
1.6493	5	2748	2770.6	-0.431161	0
1.65187	1	2788	2761.92	0.493904	0
1.65444	0	2708	2753.07	-0.866115	0
1.65701	5	2697	2744.11	-0.907148	0
1.65957	6	2739	2735.3	0.0706688	0
1.66214	1	2723	2726.7	-0.0708902	0
1.66471	1	2678	2718.02	-0.773324	0
1.66728	3	2654	2709.23	-1.07206	0
1.66985	0	2639	2700.53	-1.1977	0
1.67242	5	2721	2691.84	0.559036	0
1.67499	3	2642	2683.25	-0.802442	0
1.67756	2	2612	2674.77	-1.2282	0
1.68013	4	2560	2666.25	-2.09991	0
1.6827	5	2603	2657.78	-1.0738	0
1.68526	1	2660	2649.44	0.204803	0
1.68783	1	2700	2641.04	1.13476	0
1.6904	4	2657	2632.55	0.474247	0
1.69297	4	2590	2624.19	-0.671828	0
1.69554	2	2605	2615.95	-0.214483	0
1.69811	3	2611	2607.68	0.0649507	0
1.70068	2	2571	2599.42	-0.560423	0
1.70325	1	2629	2591.18	0.737582	0
1.70582	1	2591	2582.92	0.158676	0
1.70839	2	2590	2574.67	0.301218	0
1.71095	3	2697	2566.48	2.51322	0
1.71352	3	2535	2558.39	-0.464475	0
1.71609	4	2558	2550.35	0.15121	0
1.71866	3	2518	2542.38	-0.485808	0
1.72123	1	2557	2534.43	0.446332	0
1.7238	2	2531	2526.43	0.0908981	0
1.72637	6	2445	2518.43	-1.48498	0
1.72894	1	2451	2510.6	-1.20384	0
1.73151	4	2540	2502.77	0.738621	0
1.73408	1	2468	2494.92	-0.541932	0
1.73664	1	2573	2487.09	1.69356	0
1.73921	1	2460	2479.21	-0.387404	0
1.74178	4	2542	2471.37	1.40095	0
1.74435	2	2449	2463.64	-0.295782	0
1.74692	3	2427	2455.97	-0.588024	0
1.74949	2	2436	2448.3	-0.249256	0
1.75206	6	2374	2440.66	-1.36822	0
1.75463	2	2378	2433.14	-1.13075	0
1.7572	1	2488	2425.64	1.25019	0
1.75977	2	2413	2418.03	-0.102358	0
1.76233	5	2465	2410.44	1.09887	0
1.7649	4	2377	2403	-0.533324	0
1.76747	1	2373	2395.65	-0.464877	0
1.77004	2	2437	2388.2	0.988467	0
1.77261	3	2423	2380.73	0.858728	0
1.77518	3	2362	2373.34	-0.233358	0
1.77775	2	2389	2366.01	0.470335	0
1.78032	3	2357	2358.68	-0.0346481	0
1.78289	1	2301	2351.38	-1.05024	0
1.78546	5	2321	2344.08	-0.479005	0
1.78802	2	2334	2336.86	-0.0591963	0
1.79059	1	2306	2329.7	-0.493443	0
1.79316	3	2328	2322.45	0.115069	0
1.79573	5	2284	2315.26	-0.653993	0
1.7983	3	2334	2308.2	0.533965	0
1.80087	2	2318	2301.18	0.349389	0
1.80344	3	2264	2294.09	-0.632457	0
1.80601	1	2375	2287.03	1.80512	0
1.80858	4	2396	2279.97	2.37051	0
1.81115	4	2234	2272.96	-0.824284	0
1.81371	2	2231	2266.06	-0.742349	0
1.81628	2	2303	2259.14	0.914001	0
1.81885	1	2243	2252.18	-0.19377	0
1.82142	2	2201	2245.21	-0.942418	0
1.82399	3	2196	2238.28	-0.902218	0
1.82656	3	2255	2231.43	0.496349	0
1.82913	2	2160	2224.64	-1.39075	0
1.8317	3	2182	2217.84	-0.767258	0
1.83427	2	2207	2211.07	-0.0865845	0
1.83684	6	2214	2204.32	0.205682	0
