# Supplementary material for: Direct energy transfer from photosystem II to photosystem I confers winter sustainability in Scots Pine
Source: Nat Commun. 2020 Dec 15;11:6388. doi: 10.1038/s41467-020-20137-9 (PMC7738668; doi:10.1038/s41467-020-20137-9)
Supplement: Supplementary file 3 — Source Data [file 41467_2020_20137_MOESM3_ESM.zip › Source data file_Bag et al., 2020/Source data file/time resolved fluoresence data/Time resolved decay/Pine_summer_quench/Decays_Pine_summer_quench_spillover_6.txt]

Time	IRF	Exp. data	Th. data	Residuals	Aurocorr
0	59218	30357	30012.4	1.97787	0.017895
0.002569	60101	32276	32607.7	-1.84649	0.01792
0.005138	59931	34925	35192.9	-1.43354	0.0537858
0.007707	59038	37508	37757.7	-1.28947	0.0243432
0.010276	57442	40080	40288.7	-1.04238	0.0266866
0.012845	55659	43173	42739.8	2.08505	0.0632662
0.015414	54300	44757	45070.6	-1.48214	-0.0293345
0.017983	51212	47332	47257.3	0.343279	0.00604084
0.020552	49247	49461	49311.6	0.671989	0.0453201
0.023121	45860	51300	51205.2	0.418642	0.0317757
0.02569	42832	52909	52924	-0.0652798	0.0458193
0.028259	39553	54085	54465	-1.63391	0.0227968
0.030828	36051	55944	55804.8	0.588436	0.0528525
0.033397	32659	56453	56949.7	-2.09052	0.0194881
0.035966	29365	58067	57893.9	0.718383	0.00460151
0.038535	25820	58800	58638.7	0.665209	0.046425
0.041104	22701	59522	59195.5	1.33808	-0.0302296
0.043673	19483	59703	59566.2	0.560034	0.0243199
0.046242	16839	59877	59759.3	0.480807	-0.0377165
0.048811	14158	59734	59788.5	-0.222958	0.021577
0.05138	12001	60033	59671.1	1.47702	0.0166867
0.053949	10077	59720	59425.9	1.20333	-0.00493764
0.056518	8332	58979	59069.7	-0.37355	0.0851359
0.059087	7023	59231	58625.8	2.48665	-0.0674573
0.061656	5845	58564	58108.2	1.88359	0.00836519
0.064225	4676	57387	57534.5	-0.615707	0.00583885
0.066794	3958	56789	56921.7	-0.556913	-0.0213917
0.069363	3264	56513	56274.1	1.00512	0.0344821
0.071932	2838	55903	55602.9	1.26944	-0.0514431
0.074501	2290	55251	54921	1.40394	-0.00770011
0.07707	1924	54383	54236.4	0.62853	0.00354012
0.079639	1735	53693	53552.1	0.607893	0.0142369
0.082208	1480	52911	52868.1	0.186326	-0.00740466
0.084777	1263	51800	52192.7	-1.72537	-0.01775
0.087346	1107	51592	51528.5	0.279634	0.0403622
0.089915	966	50858	50873.4	-0.0683498	0.0110807
0.092484	905	50674	50228.5	1.97903	-0.00657971
0.095053	849	49803	49594.8	0.932917	-0.0826476
0.097622	803	48789	48973.9	-0.837214	0.0042361
0.100191	740	48073	48367.4	-1.34268	-0.0262703
0.10276	729	47406	47774.8	-1.69407	-0.0144452
0.105329	714	47245	47195.1	0.229603	0.00274763
0.107898	667	46779	46628.1	0.697504	0.0106278
0.110467	679	46072	46074.7	-0.0124297	0.00864047
0.113036	613	45517	45533.1	-0.0754529	0.111321
0.115605	628	45129	45003.4	0.591245	-0.00146026
0.118174	626	44249	44484.5	-1.11965	0.0504749
0.120743	641	43669	43975.9	-1.46875	0.00339685
0.123312	554	43074	43478.9	-1.9509	-0.0269506
0.125881	628	42930	42993.3	-0.305437	0.0141147
0.12845	545	42543	42516.2	0.129786	0.0547197
0.131019	591	41921	42048.7	-0.623638	0.0439286
0.133588	616	41435	41590.6	-0.764513	-0.00508342
0.136157	608	41340	41140.9	0.979221	0.0540593
0.138726	598	40822	40702.1	0.593445	0.0144655
0.141295	590	40401	40272.8	0.637613	-0.0259477
0.143864	622	39867	39851.6	0.0770814	-0.0161053
0.146433	622	39525	39438	0.437803	-0.0102924
0.149002	662	39277	39032.8	1.2321	0.00633543
0.151571	670	38549	38636.3	-0.444583	-0.0133008
0.15414	665	38072	38248.4	-0.903949	0.0278568
0.156709	703	37928	37869.1	0.302469	0.0895673
0.159278	707	37627	37496.9	0.670465	-0.0236172
0.161847	763	37313	37132.4	0.935098	-0.00679999
0.164416	811	36945	36775.5	0.881905	-0.0105021
0.166985	814	36397	36426.6	-0.15514	0.0923473
0.169554	853	36113	36086.8	0.137907	0.00745338
0.172123	924	35467	35754.5	-1.52677	-0.0436467
0.174692	946	35604	35429.1	0.927032	0.0756159
0.177261	908	35187	35112.1	0.3992	-0.00640207
0.17983	990	34629	34803.3	-0.936717	-0.0315743
0.182399	1010	34381	34499.3	-0.638138	0.0406711
0.184968	1084	34157	34201.2	-0.239258	-0.0160829
0.187537	1072	33966	33910.7	0.300103	0.0117014
0.190106	1095	33478	33627.6	-0.817843	-0.0623212
0.192675	1172	33438	33351	0.475943	0.0398245
0.195244	1197	33234	33078.9	0.850666	-0.00175641
0.197813	1238	32646	32813.6	-0.927864	-0.0300708
0.200382	1251	32540	32555.4	-0.0855684	-0.07869
0.202951	1245	32419	32303.2	0.643388	-0.0309881
0.20552	1280	32233	32056.2	0.984615	-0.00638202
0.208089	1274	31797	31813.2	-0.0907245	0.0702677
0.210658	1348	31659	31574.4	0.47562	-0.0320907
0.213227	1348	31228	31339.8	-0.632619	0.0277606
0.215796	1443	31172	31110.5	0.348608	0.0603525
0.218365	1322	30655	30886.5	-1.32238	0.00269453
0.220934	1407	30592	30668.6	-0.438227	0.117328
0.223503	1394	30265	30453.4	-1.08278	-0.00359
0.226072	1393	30270	30239.9	0.173161	0.024873
0.228641	1477	30116	30031.1	0.489126	0.0214309
0.23121	1393	29546	29825	-1.6234	-0.0279628
0.233779	1393	29736	29624	0.649338	0.024033
0.236348	1413	29559	29426.1	0.773003	-0.0341118
0.238917	1442	29054	29228.5	-1.02378	0.0298616
0.241486	1434	28821	29033.8	-1.25327	0.0694731
0.244055	1412	28801	28843.1	-0.248082	-0.012308
0.246624	1324	28704	28655.8	0.284284	0.0712862
0.249193	1319	28283	28470.5	-1.11462	0.00961932
0.251762	1359	27933	28284.5	-2.10307	-0.00459495
0.254331	1339	27933	28098.1	-0.987666	-0.0768308
0.2569	1234	27746	27914.9	-1.01387	-0.0584772
0.259469	1201	27687	27735.1	-0.289106	0.0528304
0.262038	1212	27348	27554.6	-1.24938	-0.0762239
0.264607	1153	27290	27372.4	-0.498872	0.0595504
0.267176	1164	27063	27191.8	-0.78273	-0.000767397
0.269745	1088	27056	27012.4	0.264969	0.0138306
0.272314	1106	26973	26834.3	0.844685	0.0570921
0.274883	1066	26678	26656.8	0.129743	-0.0516778
0.277452	1066	26414	26480.1	-0.406923	0.0547696
0.280021	1102	26150	26305.2	-0.960006	-0.00184759
0.28259	952	26133	26131.7	0.00807071	-0.0592328
0.285159	1059	25859	25961.6	-0.638077	-0.0585261
0.287728	1030	25772	25790.9	-0.118	-0.148303
0.290297	918	25589	25621	-0.200312	-0.0138891
0.292866	970	25508	25455.6	0.327799	0.00590645
0.295435	972	25308	25289	0.1192	0.0157415
0.298004	935	25020	25122.5	-0.648094	0.0405896
0.300573	927	24760	24959.6	-1.26856	-0.0421842
0.303142	908	24548	24798.3	-1.59737	-0.0217948
0.305711	883	24520	24637.8	-0.75227	0.0128693
0.30828	907	24173	24478.6	-1.9657	-0.0178478
0.310849	887	24256	24320.3	-0.412813	0.0042493
0.313418	916	24323	24163.9	1.02004	-0.011227
0.315987	940	23921	24009.7	-0.573685	-0.0823253
0.318556	884	23785	23857.8	-0.472071	-0.0970384
0.321125	987	23945	23709.4	1.52276	0.0330154
0.323694	968	23602	23562.1	0.259973	-0.0204718
0.326263	907	23374	23417.7	-0.285817	0.0278947
0.328832	922	23241	23277.6	-0.240358	-0.0155183
0.331401	965	22911	23137.4	-1.49569	0.00573304
0.33397	985	23085	22997.1	0.578209	0.0316005
0.336539	973	22883	22859.9	0.152471	0.0251486
0.339108	985	22758	22726.3	0.210101	-0.020929
0.341677	979	22384	22594.7	-1.40807	0.0239282
0.344246	998	22727	22464.5	1.7411	0.0130243
0.346815	1002	22146	22336	-1.2765	0.0328224
0.349384	1064	22439	22209.2	1.53419	0.00150755
0.351953	1015	22231	22084.4	0.983134	-0.0296127
0.354522	1055	22073	21962.9	0.741037	-0.00035276
0.357091	1070	21971	21843.3	0.861714	0.00797171
0.35966	1073	21559	21724.6	-1.12806	0.0707688
0.362229	1000	21399	21608.7	-1.43333	-0.0388658
0.364798	1110	21647	21494.7	1.03539	0.0683973
0.367367	1107	21325	21379.9	-0.37583	-0.0497229
0.369936	1154	21208	21266.9	-0.404762	0.0385753
0.372505	1174	21181	21158.2	0.156667	-0.00963902
0.375074	1124	21204	21052.1	1.04314	0.0172583
0.377643	1177	20961	20949	0.0827635	0.0671248
0.380212	1206	20674	20846.3	-1.19799	-0.0224716
0.382781	1154	20926	20744.3	1.25609	0.00785718
0.38535	1194	20876	20645.6	1.59497	-0.0243335
0.387919	1208	20499	20547.4	-0.337792	-0.00600109
0.390488	1247	20391	20449.6	-0.410233	-0.010577
0.393057	1304	20095	20354.1	-1.82744	-0.0799302
0.395626	1291	20314	20261	0.372119	0.0454767
0.398195	1284	20007	20171.5	-1.16284	-0.020571
0.400764	1273	20316	20084.3	1.62565	0.0229613
0.403333	1334	19967	19997.4	-0.214933	0.0251431
0.405902	1339	20059	19910.5	1.04872	-0.0185652
0.408471	1359	20006	19825.5	1.27608	0.0766156
0.41104	1372	19904	19743.2	1.13977	-0.0668247
0.413609	1328	19695	19662.4	0.232069	0.00904158
0.416178	1292	19340	19583.3	-1.74941	-0.0712949
0.418747	1303	19645	19504.1	1.00561	-0.11013
0.421316	1334	19393	19423.1	-0.216226	-0.0250728
0.423885	1300	19138	19341.8	-1.47336	-0.0707272
0.426454	1319	19528	19262.4	1.90094	0.0653589
0.429023	1236	18959	19183.7	-1.63209	0.0173
0.431592	1264	19044	19105.5	-0.445369	-0.0876993
0.434161	1219	19051	19026.1	0.180121	0.0717486
0.43673	1180	18821	18945.9	-0.910222	-0.0304397
0.439299	1132	18823	18865.8	-0.312251	0.024377
0.441868	1050	18999	18784.4	1.5569	-0.0313804
0.444437	1074	18544	18701.3	-1.1551	-0.0089349
0.447006	964	18694	18615.3	0.575284	-0.00378191
0.449575	1005	18310	18528.5	-1.61484	-0.0476895
0.452144	876	18558	18440.3	0.863831	0.00384564
0.454713	844	18233	18351.3	-0.875777	0.0157027
0.457282	801	18177	18260.9	-0.622232	-0.0123766
0.459851	766	17815	18167.2	-2.6384	-0.0450062
0.46242	700	17923	18072.2	-1.1145	-0.0266058
0.464989	738	17665	17976.4	-2.34278	-0.00163657
0.467558	627	17868	17879	-0.0821453	-0.024356
0.470127	578	17565	17782	-1.6375	-0.0699251
0.472696	501	17675	17684.6	-0.0720592	-0.0554127
0.475265	489	17592	17584.1	0.0597859	0.00949133
0.477834	427	17347	17481.1	-1.0182	0.0313035
0.480403	413	17535	17376.9	1.19372	-0.0389656
0.482972	338	17396	17272.1	0.939246	-0.000628132
0.485541	306	17173	17166.7	0.0479168	0.0384917
0.48811	319	17096	17060.3	0.272657	0.0317237
0.490679	288	16864	16952.4	-0.680683	0.00615612
0.493248	273	16841	16845.2	-0.0326291	-0.016198
0.495817	260	16859	16739.2	0.922529	-0.0131179
0.498386	228	16654	16633.5	0.158838	0.0168176
0.500955	209	16439	16528.4	-0.69753	-0.0117735
0.503524	195	16387	16423.6	-0.285756	-0.106316
0.506093	208	16314	16318.7	-0.0365161	-0.0347701
0.508662	188	16188	16214.1	-0.205257	-0.0395972
0.511231	163	16138	16110.9	0.213508	0.0179134
0.5138	171	16154	16008.9	1.14176	0.0356935
0.516369	166	15856	15907	-0.404932	0.0258298
0.518938	173	15866	15805.8	0.478116	0.013971
0.521507	159	15901	15705.9	1.54735	0.0112253
0.524076	175	15377	15607.3	-1.85736	-0.0087046
0.526645	178	15455	15509.8	-0.440638	-0.00382761
0.529214	180	15211	15413.4	-1.64126	-0.0501911
0.531783	162	15373	15318.7	0.437787	-0.0166561
0.534352	159	15205	15225.3	-0.164864	-0.0464514
0.536921	172	15283	15132.6	1.2168	-0.0344341
0.53949	173	15230	15040.2	1.53803	0.0501536
0.542059	169	15033	14949	0.685	-0.0457288
0.544628	161	14782	14859.3	-0.635466	-0.0595765
0.547197	163	14619	14770.5	-1.25266	-0.0112858
0.549766	207	14540	14682.3	-1.1797	-0.0760921
0.552335	163	14700	14594.7	0.868361	0.0696197
0.554904	169	14419	14509.4	-0.75245	-0.112609
0.557473	183	14546	14425.1	1.00277	0.0716314
0.560042	169	14419	14340.5	0.653361	-0.0557405
0.562611	170	14165	14257.3	-0.77533	0.0032909
0.56518	161	14421	14174.9	2.04905	-0.00968881
0.567749	179	13999	14093.1	-0.794993	0.0210611
0.570318	153	14398	14011.7	3.21922	0.00530798
0.572887	159	13979	13931.4	0.40241	-0.00564041
0.575456	169	13755	13851.7	-0.824903	0.0154129
0.578025	155	13753	13772.3	-0.164263	0.0185726
0.580594	154	13558	13693.9	-1.16747	-0.0422258
0.583163	163	13706	13616.3	0.765784	-0.0171646
0.585732	155	13471	13539.1	-0.58657	-0.0088769
0.588301	154	13455	13462.7	-0.0666192	0.00855295
0.59087	143	13407	13387.2	0.171151	0.0623477
0.593439	129	13412	13312.1	0.862327	-0.0367029
0.596008	150	13166	13237.5	-0.622782	0.0203135
0.598577	137	13261	13162.8	0.853069	0.00506232
0.601146	152	13168	13088.9	0.689386	0.0173624
0.603715	143	13233	13016	1.88653	0.0608849
0.606284	133	12849	12943.9	-0.836881	-0.0268599
0.608853	117	12747	12872.6	-1.11255	0.00374662
0.611422	113	12658	12801.5	-1.2759	-0.00575143
0.613991	125	12999	12730.4	2.35607	0.0174699
0.61656	116	12631	12659.2	-0.251162	-0.0392594
0.619129	144	12615	12588.9	0.232245	-0.0440295
0.621698	107	12498	12519.4	-0.191252	0.0340099
0.624267	118	12397	12451.1	-0.485546	-0.00363949
0.626836	104	12349	12383.2	-0.307892	-0.00375366
0.629405	113	12448	12315.2	1.18986	-0.0310053
0.631974	118	12118	12247.7	-1.1784	-0.0855074
0.634543	104	12266	12180.7	0.770443	0.0207466
0.637112	108	12008	12114.6	-0.973015	0.0326784
0.639681	105	12096	12049	0.427388	-0.0595463
0.64225	119	12034	11983.7	0.458959	-0.00751444
0.644819	93	11951	11918.9	0.293807	-0.0661483
0.647388	113	12072	11855	1.97486	0.0238624
0.649957	127	12010	11791.4	1.99443	0.00284282
0.652526	99	11847	11728.2	1.09174	-0.0400207
0.655095	104	11650	11666.4	-0.15192	0.0104864
0.657664	95	11537	11604.9	-0.632322	-0.0544877
0.660233	97	11578	11543.3	0.322689	-0.0287896
0.662802	93	11478	11482	-0.0371172	-0.114638
0.665371	123	11300	11421	-1.13835	-0.035057
0.66794	96	11438	11360.5	0.724885	0.0309675
0.670509	92	11132	11301.2	-1.60355	-0.0337687
0.673078	88	11312	11242.6	0.652398	0.041766
0.675647	84	11168	11183.7	-0.148501	-0.105696
0.678216	82	11321	11124.9	1.84269	-0.000969842
0.680785	96	11092	11066.4	0.242614	-0.0520612
0.683354	87	10889	11008.3	-1.14296	-0.0293704
0.685923	87	11033	10950.9	0.781552	0.0120905
0.688492	70	10792	10894.2	-0.984115	-0.0617352
0.691061	67	10834	10837.8	-0.0368252	-0.0358393
0.69363	66	10770	10781.4	-0.110032	-0.0316222
0.696199	83	10816	10724.9	0.876183	-0.0268401
0.698768	72	10582	10668.6	-0.842139	-0.108638
0.701337	79	10514	10613.3	-0.968498	-0.00318207
0.703906	67	10638	10558.7	0.768917	0.0570894
0.706475	66	10650	10504.5	1.41028	0.0867536
0.709044	69	10373	10450.5	-0.761245	-0.0263561
0.711613	45	10301	10396.7	-0.942647	-0.0754315
0.714182	77	10413	10343.3	0.683126	-0.0100737
0.716751	54	10385	10289.8	0.934419	-0.0308548
0.71932	68	10128	10236.9	-1.08169	-0.0704055
0.721889	58	10189	10184.7	0.0428876	-0.0595198
0.724458	59	10169	10132.7	0.359901	0.0224088
0.727027	65	10240	10081.2	1.56881	0.0150639
0.729596	62	10008	10030	-0.219619	-0.0382873
0.732165	59	10047	9979.27	0.675738	0.0361344
0.734734	57	9725	9929.09	-2.06954	0.0566978
0.737303	57	9888	9879.16	0.0888977	-0.0489063
0.739872	70	9978	9829.47	1.48697	0.0553969
0.742441	59	9781	9780.08	0.00928189	-0.00392198
0.74501	56	9837	9731.44	1.06428	0.0192666
0.747579	46	9770	9683.3	0.877138	0.10644
0.750148	42	9724	9635.16	0.900878	-0.0217843
0.752717	53	9760	9587	1.75115	-0.0266705
0.755286	55	9536	9538.78	-0.0284311	0.0380436
0.757855	52	9442	9491.08	-0.505065	-0.0384575
0.760424	53	9636	9444.16	1.95435	0.088965
0.762993	42	9551	9397.63	1.56936	-0.0390863
0.765562	50	9373	9351.41	0.223003	0.0209015
0.768131	54	9223	9305.26	-0.856578	-0.014842
0.7707	56	9124	9259.34	-1.4169	0.00145575
0.773269	44	9213	9214.09	-0.0113849	-0.0234025
0.775838	49	8958	9169.41	-2.23369	-0.0209488
0.778407	57	9228	9124.81	1.07416	-0.0544626
0.780976	51	9217	9080.31	1.42382	-0.0749378
0.783545	61	9114	9036.46	0.812206	-0.0518077
0.786114	52	9098	8993.04	1.10036	0.000228512
0.788683	40	9020	8950.06	0.736368	-0.0400928
0.791252	56	8850	8907.45	-0.610689	-0.00890339
0.793821	39	8884	8864.56	0.206233	-0.0337166
0.79639	41	8914	8822.02	0.974184	-0.0194557
0.798959	39	8837	8779.8	0.608468	0.00444187
0.801528	43	8768	8737.48	0.325901	-0.0810249
0.804097	53	8644	8695.42	-0.553115	0.0633632
0.806666	50	8776	8653.73	1.30515	0.00520806
0.809235	47	8703	8612.75	0.967446	-0.00981639
0.811804	40	8737	8572.31	1.7619	0.03677
0.814373	44	8387	8532.03	-1.58366	-0.0117262
0.816942	34	8651	8491.74	1.71231	0.0588996
0.819511	37	8549	8451.62	1.05323	-0.01371
0.82208	29	8437	8411.62	0.27632	-0.0160532
0.824649	35	8362	8371.71	-0.106185	0.00259875
0.827218	25	8275	8331.94	-0.625914	-0.042138
0.829787	30	8295	8292.4	0.0285323	0.00359825
0.832356	36	8220	8253.05	-0.36453	-0.00858725
0.834925	41	8293	8213.84	0.869294	0.0301735
0.837494	37	8041	8175.19	-1.49651	0.0149791
0.840063	34	8056	8137.18	-0.904505	-0.0181251
0.842632	36	8166	8099.52	0.735708	0.0620072
0.845201	39	7994	8061.92	-0.759642	-0.0886234
0.84777	27	7965	8024.52	-0.666931	-0.0102388
0.850339	32	8066	7987.53	0.873749	-0.0606284
0.852908	29	8084	7950.57	1.48406	-0.0624909
0.855477	30	7855	7913.64	-0.661607	-0.0185323
0.858046	29	7729	7877	-1.68345	-0.0282193
0.860615	22	7953	7840.58	1.26059	0.141562
0.863184	27	7862	7804.42	0.649368	0.0919335
0.865753	27	7743	7768.3	-0.287533	-0.0873024
0.868322	25	7796	7732.35	0.720867	0.0114634
0.870891	35	7740	7696.79	0.491132	-0.0420734
0.87346	27	7731	7661.44	0.791097	-0.0113354
0.876029	11	7664	7626.56	0.427724	-0.0467651
0.878598	26	7619	7592.01	0.309163	-0.0325361
0.881167	25	7701	7557.05	1.64034	0.0840656
0.883736	21	7485	7522.2	-0.430032	-0.0437086
0.886305	30	7415	7488	-0.847692	-0.0230837
0.888874	24	7389	7453.94	-0.755468	-0.0177679
0.891443	23	7313	7420.24	-1.25398	-0.0823794
0.894012	28	7474	7386.87	1.00789	0.00532956
0.896581	24	7351	7353.53	-0.0295459	-0.112543
0.89915	16	7383	7320.51	0.72731	-0.0129534
0.901719	31	7410	7287.75	1.42014	-0.000970248
0.904288	25	7160	7254.88	-1.1213	-0.0205695
0.906857	21	7315	7222.37	1.083	-0.00720072
0.909426	22	7195	7190.37	0.0546345	-0.100317
0.911995	19	7214	7158.33	0.655428	0.00524466
0.914564	18	7061	7126.39	-0.778132	-0.0215181
0.917133	13	7237	7094.59	1.674	0.0843587
0.919702	19	7263	7062.9	2.34794	0
0.922271	20	6973	7031.24	-0.697491	0
0.92484	10	6998	6999.81	-0.0215907	0
0.927409	13	6953	6968.79	-0.189387	0
0.929978	15	7000	6937.77	0.743773	0
0.932547	22	6946	6906.73	0.471199	0
0.935116	16	6932	6876	0.672579	0
0.937685	20	6810	6845.75	-0.433261	0
0.940254	13	6815	6815.77	-0.00929209	0
0.942823	17	6873	6785.92	1.05033	0
0.945392	14	6570	6756.18	-2.29694	0
0.947961	14	6698	6726.53	-0.348647	0
0.95053	19	6675	6697.1	-0.270459	0
0.953099	9	6595	6667.77	-0.896077	0
0.955668	15	6707	6638.77	0.83318	0
0.958237	16	6653	6609.83	0.529252	0
0.960806	10	6610	6580.95	0.35732	0
0.963375	17	6551	6552.44	-0.0177484	0
0.965944	21	6575	6523.99	0.629031	0
0.968513	16	6601	6495.73	1.29565	0
0.971082	15	6574	6467.96	1.30786	0
0.973651	18	6553	6440.37	1.3913	0
0.97622	16	6365	6412.78	-0.598918	0
0.978789	14	6489	6385.39	1.28622	0
0.981358	12	6334	6358.2	-0.304111	0
0.983927	14	6355	6331.08	0.30005	0
0.986496	14	6292	6304	-0.15127	0
0.989065	12	6151	6277.07	-1.60747	0
0.991634	10	6274	6250.37	0.298312	0
0.994203	13	6325	6223.79	1.27254	0
0.996772	11	6093	6197.27	-1.33575	0
0.999341	9	6268	6170.92	1.22626	0
1.00191	11	6133	6144.77	-0.150262	0
1.00448	11	6185	6118.68	0.843327	0
1.00705	9	6191	6092.73	1.24891	0
1.00962	15	6157	6067.01	1.14688	0
1.01219	7	6043	6041.39	0.0206778	0
1.01476	10	5910	6016.04	-1.37936	0
1.01732	8	6069	5990.81	1.00372	0
1.01989	12	6001	5965.58	0.457244	0
1.02246	8	6026	5940.51	1.10126	0
1.02503	15	5855	5915.66	-0.792763	0
1.0276	12	5962	5890.96	0.919997	0
1.03017	16	5926	5866.5	0.772986	0
1.03274	14	5804	5842.29	-0.502593	0
1.03531	7	5834	5818.27	0.205993	0
1.03788	7	5891	5794.44	1.25801	0
1.04045	10	5702	5770.52	-0.907417	0
1.04301	7	5742	5746.51	-0.0594693	0
1.04558	7	5705	5722.7	-0.234277	0
1.04815	9	5861	5699.04	2.11548	0
1.05072	11	5669	5675.46	-0.0857331	0
1.05329	11	5702	5652.05	0.661503	0
1.05586	12	5614	5628.9	-0.19886	0
1.05843	8	5559	5605.96	-0.629786	0
1.061	14	5587	5583.18	0.0510908	0
1.06357	2	5487	5560.45	-0.991608	0
1.06614	5	5334	5537.9	-2.7919	0
1.0687	6	5482	5515.33	-0.450193	0
1.07127	12	5391	5492.62	-1.38402	0
1.07384	4	5427	5470.11	-0.585236	0
1.07641	4	5449	5447.96	0.0141092	0
1.07898	11	5381	5425.91	-0.612241	0
1.08155	7	5391	5403.76	-0.173737	0
1.08412	11	5498	5381.89	1.56588	0
1.08669	7	5377	5360.26	0.228239	0
1.08926	5	5424	5338.77	1.15724	0
1.09183	10	5365	5317.4	0.649851	0
1.09439	11	5206	5295.98	-1.24709	0
1.09696	8	5271	5274.74	-0.0514567	0
1.09953	4	5148	5253.79	-1.47445	0
1.1021	15	5151	5232.94	-1.14163	0
1.10467	8	5238	5211.98	0.359474	0
1.10724	0	5210	5191.31	0.258873	0
1.10981	5	5171	5170.91	0.00125619	0
1.11238	8	5103	5150.22	-0.661	0
1.11495	4	5097	5129.5	-0.455198	0
1.11752	5	5140	5109.11	0.430835	0
1.12008	5	5005	5088.85	-1.18524	0
1.12265	7	5070	5068.62	0.0193999	0
1.12522	6	5051	5048.52	0.0349634	0
1.12779	5	5067	5028.58	0.539674	0
1.13036	4	5059	5008.8	0.705752	0
1.13293	4	5100	4989.08	1.5532	0
1.1355	6	5008	4969.4	0.545417	0
1.13807	7	4866	4949.8	-1.20129	0
1.14064	5	5011	4930.35	1.13926	0
1.14321	5	4983	4911.11	1.01843	0
1.14577	4	4881	4891.95	-0.156784	0
1.14834	4	4892	4872.84	0.273891	0
1.15091	4	4884	4853.8	0.43211	0
1.15348	9	4931	4834.83	1.36949	0
1.15605	12	4801	4815.96	-0.215906	0
1.15862	8	4795	4797.32	-0.0335294	0
1.16119	6	4964	4779.02	2.62544	0
1.16376	9	4628	4760.82	-1.95243	0
1.16633	9	4795	4742.54	0.757603	0
1.1689	5	4702	4724.35	-0.325919	0
1.17146	4	4681	4706.34	-0.370412	0
1.17403	4	4688	4688.33	-0.00488503	0
1.1766	3	4744	4670.27	1.07049	0
1.17917	5	4585	4652.25	-0.993225	0
1.18174	4	4583	4634.31	-0.757899	0
1.18431	11	4543	4616.49	-1.09027	0
1.18688	5	4522	4598.79	-1.1419	0
1.18945	8	4564	4581.36	-0.256907	0
1.19202	4	4564	4564.06	-0.00095405	0
1.19459	2	4516	4546.78	-0.458075	0
1.19715	6	4505	4529.55	-0.365815	0
1.19972	5	4491	4512.24	-0.31697	0
1.20229	2	4565	4495.05	1.03525	0
1.20486	7	4447	4478.05	-0.465643	0
1.20743	6	4369	4461.04	-1.39247	0
1.21	5	4402	4444.16	-0.63537	0
1.21257	3	4390	4427.48	-0.565653	0
1.21514	5	4509	4410.85	1.46166	0
1.21771	6	4392	4394.22	-0.0334278	0
1.22028	5	4325	4377.65	-0.800609	0
1.22284	9	4257	4361.26	-1.59792	0
1.22541	5	4419	4344.96	1.11386	0
1.22798	5	4394	4328.82	0.983306	0
1.23055	6	4346	4312.78	0.503975	0
1.23312	1	4206	4296.7	-1.39853	0
1.23569	6	4189	4280.72	-1.41712	0
1.23826	4	4416	4264.71	2.2766	0
1.24083	2	4265	4248.77	0.248466	0
1.2434	4	4325	4233	1.39887	0
1.24597	0	4178	4217.22	-0.606727	0
1.24853	2	4206	4201.5	0.069387	0
1.2511	8	4137	4185.81	-0.758876	0
1.25367	1	4199	4170.14	0.445431	0
1.25624	4	4137	4154.76	-0.276118	0
1.25881	3	4190	4139.47	0.780659	0
1.26138	3	4091	4124.14	-0.51807	0
1.26395	5	4104	4108.92	-0.0768064	0
1.26652	6	4143	4093.76	0.764995	0
1.26909	3	4029	4078.73	-0.783388	0
1.27166	4	4085	4063.86	0.330809	0
1.27422	6	4032	4049.02	-0.26799	0
1.27679	9	4007	4034.18	-0.429404	0
1.27936	3	3943	4019.49	-1.21811	0
1.28193	2	4060	4005.02	0.862851	0
1.2845	6	3933	3990.56	-0.917824	0
1.28707	6	3997	3975.96	0.332824	0
1.28964	5	3986	3961.48	0.388368	0
1.29221	4	3820	3947.2	-2.05801	0
1.29478	7	3889	3932.97	-0.705133	0
1.29735	6	3880	3918.75	-0.622164	0
1.29991	1	3817	3904.65	-1.4187	0
1.30248	2	3926	3890.68	0.563694	0
1.30505	2	3958	3876.62	1.29351	0
1.30762	5	3837	3862.5	-0.411626	0
1.31019	4	3833	3848.46	-0.249637	0
1.31276	1	3843	3834.57	0.135945	0
1.31533	3	3837	3820.83	0.261043	0
1.3179	4	3865	3807.05	0.932099	0
1.32047	5	3765	3793.3	-0.461149	0
1.32304	1	3590	3779.69	-3.16583	0
1.3256	2	3770	3766.21	0.0616949	0
1.32817	4	3789	3752.73	0.589251	0
1.33074	5	3774	3739.21	0.566258	0
1.33331	2	3659	3725.83	-1.10486	0
1.33588	4	3710	3712.61	-0.0429162	0
1.33845	4	3606	3699.41	-1.55561	0
1.34102	2	3634	3686.24	-0.866564	0
1.34359	2	3678	3673.18	0.0795022	0
1.34616	5	3736	3660.13	1.24121	0
1.34873	3	3640	3647.08	-0.117432	0
1.35129	6	3653	3634.17	0.311493	0
1.35386	6	3707	3621.36	1.40657	0
1.35643	0	3747	3608.64	2.26037	0
1.359	5	3691	3596.06	1.56268	0
1.36157	4	3515	3583.39	-1.15348	0
1.36414	4	3550	3570.72	-0.347703	0
1.36671	3	3524	3558.21	-0.576339	0
1.36928	2	3674	3545.76	2.11573	0
1.37185	7	3430	3533.33	-1.76432	0
1.37442	4	3611	3520.89	1.49946	0
1.37698	3	3507	3508.62	-0.02737	0
1.37955	4	3483	3496.48	-0.228355	0
1.38212	4	3604	3484.28	1.99417	0
1.38469	4	3487	3472.13	0.251844	0
1.38726	4	3440	3460.06	-0.341963	0
1.38983	3	3425	3448.04	-0.393764	0
1.3924	3	3415	3436.09	-0.360859	0
1.39497	2	3436	3424.16	0.20201	0
1.39754	2	3446	3412.25	0.574861	0
1.40011	5	3430	3400.37	0.50585	0
1.40267	2	3373	3388.52	-0.267175	0
1.40524	5	3365	3376.8	-0.203339	0
1.40781	6	3406	3365.14	0.700144	0
1.41038	0	3389	3353.53	0.609249	0
1.41295	3	3327	3342.09	-0.261659	0
1.41552	3	3281	3330.58	-0.865591	0
1.41809	6	3326	3319.02	0.121098	0
1.42066	1	3343	3307.57	0.612713	0
1.42323	1	3240	3296.28	-0.988778	0
1.4258	4	3348	3285	1.08879	0
1.42836	2	3183	3273.62	-1.60624	0
1.43093	4	3275	3262.36	0.220926	0
1.4335	4	3330	3251.18	1.36581	0
1.43607	2	3140	3240.07	-1.78576	0
1.43864	4	3209	3229.05	-0.35401	0
1.44121	3	3140	3218.04	-1.39271	0
1.44378	0	3150	3207.07	-1.01683	0
1.44635	3	3171	3196.18	-0.447101	0
1.44892	5	3170	3185.23	-0.270423	0
1.45149	3	3139	3174.3	-0.630144	0
1.45405	4	3183	3163.57	0.344336	0
1.45662	3	3191	3152.91	0.674314	0
1.45919	3	3108	3142.26	-0.614571	0
1.46176	1	3106	3131.66	-0.460359	0
1.46433	3	3103	3121.07	-0.324413	0
1.4669	2	3054	3110.47	-1.02189	0
1.46947	2	3101	3099.91	0.0194877	0
1.47204	1	3038	3089.43	-0.933144	0
1.47461	0	3108	3078.98	0.520596	0
1.47718	3	3087	3068.54	0.332279	0
1.47974	2	3120	3058.09	1.10843	0
1.48231	1	3116	3047.73	1.223	0
1.48488	1	3045	3037.49	0.136158	0
1.48745	2	3130	3027.24	1.83673	0
1.49002	3	3034	3017.01	0.30853	0
1.49259	3	3023	3006.84	0.293963	0
1.49516	6	3088	2996.77	1.64167	0
1.49773	4	2895	2986.78	-1.70584	0
1.5003	5	3061	2976.92	1.51969	0
1.50287	1	3012	2967.14	0.817468	0
1.50543	6	2934	2957.37	-0.431392	0
1.508	3	2916	2947.55	-0.584188	0
1.51057	5	2993	2937.78	1.00934	0
1.51314	3	2931	2928.11	0.0532937	0
1.51571	2	2873	2918.47	-0.848301	0
1.51828	6	2909	2908.86	0.00258467	0
1.52085	6	2893	2899.21	-0.115374	0
1.52342	5	2905	2889.66	0.284618	0
1.52599	0	2898	2880.28	0.329229	0
1.52856	3	2859	2870.92	-0.222997	0
1.53112	5	2931	2861.44	1.2849	0
1.53369	5	2862	2851.91	0.188645	0
1.53626	2	2863	2842.55	0.382178	0
1.53883	1	2852	2833.31	0.349926	0
1.5414	2	2842	2824.04	0.336899	0
1.54397	0	2839	2814.68	0.45637	0
1.54654	3	2799	2805.35	-0.120115	0
1.54911	5	2843	2796.04	0.880723	0
1.55168	2	2783	2786.79	-0.0718342	0
1.55425	4	2734	2777.72	-0.836213	0
1.55681	4	2764	2768.69	-0.0891558	0
1.55938	3	2750	2759.65	-0.184096	0
1.56195	3	2766	2750.71	0.290753	0
1.56452	5	2719	2741.78	-0.436858	0
1.56709	3	2810	2732.85	1.45535	0
1.56966	2	2690	2724.01	-0.655804	0
1.57223	4	2620	2715.22	-1.86027	0
1.5748	4	2643	2706.38	-1.23278	0
1.57737	3	2703	2697.59	0.104141	0
1.57994	2	2638	2688.89	-0.990838	0
1.5825	0	2638	2680.21	-0.821893	0
1.58507	2	2660	2671.52	-0.223269	0
1.58764	3	2692	2662.76	0.563517	0
1.59021	4	2666	2654.03	0.231732	0
1.59278	2	2551	2645.43	-1.8696	0
1.59535	2	2610	2636.93	-0.527093	0
1.59792	4	2665	2628.44	0.708142	0
1.60049	4	2526	2619.93	-1.86892	0
1.60306	3	2538	2611.5	-1.45893	0
1.60563	3	2561	2603.17	-0.833202	0
1.60819	1	2572	2594.84	-0.450459	0
1.61076	0	2538	2586.53	-0.963249	0
1.61333	3	2498	2578.19	-1.60435	0
1.6159	4	2564	2569.79	-0.114284	0
1.61847	2	2535	2561.47	-0.525659	0
1.62104	2	2641	2553.3	1.7065	0
1.62361	3	2571	2545.16	0.509611	0
1.62618	8	2489	2536.99	-0.961913	0
1.62875	5	2562	2528.87	0.654618	0
1.63132	1	2494	2520.94	-0.539505	0
1.63388	4	2375	2513.13	-2.83441	0
1.63645	2	2396	2505.16	-2.23009	0
1.63902	3	2432	2497.16	-1.32136	0
1.64159	1	2504	2489.22	0.295325	0
1.64416	3	2386	2481.29	-1.95084	0
1.64673	8	2558	2473.36	1.67344	0
1.6493	5	2473	2465.46	0.151671	0
1.65187	1	2426	2457.78	-0.645167	0
1.65444	0	2425	2450.21	-0.512006	0
1.65701	5	2404	2442.49	-0.78507	0
1.65957	6	2413	2434.63	-0.440332	0
1.66214	1	2404	2426.89	-0.466824	0
1.66471	1	2411	2419.37	-0.170385	0
1.66728	3	2469	2411.79	1.15138	0
1.66985	0	2383	2404.08	-0.431922	0
1.67242	5	2396	2396.45	-0.00918727	0
1.67499	3	2391	2388.83	0.0444565	0
1.67756	2	2341	2381.29	-0.832625	0
1.68013	4	2419	2373.87	0.91762	0
1.6827	5	2307	2366.41	-1.23685	0
1.68526	1	2325	2358.99	-0.704874	0
1.68783	1	2323	2351.69	-0.595187	0
1.6904	4	2320	2344.34	-0.505405	0
1.69297	4	2311	2336.9	-0.53884	0
1.69554	2	2339	2329.56	0.195204	0
1.69811	3	2292	2322.34	-0.633778	0
1.70068	2	2277	2315.11	-0.798639	0
1.70325	1	2378	2307.87	1.43815	0
1.70582	1	2238	2300.65	-1.32441	0
1.70839	2	2261	2293.41	-0.6817	0
1.71095	3	2340	2286.17	1.11282	0
1.71352	3	2330	2278.98	1.05703	0
1.71609	4	2288	2271.87	0.337136	0
1.71866	3	2269	2264.83	0.0874793	0
1.72123	1	2241	2257.85	-0.355944	0
1.7238	2	2256	2250.9	0.107402	0
1.72637	6	2261	2243.89	0.35985	0
1.72894	1	2247	2236.86	0.213849	0
1.73151	4	2273	2230	0.901906	0
1.73408	1	2233	2223.16	0.208303	0
1.73664	1	2170	2216.28	-0.99348	0
1.73921	1	2197	2209.42	-0.265016	0
1.74178	4	2157	2202.51	-0.979874	0
1.74435	2	2233	2195.61	0.791238	0
1.74692	3	2165	2188.82	-0.512018	0
1.74949	2	2142	2182.1	-0.866529	0
1.75206	6	2126	2175.39	-1.07109	0
1.75463	2	2287	2168.69	2.47403	0
1.7572	1	2138	2162.09	-0.521075	0
1.75977	2	2170	2155.54	0.310416	0
1.76233	5	2073	2148.87	-1.66637	0
1.7649	4	2129	2142.2	-0.286136	0
1.76747	1	2193	2135.67	1.22419	0
1.77004	2	2140	2129.24	0.232608	0
1.77261	3	2126	2122.73	0.0709677	0
1.77518	3	2094	2116.17	-0.484421	0
1.77775	2	2086	2109.68	-0.518454	0
1.78032	3	2105	2103.25	0.0380629	0
1.78289	1	2149	2096.83	1.12542	0
1.78546	5	2077	2090.42	-0.294565	0
1.78802	2	2122	2084.01	0.824595	0
1.79059	1	2056	2077.68	-0.478173	0
1.79316	3	2120	2071.41	1.0553	0
1.79573	5	2042	2065.05	-0.510173	0
1.7983	3	2069	2058.73	0.225772	0
1.80087	2	2079	2052.55	0.580179	0
1.80344	3	2072	2046.4	0.562364	0
1.80601	1	2025	2040.19	-0.33766	0
1.80858	4	2005	2034	-0.647629	0
1.81115	4	1968	2027.8	-1.34794	0
1.81371	2	1997	2021.64	-0.551441	0
1.81628	2	2029	2015.6	0.297495	0
1.81885	1	1955	2009.54	-1.23341	0
1.82142	2	2009	2003.43	0.124241	0
1.82399	3	1999	1997.31	0.0376994	0
1.82656	3	1985	1991.22	-0.139547	0
1.82913	2	2009	1985.2	0.531003	0
1.8317	3	1936	1979.24	-0.982755	0
1.83427	2	1981	1973.28	0.173439	0
1.83684	6	2010	1967.34	0.951594	0
