# Supplementary material for: Direct energy transfer from photosystem II to photosystem I confers winter sustainability in Scots Pine
Source: Nat Commun. 2020 Dec 15;11:6388. doi: 10.1038/s41467-020-20137-9 (PMC7738668; doi:10.1038/s41467-020-20137-9)
Supplement: Supplementary file 3 — Source Data [file 41467_2020_20137_MOESM3_ESM.zip › Source data file_Bag et al., 2020/Source data file/time resolved fluoresence data/Time resolved decay/Pine_summer_quench/Decays_Pine_summer_quench_spillover_7.txt]

Time	IRF	Exp. data	Th. data	Residuals	Aurocorr
0	59218	29298	28959	1.98046	-0.0165927
0.002569	60101	31373	31490.8	-0.664821	-0.0166159
0.005138	59931	33887	34025.6	-0.752967	0.0288765
0.007707	59038	36845	36553.7	1.51742	-0.0407857
0.010276	57442	38987	39052.9	-0.333805	0.033024
0.012845	55659	41300	41480.4	-0.887567	0.0356446
0.015414	54300	43300	43802.2	-2.41321	-0.00169387
0.017983	51212	45817	46004.4	-0.875548	0.03241
0.020552	49247	47815	48085.3	-1.23615	0.0327249
0.023121	45860	49753	50018.3	-1.18919	-0.0112578
0.02569	42832	51654	51792.1	-0.607829	0.0262943
0.028259	39553	53301	53396.4	-0.413416	0.000380843
0.030828	36051	54814	54814.4	-0.00175188	0.016345
0.033397	32659	56185	56047.5	0.580037	0.0180767
0.035966	29365	57412	57088.9	1.34836	0.00629429
0.038535	25820	58050	57940.9	0.452889	-0.0135899
0.041104	22701	58803	58609.5	0.798025	0.0505869
0.043673	19483	59278	59095.9	0.74786	-0.0702368
0.046242	16839	59689	59408.2	1.14916	-0.0958254
0.048811	14158	59598	59558.5	0.161785	-0.0361762
0.05138	12001	60017	59562	1.85728	0.0451858
0.053949	10077	59874	59434.5	1.79612	0.00404509
0.056518	8332	59259	59192.7	0.272279	0.0164643
0.059087	7023	59033	58855.8	0.729282	0.00880737
0.061656	5845	58529	58437.5	0.378115	-0.0281173
0.064225	4676	58338	57955.1	1.58517	-0.0119334
0.066794	3958	57397	57421.7	-0.103242	-0.00876448
0.069363	3264	56953	56843.9	0.457165	0.0456013
0.071932	2838	56727	56234.2	2.06911	0.00397647
0.074501	2290	55597	55604.5	-0.0317748	-0.0870973
0.07707	1924	55054	54962.1	0.39188	-0.0209846
0.079639	1735	54202	54310.1	-0.464378	0.0272382
0.082208	1480	54144	53652.2	2.11341	0.0530833
0.084777	1263	52937	52996.2	-0.257162	-0.0167554
0.087346	1107	52315	52343.9	-0.1265	-0.0748708
0.089915	966	51771	51695.4	0.332147	-0.0148193
0.092484	905	51283	51052.7	1.01697	0.0452861
0.095053	849	50196	50417.6	-0.988939	-0.00309963
0.097622	803	49896	49792.2	0.464835	-0.081301
0.100191	740	48941	49178	-1.0713	-0.0396004
0.10276	729	48335	48575	-1.09154	-0.0132199
0.105329	714	48104	47982.8	0.552705	0.0315419
0.107898	667	47233	47402.1	-0.777883	-0.0189121
0.110467	679	46610	46833.2	-1.03362	0.020674
0.113036	613	46361	46275.2	0.398379	0.00337685
0.115605	628	45706	45728.3	-0.104202	0.0165546
0.118174	626	45189	45191.6	-0.0120912	0.0209188
0.120743	641	44457	44665.2	-0.987547	-0.0171737
0.123312	554	44187	44150.2	0.174865	0.107187
0.125881	628	43672	43645.7	0.125686	0.0111789
0.12845	545	43023	43150.1	-0.612812	0.0214032
0.131019	591	42682	42664.2	0.0861622	0.0224393
0.133588	616	42089	42187.6	-0.48037	0.0287846
0.136157	608	41278	41720.1	-2.17598	-0.0379478
0.138726	598	40924	41263.3	-1.67734	-0.00546979
0.141295	590	40565	40815.8	-1.24507	0.00322727
0.143864	622	40433	40376.4	0.281527	0.041509
0.146433	622	39700	39945.2	-1.23056	0.00425268
0.149002	662	39125	39522.8	-2.01102	0.0530387
0.151571	670	38412	39109.2	-3.55718	0.00842448
0.15414	665	38354	38704.4	-1.78911	0.0127226
0.156709	703	38641	38308	1.69387	-0.0843158
0.159278	707	38145	37919.2	1.15607	0.0147533
0.161847	763	37593	37538.3	0.282096	0.00815612
0.164416	811	37602	37165.4	2.25166	0.0628819
0.166985	814	36606	36800.9	-1.01881	-0.0123516
0.169554	853	36545	36445.3	0.52161	-0.0507264
0.172123	924	36110	36097.1	0.0676921	0.0301645
0.174692	946	35899	35756.5	0.751932	-0.00193032
0.177261	908	35703	35424.6	1.47336	0.0491605
0.17983	990	34854	35100.1	-1.31837	-0.0272666
0.182399	1010	34975	34781.1	1.03672	0.0654966
0.184968	1084	34597	34468.9	0.688771	0.0393356
0.187537	1072	34164	34164.4	-0.00240924	-0.0169032
0.190106	1095	33778	33867.4	-0.486209	-0.0128748
0.192675	1172	33527	33576.4	-0.269933	-0.0259126
0.195244	1197	33470	33291	0.978163	0.013979
0.197813	1238	33089	33012.8	0.418705	-0.0827124
0.200382	1251	33017	32741.5	1.51594	0.0091773
0.202951	1245	32464	32476.3	-0.0682811	-0.0094209
0.20552	1280	31909	32216.4	-1.72078	0.011317
0.208089	1274	31975	31960.9	0.0788937	0.0152805
0.210658	1348	31907	31710.1	1.1025	-0.0399405
0.213227	1348	31524	31464.1	0.33757	-0.0244009
0.215796	1443	31222	31223.6	-0.00888701	-0.0512952
0.218365	1322	30891	30988.9	-0.556917	-0.00247956
0.220934	1407	30371	30759.5	-2.22945	-0.0555873
0.223503	1394	30453	30532.9	-0.45785	0.0749803
0.226072	1393	30719	30309.4	2.337	-0.0244925
0.228641	1477	30289	30090.4	1.14113	-0.0316365
0.23121	1393	29970	29875	0.549039	-0.00935549
0.233779	1393	29682	29664.3	0.102483	0.0468369
0.236348	1413	29499	29456.3	0.248609	0.0373027
0.238917	1442	29188	29249.7	-0.361153	-0.00728357
0.241486	1434	29054	29046.7	0.0429922	-0.0398138
0.244055	1412	28767	28847.7	-0.475682	0.0315794
0.246624	1324	28420	28651.9	-1.3755	-0.0382009
0.249193	1319	28470	28457.7	0.073064	-0.00650733
0.251762	1359	28166	28263.4	-0.58021	0.00772164
0.254331	1339	28232	28070.1	0.963614	0.0196905
0.2569	1234	27925	27880.4	0.26716	-0.00286664
0.259469	1201	27806	27693	0.677632	-0.0368547
0.262038	1212	27379	27505	-0.761191	-0.0176576
0.264607	1153	26937	27316.6	-2.31283	0.00236882
0.267176	1164	27169	27130	0.236572	0.0400396
0.269745	1088	26919	26944.8	-0.157052	-0.00920221
0.272314	1106	26392	26760.7	-2.26961	0.0169682
0.274883	1066	26557	26577.5	-0.125771	-0.00505924
0.277452	1066	26229	26395.5	-1.02787	-0.0145533
0.280021	1102	26262	26215.1	0.289289	-0.0517292
0.28259	952	26036	26036.8	-0.00464809	0.00734646
0.285159	1059	25537	25860.7	-2.02588	-0.00568822
0.287728	1030	25820	25684.5	0.843016	-0.00700666
0.290297	918	25266	25510.4	-1.53757	-0.00135583
0.292866	970	25472	25339.2	0.832088	0.016705
0.295435	972	25305	25167.1	0.866641	0.0397859
0.298004	935	24871	24996.4	-0.795404	-0.0513456
0.300573	927	24751	24828.8	-0.494524	-0.0171777
0.303142	908	24582	24662.5	-0.513176	0.007388
0.305711	883	24793	24497.2	1.87828	0.0766749
0.30828	907	24449	24333.3	0.739733	0.0742105
0.310849	887	24059	24170.6	-0.719778	-0.0792339
0.313418	916	23849	24010	-1.04257	-0.0171891
0.315987	940	23865	23851.5	0.0873377	0.023462
0.318556	884	23829	23695.6	0.864294	0.0223891
0.321125	987	23541	23542.4	-0.00924175	-0.108441
0.323694	968	23331	23390.8	-0.391687	0.0167466
0.326263	907	23225	23242.7	-0.115882	-0.0148424
0.328832	922	22987	23097.5	-0.729131	0.0475848
0.331401	965	23023	22952.4	0.465365	-0.0192403
0.33397	985	22888	22808.4	0.526379	-0.00900557
0.336539	973	22697	22667.6	0.195176	-0.0262374
0.339108	985	22635	22529.9	0.698766	0.0631271
0.341677	979	22414	22394	0.133445	-0.0241406
0.344246	998	22160	22259.8	-0.670673	0.0537927
0.346815	1002	22050	22127.4	-0.521452	-0.0089403
0.349384	1064	22224	21996.9	1.52311	0.093194
0.351953	1015	21980	21868.9	0.749638	-0.065018
0.354522	1055	21680	21743.7	-0.432498	0.0337986
0.357091	1070	21458	21620.2	-1.10696	0.0128991
0.35966	1073	21375	21498.2	-0.842905	-0.0232006
0.362229	1000	21558	21379	1.21937	-0.0412446
0.364798	1110	21442	21261	1.23634	0.0143992
0.367367	1107	21010	21143.1	-0.918067	-0.0163079
0.369936	1154	21029	21027.8	0.00817541	-0.00587452
0.372505	1174	20803	20916.2	-0.784703	-0.0397844
0.375074	1124	20765	20807.2	-0.292832	-0.0209411
0.377643	1177	20810	20700.6	0.758684	-0.0136218
0.380212	1206	20576	20594.5	-0.128862	-0.0798019
0.382781	1154	20384	20490.1	-0.743479	0.0199386
0.38535	1194	20445	20388.4	0.395881	0.0483919
0.387919	1208	20188	20287.2	-0.698253	-0.00776978
0.390488	1247	20033	20187.1	-1.089	-0.075418
0.393057	1304	20148	20089.4	0.412906	-0.0554406
0.395626	1291	19860	19994.3	-0.95313	0.0124265
0.398195	1284	20113	19902.5	1.4846	0.0409771
0.400764	1273	19675	19812.3	-0.979183	-0.0221143
0.403333	1334	19948	19722.6	1.59569	-0.117658
0.405902	1339	19447	19633.7	-1.33875	-0.00826137
0.408471	1359	19852	19547	2.16471	0.00365067
0.41104	1372	19409	19462.6	-0.38486	0.0469752
0.413609	1328	19219	19379.9	-1.16027	-0.0580605
0.416178	1292	19497	19298.4	1.42204	-0.0257913
0.418747	1303	19130	19216.7	-0.62711	0.00408011
0.421316	1334	19105	19134	-0.210035	0.0218529
0.423885	1300	18990	19051.8	-0.44878	-0.0245105
0.426454	1319	19002	18971.2	0.223101	0.0388549
0.429023	1236	18781	18891.4	-0.8054	0.00968485
0.431592	1264	19049	18811.6	1.71988	0.0198641
0.434161	1219	18899	18731.1	1.22168	-0.0619642
0.43673	1180	18547	18650.1	-0.7572	-0.0561639
0.439299	1132	18429	18569.2	-1.03245	0.00204861
0.441868	1050	18371	18486.9	-0.855276	-0.0662164
0.444437	1074	18229	18403	-1.28853	-0.0424251
0.447006	964	18175	18317	-1.05315	0.0573081
0.449575	1005	18001	18230.2	-1.70798	-0.00466999
0.452144	876	18042	18142.2	-0.745709	0.000625648
0.454713	844	17881	18053.3	-1.28843	-0.016897
0.457282	801	17784	17962.6	-1.33947	-0.00745278
0.459851	766	17641	17869.3	-1.71916	-0.00213043
0.46242	700	17706	17775.1	-0.519091	0.0125524
0.464989	738	17895	17679.6	1.60987	-0.0882429
0.467558	627	17540	17583.2	-0.325814	0.0153897
0.470127	578	17532	17486.8	0.341274	-0.0193362
0.472696	501	17253	17389.2	-1.03708	-0.0402633
0.475265	489	17154	17288.8	-1.02958	-0.0387786
0.477834	427	17221	17186.5	0.262572	0.0644895
0.480403	413	17193	17083.2	0.837468	0.0794814
0.482972	338	16869	16979.1	-0.847939	-0.11475
0.485541	306	16866	16874.3	-0.0637962	-0.0459027
0.48811	319	16670	16768.2	-0.760617	-0.00402782
0.490679	288	16568	16661.1	-0.723427	0.00300818
0.493248	273	16718	16554.8	1.26244	-0.00791749
0.495817	260	16404	16449	-0.351729	-0.0121021
0.498386	228	16349	16343.5	0.0427016	-0.0133348
0.500955	209	16307	16238.5	0.536724	0.00975385
0.503524	195	16280	16133.4	1.14872	0.0340203
0.506093	208	16042	16028.4	0.107404	-0.0193367
0.508662	188	15795	15923.9	-1.02577	0.049991
0.511231	163	15852	15820.6	0.249235	0.0440211
0.5138	171	15876	15718.1	1.253	-0.0123454
0.516369	166	15442	15615.8	-1.39882	-0.0614395
0.518938	173	15768	15514.4	2.01987	0.0535732
0.521507	159	15241	15414.1	-1.40245	-0.0643078
0.524076	175	15248	15315.1	-0.543068	0.0113528
0.526645	178	15212	15217	-0.0403018	-0.0611747
0.529214	180	15025	15120.1	-0.776229	0.0616717
0.531783	162	15183	15024.8	1.28358	0.125246
0.534352	159	14828	14930.6	-0.8428	0.0468152
0.536921	172	14851	14837	0.114793	0.0352776
0.53949	173	14679	14744.1	-0.536962	0.0266696
0.542059	169	14808	14652.4	1.27874	0.0327027
0.544628	161	14498	14562	-0.531552	-0.00819871
0.547197	163	14259	14472.5	-1.7877	-0.0215988
0.549766	207	14397	14383.6	0.111852	0.0430427
0.552335	163	14406	14295.8	0.918079	-0.0843463
0.554904	169	14139	14209.9	-0.596232	-0.0573196
0.557473	183	14169	14124.7	0.37249	0.0112293
0.560042	169	13973	14039.7	-0.564313	0.00889586
0.562611	170	13917	13956	-0.330625	0.00141372
0.56518	161	14020	13873.1	1.24059	-0.0616705
0.567749	179	13681	13790.7	-0.938258	-0.0223319
0.570318	153	13922	13709.1	1.80417	0.0224937
0.572887	159	13718	13628.5	0.76444	0.0940594
0.575456	169	13683	13548.3	1.15129	0.0314424
0.578025	155	13498	13468.7	0.252132	-0.0238165
0.580594	154	13404	13390.2	0.119498	-0.055646
0.583163	163	13197	13312.2	-1.00309	-0.00375427
0.585732	155	13574	13234.8	2.91116	-0.0230942
0.588301	154	13120	13158.3	-0.334755	-0.0145129
0.59087	143	13188	13082.6	0.917895	0.0153761
0.593439	129	13196	13007.3	1.64226	-0.0113982
0.596008	150	13032	12932.4	0.872251	-0.00914512
0.598577	137	12801	12857.8	-0.50174	-0.0356371
0.601146	152	12635	12784	-1.32551	0.0634193
0.603715	143	12593	12711.1	-1.0524	0.0139038
0.606284	133	12775	12639	1.20321	0.00750585
0.608853	117	12629	12567.6	0.546187	-0.0472829
0.611422	113	12734	12496.4	2.10555	0.0584708
0.613991	125	12397	12425.2	-0.253197	0.0380542
0.61656	116	12315	12354.3	-0.354051	0.012216
0.619129	144	12150	12284.2	-1.21745	-0.0588131
0.621698	107	12304	12215	0.802743	-0.130532
0.624267	118	12217	12146.7	0.635969	0.104776
0.626836	104	12352	12078.8	2.45848	0.0169965
0.629405	113	12036	12010.9	0.22857	0.0372399
0.631974	118	12002	11943.6	0.533236	-0.0102671
0.634543	104	11782	11876.9	-0.873927	0.0956978
0.637112	108	11930	11811	1.08976	0.032646
0.639681	105	11507	11745.5	-2.22292	0.0251507
0.64225	119	11590	11680.3	-0.83901	0.0110686
0.644819	93	11723	11615.9	0.989327	-0.0778586
0.647388	113	11717	11552.2	1.52281	0.0290794
0.649957	127	11330	11488.7	-1.49111	-0.0573526
0.652526	99	11499	11425.9	0.681241	0.0788288
0.655095	104	11442	11364.3	0.726118	0.0488557
0.657664	95	11504	11302.9	1.87525	0.0892653
0.660233	97	11066	11241.5	-1.66803	-0.0304711
0.662802	93	11129	11180.5	-0.487874	0.0403998
0.665371	123	11250	11119.8	1.22731	0.0821982
0.66794	96	10966	11059.8	-0.896039	-0.0305439
0.670509	92	11020	11000.9	0.181756	-0.0300206
0.673078	88	10931	10942.4	-0.109106	-0.0296952
0.675647	84	10834	10883.8	-0.478024	0.0547428
0.678216	82	10956	10825.4	1.24789	-0.0293362
0.680785	96	10866	10767.3	0.946892	0.0228779
0.683354	87	10537	10709.7	-1.68203	0.0608847
0.685923	87	10586	10652.8	-0.649142	-0.0339901
0.688492	70	10794	10596.5	1.90124	0.0378554
0.691061	67	10407	10540.4	-1.30741	0.0129415
0.69363	66	10679	10484.3	1.88418	0.0907425
0.696199	83	10343	10428.2	-0.838092	-0.0276802
0.698768	72	10426	10372.7	0.522416	-0.0865762
0.701337	79	10424	10317.9	1.03917	-0.0375723
0.703906	67	10322	10263.7	0.573631	-0.11813
0.706475	66	10328	10209.9	1.16207	-0.0445905
0.709044	69	10117	10156.3	-0.391195	-0.0317028
0.711613	45	10071	10103	-0.319045	-0.0408183
0.714182	77	10246	10050	1.93617	0.0849212
0.716751	54	10214	9997.09	2.14626	0.0174068
0.71932	68	10056	9944.81	1.10879	0.0436794
0.721889	58	9845	9893.08	-0.4846	-0.00890192
0.724458	59	9716	9841.65	-1.27473	-0.0999422
0.727027	65	9869	9790.64	0.788748	0.00446391
0.729596	62	9830	9739.93	0.908498	-0.0310617
0.732165	59	9588	9689.78	-1.03941	-0.0283001
0.734734	57	9805	9640.07	1.66566	0.030997
0.737303	57	9718	9590.61	1.29223	-0.0795291
0.739872	70	9431	9541.43	-1.13711	0.014345
0.742441	59	9259	9492.68	-2.4285	-0.0515905
0.74501	56	9466	9444.6	0.219937	-0.0654854
0.747579	46	9540	9396.88	1.4653	-0.00842361
0.750148	42	9252	9349.2	-1.01049	0.0095827
0.752717	53	9162	9301.53	-1.45769	0.0334468
0.755286	55	9234	9253.98	-0.207968	0.0518236
0.757855	52	9288	9207.03	0.840169	-0.0791795
0.760424	53	9285	9160.7	1.28996	-0.0520445
0.762993	42	9134	9114.73	0.201664	-0.0487936
0.765562	50	9097	9069.01	0.293476	0.0848088
0.768131	54	8872	9023.42	-1.60758	0.0076509
0.7707	56	9168	8978.19	1.98234	0.0406066
0.773269	44	9008	8933.59	0.783952	-0.0738213
0.775838	49	9029	8889.41	1.46903	0.0582153
0.778407	57	8781	8845.32	-0.686377	-0.0361747
0.780976	51	8831	8801.5	0.313908	0.00826029
0.783545	61	8806	8758.27	0.508583	0.0202779
0.786114	52	8636	8715.45	-0.854956	0.0805261
0.788683	40	8580	8673.06	-1.00467	-0.00733363
0.791252	56	8651	8630.87	0.216425	-0.0744886
0.793821	39	8572	8588.62	-0.17947	-0.00429487
0.79639	41	8558	8546.75	0.12162	-0.00768322
0.798959	39	8634	8505.08	1.38742	0.0538744
0.801528	43	8448	8463.43	-0.167894	0.0585442
0.804097	53	8317	8422.08	-1.15221	-0.0289689
0.806666	50	8209	8381.16	-1.90012	0.0789451
0.809235	47	8490	8340.87	1.61854	-0.0251628
0.811804	40	8140	8300.99	-1.78441	0.00662536
0.814373	44	8280	8261.24	0.206164	-0.0387916
0.816942	34	8182	8221.57	-0.437418	0.00426879
0.819511	37	8182	8182.09	-0.000950064	0.0206297
0.82208	29	8046	8142.73	-1.07843	-0.092404
0.824649	35	8274	8103.5	1.8744	0.0610344
0.827218	25	8041	8064.44	-0.261441	-0.0962062
0.829787	30	8032	8025.61	0.0713069	-0.0369963
0.832356	36	7862	7986.94	-1.40903	-0.113387
0.834925	41	8024	7948.5	0.842803	0.0611679
0.837494	37	7993	7910.63	0.92128	0.0343458
0.840063	34	7975	7873.28	1.13908	-0.0346898
0.842632	36	7956	7836.17	1.34341	0.0202031
0.845201	39	7762	7799.19	-0.422106	-0.0764726
0.84777	27	7687	7762.49	-0.860963	-0.0104156
0.850339	32	7882	7726.09	1.75613	-0.035467
0.852908	29	7859	7689.73	1.90934	-0.035202
0.855477	30	7602	7653.51	-0.590785	-0.0879458
0.858046	29	7822	7617.56	2.31154	0.0580622
0.860615	22	7757	7581.84	1.98875	-0.049583
0.863184	27	7581	7546.32	0.398257	-0.0202269
0.865753	27	7582	7510.88	0.816738	0.0443863
0.868322	25	7404	7475.68	-0.833046	-0.0481094
0.870891	35	7365	7440.8	-0.883263	-0.0353746
0.87346	27	7304	7406.18	-1.19564	-0.0534535
0.876029	11	7326	7372	-0.537439	-0.0593025
0.878598	26	7619	7337.95	3.21988	0.102097
0.881167	25	7223	7303.64	-0.948879	-0.044466
0.883736	21	7324	7269.64	0.635242	-0.0594974
0.886305	30	7132	7236.1	-1.23266	-0.0021739
0.888874	24	7364	7202.74	1.87919	0.033306
0.891443	23	7146	7169.73	-0.280727	0.0475735
0.894012	28	7197	7136.96	0.707709	-0.0560436
0.896581	24	6987	7104.31	-1.4034	-0.0643254
0.89915	16	7125	7071.97	0.62826	0.00803359
0.901719	31	6964	7039.79	-0.908162	-0.0317662
0.904288	25	6865	7007.63	-1.72139	-0.0516434
0.906857	21	6946	6975.88	-0.358518	0.0743659
0.909426	22	7102	6944.47	1.86931	0.00318409
0.911995	19	6978	6913.06	0.777386	-0.0715613
0.914564	18	6854	6881.79	-0.335691	-0.0833536
0.917133	13	6905	6850.67	0.653815	0.02269
0.919702	19	6791	6819.64	-0.347525	0
0.922271	20	6680	6788.69	-1.32991	0
0.92484	10	6719	6758.03	-0.476138	0
0.927409	13	6669	6727.65	-0.71824	0
0.929978	15	6786	6697.26	1.07721	0
0.932547	22	6598	6666.95	-0.848883	0
0.935116	16	6627	6637	-0.122787	0
0.937685	20	6559	6607.43	-0.59794	0
0.940254	13	6712	6578.07	1.63477	0
0.942823	17	6713	6548.85	2.00347	0
0.945392	14	6457	6519.74	-0.780814	0
0.947961	14	6482	6490.77	-0.108984	0
0.95053	19	6524	6461.99	0.767739	0
0.953099	9	6252	6433.37	-2.29382	0
0.955668	15	6312	6405.01	-1.17065	0
0.958237	16	6344	6376.7	-0.41054	0
0.960806	10	6227	6348.54	-1.54026	0
0.963375	17	6347	6320.67	0.330485	0
0.965944	21	6363	6292.88	0.87904	0
0.968513	16	6364	6265.36	1.23653	0
0.971082	15	6382	6238.22	1.79974	0
0.973651	18	6247	6211.21	0.452802	0
0.97622	16	6242	6184.26	0.730769	0
0.978789	14	6021	6157.53	-1.75955	0
0.981358	12	6208	6130.97	0.97768	0
0.983927	14	6027	6104.47	-0.997856	0
0.986496	14	5954	6078.05	-1.60765	0
0.989065	12	5978	6051.81	-0.954636	0
0.991634	10	6050	6025.77	0.311575	0
0.994203	13	6078	5999.82	1.00282	0
0.996772	11	6049	5973.96	0.964818	0
0.999341	9	5953	5948.29	0.0610322	0
1.00191	11	5924	5922.78	0.015898	0
1.00448	11	5954	5897.34	0.734287	0
1.00705	9	5916	5872.08	0.571078	0
1.00962	15	5947	5846.99	1.29688	0
1.01219	7	5864	5822.05	0.547838	0
1.01476	10	5698	5797.33	-1.3159	0
1.01732	8	5731	5772.7	-0.550772	0
1.01989	12	5757	5748.12	0.117072	0
1.02246	8	5744	5723.72	0.267614	0
1.02503	15	5638	5699.5	-0.819113	0
1.0276	12	5777	5675.46	1.336	0
1.03017	16	5541	5651.64	-1.48628	0
1.03274	14	5618	5628.05	-0.134022	0
1.03531	7	5606	5604.64	0.0181426	0
1.03788	7	5530	5581.37	-0.690741	0
1.04045	10	5487	5558.01	-0.958596	0
1.04301	7	5718	5534.66	2.42453	0
1.04558	7	5479	5511.52	-0.43928	0
1.04815	9	5537	5488.49	0.651949	0
1.05072	11	5422	5465.55	-0.591401	0
1.05329	11	5389	5442.8	-0.732936	0
1.05586	12	5405	5420.29	-0.207962	0
1.05843	8	5332	5397.96	-0.90328	0
1.061	14	5364	5375.76	-0.160553	0
1.06357	2	5433	5353.65	1.07651	0
1.06614	5	5315	5331.68	-0.228796	0
1.0687	6	5309	5309.66	-0.00905355	0
1.07127	12	5205	5287.61	-1.14499	0
1.07384	4	5304	5265.8	0.524489	0
1.07641	4	5293	5244.26	0.669928	0
1.07898	11	5125	5222.75	-1.36547	0
1.08155	7	5193	5201.25	-0.114552	0
1.08412	11	5196	5180.03	0.221525	0
1.08669	7	5070	5159	-1.24988	0
1.08926	5	5118	5138.09	-0.280826	0
1.09183	10	5133	5117.26	0.219664	0
1.09439	11	5065	5096.45	-0.44191	0
1.09696	8	5050	5075.85	-0.363789	0
1.09953	4	5135	5055.49	1.10963	0
1.1021	15	5058	5035.15	0.321332	0
1.10467	8	5164	5014.83	2.07585	0
1.10724	0	4926	4994.79	-0.980188	0
1.10981	5	5000	4974.87	0.355459	0
1.11238	8	4861	4954.73	-1.34437	0
1.11495	4	4955	4934.69	0.288487	0
1.11752	5	5076	4914.92	2.26091	0
1.12008	5	4816	4895.22	-1.14159	0
1.12265	7	4899	4875.58	0.334549	0
1.12522	6	4872	4856.08	0.22801	0
1.12779	5	4780	4836.74	-0.820736	0
1.13036	4	4748	4817.52	-1.00893	0
1.13293	4	4830	4798.36	0.455322	0
1.1355	6	4683	4779.25	-1.40648	0
1.13807	7	4668	4760.24	-1.35001	0
1.14064	5	4653	4741.39	-1.29578	0
1.14321	5	4772	4722.7	0.713638	0
1.14577	4	4687	4704.09	-0.249619	0
1.14834	4	4718	4685.53	0.472658	0
1.15091	4	4646	4667.05	-0.308872	0
1.15348	9	4733	4648.65	1.2261	0
1.15605	12	4647	4630.37	0.243987	0
1.15862	8	4678	4612.34	0.960037	0
1.16119	6	4540	4594.56	-0.809808	0
1.16376	9	4552	4576.83	-0.368075	0
1.16633	9	4743	4559.08	2.67052	0
1.1689	5	4545	4541.47	0.0524302	0
1.17146	4	4319	4523.98	-3.11903	0
1.17403	4	4559	4506.48	0.777818	0
1.1766	3	4481	4488.97	-0.11905	0
1.17917	5	4464	4471.52	-0.11256	0
1.18174	4	4451	4454.15	-0.0472137	0
1.18431	11	4571	4436.89	1.98358	0
1.18688	5	4523	4419.78	1.53473	0
1.18945	8	4363	4402.9	-0.603985	0
1.19202	4	4340	4386.1	-0.699795	0
1.19459	2	4416	4369.34	0.702175	0
1.19715	6	4359	4352.6	0.0969348	0
1.19972	5	4343	4335.84	0.108612	0
1.20229	2	4329	4319.23	0.148484	0
1.20486	7	4263	4302.74	-0.608635	0
1.20743	6	4395	4286.27	1.64014	0
1.21	5	4100	4269.95	-2.65412	0
1.21257	3	4213	4253.78	-0.628282	0
1.21514	5	4237	4237.64	-0.00988681	0
1.21771	6	4223	4221.53	0.0226616	0
1.22028	5	4175	4205.51	-0.472221	0
1.22284	9	4293	4189.64	1.57758	0
1.22541	5	4189	4173.86	0.233879	0
1.22798	5	4271	4158.23	1.7255	0
1.23055	6	4108	4142.66	-0.540781	0
1.23312	1	4190	4127.1	0.971739	0
1.23569	6	3957	4111.61	-2.45781	0
1.23826	4	4079	4096.12	-0.26799	0
1.24083	2	4104	4080.72	0.363342	0
1.2434	4	4102	4065.44	0.570787	0
1.24597	0	4119	4050.17	1.0725	0
1.24853	2	4049	4034.96	0.220707	0
1.2511	8	4056	4019.76	0.568997	0
1.25367	1	3986	4004.66	-0.295553	0
1.25624	4	4005	3989.79	0.240398	0
1.25881	3	3951	3974.95	-0.380988	0
1.26138	3	3925	3960.12	-0.560574	0
1.26395	5	4018	3945.39	1.14543	0
1.26652	6	3942	3930.73	0.179423	0
1.26909	3	3979	3916.21	0.995418	0
1.27166	4	3971	3901.81	1.09803	0
1.27422	6	3867	3887.42	-0.328408	0
1.27679	9	3875	3873.08	0.0307914	0
1.27936	3	3760	3858.91	-1.61301	0
1.28193	2	3945	3844.89	1.59386	0
1.2845	6	3954	3830.84	1.95864	0
1.28707	6	3761	3816.73	-0.908779	0
1.28964	5	3829	3802.78	0.423801	0
1.29221	4	3758	3788.96	-0.505087	0
1.29478	7	3859	3775.19	1.3492	0
1.29735	6	3810	3761.45	0.786571	0
1.29991	1	3768	3747.83	0.328514	0
1.30248	2	3716	3734.29	-0.30007	0
1.30505	2	3783	3720.67	1.01335	0
1.30762	5	3668	3707.04	-0.64462	0
1.31019	4	3569	3693.51	-2.08415	0
1.31276	1	3759	3680.12	1.28654	0
1.31533	3	3592	3666.82	-1.24831	0
1.3179	4	3721	3653.49	1.10676	0
1.32047	5	3640	3640.22	-0.00365003	0
1.32304	1	3592	3627.09	-0.585506	0
1.3256	2	3654	3614.05	0.660874	0
1.32817	4	3576	3600.99	-0.417973	0
1.33074	5	3468	3587.96	-2.03697	0
1.33331	2	3662	3575.06	1.43668	0
1.33588	4	3560	3562.27	-0.0381111	0
1.33845	4	3589	3549.5	0.659264	0
1.34102	2	3642	3536.79	1.74336	0
1.34359	2	3541	3524.16	0.282931	0
1.34616	5	3517	3511.54	0.0919928	0
1.34873	3	3455	3498.96	-0.747932	0
1.35129	6	3544	3486.5	0.965814	0
1.35386	6	3449	3474.13	-0.427889	0
1.35643	0	3446	3461.86	-0.270156	0
1.359	5	3444	3449.67	-0.0965736	0
1.36157	4	3431	3437.41	-0.109398	0
1.36414	4	3451	3425.21	0.43904	0
1.36671	3	3339	3413.14	-1.28302	0
1.36928	2	3364	3401.1	-0.639716	0
1.37185	7	3431	3389.09	0.71554	0
1.37442	4	3339	3377.11	-0.659556	0
1.37698	3	3375	3365.29	0.16722	0
1.37955	4	3200	3353.53	-2.71405	0
1.38212	4	3294	3341.75	-0.831999	0
1.38469	4	3382	3330.03	0.893642	0
1.38726	4	3341	3318.38	0.391287	0
1.38983	3	3339	3306.79	0.557398	0
1.3924	3	3343	3295.25	0.825904	0
1.39497	2	3271	3283.73	-0.222615	0
1.39754	2	3320	3272.24	0.828828	0
1.40011	5	3197	3260.78	-1.12798	0
1.40267	2	3211	3249.36	-0.677041	0
1.40524	5	3186	3238.06	-0.922355	0
1.40781	6	3279	3226.81	0.911423	0
1.41038	0	3292	3215.64	1.33088	0
1.41295	3	3198	3204.57	-0.116167	0
1.41552	3	3188	3193.43	-0.0962079	0
1.41809	6	3097	3182.3	-1.53277	0
1.42066	1	3233	3171.3	1.08521	0
1.42323	1	3181	3160.39	0.365339	0
1.4258	4	3073	3149.47	-1.37949	0
1.42836	2	3244	3138.52	1.85201	0
1.43093	4	3080	3127.67	-0.859005	0
1.4335	4	3066	3116.9	-0.919213	0
1.43607	2	3087	3106.19	-0.34536	0
1.43864	4	3080	3095.55	-0.280241	0
1.44121	3	3006	3084.93	-1.43956	0
1.44378	0	2981	3074.36	-1.70988	0
1.44635	3	3040	3063.83	-0.432168	0
1.44892	5	3108	3053.26	0.981814	0
1.45149	3	3118	3042.78	1.34714	0
1.45405	4	3046	3032.44	0.24577	0
1.45662	3	3043	3022.14	0.378187	0
1.45919	3	3011	3011.87	-0.0158037	0
1.46176	1	2952	3001.64	-0.913576	0
1.46433	3	2983	2991.42	-0.154146	0
1.4669	2	3106	2981.21	2.23921	0
1.46947	2	2975	2971.04	0.0725347	0
1.47204	1	2963	2960.94	0.037823	0
1.47461	0	2902	2950.86	-0.907006	0
1.47718	3	2936	2940.79	-0.0883928	0
1.47974	2	2845	2930.73	-1.60737	0
1.48231	1	2977	2920.78	1.03044	0
1.48488	1	2888	2910.89	-0.425996	0
1.48745	2	2890	2901.01	-0.204763	0
1.49002	3	2889	2891.15	-0.0399941	0
1.49259	3	2894	2881.37	0.234856	0
1.49516	6	2872	2871.67	0.00619565	0
1.49773	4	2773	2862.05	-1.6911	0
1.5003	5	2913	2852.55	1.12011	0
1.50287	1	2879	2843.1	0.669135	0
1.50543	6	2848	2833.65	0.26891	0
1.508	3	2822	2824.19	-0.0411646	0
1.51057	5	2692	2814.8	-2.36671	0
1.51314	3	2883	2805.48	1.44379	0
1.51571	2	2806	2796.18	0.185296	0
1.51828	6	2822	2786.91	0.66061	0
1.52085	6	2700	2777.62	-1.49389	0
1.52342	5	2836	2768.47	1.26816	0
1.52599	0	2743	2759.42	-0.313608	0
1.52856	3	2640	2750.37	-2.14804	0
1.53112	5	2737	2741.21	-0.0805319	0
1.53369	5	2696	2732.08	-0.694942	0
1.53626	2	2779	2723.1	1.06031	0
1.53883	1	2630	2714.19	-1.64168	0
1.5414	2	2681	2705.23	-0.468003	0
1.54397	0	2688	2696.23	-0.158777	0
1.54654	3	2637	2687.26	-0.978721	0
1.54911	5	2641	2678.31	-0.725937	0
1.55168	2	2711	2669.44	0.79811	0
1.55425	4	2689	2660.71	0.545489	0
1.55681	4	2629	2651.99	-0.448472	0
1.55938	3	2654	2643.31	0.207574	0
1.56195	3	2498	2634.69	-2.73483	0
1.56452	5	2643	2626.08	0.329178	0
1.56709	3	2593	2617.5	-0.481042	0
1.56966	2	2626	2608.99	0.331929	0
1.57223	4	2624	2600.5	0.458722	0
1.5748	4	2618	2591.99	0.508256	0
1.57737	3	2656	2583.55	1.40574	0
1.57994	2	2604	2575.18	0.564726	0
1.5825	0	2573	2566.82	0.121862	0
1.58507	2	2504	2558.43	-1.08773	0
1.58764	3	2487	2550.01	-1.26354	0
1.59021	4	2508	2541.65	-0.671851	0
1.59278	2	2518	2533.39	-0.306647	0
1.59535	2	2560	2525.2	0.687796	0
1.59792	4	2473	2517.01	-0.885061	0
1.60049	4	2612	2508.83	2.01865	0
1.60306	3	2489	2500.74	-0.23522	0
1.60563	3	2544	2492.71	1.01695	0
1.60819	1	2500	2484.69	0.306211	0
1.61076	0	2460	2476.67	-0.336182	0
1.61333	3	2485	2468.63	0.328384	0
1.6159	4	2400	2460.57	-1.23635	0
1.61847	2	2402	2452.6	-1.03251	0
1.62104	2	2431	2444.75	-0.278816	0
1.62361	3	2455	2436.89	0.365462	0
1.62618	8	2418	2429.03	-0.224295	0
1.62875	5	2500	2421.25	1.57493	0
1.63132	1	2399	2413.65	-0.299042	0
1.63388	4	2452	2406.07	0.927551	0
1.63645	2	2425	2398.38	0.540578	0
1.63902	3	2383	2390.7	-0.157789	0
1.64159	1	2330	2383.07	-1.09943	0
1.64416	3	2337	2375.44	-0.795188	0
1.64673	8	2364	2367.82	-0.078493	0
1.6493	5	2380	2360.26	0.40453	0
1.65187	1	2309	2352.9	-0.913606	0
1.65444	0	2325	2345.57	-0.426588	0
1.65701	5	2307	2338.09	-0.64738	0
1.65957	6	2366	2330.57	0.728479	0
1.66214	1	2293	2323.18	-0.630357	0
1.66471	1	2340	2315.93	0.497532	0
1.66728	3	2285	2308.6	-0.493734	0
1.66985	0	2235	2301.21	-1.40055	0
1.67242	5	2267	2293.88	-0.564528	0
1.67499	3	2207	2286.57	-1.69369	0
1.67756	2	2348	2279.35	1.41682	0
1.68013	4	2233	2272.19	-0.829403	0
1.6827	5	2307	2265.02	0.874101	0
1.68526	1	2296	2257.91	0.794996	0
1.68783	1	2204	2250.87	-0.998346	0
1.6904	4	2240	2243.77	-0.0797336	0
1.69297	4	2207	2236.64	-0.630974	0
1.69554	2	2275	2229.62	0.951503	0
1.69811	3	2194	2222.67	-0.612012	0
1.70068	2	2206	2215.7	-0.206553	0
1.70325	1	2218	2208.74	0.196528	0
1.70582	1	2167	2201.8	-0.747609	0
1.70839	2	2123	2194.84	-1.55917	0
1.71095	3	2102	2187.89	-1.87338	0
1.71352	3	2109	2181	-1.56776	0
1.71609	4	2129	2174.18	-0.979137	0
1.71866	3	2215	2167.41	1.0111	0
1.72123	1	2111	2160.7	-1.08168	0
1.7238	2	2150	2153.99	-0.0860819	0
1.72637	6	2161	2147.24	0.295995	0
1.72894	1	2107	2140.53	-0.7304	0
1.73151	4	2144	2133.93	0.217438	0
1.73408	1	2130	2127.33	0.0577661	0
1.73664	1	2136	2120.72	0.330515	0
1.73921	1	2027	2114.12	-1.93504	0
1.74178	4	2131	2107.48	0.509529	0
1.74435	2	2076	2100.88	-0.546053	0
1.74692	3	2105	2094.37	0.231618	0
1.74949	2	2050	2087.91	-0.837225	0
1.75206	6	2108	2081.44	0.578402	0
1.75463	2	2002	2075.02	-1.63205	0
1.7572	1	2095	2068.69	0.574759	0
1.75977	2	2102	2062.35	0.864714	0
1.76233	5	2075	2055.94	0.418439	0
1.7649	4	2005	2049.57	-0.99533	0
1.76747	1	2007	2043.32	-0.810648	0
1.77004	2	2059	2037.11	0.482476	0
1.77261	3	2034	2030.83	0.0703083	0
1.77518	3	1980	2024.54	-1.00106	0
1.77775	2	2021	2018.33	0.0594147	0
1.78032	3	1982	2012.15	-0.677271	0
1.78289	1	2070	2005.98	1.40711	0
1.78546	5	1953	1999.82	-1.05951	0
1.78802	2	1925	1993.68	-1.56538	0
1.79059	1	1929	1987.61	-1.33449	0
1.79316	3	1990	1981.56	0.189235	0
1.79573	5	2016	1975.45	0.903045	0
1.7983	3	2018	1969.41	1.08157	0
1.80087	2	1977	1963.48	0.304098	0
1.80344	3	1953	1957.55	-0.102948	0
1.80601	1	1933	1951.58	-0.422705	0
1.80858	4	2010	1945.63	1.43573	0
1.81115	4	1941	1939.69	0.0298437	0
1.81371	2	2001	1933.8	1.50223	0
1.81628	2	1913	1927.99	-0.34267	0
1.81885	1	1970	1922.15	1.07814	0
1.82142	2	1979	1916.28	1.40987	0
1.82399	3	1880	1910.41	-0.701431	0
1.82656	3	1930	1904.58	0.578639	0
1.82913	2	1900	1898.81	0.0272095	0
1.8317	3	2053	1893.08	3.52935	0
1.83427	2	1900	1887.36	0.290027	0
1.83684	6	1906	1881.65	0.55778	0
