# Supplementary material for: Direct energy transfer from photosystem II to photosystem I confers winter sustainability in Scots Pine
Source: Nat Commun. 2020 Dec 15;11:6388. doi: 10.1038/s41467-020-20137-9 (PMC7738668; doi:10.1038/s41467-020-20137-9)
Supplement: Supplementary file 3 — Source Data [file 41467_2020_20137_MOESM3_ESM.zip › Source data file_Bag et al., 2020/Source data file/time resolved fluoresence data/Time resolved decay/Pine_summer_quench/Decays_Pine_summer_quench_spillover_3.txt]

Time	IRF	Exp. data	Th. data	Residuals	Aurocorr
0	59218	31148	30960.7	1.06099	-0.0247516
0.002569	60101	33436	33521	-0.464657	-0.0247863
0.005138	59931	35913	36069.9	-0.827722	0.0521446
0.007707	59038	38497	38598.2	-0.515739	0.0269913
0.010276	57442	40871	41070.7	-0.988031	0.0636937
0.012845	55659	42780	43444.2	-3.21143	-0.00270406
0.015414	54300	45621	45688.4	-0.315495	0.0315096
0.017983	51212	47923	47806	0.534512	0.0200522
0.020552	49247	49843	49781.8	0.274209	0.0127969
0.023121	45860	51867	51595.1	1.1939	-0.0021173
0.02569	42832	53200	53240.9	-0.1773	0.0588015
0.028259	39553	55071	54700.8	1.57757	-0.0763682
0.030828	36051	56295	55971.1	1.36513	0.0814435
0.033397	32659	56981	57050	-0.288959	0.0212702
0.035966	29365	58153	57934.8	0.905025	-0.0447434
0.038535	25820	58687	58633.7	0.22002	-0.00718704
0.041104	22701	59477	59150.8	1.33767	-0.00345659
0.043673	19483	59741	59491.1	1.02238	-0.0321048
0.046242	16839	60037	59665.8	1.51498	0.0159653
0.048811	14158	59941	59690.1	1.02484	-0.00961855
0.05138	12001	59702	59581.6	0.492782	0.0580035
0.053949	10077	59289	59356.4	-0.276958	-0.0155561
0.056518	8332	59333	59035.5	1.22154	0.0649884
0.059087	7023	58779	58634.9	0.594387	-0.0111953
0.061656	5845	58056	58170.4	-0.474768	0.0128141
0.064225	4676	57720	57659.5	0.251675	0.00282032
0.066794	3958	56980	57109.9	-0.544147	0.0419613
0.069363	3264	56426	56529.8	-0.436996	-0.0122522
0.071932	2838	55959	55932	0.114022	-0.00595646
0.074501	2290	54921	55326.3	-1.72925	0.0109957
0.07707	1924	54732	54717.1	0.0637493	-0.00565241
0.079639	1735	54274	54105	0.725506	-0.0808284
0.082208	1480	53068	53495.8	-1.85723	-0.0291006
0.084777	1263	52959	52894.8	0.279107	0.0229547
0.087346	1107	51878	52300.9	-1.85693	0.0609045
0.089915	966	51369	51714.4	-1.5241	-0.0274594
0.092484	905	50861	51136.4	-1.22138	0.041026
0.095053	849	50578	50568.5	0.0421724	-0.023432
0.097622	803	49730	50012.4	-1.26631	-0.027168
0.100191	740	49188	49468.5	-1.26459	-0.0881121
0.10276	729	49209	48935.8	1.23156	-0.00903256
0.105329	714	48365	48414.1	-0.223181	-0.0272613
0.107898	667	47848	47904	-0.256117	-0.034878
0.110467	679	47274	47404.8	-0.601534	-0.00253812
0.113036	613	46868	46915.9	-0.221376	-0.0145203
0.115605	628	46413	46436.8	-0.110586	0.0283519
0.118174	626	46065	45966.7	0.458061	0.0419215
0.120743	641	45454	45506.4	-0.245607	-0.0291655
0.123312	554	44804	45056.4	-1.19255	0.0121991
0.125881	628	44620	44614.7	0.0251868	-0.0332541
0.12845	545	44304	44180.9	0.584921	-0.0400992
0.131019	591	43627	43755.5	-0.615419	-0.0508319
0.133588	616	43192	43337.6	-0.700779	0.099219
0.136157	608	42823	42928.8	-0.511138	-0.0606842
0.138726	598	42265	42529	-1.28409	-0.0282337
0.141295	590	42239	42136.7	0.497896	0.00447104
0.143864	622	41748	41751	-0.0147591	0.0730415
0.146433	622	41196	41372.6	-0.869999	-0.0256684
0.149002	662	40951	41001.8	-0.251057	0.0370049
0.151571	670	40716	40638.7	0.38311	-0.0390609
0.15414	665	40275	40283.4	-0.0417513	0.0135153
0.156709	703	40189	39934.8	1.26812	-0.0150643
0.159278	707	39428	39592.7	-0.829409	-0.0600392
0.161847	763	39398	39257.4	0.70828	0.00451863
0.164416	811	39015	38929.1	0.434761	0.026097
0.166985	814	38769	38608.8	0.813494	-0.0409448
0.169554	853	38378	38295.8	0.419472	-0.0628455
0.172123	924	38259	37988.9	1.38071	-0.0555076
0.174692	946	37803	37689.2	0.585124	0.0354632
0.177261	908	37296	37397.3	-0.524544	-0.00979714
0.17983	990	37242	37110.5	0.681512	0.0874811
0.182399	1010	36739	36828.3	-0.466021	-0.0075242
0.184968	1084	36730	36552.6	0.925777	0.03254
0.187537	1072	36241	36283.8	-0.224603	-0.0651216
0.190106	1095	35849	36021.1	-0.908984	0.0527981
0.192675	1172	35734	35762.9	-0.152688	-0.106921
0.195244	1197	35543	35510	0.174916	0.00424464
0.197813	1238	35254	35263.7	-0.0515118	-0.0396412
0.200382	1251	35115	35023.1	0.490663	-0.0151256
0.202951	1245	34894	34787.5	0.570298	-0.0574393
0.20552	1280	34929	34555.7	1.99747	0.0474948
0.208089	1274	34510	34327.5	0.982426	0.00937927
0.210658	1348	34245	34103	0.767386	0.00396661
0.213227	1348	33870	33882.9	-0.0699584	-0.0377423
0.215796	1443	33711	33667.6	0.236368	-0.00235919
0.218365	1322	33554	33457.9	0.524786	0.042785
0.220934	1407	33081	33251.5	-0.937272	0.0284984
0.223503	1394	33036	33046.4	-0.0574252	-0.0181668
0.226072	1393	33012	32844.9	0.919783	0.048964
0.228641	1477	32660	32646.2	0.0762896	-0.0117493
0.23121	1393	32240	32451.5	-1.17765	0.0539608
0.233779	1393	31988	32260.3	-1.52227	-0.0806051
0.236348	1413	32291	32069.7	1.23141	0.032487
0.238917	1442	31561	31880.7	-1.79966	0.00161821
0.241486	1434	31920	31695.2	1.25852	-0.0445324
0.244055	1412	31666	31512.9	0.860102	-0.017779
0.246624	1324	31329	31332.9	-0.0220361	-0.0156498
0.249193	1319	31293	31152.7	0.792873	-0.0194129
0.251762	1359	30863	30971.5	-0.617816	0.0370911
0.254331	1339	30877	30792.1	0.483284	-0.072765
0.2569	1234	30534	30616	-0.469292	0.0493133
0.259469	1201	30658	30440.3	1.24329	-0.0269845
0.262038	1212	30500	30262.7	1.35891	-0.0290345
0.264607	1153	29684	30085.3	-2.32919	-0.0289142
0.267176	1164	30050	29909.1	0.812688	0.0568949
0.269745	1088	29876	29733.9	0.822113	0.0564
0.272314	1106	29311	29559.2	-1.44995	-0.0045835
0.274883	1066	29403	29385	0.105098	0.0446725
0.277452	1066	29052	29211.9	-0.938218	0.00259739
0.280021	1102	28951	29040	-0.522839	-0.11355
0.28259	952	29017	28870.7	0.858879	0.00580522
0.285159	1059	28358	28701.9	-2.04199	-0.0405409
0.287728	1030	28728	28532.8	1.15182	-0.0496238
0.290297	918	28328	28367.1	-0.232285	-0.000266934
0.292866	970	28571	28201.8	2.18412	-0.0120648
0.295435	972	28063	28035.6	0.163646	-0.0260721
0.298004	935	27934	27871.8	0.372361	0.0182645
0.300573	927	27571	27710	-0.83738	0.0128832
0.303142	908	27323	27549.1	-1.36762	-0.0205194
0.305711	883	27440	27389	0.307677	-0.038524
0.30828	907	27223	27229.7	-0.040733	0.00445335
0.310849	887	26890	27071.7	-1.10826	-0.0506882
0.313418	916	27084	26915.6	1.02302	0.0153135
0.315987	940	26835	26761.5	0.448906	-0.040636
0.318556	884	26561	26610.3	-0.302217	0.0528442
0.321125	987	26895	26460.6	2.64869	0.0342781
0.323694	968	26548	26313	1.4425	0.0385804
0.326263	907	26140	26169.3	-0.181035	-0.018417
0.328832	922	25918	26026.7	-0.674947	0.0652364
0.331401	965	25910	25883.5	0.164571	0.024383
0.33397	985	25770	25742.2	0.173023	0.0484006
0.336539	973	25787	25604.3	1.13767	-0.06661
0.339108	985	25401	25468.7	-0.424946	0.0173124
0.341677	979	25144	25334.6	-1.20182	0.0475615
0.344246	998	25089	25201.8	-0.712087	0.0235724
0.346815	1002	25173	25070.6	0.645678	-0.0839243
0.349384	1064	24872	24941	-0.437664	-0.0605268
0.351953	1015	24826	24814.3	0.0745363	-0.0368082
0.354522	1055	25046	24689.7	2.25115	0.00656512
0.357091	1070	24815	24566.2	1.57936	0.0289835
0.35966	1073	24484	24444.7	0.251128	0.0778352
0.362229	1000	24398	24325.5	0.464328	0.021695
0.364798	1110	24404	24206.1	1.26712	0.0193399
0.367367	1107	23896	24087.3	-1.23753	0.0168371
0.369936	1154	24274	23972	1.93838	0.0452701
0.372505	1174	23766	23859.7	-0.607897	-0.0218157
0.375074	1124	23844	23750.3	0.60689	0.0371778
0.377643	1177	23813	23641.9	1.10856	-0.0551501
0.380212	1206	23508	23533.9	-0.169118	0.0310026
0.382781	1154	23195	23428.4	-1.53283	-0.00750102
0.38535	1194	23327	23324.4	0.0172126	0.0466957
0.387919	1208	23305	23220.5	0.55371	0.0165708
0.390488	1247	23360	23118.1	1.58248	0.0111417
0.393057	1304	23060	23018	0.276271	-0.0184048
0.395626	1291	22785	22921.1	-0.901871	0.00313447
0.398195	1284	22613	22827	-1.42306	0.00963593
0.400764	1273	22702	22733.7	-0.210295	0.010106
0.403333	1334	22579	22640.3	-0.407774	-0.0549749
0.405902	1339	22640	22548.1	0.610876	0.0254552
0.408471	1359	22514	22458.4	0.370822	-0.0266286
0.41104	1372	22540	22370.5	1.12918	-0.020185
0.413609	1328	21867	22284.2	-2.82135	-0.0125268
0.416178	1292	22177	22198.5	-0.144347	-0.0207354
0.418747	1303	21951	22111.5	-1.08322	-0.00445724
0.421316	1334	21990	22023.5	-0.226211	0.00592013
0.423885	1300	22096	21936.8	1.07097	-0.0384191
0.426454	1319	22030	21851.3	1.20423	-0.0381236
0.429023	1236	21820	21766.3	0.363768	-0.0173254
0.431592	1264	21611	21680.7	-0.47391	-0.015199
0.434161	1219	21187	21594	-2.79617	-0.0524592
0.43673	1180	21589	21507.3	0.555915	0.0686484
0.439299	1132	21517	21419.8	0.662378	-0.0696035
0.441868	1050	21506	21330.8	1.19447	-0.0585687
0.444437	1074	20987	21239.3	-1.74159	-0.026923
0.447006	964	21337	21146.3	1.30561	0.0387381
0.449575	1005	20839	21052.1	-1.47639	-0.0488031
0.452144	876	20705	20956.9	-1.75096	0.0184567
0.454713	844	20762	20860.8	-0.685429	-0.0118648
0.457282	801	20687	20761.8	-0.519847	-0.0218473
0.459851	766	20700	20660.8	0.272372	-0.0700276
0.46242	700	20498	20559	-0.425886	-0.000214096
0.464989	738	20287	20455.7	-1.1841	-0.0342747
0.467558	627	20317	20352.1	-0.246467	0.00178598
0.470127	578	20299	20248.6	0.353654	-0.0454338
0.472696	501	20149	20142.8	0.0436865	-0.00205501
0.475265	489	19888	20034.2	-1.03679	-0.0108153
0.477834	427	19910	19924	-0.0993015	0.0451207
0.480403	413	19716	19813	-0.690816	0.00797243
0.482972	338	19711	19701.4	0.0685005	0.0157324
0.485541	306	19385	19588.9	-1.46453	0.0115371
0.48811	319	19406	19474.9	-0.494291	0.0187124
0.490679	288	19008	19360.7	-2.55845	0.0193437
0.493248	273	19192	19247.7	-0.401861	0.0194328
0.495817	260	18986	19135.1	-1.0819	-0.0394713
0.498386	228	19098	19022.9	0.543133	-0.0161113
0.500955	209	18734	18911.1	-1.2941	0.00571898
0.503524	195	18664	18799.2	-0.989942	0.0333628
0.506093	208	18550	18687.5	-1.00928	-0.0101107
0.508662	188	18660	18576.6	0.61028	0.0212375
0.511231	163	18315	18467.1	-1.12382	-0.0131539
0.5138	171	18473	18357.9	0.84679	0.0118851
0.516369	166	18264	18249.1	0.110328	-0.0167637
0.518938	173	18156	18141.3	0.1088	-0.0686087
0.521507	159	17873	18034.9	-1.21087	0.0114469
0.524076	175	17944	17929.5	0.108537	0.0209966
0.526645	178	17960	17825.1	1.00683	-0.0775085
0.529214	180	17719	17722.1	-0.0236377	0.00512653
0.531783	162	17554	17620.6	-0.502995	-0.0418659
0.534352	159	17422	17519.9	-0.742082	-0.00800996
0.536921	172	17415	17419.6	-0.0349877	0.0207921
0.53949	173	17470	17320.2	1.13361	0.0703227
0.542059	169	16910	17222.1	-2.39991	0.0339658
0.544628	161	17481	17125.1	2.69195	0.00306553
0.547197	163	16787	17028.7	-1.86579	0.0222137
0.549766	207	16835	16932.9	-0.754698	0.0613875
0.552335	163	16595	16838.8	-1.8927	-0.0112519
0.554904	169	16621	16746.2	-0.971332	0.00818431
0.557473	183	16639	16653.7	-0.113848	0.00657715
0.560042	169	16539	16561.9	-0.178008	0.0430633
0.562611	170	16412	16471.2	-0.462008	-0.0233038
0.56518	161	16448	16381.1	0.521916	-0.00446534
0.567749	179	16350	16291.4	0.458262	-0.043613
0.570318	153	16054	16202.6	-1.17309	0.0343401
0.572887	159	15968	16114.7	-1.16056	-0.0141473
0.575456	169	15928	16026.9	-0.78385	0.0324322
0.578025	155	15675	15940.1	-2.11702	-0.0242615
0.580594	154	16055	15854.1	1.58563	0.0342157
0.583163	163	15856	15768.5	0.694712	-0.00657207
0.585732	155	15904	15683.7	1.74713	0.0696234
0.588301	154	15618	15599.7	0.146525	-0.0134638
0.59087	143	15699	15516.3	1.45811	-0.00822746
0.593439	129	15451	15433.4	0.141957	-0.0299196
0.596008	150	15423	15350.5	0.584069	0.0585681
0.598577	137	15194	15268.1	-0.601201	0.0189116
0.601146	152	15252	15186.7	0.528803	0.0207994
0.603715	143	15050	15106.1	-0.457377	-0.048308
0.606284	133	15012	15026.4	-0.117548	-0.0705138
0.608853	117	14689	14947.1	-2.12984	-0.0174793
0.611422	113	14854	14867.8	-0.113556	0.0280829
0.613991	125	14983	14788.5	1.58906	-0.0304533
0.61656	116	14633	14709.7	-0.634269	-0.0194289
0.619129	144	14650	14631.7	0.150788	-0.0137838
0.621698	107	14583	14554.9	0.232892	-0.100308
0.624267	118	14341	14478.8	-1.15038	-0.0523362
0.626836	104	14343	14402.7	-0.498302	0.0359987
0.629405	113	14458	14326.9	1.09072	-0.0338264
0.631974	118	14112	14251.5	-1.17419	0.0512401
0.634543	104	14158	14177	-0.159566	-0.0463047
0.637112	108	14100	14103.1	-0.0262926	-0.0426255
0.639681	105	14052	14029.6	0.189313	-0.0543358
0.64225	119	13958	13956.5	0.0130187	0.0553561
0.644819	93	13788	13884.2	-0.8194	-0.0290349
0.647388	113	13919	13812.5	0.903027	-0.0735016
0.649957	127	13814	13740.9	0.621609	-0.0498089
0.652526	99	13619	13670.6	-0.44223	-0.00597722
0.655095	104	13855	13601	2.15769	0.0148482
0.657664	95	13568	13531.4	0.314377	-0.0746275
0.660233	97	13509	13461.9	0.404957	-0.0420526
0.662802	93	13385	13392.8	-0.0678145	0.0341237
0.665371	123	13234	13324.1	-0.783404	-0.0527737
0.66794	96	13172	13256.4	-0.735579	-0.0513142
0.670509	92	12932	13189.7	-2.26611	-0.0455218
0.673078	88	13289	13122.9	1.44045	0.0350005
0.675647	84	13061	13056.2	0.042067	-0.055398
0.678216	82	13106	12989.7	1.01577	0.00259367
0.680785	96	13182	12923.5	2.25136	-0.0592128
0.683354	87	12794	12858	-0.56574	-0.0295757
0.685923	87	12668	12793.2	-1.11281	0.0013586
0.688492	70	12795	12728.9	0.583986	0.00545795
0.691061	67	12786	12664.7	1.07242	-0.0404476
0.69363	66	12531	12600.4	-0.620317	-0.00943549
0.696199	83	12415	12536.3	-1.08851	0.0505575
0.698768	72	12681	12472.9	1.8481	0.00335978
0.701337	79	12328	12410.3	-0.741317	0.0107563
0.703906	67	12444	12348.2	0.858523	0.0773175
0.706475	66	12447	12286.5	1.43858	-0.0418831
0.709044	69	12223	12224.9	-0.0174276	-0.0482055
0.711613	45	12165	12163.7	0.0113509	-0.0150157
0.714182	77	12170	12102.6	0.610692	-0.00814505
0.716751	54	11882	12041.9	-1.46659	-0.000688702
0.71932	68	12033	11981.9	0.466243	0.0889469
0.721889	58	11927	11922.2	0.0436459	5.77186e-05
0.724458	59	11906	11863	0.393642	0.00995822
0.727027	65	11676	11804.2	-1.18604	-0.00907886
0.729596	62	12029	11745.7	2.5828	0.135415
0.732165	59	11661	11687.9	-0.248956	-0.0833346
0.734734	57	11726	11630.4	0.882847	-0.00834588
0.737303	57	11405	11573.2	-1.57467	-0.0150846
0.739872	70	11637	11516.2	1.11967	-0.02428
0.742441	59	11470	11459.9	0.0942477	0.00504146
0.74501	56	11693	11404.2	2.67043	-0.0446978
0.747579	46	11484	11348.8	1.26208	0.0424201
0.750148	42	11265	11293.3	-0.266359	-0.0411836
0.752717	53	11179	11237.7	-0.555573	0.00734143
0.755286	55	11207	11182.6	0.230896	0.0756165
0.757855	52	11271	11128.1	1.34582	0.029716
0.760424	53	11027	11074.2	-0.449782	0.0872586
0.762993	42	11097	11020.7	0.724276	0.0982746
0.765562	50	10954	10967.3	-0.127448	0.0641794
0.768131	54	10908	10914.1	-0.058823	0.0546872
0.7707	56	10922	10861.5	0.578808	0.0460602
0.773269	44	10924	10809.5	1.09515	-0.0205339
0.775838	49	10722	10757.8	-0.345951	0.0465868
0.778407	57	10420	10706.2	-2.8035	0.0347178
0.780976	51	10487	10655	-1.641	0.0715274
0.783545	61	10722	10604.5	1.13515	-0.0237671
0.786114	52	10542	10554.3	-0.119994	0.0553396
0.788683	40	10484	10504.6	-0.201557	0.0118678
0.791252	56	10483	10454.9	0.274628	-0.0808162
0.793821	39	10375	10405.3	-0.297395	-0.00594571
0.79639	41	10450	10356.1	0.918516	0.00950099
0.798959	39	10374	10307	0.658215	-0.00759256
0.801528	43	10204	10258	-0.534256	-0.0775494
0.804097	53	10326	10209.3	1.14819	0.0254503
0.806666	50	10047	10161.3	-1.14035	-0.0089728
0.809235	47	10138	10113.9	0.23902	0.0217008
0.811804	40	9992	10066.9	-0.749059	-0.0325087
0.814373	44	10069	10019.9	0.489613	0.00651005
0.816942	34	9987	9973.01	0.139974	0.0301705
0.819511	37	9921	9926.33	-0.053542	-0.0184557
0.82208	29	9974	9879.78	0.943434	0.00555114
0.824649	35	10006	9833.37	1.72576	-0.0969423
0.827218	25	9870	9787.2	0.833433	0.0619533
0.829787	30	9770	9741.26	0.290746	0.0111559
0.832356	36	9481	9695.47	-2.20264	0.00174356
0.834925	41	9765	9650.13	1.16246	0.00414514
0.837494	37	9738	9605.44	1.34329	-0.00846273
0.840063	34	9399	9561.23	-1.67335	-0.0333612
0.842632	36	9478	9517.18	-0.402471	0.0107587
0.845201	39	9648	9473.31	1.77852	0.0917817
0.84777	27	9354	9429.82	-0.783968	-0.0073201
0.850339	32	9329	9386.53	-0.595583	0.0342254
0.852908	29	9267	9343.26	-0.792224	0.0616953
0.855477	30	9301	9300.25	0.00781722	-0.042939
0.858046	29	9206	9257.5	-0.53677	-0.056822
0.860615	22	9213	9215.04	-0.021264	-0.0923835
0.863184	27	9118	9172.71	-0.57297	-0.0364203
0.865753	27	9021	9130.52	-1.15307	-0.0282957
0.868322	25	9160	9088.68	0.745167	0.00633612
0.870891	35	8920	9047.13	-1.34604	0.0282999
0.87346	27	9129	9005.98	1.28756	-0.00442443
0.876029	11	9016	8965.29	0.534025	-0.043787
0.878598	26	9018	8924.43	0.985353	0.0634681
0.881167	25	8858	8883.49	-0.270784	0.00799646
0.883736	21	8849	8843.08	0.0629109	-0.0221905
0.886305	30	8942	8803.01	1.46983	-0.0152772
0.888874	24	8756	8763.23	-0.0772913	-0.0706247
0.891443	23	8699	8723.84	-0.266358	-0.00941349
0.894012	28	8755	8684.59	0.752449	-0.00714298
0.896581	24	8600	8645.59	-0.491576	-0.00361281
0.89915	16	8604	8606.92	-0.031479	0.0270098
0.901719	31	8605	8568.26	0.396086	0.126028
0.904288	25	8667	8529.81	1.47361	0.10018
0.906857	21	8559	8491.89	0.72538	-0.0403931
0.909426	22	8463	8454.13	0.0963669	0.0412007
0.911995	19	8310	8416.44	-1.16763	-0.0157677
0.914564	18	8348	8378.92	-0.33836	0.026814
0.917133	13	8316	8341.54	-0.280079	-0.0678989
0.919702	19	8417	8304.24	1.22909	0
0.922271	20	8291	8267.11	0.262387	0
0.92484	10	8350	8230.39	1.30897	0
0.927409	13	8141	8193.83	-0.585553	0
0.929978	15	8335	8157.25	1.94692	0
0.932547	22	8093	8120.9	-0.310095	0
0.935116	16	8082	8085.01	-0.0334465	0
0.937685	20	8058	8049.48	0.0949296	0
0.940254	13	8039	8014.15	0.277141	0
0.942823	17	7995	7978.96	0.179367	0
0.945392	14	7988	7943.89	0.493523	0
0.947961	14	8031	7909.02	1.36109	0
0.95053	19	8077	7874.32	2.25525	0
0.953099	9	7909	7839.9	0.777033	0
0.955668	15	7768	7805.66	-0.427295	0
0.958237	16	7674	7771.48	-1.11278	0
0.960806	10	7768	7737.61	0.344803	0
0.963375	17	7658	7703.93	-0.524867	0
0.965944	21	7717	7670.39	0.530567	0
0.968513	16	7683	7637.28	0.521578	0
0.971082	15	7653	7604.5	0.554409	0
0.973651	18	7611	7571.78	0.449601	0
0.97622	16	7511	7539.21	-0.325468	0
0.978789	14	7530	7506.88	0.266419	0
0.981358	12	7538	7474.69	0.729169	0
0.983927	14	7414	7442.57	-0.331764	0
0.986496	14	7344	7410.58	-0.776917	0
0.989065	12	7324	7378.83	-0.640668	0
0.991634	10	7434	7347.27	1.00596	0
0.994203	13	7187	7315.79	-1.51913	0
0.996772	11	7294	7284.47	0.111641	0
0.999341	9	7317	7253.37	0.743826	0
1.00191	11	7266	7222.4	0.511447	0
1.00448	11	7167	7191.57	-0.290184	0
1.00705	9	7164	7160.96	0.0359575	0
1.00962	15	7151	7130.51	0.242352	0
1.01219	7	7225	7100.3	1.46711	0
1.01476	10	6977	7070.28	-1.11678	0
1.01732	8	7197	7040.32	1.84683	0
1.01989	12	7036	7010.49	0.304084	0
1.02246	8	6959	6980.89	-0.262389	0
1.02503	15	6891	6951.47	-0.728504	0
1.0276	12	6822	6922.28	-1.21413	0
1.03017	16	6897	6893.37	0.043767	0
1.03274	14	6781	6864.68	-1.01617	0
1.03531	7	6799	6836.22	-0.451442	0
1.03788	7	6746	6807.79	-0.752343	0
1.04045	10	6800	6779.27	0.251406	0
1.04301	7	6772	6750.88	0.25663	0
1.04558	7	6617	6722.7	-1.29946	0
1.04815	9	6574	6694.63	-1.48779	0
1.05072	11	6686	6666.71	0.235876	0
1.05329	11	6589	6639.05	-0.616639	0
1.05586	12	6596	6611.64	-0.192569	0
1.05843	8	6589	6584.43	0.0562976	0
1.061	14	6479	6557.32	-0.973017	0
1.06357	2	6584	6530.38	0.660819	0
1.06614	5	6477	6503.52	-0.329475	0
1.0687	6	6504	6476.55	0.340403	0
1.07127	12	6464	6449.68	0.178067	0
1.07384	4	6454	6423.17	0.383785	0
1.07641	4	6503	6396.87	1.31608	0
1.07898	11	6416	6370.53	0.567723	0
1.08155	7	6326	6344.36	-0.230837	0
1.08412	11	6402	6318.48	1.04379	0
1.08669	7	6327	6292.79	0.430066	0
1.08926	5	6263	6267.25	-0.0537399	0
1.09183	10	6379	6241.73	1.71872	0
1.09439	11	6204	6216.31	-0.156343	0
1.09696	8	6253	6191.2	0.781544	0
1.09953	4	6205	6166.27	0.491661	0
1.1021	15	6188	6141.3	0.593668	0
1.10467	8	6270	6116.51	1.93846	0
1.10724	0	5997	6092.05	-1.22734	0
1.10981	5	6025	6067.48	-0.547307	0
1.11238	8	6053	6042.79	0.131188	0
1.11495	4	6131	6018.36	1.43852	0
1.11752	5	5890	5994.16	-1.35715	0
1.12008	5	5956	5970.01	-0.181583	0
1.12265	7	5907	5945.98	-0.507201	0
1.12522	6	6015	5922.13	1.19743	0
1.12779	5	5954	5898.46	0.719783	0
1.13036	4	5851	5874.9	-0.312399	0
1.13293	4	5860	5851.4	0.112371	0
1.1355	6	5856	5827.98	0.366183	0
1.13807	7	5840	5804.71	0.461855	0
1.14064	5	5828	5781.64	0.60722	0
1.14321	5	5890	5758.73	1.71045	0
1.14577	4	5715	5735.89	-0.276301	0
1.14834	4	5664	5713.13	-0.652748	0
1.15091	4	5694	5690.45	0.0470043	0
1.15348	9	5647	5667.88	-0.27781	0
1.15605	12	5638	5645.5	-0.0998716	0
1.15862	8	5648	5623.46	0.326547	0
1.16119	6	5588	5601.62	-0.182248	0
1.16376	9	5578	5579.77	-0.0236341	0
1.16633	9	5521	5557.95	-0.497334	0
1.1689	5	5578	5536.33	0.557896	0
1.17146	4	5523	5514.79	0.110413	0
1.17403	4	5462	5493.22	-0.422488	0
1.1766	3	5491	5471.69	0.26061	0
1.17917	5	5465	5450.23	0.199743	0
1.18174	4	5370	5428.9	-0.803769	0
1.18431	11	5352	5407.7	-0.761355	0
1.18688	5	5482	5386.74	1.28663	0
1.18945	8	5467	5365.98	1.36621	0
1.19202	4	5358	5345.29	0.173604	0
1.19459	2	5285	5324.66	-0.545587	0
1.19715	6	5358	5304	0.737668	0
1.19972	5	5441	5283.41	2.13641	0
1.20229	2	5362	5263.02	1.35172	0
1.20486	7	5208	5242.69	-0.480673	0
1.20743	6	5168	5222.44	-0.757348	0
1.21	5	5219	5202.41	0.229614	0
1.21257	3	5128	5182.5	-0.761059	0
1.21514	5	5159	5162.6	-0.0501835	0
1.21771	6	5118	5142.77	-0.346191	0
1.22028	5	5067	5123.09	-0.787934	0
1.22284	9	5107	5103.54	0.0484433	0
1.22541	5	5134	5084.15	0.69578	0
1.22798	5	5086	5064.9	0.295928	0
1.23055	6	5025	5045.66	-0.291458	0
1.23312	1	5015	5026.5	-0.162398	0
1.23569	6	5060	5007.37	0.73988	0
1.23826	4	4944	4988.28	-0.629775	0
1.24083	2	5000	4969.36	0.433331	0
1.2434	4	4898	4950.49	-0.750048	0
1.24597	0	4978	4931.68	0.6565	0
1.24853	2	4912	4912.93	-0.0132511	0
1.2511	8	4800	4894.19	-1.35955	0
1.25367	1	4782	4875.69	-1.35481	0
1.25624	4	4897	4857.36	0.566405	0
1.25881	3	4863	4839.04	0.343606	0
1.26138	3	4753	4820.79	-0.983362	0
1.26395	5	4758	4802.64	-0.647184	0
1.26652	6	4778	4784.6	-0.0954691	0
1.26909	3	4763	4766.73	-0.0540888	0
1.27166	4	4648	4748.96	-1.4808	0
1.27422	6	4781	4731.19	0.720331	0
1.27679	9	4794	4713.54	1.1621	0
1.27936	3	4709	4696.11	0.187849	0
1.28193	2	4701	4678.78	0.324038	0
1.2845	6	4584	4661.36	-1.14256	0
1.28707	6	4577	4643.98	-0.990015	0
1.28964	5	4668	4626.8	0.603016	0
1.29221	4	4610	4609.74	0.00381869	0
1.29478	7	4554	4592.71	-0.573572	0
1.29735	6	4511	4575.76	-0.964262	0
1.29991	1	4575	4558.98	0.236847	0
1.30248	2	4434	4542.19	-1.62481	0
1.30505	2	4510	4525.33	-0.228332	0
1.30762	5	4494	4508.52	-0.216611	0
1.31019	4	4462	4491.86	-0.447001	0
1.31276	1	4485	4475.37	0.143845	0
1.31533	3	4515	4458.9	0.834842	0
1.3179	4	4319	4442.45	-1.87839	0
1.32047	5	4573	4426.11	2.17218	0
1.32304	1	4416	4409.93	0.091274	0
1.3256	2	4413	4393.81	0.288851	0
1.32817	4	4349	4377.66	-0.434639	0
1.33074	5	4425	4361.61	0.95299	0
1.33331	2	4347	4345.73	0.0193071	0
1.33588	4	4262	4329.92	-1.04044	0
1.33845	4	4276	4314.15	-0.583366	0
1.34102	2	4414	4298.48	1.73883	0
1.34359	2	4308	4282.87	0.382908	0
1.34616	5	4273	4267.26	0.0877616	0
1.34873	3	4206	4251.76	-0.705645	0
1.35129	6	4317	4236.39	1.22685	0
1.35386	6	4244	4221.12	0.351277	0
1.35643	0	4114	4206	-1.43428	0
1.359	5	4166	4190.87	-0.385241	0
1.36157	4	4088	4175.7	-1.37169	0
1.36414	4	4068	4160.68	-1.45305	0
1.36671	3	4111	4145.75	-0.542038	0
1.36928	2	4103	4130.87	-0.43516	0
1.37185	7	4038	4116	-1.22749	0
1.37442	4	4150	4101.25	0.756792	0
1.37698	3	4129	4086.66	0.658949	0
1.37955	4	3997	4072.08	-1.1876	0
1.38212	4	3999	4057.52	-0.925422	0
1.38469	4	4082	4043.05	0.609701	0
1.38726	4	4039	4028.65	0.162865	0
1.38983	3	3952	4014.32	-0.991364	0
1.3924	3	3943	4000.04	-0.908428	0
1.39497	2	3986	3985.8	0.00315158	0
1.39754	2	3938	3971.59	-0.535348	0
1.40011	5	4027	3957.42	1.09651	0
1.40267	2	3846	3943.35	-1.56978	0
1.40524	5	3788	3929.39	-2.29724	0
1.40781	6	3999	3915.48	1.32074	0
1.41038	0	4097	3901.72	3.05081	0
1.41295	3	3842	3887.99	-0.741932	0
1.41552	3	3850	3874.19	-0.389805	0
1.41809	6	3926	3860.46	1.04596	0
1.42066	1	3831	3846.9	-0.256924	0
1.42323	1	3857	3833.41	0.379781	0
1.4258	4	3876	3819.86	0.90178	0
1.42836	2	3794	3806.36	-0.200622	0
1.43093	4	3766	3792.98	-0.439565	0
1.4335	4	3889	3779.66	1.75327	0
1.43607	2	3787	3766.45	0.333862	0
1.43864	4	3777	3753.29	0.385796	0
1.44121	3	3780	3740.16	0.648035	0
1.44378	0	3740	3727.11	0.210732	0
1.44635	3	3803	3714.06	1.44224	0
1.44892	5	3577	3701	-2.07338	0
1.45149	3	3600	3688.11	-1.46845	0
1.45405	4	3702	3675.33	0.438324	0
1.45662	3	3650	3662.59	-0.208417	0
1.45919	3	3783	3649.9	2.16405	0
1.46176	1	3690	3637.24	0.868479	0
1.46433	3	3639	3624.59	0.238798	0
1.4669	2	3697	3611.98	1.39836	0
1.46947	2	3624	3599.44	0.408046	0
1.47204	1	3604	3586.95	0.284034	0
1.47461	0	3605	3574.49	0.508127	0
1.47718	3	3607	3562.03	0.748707	0
1.47974	2	3427	3549.64	-2.09503	0
1.48231	1	3530	3537.38	-0.124203	0
1.48488	1	3558	3525.16	0.550584	0
1.48745	2	3557	3512.95	0.738674	0
1.49002	3	3483	3500.79	-0.301411	0
1.49259	3	3547	3488.73	0.97833	0
1.49516	6	3434	3476.77	-0.729835	0
1.49773	4	3461	3464.92	-0.0666767	0
1.5003	5	3517	3453.18	1.07608	0
1.50287	1	3420	3441.49	-0.367504	0
1.50543	6	3459	3429.77	0.496942	0
1.508	3	3378	3418.08	-0.689611	0
1.51057	5	3423	3406.49	0.2822	0
1.51314	3	3412	3394.95	0.291833	0
1.51571	2	3324	3383.46	-1.03132	0
1.51828	6	3455	3371.95	1.41295	0
1.52085	6	3413	3360.5	0.898693	0
1.52342	5	3300	3349.21	-0.856678	0
1.52599	0	3373	3338.02	0.602319	0
1.52856	3	3302	3326.75	-0.430635	0
1.53112	5	3286	3315.39	-0.512786	0
1.53369	5	3329	3304.16	0.430506	0
1.53626	2	3143	3293.08	-2.6771	0
1.53883	1	3146	3282.03	-2.42528	0
1.5414	2	3230	3270.91	-0.719864	0
1.54397	0	3293	3259.79	0.57867	0
1.54654	3	3174	3248.7	-1.32595	0
1.54911	5	3272	3237.66	0.600388	0
1.55168	2	3262	3226.77	0.616773	0
1.55425	4	3160	3215.98	-0.995861	0
1.55681	4	3214	3205.2	0.15526	0
1.55938	3	3234	3194.49	0.694811	0
1.56195	3	3204	3183.83	0.356386	0
1.56452	5	3146	3173.17	-0.484488	0
1.56709	3	3196	3162.59	0.590936	0
1.56966	2	3090	3152.09	-1.11689	0
1.57223	4	3240	3141.56	1.7294	0
1.5748	4	3114	3131.06	-0.30567	0
1.57737	3	3168	3120.65	0.841226	0
1.57994	2	3083	3110.3	-0.491673	0
1.5825	0	3078	3099.95	-0.3956	0
1.58507	2	3022	3089.56	-1.22889	0
1.58764	3	3037	3079.16	-0.765112	0
1.59021	4	3086	3068.87	0.308302	0
1.59278	2	3018	3058.71	-0.740963	0
1.59535	2	2957	3048.59	-1.68433	0
1.59792	4	3048	3038.46	0.172777	0
1.60049	4	3037	3028.38	0.156371	0
1.60306	3	3025	3018.41	0.119802	0
1.60563	3	2999	3008.49	-0.173251	0
1.60819	1	3029	2998.58	0.55276	0
1.61076	0	2941	2988.66	-0.878904	0
1.61333	3	2891	2978.7	-1.63114	0
1.6159	4	3040	2968.78	1.29175	0
1.61847	2	2829	2959	-2.44417	0
1.62104	2	2944	2949.3	-0.0976857	0
1.62361	3	2868	2939.58	-1.33669	0
1.62618	8	2925	2929.89	-0.090378	0
1.62875	5	2837	2920.35	-1.56496	0
1.63132	1	2898	2910.99	-0.241265	0
1.63388	4	2865	2901.55	-0.682778	0
1.63645	2	2840	2892.03	-0.976363	0
1.63902	3	2890	2882.56	0.138322	0
1.64159	1	2836	2873.13	-0.697249	0
1.64416	3	2849	2863.71	-0.275509	0
1.64673	8	2869	2854.29	0.274629	0
1.6493	5	2923	2845.05	1.44186	0
1.65187	1	2822	2835.98	-0.26317	0
1.65444	0	2896	2826.85	1.285	0
1.65701	5	2726	2817.56	-1.7536	0
1.65957	6	2832	2808.31	0.445235	0
1.66214	1	2761	2799.27	-0.728325	0
1.66471	1	2856	2790.28	1.22978	0
1.66728	3	2775	2781.17	-0.11718	0
1.66985	0	2848	2772.08	1.42255	0
1.67242	5	2799	2763.03	0.679867	0
1.67499	3	2766	2754.04	0.227425	0
1.67756	2	2804	2745.17	1.11091	0
1.68013	4	2694	2736.32	-0.815357	0
1.6827	5	2693	2727.48	-0.664378	0
1.68526	1	2785	2718.75	1.25544	0
1.68783	1	2687	2710.04	-0.444416	0
1.6904	4	2785	2701.24	1.58718	0
1.69297	4	2677	2692.48	-0.299189	0
1.69554	2	2675	2683.86	-0.171223	0
1.69811	3	2609	2675.27	-1.29736	0
1.70068	2	2631	2666.67	-0.695383	0
1.70325	1	2765	2658.1	2.03304	0
1.70582	1	2603	2649.52	-0.91184	0
1.70839	2	2708	2640.94	1.28873	0
1.71095	3	2591	2632.39	-0.813122	0
1.71352	3	2682	2623.93	1.12136	0
1.71609	4	2647	2615.54	0.61146	0
1.71866	3	2563	2607.22	-0.873457	0
1.72123	1	2620	2598.95	0.411252	0
1.7238	2	2585	2590.65	-0.111197	0
1.72637	6	2550	2582.32	-0.640057	0
1.72894	1	2631	2574.11	1.10912	0
1.73151	4	2560	2565.98	-0.118113	0
1.73408	1	2581	2557.82	0.456189	0
1.73664	1	2573	2549.68	0.459641	0
1.73921	1	2608	2541.52	1.3018	0
1.74178	4	2564	2533.34	0.605439	0
1.74435	2	2449	2525.26	-1.54093	0
1.74692	3	2528	2517.26	0.213563	0
1.74949	2	2500	2509.29	-0.185835	0
1.75206	6	2450	2501.33	-1.03706	0
1.75463	2	2437	2493.46	-1.14373	0
1.7572	1	2462	2485.67	-0.477003	0
1.75977	2	2505	2477.81	0.543329	0
1.76233	5	2349	2469.9	-2.49457	0
1.7649	4	2467	2462.1	0.0985825	0
1.76747	1	2478	2454.43	0.473435	0
1.77004	2	2447	2446.74	0.00521673	0
1.77261	3	2440	2438.99	0.0205014	0
1.77518	3	2457	2431.27	0.519004	0
1.77775	2	2477	2423.64	1.07219	0
1.78032	3	2403	2416.02	-0.265694	0
1.78289	1	2525	2408.43	2.31982	0
1.78546	5	2384	2400.84	-0.344928	0
1.78802	2	2413	2393.31	0.4009	0
1.79059	1	2336	2385.85	-1.03149	0
1.79316	3	2376	2378.36	-0.0484482	0
1.79573	5	2397	2370.86	0.533947	0
1.7983	3	2396	2363.47	0.664486	0
1.80087	2	2400	2356.17	0.894593	0
1.80344	3	2304	2348.84	-0.934224	0
1.80601	1	2384	2341.5	0.870364	0
1.80858	4	2258	2334.17	-1.60293	0
1.81115	4	2337	2326.86	0.209685	0
1.81371	2	2302	2319.66	-0.368115	0
1.81628	2	2246	2312.49	-1.40298	0
1.81885	1	2292	2305.28	-0.277482	0
1.82142	2	2267	2298.06	-0.652369	0
1.82399	3	2217	2290.85	-1.56843	0
1.82656	3	2262	2283.7	-0.456337	0
1.82913	2	2317	2276.63	0.838631	0
1.8317	3	2371	2269.58	2.08283	0
1.83427	2	2316	2262.54	1.1108	0
1.83684	6	2167	2255.52	-1.90164	0
