# Supplementary material for: Direct energy transfer from photosystem II to photosystem I confers winter sustainability in Scots Pine
Source: Nat Commun. 2020 Dec 15;11:6388. doi: 10.1038/s41467-020-20137-9 (PMC7738668; doi:10.1038/s41467-020-20137-9)
Supplement: Supplementary file 3 — Source Data [file 41467_2020_20137_MOESM3_ESM.zip › Source data file_Bag et al., 2020/Source data file/time resolved fluoresence data/Time resolved decay/Pine_summer_quench/Decays_Pine_summer_quench_spillover_2.txt]

Time	IRF	Exp. data	Th. data	Residuals	Aurocorr
0	59218	29043	28876.1	0.979106	0.103267
0.002569	60101	31266	31431	-0.933065	0.103411
0.005138	59931	34218	33986.9	1.24952	0.0704676
0.007707	59038	36307	36532.5	-1.18329	0.0712499
0.010276	57442	39197	39055.3	0.715953	0.0818284
0.012845	55659	41553	41512.9	0.196495	0.100498
0.015414	54300	43604	43866.2	-1.25544	0.111251
0.017983	51212	46215	46090.1	0.580931	0.0599535
0.020552	49247	48327	48193.2	0.608627	0.112882
0.023121	45860	49933	50149.8	-0.970213	0.0861778
0.02569	42832	51433	51944.4	-2.25475	0.0573628
0.028259	39553	53430	53572.7	-0.617448	0.107951
0.030828	36051	55203	55012.5	0.810966	0.0567054
0.033397	32659	56505	56266.9	1.00167	0.064794
0.035966	29365	57531	57330.1	0.83753	0.159144
0.038535	25820	58146	58201.8	-0.231215	0.0200933
0.041104	22701	59301	58891.3	1.68252	0.0127527
0.043673	19483	58825	59399.9	-2.37035	0.0756501
0.046242	16839	59765	59734.7	0.123881	0.0486582
0.048811	14158	59740	59907.4	-0.684983	0.0244959
0.05138	12001	59760	59933.7	-0.710642	0.0947458
0.053949	10077	60018	59830.9	0.76382	0.105352
0.056518	8332	59474	59614.4	-0.575687	0.0190916
0.059087	7023	58972	59306	-1.37538	0.0370475
0.061656	5845	59003	58919.4	0.34435	0.0528023
0.064225	4676	58547	58471.1	0.313595	0.0237542
0.066794	3958	57942	57977.8	-0.148826	0.0451285
0.069363	3264	57248	57444.4	-0.820937	0.0513765
0.071932	2838	56630	56881.6	-1.05721	0.0690998
0.074501	2290	56162	56301.9	-0.59049	0.00518784
0.07707	1924	55602	55713.8	-0.473983	0.0603083
0.079639	1735	54832	55120.7	-1.233	0.0585668
0.082208	1480	54489	54523.3	-0.146943	-0.00625082
0.084777	1263	53745	53929.4	-0.795337	-0.0660064
0.087346	1107	52938	53342.3	-1.75732	-0.00770819
0.089915	966	53167	52760.7	1.76198	-0.0137191
0.092484	905	52050	52185.7	-0.594914	-0.0118234
0.095053	849	51290	51618.6	-1.45106	0.00467882
0.097622	803	50838	51061.2	-0.989812	-0.0214023
0.100191	740	50296	50515.1	-0.97686	0.0444539
0.10276	729	49651	49980.3	-1.47798	-0.027848
0.105329	714	49181	49456	-1.24019	-0.0122492
0.107898	667	48600	48942.3	-1.55265	0.0284351
0.110467	679	47604	48439.9	-3.83112	-0.110932
0.113036	613	47770	47947.6	-0.812389	-0.091929
0.115605	628	47221	47465.3	-1.12429	0.00106259
0.118174	626	47048	46992.3	0.256736	-0.0143601
0.120743	641	46385	46528	-0.664186	-0.0371291
0.123312	554	46336	46073.7	1.21845	0.0518697
0.125881	628	45644	45629.4	0.0684731	-0.0169071
0.12845	545	45494	45192.4	1.41382	-0.00243001
0.131019	591	44815	44763.7	0.242462	0.0317382
0.133588	616	44690	44343.2	1.64072	0.00763336
0.136157	608	44170	43929.8	1.14282	0.0330544
0.138726	598	43840	43526	1.49974	-0.0803391
0.141295	590	43420	43130.6	1.38882	-0.0953651
0.143864	622	43008	42742.3	1.28133	0.0302654
0.146433	622	42349	42360.5	-0.0559205	-0.0258257
0.149002	662	42244	41986.1	1.25464	-0.0150902
0.151571	670	41580	41619.3	-0.192753	-0.036787
0.15414	665	41323	41260	0.309705	-0.0216636
0.156709	703	41121	40908.4	1.04838	-0.0459078
0.159278	707	40373	40563.1	-0.945893	0.0170167
0.161847	763	40200	40224.3	-0.121318	-0.0781383
0.164416	811	40288	39892.3	1.9712	-0.0419283
0.166985	814	39564	39567.4	-0.0169874	-0.0751045
0.169554	853	39649	39250.5	2.00144	0.0616794
0.172123	924	38952	38940.3	0.059159	-0.00629477
0.174692	946	38745	38636.2	0.552863	-0.0333798
0.177261	908	38564	38339.5	1.14305	0.0114807
0.17983	990	38377	38050.3	1.66792	0.0510853
0.182399	1010	37871	37765.3	0.543148	-0.0499346
0.184968	1084	37707	37485.4	1.14102	-0.0569535
0.187537	1072	37410	37212.3	1.02236	0.0134093
0.190106	1095	37209	36945.8	1.36456	0.00672812
0.192675	1172	36957	36685.1	1.41458	-0.0168225
0.195244	1197	36430	36428.4	0.00828868	-0.0256725
0.197813	1238	36536	36177.7	1.87443	0.00887981
0.200382	1251	36067	35933.3	0.703776	0.0317508
0.202951	1245	35964	35694.3	1.42203	-0.0396517
0.20552	1280	36023	35460.1	2.96575	-0.00312902
0.208089	1274	35633	35229.4	2.13834	-0.0247898
0.210658	1348	35191	35002.3	1.00594	-0.0640522
0.213227	1348	34895	34778.9	0.621417	-0.05896
0.215796	1443	35127	34560.1	3.02457	-0.032627
0.218365	1322	34666	34346.1	1.71792	-0.0914323
0.220934	1407	34116	34137.6	-0.11693	-0.0295369
0.223503	1394	34411	33931.5	2.58511	-0.0205112
0.226072	1393	33898	33726.7	0.930215	0.0384027
0.228641	1477	33458	33526.1	-0.372355	-0.000395285
0.23121	1393	33509	33327.8	0.989736	-0.024854
0.233779	1393	33064	33133.9	-0.384642	-0.057928
0.236348	1413	32943	32942.9	0.000645654	-0.0380149
0.238917	1442	33051	32752	1.64469	-0.0796672
0.241486	1434	32626	32563.4	0.346601	-0.0204428
0.244055	1412	32475	32378.3	0.536435	0.00748239
0.246624	1324	32321	32196.3	0.693761	-0.0352276
0.249193	1319	32060	32015.9	0.246414	-0.00424275
0.251762	1359	31994	31834.8	0.889794	-0.0177503
0.254331	1339	31326	31653.1	-1.84795	-0.0814385
0.2569	1234	31489	31473.9	0.0851686	-0.0436834
0.259469	1201	31372	31297.7	0.419391	-0.043035
0.262038	1212	31611	31120.9	2.7568	-0.0522269
0.264607	1153	31040	30942.1	0.555457	-0.0226973
0.267176	1164	30842	30764.5	0.441574	-0.0304728
0.269745	1088	30643	30587.7	0.315711	-0.0264053
0.272314	1106	30338	30411.9	-0.42418	-0.0463316
0.274883	1066	30239	30236.4	0.0148034	-0.0735691
0.277452	1066	30285	30061.4	1.28479	0.0104753
0.280021	1102	29636	29887.8	-1.46246	-0.038543
0.28259	952	29826	29715.1	0.642126	-0.121275
0.285159	1059	29617	29545.4	0.416124	-0.0881494
0.287728	1030	29344	29375.1	-0.181481	-0.019331
0.290297	918	29001	29205.1	-1.19863	-0.132013
0.292866	970	29156	29039.1	0.684818	-0.096916
0.295435	972	28754	28871.9	-0.695474	-0.0132051
0.298004	935	28939	28704.5	1.37837	0.0167709
0.300573	927	28581	28540.1	0.241641	-0.0177734
0.303142	908	28307	28377.2	-0.416972	-0.0460469
0.305711	883	28020	28214.8	-1.1637	-0.015464
0.30828	907	28226	28053.4	1.02706	-0.00468396
0.310849	887	28006	27892.7	0.676936	-0.071274
0.313418	916	28052	27733.6	1.90126	-0.0487292
0.315987	940	27726	27576.3	0.899221	-0.0666383
0.318556	884	27544	27420.9	0.741725	-0.0198483
0.321125	987	27412	27268.6	0.866029	-0.0486178
0.323694	968	27200	27117.3	0.501189	0.0877778
0.326263	907	26639	26968.6	-2.01923	-0.0415963
0.328832	922	26911	26823.7	0.531983	-0.0340331
0.331401	965	26480	26678.8	-1.22192	-0.0352065
0.33397	985	26522	26533.8	-0.0723656	-0.0244111
0.336539	973	26368	26391.3	-0.143541	-0.0194882
0.339108	985	26413	26252.1	0.990078	-0.0255187
0.341677	979	26109	26114.7	-0.0355371	-0.0269129
0.344246	998	25887	25978.7	-0.570177	0.00176699
0.346815	1002	25628	25844.1	-1.35019	-0.0225776
0.349384	1064	25720	25711.1	0.0552296	-0.0599835
0.351953	1015	25413	25579.9	-1.04711	-0.00547572
0.354522	1055	25475	25451.7	0.146268	-0.0793397
0.357091	1070	24966	25325.2	-2.27325	-0.0292361
0.35966	1073	25403	25199.6	1.27603	0.0053285
0.362229	1000	25132	25076.5	0.350336	-0.0542293
0.364798	1110	24980	24955.2	0.157028	-0.00693392
0.367367	1107	24644	24833.2	-1.20551	0.0273075
0.369936	1154	24641	24712.8	-0.457516	0.0333434
0.372505	1174	24711	24596.2	0.730335	0.0428537
0.375074	1124	24592	24482.1	0.700826	0.113513
0.377643	1177	24343	24370.8	-0.178422	0.0386794
0.380212	1206	24119	24260	-0.908004	-0.00541501
0.382781	1154	24242	24149.9	0.591613	-0.0572688
0.38535	1194	23985	24042.7	-0.372538	-0.0412832
0.387919	1208	23787	23936.2	-0.967252	0.0484623
0.390488	1247	23717	23830	-0.733852	-0.0233238
0.393057	1304	23681	23725.9	-0.291586	0.00644818
0.395626	1291	23850	23624	1.46352	0.0544091
0.398195	1284	23630	23525.4	0.680186	0.00738615
0.400764	1273	23359	23429.2	-0.459207	0.00828672
0.403333	1334	23455	23333.3	0.794486	0.0679764
0.405902	1339	23163	23237.5	-0.489481	0.00481357
0.408471	1359	23215	23143.4	0.469897	-0.0259251
0.41104	1372	22947	23051.8	-0.691911	0.00194229
0.413609	1328	23223	22961.8	1.71432	-0.0249192
0.416178	1292	22666	22873.3	-1.37682	-0.0168345
0.418747	1303	22647	22784.9	-0.916321	0.0276351
0.421316	1334	22479	22695	-1.44075	0.0210614
0.423885	1300	22361	22604.7	-1.62987	0.053137
0.426454	1319	22513	22516.1	-0.0204108	0.0261064
0.429023	1236	22357	22428.3	-0.476543	-0.0366877
0.431592	1264	22394	22340.8	0.355187	-0.0338239
0.434161	1219	21981	22252.5	-1.83152	-0.0351943
0.43673	1180	22089	22163.3	-0.500123	-0.00363335
0.439299	1132	21889	22074.3	-1.25253	0.0226542
0.441868	1050	22204	21984.1	1.476	0.031801
0.444437	1074	22115	21892.3	1.49777	-0.0326125
0.447006	964	21638	21797.8	-1.0864	0.0683622
0.449575	1005	21496	21702.4	-1.40766	-0.0186133
0.452144	876	21440	21605.7	-1.13137	0.00946829
0.454713	844	21491	21508	-0.116137	0.0519535
0.457282	801	21505	21409.2	0.653466	0.0681404
0.459851	766	21167	21307.2	-0.96332	-0.0724809
0.46242	700	20809	21203.8	-2.73682	-0.0855498
0.464989	738	21140	21099.5	0.278415	-0.0135931
0.467558	627	20981	20993.7	-0.0874838	-0.00840718
0.470127	578	20765	20888	-0.853909	0.016581
0.472696	501	20476	20782	-2.13829	0.00860331
0.475265	489	20673	20673.1	-0.000434689	-0.0129279
0.477834	427	20438	20561.7	-0.865276	0.0693688
0.480403	413	20237	20449	-1.49047	-0.0567828
0.482972	338	20033	20335.6	-2.13813	-0.054787
0.485541	306	19994	20221.6	-1.60934	-0.127276
0.48811	319	19873	20106.5	-1.65639	0.00826443
0.490679	288	19821	19989.8	-1.1993	-0.0178126
0.493248	273	19977	19873.7	0.730936	0.0630833
0.495817	260	19579	19758.5	-1.28284	-0.00665727
0.498386	228	19452	19643.5	-1.37335	-0.00601264
0.500955	209	19300	19529.1	-1.6491	0.0322989
0.503524	195	19261	19414.8	-1.10834	0.0160952
0.506093	208	19100	19300.4	-1.45024	0.0236645
0.508662	188	19462	19186.3	1.97635	-0.0340234
0.511231	163	19239	19073.3	1.1948	-0.00298577
0.5138	171	18981	18961.4	0.142177	0.0114554
0.516369	166	18629	18849.7	-1.61667	-0.00258847
0.518938	173	18759	18738.5	0.149903	0.0143801
0.521507	159	18617	18628.5	-0.0839973	-0.00417006
0.524076	175	18342	18519.7	-1.31203	0.0597227
0.526645	178	18115	18411.9	-2.20578	0.0496491
0.529214	180	18422	18305.2	0.860855	-0.000723536
0.531783	162	18206	18200	0.0446558	0.0486608
0.534352	159	18033	18096.1	-0.469624	-0.0359146
0.536921	172	17809	17992.8	-1.37734	-0.122889
0.53949	173	17825	17889.9	-0.486269	-0.0186475
0.542059	169	17800	17788.1	0.0888898	0.012532
0.544628	161	17787	17687.7	0.744416	0.0272075
0.547197	163	17685	17588.2	0.727585	0.0533493
0.549766	207	17380	17489.4	-0.829632	-0.00107202
0.552335	163	17181	17391.1	-1.60315	-0.0102902
0.554904	169	17242	17294.9	-0.4029	-0.00171196
0.557473	183	17097	17199.8	-0.786191	-0.03489
0.560042	169	17201	17104.6	0.735293	-0.0548653
0.562611	170	17218	17010.5	1.58157	0.00296385
0.56518	161	16945	16917.3	0.212683	-0.050113
0.567749	179	16648	16824.7	-1.36919	0.015684
0.570318	153	16461	16732.5	-2.11642	0.00839037
0.572887	159	16887	16641.4	1.88988	0.0833559
0.575456	169	16655	16550.9	0.806332	-0.0578663
0.578025	155	16477	16460.7	0.12702	2.8349e-05
0.580594	154	16365	16371.5	-0.0510626	0.00457132
0.583163	163	16315	16283.1	0.249496	0.0473742
0.585732	155	16354	16195.1	1.24267	0.0386752
0.588301	154	16085	16107.9	-0.180618	-0.0293933
0.59087	143	16075	16021.5	0.421636	-0.0617875
0.593439	129	15872	15935.7	-0.505667	0.00516963
0.596008	150	15703	15850.3	-1.1753	0.00933947
0.598577	137	15676	15764.9	-0.709889	8.52962e-05
0.601146	152	15726	15680.2	0.364838	0.0698238
0.603715	143	15524	15596.6	-0.58233	-0.0122963
0.606284	133	15424	15513.6	-0.721853	-0.0115395
0.608853	117	15318	15431.6	-0.917953	0.0461304
0.611422	113	15358	15349.8	0.0658384	-0.0382386
0.613991	125	15236	15268	-0.259469	-0.0457879
0.61656	116	15133	15186.3	-0.432957	0.0503908
0.619129	144	15007	15105.3	-0.80222	-0.0329844
0.621698	107	15027	15025.1	0.0158691	0.00599546
0.624267	118	14786	14946	-1.31584	0.0524224
0.626836	104	15059	14867.5	1.5606	-0.0160903
0.629405	113	14485	14788.9	-2.52534	-0.010675
0.631974	118	14716	14710.8	0.0427867	0.0683529
0.634543	104	14784	14633.2	1.24051	0.002186
0.637112	108	14661	14556.5	0.86312	0.0140455
0.639681	105	14535	14480.3	0.45381	-0.0372253
0.64225	119	14283	14404.4	-1.01581	0.0360743
0.644819	93	14326	14329.1	-0.0257172	0.0178591
0.647388	113	14422	14254.6	1.39352	0.0460366
0.649957	127	14025	14180.6	-1.31356	-0.0397456
0.652526	99	13996	14106.8	-0.936621	-0.00618062
0.655095	104	14044	14034.5	0.0805346	-0.0518338
0.657664	95	14024	13962.5	0.519251	-0.0671423
0.660233	97	13930	13890.5	0.334839	-0.0710093
0.662802	93	13882	13818.8	0.536421	-0.0473061
0.665371	123	13746	13747.5	-0.012619	-0.0968427
0.66794	96	13487	13676.6	-1.63257	0.0259548
0.670509	92	13695	13606.9	0.752831	0.0233333
0.673078	88	13464	13538	-0.637481	-0.0518569
0.675647	84	13277	13468.8	-1.66472	0.0649046
0.678216	82	13360	13399.9	-0.344772	-0.00419425
0.680785	96	13591	13331.2	2.22869	-0.0577896
0.683354	87	13379	13262.8	1.0043	-0.0428018
0.685923	87	13064	13195.3	-1.1486	-0.072262
0.688492	70	13076	13128.4	-0.458594	-0.00856647
0.691061	67	13042	13061.9	-0.17453	-0.0278923
0.69363	66	12862	12995.5	-1.17698	-0.0479911
0.696199	83	12830	12929	-0.873711	0.0264019
0.698768	72	12952	12862.7	0.784309	-0.0207739
0.701337	79	12868	12797.4	0.622376	-0.000613927
0.703906	67	12713	12732.8	-0.175518	0.0601953
0.706475	66	12710	12668.6	0.367181	-0.00484726
0.709044	69	12741	12604.8	1.20693	-0.00172381
0.711613	45	12495	12541.1	-0.412026	-0.0287643
0.714182	77	12446	12477.8	-0.285358	-0.0481522
0.716751	54	12467	12414.6	0.469636	-0.00715811
0.71932	68	12297	12351.9	-0.494684	-0.0154374
0.721889	58	12396	12289.9	0.953062	-0.0219091
0.724458	59	12048	12228.2	-1.64174	0.00682387
0.727027	65	12081	12167	-0.782744	-0.0219244
0.729596	62	12114	12106.1	0.0717713	-0.0637074
0.732165	59	12239	12045.7	1.74692	0.0416309
0.734734	57	12037	11985.9	0.465489	-0.0537615
0.737303	57	12001	11926.4	0.680747	-0.0717016
0.739872	70	11755	11867.2	-1.03482	2.07697e-05
0.742441	59	11739	11808.3	-0.639603	0.0403575
0.74501	56	11579	11750.1	-1.5904	0.00832078
0.747579	46	11713	11692.5	0.189246	0.0485813
0.750148	42	11625	11635	-0.0926391	0.0104362
0.752717	53	11550	11577.5	-0.255801	0.00428631
0.755286	55	11442	11520	-0.729067	0.00849018
0.757855	52	11450	11463	-0.121381	-0.0338897
0.760424	53	11453	11406.8	0.432058	0.000580446
0.762993	42	11387	11351	0.337555	-0.0327872
0.765562	50	11504	11295.5	1.94348	0.0224659
0.768131	54	11079	11240.2	-1.53197	0.0526603
0.7707	56	11400	11185.2	2.01178	0.0342587
0.773269	44	11076	11130.8	-0.52083	-0.0132103
0.775838	49	11025	11077	-0.495499	0.0907525
0.778407	57	11118	11023.4	0.897191	0.0156086
0.780976	51	11042	10969.9	0.686143	-0.0482312
0.783545	61	10738	10917.1	-1.72788	-0.0863225
0.786114	52	10862	10864.7	-0.0256273	-0.0358264
0.788683	40	10975	10812.8	1.5487	0.0157631
0.791252	56	10744	10761.3	-0.166496	-0.00481951
0.793821	39	10600	10709.6	-1.06435	0.0358008
0.79639	41	10486	10658.3	-1.68218	-0.0120025
0.798959	39	10435	10607.3	-1.68665	-0.0472543
0.801528	43	10540	10556.3	-0.158844	0.0454142
0.804097	53	10346	10505.6	-1.56904	-0.000334928
0.806666	50	10574	10455.3	1.15466	-0.0245748
0.809235	47	10513	10405.6	1.04716	0.0116929
0.811804	40	10302	10356.6	-0.537761	0.0457147
0.814373	44	10426	10307.8	1.15803	0.0247684
0.816942	34	10267	10259	0.0791842	-0.0269179
0.819511	37	10218	10210.4	0.0751134	-0.0450293
0.82208	29	10064	10162	-0.976976	0.0102397
0.824649	35	10184	10113.7	0.696144	0.0172397
0.827218	25	9981	10065.7	-0.847407	0.053988
0.829787	30	10068	10017.8	0.499924	0.0969755
0.832356	36	10103	9970.24	1.32081	0.0250883
0.834925	41	10049	9922.81	1.25878	-0.088512
0.837494	37	9690	9875.95	-1.88897	-0.0439257
0.840063	34	9823	9829.72	-0.0678098	0.0909396
0.842632	36	9750	9783.89	-0.343194	-0.0287782
0.845201	39	9708	9738.18	-0.306342	0.0554977
0.84777	27	9700	9692.71	0.0740092	0.0749559
0.850339	32	9606	9647.67	-0.425109	-0.00398665
0.852908	29	9615	9602.72	0.125207	-0.0186698
0.855477	30	9549	9557.85	-0.0906118	-0.084674
0.858046	29	9344	9513.3	-1.75141	0.0266238
0.860615	22	9559	9469	0.920516	-0.0608503
0.863184	27	9426	9425	0.0103302	-0.0378924
0.865753	27	9353	9381.09	-0.290411	-0.00519896
0.868322	25	9454	9337.37	1.19948	0.0367598
0.870891	35	9436	9294.06	1.46117	-0.0381676
0.87346	27	9002	9251	-2.62444	-0.00695107
0.876029	11	8958	9208.42	-2.64579	-0.0207061
0.878598	26	9219	9166.22	0.549705	-0.0254742
0.881167	25	9136	9123.71	0.128591	0.0222572
0.883736	21	9097	9081.32	0.164436	-0.0527612
0.886305	30	9119	9039.55	0.831986	-0.102832
0.888874	24	8921	8998	-0.815206	-0.0424008
0.891443	23	9028	8956.81	0.749269	0.0146708
0.894012	28	8962	8915.99	0.486054	0.105135
0.896581	24	8837	8875.26	-0.406996	0.0367816
0.89915	16	8776	8834.85	-0.628238	-0.0229172
0.901719	31	8827	8794.76	0.343146	0.0514452
0.904288	25	8589	8754.62	-1.78705	-0.0287137
0.906857	21	8805	8714.83	0.9609	-0.020471
0.909426	22	8690	8675.57	0.154791	0.0256196
0.911995	19	8580	8636.35	-0.608373	-0.00517619
0.914564	18	8690	8597.26	0.994862	-0.0905975
0.917133	13	8351	8558.35	-2.26902	-0.0132356
0.919702	19	8514	8519.59	-0.0605911	0
0.922271	20	8476	8480.91	-0.053291	0
0.92484	10	8452	8442.46	0.103791	0
0.927409	13	8337	8404.45	-0.738675	0
0.929978	15	8530	8366.5	1.77033	0
0.932547	22	8428	8328.56	1.08315	0
0.935116	16	8440	8290.95	1.62243	0
0.937685	20	8212	8253.82	-0.46148	0
0.940254	13	8189	8216.99	-0.30933	0
0.942823	17	8221	8180.35	0.448313	0
0.945392	14	8119	8143.85	-0.275805	0
0.947961	14	8197	8107.49	0.988694	0
0.95053	19	7972	8071.36	-1.1128	0
0.953099	9	7953	8035.38	-0.923709	0
0.955668	15	7966	7999.73	-0.377955	0
0.958237	16	8178	7964.21	2.36406	0
0.960806	10	7887	7928.78	-0.470436	0
0.963375	17	7846	7893.72	-0.538761	0
0.965944	21	7887	7858.79	0.317676	0
0.968513	16	7904	7824.05	0.899255	0
0.971082	15	7936	7789.8	1.64109	0
0.973651	18	7669	7755.8	-0.991145	0
0.97622	16	7613	7721.83	-1.24734	0
0.978789	14	7653	7688.09	-0.40109	0
0.981358	12	7708	7654.58	0.608444	0
0.983927	14	7575	7621.19	-0.530652	0
0.986496	14	7795	7587.87	2.34606	0
0.989065	12	7566	7554.73	0.129589	0
0.991634	10	7679	7521.84	1.79345	0
0.994203	13	7463	7489.11	-0.302294	0
0.996772	11	7406	7456.48	-0.586523	0
0.999341	9	7454	7424.04	0.347065	0
1.00191	11	7321	7391.83	-0.827756	0
1.00448	11	7157	7359.71	-2.39617	0
1.00705	9	7340	7327.77	0.142722	0
1.00962	15	7319	7296.07	0.267983	0
1.01219	7	7286	7264.52	0.251668	0
1.01476	10	7259	7233.24	0.302317	0
1.01732	8	7313	7202.13	1.29653	0
1.01989	12	7203	7171.06	0.376372	0
1.02246	8	7158	7140.17	0.210768	0
1.02503	15	7177	7109.52	0.796579	0
1.0276	12	7050	7079.05	-0.345961	0
1.03017	16	7036	7048.83	-0.152921	0
1.03274	14	6964	7018.89	-0.657762	0
1.03531	7	7054	6989.17	0.771937	0
1.03788	7	7051	6959.67	1.08759	0
1.04045	10	6856	6930.14	-0.895443	0
1.04301	7	6907	6900.56	0.0775002	0
1.04558	7	6866	6871.19	-0.0626046	0
1.04815	9	6834	6842.01	-0.0968494	0
1.05072	11	6865	6812.92	0.628578	0
1.05329	11	6829	6784.03	0.544179	0
1.05586	12	6818	6755.42	0.757952	0
1.05843	8	6816	6727.03	1.07764	0
1.061	14	6729	6698.84	0.367611	0
1.06357	2	6624	6670.74	-0.574319	0
1.06614	5	6579	6642.84	-0.787103	0
1.0687	6	6651	6614.97	0.441798	0
1.07127	12	6561	6587	-0.32097	0
1.07384	4	6476	6559.23	-1.03431	0
1.07641	4	6534	6531.83	0.0268445	0
1.07898	11	6712	6504.58	2.53183	0
1.08155	7	6465	6477.26	-0.152444	0
1.08412	11	6347	6450.23	-1.29569	0
1.08669	7	6353	6423.45	-0.88391	0
1.08926	5	6372	6396.85	-0.311253	0
1.09183	10	6348	6370.39	-0.281039	0
1.09439	11	6330	6343.93	-0.175075	0
1.09696	8	6194	6317.65	-1.57113	0
1.09953	4	6233	6291.68	-0.743319	0
1.1021	15	6123	6265.85	-1.82554	0
1.10467	8	6288	6239.96	0.605837	0
1.10724	0	6256	6214.35	0.526619	0
1.10981	5	6257	6189.03	0.859306	0
1.11238	8	6250	6163.5	1.09419	0
1.11495	4	6106	6137.95	-0.408879	0
1.11752	5	6065	6112.73	-0.612912	0
1.12008	5	6107	6087.68	0.247286	0
1.12265	7	6020	6062.68	-0.550045	0
1.12522	6	6037	6037.82	-0.010608	0
1.12779	5	6075	6013.16	0.793374	0
1.13036	4	5888	5988.67	-1.31199	0
1.13293	4	5941	5964.27	-0.301966	0
1.1355	6	5936	5939.95	-0.0512773	0
1.13807	7	5923	5915.72	0.0945652	0
1.14064	5	6098	5891.67	2.64226	0
1.14321	5	5819	5867.83	-0.640104	0
1.14577	4	5941	5844.11	1.25703	0
1.14834	4	5994	5820.47	2.24143	0
1.15091	4	5816	5796.92	0.25024	0
1.15348	9	5805	5773.46	0.413937	0
1.15605	12	5754	5750.12	0.0511164	0
1.15862	8	5859	5727.02	1.7242	0
1.16119	6	5666	5704.27	-0.508398	0
1.16376	9	5633	5681.65	-0.648244	0
1.16633	9	5628	5659	-0.413158	0
1.1689	5	5632	5636.44	-0.0592275	0
1.17146	4	5600	5614.1	-0.188362	0
1.17403	4	5615	5591.78	0.30982	0
1.1766	3	5620	5569.45	0.67433	0
1.17917	5	5621	5547.18	0.984588	0
1.18174	4	5426	5525.01	-1.34407	0
1.18431	11	5552	5502.97	0.65804	0
1.18688	5	5620	5481.07	1.85322	0
1.18945	8	5425	5459.44	-0.467614	0
1.19202	4	5345	5437.98	-1.27182	0
1.19459	2	5404	5416.57	-0.170937	0
1.19715	6	5343	5395.23	-0.714481	0
1.19972	5	5347	5373.84	-0.367043	0
1.20229	2	5309	5352.58	-0.598144	0
1.20486	7	5316	5331.53	-0.21297	0
1.20743	6	5364	5310.5	0.730535	0
1.21	5	5309	5289.6	0.266259	0
1.21257	3	5379	5268.92	1.50087	0
1.21514	5	5324	5248.33	1.0371	0
1.21771	6	5248	5227.75	0.27951	0
1.22028	5	5236	5207.26	0.397136	0
1.22284	9	5315	5186.96	1.75635	0
1.22541	5	5073	5166.76	-1.3164	0
1.22798	5	5232	5146.74	1.17866	0
1.23055	6	5046	5126.85	-1.13813	0
1.23312	1	5169	5106.95	0.863073	0
1.23569	6	5287	5087.16	2.74837	0
1.23826	4	4933	5067.38	-1.91326	0
1.24083	2	5017	5047.68	-0.433085	0
1.2434	4	5088	5028.15	0.839002	0
1.24597	0	4899	5008.65	-1.56657	0
1.24853	2	4999	4989.23	0.138217	0
1.2511	8	4948	4969.86	-0.310745	0
1.25367	1	5014	4950.52	0.896474	0
1.25624	4	4954	4931.47	0.320033	0
1.25881	3	4980	4912.54	0.955886	0
1.26138	3	4905	4893.6	0.162738	0
1.26395	5	4934	4874.79	0.842993	0
1.26652	6	4995	4856.05	1.96608	0
1.26909	3	4791	4837.44	-0.670974	0
1.27166	4	4903	4819.02	1.19937	0
1.27422	6	4684	4800.65	-1.70444	0
1.27679	9	4784	4782.31	0.024433	0
1.27936	3	4858	4764.12	1.34697	0
1.28193	2	4919	4746.16	2.46442	0
1.2845	6	4733	4728.24	0.0691859	0
1.28707	6	4714	4710.22	0.0550946	0
1.28964	5	4789	4692.32	1.3971	0
1.29221	4	4640	4674.62	-0.508269	0
1.29478	7	4693	4657.01	0.525356	0
1.29735	6	4594	4639.43	-0.670204	0
1.29991	1	4609	4621.96	-0.190969	0
1.30248	2	4654	4604.66	0.723315	0
1.30505	2	4657	4587.3	1.02143	0
1.30762	5	4507	4569.89	-0.93679	0
1.31019	4	4605	4552.57	0.772549	0
1.31276	1	4479	4535.42	-0.843086	0
1.31533	3	4530	4518.43	0.17193	0
1.3179	4	4604	4501.43	1.51169	0
1.32047	5	4416	4484.46	-1.03024	0
1.32304	1	4536	4467.65	1.01488	0
1.3256	2	4395	4450.98	-0.844476	0
1.32817	4	4363	4434.34	-1.08004	0
1.33074	5	4291	4417.68	-1.93392	0
1.33331	2	4452	4401.16	0.761899	0
1.33588	4	4500	4384.82	1.71706	0
1.33845	4	4463	4368.51	1.41435	0
1.34102	2	4404	4352.25	0.779777	0
1.34359	2	4310	4336.11	-0.397784	0
1.34616	5	4251	4320.02	-1.05855	0
1.34873	3	4380	4303.93	1.14936	0
1.35129	6	4369	4287.99	1.22559	0
1.35386	6	4295	4272.16	0.348485	0
1.35643	0	4222	4256.43	-0.529943	0
1.359	5	4364	4240.87	1.86395	0
1.36157	4	4164	4225.24	-0.948973	0
1.36414	4	4185	4209.62	-0.380592	0
1.36671	3	4200	4194.17	0.0898922	0
1.36928	2	4120	4178.8	-0.916037	0
1.37185	7	4178	4163.47	0.224849	0
1.37442	4	4230	4148.15	1.25855	0
1.37698	3	4115	4132.99	-0.280387	0
1.37955	4	4012	4117.97	-1.67304	0
1.38212	4	4023	4102.94	-1.26027	0
1.38469	4	4078	4087.95	-0.155784	0
1.38726	4	4160	4073.06	1.34801	0
1.38983	3	4121	4058.24	0.977684	0
1.3924	3	3986	4043.49	-0.910591	0
1.39497	2	4064	4028.79	0.552363	0
1.39754	2	3882	4014.12	-2.12059	0
1.40011	5	3879	3999.5	-1.93481	0
1.40267	2	4023	3984.92	0.600429	0
1.40524	5	3933	3970.47	-0.597466	0
1.40781	6	4038	3956.1	1.28879	0
1.41038	0	3984	3941.8	0.668582	0
1.41295	3	4041	3927.67	1.78283	0
1.41552	3	3872	3913.5	-0.666883	0
1.41809	6	3912	3899.29	0.203218	0
1.42066	1	3829	3885.2	-0.90828	0
1.42323	1	3937	3871.28	1.04747	0
1.4258	4	3833	3857.38	-0.393839	0
1.42836	2	3739	3843.42	-1.70762	0
1.43093	4	3745	3829.56	-1.38183	0
1.4335	4	3773	3815.81	-0.697015	0
1.43607	2	3798	3802.13	-0.067037	0
1.43864	4	3798	3788.56	0.153129	0
1.44121	3	3794	3775.02	0.308215	0
1.44378	0	3746	3761.52	-0.253556	0
1.44635	3	3696	3748.11	-0.857193	0
1.44892	5	3742	3734.67	0.119776	0
1.45149	3	3701	3721.27	-0.33318	0
1.45405	4	3783	3708.05	1.21855	0
1.45662	3	3648	3694.92	-0.776825	0
1.45919	3	3703	3681.82	0.348047	0
1.46176	1	3567	3668.78	-1.70409	0
1.46433	3	3706	3655.77	0.825155	0
1.4669	2	3653	3642.76	0.169392	0
1.46947	2	3562	3629.81	-1.13611	0
1.47204	1	3540	3616.93	-1.29306	0
1.47461	0	3570	3604.1	-0.570791	0
1.47718	3	3598	3591.31	0.111603	0
1.47974	2	3602	3578.51	0.391416	0
1.48231	1	3589	3565.81	0.387115	0
1.48488	1	3708	3553.23	2.54167	0
1.48745	2	3476	3540.67	-1.09686	0
1.49002	3	3439	3528.13	-1.51984	0
1.49259	3	3482	3515.66	-0.570446	0
1.49516	6	3426	3503.3	-1.3207	0
1.49773	4	3547	3491.03	0.93976	0
1.5003	5	3347	3478.89	-2.27972	0
1.50287	1	3456	3466.84	-0.184381	0
1.50543	6	3440	3454.82	-0.25273	0
1.508	3	3323	3442.77	-2.07779	0
1.51057	5	3472	3430.79	0.699445	0
1.51314	3	3459	3418.9	0.68175	0
1.51571	2	3407	3407.06	-0.00100384	0
1.51828	6	3431	3395.26	0.610127	0
1.52085	6	3387	3383.44	0.0612219	0
1.52342	5	3372	3371.72	0.00485179	0
1.52599	0	3295	3360.17	-1.13524	0
1.52856	3	3318	3348.66	-0.532339	0
1.53112	5	3375	3337.06	0.653112	0
1.53369	5	3226	3325.42	-1.75035	0
1.53626	2	3260	3313.94	-0.944691	0
1.53883	1	3352	3302.59	0.853419	0
1.5414	2	3287	3291.23	-0.0737928	0
1.54397	0	3243	3279.81	-0.646328	0
1.54654	3	3317	3268.41	0.84359	0
1.54911	5	3260	3257.05	0.0516961	0
1.55168	2	3182	3245.75	-1.1301	0
1.55425	4	3310	3234.63	1.31006	0
1.55681	4	3198	3223.56	-0.45194	0
1.55938	3	3272	3212.5	1.04016	0
1.56195	3	3193	3201.54	-0.151082	0
1.56452	5	3139	3190.6	-0.921073	0
1.56709	3	3214	3179.69	0.605273	0
1.56966	2	3142	3168.86	-0.479147	0
1.57223	4	3154	3158.09	-0.0728025	0
1.5748	4	3157	3147.29	0.172836	0
1.57737	3	3225	3136.54	1.55765	0
1.57994	2	3189	3125.9	1.11742	0
1.5825	0	3124	3115.29	0.155903	0
1.58507	2	3012	3104.67	-1.68852	0
1.58764	3	3089	3094.01	-0.0901864	0
1.59021	4	3207	3083.39	2.18284	0
1.59278	2	3087	3072.88	0.254191	0
1.59535	2	3064	3062.48	0.027447	0
1.59792	4	3051	3052.12	-0.0201992	0
1.60049	4	3106	3041.74	1.15309	0
1.60306	3	3111	3031.44	1.42644	0
1.60563	3	2982	3021.24	-0.718656	0
1.60819	1	3008	3011.08	-0.0561238	0
1.61076	0	2963	3000.93	-0.696759	0
1.61333	3	2942	2990.77	-0.899095	0
1.6159	4	2948	2980.56	-0.59975	0
1.61847	2	3043	2970.44	1.31545	0
1.62104	2	2907	2960.46	-0.991558	0
1.62361	3	2988	2950.53	0.685531	0
1.62618	8	2931	2940.58	-0.176905	0
1.62875	5	2936	2930.68	0.0982693	0
1.63132	1	2859	2920.97	-1.1589	0
1.63388	4	2980	2911.38	1.25698	0
1.63645	2	2901	2901.67	-0.0124697	0
1.63902	3	2832	2891.94	-1.12632	0
1.64159	1	2931	2882.27	0.900149	0
1.64416	3	2819	2872.62	-1.00987	0
1.64673	8	2921	2862.98	1.07353	0
1.6493	5	2883	2853.37	0.551874	0
1.65187	1	2778	2843.97	-1.25161	0
1.65444	0	2901	2834.7	1.23097	0
1.65701	5	2830	2825.31	0.0882156	0
1.65957	6	2864	2815.79	0.900886	0
1.66214	1	2793	2806.38	-0.253108	0
1.66471	1	2745	2797.18	-0.995924	0
1.66728	3	2820	2787.96	0.603422	0
1.66985	0	2785	2778.62	0.120823	0
1.67242	5	2694	2769.36	-1.45186	0
1.67499	3	2742	2760.11	-0.345882	0
1.67756	2	2812	2750.95	1.1513	0
1.68013	4	2740	2741.91	-0.0365057	0
1.6827	5	2772	2732.85	0.743623	0
1.68526	1	2705	2723.83	-0.362026	0
1.68783	1	2735	2714.93	0.383793	0
1.6904	4	2703	2706.01	-0.0578673	0
1.69297	4	2679	2697.01	-0.347883	0
1.69554	2	2678	2688.09	-0.195022	0
1.69811	3	2599	2679.31	-1.57526	0
1.70068	2	2690	2670.52	0.375513	0
1.70325	1	2611	2661.74	-0.993019	0
1.70582	1	2583	2652.99	-1.37716	0
1.70839	2	2552	2644.23	-1.82571	0
1.71095	3	2664	2635.47	0.552777	0
1.71352	3	2636	2626.76	0.179917	0
1.71609	4	2560	2618.15	-1.14922	0
1.71866	3	2635	2609.6	0.494847	0
1.72123	1	2543	2601.11	-1.15242	0
1.7238	2	2564	2592.67	-0.566231	0
1.72637	6	2582	2584.19	-0.0430545	0
1.72894	1	2515	2575.69	-1.21021	0
1.73151	4	2547	2567.35	-0.403249	0
1.73408	1	2660	2559.04	1.95744	0
1.73664	1	2610	2550.72	1.1604	0
1.73921	1	2585	2542.42	0.837555	0
1.74178	4	2564	2534.07	0.590999	0
1.74435	2	2457	2525.75	-1.38694	0
1.74692	3	2574	2517.53	1.11304	0
1.74949	2	2518	2509.39	0.171639	0
1.75206	6	2553	2501.26	1.02408	0
1.75463	2	2597	2493.15	2.0379	0
1.7572	1	2561	2485.15	1.49892	0
1.75977	2	2482	2477.19	0.096471	0
1.76233	5	2568	2469.15	1.95068	0
1.7649	4	2450	2461.1	-0.224345	0
1.76747	1	2489	2453.19	0.717772	0
1.77004	2	2460	2445.38	0.294731	0
1.77261	3	2408	2437.52	-0.601484	0
1.77518	3	2425	2429.61	-0.0935675	0
1.77775	2	2466	2421.77	0.890682	0
1.78032	3	2522	2414	2.15057	0
1.78289	1	2446	2406.24	0.803925	0
1.78546	5	2378	2398.51	-0.420541	0
1.78802	2	2419	2390.78	0.573826	0
1.79059	1	2424	2383.12	0.830271	0
1.79316	3	2357	2375.54	-0.381798	0
1.79573	5	2456	2367.88	1.77805	0
1.7983	3	2377	2360.26	0.343348	0
1.80087	2	2406	2352.77	1.08516	0
1.80344	3	2337	2345.34	-0.17242	0
1.80601	1	2315	2337.85	-0.474947	0
1.80858	4	2344	2330.38	0.281255	0
1.81115	4	2400	2322.92	1.57346	0
1.81371	2	2451	2315.5	2.73702	0
1.81628	2	2346	2308.19	0.780682	0
1.81885	1	2332	2300.87	0.644563	0
1.82142	2	2321	2293.53	0.570201	0
1.82399	3	2268	2286.18	-0.381727	0
1.82656	3	2338	2278.85	1.22328	0
1.82913	2	2276	2271.6	0.0922012	0
1.8317	3	2255	2264.42	-0.198287	0
1.83427	2	2241	2257.24	-0.34302	0
1.83684	6	2228	2250.08	-0.467833	0
