# Supplementary material for: Direct energy transfer from photosystem II to photosystem I confers winter sustainability in Scots Pine
Source: Nat Commun. 2020 Dec 15;11:6388. doi: 10.1038/s41467-020-20137-9 (PMC7738668; doi:10.1038/s41467-020-20137-9)
Supplement: Supplementary file 3 — Source Data [file 41467_2020_20137_MOESM3_ESM.zip › Source data file_Bag et al., 2020/Source data file/time resolved fluoresence data/Time resolved decay/Pine_summer_quench/Decays_Pine_summer_quench_spillover_1.txt]

Time	IRF	Exp. data	Th. data	Residuals	Aurocorr
0	59218	29567	29106.7	2.6771	-0.0652132
0.002569	60101	31753	31662	0.510428	-0.0653044
0.005138	59931	34314	34216	0.529211	0.116189
0.007707	59038	36844	36758.4	0.446186	0.0327921
0.010276	57442	39150	39275.6	-0.634532	0.0784333
0.012845	55659	41613	41723.7	-0.542567	-0.028098
0.015414	54300	43527	44064.3	-2.57532	0.044144
0.017983	51212	46125	46274.4	-0.695429	0.0806372
0.020552	49247	48652	48363.3	1.30908	0.0620306
0.023121	45860	50198	50303.4	-0.470635	0.0296309
0.02569	42832	52346	52080.7	1.15954	0.110504
0.028259	39553	53318	53691	-1.61542	0.0456444
0.030828	36051	54923	55111.5	-0.80448	0.02752
0.033397	32659	56259	56347.1	-0.371571	0.00944898
0.035966	29365	57334	57391.3	-0.239421	0.0683282
0.038535	25820	57970	58244.6	-1.14032	-0.0420945
0.041104	22701	58583	58916.6	-1.37838	0.0826088
0.043673	19483	59506	59408.4	0.400075	-0.0349908
0.046242	16839	59817	59727.6	0.36543	0.104878
0.048811	14158	60013	59886.3	0.517064	0.066525
0.05138	12001	59752	59900.5	-0.607617	0.0297112
0.053949	10077	59801	59787.5	0.0551732	0.0220419
0.056518	8332	59533	59562.9	-0.122346	-0.00533024
0.059087	7023	59062	59248.4	-0.7671	0.0043245
0.061656	5845	58434	58857.4	-1.75161	-0.0234491
0.064225	4676	58227	58406.7	-0.744656	0.0462204
0.066794	3958	58044	57912.3	0.546514	0.0941719
0.069363	3264	57424	57378.7	0.188879	0.0731336
0.071932	2838	56747	56817	-0.293867	0.0466077
0.074501	2290	56428	56239.6	0.793104	0.0108455
0.07707	1924	55395	55654.4	-1.10195	0.0513075
0.079639	1735	55088	55064.5	0.0999578	-0.0321296
0.082208	1480	54640	54470.6	0.724526	0.0370192
0.084777	1263	53411	53880.8	-2.03283	0.0339015
0.087346	1107	53131	53297.9	-0.723948	0.038485
0.089915	966	52869	52720.2	0.647014	0.00417704
0.092484	905	52107	52149.2	-0.184849	0.0708171
0.095053	849	51485	51586	-0.44521	0.00419182
0.097622	803	51232	51032.5	0.881588	0.0332275
0.100191	740	49926	50490.1	-2.52482	0.00258559
0.10276	729	49765	49958.9	-0.869395	-0.0408111
0.105329	714	49320	49437.9	-0.530986	0.00746729
0.107898	667	48997	48927.3	0.315055	-0.0383442
0.110467	679	48180	48427.7	-1.12858	-0.089752
0.113036	613	48331	47937.9	1.78789	0.0953665
0.115605	628	46904	47458	-2.55808	-0.0242444
0.118174	626	47498	46987	2.34452	0.0707651
0.120743	641	46292	46524.6	-1.08099	-0.025137
0.123312	554	46079	46071.9	0.0329554	0.0167827
0.125881	628	45303	45629	-1.53147	-0.0715662
0.12845	545	45285	45193.1	0.431921	0.00764337
0.131019	591	44809	44765.2	0.206697	-0.0713598
0.133588	616	44017	44345.4	-1.56548	-0.00250122
0.136157	608	44076	43932.7	0.682794	-0.00868901
0.138726	598	43809	43529.3	1.33624	0.0552135
0.141295	590	43351	43134.2	1.04149	-0.0305326
0.143864	622	42717	42745.8	-0.139349	-0.0274955
0.146433	622	42571	42363.9	1.00383	-0.00533518
0.149002	662	41957	41989.3	-0.157578	-0.0179332
0.151571	670	41899	41622.1	1.35275	0.0175881
0.15414	665	41151	41262.4	-0.549051	0.0183447
0.156709	703	40741	40910.1	-0.837938	-0.0179209
0.159278	707	41110	40564	2.69285	0.000596034
0.161847	763	40339	40224.4	0.57042	0.0519273
0.164416	811	40039	39891.5	0.736965	0.0236492
0.166985	814	39698	39565.6	0.664427	0.0535707
0.169554	853	39698	39247.7	2.26001	-0.0713101
0.172123	924	39302	38936.4	1.84427	0.0154473
0.174692	946	38580	38631	-0.259611	-0.0359128
0.177261	908	38402	38333.1	0.351427	-0.0361778
0.17983	990	38233	38042.5	0.974382	0.0187849
0.182399	1010	37875	37755.9	0.611785	0.0424834
0.184968	1084	37327	37474.6	-0.763733	-0.0565434
0.187537	1072	37722	37199.9	2.68818	0.00132093
0.190106	1095	37084	36931.9	0.790025	-0.00561638
0.192675	1172	36981	36669.4	1.62009	0.0386036
0.195244	1197	36720	36411	1.61228	-0.0165639
0.197813	1238	36349	36158.7	0.998229	0.0270401
0.200382	1251	36305	35912.6	2.05937	-0.0443836
0.202951	1245	35557	35671.8	-0.608728	0.0337774
0.20552	1280	35631	35435.7	1.03475	-0.0429208
0.208089	1274	35300	35202.9	0.516591	-0.00860989
0.210658	1348	34918	34973.9	-0.299224	-0.0578601
0.213227	1348	34867	34748.6	0.634177	0.00111189
0.215796	1443	34922	34527.9	2.10893	-0.0504367
0.218365	1322	34813	34312	2.68504	0.0100482
0.220934	1407	33898	34101.5	-1.10546	-0.0535667
0.223503	1394	33729	33893.2	-0.894236	-0.0682848
0.226072	1393	33828	33686.4	0.769913	-0.00572718
0.228641	1477	33420	33483.8	-0.348806	0.0572703
0.23121	1393	33228	33283.4	-0.303996	-0.108184
0.233779	1393	33135	33087.6	0.260602	0.00951283
0.236348	1413	33233	32894.4	1.85765	0.0207953
0.238917	1442	32687	32701.2	-0.0787967	-0.0455523
0.241486	1434	32413	32510.6	-0.542198	-0.0395254
0.244055	1412	32464	32323.6	0.779396	0.0166754
0.246624	1324	32671	32139.5	2.94071	0.0399372
0.249193	1319	32225	31956.9	1.49357	-0.0272251
0.251762	1359	32026	31773.6	1.41062	0.0494527
0.254331	1339	31702	31589.6	0.631185	-0.0496673
0.2569	1234	31342	31408.5	-0.375507	-0.0650947
0.259469	1201	31326	31230.3	0.54092	-0.0497241
0.262038	1212	30990	31051.1	-0.347223	-0.0664718
0.264607	1153	30827	30870.2	-0.246009	-0.0292189
0.267176	1164	30481	30690.5	-1.19991	0.0402424
0.269745	1088	30580	30511.7	0.390332	-0.0587785
0.272314	1106	30669	30333.9	1.91364	-0.0626084
0.274883	1066	30095	30156.4	-0.353902	0.00736199
0.277452	1066	29884	29979.4	-0.551998	-0.0631104
0.280021	1102	29685	29803.9	-0.690025	-0.0017521
0.28259	952	29511	29629.4	-0.689123	-0.118022
0.285159	1059	29209	29457.9	-1.45621	-0.0486488
0.287728	1030	29493	29285.6	1.20762	-0.0264823
0.290297	918	29009	29113.9	-0.61582	-0.0944073
0.292866	970	29007	28946.2	0.357267	0.0236682
0.295435	972	28779	28777.1	0.0114095	-0.0192902
0.298004	935	28701	28607.9	0.549459	-0.0271504
0.300573	927	28441	28442	-0.00568642	0.019743
0.303142	908	28398	28277.3	0.716487	-0.0120484
0.305711	883	28109	28113.2	-0.0250697	-0.0168821
0.30828	907	27856	27950.2	-0.564401	-0.06214
0.310849	887	27831	27787.8	0.25876	-0.0661772
0.313418	916	27679	27627.1	0.311723	-0.061986
0.315987	940	27334	27468.3	-0.812568	-0.00866459
0.318556	884	27291	27311.5	-0.124246	0.0769324
0.321125	987	27069	27157.8	-0.539925	0.0992125
0.323694	968	27133	27005.1	0.776574	-0.0397544
0.326263	907	26876	26855	0.128108	0.00767961
0.328832	922	26725	26708.8	0.0989598	0.0195146
0.331401	965	26620	26562.4	0.353237	-0.0648448
0.33397	985	26211	26415.9	-1.26546	0.0280432
0.336539	973	26297	26272.2	0.153202	-0.0269187
0.339108	985	26049	26131.7	-0.51236	0.0169886
0.341677	979	26120	25993	0.785676	-0.0150084
0.344246	998	25742	25855.7	-0.708633	0.0178571
0.346815	1002	25817	25719.8	0.604876	-0.0758008
0.349384	1064	25699	25585.5	0.707715	-0.0396129
0.351953	1015	25371	25453.1	-0.515642	-0.0695527
0.354522	1055	25678	25323.7	2.21088	0.00760444
0.357091	1070	25127	25196	-0.435475	-0.0161973
0.35966	1073	24874	25069.3	-1.23802	-0.0378621
0.362229	1000	25044	24945	0.625741	-0.00829823
0.364798	1110	25254	24822.5	2.7154	0.0383535
0.367367	1107	24646	24699.3	-0.339317	0.0104089
0.369936	1154	24483	24577.8	-0.60587	0.00131645
0.372505	1174	24634	24460.2	1.10714	-0.00896959
0.375074	1124	24372	24345.1	0.172148	-0.0115855
0.377643	1177	24060	24232.8	-1.11426	-0.119296
0.380212	1206	24119	24120.9	-0.0120103	0.0163365
0.382781	1154	24107	24009.7	0.626691	-0.0604233
0.38535	1194	23835	23901.5	-0.43103	0.056257
0.387919	1208	23969	23793.9	1.13086	0.0445596
0.390488	1247	23967	23686.7	1.81043	0.0467309
0.393057	1304	23654	23581.7	0.470304	0.0140451
0.395626	1291	23397	23478.9	-0.535536	-0.0386334
0.398195	1284	23362	23379.6	-0.114916	-0.056713
0.400764	1273	23351	23282.4	0.449035	-0.0200792
0.403333	1334	22888	23185.5	-1.96646	-0.0903738
0.405902	1339	22876	23088.7	-1.40638	0.0193889
0.408471	1359	23087	22993.8	0.613404	-0.0334306
0.41104	1372	22820	22901.4	-0.538851	-0.0162672
0.413609	1328	22746	22810.5	-0.427578	-0.0182818
0.416178	1292	22772	22721.1	0.337031	0.000926654
0.418747	1303	22317	22631.8	-2.10695	-0.0389546
0.421316	1334	22355	22540.8	-1.24292	-0.0287583
0.423885	1300	22312	22449.7	-0.92158	-0.0456198
0.426454	1319	22332	22360.2	-0.188766	-0.0722229
0.429023	1236	22085	22271.6	-1.2553	-0.0630062
0.431592	1264	22045	22183.3	-0.931182	-0.0409286
0.434161	1219	22198	22094	0.698034	-0.00101392
0.43673	1180	22036	22003.9	0.216304	-0.027836
0.439299	1132	21911	21914	-0.0203198	0.0100509
0.441868	1050	21824	21822.8	0.00813089	0.0440752
0.444437	1074	21668	21730	-0.421367	-0.0332783
0.447006	964	21758	21634.6	0.836712	-0.000919365
0.449575	1005	21465	21538.3	-0.500235	-0.0817865
0.452144	876	21431	21440.7	-0.0661478	0.076976
0.454713	844	21336	21342.2	-0.0424405	-0.0433626
0.457282	801	21027	21242.4	-1.48571	0.0353562
0.459851	766	20991	21139.5	-1.02472	-0.0317786
0.46242	700	21099	21035.3	0.438494	0.030133
0.464989	738	20995	20930.2	0.446952	-0.143497
0.467558	627	20814	20823.6	-0.0667285	-0.0119518
0.470127	578	20502	20717.3	-1.50395	0.00576688
0.472696	501	20584	20610.5	-0.184733	-0.0277059
0.475265	489	20152	20500.7	-2.45646	-0.0907762
0.477834	427	20400	20388.6	0.0800512	-0.00740045
0.480403	413	20475	20275.2	1.39633	0.0431204
0.482972	338	20148	20161.1	-0.0925763	0.0434019
0.485541	306	20147	20046.4	0.708568	-0.0230335
0.48811	319	19719	19930.7	-1.50758	0.0120221
0.490679	288	19779	19813.4	-0.244742	-0.0656318
0.493248	273	19807	19696.8	0.783027	0.0363446
0.495817	260	19274	19581.2	-2.21241	-0.124847
0.498386	228	19349	19465.7	-0.838997	-0.017692
0.500955	209	19424	19350.8	0.525187	-0.00362174
0.503524	195	19241	19236	0.0357221	-0.0116935
0.506093	208	19165	19121.2	0.31652	-0.0221456
0.508662	188	18992	19006.6	-0.106137	0.0551703
0.511231	163	18718	18893.3	-1.28101	-0.0305232
0.5138	171	18834	18781	0.386079	-0.0354355
0.516369	166	18711	18668.8	0.308229	-0.0140953
0.518938	173	18616	18557.3	0.430304	0.0149435
0.521507	159	18239	18447	-1.53986	0.0131164
0.524076	175	18312	18337.9	-0.191182	-0.0207176
0.526645	178	18232	18229.7	0.0167792	0.0358557
0.529214	180	18067	18122.7	-0.414518	-0.0328364
0.531783	162	18013	18017.3	-0.0317244	-0.00174073
0.534352	159	17959	17913	0.342963	0.0078935
0.536921	172	17759	17809.4	-0.378481	-0.0230869
0.53949	173	17608	17706.2	-0.740198	-0.0283558
0.542059	169	17427	17604.2	-1.34202	-0.0288095
0.544628	161	17453	17503.5	-0.381992	-0.0459941
0.547197	163	17301	17403.7	-0.780666	0.0163082
0.549766	207	17368	17304.5	0.481836	0.0289221
0.552335	163	17269	17206	0.479454	-0.0222502
0.554904	169	17002	17109.6	-0.824858	0.0113308
0.557473	183	17125	17014.1	0.847099	-0.0260936
0.560042	169	16682	16918.6	-1.83173	-0.0971789
0.562611	170	16669	16824.2	-1.20243	-0.0364784
0.56518	161	16790	16730.8	0.456808	0.0273897
0.567749	179	16671	16637.9	0.256658	0.0651666
0.570318	153	16613	16545.5	0.523984	-0.0308874
0.572887	159	16272	16454.1	-1.42743	-0.0119911
0.575456	169	16586	16363.3	1.72896	0.070602
0.578025	155	16082	16272.8	-1.50467	-0.148067
0.580594	154	16216	16183.4	0.255786	0.0249551
0.583163	163	15931	16094.8	-1.29752	-0.0483935
0.585732	155	16046	16006.5	0.312097	0.02247
0.588301	154	15817	15919.1	-0.811591	-0.0692229
0.59087	143	16076	15832.5	1.92067	-0.041133
0.593439	129	15779	15746.4	0.259576	-0.062441
0.596008	150	15500	15660.7	-1.29088	0.0113465
0.598577	137	15482	15575.1	-0.747954	-0.0370213
0.601146	152	15355	15490.2	-1.09141	-0.00718518
0.603715	143	15183	15406.4	-1.81274	-0.0081794
0.606284	133	15376	15323.3	0.425222	-0.001385
0.608853	117	14999	15241	-1.97632	-0.0186443
0.611422	113	15078	15159	-0.659944	-0.0494704
0.613991	125	14895	15077	-1.49113	-0.0789953
0.61656	116	14995	14995	-0.000119624	0.0564798
0.619129	144	14825	14913.9	-0.729924	-0.0385821
0.621698	107	14900	14833.5	0.544709	0.0213149
0.624267	118	14713	14754.3	-0.34071	-0.0183757
0.626836	104	14532	14675.6	-1.19149	-0.0164901
0.629405	113	14474	14596.9	-1.0214	-0.0230077
0.631974	118	14784	14518.6	2.18269	-0.0147076
0.634543	104	14265	14440.8	-1.47217	0.0563264
0.637112	108	14316	14364	-0.401498	-0.0160339
0.639681	105	14346	14287.7	0.486819	0.0560166
0.64225	119	14154	14211.7	-0.484716	0.038653
0.644819	93	13924	14136.2	-1.79862	0.0559875
0.647388	113	13862	14061.7	-1.69622	-0.0635079
0.649957	127	13974	13987.5	-0.114144	0.025271
0.652526	99	13797	13913.6	-0.993085	-0.014886
0.655095	104	13784	13841.2	-0.487619	0.00277532
0.657664	95	13982	13769.2	1.79987	-0.0240336
0.660233	97	13751	13697	0.460355	0.0356206
0.662802	93	13683	13625.2	0.493806	0.0391768
0.665371	123	13341	13553.8	-1.84262	0.00133714
0.66794	96	13574	13482.9	0.782038	0.0347152
0.670509	92	13364	13413.2	-0.425301	0.00805496
0.673078	88	13233	13344.2	-0.966309	-0.0213658
0.675647	84	13247	13274.9	-0.242351	-0.00829994
0.678216	82	13077	13205.8	-1.12674	-0.0720485
0.680785	96	13134	13137.1	-0.0271145	0.0810864
0.683354	87	12999	13068.7	-0.611463	-0.0505044
0.685923	87	13129	13001.1	1.11584	0.102274
0.688492	70	13090	12934.3	1.36114	0.0764534
0.691061	67	12924	12867.7	0.495214	0.0521882
0.69363	66	12715	12801.2	-0.764296	0.00468797
0.696199	83	12626	12734.6	-0.966529	0.0265915
0.698768	72	12746	12668.4	0.687662	0.064699
0.701337	79	12452	12603	-1.35354	-0.098624
0.703906	67	12680	12538.4	1.25724	0.1183
0.706475	66	12505	12474.2	0.275173	-0.000106154
0.709044	69	12522	12410.4	0.997562	0.0976406
0.711613	45	12178	12346.6	-1.5282	-0.00560918
0.714182	77	12311	12283.4	0.248614	0.0426386
0.716751	54	12322	12220.1	0.917773	0.0778459
0.71932	68	12054	12157.4	-0.942231	0.0319794
0.721889	58	12038	12095.5	-0.524143	-0.0103038
0.724458	59	11919	12033.8	-1.05183	-0.0432044
0.727027	65	12005	11972.7	0.294892	0.0542598
0.729596	62	11959	11911.8	0.431838	0.0549352
0.732165	59	11758	11851.5	-0.861886	-0.0771875
0.734734	57	11760	11791.7	-0.292203	0.110838
0.737303	57	11636	11732.2	-0.891895	0.00748256
0.739872	70	11597	11673	-0.705851	0.0607804
0.742441	59	11675	11614.2	0.563003	-0.0392536
0.74501	56	11628	11556.1	0.666982	0.20058
0.747579	46	11585	11498.5	0.803598	-0.0269237
0.750148	42	11354	11441	-0.816479	0.03673
0.752717	53	11516	11383.5	1.23444	0.0145625
0.755286	55	11354	11326.1	0.262161	0.0767823
0.757855	52	11183	11269.2	-0.814682	0.0316195
0.760424	53	11080	11213	-1.26367	0.0795399
0.762993	42	10916	11157.3	-2.30958	0.0723827
0.765562	50	11027	11101.9	-0.713635	-0.00955858
0.768131	54	10924	11046.7	-1.17394	0.0119419
0.7707	56	11057	10991.7	0.620696	0.0144423
0.773269	44	10928	10937.5	-0.0904284	0.0355361
0.775838	49	10802	10883.8	-0.786642	0.0440298
0.778407	57	10639	10830.2	-1.85367	0.0321915
0.780976	51	10914	10776.8	1.31342	0.0774536
0.783545	61	10788	10724.1	0.615637	0.0132544
0.786114	52	10608	10671.8	-0.619265	0.0449152
0.788683	40	10574	10620	-0.447084	0.00985388
0.791252	56	10155	10568.6	-4.10397	-0.0674749
0.793821	39	10628	10517	1.07708	0.0170483
0.79639	41	10374	10465.7	-0.90079	-0.0314677
0.798959	39	10432	10414.9	0.167581	-0.0613609
0.801528	43	10319	10364	-0.442846	0.0640278
0.804097	53	10381	10313.4	0.66359	-0.032225
0.806666	50	10085	10263.2	-1.77438	0.0276891
0.809235	47	10343	10213.7	1.27133	0.0673107
0.811804	40	10251	10164.8	0.851509	0.0426755
0.814373	44	10129	10116.1	0.128471	-9.49911e-05
0.816942	34	10131	10067.4	0.631881	-0.0144571
0.819511	37	10036	10018.9	0.170202	-0.0157998
0.82208	29	10158	9970.67	1.85868	0.0556779
0.824649	35	9986	9922.53	0.635181	0.0299712
0.827218	25	9781	9874.56	-0.946061	0.0265709
0.829787	30	9864	9826.88	0.373801	-0.0255991
0.832356	36	9736	9779.41	-0.439938	0.0545689
0.834925	41	9869	9732.13	1.37778	0.00721292
0.837494	37	9563	9685.43	-1.25197	0.0180912
0.840063	34	9557	9639.38	-0.842626	-0.0333767
0.842632	36	9614	9593.69	0.207123	0.161039
0.845201	39	9439	9548.13	-1.12324	-0.0767671
0.84777	27	9597	9502.81	0.961467	0.0764274
0.850339	32	9332	9457.92	-1.30353	-0.0129427
0.852908	29	9426	9413.12	0.132673	0.00976578
0.855477	30	9423	9368.4	0.562464	-0.0439148
0.858046	29	9474	9324.01	1.54099	0.035953
0.860615	22	9083	9279.87	-2.0657	-0.0392723
0.863184	27	9295	9236.03	0.611693	0.0543568
0.865753	27	9096	9192.27	-1.0094	-0.0760571
0.868322	25	9278	9148.72	1.34211	0.068655
0.870891	35	9118	9105.59	0.129924	0.0160202
0.87346	27	9101	9062.71	0.401367	0.0674778
0.876029	11	9060	9020.31	0.416976	0.0106877
0.878598	26	9179	8978.28	2.09505	0.00949529
0.881167	25	8855	8935.91	-0.859781	-0.0484335
0.883736	21	8972	8893.7	0.826639	0.0786607
0.886305	30	8927	8852.13	0.792369	-0.0720618
0.888874	24	8816	8810.76	0.0558	0.0304185
0.891443	23	8897	8769.77	1.3489	0.0870881
0.894012	28	8623	8729.13	-1.14292	0.0554264
0.896581	24	8832	8688.58	1.52605	-0.0763269
0.89915	16	8656	8648.37	0.0819666	-0.026411
0.901719	31	8488	8608.47	-1.30756	0.0193408
0.904288	25	8757	8568.5	2.01435	-0.0528957
0.906857	21	8503	8528.92	-0.281144	-0.0327076
0.909426	22	8560	8489.86	0.758069	0.0978334
0.911995	19	8426	8450.82	-0.270436	-0.0796331
0.914564	18	8626	8411.92	2.305	-0.0507105
0.917133	13	8494	8373.2	1.31068	0.0533256
0.919702	19	8377	8334.63	0.462909	0
0.922271	20	8317	8296.14	0.228749	0
0.92484	10	8239	8257.9	-0.208204	0
0.927409	13	8162	8220.1	-0.643062	0
0.929978	15	8109	8182.33	-0.814348	0
0.932547	22	8168	8144.6	0.258958	0
0.935116	16	8079	8107.2	-0.31377	0
0.937685	20	8022	8070.3	-0.539256	0
0.940254	13	8065	8033.68	0.34872	0
0.942823	17	8016	7997.25	0.209438	0
0.945392	14	7887	7960.95	-0.832729	0
0.947961	14	7989	7924.8	0.718312	0
0.95053	19	7787	7888.88	-1.15454	0
0.953099	9	7950	7853.11	1.08663	0
0.955668	15	7977	7817.69	1.78369	0
0.958237	16	7680	7782.38	-1.16822	0
0.960806	10	7946	7747.16	2.23065	0
0.963375	17	7817	7712.33	1.18387	0
0.965944	21	7713	7677.61	0.402985	0
0.968513	16	7701	7643.1	0.65976	0
0.971082	15	7563	7609.1	-0.53004	0
0.973651	18	7539	7575.31	-0.418142	0
0.97622	16	7603	7541.56	0.704659	0
0.978789	14	7412	7508.04	-1.11553	0
0.981358	12	7698	7474.76	2.54442	0
0.983927	14	7396	7441.58	-0.529967	0
0.986496	14	7439	7408.48	0.353862	0
0.989065	12	7398	7375.57	0.260803	0
0.991634	10	7475	7342.91	1.52778	0
0.994203	13	7173	7310.41	-1.62242	0
0.996772	11	7401	7277.99	1.42983	0
0.999341	9	7173	7245.79	-0.859406	0
1.00191	11	7206	7213.81	-0.0919696	0
1.00448	11	7085	7181.92	-1.15147	0
1.00705	9	7193	7150.21	0.504473	0
1.00962	15	7234	7118.75	1.35502	0
1.01219	7	7148	7087.43	0.716402	0
1.01476	10	7082	7056.4	0.304244	0
1.01732	8	6990	7025.51	-0.424721	0
1.01989	12	6880	6994.67	-1.38247	0
1.02246	8	7005	6964.02	0.489612	0
1.02503	15	6886	6933.61	-0.57375	0
1.0276	12	6938	6903.38	0.415582	0
1.03017	16	6897	6873.41	0.284038	0
1.03274	14	6900	6843.72	0.677505	0
1.03531	7	6990	6814.24	2.10222	0
1.03788	7	6734	6784.99	-0.621352	0
1.04045	10	6790	6755.68	0.416501	0
1.04301	7	6718	6726.33	-0.10159	0
1.04558	7	6734	6697.2	0.448433	0
1.04815	9	6718	6668.26	0.606841	0
1.05072	11	6642	6639.41	0.0317239	0
1.05329	11	6547	6610.78	-0.788198	0
1.05586	12	6577	6582.41	-0.0667589	0
1.05843	8	6565	6554.28	0.132308	0
1.061	14	6636	6526.34	1.34616	0
1.06357	2	6380	6498.48	-1.48333	0
1.06614	5	6511	6470.83	0.49788	0
1.0687	6	6482	6443.18	0.48212	0
1.07127	12	6445	6415.45	0.368111	0
1.07384	4	6424	6387.94	0.449877	0
1.07641	4	6539	6360.8	2.20374	0
1.07898	11	6240	6333.78	-1.18722	0
1.08155	7	6454	6306.71	1.83346	0
1.08412	11	6246	6279.94	-0.42941	0
1.08669	7	6196	6253.42	-0.729475	0
1.08926	5	6245	6227.06	0.22696	0
1.09183	10	6095	6200.86	-1.35592	0
1.09439	11	6046	6174.64	-1.65439	0
1.09696	8	6082	6148.62	-0.854244	0
1.09953	4	6144	6122.91	0.269003	0
1.1021	15	6042	6097.32	-0.711733	0
1.10467	8	5965	6071.68	-1.38126	0
1.10724	0	6186	6046.33	1.77577	0
1.10981	5	6063	6021.26	0.536001	0
1.11238	8	5981	5995.96	-0.193445	0
1.11495	4	5899	5970.67	-0.933091	0
1.11752	5	5977	5945.71	0.404679	0
1.12008	5	5890	5920.91	-0.402732	0
1.12265	7	5908	5896.16	0.154031	0
1.12522	6	5917	5871.57	0.590657	0
1.12779	5	5933	5847.16	1.11439	0
1.13036	4	5784	5822.93	-0.511872	0
1.13293	4	5946	5798.78	1.90918	0
1.1355	6	5797	5774.71	0.292758	0
1.13807	7	5749	5750.74	-0.0229064	0
1.14064	5	5695	5726.94	-0.423286	0
1.14321	5	5791	5703.37	1.15159	0
1.14577	4	5671	5679.9	-0.118209	0
1.14834	4	5653	5656.51	-0.0466938	0
1.15091	4	5654	5633.21	0.27643	0
1.15348	9	5667	5610.02	0.756964	0
1.15605	12	5575	5586.94	-0.159879	0
1.15862	8	5496	5564.11	-0.918714	0
1.16119	6	5493	5541.63	-0.656084	0
1.16376	9	5398	5519.26	-1.65048	0
1.16633	9	5438	5496.85	-0.798085	0
1.1689	5	5414	5474.56	-0.823098	0
1.17146	4	5395	5452.47	-0.782486	0
1.17403	4	5430	5430.41	-0.00557933	0
1.1766	3	5371	5408.32	-0.509274	0
1.17917	5	5377	5386.31	-0.126998	0
1.18174	4	5293	5364.39	-0.981307	0
1.18431	11	5167	5342.62	-2.44312	0
1.18688	5	5152	5320.98	-2.35426	0
1.18945	8	5364	5299.62	0.878981	0
1.19202	4	5273	5278.42	-0.0746925	0
1.19459	2	5380	5257.26	1.67338	0
1.19715	6	5375	5236.17	1.89359	0
1.19972	5	5193	5215.04	-0.305799	0
1.20229	2	5239	5194.04	0.621104	0
1.20486	7	5194	5173.25	0.28791	0
1.20743	6	5161	5152.47	0.118699	0
1.21	5	5154	5131.84	0.308647	0
1.21257	3	5141	5111.43	0.412413	0
1.21514	5	5093	5091.09	0.0267864	0
1.21771	6	5076	5070.77	0.0734553	0
1.22028	5	5010	5050.54	-0.572743	0
1.22284	9	5192	5030.5	2.24139	0
1.22541	5	5088	5010.56	1.08561	0
1.22798	5	5002	4990.81	0.158204	0
1.23055	6	5004	4971.17	0.464095	0
1.23312	1	5021	4951.53	0.980463	0
1.23569	6	4945	4932	0.18493	0
1.23826	4	4865	4912.47	-0.680511	0
1.24083	2	5010	4893.02	1.65265	0
1.2434	4	4832	4873.76	-0.6008	0
1.24597	0	4683	4854.51	-2.50628	0
1.24853	2	4835	4835.35	-0.00498575	0
1.2511	8	4635	4816.23	-2.66202	0
1.25367	1	4772	4797.16	-0.364163	0
1.25624	4	4869	4778.38	1.29867	0
1.25881	3	4729	4759.71	-0.446518	0
1.26138	3	4780	4741.02	0.563825	0
1.26395	5	4691	4722.46	-0.459388	0
1.26652	6	4675	4703.98	-0.423895	0
1.26909	3	4626	4685.64	-0.876921	0
1.27166	4	4733	4667.48	0.952349	0
1.27422	6	4738	4649.37	1.28763	0
1.27679	9	4632	4631.29	0.0105033	0
1.27936	3	4673	4613.36	0.872472	0
1.28193	2	4579	4595.66	-0.246239	0
1.2845	6	4581	4578	0.0443964	0
1.28707	6	4534	4560.22	-0.3894	0
1.28964	5	4566	4542.59	0.346512	0
1.29221	4	4590	4525.15	0.957146	0
1.29478	7	4531	4507.8	0.344706	0
1.29735	6	4423	4490.47	-1.01447	0
1.29991	1	4421	4473.27	-0.786112	0
1.30248	2	4489	4456.22	0.489316	0
1.30505	2	4543	4439.1	1.54149	0
1.30762	5	4388	4421.95	-0.512466	0
1.31019	4	4546	4404.89	2.09286	0
1.31276	1	4318	4388	-1.06531	0
1.31533	3	4397	4371.27	0.388093	0
1.3179	4	4380	4354.51	0.385082	0
1.32047	5	4408	4337.81	1.05726	0
1.32304	1	4244	4321.25	-1.18586	0
1.3256	2	4424	4304.85	1.7914	0
1.32817	4	4392	4288.45	1.56245	0
1.33074	5	4173	4272.05	-1.5333	0
1.33331	2	4219	4255.79	-0.566441	0
1.33588	4	4345	4239.71	1.5974	0
1.33845	4	4220	4223.65	-0.0562457	0
1.34102	2	4161	4207.65	-0.723144	0
1.34359	2	4167	4191.77	-0.383675	0
1.34616	5	4209	4175.92	0.509891	0
1.34873	3	4153	4160.09	-0.110016	0
1.35129	6	4226	4144.41	1.25512	0
1.35386	6	4047	4128.83	-1.28639	0
1.35643	0	4198	4113.37	1.30625	0
1.359	5	3986	4098.05	-1.77482	0
1.36157	4	4238	4082.67	2.38608	0
1.36414	4	3956	4067.31	-1.76965	0
1.36671	3	3996	4052.12	-0.887746	0
1.36928	2	4111	4036.99	1.15425	0
1.37185	7	4034	4021.91	0.190342	0
1.37442	4	3973	4006.84	-0.536916	0
1.37698	3	4095	3991.94	1.61046	0
1.37955	4	3897	3977.18	-1.28442	0
1.38212	4	3921	3962.39	-0.661019	0
1.38469	4	3928	3947.66	-0.31364	0
1.38726	4	3879	3933.02	-0.867312	0
1.38983	3	3950	3918.45	0.501978	0
1.3924	3	3900	3903.95	-0.0633163	0
1.39497	2	3926	3889.5	0.582525	0
1.39754	2	3953	3875.09	1.23922	0
1.40011	5	3840	3860.71	-0.334249	0
1.40267	2	3875	3846.38	0.459812	0
1.40524	5	3824	3832.19	-0.132362	0
1.40781	6	3849	3818.07	0.498554	0
1.41038	0	3774	3804.02	-0.48864	0
1.41295	3	3744	3790.14	-0.754049	0
1.41552	3	3748	3776.21	-0.460762	0
1.41809	6	3735	3762.25	-0.445827	0
1.42066	1	3721	3748.42	-0.449443	0
1.42323	1	3749	3734.74	0.23288	0
1.4258	4	3772	3721.09	0.828923	0
1.42836	2	3753	3707.37	0.744911	0
1.43093	4	3621	3693.77	-1.20924	0
1.4335	4	3747	3680.27	1.0902	0
1.43607	2	3501	3666.83	-2.80268	0
1.43864	4	3768	3653.51	1.86509	0
1.44121	3	3681	3640.21	0.672317	0
1.44378	0	3730	3626.96	1.68714	0
1.44635	3	3512	3613.8	-1.71778	0
1.44892	5	3604	3600.6	0.0566417	0
1.45149	3	3594	3587.45	0.10934	0
1.45405	4	3582	3574.48	0.125628	0
1.45662	3	3500	3561.59	-1.04113	0
1.45919	3	3534	3548.74	-0.247938	0
1.46176	1	3638	3535.94	1.69212	0
1.46433	3	3546	3523.17	0.383363	0
1.4669	2	3548	3510.41	0.631121	0
1.46947	2	3554	3497.7	0.944465	0
1.47204	1	3441	3485.07	-0.751263	0
1.47461	0	3605	3472.48	2.20713	0
1.47718	3	3383	3459.92	-1.32251	0
1.47974	2	3448	3447.37	0.0108018	0
1.48231	1	3358	3434.91	-1.32727	0
1.48488	1	3398	3422.58	-0.42164	0
1.48745	2	3372	3410.26	-0.658801	0
1.49002	3	3425	3397.96	0.462096	0
1.49259	3	3384	3385.73	-0.0298187	0
1.49516	6	3290	3373.62	-1.4579	0
1.49773	4	3381	3361.6	0.333719	0
1.5003	5	3475	3349.7	2.12555	0
1.50287	1	3263	3337.89	-1.31108	0
1.50543	6	3151	3326.11	-3.11956	0
1.508	3	3365	3314.3	0.874007	0
1.51057	5	3278	3302.55	-0.428857	0
1.51314	3	3303	3290.91	0.210306	0
1.51571	2	3337	3279.31	0.998755	0
1.51828	6	3263	3267.75	-0.0830689	0
1.52085	6	3186	3256.16	-1.24291	0
1.52342	5	3271	3244.68	0.460162	0
1.52599	0	3184	3233.37	-0.874991	0
1.52856	3	3235	3222.1	0.226747	0
1.53112	5	3184	3210.72	-0.473584	0
1.53369	5	3154	3199.32	-0.806935	0
1.53626	2	3091	3188.09	-1.74625	0
1.53883	1	3106	3176.98	-1.27352	0
1.5414	2	3186	3165.84	0.357085	0
1.54397	0	3124	3154.65	-0.548352	0
1.54654	3	3096	3143.49	-0.853527	0
1.54911	5	3121	3132.36	-0.203333	0
1.55168	2	3074	3121.3	-0.853097	0
1.55425	4	3130	3110.42	0.349944	0
1.55681	4	3079	3099.58	-0.370949	0
1.55938	3	3199	3088.76	1.94907	0
1.56195	3	3184	3078.03	1.87795	0
1.56452	5	3094	3067.33	0.479435	0
1.56709	3	3056	3056.65	-0.0116812	0
1.56966	2	3010	3046.05	-0.657153	0
1.57223	4	2977	3035.52	-1.07245	0
1.5748	4	2937	3024.94	-1.62274	0
1.57737	3	3027	3014.43	0.228449	0
1.57994	2	2989	3004.02	-0.27474	0
1.5825	0	2966	2993.64	-0.507468	0
1.58507	2	3006	2983.25	0.415031	0
1.58764	3	2980	2972.81	0.131634	0
1.59021	4	3031	2962.42	1.24569	0
1.59278	2	2926	2952.15	-0.48338	0
1.59535	2	2941	2941.98	-0.018138	0
1.59792	4	2916	2931.85	-0.293434	0
1.60049	4	2911	2921.69	-0.198195	0
1.60306	3	2888	2911.63	-0.439679	0
1.60563	3	2886	2901.67	-0.291602	0
1.60819	1	2960	2891.73	1.25491	0
1.61076	0	2813	2881.8	-1.29716	0
1.61333	3	2873	2871.86	0.0212528	0
1.6159	4	2882	2861.88	0.374772	0
1.61847	2	2894	2851.98	0.781014	0
1.62104	2	2782	2842.24	-1.14218	0
1.62361	3	2822	2832.53	-0.198272	0
1.62618	8	2772	2822.81	-0.964988	0
1.62875	5	2813	2813.14	-0.00255475	0
1.63132	1	2867	2803.66	1.1829	0
1.63388	4	2655	2794.3	-2.70351	0
1.63645	2	2888	2784.8	1.92027	0
1.63902	3	2670	2775.29	-2.03774	0
1.64159	1	2804	2765.85	0.720506	0
1.64416	3	2692	2756.42	-1.24159	0
1.64673	8	2817	2747	1.31884	0
1.6493	5	2735	2737.62	-0.0500632	0
1.65187	1	2665	2728.45	-1.22917	0
1.65444	0	2715	2719.41	-0.0845591	0
1.65701	5	2729	2710.22	0.359473	0
1.65957	6	2709	2700.92	0.155294	0
1.66214	1	2812	2691.74	2.2679	0
1.66471	1	2731	2682.77	0.922941	0
1.66728	3	2679	2673.76	0.101318	0
1.66985	0	2659	2664.64	-0.109312	0
1.67242	5	2740	2655.59	1.61253	0
1.67499	3	2678	2646.57	0.607424	0
1.67756	2	2717	2637.63	1.52274	0
1.68013	4	2610	2628.81	-0.368226	0
1.6827	5	2616	2619.96	-0.0775093	0
1.68526	1	2631	2611.17	0.386669	0
1.68783	1	2576	2602.49	-0.521873	0
1.6904	4	2638	2593.78	0.861008	0
1.69297	4	2540	2584.99	-0.892638	0
1.69554	2	2636	2576.3	1.16285	0
1.69811	3	2607	2567.73	0.769066	0
1.70068	2	2527	2559.16	-0.639792	0
1.70325	1	2588	2550.59	0.735305	0
1.70582	1	2574	2542.06	0.629593	0
1.70839	2	2500	2533.51	-0.670151	0
1.71095	3	2584	2524.96	1.16144	0
1.71352	3	2508	2516.47	-0.169168	0
1.71609	4	2511	2508.07	0.0583922	0
1.71866	3	2526	2499.74	0.522437	0
1.72123	1	2503	2491.47	0.230379	0
1.7238	2	2484	2483.24	0.0151903	0
1.72637	6	2544	2474.97	1.36868	0
1.72894	1	2475	2466.68	0.167146	0
1.73151	4	2439	2458.56	-0.396137	0
1.73408	1	2444	2450.47	-0.130809	0
1.73664	1	2484	2442.35	0.835725	0
1.73921	1	2487	2434.26	1.05765	0
1.74178	4	2460	2426.12	0.683099	0
1.74435	2	2475	2418.01	1.14563	0
1.74692	3	2420	2410	0.203195	0
1.74949	2	2421	2402.07	0.384686	0
1.75206	6	2326	2394.15	-1.41304	0
1.75463	2	2390	2386.25	0.0766766	0
1.7572	1	2360	2378.46	-0.380063	0
1.75977	2	2436	2370.72	1.32269	0
1.76233	5	2422	2362.87	1.20144	0
1.7649	4	2399	2355.04	0.897546	0
1.76747	1	2361	2347.34	0.28113	0
1.77004	2	2411	2339.74	1.45128	0
1.77261	3	2309	2332.07	-0.480151	0
1.77518	3	2342	2324.37	0.364328	0
1.77775	2	2365	2316.74	0.992351	0
1.78032	3	2360	2309.18	1.04616	0
1.78289	1	2291	2301.62	-0.22192	0
1.78546	5	2248	2294.09	-0.972179	0
1.78802	2	2296	2286.57	0.196829	0
1.79059	1	2288	2279.12	0.185608	0
1.79316	3	2260	2271.74	-0.246932	0
1.79573	5	2295	2264.28	0.641166	0
1.7983	3	2325	2256.87	1.41297	0
1.80087	2	2195	2249.59	-1.1652	0
1.80344	3	2249	2242.36	0.140115	0
1.80601	1	2259	2235.07	0.503497	0
1.80858	4	2260	2227.8	0.677295	0
1.81115	4	2200	2220.54	-0.437837	0
1.81371	2	2223	2213.32	0.205281	0
1.81628	2	2179	2206.22	-0.583059	0
1.81885	1	2157	2199.1	-0.906469	0
1.82142	2	2189	2191.95	-0.063098	0
1.82399	3	2183	2184.8	-0.0385263	0
1.82656	3	2163	2177.67	-0.315496	0
1.82913	2	2218	2170.63	1.00589	0
1.8317	3	2171	2163.64	0.157915	0
1.83427	2	2166	2156.66	0.200646	0
1.83684	6	2181	2149.7	0.670115	0
