# Supplementary material for: Direct energy transfer from photosystem II to photosystem I confers winter sustainability in Scots Pine
Source: Nat Commun. 2020 Dec 15;11:6388. doi: 10.1038/s41467-020-20137-9 (PMC7738668; doi:10.1038/s41467-020-20137-9)
Supplement: Supplementary file 3 — Source Data [file 41467_2020_20137_MOESM3_ESM.zip › Source data file_Bag et al., 2020/Source data file/time resolved fluoresence data/Time resolved decay/Pine_summer_quench/Decays_Pine_summer_quench_spillover_10.txt]

Time	IRF	Exp. data	Th. data	Residuals	Aurocorr
0	59218	21612	21244.8	2.49769	-0.0151422
0.002569	60101	23761	23511.7	1.61726	-0.0151633
0.005138	59931	25922	25853.2	0.427144	0.0494224
0.007707	59038	28461	28245.3	1.27861	0.00454127
0.010276	57442	30668	30671.3	-0.0189153	0.0952801
0.012845	55659	32919	33118.9	-1.10171	0.0658377
0.015414	54300	35613	35561.6	0.272486	0.0148503
0.017983	51212	37645	37967.3	-1.66102	0.028415
0.020552	49247	40171	40308.9	-0.688218	0.0501201
0.023121	45860	42427	42577	-0.728043	-0.0107549
0.02569	42832	44723	44753.8	-0.145608	0.00490422
0.028259	39553	46386	46819.1	-2.01105	-0.0252698
0.030828	36051	48519	48761.6	-1.10127	0.0416813
0.033397	32659	50283	50562.8	-1.24773	-0.0421135
0.035966	29365	52259	52213	0.20112	0.0149161
0.038535	25820	53516	53704.1	-0.812977	-0.0198449
0.041104	22701	54969	55028.5	-0.25373	0.0964662
0.043673	19483	56134	56185.6	-0.217779	-0.0217225
0.046242	16839	57070	57173.8	-0.434376	0.0295795
0.048811	14158	57928	57993	-0.269952	0.0271173
0.05138	12001	58991	58647.4	1.41477	-0.00946249
0.053949	10077	58882	59144.5	-1.08163	-0.00643898
0.056518	8332	60021	59494.5	2.14923	0.0720781
0.059087	7023	59489	59707.9	-0.897431	-0.0289369
0.061656	5845	60026	59799	0.926571	0.0254194
0.064225	4676	60023	59780.5	0.989844	0.0502982
0.066794	3958	59798	59665.5	0.541874	-0.017585
0.069363	3264	59623	59468.6	0.632271	-0.0328231
0.071932	2838	59298	59199.5	0.40469	0.0426768
0.074501	2290	59211	58867.8	1.41049	0.0181333
0.07707	1924	58347	58485.6	-0.573668	-0.0258158
0.079639	1735	57658	58063.2	-1.68737	-0.00364446
0.082208	1480	57917	57608.1	1.28335	0.0297597
0.084777	1263	56895	57125.2	-0.965235	0.0614264
0.087346	1107	56801	56621.5	0.753011	0.0196465
0.089915	966	56062	56103.4	-0.174976	0.00770797
0.092484	905	55699	55573.9	0.530226	0.0630077
0.095053	849	55417	55035.7	1.61983	0.0641989
0.097622	803	54793	54491.9	1.28641	0.0653701
0.100191	740	54052	53945.3	0.458839	0.0927205
0.10276	729	53665	53398.8	1.14909	0.0412764
0.105329	714	52720	52854.2	-0.584402	0.0210997
0.107898	667	52364	52312.4	0.225568	0.0638854
0.110467	679	52042	51774.4	1.17323	0.0747776
0.113036	613	51284	51241.4	0.187999	0.0204081
0.115605	628	50815	50714	0.448205	0.000693133
0.118174	626	50107	50192.4	-0.381383	0.0508401
0.120743	641	49520	49676.8	-0.704765	0.0101245
0.123312	554	48757	49167.3	-1.85815	-0.00235283
0.125881	628	48469	48664.5	-0.888146	-0.0372487
0.12845	545	48179	48169.1	0.0449002	0.0146069
0.131019	591	47621	47680.3	-0.271548	0.0266205
0.133588	616	47191	47197.9	-0.0315399	-0.0791227
0.136157	608	46679	46722.3	-0.200453	0.00360486
0.138726	598	46242	46253.2	-0.0518982	-0.0163285
0.141295	590	45480	45791.4	-1.46	-0.0174301
0.143864	622	45202	45337.1	-0.635285	-0.0150118
0.146433	622	44827	44889.6	-0.295509	-0.0495532
0.149002	662	44419	44448.4	-0.139674	0.00673187
0.151571	670	44033	44014	0.0907498	0.00786103
0.15414	665	43602	43586.4	0.074791	-0.0693105
0.156709	703	43120	43165.8	-0.220469	0.0185406
0.159278	707	42507	42752.3	-1.18975	-0.0273871
0.161847	763	42428	42345.4	0.401054	-0.0161311
0.164416	811	41794	41945	-0.738465	0.0130043
0.166985	814	41652	41551.2	0.494061	-0.0167492
0.169554	853	41345	41164.1	0.889678	-0.0551215
0.172123	924	41054	40784.4	1.33082	0.00935532
0.174692	946	40298	40411.7	-0.566196	0.0266409
0.177261	908	39736	40045.4	-1.55228	-0.00840699
0.17983	990	39702	39686.2	0.0792214	0.0620287
0.182399	1010	39471	39334.4	0.687668	0.0190415
0.184968	1084	39114	38988.6	0.634271	0.0782078
0.187537	1072	39006	38648.4	1.81063	0.0325623
0.190106	1095	38423	38314.7	0.552266	0.00937602
0.192675	1172	38120	37987.9	0.676679	0.0376958
0.195244	1197	37568	37667.5	-0.51325	0.0618345
0.197813	1238	37169	37352.6	-0.952185	0.0565688
0.200382	1251	37025	37043.6	-0.0966723	0.0204932
0.202951	1245	36507	36741.1	-1.22533	-0.0128072
0.20552	1280	36602	36444.8	0.821773	-0.0328517
0.208089	1274	36085	36154.2	-0.364303	-0.00234174
0.210658	1348	35920	35868.7	0.270845	0.0578409
0.213227	1348	35259	35587.9	-1.75169	-0.0122544
0.215796	1443	35016	35311.9	-1.58128	0.0257893
0.218365	1322	34972	35040.9	-0.368279	-0.0366782
0.220934	1407	34905	34775.1	0.695364	0.0290698
0.223503	1394	34478	34514.9	-0.198844	-0.0311207
0.226072	1393	33940	34259.3	-1.73293	-0.032356
0.228641	1477	33581	34006.9	-2.324	0.0151324
0.23121	1393	33672	33758.8	-0.472775	0.050083
0.233779	1393	33485	33514.5	-0.16102	-0.0384835
0.236348	1413	33445	33274.5	0.932157	-0.038518
0.238917	1442	32823	33038.8	-1.19093	-0.0507494
0.241486	1434	32475	32805.5	-1.83421	-0.00484145
0.244055	1412	32264	32575.2	-1.73227	-0.0129185
0.246624	1324	32716	32348.5	2.03184	-0.0518664
0.249193	1319	32095	32125.5	-0.170498	-0.00370151
0.251762	1359	32092	31905.7	1.04	0.007797
0.254331	1339	31815	31687.6	0.714159	-0.0611296
0.2569	1234	31432	31470.6	-0.21762	-0.034767
0.259469	1201	31217	31255.9	-0.219949	-0.084479
0.262038	1212	31109	31044.3	0.366723	-0.0383637
0.264607	1153	30786	30834.4	-0.275961	-0.0491018
0.267176	1164	30832	30624.8	1.18011	0.0218069
0.269745	1088	30136	30416.3	-1.61485	-0.00705381
0.272314	1106	30314	30209.5	0.600221	0.0149017
0.274883	1066	30007	30004.1	0.0165292	-0.0670205
0.277452	1066	30078	29800.1	1.60265	0.0166653
0.280021	1102	29445	29597.1	-0.886385	0.0106176
0.28259	952	29203	29395.7	-1.12758	0.00502215
0.285159	1059	29126	29195.8	-0.408859	-0.0227614
0.287728	1030	29213	28998.3	1.25642	0.0615812
0.290297	918	28778	28802	-0.141544	-0.0159438
0.292866	970	28220	28606.6	-2.30129	0.0387181
0.295435	972	28708	28413.9	1.73553	0.00181045
0.298004	935	28018	28222.5	-1.22195	-4.36089e-05
0.300573	927	28116	28031.6	0.503324	-0.0813464
0.303142	908	27678	27842.8	-0.990785	0.0778948
0.305711	883	27406	27656.1	-1.51094	-0.038951
0.30828	907	27853	27470.8	2.2898	0.0428835
0.310849	887	27380	27287.1	0.561637	-0.015715
0.313418	916	26937	27104.6	-1.02131	-0.00253906
0.315987	940	26876	26923.8	-0.291708	0.0446811
0.318556	884	27073	26745	1.99351	-0.0270775
0.321125	987	26362	26568.2	-1.26992	-0.0510975
0.323694	968	25963	26394.1	-2.6752	-0.0296314
0.326263	907	25992	26221.9	-1.42626	-0.105785
0.328832	922	26106	26052.1	0.333863	0.0487528
0.331401	965	25647	25885.5	-1.48947	-0.0578326
0.33397	985	25623	25720.9	-0.611774	-0.00529224
0.336539	973	25769	25557.3	1.31876	-0.0339559
0.339108	985	25380	25395.8	-0.0991084	0.000364625
0.341677	979	25186	25237.2	-0.322713	-0.113316
0.344246	998	25145	25081.1	0.402691	-0.0338457
0.346815	1002	25110	24927.1	1.15409	-0.0980374
0.349384	1064	24591	24775.1	-1.17387	-0.0203326
0.351953	1015	24516	24625.1	-0.696572	0.00250368
0.354522	1055	24405	24477.1	-0.461836	-0.0626505
0.357091	1070	24173	24331.9	-1.022	-0.138145
0.35966	1073	24369	24189.1	1.15239	0.0228787
0.362229	1000	24068	24048.1	0.128287	-0.094532
0.364798	1110	23953	23909.4	0.281786	0.0279665
0.367367	1107	23678	23773.1	-0.618	-0.0890871
0.369936	1154	23599	23637.9	-0.253314	0.0381239
0.372505	1174	23911	23504.1	2.6311	-0.0197047
0.375074	1124	23428	23373.3	0.357609	-0.032194
0.377643	1177	23382	23245.1	0.89506	-0.0176451
0.380212	1206	23287	23119.8	1.09568	0.0418843
0.382781	1154	23293	22996.3	1.94382	-0.0523971
0.38535	1194	23084	22874.3	1.38044	-0.0248104
0.387919	1208	22650	22754.7	-0.695459	0.0157813
0.390488	1247	22696	22637	0.391891	0.0390806
0.393057	1304	22591	22520.4	0.469403	0.0117714
0.395626	1291	22405	22405.8	-0.00521936	0.0136212
0.398195	1284	22399	22293.3	0.70617	7.96429e-05
0.400764	1273	22375	22183.6	1.27946	-0.00686089
0.403333	1334	22375	22076.6	1.99503	-0.0043512
0.405902	1339	22125	21971.2	1.03398	0.0681687
0.408471	1359	21800	21866.9	-0.453027	0.027759
0.41104	1372	21676	21764.2	-0.599146	-0.000751969
0.413609	1328	21740	21663.8	0.516665	-0.0382183
0.416178	1292	21744	21565.4	1.21097	0.00074965
0.418747	1303	21720	21469	1.70345	-0.010789
0.421316	1334	21547	21373.8	1.18005	-0.0513784
0.423885	1300	20916	21278.8	-2.50871	0.0157282
0.426454	1319	21369	21184	1.26522	-0.00836568
0.429023	1236	21180	21090.5	0.615086	0.0363588
0.431592	1264	21276	20998.1	1.90488	0.0192649
0.434161	1219	20869	20906.7	-0.261005	-0.0275327
0.43673	1180	20795	20815.5	-0.142254	-0.041791
0.439299	1132	20761	20724.2	0.255448	-0.0717353
0.441868	1050	20584	20633.2	-0.342975	-0.0770093
0.444437	1074	20389	20542.1	-1.072	0.0381125
0.447006	964	20583	20450.3	0.924832	0.00829549
0.449575	1005	20335	20357.3	-0.156126	-0.0671871
0.452144	876	20390	20263.3	0.88733	-0.0353318
0.454713	844	20226	20168.5	0.404116	-0.128711
0.457282	801	20042	20073	-0.218753	-0.123807
0.459851	766	19999	19976.6	0.15815	-0.0125046
0.46242	700	19872	19878.5	-0.0459989	-0.10909
0.464989	738	19599	19778.9	-1.28478	0.0226516
0.467558	627	19628	19678.3	-0.358882	-0.0434207
0.470127	578	19581	19576.4	0.0326609	0.0126537
0.472696	501	19566	19474	0.657741	0.0847406
0.475265	489	19327	19371.2	-0.317776	-0.121062
0.477834	427	19467	19266.8	1.43509	0.0738698
0.480403	413	19335	19160.4	1.25538	-0.0132443
0.482972	338	19256	19052.7	1.46529	0.0479283
0.485541	306	19141	18943.9	1.42476	-0.0552384
0.48811	319	18794	18834.2	-0.293443	0.0336493
0.490679	288	18802	18723.6	0.571535	0.0428084
0.493248	273	18735	18611.7	0.900708	0.00012678
0.495817	260	18477	18499.3	-0.163903	0.0373032
0.498386	228	18476	18387	0.65455	-0.0232784
0.500955	209	18361	18274.8	0.636273	0.0314435
0.503524	195	18375	18162.6	1.56656	-0.00672166
0.506093	208	17923	18050.6	-0.953127	-0.135592
0.508662	188	17921	17938.5	-0.130637	-0.0104489
0.511231	163	17625	17826.4	-1.51715	-0.0315477
0.5138	171	17530	17714.9	-1.39625	0.0325479
0.516369	166	17616	17604.1	0.0896471	-0.0390439
0.518938	173	17439	17493.7	-0.414284	-0.0234937
0.521507	159	17334	17383.7	-0.37753	0.012989
0.524076	175	17153	17274.5	-0.927578	-0.118196
0.526645	178	17305	17166.2	1.05498	0.0245333
0.529214	180	16967	17058.8	-0.705094	0.00157158
0.531783	162	16742	16952.4	-1.62598	9.24345e-05
0.534352	159	16998	16847.1	1.15724	-0.0660741
0.536921	172	16836	16743.1	0.716141	-0.073034
0.53949	173	16897	16640	1.97735	-0.0117409
0.542059	169	16560	16537.5	0.174602	-0.0480849
0.544628	161	16305	16436	-1.02607	-0.0200237
0.547197	163	16212	16335.7	-0.971482	-0.0122177
0.549766	207	16349	16236.4	0.880282	-0.0190897
0.552335	163	16036	16138	-0.805853	-0.0596509
0.554904	169	15846	16040.4	-1.5444	-0.102534
0.557473	183	16219	15944.2	2.1581	-0.0431371
0.560042	169	15886	15849.2	0.291668	0.0521431
0.562611	170	15573	15754.9	-1.45754	-0.0343612
0.56518	161	15769	15661.4	0.856585	-0.0984757
0.567749	179	15552	15569	-0.136577	-0.107353
0.570318	153	15489	15477.4	0.0930543	0.00217783
0.572887	159	15131	15386.5	-2.0772	-0.0894599
0.575456	169	15679	15296.5	3.05462	0.0594635
0.578025	155	15261	15207.4	0.43411	-0.0927171
0.580594	154	15292	15118.8	1.40069	0.0235689
0.583163	163	15173	15031.1	1.1523	0.00436053
0.585732	155	15030	14944.2	0.69967	0.0272348
0.588301	154	14867	14858	0.0737726	0.0767391
0.59087	143	14892	14772.6	0.978773	0.0498399
0.593439	129	14599	14688	-0.736312	-0.0194468
0.596008	150	14762	14604.1	1.2997	0.0208359
0.598577	137	14593	14520.8	0.59745	-0.100439
0.601146	152	14417	14438	-0.174539	0.0880535
0.603715	143	14473	14355.7	0.975127	-0.00233619
0.606284	133	14323	14274.2	0.407365	0.017669
0.608853	117	14122	14193.6	-0.602442	-0.0989344
0.611422	113	14156	14113.8	0.354932	-0.0589048
0.613991	125	14165	14034.6	1.09603	-0.0230713
0.61656	116	14054	13955.7	0.829418	-0.0299135
0.619129	144	13708	13877.1	-1.44394	-0.0274704
0.621698	107	13867	13799	0.577338	-0.00718123
0.624267	118	13726	13721.7	0.0370593	-0.0344887
0.626836	104	13582	13645.2	-0.542187	-0.0398878
0.629405	113	13663	13569.5	0.800223	-0.0431488
0.631974	118	13377	13494.1	-1.01233	0.044666
0.634543	104	13458	13419.1	0.334894	-0.0938668
0.637112	108	13165	13344.7	-1.56643	-0.0333557
0.639681	105	13251	13271.1	-0.174209	-0.0360109
0.64225	119	13088	13198	-0.961643	0.0110906
0.644819	93	13071	13125.4	-0.476167	0.00786236
0.647388	113	13003	13053.4	-0.442007	0.0131301
0.649957	127	13001	12982.1	0.165727	-0.0489831
0.652526	99	13066	12911.4	1.35273	0.00473436
0.655095	104	12965	12841.1	1.08847	-0.0376772
0.657664	95	12958	12771.7	1.63682	0.0518166
0.660233	97	12695	12703	-0.0711238	0.0826145
0.662802	93	12650	12634.6	0.136518	-0.0108243
0.665371	123	12550	12566.7	-0.148759	-0.0700513
0.66794	96	12468	12499.1	-0.278782	0.00620885
0.670509	92	12529	12432	0.866311	-0.0258377
0.673078	88	12185	12365.7	-1.63723	-0.121444
0.675647	84	12302	12300.2	0.0159276	0.0147836
0.678216	82	12223	12235	-0.108788	0.0356888
0.680785	96	12126	12170.1	-0.40036	-0.0135755
0.683354	87	12162	12105.5	0.512175	-0.0560902
0.685923	87	12025	12041.3	-0.148722	-0.0301222
0.688492	70	11998	11977.7	0.185603	0.0700583
0.691061	67	11858	11914.7	-0.520492	-0.00221919
0.69363	66	11806	11852.2	-0.42493	0.0366323
0.696199	83	11809	11790	0.175166	0.00409208
0.698768	72	11781	11727.9	0.489027	0.0382281
0.701337	79	11590	11666.1	-0.707171	0.0875291
0.703906	67	11631	11604.9	0.241861	-0.0117123
0.706475	66	11545	11544.3	0.00611671	-0.0208983
0.709044	69	11671	11484.3	1.72851	0.0324426
0.711613	45	11269	11424.6	-1.46591	0.0107021
0.714182	77	11493	11365.3	1.19149	0.0275611
0.716751	54	11470	11306.3	1.52816	0.0283048
0.71932	68	11279	11247.6	0.295297	-0.0583475
0.721889	58	11027	11189.3	-1.54562	-0.0526793
0.724458	59	10999	11131.6	-1.26398	0.0185552
0.727027	65	10972	11074.2	-0.975935	-0.0293852
0.729596	62	10694	11017.3	-3.12671	-0.0891079
0.732165	59	11116	10960.8	1.4719	-0.0124764
0.734734	57	10868	10904.7	-0.352388	-0.0317956
0.737303	57	10844	10849.2	-0.0497403	-0.0167632
0.739872	70	10665	10794	-1.24943	-0.0189356
0.742441	59	10604	10739.2	-1.31319	0.00824863
0.74501	56	10709	10684.8	0.234137	-0.0148608
0.747579	46	10525	10630.8	-1.03176	-0.0473152
0.750148	42	10574	10577.5	-0.0338658	0.0234042
0.752717	53	10528	10524.4	0.0347582	-0.0368272
0.755286	55	10610	10471.6	1.34374	0.0417312
0.757855	52	10363	10418.9	-0.548944	0.00146652
0.760424	53	10350	10366.5	-0.162205	0.0270791
0.762993	42	10387	10314.7	0.70967	-0.0209113
0.765562	50	10409	10263.3	1.42795	-0.0550696
0.768131	54	10276	10212.3	0.627965	0.0158805
0.7707	56	10028	10161.6	-1.33462	-0.0325232
0.773269	44	10047	10111.2	-0.640635	-0.00901164
0.775838	49	9978	10061.2	-0.833349	0.0259981
0.778407	57	10154	10011.8	1.41114	0.0285445
0.780976	51	10075	9962.7	1.11882	0.067357
0.783545	61	9685	9913.81	-2.32506	-0.0398541
0.786114	52	10008	9865.37	1.4257	0.0147987
0.788683	40	9833	9817.4	0.157355	-0.00871089
0.791252	56	9872	9769.85	1.0281	-0.0447879
0.793821	39	9604	9722.74	-1.21167	-0.0461621
0.79639	41	9724	9675.79	0.488923	0.0546017
0.798959	39	9662	9629.08	0.334948	0.0545841
0.801528	43	9606	9582.73	0.237429	0.0269677
0.804097	53	9422	9536.55	-1.18009	-0.0138116
0.806666	50	9778	9490.58	2.90663	0.0314535
0.809235	47	9692	9444.92	2.50976	0.0662979
0.811804	40	9573	9399.72	1.77101	-0.00701139
0.814373	44	9286	9355.03	-0.71636	-0.00603038
0.816942	34	9310	9310.68	-0.00709485	0.0486404
0.819511	37	9172	9266.54	-0.987131	0.0429813
0.82208	29	9241	9222.62	0.191239	-0.0414786
0.824649	35	9150	9178.93	-0.302395	-0.0144891
0.827218	25	9156	9135.42	0.215036	-0.0268755
0.829787	30	9052	9092.11	-0.421605	0.0772359
0.832356	36	9187	9049.03	1.43944	0.0668576
0.834925	41	8864	9006.18	-1.51018	-0.0834106
0.837494	37	9052	8963.51	0.930055	0.0317297
0.840063	34	8714	8921.19	-2.21949	-0.0379539
0.842632	36	8870	8879.33	-0.0990865	0.0939855
0.845201	39	8730	8837.88	-1.1546	-0.102766
0.84777	27	8931	8796.67	1.42137	0.0437359
0.850339	32	8949	8755.71	2.0433	0.0241658
0.852908	29	8762	8715.08	0.501241	-0.00835352
0.855477	30	8528	8674.7	-1.58852	-0.00672653
0.858046	29	8630	8634.46	-0.0479673	-0.00817607
0.860615	22	8541	8594.46	-0.578451	0.016846
0.863184	27	8632	8554.72	0.83181	0.00862203
0.865753	27	8541	8515.24	0.278743	-0.0318077
0.868322	25	8436	8475.94	-0.434887	-0.071947
0.870891	35	8479	8436.82	0.458037	0.0803764
0.87346	27	8381	8397.99	-0.18561	-0.0301745
0.876029	11	8227	8359.42	-1.45992	0.0241787
0.878598	26	8365	8321.17	0.479182	0.171322
0.881167	25	8308	8283.3	0.270979	0.0476617
0.883736	21	8217	8245.46	-0.313962	0.0596954
0.886305	30	8093	8207.67	-1.2747	-0.0415128
0.888874	24	8078	8170.26	-1.02649	0.042066
0.891443	23	8186	8133.12	0.584476	0.0884934
0.894012	28	8215	8096.25	1.3102	0.00580139
0.896581	24	8168	8059.7	1.19831	0.0356577
0.89915	16	8230	8023.35	2.27792	0.132522
0.901719	31	7799	7987.24	-2.13153	0.0338713
0.904288	25	8039	7951.42	0.976748	0.0317818
0.906857	21	7858	7915.73	-0.651191	-0.00259931
0.909426	22	7900	7880.24	0.222331	0.0379079
0.911995	19	7754	7845.13	-1.03495	0.0704803
0.914564	18	7695	7810.23	-1.31362	-0.0831189
0.917133	13	7590	7775.47	-2.12891	0.00620047
0.919702	19	7711	7740.9	-0.340481	0
0.922271	20	7677	7706.49	-0.336626	0
0.92484	10	7603	7672.21	-0.79377	0
0.927409	13	7661	7638.1	0.261665	0
0.929978	15	7552	7604.28	-0.601587	0
0.932547	22	7560	7570.64	-0.122351	0
0.935116	16	7477	7537.07	-0.694681	0
0.937685	20	7371	7503.69	-1.54553	0
0.940254	13	7389	7470.64	-0.949725	0
0.942823	17	7564	7437.88	1.45018	0
0.945392	14	7230	7405.33	-2.06195	0
0.947961	14	7445	7372.95	0.834982	0
0.95053	19	7361	7340.74	0.236178	0
0.953099	9	7333	7308.72	0.283573	0
0.955668	15	7087	7276.86	-2.25535	0
0.958237	16	7162	7245.25	-0.983722	0
0.960806	10	7279	7213.82	0.76393	0
0.963375	17	7225	7182.51	0.499885	0
0.965944	21	7260	7151.44	1.27411	0
0.968513	16	7222	7120.55	1.19374	0
0.971082	15	6852	7089.82	-2.87308	0
0.973651	18	7156	7059.41	1.14183	0
0.97622	16	7058	7029.27	0.342033	0
0.978789	14	7003	6999.25	0.0447531	0
0.981358	12	6974	6969.42	0.0548736	0
0.983927	14	6747	6939.8	-2.34716	0
0.986496	14	6896	6910.33	-0.172605	0
0.989065	12	6917	6880.99	0.433032	0
0.991634	10	6767	6851.78	-1.03063	0
0.994203	13	6784	6822.77	-0.470745	0
0.996772	11	6826	6793.94	0.38808	0
0.999341	9	6782	6765.22	0.203784	0
1.00191	11	6714	6736.65	-0.276418	0
1.00448	11	6769	6708.27	0.73815	0
1.00705	9	6622	6680.02	-0.713026	0
1.00962	15	6730	6651.91	0.951855	0
1.01219	7	6470	6623.99	-1.91442	0
1.01476	10	6544	6596.22	-0.645495	0
1.01732	8	6432	6568.64	-1.70378	0
1.01989	12	6539	6541.25	-0.0277943	0
1.02246	8	6523	6513.95	0.112027	0
1.02503	15	6319	6486.79	-2.11078	0
1.0276	12	6382	6459.81	-0.974009	0
1.03017	16	6489	6433	0.695177	0
1.03274	14	6307	6406.38	-1.25132	0
1.03531	7	6328	6379.98	-0.653374	0
1.03788	7	6299	6353.78	-0.69016	0
1.04045	10	6349	6327.78	0.266261	0
1.04301	7	6260	6301.89	-0.529413	0
1.04558	7	6190	6276.01	-1.09319	0
1.04815	9	6200	6250.25	-0.638207	0
1.05072	11	6206	6224.66	-0.236845	0
1.05329	11	6204	6199.17	0.0612789	0
1.05586	12	6166	6173.83	-0.0996537	0
1.05843	8	6136	6148.67	-0.161745	0
1.061	14	6030	6123.71	-1.20677	0
1.06357	2	6156	6098.93	0.727398	0
1.06614	5	6092	6074.27	0.227133	0
1.0687	6	6162	6049.77	1.42969	0
1.07127	12	6047	6025.38	0.278047	0
1.07384	4	5977	6000.98	-0.310201	0
1.07641	4	5956	5976.68	-0.268002	0
1.07898	11	6048	5952.61	1.22659	0
1.08155	7	5926	5928.71	-0.0352095	0
1.08412	11	5928	5904.84	0.30075	0
1.08669	7	5967	5881.12	1.11172	0
1.08926	5	5829	5857.61	-0.37473	0
1.09183	10	5815	5834.26	-0.252509	0
1.09439	11	5798	5811.05	-0.171382	0
1.09696	8	5759	5787.91	-0.38099	0
1.09953	4	5661	5764.89	-1.38076	0
1.1021	15	5557	5742.07	-2.48272	0
1.10467	8	5667	5719.42	-0.696396	0
1.10724	0	5647	5696.81	-0.662891	0
1.10981	5	5662	5674.35	-0.16411	0
1.11238	8	5530	5652.12	-1.64216	0
1.11495	4	5624	5629.89	-0.0785747	0
1.11752	5	5537	5607.65	-0.949396	0
1.12008	5	5492	5585.57	-1.26257	0
1.12265	7	5477	5563.65	-1.1708	0
1.12522	6	5506	5541.81	-0.482593	0
1.12779	5	5571	5520.08	0.682267	0
1.13036	4	5477	5498.48	-0.290283	0
1.13293	4	5411	5477.04	-0.897711	0
1.1355	6	5305	5455.7	-2.06899	0
1.13807	7	5487	5434.44	0.709539	0
1.14064	5	5355	5413.27	-0.796313	0
1.14321	5	5385	5392.22	-0.0984513	0
1.14577	4	5359	5371.33	-0.168498	0
1.14834	4	5303	5350.57	-0.653304	0
1.15091	4	5440	5329.91	1.49268	0
1.15348	9	5185	5309.33	-1.72657	0
1.15605	12	5299	5288.84	0.139627	0
1.15862	8	5167	5268.44	-1.4112	0
1.16119	6	5325	5248.19	1.05258	0
1.16376	9	5039	5228.17	-2.66493	0
1.16633	9	5349	5208.33	1.92342	0
1.1689	5	5090	5188.53	-1.38111	0
1.17146	4	5100	5168.82	-0.963663	0
1.17403	4	5122	5149.25	-0.380797	0
1.1766	3	5104	5129.78	-0.360855	0
1.17917	5	5165	5110.33	0.760639	0
1.18174	4	5002	5090.94	-1.25758	0
1.18431	11	4970	5071.62	-1.44148	0
1.18688	5	5207	5052.4	2.14254	0
1.18945	8	5010	5033.27	-0.328773	0
1.19202	4	5085	5014.31	0.991296	0
1.19459	2	4961	4995.51	-0.489977	0
1.19715	6	5012	4976.79	0.497279	0
1.19972	5	4939	4958.16	-0.272627	0
1.20229	2	4974	4939.55	0.488499	0
1.20486	7	4883	4921	-0.543843	0
1.20743	6	4902	4902.6	-0.00850831	0
1.21	5	4806	4884.26	-1.12885	0
1.21257	3	4795	4866	-1.02534	0
1.21514	5	4888	4847.89	0.573659	0
1.21771	6	4952	4829.89	1.73522	0
1.22028	5	4705	4811.94	-1.55908	0
1.22284	9	4772	4794.06	-0.319314	0
1.22541	5	4755	4776.29	-0.308788	0
1.22798	5	4725	4758.63	-0.489314	0
1.23055	6	4834	4741.1	1.33616	0
1.23312	1	4642	4723.69	-1.19896	0
1.23569	6	4872	4706.33	2.37357	0
1.23826	4	4615	4689.04	-1.08992	0
1.24083	2	4682	4671.81	0.148942	0
1.2434	4	4694	4654.63	0.574682	0
1.24597	0	4678	4637.56	0.591241	0
1.24853	2	4492	4620.56	-1.91814	0
1.2511	8	4659	4603.61	0.811438	0
1.25367	1	4589	4586.73	0.0335169	0
1.25624	4	4651	4569.88	1.1895	0
1.25881	3	4734	4553.17	2.62812	0
1.26138	3	4428	4536.6	-1.63205	0
1.26395	5	4531	4520.07	0.162415	0
1.26652	6	4464	4503.61	-0.592852	0
1.26909	3	4408	4487.23	-1.19339	0
1.27166	4	4390	4470.95	-1.22169	0
1.27422	6	4494	4454.79	0.58492	0
1.27679	9	4388	4438.72	-0.765644	0
1.27936	3	4361	4422.69	-0.934204	0
1.28193	2	4493	4406.76	1.28662	0
1.2845	6	4413	4390.98	0.33149	0
1.28707	6	4261	4375.3	-1.75098	0
1.28964	5	4306	4359.6	-0.816876	0
1.29221	4	4379	4343.96	0.529491	0
1.29478	7	4440	4328.45	1.67406	0
1.29735	6	4355	4313.04	0.635837	0
1.29991	1	4284	4297.68	-0.208943	0
1.30248	2	4362	4282.39	1.20536	0
1.30505	2	4226	4267.22	-0.63415	0
1.30762	5	4349	4252.09	1.4695	0
1.31019	4	4180	4236.94	-0.880777	0
1.31276	1	4183	4221.84	-0.600536	0
1.31533	3	4228	4206.83	0.325523	0
1.3179	4	4204	4191.94	0.18598	0
1.32047	5	4193	4177.1	0.245621	0
1.32304	1	4120	4162.28	-0.658657	0
1.3256	2	4222	4147.55	1.14583	0
1.32817	4	4111	4132.93	-0.342033	0
1.33074	5	4168	4118.37	0.76871	0
1.33331	2	4105	4103.83	0.0182828	0
1.33588	4	4086	4089.36	-0.0525124	0
1.33845	4	4123	4075	0.747479	0
1.34102	2	4123	4060.72	0.969888	0
1.34359	2	4007	4046.49	-0.623788	0
1.34616	5	4071	4032.33	0.60602	0
1.34873	3	4017	4018.24	-0.019603	0
1.35129	6	3994	4004.18	-0.161076	0
1.35386	6	3941	3990.2	-0.783659	0
1.35643	0	4053	3976.31	1.20469	0
1.359	5	4060	3962.5	1.53024	0
1.36157	4	3886	3948.8	-1.00743	0
1.36414	4	3970	3935.14	0.553339	0
1.36671	3	3980	3921.48	0.927628	0
1.36928	2	3950	3907.92	0.669597	0
1.37185	7	3843	3894.43	-0.82969	0
1.37442	4	3851	3881	-0.483462	0
1.37698	3	3906	3867.6	0.614453	0
1.37955	4	3947	3854.28	1.47587	0
1.38212	4	3863	3841.07	0.352791	0
1.38469	4	3781	3827.91	-0.762809	0
1.38726	4	3900	3814.77	1.36475	0
1.38983	3	3773	3801.71	-0.467325	0
1.3924	3	3870	3788.71	1.3068	0
1.39497	2	3828	3775.77	0.844245	0
1.39754	2	3686	3762.88	-1.26624	0
1.40011	5	3734	3750.03	-0.262318	0
1.40267	2	3735	3737.22	-0.0363527	0
1.40524	5	3737	3724.45	0.205354	0
1.40781	6	3742	3711.75	0.49452	0
1.41038	0	3700	3699.13	0.0143448	0
1.41295	3	3636	3686.56	-0.838469	0
1.41552	3	3595	3674.1	-1.31921	0
1.41809	6	3657	3661.67	-0.0772998	0
1.42066	1	3750	3649.24	1.6454	0
1.42323	1	3580	3636.86	-0.950369	0
1.4258	4	3697	3624.59	1.19087	0
1.42836	2	3555	3612.38	-0.962435	0
1.43093	4	3595	3600.16	-0.0861113	0
1.4335	4	3677	3587.99	1.46791	0
1.43607	2	3593	3575.89	0.285397	0
1.43864	4	3625	3563.85	1.01556	0
1.44121	3	3680	3551.9	2.11174	0
1.44378	0	3557	3539.98	0.285323	0
1.44635	3	3580	3528.11	0.867228	0
1.44892	5	3466	3516.31	-0.854502	0
1.45149	3	3552	3504.52	0.796674	0
1.45405	4	3584	3492.75	1.52427	0
1.45662	3	3485	3481.07	0.0665005	0
1.45919	3	3468	3469.49	-0.0252599	0
1.46176	1	3399	3457.95	-1.01108	0
1.46433	3	3458	3446.45	0.196339	0
1.4669	2	3510	3435	1.26584	0
1.46947	2	3489	3423.58	1.10758	0
1.47204	1	3396	3412.18	-0.277693	0
1.47461	0	3373	3400.84	-0.479441	0
1.47718	3	3429	3389.55	0.673665	0
1.47974	2	3395	3378.29	0.286755	0
1.48231	1	3363	3367.05	-0.0697799	0
1.48488	1	3409	3355.85	0.910309	0
1.48745	2	3441	3344.74	1.64106	0
1.49002	3	3359	3333.66	0.437173	0
1.49259	3	3354	3322.61	0.541948	0
1.49516	6	3431	3311.61	2.03824	0
1.49773	4	3246	3300.68	-0.959723	0
1.5003	5	3315	3289.82	0.437406	0
1.50287	1	3345	3279.04	1.14046	0
1.50543	6	3303	3268.35	0.602903	0
1.508	3	3224	3257.71	-0.593773	0
1.51057	5	3298	3247.09	0.886467	0
1.51314	3	3224	3236.5	-0.220186	0
1.51571	2	3280	3225.99	0.943124	0
1.51828	6	3294	3215.52	1.36741	0
1.52085	6	3102	3205.1	-1.85109	0
1.52342	5	3180	3194.68	-0.260391	0
1.52599	0	3272	3184.32	1.53287	0
1.52856	3	3224	3174.06	0.879577	0
1.53112	5	3172	3163.87	0.144346	0
1.53369	5	3208	3153.67	0.959304	0
1.53626	2	3183	3143.43	0.701316	0
1.53883	1	3143	3133.27	0.173543	0
1.5414	2	3140	3123.21	0.29971	0
1.54397	0	3012	3113.17	-1.8435	0
1.54654	3	3088	3103.12	-0.272167	0
1.54911	5	3135	3093.08	0.748611	0
1.55168	2	3186	3083.07	1.82363	0
1.55425	4	3079	3073.08	0.106705	0
1.55681	4	3034	3063.19	-0.52993	0
1.55938	3	3129	3053.37	1.3521	0
1.56195	3	3039	3043.57	-0.0828961	0
1.56452	5	3020	3033.83	-0.251682	0
1.56709	3	3071	3024.14	0.845623	0
1.56966	2	2983	3014.47	-0.576168	0
1.57223	4	2937	3004.85	-1.25203	0
1.5748	4	3013	2995.3	0.322546	0
1.57737	3	2876	2985.75	-2.04642	0
1.57994	2	3013	2976.22	0.669996	0
1.5825	0	2946	2966.77	-0.382586	0
1.58507	2	2998	2957.35	0.742347	0
1.58764	3	3015	2947.96	1.22097	0
1.59021	4	2911	2938.55	-0.510683	0
1.59278	2	2911	2929.16	-0.336515	0
1.59535	2	3004	2919.82	1.5359	0
1.59792	4	2983	2910.56	1.32634	0
1.60049	4	2834	2901.35	-1.26507	0
1.60306	3	2786	2892.14	-2.01094	0
1.60563	3	2927	2882.98	0.813657	0
1.60819	1	2817	2873.89	-1.07186	0
1.61076	0	2941	2864.84	1.40429	0
1.61333	3	2757	2855.82	-1.8821	0
1.6159	4	2849	2846.82	0.0409005	0
1.61847	2	2803	2837.8	-0.657229	0
1.62104	2	2798	2828.8	-0.58227	0
1.62361	3	2880	2819.89	1.12006	0
1.62618	8	2844	2811.04	0.618075	0
1.62875	5	2789	2802.2	-0.249868	0
1.63132	1	2823	2793.38	0.557533	0
1.63388	4	2765	2784.66	-0.373877	0
1.63645	2	2825	2776.05	0.920887	0
1.63902	3	2767	2767.44	-0.00828928	0
1.64159	1	2703	2758.8	-1.07323	0
1.64416	3	2795	2750.19	0.847518	0
1.64673	8	2754	2741.62	0.23595	0
1.6493	5	2747	2733.06	0.266044	0
1.65187	1	2731	2724.51	0.124236	0
1.65444	0	2653	2716.06	-1.2243	0
1.65701	5	2725	2707.73	0.330876	0
1.65957	6	2740	2699.39	0.775886	0
1.66214	1	2704	2690.98	0.250474	0
1.66471	1	2639	2682.59	-0.848503	0
1.66728	3	2662	2674.32	-0.238833	0
1.66985	0	2712	2666.1	0.88142	0
1.67242	5	2612	2657.83	-0.896716	0
1.67499	3	2662	2649.58	0.240811	0
1.67756	2	2623	2641.35	-0.358232	0
1.68013	4	2603	2633.16	-0.591077	0
1.6827	5	2578	2625.05	-0.92657	0
1.68526	1	2535	2616.96	-1.62776	0
1.68783	1	2646	2608.89	0.721497	0
1.6904	4	2687	2600.89	1.66117	0
1.69297	4	2505	2592.92	-1.75672	0
1.69554	2	2543	2584.92	-0.831348	0
1.69811	3	2608	2576.95	0.608007	0
1.70068	2	2587	2569.06	0.352772	0
1.70325	1	2525	2561.2	-0.720362	0
1.70582	1	2510	2553.35	-0.865229	0
1.70839	2	2573	2545.52	0.54168	0
1.71095	3	2575	2537.71	0.734912	0
1.71352	3	2518	2529.89	-0.237005	0
1.71609	4	2481	2522.1	-0.825222	0
1.71866	3	2559	2514.37	0.882301	0
1.72123	1	2488	2506.68	-0.374567	0
1.7238	2	2530	2499.05	0.615342	0
1.72637	6	2529	2491.46	0.746518	0
1.72894	1	2553	2483.87	1.36818	0
1.73151	4	2518	2476.27	0.831543	0
1.73408	1	2447	2468.75	-0.439661	0
1.73664	1	2471	2461.28	0.195537	0
1.73921	1	2433	2453.82	-0.422027	0
1.74178	4	2409	2446.37	-0.761448	0
1.74435	2	2446	2438.92	0.143077	0
1.74692	3	2478	2431.48	0.934619	0
1.74949	2	2406	2424.08	-0.368558	0
1.75206	6	2374	2416.74	-0.877196	0
1.75463	2	2434	2409.43	0.498044	0
1.7572	1	2383	2402.14	-0.392002	0
1.75977	2	2359	2394.9	-0.7392	0
1.76233	5	2399	2387.73	0.230156	0
1.7649	4	2278	2380.53	-2.14821	0
1.76747	1	2388	2373.32	0.30038	0
1.77004	2	2370	2366.17	0.0786192	0
1.77261	3	2406	2359.1	0.956061	0
1.77518	3	2404	2352.04	1.05971	0
1.77775	2	2345	2344.96	0.000872197	0
1.78032	3	2421	2337.9	1.68887	0
1.78289	1	2364	2330.89	0.680904	0
1.78546	5	2303	2323.91	-0.435708	0
1.78802	2	2251	2316.95	-1.38995	0
1.79059	1	2328	2309.99	0.373189	0
1.79316	3	2263	2303.08	-0.842511	0
1.79573	5	2256	2296.22	-0.846773	0
1.7983	3	2300	2289.35	0.222051	0
1.80087	2	2183	2282.49	-2.12927	0
1.80344	3	2289	2275.69	0.278205	0
1.80601	1	2297	2268.95	0.585215	0
1.80858	4	2261	2262.21	-0.0255385	0
1.81115	4	2284	2255.48	0.596696	0
1.81371	2	2245	2248.76	-0.0794026	0
1.81628	2	2261	2242.06	0.39825	0
1.81885	1	2222	2235.43	-0.284875	0
1.82142	2	2302	2228.82	1.5252	0
1.82399	3	2238	2222.21	0.333785	0
1.82656	3	2205	2215.6	-0.225634	0
1.82913	2	2250	2208.99	0.864541	0
1.8317	3	2252	2202.43	1.04463	0
1.83427	2	2158	2195.91	-0.816085	0
1.83684	6	2236	2189.42	0.985136	0
