# Supplementary material for: Direct energy transfer from photosystem II to photosystem I confers winter sustainability in Scots Pine
Source: Nat Commun. 2020 Dec 15;11:6388. doi: 10.1038/s41467-020-20137-9 (PMC7738668; doi:10.1038/s41467-020-20137-9)
Supplement: Supplementary file 3 — Source Data [file 41467_2020_20137_MOESM3_ESM.zip › Source data file_Bag et al., 2020/Source data file/time resolved fluoresence data/Time resolved decay/Pine_summer_quench/Decays_Pine_summer_quench_spillover_11.txt]

Time	IRF	Exp. data	Th. data	Residuals	Aurocorr
0	59218	21388	21227.3	1.09912	0.286528
0.002569	60101	23557	23462	0.618758	0.286929
0.005138	59931	25926	25766.6	0.989775	0.286595
0.007707	59038	28060	28119.4	-0.354745	0.264103
0.010276	57442	30458	30507.3	-0.282624	0.255077
0.012845	55659	33018	32915.4	0.564714	0.230248
0.015414	54300	35392	35313.7	0.416336	0.259207
0.017983	51212	37415	37673.9	-1.33856	0.262531
0.020552	49247	40131	39974.2	0.782918	0.282452
0.023121	45860	41494	42206.9	-3.49973	0.261129
0.02569	42832	43752	44349.6	-2.85689	0.219377
0.028259	39553	46156	46385.2	-1.06666	0.226401
0.030828	36051	48359	48302.8	0.255453	0.297007
0.033397	32659	50381	50082.7	1.32883	0.225918
0.035966	29365	51643	51719.2	-0.335223	0.27862
0.038535	25820	53180	53201.8	-0.0945361	0.237713
0.041104	22701	54576	54524.8	0.21906	0.182643
0.043673	19483	55999	55687.8	1.3152	0.182247
0.046242	16839	56527	56687.5	-0.6751	0.202005
0.048811	14158	57140	57525	-1.61069	0.188505
0.05138	12001	58599	58204.8	1.62847	0.260798
0.053949	10077	58990	58734.1	1.05365	0.192992
0.056518	8332	59222	59122.5	0.40877	0.238413
0.059087	7023	59189	59379.9	-0.784677	0.157552
0.061656	5845	60004	59520.2	1.97517	0.222395
0.064225	4676	60012	59554.1	1.8691	0.146708
0.066794	3958	59790	59494.9	1.20696	0.186123
0.069363	3264	59540	59355.5	0.756106	0.141387
0.071932	2838	59191	59143.9	0.193537	0.169167
0.074501	2290	58916	58870.9	0.185829	0.13603
0.07707	1924	58451	58547.8	-0.400584	0.13355
0.079639	1735	58186	58183.7	0.00960297	0.170439
0.082208	1480	58337	57785.1	2.28494	0.184647
0.084777	1263	57774	57357	1.73493	0.162532
0.087346	1107	57477	56907.2	2.37682	0.178857
0.089915	966	56049	56440.7	-1.65454	0.116797
0.092484	905	55850	55960.2	-0.466269	0.155845
0.095053	849	55402	55469.1	-0.285016	0.141595
0.097622	803	54717	54970.4	-1.0833	0.15995
0.100191	740	54316	54467.1	-0.648276	0.137546
0.10276	729	53960	53961.8	-0.00781946	0.138725
0.105329	714	53274	53456.2	-0.7893	0.127162
0.107898	667	52693	52951.2	-1.12477	0.126072
0.110467	679	52142	52448.1	-1.3405	0.162893
0.113036	613	51896	51948.2	-0.229224	0.187316
0.115605	628	51634	51451.8	0.801944	0.186642
0.118174	626	51085	50959.4	0.555555	0.207823
0.120743	641	50338	50471.4	-0.594361	0.129399
0.123312	554	50389	49987.7	1.78754	0.12591
0.125881	628	49613	49509.6	0.464264	0.09241
0.12845	545	48791	49037.1	-1.11426	0.146314
0.131019	591	48112	48569.5	-2.08565	0.137056
0.133588	616	48234	48107.2	0.577394	0.165137
0.136157	608	47099	47650.5	-2.5411	0.143983
0.138726	598	47340	47199	0.648188	0.0982086
0.141295	590	46695	46754	-0.272889	0.0957674
0.143864	622	45972	46315	-1.59981	0.130693
0.146433	622	45745	45881.6	-0.638754	0.115017
0.149002	662	45266	45453.7	-0.882035	0.16498
0.151571	670	44998	45031.6	-0.158255	0.171998
0.15414	665	44358	44615.5	-1.2226	0.146128
0.156709	703	43835	44205.5	-1.76972	0.130514
0.159278	707	43463	43801.7	-1.62485	0.107456
0.161847	763	43279	43403.6	-0.598961	0.0932265
0.164416	811	43289	43011.3	1.33461	0.108238
0.166985	814	42460	42625	-0.800763	0.078656
0.169554	853	42226	42244.8	-0.0917017	0.0954765
0.172123	924	41734	41871.4	-0.672588	0.117284
0.174692	946	41502	41504.1	-0.0103351	0.0801984
0.177261	908	41067	41142.7	-0.37372	0.0432232
0.17983	990	40826	40788	0.187855	0.100957
0.182399	1010	40220	40439.9	-1.09644	0.0695572
0.184968	1084	40361	40096.9	1.31461	0.0737637
0.187537	1072	39653	39759.5	-0.534629	0.0496033
0.190106	1095	39372	39428.3	-0.283819	0.0474362
0.192675	1172	39046	39103.4	-0.290437	0.0534656
0.195244	1197	38930	38784.3	0.738539	0.0519621
0.197813	1238	38471	38470.2	0.00390346	0.011206
0.200382	1251	38010	38162.1	-0.780382	0.0335421
0.202951	1245	37877	37860.1	0.0866873	0.0539265
0.20552	1280	37763	37563.7	1.02549	0.066219
0.208089	1274	37074	37272.6	-1.03167	0.0770033
0.210658	1348	36957	36986.2	-0.151888	0.0866374
0.213227	1348	36446	36704.4	-1.3536	0.0331984
0.215796	1443	36524	36427.2	0.506389	0.0445995
0.218365	1322	36161	36155	0.0316961	0.0339807
0.220934	1407	36058	35887.8	0.896286	-0.0434068
0.223503	1394	35697	35625.9	0.376408	-0.0123435
0.226072	1393	35229	35367.8	-0.739444	0.0310764
0.228641	1477	35072	35113	-0.218887	-0.0106273
0.23121	1393	34649	34862.7	-1.14794	0.017896
0.233779	1393	34730	34615.9	0.612432	-0.0242066
0.236348	1413	34413	34373.5	0.212803	-0.0243298
0.238917	1442	34110	34134.8	-0.134051	-0.0259386
0.241486	1434	33879	33898.3	-0.104839	0.0085769
0.244055	1412	33658	33665.1	-0.0388791	-0.0122502
0.246624	1324	33371	33435.7	-0.354065	0.00902406
0.249193	1319	32976	33209.6	-1.28657	0.00648135
0.251762	1359	32880	32986.3	-0.585996	-0.0717375
0.254331	1339	32295	32764.4	-2.61192	-0.0701811
0.2569	1234	32366	32543.9	-0.988789	-0.0751383
0.259469	1201	32306	32326.2	-0.112468	-0.0478
0.262038	1212	31960	32111.3	-0.846567	-0.0105507
0.264607	1153	31893	31897.5	-0.0250776	0.00581245
0.267176	1164	31708	31684.1	0.134298	-0.0387187
0.269745	1088	31476	31472.4	0.0203993	-0.0582782
0.272314	1106	31250	31262.2	-0.0689319	-0.0753014
0.274883	1066	31010	31053.4	-0.24658	-0.123307
0.277452	1066	30981	30845.9	0.767594	-0.0808121
0.280021	1102	30657	30639.6	0.099457	-0.0816781
0.28259	952	30529	30435	0.538233	-0.103377
0.285159	1059	30149	30231.8	-0.477149	-0.0629169
0.287728	1030	29756	30031.1	-1.59507	-0.0842153
0.290297	918	29790	29831.2	-0.238927	-0.0884861
0.292866	970	29287	29632.6	-2.01968	-0.113053
0.295435	972	29677	29436.9	1.39355	-0.119096
0.298004	935	29353	29241.7	0.649707	-0.0587738
0.300573	927	29095	29047.5	0.278646	-0.104456
0.303142	908	28930	28855.8	0.436527	-0.0724602
0.305711	883	28470	28665.7	-1.15965	-0.117158
0.30828	907	28147	28477	-1.96682	-0.118719
0.310849	887	28255	28289.8	-0.207278	-0.116991
0.313418	916	28056	28104.1	-0.286953	-0.125947
0.315987	940	27980	27920.1	0.358031	-0.111345
0.318556	884	27715	27738.1	-0.139024	-0.151042
0.321125	987	27123	27558.3	-2.64289	-0.0687377
0.323694	968	27410	27381	0.174928	-0.10546
0.326263	907	27296	27205.6	0.547215	-0.155967
0.328832	922	27085	27032.7	0.317686	-0.140623
0.331401	965	27148	26863	1.72952	-0.199118
0.33397	985	26446	26694.6	-1.52879	-0.158731
0.336539	973	26699	26527.5	1.04931	-0.190961
0.339108	985	26128	26363.1	-1.45417	-0.184433
0.341677	979	26166	26201.4	-0.218714	-0.168514
0.344246	998	25967	26041.9	-0.464929	-0.0988868
0.346815	1002	26120	25884.5	1.4573	-0.151637
0.349384	1064	25929	25729.1	1.24161	-0.173105
0.351953	1015	25620	25575.7	0.276479	-0.101595
0.354522	1055	25482	25424.6	0.359374	-0.185945
0.357091	1070	25393	25276.2	0.732717	-0.149718
0.35966	1073	25250	25130	0.754897	-0.12726
0.362229	1000	24877	24985.6	-0.688825	-0.157516
0.364798	1110	25078	24843.8	1.47916	-0.188176
0.367367	1107	24583	24704	-0.77161	-0.158114
0.369936	1154	24535	24565.2	-0.192711	-0.178201
0.372505	1174	24640	24428.4	1.34801	-0.161294
0.375074	1124	24485	24294.7	1.21623	-0.175753
0.377643	1177	24258	24163.4	0.607156	-0.164221
0.380212	1206	24285	24034.9	1.60505	-0.19712
0.382781	1154	23974	23907.9	0.427155	-0.13944
0.38535	1194	24164	23782.5	2.4539	-0.187451
0.387919	1208	24047	23659.9	2.4964	-0.177936
0.390488	1247	23595	23538.7	0.366488	-0.117527
0.393057	1304	23507	23418.9	0.574486	-0.189943
0.395626	1291	23454	23301.3	0.997063	-0.162824
0.398195	1284	23176	23185.9	-0.0653408	-0.153069
0.400764	1273	23087	23073.4	0.0894141	-0.165586
0.403333	1334	23174	22963.2	1.38482	-0.15868
0.405902	1339	22985	22854.4	0.861545	-0.174006
0.408471	1359	22791	22746.8	0.292503	-0.17466
0.41104	1372	22939	22641.3	1.96563	-0.159004
0.413609	1328	22796	22538	1.70854	-0.0806641
0.416178	1292	22531	22436.6	0.628786	-0.117511
0.418747	1303	22489	22337	1.01331	-0.113707
0.421316	1334	22371	22238.5	0.886007	-0.113847
0.423885	1300	22186	22140.1	0.308042	-0.175424
0.426454	1319	22218	22042.4	1.17803	-0.155113
0.429023	1236	22300	21946.2	2.3695	-0.165549
0.431592	1264	22053	21851	1.36055	-0.185795
0.434161	1219	21985	21756.5	1.54081	-0.115893
0.43673	1180	21423	21662.3	-1.63479	-0.198097
0.439299	1132	21494	21568.1	-0.505186	-0.167007
0.441868	1050	21400	21474.3	-0.508043	-0.140611
0.444437	1074	21571	21380.2	1.29904	-0.196856
0.447006	964	21445	21285.5	1.08917	-0.259114
0.449575	1005	21186	21189.6	-0.0245291	-0.176158
0.452144	876	20987	21093.1	-0.732249	-0.198922
0.454713	844	21182	20995.8	1.27932	-0.162743
0.457282	801	20766	20897.8	-0.914784	-0.184343
0.459851	766	20578	20799	-1.54033	-0.18204
0.46242	700	20631	20698.2	-0.467902	-0.160013
0.464989	738	20765	20596.5	1.16965	-0.165855
0.467558	627	20331	20493.7	-1.1414	-0.19222
0.470127	578	20555	20389.9	1.15182	-0.151724
0.472696	501	20317	20285.6	0.220035	-0.118318
0.475265	489	20276	20180.7	0.669139	-0.167472
0.477834	427	20382	20073.9	2.15774	-0.212577
0.480403	413	19967	19965.6	0.0101039	-0.189066
0.482972	338	20143	19856	2.02217	-0.257735
0.485541	306	19867	19745.5	0.861895	-0.256668
0.48811	319	19458	19634.1	-1.26267	-0.238535
0.490679	288	19441	19521.8	-0.579168	-0.193253
0.493248	273	19278	19408.2	-0.93742	-0.231991
0.495817	260	19335	19294.4	0.291879	-0.140251
0.498386	228	19299	19180.8	0.851007	-0.24707
0.500955	209	19188	19067	0.873459	-0.229389
0.503524	195	18905	18953.4	-0.351716	-0.175765
0.506093	208	19074	18839.7	1.6965	-0.146431
0.508662	188	19052	18726	2.36213	-0.2064
0.511231	163	18552	18612.4	-0.443249	-0.231536
0.5138	171	18461	18499.4	-0.282566	-0.202099
0.516369	166	18673	18387.1	2.09251	-0.185634
0.518938	173	18119	18275	-1.15858	-0.229857
0.521507	159	18249	18163.4	0.633943	-0.222647
0.524076	175	18108	18052.6	0.411697	-0.159623
0.526645	178	18060	17942.7	0.87268	-0.157193
0.529214	180	17917	17833.7	0.622528	-0.194203
0.531783	162	17549	17725.6	-1.33281	-0.158004
0.534352	159	17733	17618.6	0.858748	-0.168338
0.536921	172	17721	17512.8	1.56399	-0.146088
0.53949	173	17451	17407.8	0.32728	-0.195723
0.542059	169	17358	17303.4	0.414241	-0.190947
0.544628	161	17488	17200.1	2.17688	-0.165525
0.547197	163	17288	17098	1.44528	-0.181497
0.549766	207	17051	16996.8	0.415336	-0.164829
0.552335	163	16742	16896.4	-1.19308	-0.101002
0.554904	169	16646	16796.8	-1.16917	-0.129538
0.557473	183	16994	16698.8	2.26447	-0.178047
0.560042	169	16572	16601.8	-0.231525	-0.12825
0.562611	170	16671	16505.3	1.28332	-0.128207
0.56518	161	16408	16409.9	-0.0148969	-0.197906
0.567749	179	16454	16315.4	1.08015	-0.143408
0.570318	153	16007	16221.7	-1.69711	-0.107459
0.572887	159	16050	16128.7	-0.621588	-0.13616
0.575456	169	15823	16036.7	-1.69902	-0.135135
0.578025	155	16010	15945.5	0.510121	-0.151401
0.580594	154	15883	15854.8	0.224087	-0.173261
0.583163	163	15826	15765	0.484627	-0.124306
0.585732	155	15593	15676.1	-0.665393	-0.160984
0.588301	154	15725	15587.8	1.09446	-0.0782104
0.59087	143	15834	15500.3	2.6521	-0.102115
0.593439	129	15762	15413.6	2.77502	-0.121389
0.596008	150	15547	15327.6	1.75965	-0.14661
0.598577	137	15311	15242.2	0.556219	-0.139809
0.601146	152	15402	15157.2	1.97281	-0.103105
0.603715	143	14983	15072.9	-0.734442	-0.185888
0.606284	133	14965	14989.5	-0.1999	-0.0243674
0.608853	117	14813	14906.8	-0.770362	-0.0950332
0.611422	113	15034	14824.9	1.70561	-0.110697
0.613991	125	15043	14743.5	2.44215	-0.115453
0.61656	116	14571	14662.4	-0.757284	-0.0993542
0.619129	144	14646	14581.7	0.531167	-0.114477
0.621698	107	14509	14501.7	0.0604974	-0.0569592
0.624267	118	14536	14422.4	0.942216	-0.0914952
0.626836	104	14331	14344	-0.108365	-0.0830812
0.629405	113	14360	14266.1	0.783201	-0.136332
0.631974	118	14272	14188.6	0.69777	-0.0851609
0.634543	104	14148	14111.7	0.30523	-0.087595
0.637112	108	14105	14035.3	0.586919	-0.130004
0.639681	105	14048	13959.7	0.745208	-0.105045
0.64225	119	13576	13884.6	-2.64852	-0.132905
0.644819	93	13713	13810	-0.828342	-0.0425166
0.647388	113	13707	13736	-0.247842	-0.0935128
0.649957	127	13708	13662.8	0.386317	-0.147245
0.652526	99	13724	13590	1.14371	-0.0781714
0.655095	104	13566	13517.8	0.414057	-0.0814316
0.657664	95	13418	13446.5	-0.246366	-0.106151
0.660233	97	13497	13375.8	1.04317	-0.0746055
0.662802	93	13224	13305.4	-0.707644	-0.102792
0.665371	123	13300	13235.4	0.559862	-0.082462
0.66794	96	13090	13165.9	-0.663782	0.0323477
0.670509	92	13232	13097	1.17383	-0.0390044
0.673078	88	13157	13028.9	1.11714	-0.0800789
0.675647	84	13061	12961.4	0.871504	-0.0481303
0.678216	82	12897	12894.1	0.0252557	-0.0711527
0.680785	96	12961	12827.3	1.17481	-0.0638471
0.683354	87	12661	12760.8	-0.886639	-0.0296494
0.685923	87	12592	12694.7	-0.915156	-0.00922474
0.688492	70	12701	12629.3	0.636627	-0.0468514
0.691061	67	12657	12564.4	0.82304	-0.04535
0.69363	66	12514	12500	0.125438	-0.075684
0.696199	83	12423	12435.8	-0.114944	-0.0888766
0.698768	72	12437	12371.9	0.584136	-0.0557213
0.701337	79	12316	12308.3	0.0695876	-0.0648176
0.703906	67	12288	12245.3	0.384868	-0.0554089
0.706475	66	12177	12183	-0.0541426	-0.00424975
0.709044	69	12027	12121.1	-0.85766	-0.0878898
0.711613	45	11933	12059.6	-1.15859	-0.0742833
0.714182	77	11984	11998.4	-0.131277	-0.0308066
0.716751	54	11887	11937.6	-0.464431	-0.0804772
0.71932	68	11835	11877.1	-0.387012	-0.027718
0.721889	58	11730	11817.1	-0.803836	-0.00730477
0.724458	59	11713	11757.6	-0.411995	0.00244087
0.727027	65	11666	11698.5	-0.300575	-0.0574737
0.729596	62	11795	11639.8	1.42874	-0.0314078
0.732165	59	11658	11581.5	0.708145	-0.0110523
0.734734	57	11450	11523.8	-0.689323	-0.0528056
0.737303	57	11475	11466.5	0.0796045	-0.0159419
0.739872	70	11525	11409.6	1.07533	-0.0195762
0.742441	59	11188	11353	-1.56004	0.019492
0.74501	56	11277	11296.9	-0.187012	-0.0279387
0.747579	46	11334	11241.3	0.870879	-0.074862
0.750148	42	11144	11186.2	-0.399662	-0.019472
0.752717	53	11290	11131.4	1.49307	-0.0200356
0.755286	55	11093	11076.7	0.154315	-0.0320107
0.757855	52	11060	11022.3	0.358184	-0.0400009
0.760424	53	10982	10968.3	0.130267	0.0125133
0.762993	42	10895	10914.9	-0.190795	0.0548087
0.765562	50	10969	10861.9	1.02272	0.0141259
0.768131	54	10817	10809.2	0.0746848	-0.000606846
0.7707	56	10813	10756.8	0.54002	0.0587985
0.773269	44	10681	10704.8	-0.230144	0.017617
0.775838	49	10695	10653.2	0.403773	0.0860376
0.778407	57	10549	10602.2	-0.517745	0.046774
0.780976	51	10551	10551.4	-0.00378387	0.0908907
0.783545	61	10467	10500.9	-0.331145	0.0608293
0.786114	52	10716	10450.9	2.56106	0.0915262
0.788683	40	10336	10401.3	-0.642412	0.0148774
0.791252	56	10465	10352.2	1.10296	-0.0224455
0.793821	39	10336	10303.4	0.320442	0.03175
0.79639	41	10190	10254.8	-0.641832	0.0160115
0.798959	39	10066	10206.5	-1.40051	0.0394466
0.801528	43	10112	10158.6	-0.463078	0.0921149
0.804097	53	10097	10110.8	-0.136955	0.0350512
0.806666	50	10137	10063.3	0.73247	0.0333549
0.809235	47	10060	10016.1	0.437858	0.0708807
0.811804	40	9820	9969.41	-1.50776	0.0987891
0.814373	44	9855	9923.19	-0.686912	0.00898059
0.816942	34	9838	9877.25	-0.395768	0.0984336
0.819511	37	9894	9831.52	0.628094	0.105732
0.82208	29	9897	9786.06	1.11519	0.0638035
0.824649	35	9604	9740.82	-1.39612	0.125611
0.827218	25	9764	9695.78	0.690412	0.108047
0.829787	30	9757	9650.96	1.07356	0.0234191
0.832356	36	9588	9606.38	-0.187696	0.134363
0.834925	41	9486	9562.03	-0.78065	0.0693899
0.837494	37	9631	9517.9	1.15249	0.133086
0.840063	34	9501	9474.17	0.275216	0.143367
0.842632	36	9386	9430.9	-0.463437	0.100912
0.845201	39	9385	9387.96	-0.0306045	0.0533838
0.84777	27	9380	9345.26	0.35869	0.19631
0.850339	32	9274	9302.84	-0.299444	0.138426
0.852908	29	9292	9260.76	0.324045	0.120304
0.855477	30	9179	9218.88	-0.416272	0.0798474
0.858046	29	9118	9177.18	-0.619759	0.125426
0.860615	22	9075	9135.76	-0.637843	0.0762079
0.863184	27	9008	9094.59	-0.912342	0.134202
0.865753	27	9064	9053.68	0.10838	0.063796
0.868322	25	9013	9012.94	0.000627473	0.0544868
0.870891	35	8912	8972.42	-0.640019	0.153342
0.87346	27	8825	8932.21	-1.14126	0.154992
0.876029	11	8803	8892.25	-0.951256	0.158346
0.878598	26	8864	8852.65	0.120591	0.129716
0.881167	25	8735	8813.35	-0.83828	0.214712
0.883736	21	8699	8774.02	-0.804382	0.14379
0.886305	30	8672	8734.89	-0.675346	0.140536
0.888874	24	8608	8696.16	-0.950256	0.14722
0.891443	23	8622	8657.65	-0.383916	0.179222
0.894012	28	8567	8619.44	-0.566557	0.19648
0.896581	24	8572	8581.53	-0.102956	0.161532
0.89915	16	8419	8543.8	-1.36015	0.124925
0.901719	31	8605	8506.36	1.06338	0.0581432
0.904288	25	8432	8469.18	-0.404893	0.154962
0.906857	21	8368	8432.1	-0.700763	0.0755213
0.909426	22	8364	8395.33	-0.342542	0.142076
0.911995	19	8199	8358.91	-1.76604	0.170198
0.914564	18	8210	8322.63	-1.24304	0.175356
0.917133	13	8273	8286.53	-0.148778	0.0662173
0.919702	19	8155	8250.63	-1.05897	0
0.922271	20	7987	8214.89	-2.55	0
0.92484	10	8276	8179.29	1.06305	0
0.927409	13	8062	8143.9	-0.912152	0
0.929978	15	7957	8108.81	-1.70183	0
0.932547	22	7863	8073.83	-2.3776	0
0.935116	16	8066	8038.96	0.30105	0
0.937685	20	7871	8004.35	-1.50308	0
0.940254	13	7897	7970.06	-0.822195	0
0.942823	17	7788	7936.03	-1.67738	0
0.945392	14	7854	7902.19	-0.543765	0
0.947961	14	7844	7868.53	-0.277009	0
0.95053	19	7864	7835.04	0.32652	0
0.953099	9	7748	7801.77	-0.610865	0
0.955668	15	7664	7768.66	-1.19556	0
0.958237	16	7793	7735.82	0.647778	0
0.960806	10	7653	7703.12	-0.572906	0
0.963375	17	7591	7670.56	-0.913185	0
0.965944	21	7673	7638.28	0.396364	0
0.968513	16	7517	7606.15	-1.02822	0
0.971082	15	7542	7574.22	-0.370953	0
0.973651	18	7507	7542.62	-0.411091	0
0.97622	16	7500	7511.23	-0.129695	0
0.978789	14	7447	7479.98	-0.382139	0
0.981358	12	7424	7448.93	-0.289378	0
0.983927	14	7354	7418.1	-0.747453	0
0.986496	14	7327	7387.4	-0.705675	0
0.989065	12	7218	7356.84	-1.63421	0
0.991634	10	7149	7326.45	-2.09868	0
0.994203	13	7145	7296.25	-1.7894	0
0.996772	11	7362	7266.22	1.11633	0
0.999341	9	7185	7236.3	-0.605234	0
1.00191	11	7235	7206.56	0.33431	0
1.00448	11	7210	7177.01	0.388524	0
1.00705	9	7056	7147.58	-1.09023	0
1.00962	15	7043	7118.31	-0.89737	0
1.01219	7	7038	7089.23	-0.610678	0
1.01476	10	6967	7060.3	-1.11781	0
1.01732	8	7064	7031.58	0.385675	0
1.01989	12	6863	7003.02	-1.6902	0
1.02246	8	6858	6974.56	-1.4075	0
1.02503	15	6857	6946.27	-1.078	0
1.0276	12	6880	6918.16	-0.46002	0
1.03017	16	6694	6890.22	-2.39824	0
1.03274	14	6777	6862.48	-1.03832	0
1.03531	7	6710	6834.96	-1.52551	0
1.03788	7	6633	6807.63	-2.14425	0
1.04045	10	6596	6780.5	-2.27178	0
1.04301	7	6646	6753.43	-1.31783	0
1.04558	7	6601	6726.42	-1.54364	0
1.04815	9	6500	6699.57	-2.47531	0
1.05072	11	6579	6672.86	-1.15723	0
1.05329	11	6632	6646.27	-0.175222	0
1.05586	12	6520	6619.84	-1.23647	0
1.05843	8	6439	6593.61	-1.92676	0
1.061	14	6518	6567.56	-0.61391	0
1.06357	2	6381	6541.69	-2.01156	0
1.06614	5	6465	6515.93	-0.633413	0
1.0687	6	6364	6490.34	-1.58369	0
1.07127	12	6419	6464.82	-0.571954	0
1.07384	4	6338	6439.33	-1.27274	0
1.07641	4	6205	6413.99	-2.65312	0
1.07898	11	6325	6388.88	-0.803188	0
1.08155	7	6286	6363.89	-0.982422	0
1.08412	11	6187	6338.94	-1.9317	0
1.08669	7	6179	6314.2	-1.71996	0
1.08926	5	6245	6289.64	-0.564921	0
1.09183	10	6128	6265.23	-1.75305	0
1.09439	11	6170	6240.96	-0.903412	0
1.09696	8	6060	6216.76	-2.01369	0
1.09953	4	6149	6192.71	-0.557446	0
1.1021	15	6079	6168.88	-1.15276	0
1.10467	8	6034	6145.17	-1.4311	0
1.10724	0	5967	6121.5	-2.00013	0
1.10981	5	6107	6098.04	0.114661	0
1.11238	8	5948	6074.77	-1.64369	0
1.11495	4	5956	6051.45	-1.23677	0
1.11752	5	6113	6028.19	1.08477	0
1.12008	5	5909	6005.13	-1.25053	0
1.12265	7	5865	5982.19	-1.5302	0
1.12522	6	5857	5959.33	-1.3371	0
1.12779	5	5858	5936.6	-1.02693	0
1.13036	4	5874	5914.01	-0.522066	0
1.13293	4	5725	5891.56	-2.20135	0
1.1355	6	5858	5869.21	-0.146476	0
1.13807	7	5688	5846.95	-2.10757	0
1.14064	5	5643	5824.79	-2.42001	0
1.14321	5	5697	5802.77	-1.4013	0
1.14577	4	5661	5780.9	-1.5936	0
1.14834	4	5571	5759.15	-2.52076	0
1.15091	4	5708	5737.48	-0.390256	0
1.15348	9	5812	5715.92	1.26029	0
1.15605	12	5659	5694.45	-0.47128	0
1.15862	8	5577	5673.09	-1.28676	0
1.16119	6	5525	5651.91	-1.70738	0
1.16376	9	5504	5630.95	-1.71117	0
1.16633	9	5571	5610.12	-0.524058	0
1.1689	5	5471	5589.33	-1.59977	0
1.17146	4	5570	5568.66	0.0179657	0
1.17403	4	5471	5548.14	-1.04288	0
1.1766	3	5484	5527.68	-0.589855	0
1.17917	5	5332	5507.26	-2.40016	0
1.18174	4	5393	5486.92	-1.27889	0
1.18431	11	5522	5466.66	0.74478	0
1.18688	5	5279	5446.5	-2.30532	0
1.18945	8	5386	5426.45	-0.551192	0
1.19202	4	5410	5406.58	0.0464829	0
1.19459	2	5343	5386.84	-0.599792	0
1.19715	6	5342	5367.17	-0.344434	0
1.19972	5	5365	5347.59	0.23764	0
1.20229	2	5272	5328.04	-0.77175	0
1.20486	7	5229	5308.58	-1.10057	0
1.20743	6	5302	5289.27	0.174894	0
1.21	5	5176	5270	-1.30654	0
1.21257	3	5243	5250.84	-0.108313	0
1.21514	5	5242	5231.84	0.140391	0
1.21771	6	5142	5212.91	-0.98885	0
1.22028	5	5197	5194.04	0.0410794	0
1.22284	9	5227	5175.26	0.715693	0
1.22541	5	5088	5156.6	-0.961767	0
1.22798	5	5302	5138.05	2.2516	0
1.23055	6	5068	5119.63	-0.725214	0
1.23312	1	5067	5101.31	-0.481985	0
1.23569	6	5117	5083.04	0.474785	0
1.23826	4	5111	5064.86	0.645389	0
1.24083	2	5059	5046.72	0.172585	0
1.2434	4	4988	5028.67	-0.575789	0
1.24597	0	5052	5010.73	0.580676	0
1.24853	2	4911	4992.83	-1.16768	0
1.2511	8	5016	4975.01	0.578806	0
1.25367	1	5060	4957.24	1.44458	0
1.25624	4	4995	4939.53	0.784867	0
1.25881	3	5018	4921.99	1.35534	0
1.26138	3	4914	4904.54	0.134936	0
1.26395	5	4868	4887.13	-0.274146	0
1.26652	6	4959	4869.82	1.26644	0
1.26909	3	4945	4852.58	1.31426	0
1.27166	4	4874	4835.45	0.552178	0
1.27422	6	4852	4818.45	0.481718	0
1.27679	9	4851	4801.51	0.710593	0
1.27936	3	4910	4784.63	1.7892	0
1.28193	2	4791	4767.87	0.334228	0
1.2845	6	4764	4751.25	0.184696	0
1.28707	6	4784	4734.7	0.712806	0
1.28964	5	4683	4718.14	-0.513444	0
1.29221	4	4686	4701.68	-0.229003	0
1.29478	7	4823	4685.35	1.98213	0
1.29735	6	4601	4669.09	-1.0038	0
1.29991	1	4641	4652.89	-0.174477	0
1.30248	2	4566	4636.78	-1.04751	0
1.30505	2	4659	4620.78	0.559904	0
1.30762	5	4550	4604.79	-0.812262	0
1.31019	4	4601	4588.81	0.179726	0
1.31276	1	4505	4572.9	-1.01163	0
1.31533	3	4531	4557.09	-0.387657	0
1.3179	4	4565	4541.39	0.349455	0
1.32047	5	4565	4525.71	0.581488	0
1.32304	1	4571	4510.09	0.900973	0
1.3256	2	4605	4494.56	1.62739	0
1.32817	4	4476	4479.14	-0.0469941	0
1.33074	5	4382	4463.76	-1.23516	0
1.33331	2	4310	4448.41	-2.10831	0
1.33588	4	4367	4433.16	-1.00116	0
1.33845	4	4372	4418.02	-0.695966	0
1.34102	2	4333	4402.93	-1.06235	0
1.34359	2	4397	4387.9	0.137273	0
1.34616	5	4431	4372.96	0.871957	0
1.34873	3	4238	4358.06	-1.84432	0
1.35129	6	4274	4343.21	-1.05869	0
1.35386	6	4394	4328.46	0.988735	0
1.35643	0	4354	4313.79	0.60936	0
1.359	5	4347	4299.21	0.724885	0
1.36157	4	4332	4284.73	0.718171	0
1.36414	4	4309	4270.26	0.590173	0
1.36671	3	4247	4255.83	-0.135488	0
1.36928	2	4225	4241.51	-0.254011	0
1.37185	7	4305	4227.25	1.18499	0
1.37442	4	4323	4213.04	1.6724	0
1.37698	3	4232	4198.87	0.509284	0
1.37955	4	4140	4184.8	-0.696336	0
1.38212	4	4278	4170.84	1.63844	0
1.38469	4	4082	4156.89	-1.17212	0
1.38726	4	4135	4143	-0.124348	0
1.38983	3	4164	4129.18	0.539644	0
1.3924	3	4223	4115.42	1.65545	0
1.39497	2	4227	4101.73	1.92683	0
1.39754	2	4231	4088.08	2.1972	0
1.40011	5	4195	4074.48	1.86079	0
1.40267	2	4010	4060.92	-0.804114	0
1.40524	5	4060	4047.4	0.197682	0
1.40781	6	4165	4033.98	2.03019	0
1.41038	0	4137	4020.62	1.80947	0
1.41295	3	4188	4007.31	2.79203	0
1.41552	3	4155	3994.12	2.49582	0
1.41809	6	4057	3980.94	1.19421	0
1.42066	1	4090	3967.76	1.91137	0
1.42323	1	4007	3954.67	0.826623	0
1.4258	4	4028	3941.68	1.36007	0
1.42836	2	4027	3928.73	1.54859	0
1.43093	4	4017	3915.77	1.59724	0
1.4335	4	3933	3902.89	0.480187	0
1.43607	2	3924	3890.07	0.541576	0
1.43864	4	4146	3877.32	4.17273	0
1.44121	3	4000	3864.65	2.14013	0
1.44378	0	4033	3852.01	2.84999	0
1.44635	3	3841	3839.42	0.0254439	0
1.44892	5	3869	3826.9	0.676781	0
1.45149	3	3917	3814.39	1.63951	0
1.45405	4	3787	3801.92	-0.242448	0
1.45662	3	3852	3789.56	1.00602	0
1.45919	3	3771	3777.27	-0.102052	0
1.46176	1	3900	3765.02	2.16148	0
1.46433	3	3714	3752.82	-0.636966	0
1.4669	2	3716	3740.66	-0.404545	0
1.46947	2	3884	3728.53	2.49467	0
1.47204	1	3830	3716.44	1.83496	0
1.47461	0	3845	3704.41	2.26726	0
1.47718	3	3754	3692.42	1.00504	0
1.47974	2	3708	3680.46	0.452191	0
1.48231	1	3741	3668.53	1.18487	0
1.48488	1	3613	3656.66	-0.726347	0
1.48745	2	3661	3644.87	0.266659	0
1.49002	3	3650	3633.1	0.279733	0
1.49259	3	3662	3621.37	0.671448	0
1.49516	6	3530	3609.69	-1.34134	0
1.49773	4	3669	3598.09	1.17059	0
1.5003	5	3704	3586.56	1.92961	0
1.50287	1	3606	3575.12	0.514196	0
1.50543	6	3704	3563.76	2.30435	0
1.508	3	3644	3552.43	1.51687	0
1.51057	5	3553	3541.13	0.199197	0
1.51314	3	3618	3529.87	1.46512	0
1.51571	2	3500	3518.7	-0.316013	0
1.51828	6	3568	3507.56	1.01191	0
1.52085	6	3485	3496.46	-0.194171	0
1.52342	5	3567	3485.38	1.36663	0
1.52599	0	3553	3474.37	1.31911	0
1.52856	3	3540	3463.46	1.28636	0
1.53112	5	3494	3452.6	0.700387	0
1.53369	5	3568	3441.71	2.11426	0
1.53626	2	3556	3430.83	2.09911	0
1.53883	1	3429	3420.04	0.153057	0
1.5414	2	3480	3409.32	1.19808	0
1.54397	0	3420	3398.62	0.365563	0
1.54654	3	3322	3387.91	-1.14351	0
1.54911	5	3405	3377.22	0.47599	0
1.55168	2	3395	3366.57	0.488012	0
1.55425	4	3305	3355.95	-0.886305	0
1.55681	4	3457	3345.44	1.89735	0
1.55938	3	3389	3334.97	0.92803	0
1.56195	3	3416	3324.54	1.56489	0
1.56452	5	3269	3314.17	-0.790001	0
1.56709	3	3359	3303.83	0.951842	0
1.56966	2	3353	3293.53	1.02702	0
1.57223	4	3356	3283.29	1.2551	0
1.5748	4	3208	3273.1	-1.14932	0
1.57737	3	3338	3262.91	1.29971	0
1.57994	2	3254	3252.77	0.0216134	0
1.5825	0	3215	3242.69	-0.488368	0
1.58507	2	3277	3232.65	0.7748	0
1.58764	3	3254	3222.62	0.550187	0
1.59021	4	3182	3212.58	-0.542124	0
1.59278	2	3249	3202.57	0.814483	0
1.59535	2	3153	3192.64	-0.705936	0
1.59792	4	3173	3182.77	-0.173466	0
1.60049	4	3028	3172.94	-2.63389	0
1.60306	3	3230	3163.11	1.17688	0
1.60563	3	3146	3153.35	-0.131095	0
1.60819	1	3141	3143.66	-0.0474388	0
1.61076	0	3134	3134	5.23325e-05	0
1.61333	3	3191	3124.36	1.17968	0
1.6159	4	3112	3114.74	-0.0490511	0
1.61847	2	3133	3105.11	0.498351	0
1.62104	2	3121	3095.53	0.455974	0
1.62361	3	3110	3086.03	0.429759	0
1.62618	8	3138	3076.57	1.09656	0
1.62875	5	3179	3067.13	1.98419	0
1.63132	1	3043	3057.73	-0.266963	0
1.63388	4	3121	3048.44	1.29882	0
1.63645	2	2953	3039.23	-1.58684	0
1.63902	3	3059	3029.99	0.524595	0
1.64159	1	3049	3020.75	0.511562	0
1.64416	3	3112	3011.56	1.80041	0
1.64673	8	2942	3002.39	-1.11347	0
1.6493	5	3078	2993.24	1.52768	0
1.65187	1	2991	2984.13	0.125691	0
1.65444	0	3039	2975.13	1.15865	0
1.65701	5	2994	2966.2	0.508003	0
1.65957	6	2921	2957.24	-0.670514	0
1.66214	1	3008	2948.24	1.08967	0
1.66471	1	2982	2939.3	0.781896	0
1.66728	3	2966	2930.48	0.652242	0
1.66985	0	2888	2921.65	-0.626187	0
1.67242	5	2975	2912.79	1.14053	0
1.67499	3	2823	2903.98	-1.52405	0
1.67756	2	2969	2895.18	1.35479	0
1.68013	4	2920	2886.44	0.621147	0
1.6827	5	2797	2877.76	-1.52711	0
1.68526	1	2936	2869.1	1.23473	0
1.68783	1	2887	2860.47	0.493745	0
1.6904	4	2909	2851.92	1.05837	0
1.69297	4	2861	2843.37	0.329676	0
1.69554	2	2779	2834.79	-1.05839	0
1.69811	3	2828	2826.28	0.0323201	0
1.70068	2	2846	2817.84	0.527868	0
1.70325	1	2684	2809.41	-2.42074	0
1.70582	1	2777	2801	-0.45546	0
1.70839	2	2756	2792.62	-0.697553	0
1.71095	3	2818	2784.24	0.635917	0
1.71352	3	2788	2775.88	0.229597	0
1.71609	4	2729	2767.55	-0.737916	0
1.71866	3	2719	2759.28	-0.772383	0
1.72123	1	2720	2751.05	-0.595339	0
1.7238	2	2696	2742.87	-0.902689	0
1.72637	6	2705	2734.73	-0.571578	0
1.72894	1	2749	2726.58	0.4276	0
1.73151	4	2672	2718.45	-0.898545	0
1.73408	1	2707	2710.4	-0.0653559	0
1.73664	1	2734	2702.38	0.604678	0
1.73921	1	2673	2694.37	-0.41334	0
1.74178	4	2676	2686.38	-0.200744	0
1.74435	2	2665	2678.39	-0.259342	0
1.74692	3	2644	2670.41	-0.513675	0
1.74949	2	2674	2662.5	0.22241	0
1.75206	6	2681	2654.63	0.509255	0
1.75463	2	2537	2646.78	-2.1796	0
1.7572	1	2591	2638.97	-0.942329	0
1.75977	2	2664	2631.21	0.635199	0
1.76233	5	2620	2623.5	-0.0683972	0
1.7649	4	2619	2615.76	0.0633821	0
1.76747	1	2641	2608.03	0.641537	0
1.77004	2	2545	2600.38	-1.09776	0
1.77261	3	2613	2592.79	0.395401	0
1.77518	3	2586	2585.18	0.0160735	0
1.77775	2	2656	2577.57	1.52176	0
1.78032	3	2535	2570.01	-0.695364	0
1.78289	1	2508	2562.49	-1.08803	0
1.78546	5	2585	2554.98	0.590379	0
1.78802	2	2579	2547.5	0.620213	0
1.79059	1	2634	2540.04	1.83082	0
1.79316	3	2447	2532.62	-1.73085	0
1.79573	5	2577	2525.25	1.01949	0
1.7983	3	2562	2517.85	0.872205	0
1.80087	2	2480	2510.49	-0.612259	0
1.80344	3	2478	2503.2	-0.5063	0
1.80601	1	2447	2495.95	-0.989594	0
1.80858	4	2438	2488.69	-1.0267	0
1.81115	4	2523	2481.46	0.827064	0
1.81371	2	2451	2474.23	-0.46927	0
1.81628	2	2439	2467.04	-0.567805	0
1.81885	1	2369	2459.91	-1.86789	0
1.82142	2	2529	2452.8	1.51533	0
1.82399	3	2531	2445.67	1.69603	0
1.82656	3	2488	2438.56	0.991166	0
1.82913	2	2527	2431.47	1.90042	0
1.8317	3	2368	2424.42	-1.15942	0
1.83427	2	2454	2417.41	0.738574	0
1.83684	6	2444	2410.42	0.679223	0
