# Supplementary material for: Direct energy transfer from photosystem II to photosystem I confers winter sustainability in Scots Pine
Source: Nat Commun. 2020 Dec 15;11:6388. doi: 10.1038/s41467-020-20137-9 (PMC7738668; doi:10.1038/s41467-020-20137-9)
Supplement: Supplementary file 3 — Source Data [file 41467_2020_20137_MOESM3_ESM.zip › Source data file_Bag et al., 2020/Source data file/time resolved fluoresence data/Time resolved decay/Pine_summer_quench/Decays_Pine_summer_quench_spillover_13.txt]

Time	IRF	Exp. data	Th. data	Residuals	Aurocorr
0	59218	22843	22671.3	1.13622	-0.0113714
0.002569	60101	25239	24953.1	1.79965	-0.0113873
0.005138	59931	27552	27289.1	1.58366	0.0981012
0.007707	59038	29637	29663.4	-0.153614	-0.0280063
0.010276	57442	32252	32064.1	1.0461	0.0705891
0.012845	55659	34278	34466.2	-1.01676	0.00528203
0.015414	54300	36860	36839.2	0.108221	0.033333
0.017983	51212	39128	39157	-0.146607	-0.0329305
0.020552	49247	41279	41409.7	-0.643177	-0.0280172
0.023121	45860	43887	43580.4	1.46371	0.0145435
0.02569	42832	45519	45649.2	-0.610439	-0.017839
0.028259	39553	46705	47604.8	-4.16376	0.0434944
0.030828	36051	48941	49429.4	-2.20755	-0.131233
0.033397	32659	50764	51112.7	-1.54784	0.0164967
0.035966	29365	52401	52646.6	-1.07297	-0.0408219
0.038535	25820	53717	54023.2	-1.32134	-0.0243867
0.041104	22701	54991	55241.2	-1.06716	-0.00902399
0.043673	19483	56566	56298.5	1.12461	-0.0473629
0.046242	16839	57117	57194.4	-0.323985	-0.0232434
0.048811	14158	57584	57932.3	-1.45145	-0.00215486
0.05138	12001	58476	58518.7	-0.176447	0.0924878
0.053949	10077	59107	58962.7	0.593491	-0.0470557
0.056518	8332	59982	59274	2.89075	0.057648
0.059087	7023	59385	59465.7	-0.331075	-0.093888
0.061656	5845	60019	59549.5	1.91623	0.00203996
0.064225	4676	59893	59537.8	1.45134	0.0276456
0.066794	3958	59424	59444.2	-0.0828456	-0.0183155
0.069363	3264	59275	59277.8	-0.0116483	-0.0161234
0.071932	2838	59207	59047.9	0.653672	0.021263
0.074501	2290	58537	58765.9	-0.945918	-0.0607565
0.07707	1924	58526	58441.5	0.349432	-0.0122387
0.079639	1735	57969	58082.1	-0.469624	0.0209063
0.082208	1480	57688	57692.3	-0.0179713	-0.034577
0.084777	1263	57410	57279	0.546752	-0.0421415
0.087346	1107	56860	56848.3	0.048981	-0.0183744
0.089915	966	56541	56403.3	0.579243	0.0362474
0.092484	905	56010	55946.7	0.267619	0.0111553
0.095053	849	55329	55481.5	-0.648326	-0.0544891
0.097622	803	55371	55010.6	1.53154	0.0169639
0.100191	740	54806	54536.8	1.15	-0.0120354
0.10276	729	54032	54061.9	-0.128692	0.0289762
0.105329	714	54023	53587	1.87569	-0.0027956
0.107898	667	53349	53113.2	1.02103	-0.0147796
0.110467	679	53099	52641.7	1.98462	-0.0950293
0.113036	613	52447	52173.1	1.1962	-0.0222158
0.115605	628	51408	51707.8	-1.32214	-0.0617264
0.118174	626	51097	51246.1	-0.659727	-0.0567366
0.120743	641	50739	50788.2	-0.218296	-0.0182755
0.123312	554	50356	50334.7	0.0949227	-0.0246767
0.125881	628	50227	49886.4	1.51984	-0.021675
0.12845	545	49369	49442.5	-0.330831	0.0644293
0.131019	591	48726	49003.1	-1.25537	-0.0496996
0.133588	616	48634	48568.6	0.296426	0.0823408
0.136157	608	48591	48138.7	2.05185	-0.0361665
0.138726	598	47791	47714.3	0.350954	-0.0376761
0.141295	590	47259	47295.6	-0.168313	0.00216812
0.143864	622	46985	46882	0.474999	0.00722709
0.146433	622	46473	46473.3	-0.00132276	-0.0124881
0.149002	662	46171	46069.6	0.471733	0.0479821
0.151571	670	45448	45671.4	-1.04785	0.00430066
0.15414	665	45303	45278.7	0.114355	0.0184023
0.156709	703	45025	44891.6	0.628488	-0.0536145
0.159278	707	44613	44509.9	0.488166	-0.0578831
0.161847	763	44271	44133.3	0.65422	-0.00298561
0.164416	811	43474	43762.2	-1.38219	-0.0647948
0.166985	814	43165	43396.6	-1.11458	-0.0364469
0.169554	853	42724	43037.1	-1.51459	0.054554
0.172123	924	42740	42683.5	0.273332	-0.0338101
0.174692	946	41734	42335.3	-2.94352	0.00151078
0.177261	908	42041	41993.1	0.233492	-0.000635481
0.17983	990	41479	41657.3	-0.875274	0.0185928
0.182399	1010	41219	41326.5	-0.529608	-0.0444873
0.184968	1084	41009	41000.6	0.0415688	0.0770077
0.187537	1072	40913	40680.2	1.15073	-0.0368404
0.190106	1095	40716	40365.8	1.73545	0.113971
0.192675	1172	40043	40057	-0.0701381	-0.0221204
0.195244	1197	39759	39753	0.0299341	0.0522289
0.197813	1238	39533	39454.2	0.396285	-0.0251075
0.200382	1251	39259	39161.1	0.493992	0.0669388
0.202951	1245	38855	38873.5	-0.0937539	-0.0557762
0.20552	1280	38625	38591	0.173198	0.0206044
0.208089	1274	38056	38312.9	-1.31689	0.00696164
0.210658	1348	38050	38039.1	0.0560112	0.0112154
0.213227	1348	37725	37769.4	-0.228769	0.0289002
0.215796	1443	37462	37504.2	-0.218269	-0.0245628
0.218365	1322	37331	37243.8	0.451535	0.0591693
0.220934	1407	37337	36988.3	1.80438	-0.033909
0.223503	1394	36481	36737	-1.34027	0.0278704
0.226072	1393	36791	36488.6	1.5767	0.0223612
0.228641	1477	36159	36244	-0.446839	-0.0177892
0.23121	1393	35942	36002.8	-0.320851	0.0361161
0.233779	1393	35736	35765.6	-0.156651	-0.0304822
0.236348	1413	35380	35532.2	-0.809179	-0.0384615
0.238917	1442	35162	35301.1	-0.741689	-0.0177357
0.241486	1434	34946	35072.5	-0.67663	0.0806767
0.244055	1412	34605	34847.3	-1.30238	-0.0717834
0.246624	1324	34842	34625.5	1.16009	0.0653931
0.249193	1319	34213	34406.5	-1.0459	-0.0624535
0.251762	1359	34279	34189.1	0.485787	0.0596758
0.254331	1339	33905	33972.6	-0.36688	0.0183467
0.2569	1234	33675	33758.1	-0.452894	0.00496818
0.259469	1201	33139	33546.6	-2.2388	-0.0794614
0.262038	1212	33245	33336.5	-0.501789	-0.0231356
0.264607	1153	32699	33126.6	-2.3647	-0.0295094
0.267176	1164	32910	32917.7	-0.042613	0.0146155
0.269745	1088	32782	32710.3	0.396098	0.0176073
0.272314	1106	32255	32504.1	-1.38721	-0.0703536
0.274883	1066	32164	32299.1	-0.753378	0.0569083
0.277452	1066	31960	32095.1	-0.755517	0.000893961
0.280021	1102	32001	31892.4	0.607168	0.0867105
0.28259	952	31863	31691	0.963388	0.0587271
0.285159	1059	31549	31491.8	0.321811	-0.0138981
0.287728	1030	31185	31293.8	-0.616133	-0.00954107
0.290297	918	31057	31096.5	-0.223984	0.0296054
0.292866	970	30984	30901.7	0.467802	-0.0386812
0.295435	972	30733	30708	0.142662	-0.00763187
0.298004	935	30303	30514.7	-1.21615	0.0298181
0.300573	927	30314	30323.4	-0.0538343	-0.0955506
0.303142	908	29683	30133.9	-2.6174	0.0758993
0.305711	883	29691	29945.8	-1.47877	-0.0400205
0.30828	907	29841	29759	0.474483	0.0223168
0.310849	887	29549	29573.5	-0.142447	-0.0510715
0.313418	916	29207	29389.4	-1.06748	0.0302748
0.315987	940	28801	29207.2	-2.39346	-0.0518871
0.318556	884	28889	29026.8	-0.810897	0.0212266
0.321125	987	28703	28848.9	-0.861385	-0.0214488
0.323694	968	28551	28672.9	-0.72165	0.00463487
0.326263	907	28569	28499	0.414074	-0.0207361
0.328832	922	28316	28328.2	-0.0726704	-0.0279831
0.331401	965	28143	28159.3	-0.0970399	-0.052407
0.33397	985	28101	27991.3	0.654632	0.000711264
0.336539	973	27682	27825.2	-0.860786	-0.0109762
0.339108	985	27626	27661.9	-0.216181	0.0355888
0.341677	979	27530	27501	0.174628	-0.0678793
0.344246	998	27297	27342.1	-0.272781	0.00691099
0.346815	1002	27286	27185	0.611425	-0.0269049
0.349384	1064	27172	27029.9	0.862263	-0.0196087
0.351953	1015	27051	26876.7	1.05961	-0.0160639
0.354522	1055	26748	26726.1	0.133812	0.0826731
0.357091	1070	26681	26577.9	0.631411	-0.0942879
0.35966	1073	26558	26431.3	0.777229	0.0268827
0.362229	1000	26213	26287	-0.457108	-0.0465371
0.364798	1110	26172	26145	0.166884	-0.0407383
0.367367	1107	26006	26004.1	0.0117238	-0.0582291
0.369936	1154	25971	25864.6	0.660345	0.0385686
0.372505	1174	25718	25727.8	-0.0610777	0.0203084
0.375074	1124	25764	25593.7	1.06123	0.056904
0.377643	1177	25546	25462.2	0.524235	-0.0116768
0.380212	1206	25464	25332.6	0.823394	0.0363652
0.382781	1154	25194	25204.4	-0.0654257	0.0155676
0.38535	1194	25068	25078.5	-0.0665644	-0.0280697
0.387919	1208	24845	24954.6	-0.69508	0.0212648
0.390488	1247	25050	24831.8	1.37876	0.00374334
0.393057	1304	24605	24710.8	-0.674455	0.00944996
0.395626	1291	24821	24591.9	1.4539	0.0310908
0.398195	1284	24609	24475.8	0.849316	-0.0788922
0.400764	1273	24634	24362.2	1.73188	0.0626171
0.403333	1334	24275	24250.3	0.158841	0.0147698
0.405902	1339	24061	24139.4	-0.505569	0.0209586
0.408471	1359	24120	24030.2	0.578193	0.010125
0.41104	1372	23981	23923.2	0.373175	-0.0216461
0.413609	1328	23801	23818.2	-0.111458	-0.00860389
0.416178	1292	23694	23715.1	-0.136846	0.0638213
0.418747	1303	23641	23613.3	0.180341	-0.0326099
0.421316	1334	23338	23511.8	-1.13753	0.0644285
0.423885	1300	23597	23410.5	1.21381	0.0526411
0.426454	1319	23585	23310.5	1.7874	0.0997216
0.429023	1236	23195	23211.7	-0.109622	-0.0409831
0.431592	1264	23052	23113.8	-0.407081	0.0232745
0.434161	1219	23069	23016.2	0.347367	-0.00120306
0.43673	1180	23254	22918.6	2.19929	-0.0261856
0.439299	1132	23074	22821.4	1.66306	0.010646
0.441868	1050	22796	22724.1	0.476472	0.0192941
0.444437	1074	22718	22626.2	0.608919	-0.0147632
0.447006	964	22426	22527.2	-0.675865	0.0145739
0.449575	1005	22337	22427.4	-0.604668	0.0491596
0.452144	876	22431	22326.8	0.695677	0.00655808
0.454713	844	21640	22225.5	-3.98026	-0.0410827
0.457282	801	21972	22123.5	-1.0222	-0.0238069
0.459851	766	21969	22019.8	-0.342991	0.128289
0.46242	700	21834	21914.8	-0.546575	-0.0320811
0.464989	738	21795	21808.8	-0.0932962	-0.0425572
0.467558	627	21817	21701.6	0.781365	-0.0165405
0.470127	578	21489	21593.8	-0.715078	-0.0979351
0.472696	501	21359	21485.7	-0.866835	0.0902288
0.475265	489	21493	21376.1	0.797704	0.0159687
0.477834	427	21166	21264.6	-0.677661	0.0433975
0.480403	413	21216	21151.7	0.441225	-0.026922
0.482972	338	20970	21037.9	-0.468744	-0.00196786
0.485541	306	20801	20923.2	-0.847035	-0.0406469
0.48811	319	20676	20807.5	-0.914709	0.0334077
0.490679	288	20493	20690.6	-1.3804	-0.0475075
0.493248	273	20618	20573.1	0.3124	0.0237777
0.495817	260	20637	20455.8	1.26138	0.0757614
0.498386	228	20522	20338.4	1.28152	0.0412686
0.500955	209	20400	20221.1	1.25259	-0.0212788
0.503524	195	20076	20103.8	-0.196416	0.0123327
0.506093	208	19985	19986.5	-0.0103757	0.00854432
0.508662	188	19924	19869.1	0.388875	-0.0196465
0.511231	163	19631	19752.2	-0.865053	0.0016634
0.5138	171	19569	19636	-0.47902	-0.0666716
0.516369	166	19622	19520.1	0.727103	-0.0706043
0.518938	173	19455	19404.6	0.361118	-0.123052
0.521507	159	19143	19289.8	-1.0612	0.0468661
0.524076	175	19128	19175.9	-0.34637	0.0208091
0.526645	178	18937	19062.8	-0.914243	0.00421289
0.529214	180	18882	18950.6	-0.499042	0.0634659
0.531783	162	18913	18839.5	0.534791	-0.0110969
0.534352	159	18792	18729.5	0.456068	-0.0514636
0.536921	172	18752	18620.4	0.961031	-0.0287982
0.53949	173	18548	18512	0.264607	0.0245542
0.542059	169	18363	18404.4	-0.305515	-0.0640863
0.544628	161	18186	18298	-0.830273	0.0723795
0.547197	163	18222	18192.6	0.218088	-0.0611293
0.549766	207	18170	18088	0.6085	0.137452
0.552335	163	17926	17984.1	-0.434146	-0.0830453
0.554904	169	17885	17881.6	0.0254848	0.122571
0.557473	183	17642	17780.3	-1.04155	-0.107774
0.560042	169	17982	17679.7	2.25461	0.0139135
0.562611	170	17701	17579.8	0.910596	-0.0277492
0.56518	161	17658	17481.1	1.33158	0.0334046
0.567749	179	17327	17383	-0.42571	-0.0538561
0.570318	153	17385	17285.7	0.752989	-0.0616057
0.572887	159	17331	17189.3	1.07652	-0.064733
0.575456	169	17035	17093.7	-0.44962	-0.0477341
0.578025	155	16830	16998.7	-1.30004	-0.0149268
0.580594	154	17016	16904.5	0.855108	-0.0520698
0.583163	163	16740	16811.1	-0.549754	-0.0169896
0.585732	155	16737	16718.4	0.143558	-0.0630892
0.588301	154	16623	16626.5	-0.0270404	0.0698314
0.59087	143	16721	16535.4	1.43543	-0.020906
0.593439	129	16570	16445	0.971081	0.00220322
0.596008	150	16341	16355.2	-0.111337	-0.0356938
0.598577	137	16312	16265.9	0.361131	-0.0661685
0.601146	152	16065	16177.1	-0.8846	0.067763
0.603715	143	16056	16089.2	-0.261851	-0.0338803
0.606284	133	16185	16002	1.43832	0.0645784
0.608853	117	15969	15915.7	0.421943	-0.0348991
0.611422	113	16166	15830	2.64297	-0.000454542
0.613991	125	15769	15744.6	0.19431	-0.00373553
0.61656	116	15716	15659.5	0.45044	-0.0137588
0.619129	144	15455	15575	-0.965525	-0.0700093
0.621698	107	15678	15491.2	1.49169	-0.00251245
0.624267	118	15370	15408.3	-0.308772	-0.0559101
0.626836	104	15445	15326.1	0.956832	0.00656732
0.629405	113	15219	15244.3	-0.204827	0.0218812
0.631974	118	15369	15162.9	1.66243	0.00975801
0.634543	104	14910	15082.1	-1.40918	0.0438425
0.637112	108	14972	15002	-0.244938	-0.027819
0.639681	105	14941	14922.5	0.151206	0.0456511
0.64225	119	14729	14843.5	-0.943828	0.047978
0.644819	93	14832	14765.1	0.549148	0.035539
0.647388	113	14791	14687.4	0.851578	0.00134353
0.649957	127	14551	14610.3	-0.491813	-0.0223109
0.652526	99	14490	14533.7	-0.362695	0.061356
0.655095	104	14309	14457.9	-1.24475	0.0334735
0.657664	95	14327	14382.9	-0.466777	0.123283
0.660233	97	14264	14308.2	-0.36985	-0.0488843
0.662802	93	14228	14233.9	-0.0493025	0.038907
0.665371	123	14073	14160.1	-0.733819	-0.0387496
0.66794	96	14184	14086.7	0.817146	0.0876544
0.670509	92	14080	14014.1	0.555441	-0.0522786
0.673078	88	13817	13942.3	-1.0661	0.0505392
0.675647	84	13693	13870.9	-1.51998	-0.0294682
0.678216	82	13749	13799.7	-0.43243	0.116216
0.680785	96	13623	13728.9	-0.907656	-0.0906325
0.683354	87	13636	13658.6	-0.193183	0.00641531
0.685923	87	13503	13588.8	-0.737945	0.014511
0.688492	70	13566	13519.6	0.398387	0.0150945
0.691061	67	13548	13450.9	0.833816	0.0905422
0.69363	66	13468	13382.6	0.735647	-0.072492
0.696199	83	13332	13314.5	0.151511	0.0657839
0.698768	72	13308	13246.7	0.53169	0.00289452
0.701337	79	13150	13179.4	-0.256358	0.0079922
0.703906	67	12961	13112.8	-1.33318	-0.0139446
0.706475	66	12916	13046.7	-1.14977	-0.00812298
0.709044	69	12839	12981	-1.25328	-0.0290509
0.711613	45	12906	12915.7	-0.0851879	-0.0804034
0.714182	77	12980	12850.8	1.1342	0.0719759
0.716751	54	12739	12786.1	-0.417742	-0.0632126
0.71932	68	12576	12721.9	-1.301	0.024072
0.721889	58	12716	12658.2	0.512204	-0.145798
0.724458	59	12421	12595	-1.56138	0.0543088
0.727027	65	12600	12532.2	0.603574	-0.00217724
0.729596	62	12269	12469.9	-1.81346	0.0890116
0.732165	59	12440	12408	0.287344	-0.0484121
0.734734	57	12382	12346.6	0.318443	0.109899
0.737303	57	12045	12285.6	-2.19234	-0.0355016
0.739872	70	12448	12225	1.99857	0.0693863
0.742441	59	12308	12164.8	1.29078	0.0499361
0.74501	56	12179	12105.1	0.669436	0.0108149
0.747579	46	12202	12046	1.41215	0.0416941
0.750148	42	12200	11987.2	1.92621	0.0272599
0.752717	53	11838	11928.7	-0.833747	-0.109145
0.755286	55	11851	11870.4	-0.177816	0.112286
0.757855	52	11683	11812.3	-1.19666	-0.0298628
0.760424	53	11959	11754.9	1.86647	-0.0533294
0.762993	42	11585	11697.9	-1.04908	-0.0326999
0.765562	50	11761	11641.4	1.10329	-0.121331
0.768131	54	11418	11585.1	-1.56371	-0.0583544
0.7707	56	11706	11529.1	1.63489	-0.0997894
0.773269	44	11466	11473.6	-0.0710903	-0.0394254
0.775838	49	11481	11418.7	0.581876	-0.0207663
0.778407	57	11336	11364.1	-0.26346	0.0034158
0.780976	51	11339	11309.7	0.275164	-0.0394923
0.783545	61	11092	11255.8	-1.55529	-0.0430967
0.786114	52	11161	11202.4	-0.391713	-0.0158183
0.788683	40	11160	11149.4	0.100235	-0.0386898
0.791252	56	11206	11096.9	1.03067	-0.0898373
0.793821	39	11062	11044.6	0.165766	-0.0297033
0.79639	41	11030	10992.5	0.357006	0.0893339
0.798959	39	11100	10940.8	1.51079	0.0226013
0.801528	43	10907	10889.3	0.169006	0.0541559
0.804097	53	11007	10838.1	1.6098	-0.0108
0.806666	50	10677	10787.2	-1.06643	0.09762
0.809235	47	10604	10736.8	-1.28914	-0.0325321
0.811804	40	10953	10686.8	2.54334	0.125692
0.814373	44	10676	10637.3	0.374908	-0.00158134
0.816942	34	10820	10587.9	2.23101	-0.0485538
0.819511	37	10643	10538.9	1.00953	0.0144693
0.82208	29	10715	10490	2.17338	0.000420627
0.824649	35	10364	10441.4	-0.760463	0.0523932
0.827218	25	10284	10393	-1.0751	0.0143235
0.829787	30	10344	10344.9	-0.0087185	0.0610809
0.832356	36	10309	10297	0.118178	-0.0148643
0.834925	41	10245	10249.3	-0.0427027	0.041795
0.837494	37	10194	10202	-0.0792061	-0.0378543
0.840063	34	10213	10155.2	0.572422	0.0233764
0.842632	36	9950	10108.7	-1.5912	0.00919011
0.845201	39	10163	10062.6	0.996278	0.0397889
0.84777	27	9952	10016.7	-0.648208	0.125762
0.850339	32	10087	9971.13	1.15373	-0.0541295
0.852908	29	9947	9925.85	0.212057	0.0436146
0.855477	30	9803	9880.75	-0.785264	-0.103035
0.858046	29	9767	9835.91	-0.697273	0.0409419
0.860615	22	9752	9791.35	-0.398448	-0.0613116
0.863184	27	9792	9747.07	0.454083	0.0344134
0.865753	27	9565	9702.99	-1.41097	0.0113081
0.868322	25	9875	9659.12	2.17242	0.0240125
0.870891	35	9433	9615.55	-1.87957	-0.10204
0.87346	27	9718	9572.26	1.47841	0.01002
0.876029	11	9438	9529.31	-0.939868	0.114981
0.878598	26	9411	9486.74	-0.780764	-0.00382132
0.881167	25	9453	9444.25	0.0900362	0.0212424
0.883736	21	9510	9401.83	1.10919	0.0123571
0.886305	30	9472	9359.8	1.15288	-0.000755435
0.888874	24	9396	9318.06	0.804095	-0.022901
0.891443	23	9343	9276.6	0.686944	-0.111315
0.894012	28	9042	9235.48	-2.03473	-0.0620719
0.896581	24	9190	9194.58	-0.0478071	-0.0316493
0.89915	16	9189	9153.94	0.365709	0.051169
0.901719	31	9077	9113.61	-0.384308	-0.0707398
0.904288	25	8907	9073.43	-1.76347	0.0489088
0.906857	21	9026	9033.48	-0.078686	-0.11692
0.909426	22	8979	8993.91	-0.157361	0.146473
0.911995	19	8931	8954.57	-0.249442	-0.109147
0.914564	18	8898	8915.4	-0.184485	0.0266237
0.917133	13	8857	8876.44	-0.206526	-0.0300432
0.919702	19	8789	8837.66	-0.519085	0
0.922271	20	8947	8799.04	1.56428	0
0.92484	10	8889	8760.6	1.36191	0
0.927409	13	8672	8722.46	-0.541913	0
0.929978	15	8615	8684.53	-0.749132	0
0.932547	22	8744	8646.7	1.04057	0
0.935116	16	8855	8609.07	2.61346	0
0.937685	20	8560	8571.78	-0.127305	0
0.940254	13	8754	8534.79	2.34292	0
0.942823	17	8355	8498.03	-1.56481	0
0.945392	14	8563	8461.47	1.09716	0
0.947961	14	8360	8425.09	-0.711885	0
0.95053	19	8473	8388.92	0.913418	0
0.953099	9	8213	8352.94	-1.54416	0
0.955668	15	8258	8317.21	-0.651586	0
0.958237	16	8158	8281.69	-1.36943	0
0.960806	10	8217	8246.3	-0.32326	0
0.963375	17	8169	8211.17	-0.466593	0
0.965944	21	8337	8176.25	1.76059	0
0.968513	16	8037	8141.49	-1.16559	0
0.971082	15	8072	8107.06	-0.390275	0
0.973651	18	8161	8072.92	0.975009	0
0.97622	16	7965	8038.93	-0.828395	0
0.978789	14	8001	8005.13	-0.0462197	0
0.981358	12	7940	7971.57	-0.354276	0
0.983927	14	7783	7938.18	-1.759	0
0.986496	14	7841	7904.93	-0.721972	0
0.989065	12	8006	7871.84	1.49937	0
0.991634	10	7812	7838.96	-0.305077	0
0.994203	13	7727	7806.28	-0.901858	0
0.996772	11	7803	7773.73	0.331398	0
0.999341	9	7704	7741.34	-0.425461	0
1.00191	11	7694	7709.16	-0.172883	0
1.00448	11	7639	7677.14	-0.436362	0
1.00705	9	7651	7645.27	0.0655414	0
1.00962	15	7564	7613.6	-0.570254	0
1.01219	7	7632	7582.09	0.571257	0
1.01476	10	7648	7550.8	1.11142	0
1.01732	8	7464	7519.71	-0.644799	0
1.01989	12	7568	7488.73	0.911187	0
1.02246	8	7503	7457.91	0.520582	0
1.02503	15	7458	7427.28	0.355741	0
1.0276	12	7454	7396.83	0.66213	0
1.03017	16	7488	7366.59	1.40305	0
1.03274	14	7262	7336.58	-0.875175	0
1.03531	7	7314	7306.79	0.0843568	0
1.03788	7	7317	7277.21	0.465126	0
1.04045	10	7295	7247.76	0.553123	0
1.04301	7	7235	7218.34	0.195826	0
1.04558	7	7203	7189.07	0.164158	0
1.04815	9	7193	7159.97	0.389466	0
1.05072	11	7076	7131	-0.653795	0
1.05329	11	7067	7102.18	-0.418439	0
1.05586	12	7027	7073.56	-0.555429	0
1.05843	8	7078	7045.15	0.390453	0
1.061	14	6960	7016.93	-0.682451	0
1.06357	2	6844	6988.86	-1.75103	0
1.06614	5	7004	6960.96	0.514327	0
1.0687	6	6956	6933.18	0.273645	0
1.07127	12	6845	6905.42	-0.730293	0
1.07384	4	6785	6877.78	-1.12631	0
1.07641	4	6860	6850.36	0.116356	0
1.07898	11	6789	6823.14	-0.414327	0
1.08155	7	6889	6795.97	1.12085	0
1.08412	11	6842	6768.96	0.883059	0
1.08669	7	6795	6742.16	0.641007	0
1.08926	5	6666	6715.54	-0.606746	0
1.09183	10	6673	6689.08	-0.196811	0
1.09439	11	6778	6662.7	1.40043	0
1.09696	8	6648	6636.46	0.141552	0
1.09953	4	6697	6610.43	1.05783	0
1.1021	15	6509	6584.58	-0.936831	0
1.10467	8	6654	6558.79	1.16715	0
1.10724	0	6620	6533.16	1.06731	0
1.10981	5	6393	6507.77	-1.43538	0
1.11238	8	6512	6482.41	0.366715	0
1.11495	4	6494	6457.05	0.458571	0
1.11752	5	6310	6431.86	-1.53409	0
1.12008	5	6364	6406.85	-0.537096	0
1.12265	7	6352	6381.93	-0.37555	0
1.12522	6	6337	6357.13	-0.252914	0
1.12779	5	6341	6332.49	0.106909	0
1.13036	4	6138	6308	-2.16985	0
1.13293	4	6226	6283.63	-0.730383	0
1.1355	6	6365	6259.36	1.32407	0
1.13807	7	6240	6235.2	0.0607804	0
1.14064	5	6269	6211.17	0.730445	0
1.14321	5	6174	6187.3	-0.169269	0
1.14577	4	6038	6163.58	-1.61608	0
1.14834	4	6174	6139.96	0.433224	0
1.15091	4	6085	6116.45	-0.403112	0
1.15348	9	6082	6093.04	-0.141512	0
1.15605	12	6007	6069.73	-0.809406	0
1.15862	8	6130	6046.59	1.06538	0
1.16119	6	5993	6023.68	-0.396248	0
1.16376	9	5922	6000.95	-1.0259	0
1.16633	9	6049	5978.29	0.909151	0
1.1689	5	5922	5955.73	-0.438253	0
1.17146	4	6038	5933.32	1.34717	0
1.17403	4	6072	5911.02	2.06589	0
1.1766	3	5913	5888.77	0.315158	0
1.17917	5	5820	5866.58	-0.610568	0
1.18174	4	5845	5844.48	0.00680824	0
1.18431	11	5768	5822.48	-0.717397	0
1.18688	5	5737	5800.6	-0.839735	0
1.18945	8	5752	5778.89	-0.354613	0
1.19202	4	5820	5757.35	0.82118	0
1.19459	2	5864	5735.91	1.67271	0
1.19715	6	5684	5714.56	-0.405354	0
1.19972	5	5708	5693.25	0.195199	0
1.20229	2	5609	5672.02	-0.841517	0
1.20486	7	5558	5650.94	-1.24666	0
1.20743	6	5812	5629.94	2.38808	0
1.21	5	5495	5609.03	-1.53834	0
1.21257	3	5514	5588.28	-1.00036	0
1.21514	5	5533	5567.65	-0.46583	0
1.21771	6	5580	5547.08	0.440646	0
1.22028	5	5488	5526.6	-0.520993	0
1.22284	9	5618	5506.23	1.49113	0
1.22541	5	5422	5485.99	-0.869048	0
1.22798	5	5523	5465.88	0.768576	0
1.23055	6	5380	5445.9	-0.898483	0
1.23312	1	5365	5425.99	-0.832655	0
1.23569	6	5442	5406.16	0.485773	0
1.23826	4	5573	5386.4	2.49952	0
1.24083	2	5326	5366.71	-0.557808	0
1.2434	4	5376	5347.14	0.393642	0
1.24597	0	5383	5327.64	0.754521	0
1.24853	2	5304	5308.22	-0.0578869	0
1.2511	8	5342	5288.86	0.727027	0
1.25367	1	5240	5269.56	-0.408289	0
1.25624	4	5262	5250.4	0.159914	0
1.25881	3	5216	5231.38	-0.213021	0
1.26138	3	5173	5212.42	-0.548101	0
1.26395	5	5296	5193.55	1.40785	0
1.26652	6	5123	5174.76	-0.723139	0
1.26909	3	5134	5156.07	-0.308055	0
1.27166	4	5182	5137.52	0.617856	0
1.27422	6	5175	5119.07	0.77747	0
1.27679	9	5152	5100.68	0.715033	0
1.27936	3	5213	5082.38	1.80909	0
1.28193	2	4992	5064.25	-1.02254	0
1.2845	6	5007	5046.22	-0.554277	0
1.28707	6	4939	5028.2	-1.26923	0
1.28964	5	5077	5010.24	0.936966	0
1.29221	4	4983	4992.42	-0.133403	0
1.29478	7	4919	4974.7	-0.794193	0
1.29735	6	4964	4957.05	0.098688	0
1.29991	1	5047	4939.48	1.51345	0
1.30248	2	4878	4922.04	-0.630547	0
1.30505	2	4892	4904.64	-0.180777	0
1.30762	5	4814	4887.25	-1.05576	0
1.31019	4	4920	4869.91	0.714085	0
1.31276	1	4823	4852.68	-0.42731	0
1.31533	3	4792	4835.56	-0.629281	0
1.3179	4	4734	4818.5	-1.22819	0
1.32047	5	4758	4801.49	-0.630457	0
1.32304	1	4835	4784.56	0.725328	0
1.3256	2	4727	4767.76	-0.592877	0
1.32817	4	4745	4751.03	-0.0875354	0
1.33074	5	4579	4734.32	-2.29537	0
1.33331	2	4689	4717.7	-0.419083	0
1.33588	4	4716	4701.2	0.215582	0
1.33845	4	4607	4684.77	-1.14586	0
1.34102	2	4801	4668.41	1.91358	0
1.34359	2	4702	4652.13	0.727204	0
1.34616	5	4723	4635.93	1.26692	0
1.34873	3	4681	4619.77	0.894956	0
1.35129	6	4571	4603.69	-0.483535	0
1.35386	6	4524	4587.71	-0.947275	0
1.35643	0	4551	4571.83	-0.308707	0
1.359	5	4553	4556.06	-0.0453142	0
1.36157	4	4575	4540.33	0.51256	0
1.36414	4	4515	4524.62	-0.143242	0
1.36671	3	4543	4509.02	0.504141	0
1.36928	2	4501	4493.5	0.111762	0
1.37185	7	4490	4478.04	0.178436	0
1.37442	4	4506	4462.62	0.646173	0
1.37698	3	4395	4447.3	-0.788831	0
1.37955	4	4370	4432.09	-0.939181	0
1.38212	4	4433	4416.92	0.241446	0
1.38469	4	4527	4401.81	1.86069	0
1.38726	4	4296	4386.77	-1.3848	0
1.38983	3	4339	4371.8	-0.497887	0
1.3924	3	4339	4356.9	-0.271704	0
1.39497	2	4385	4342.06	0.648502	0
1.39754	2	4203	4327.27	-1.91681	0
1.40011	5	4266	4312.53	-0.71235	0
1.40267	2	4263	4297.83	-0.533424	0
1.40524	5	4287	4283.21	0.0578404	0
1.40781	6	4270	4268.68	0.0202052	0
1.41038	0	4284	4254.21	0.455164	0
1.41295	3	4318	4239.85	1.18933	0
1.41552	3	4191	4225.54	-0.533484	0
1.41809	6	4351	4211.23	2.119	0
1.42066	1	4031	4196.98	-2.61425	0
1.42323	1	4134	4182.84	-0.75963	0
1.4258	4	4097	4168.78	-1.12136	0
1.42836	2	4315	4154.71	2.44016	0
1.43093	4	4058	4140.7	-1.29816	0
1.4335	4	4177	4126.77	0.777242	0
1.43607	2	4114	4112.9	0.0171057	0
1.43864	4	4133	4099.12	0.526953	0
1.44121	3	4109	4085.4	0.368187	0
1.44378	0	4041	4071.72	-0.483297	0
1.44635	3	4120	4058.12	0.964049	0
1.44892	5	3996	4044.55	-0.767951	0
1.45149	3	4051	4030.99	0.314315	0
1.45405	4	4042	4017.55	0.384643	0
1.45662	3	4094	4004.19	1.40364	0
1.45919	3	3868	3990.89	-1.97587	0
1.46176	1	4069	3977.64	1.43226	0
1.46433	3	3964	3964.44	-0.00701087	0
1.4669	2	3985	3951.28	0.534224	0
1.46947	2	4039	3938.15	1.58686	0
1.47204	1	3909	3925.09	-0.257316	0
1.47461	0	4002	3912.08	1.42145	0
1.47718	3	4025	3899.11	1.98434	0
1.47974	2	3875	3886.16	-0.179312	0
1.48231	1	3816	3873.27	-0.927101	0
1.48488	1	3776	3860.46	-1.37455	0
1.48745	2	3881	3847.71	0.534378	0
1.49002	3	4053	3834.99	3.42451	0
1.49259	3	3732	3822.31	-1.47836	0
1.49516	6	3793	3809.72	-0.27144	0
1.49773	4	3735	3797.2	-1.01768	0
1.5003	5	3768	3784.76	-0.273107	0
1.50287	1	3767	3772.42	-0.0883707	0
1.50543	6	3753	3760.14	-0.116627	0
1.508	3	3700	3747.89	-0.787273	0
1.51057	5	3716	3735.67	-0.322699	0
1.51314	3	3624	3723.53	-1.65338	0
1.51571	2	3720	3711.45	0.14018	0
1.51828	6	3709	3699.42	0.15732	0
1.52085	6	3684	3687.41	-0.0561038	0
1.52342	5	3544	3675.44	-2.20798	0
1.52599	0	3704	3663.59	0.663952	0
1.52856	3	3651	3651.82	-0.0135276	0
1.53112	5	3616	3640.04	-0.399735	0
1.53369	5	3523	3628.24	-1.77306	0
1.53626	2	3670	3616.51	0.88288	0
1.53883	1	3549	3604.89	-0.938171	0
1.5414	2	3624	3593.31	0.509855	0
1.54397	0	3649	3581.72	1.11386	0
1.54654	3	3627	3570.14	0.94411	0
1.54911	5	3450	3558.6	-1.84886	0
1.55168	2	3451	3547.09	-1.63566	0
1.55425	4	3691	3535.68	2.5566	0
1.55681	4	3509	3524.34	-0.25895	0
1.55938	3	3517	3513.03	0.0668642	0
1.56195	3	3483	3501.79	-0.318417	0
1.56452	5	3506	3490.6	0.260054	0
1.56709	3	3566	3479.44	1.4495	0
1.56966	2	3405	3468.34	-1.08548	0
1.57223	4	3483	3457.3	0.435442	0
1.5748	4	3466	3446.28	0.334959	0
1.57737	3	3392	3435.29	-0.743301	0
1.57994	2	3460	3424.37	0.60573	0
1.5825	0	3432	3413.5	0.315781	0
1.58507	2	3408	3402.66	0.0915578	0
1.58764	3	3464	3391.81	1.22657	0
1.59021	4	3450	3380.98	1.1751	0
1.59278	2	3342	3370.21	-0.487968	0
1.59535	2	3383	3359.52	0.403664	0
1.59792	4	3387	3348.89	0.654916	0
1.60049	4	3362	3338.27	0.409331	0
1.60306	3	3379	3327.69	0.882648	0
1.60563	3	3302	3317.19	-0.264415	0
1.60819	1	3274	3306.75	-0.572291	0
1.61076	0	3221	3296.33	-1.32731	0
1.61333	3	3164	3285.93	-2.16773	0
1.6159	4	3226	3275.53	-0.872083	0
1.61847	2	3347	3265.16	1.4146	0
1.62104	2	3160	3254.88	-1.68779	0
1.62361	3	3356	3244.66	1.92203	0
1.62618	8	3232	3234.45	-0.0430902	0
1.62875	5	3136	3224.27	-1.57632	0
1.63132	1	3214	3214.2	-0.00350543	0
1.63388	4	3232	3204.24	0.488348	0
1.63645	2	3173	3194.27	-0.377661	0
1.63902	3	3195	3184.3	0.189341	0
1.64159	1	3155	3174.36	-0.344687	0
1.64416	3	3115	3164.46	-0.886142	0
1.64673	8	3192	3154.57	0.662421	0
1.6493	5	3148	3144.71	0.0586212	0
1.65187	1	3193	3134.95	1.02736	0
1.65444	0	3138	3125.3	0.226717	0
1.65701	5	3091	3115.65	-0.443422	0
1.65957	6	3122	3105.95	0.287276	0
1.66214	1	3044	3096.27	-0.947415	0
1.66471	1	3102	3086.71	0.274463	0
1.66728	3	3111	3077.2	0.605931	0
1.66985	0	3198	3067.66	2.30485	0
1.67242	5	3008	3058.13	-0.914104	0
1.67499	3	3050	3048.64	0.0246277	0
1.67756	2	2979	3039.19	-1.10273	0
1.68013	4	3146	3029.82	2.07142	0
1.6827	5	2898	3020.47	-2.27502	0
1.68526	1	2926	3011.15	-1.5742	0
1.68783	1	3011	3001.91	0.16568	0
1.6904	4	2925	2992.7	-1.25176	0
1.69297	4	2986	2983.47	0.046367	0
1.69554	2	2969	2974.26	-0.0966015	0
1.69811	3	3062	2965.14	1.75038	0
1.70068	2	2851	2956.06	-1.96761	0
1.70325	1	2913	2946.99	-0.629818	0
1.70582	1	2873	2937.96	-1.21185	0
1.70839	2	2874	2928.93	-1.02468	0
1.71095	3	2786	2919.92	-2.53716	0
1.71352	3	2876	2910.93	-0.651379	0
1.71609	4	2880	2902	-0.409978	0
1.71866	3	2843	2893.13	-0.940105	0
1.72123	1	2953	2884.3	1.26416	0
1.7238	2	2966	2875.53	1.66122	0
1.72637	6	2895	2866.76	0.524802	0
1.72894	1	2833	2858	-0.469604	0
1.73151	4	2990	2849.3	2.57311	0
1.73408	1	2871	2840.66	0.566167	0
1.73664	1	2862	2832.04	0.560037	0
1.73921	1	2843	2823.44	0.366853	0
1.74178	4	2776	2814.84	-0.737184	0
1.74435	2	2874	2806.25	1.26381	0
1.74692	3	2792	2797.71	-0.108021	0
1.74949	2	2847	2789.23	1.08271	0
1.75206	6	2706	2780.78	-1.43758	0
1.75463	2	2820	2772.36	0.897148	0
1.7572	1	2813	2764	0.923958	0
1.75977	2	2732	2755.69	-0.453291	0
1.76233	5	2714	2747.38	-0.640704	0
1.7649	4	2624	2739.06	-2.2461	0
1.76747	1	2794	2730.8	1.19572	0
1.77004	2	2743	2722.62	0.389185	0
1.77261	3	2761	2714.45	0.885891	0
1.77518	3	2712	2706.27	0.110043	0
1.77775	2	2688	2698.12	-0.195177	0
1.78032	3	2634	2690.02	-1.09152	0
1.78289	1	2763	2681.95	1.54196	0
1.78546	5	2755	2673.9	1.54509	0
1.78802	2	2659	2665.87	-0.133255	0
1.79059	1	2605	2657.88	-1.03609	0
1.79316	3	2532	2649.95	-2.34401	0
1.79573	5	2708	2642.01	1.26804	0
1.7983	3	2581	2634.09	-1.04492	0
1.80087	2	2709	2626.23	1.5903	0
1.80344	3	2490	2618.43	-2.57379	0
1.80601	1	2547	2610.64	-1.26101	0
1.80858	4	2595	2602.86	-0.154312	0
1.81115	4	2639	2595.1	0.854634	0
1.81371	2	2591	2587.36	0.0715656	0
1.81628	2	2507	2579.68	-1.45163	0
1.81885	1	2613	2572.04	0.801266	0
1.82142	2	2592	2564.4	0.542122	0
1.82399	3	2586	2556.76	0.57497	0
1.82656	3	2597	2549.14	0.939209	0
1.82913	2	2473	2541.55	-1.37856	0
1.8317	3	2581	2534.02	0.92469	0
1.83427	2	2549	2526.52	0.445325	0
1.83684	6	2554	2519.03	0.691918	0
