# Supplementary material for: Direct energy transfer from photosystem II to photosystem I confers winter sustainability in Scots Pine
Source: Nat Commun. 2020 Dec 15;11:6388. doi: 10.1038/s41467-020-20137-9 (PMC7738668; doi:10.1038/s41467-020-20137-9)
Supplement: Supplementary file 3 — Source Data [file 41467_2020_20137_MOESM3_ESM.zip › Source data file_Bag et al., 2020/Source data file/time resolved fluoresence data/Time resolved decay/Pine_summer_quench/Decays_Pine_summer_quench_spillover_12.txt]

Time	IRF	Exp. data	Th. data	Residuals	Aurocorr
0	59218	21495	20851.1	4.39169	0.156269
0.002569	60101	23454	23068.2	2.51891	0.156487
0.005138	59931	25382	25358.1	0.15014	0.178149
0.007707	59038	27596	27698.4	-0.616575	0.101231
0.010276	57442	30070	30075.5	-0.03192	0.157903
0.012845	55659	32375	32476.1	-0.561621	0.109443
0.015414	54300	34648	34871.5	-1.20092	0.0854776
0.017983	51212	37197	37232.9	-0.18597	0.0957232
0.020552	49247	39376	39536.4	-0.808223	0.109542
0.023121	45860	41472	41774.6	-1.48584	0.0947134
0.02569	42832	43782	43926.4	-0.690216	0.087467
0.028259	39553	45427	45973.9	-2.56594	0.0408093
0.030828	36051	47827	47906.4	-0.362932	0.0691922
0.033397	32659	49266	49704.1	-1.97384	0.0404391
0.035966	29365	51352	51360.4	-0.0368544	0.113024
0.038535	25820	52282	52865.1	-2.55037	0.0691035
0.041104	22701	54442	54212	0.985921	0.100579
0.043673	19483	55415	55400.1	0.0631063	0.11219
0.046242	16839	56037	56426.7	-1.64625	0.0615213
0.048811	14158	57476	57292	0.767624	0.0394601
0.05138	12001	58003	57999.9	0.0126836	0.123832
0.053949	10077	58501	58557.5	-0.233774	0.0595499
0.056518	8332	59085	58974.2	0.455896	0.0681092
0.059087	7023	59135	59259.4	-0.511475	0.0453407
0.061656	5845	59501	59426.9	0.30388	0.0680224
0.064225	4676	59602	59487.6	0.468522	0.0939165
0.066794	3958	60025	59454.4	2.32907	0.105242
0.069363	3264	59490	59340.6	0.612734	0.0640776
0.071932	2838	59457	59154.2	1.24176	0.0703071
0.074501	2290	59062	58905.6	0.643592	0.0094853
0.07707	1924	59351	58606.1	3.0576	0.0557492
0.079639	1735	58667	58265	1.65973	0.0756017
0.082208	1480	57602	57889.2	-1.19645	0.0365706
0.084777	1263	57406	57483.2	-0.32219	0.0159812
0.087346	1107	56913	57054.8	-0.594212	0.0588724
0.089915	966	56822	56609.3	0.892375	0.0404387
0.092484	905	56415	56149.4	1.11817	0.074093
0.095053	849	56210	55678.4	2.24213	0.0653049
0.097622	803	55249	55199.3	0.211473	0.0348642
0.100191	740	54840	54714.9	0.534029	0.0270892
0.10276	729	54052	54228.1	-0.757422	0.0519628
0.105329	714	53737	53740.5	-0.0149131	0.0219006
0.107898	667	53045	53253	-0.90323	0.0422538
0.110467	679	52892	52767	0.543621	0.041706
0.113036	613	52329	52283.7	0.198083	0.0379573
0.115605	628	51542	51803.4	-1.15151	0.0501323
0.118174	626	51216	51326.8	-0.489754	0.0360871
0.120743	641	50668	50854.1	-0.826819	-0.040549
0.123312	554	50018	50385.4	-1.64271	0.0421303
0.125881	628	49411	49921.6	-2.29715	0.0178089
0.12845	545	49580	49463.2	0.524416	0.040423
0.131019	591	49151	49009.3	0.639007	0.0399919
0.133588	616	48584	48560.3	0.10736	0.0715981
0.136157	608	48490	48116.6	1.69592	0.0490824
0.138726	598	47520	47677.5	-0.722705	0.0258774
0.141295	590	46891	47244.6	-1.63288	0.0165656
0.143864	622	46758	46817.4	-0.274891	0.00740311
0.146433	622	46382	46395.6	-0.0629383	0.0462966
0.149002	662	45960	45978.7	-0.0874057	0.0204874
0.151571	670	45334	45567.4	-1.09619	0.0438797
0.15414	665	45294	45161.7	0.621498	0.0526376
0.156709	703	44541	44761.8	-1.04636	0.0367065
0.159278	707	44697	44367.9	1.55683	0.0747239
0.161847	763	43784	43979.3	-0.933148	0.0121355
0.164416	811	43574	43596.2	-0.106197	0.00683724
0.166985	814	42837	43218.7	-1.84435	0.000700211
0.169554	853	42614	42847.1	-1.12916	0.0169806
0.172123	924	42670	42481.9	0.910645	0.0247859
0.174692	946	42250	42122.6	0.619571	-0.00186102
0.177261	908	41609	41769	-0.784456	-0.0355999
0.17983	990	41045	41421.7	-1.8595	-0.0034271
0.182399	1010	40893	41080.9	-0.928946	0.0411264
0.184968	1084	40710	40745	-0.17337	0.0364462
0.187537	1072	40628	40414.3	1.06021	0.00360081
0.190106	1095	39786	40089.6	-1.52203	-0.0318836
0.192675	1172	39446	39770.9	-1.63594	0.0325111
0.195244	1197	39663	39457.9	1.02974	0.0342418
0.197813	1238	39327	39149.8	0.893742	0.064011
0.200382	1251	38952	38847.2	0.530927	0.0695498
0.202951	1245	38532	38550.6	-0.0945839	0.0328688
0.20552	1280	38450	38259.4	0.972107	-0.00180858
0.208089	1274	37871	37973.4	-0.526207	0.0325723
0.210658	1348	37928	37691.9	1.2123	0.0565885
0.213227	1348	37507	37414.8	0.475828	0.0375477
0.215796	1443	37099	37142.2	-0.224079	-0.00384523
0.218365	1322	36782	36874.2	-0.480637	0.0120369
0.220934	1407	36516	36611.1	-0.497532	0.0240861
0.223503	1394	36415	36353.1	0.324164	0.00426081
0.226072	1393	35875	36099	-1.18287	0.0328943
0.228641	1477	35682	35848	-0.878849	-0.00934426
0.23121	1393	35609	35601.2	0.0412146	-0.0257242
0.233779	1393	35198	35357.8	-0.851828	0.028768
0.236348	1413	35274	35118.7	0.826991	-0.0117449
0.238917	1442	34865	34883.2	-0.0973206	0.0629512
0.241486	1434	34593	34649.9	-0.305667	0.015884
0.244055	1412	34140	34419.5	-1.51282	0.0309618
0.246624	1324	34081	34192.8	-0.605371	0.0436732
0.249193	1319	34189	33969.4	1.18785	0.0493184
0.251762	1359	33753	33748.7	0.0235583	0.0170995
0.254331	1339	33230	33529.5	-1.64274	-0.0218274
0.2569	1234	33065	33311.4	-1.35485	-0.0232276
0.259469	1201	33229	33095.8	0.730642	-0.0756303
0.262038	1212	32939	32883.1	0.307909	0.0278413
0.264607	1153	32727	32671.5	0.306584	0.0318091
0.267176	1164	32148	32460.2	-1.74149	0.00777194
0.269745	1088	32154	32250.4	-0.537613	-0.0565481
0.272314	1106	31921	32042	-0.677269	0.0108092
0.274883	1066	31630	31835	-1.15246	-0.0406252
0.277452	1066	31651	31629.1	0.123221	-0.0398093
0.280021	1102	31135	31424.3	-1.63945	-0.0827215
0.28259	952	31271	31221	0.282538	-0.0605722
0.285159	1059	31005	31019.2	-0.0805176	-0.104436
0.287728	1030	30883	30819.7	0.360327	-0.0236576
0.290297	918	30719	30621	0.559076	-0.0681416
0.292866	970	30557	30423.4	0.764432	-0.0298732
0.295435	972	29887	30228.6	-1.97584	-0.0339701
0.298004	935	30286	30034.4	1.44584	-0.0527464
0.300573	927	29880	29840.9	0.226036	-0.0387023
0.303142	908	29717	29649.8	0.389784	-0.0874556
0.305711	883	29226	29460.4	-1.37094	-0.0051621
0.30828	907	29362	29272.3	0.523726	0.0195948
0.310849	887	29217	29085.6	0.768647	-0.0174448
0.313418	916	29067	28900.2	0.978152	-0.0540608
0.315987	940	28773	28716.5	0.332855	-0.0470915
0.318556	884	28275	28534.7	-1.54468	-0.0728566
0.321125	987	28321	28354.9	-0.201465	-0.107745
0.323694	968	28260	28177.7	0.489701	-0.0796278
0.326263	907	27850	28002.2	-0.911964	-0.0968556
0.328832	922	27960	27829.1	0.783002	-0.0204249
0.331401	965	28023	27659.2	2.17337	-0.0858832
0.33397	985	27743	27490.7	1.51491	-0.0531844
0.336539	973	27589	27323.3	1.59955	-0.0882496
0.339108	985	27349	27158.3	1.15305	-0.130994
0.341677	979	27149	26996.1	0.927918	-0.0875417
0.344246	998	27226	26836.1	2.36273	-0.0328766
0.346815	1002	26777	26678.1	0.604115	-0.0614766
0.349384	1064	26518	26522.1	-0.0252231	-0.0682998
0.351953	1015	26278	26368.1	-0.555642	-0.112429
0.354522	1055	26266	26216.1	0.307669	-0.0781893
0.357091	1070	26071	26066.9	0.0256199	-0.0892221
0.35966	1073	26189	25919.8	1.66335	-0.0379298
0.362229	1000	25728	25774.5	-0.289889	-0.11623
0.364798	1110	25578	25631.6	-0.335068	-0.0219465
0.367367	1107	25575	25490.9	0.526063	-0.136051
0.369936	1154	25235	25351.1	-0.730901	-0.100217
0.372505	1174	25251	25213.1	0.238497	-0.117352
0.375074	1124	25171	25078.1	0.585751	-0.0442173
0.377643	1177	25153	24945.5	1.3082	-0.117739
0.380212	1206	24943	24815.7	0.806077	-0.0405477
0.382781	1154	24917	24687.5	1.4541	-0.106793
0.38535	1194	24831	24560.8	1.71476	-0.0258979
0.387919	1208	24502	24436.7	0.417112	-0.0831141
0.390488	1247	24285	24314.2	-0.187459	-0.076498
0.393057	1304	24300	24193	0.686393	-0.00149723
0.395626	1291	24350	24073.8	1.76984	-0.0363386
0.398195	1284	24162	23956.8	1.31989	-0.0222325
0.400764	1273	24086	23842.6	1.56817	-0.0128378
0.403333	1334	23703	23730.8	-0.180752	-0.060641
0.405902	1339	23838	23620.5	1.40866	0.0134936
0.408471	1359	23750	23511.4	1.54849	-0.0327278
0.41104	1372	23259	23404.1	-0.951186	-0.0473966
0.413609	1328	23202	23299.1	-0.637142	-0.0428236
0.416178	1292	23340	23195.9	0.943244	-0.0903613
0.418747	1303	22849	23094.6	-1.62492	-0.103457
0.421316	1334	22921	22994.5	-0.485337	-0.119099
0.423885	1300	22951	22894.5	0.372728	-0.027144
0.426454	1319	22911	22795.1	0.765836	-0.0879753
0.429023	1236	22766	22697	0.457149	-0.0955956
0.431592	1264	22562	22600.1	-0.25344	-0.0556129
0.434161	1219	22267	22504	-1.58797	-0.0863235
0.43673	1180	22678	22408.1	1.79258	-0.0022933
0.439299	1132	22424	22312.1	0.746992	0.00124653
0.441868	1050	22347	22216.7	0.871641	-0.0298518
0.444437	1074	22252	22121	0.878278	0.0246353
0.447006	964	22089	22024.7	0.43251	0.00118125
0.449575	1005	22335	21927.2	2.72856	-0.0314741
0.452144	876	21674	21829.1	-1.05342	0.0491024
0.454713	844	21732	21730.2	0.0123082	-0.043985
0.457282	801	21584	21630.6	-0.317055	-0.00742375
0.459851	766	21543	21530.2	0.0873066	-0.0149048
0.46242	700	21590	21427.9	1.10302	-0.0133564
0.464989	738	21212	21324.6	-0.772797	-0.0397119
0.467558	627	21127	21220.2	-0.641522	-0.0750805
0.470127	578	20879	21114.7	-1.63136	-0.121394
0.472696	501	21003	21008.8	-0.0400668	-0.0560819
0.475265	489	20694	20902.3	-1.44826	-0.0835786
0.477834	427	20682	20794.1	-0.779594	-0.0347697
0.480403	413	20789	20684.2	0.726841	-0.0816149
0.482972	338	20424	20573	-1.04276	-0.0534516
0.485541	306	20358	20460.9	-0.721231	-0.167855
0.48811	319	20266	20347.9	-0.575379	-0.0477137
0.490679	288	20054	20233.9	-1.27068	-0.120461
0.493248	273	20278	20118.7	1.11869	-0.097359
0.495817	260	19890	20003.2	-0.802483	-0.101373
0.498386	228	20039	19887.8	1.06832	-0.0488448
0.500955	209	19962	19772.2	1.34304	-0.0638451
0.503524	195	19712	19656.8	0.392978	-0.0266015
0.506093	208	19567	19541.4	0.182925	-0.0526574
0.508662	188	19679	19425.9	1.80425	-0.0521989
0.511231	163	19320	19310.5	0.0685719	-0.0873401
0.5138	171	19205	19195.6	0.067889	-0.0822302
0.516369	166	19073	19081.4	-0.0607695	-0.0653291
0.518938	173	19148	18967.4	1.30492	-0.0164299
0.521507	159	18774	18853.9	-0.583222	-0.0494351
0.524076	175	18744	18741.2	0.0205999	-0.0783129
0.526645	178	18658	18629.3	0.20992	-0.068982
0.529214	180	18631	18518.3	0.825763	-0.0957746
0.531783	162	18455	18408.1	0.344922	-0.0930462
0.534352	159	18230	18299.2	-0.512285	-0.0441336
0.536921	172	18284	18191.3	0.685639	-0.0793092
0.53949	173	18060	18084.2	-0.180361	-0.0191791
0.542059	169	17933	17977.8	-0.334899	-0.0599831
0.544628	161	18031	17872.4	1.18085	-0.0253211
0.547197	163	17902	17768.2	1.0003	-0.016829
0.549766	207	17535	17664.9	-0.980694	-0.0709466
0.552335	163	17598	17562.4	0.268593	-0.111595
0.554904	169	17315	17460.7	-1.107	-0.0428138
0.557473	183	17425	17360.4	0.489303	-0.0438416
0.560042	169	17328	17261.3	0.506799	-0.0435511
0.562611	170	17268	17162.7	0.8017	-0.0837559
0.56518	161	17160	17065	0.724839	-0.0912469
0.567749	179	16930	16968.4	-0.295186	-0.0589603
0.570318	153	16886	16872.5	0.103829	-0.00969007
0.572887	159	16635	16777.3	-1.10358	-0.0531441
0.575456	169	16669	16683.1	-0.109132	-0.0715068
0.578025	155	16711	16589.6	0.938843	0.0194408
0.580594	154	16553	16496.7	0.437386	-0.0492897
0.583163	163	16399	16404.8	-0.0449013	-0.0365087
0.585732	155	16241	16313.6	-0.569576	-0.0888491
0.588301	154	16289	16223	0.516935	-0.0632679
0.59087	143	16194	16133.3	0.477094	-0.0761631
0.593439	129	15962	16044.4	-0.65196	-0.0579121
0.596008	150	16042	15956.1	0.677989	-0.0932601
0.598577	137	15924	15868.5	0.439874	0.0171032
0.601146	152	15816	15781.2	0.276332	-0.0847812
0.603715	143	15691	15694.7	-0.029547	-0.0178477
0.606284	133	15598	15609	-0.087865	-0.0457533
0.608853	117	15719	15524	1.55532	-0.0221714
0.611422	113	15557	15439.8	0.939249	0.0422011
0.613991	125	15535	15356.2	1.43429	-0.0315856
0.61656	116	15383	15273	0.887265	0.00148555
0.619129	144	15369	15190	1.44382	-0.0247529
0.621698	107	14992	15107.7	-0.945036	-0.030237
0.624267	118	14966	15026.1	-0.491276	-0.0885657
0.626836	104	14948	14945.4	0.0214463	-0.0262834
0.629405	113	14843	14865.3	-0.183134	-0.0858304
0.631974	118	14718	14785.6	-0.556962	-0.0296409
0.634543	104	14927	14706.4	1.80595	-0.0403089
0.637112	108	14379	14627.7	-2.0738	-0.00867428
0.639681	105	14536	14549.8	-0.1142	-0.0311324
0.64225	119	14526	14472.4	0.44443	-0.0190201
0.644819	93	14262	14395.6	-1.11854	-0.0942601
0.647388	113	14353	14319.3	0.281188	-0.0110617
0.649957	127	14410	14243.8	1.3846	0.00531374
0.652526	99	14384	14168.8	1.79446	-0.0471623
0.655095	104	14125	14094.2	0.258732	-0.0466551
0.657664	95	14035	14020.7	0.120589	-0.00700744
0.660233	97	14013	13947.8	0.55115	-0.0615845
0.662802	93	13999	13875.1	1.04719	0.0339807
0.665371	123	13479	13802.9	-2.78995	-0.0294144
0.66794	96	13607	13731.2	-1.0645	-0.0530059
0.670509	92	13704	13659.9	0.376522	-0.0355569
0.673078	88	13492	13589.5	-0.839546	-0.0121273
0.675647	84	13675	13519.8	1.3269	-0.0640726
0.678216	82	13422	13450.4	-0.244871	-0.00199048
0.680785	96	13189	13381.3	-1.67417	-0.040324
0.683354	87	13499	13312.6	1.60469	-0.0124931
0.685923	87	13053	13244.2	-1.67395	-0.0546905
0.688492	70	13146	13176.6	-0.266482	-0.0284965
0.691061	67	12936	13109.5	-1.52528	-0.0502227
0.69363	66	13293	13042.8	2.16965	0.0204959
0.696199	83	12996	12976.5	0.170881	-0.0669388
0.698768	72	12945	12910.4	0.304249	0.0237044
0.701337	79	12890	12844.6	0.399995	0.0296823
0.703906	67	12802	12779.4	0.199626	0.0709931
0.706475	66	12734	12714.8	0.16974	0.0271716
0.709044	69	12674	12650.7	0.206565	-0.000476677
0.711613	45	12444	12587.1	-1.28261	-0.030764
0.714182	77	12558	12523.7	0.305894	-0.0424318
0.716751	54	12430	12460.8	-0.276475	-0.00782257
0.71932	68	12388	12398.1	-0.0910745	0.013714
0.721889	58	12339	12335.9	0.0278513	-0.0116996
0.724458	59	12223	12274.3	-0.463691	-0.100164
0.727027	65	12113	12213	-0.908532	-0.0507513
0.729596	62	12077	12152.2	-0.684369	-0.0625756
0.732165	59	11991	12091.8	-0.920277	-0.120354
0.734734	57	11946	12031.8	-0.785367	-0.0896691
0.737303	57	11939	11972.4	-0.305806	-0.0574874
0.739872	70	11999	11913.4	0.781616	-0.0140099
0.742441	59	12001	11854.7	1.33533	-0.0351471
0.74501	56	11906	11796.4	1.00415	0.0213549
0.747579	46	11597	11738.7	-1.31604	-0.0684058
0.750148	42	11804	11681.5	1.12724	-0.0371911
0.752717	53	11741	11624.6	1.07402	0.0021785
0.755286	55	11610	11568	0.390245	-0.0765076
0.757855	52	11431	11511.5	-0.752527	-0.0786749
0.760424	53	11468	11455.4	0.117957	-0.0697758
0.762993	42	11289	11399.8	-1.04319	-0.0278766
0.765562	50	11373	11344.7	0.264973	-0.00395576
0.768131	54	11240	11290	-0.471937	-0.0193068
0.7707	56	11315	11235.6	0.746395	0.0344035
0.773269	44	11307	11181.5	1.1804	-0.0070484
0.775838	49	11109	11127.9	-0.179062	-0.0424076
0.778407	57	11144	11074.8	0.655836	-0.0899321
0.780976	51	10995	11022	-0.257158	0.0416889
0.783545	61	11102	10969.4	1.25823	0.0542674
0.786114	52	11096	10917.4	1.69561	0.00351346
0.788683	40	10836	10865.8	-0.286216	0.029735
0.791252	56	10793	10814.6	-0.208267	-0.0246532
0.793821	39	10761	10763.9	-0.0280254	0.024871
0.79639	41	10761	10713.3	0.45976	0.0242819
0.798959	39	10509	10663	-1.50262	0.0100252
0.801528	43	10642	10613.1	0.279876	-0.00400403
0.804097	53	10465	10563.4	-0.961608	0.00414962
0.806666	50	10647	10513.9	1.28998	0.0591809
0.809235	47	10585	10464.8	1.1688	0.0355924
0.811804	40	10463	10416.1	0.4585	0.0160512
0.814373	44	10303	10367.9	-0.639678	0.0224096
0.816942	34	10353	10320.1	0.323605	0.0417282
0.819511	37	10195	10272.4	-0.766856	0.0201341
0.82208	29	10256	10225	0.305615	0.0726968
0.824649	35	10154	10177.9	-0.237301	-0.00215683
0.827218	25	9919	10131	-2.12842	-0.0146768
0.829787	30	10121	10084.3	0.365151	-0.00863963
0.832356	36	9918	10037.8	-1.20296	0.0929847
0.834925	41	10035	9991.58	0.433441	0.121894
0.837494	37	10052	9945.56	1.06161	0.11862
0.840063	34	9856	9899.94	-0.442622	-0.00610881
0.842632	36	10038	9854.79	1.82867	0.131143
0.845201	39	9631	9810	-1.82398	0.0951677
0.84777	27	9767	9765.46	0.0156028	0.12971
0.850339	32	9719	9721.19	-0.0221989	0.137605
0.852908	29	9853	9677.28	1.77025	0.134557
0.855477	30	9593	9633.59	-0.414429	0.0553043
0.858046	29	9638	9590.08	0.488155	0.0748062
0.860615	22	9598	9546.84	0.522156	0.0335938
0.863184	27	9434	9503.87	-0.719355	0.0111226
0.865753	27	9296	9461.17	-1.71311	0.0885621
0.868322	25	9438	9418.65	0.199154	0.0084687
0.870891	35	9086	9376.35	-3.04599	-0.00914305
0.87346	27	9349	9334.36	0.151448	-0.0437139
0.876029	11	9242	9292.62	-0.526551	0.0242507
0.878598	26	9175	9251.24	-0.795962	0.0246755
0.881167	25	9236	9210.21	0.268376	-0.0326673
0.883736	21	9014	9169.17	-1.63438	-0.00886226
0.886305	30	9178	9128.29	0.518893	0.0219235
0.888874	24	9040	9087.81	-0.502892	0.0845341
0.891443	23	9116	9047.57	0.716667	0.0230396
0.894012	28	8929	9007.64	-0.832203	0.00559138
0.896581	24	8946	8968.02	-0.232826	-0.00704836
0.89915	16	8960	8928.59	0.33181	0.121791
0.901719	31	8952	8889.45	0.661139	0.0758224
0.904288	25	8909	8850.59	0.618854	0.163361
0.906857	21	8807	8811.84	-0.051562	0.0592888
0.909426	22	8808	8773.37	0.368999	0.0517797
0.911995	19	8793	8735.28	0.615529	0.143891
0.914564	18	8740	8697.36	0.45614	0.0909884
0.917133	13	8590	8659.61	-0.751075	0.0481096
0.919702	19	8571	8622.07	-0.551626	0
0.922271	20	8679	8584.7	1.01218	0
0.92484	10	8678	8547.48	1.40111	0
0.927409	13	8457	8510.46	-0.581274	0
0.929978	15	8319	8473.74	-1.69658	0
0.932547	22	8425	8437.17	-0.132641	0
0.935116	16	8321	8400.71	-0.873826	0
0.937685	20	8169	8364.49	-2.16288	0
0.940254	13	8304	8328.6	-0.269919	0
0.942823	17	8325	8292.98	0.350964	0
0.945392	14	8301	8257.57	0.476663	0
0.947961	14	8149	8222.35	-0.812585	0
0.95053	19	7986	8187.31	-2.25265	0
0.953099	9	8016	8152.48	-1.52436	0
0.955668	15	8036	8117.83	-0.912782	0
0.958237	16	7985	8083.43	-1.10155	0
0.960806	10	7977	8049.21	-0.808533	0
0.963375	17	7892	8015.13	-1.38602	0
0.965944	21	8082	7981.32	1.11988	0
0.968513	16	7930	7947.68	-0.198552	0
0.971082	15	7989	7914.23	0.836519	0
0.973651	18	7553	7881.12	-3.77548	0
0.97622	16	7951	7848.25	1.15235	0
0.978789	14	7925	7815.51	1.2299	0
0.981358	12	7885	7782.98	1.14886	0
0.983927	14	7671	7750.68	-0.909727	0
0.986496	14	7660	7718.53	-0.66872	0
0.989065	12	7503	7686.51	-2.11856	0
0.991634	10	7542	7654.66	-1.29727	0
0.994203	13	7665	7623.02	0.479486	0
0.996772	11	7531	7591.55	-0.697734	0
0.999341	9	7324	7560.21	-2.76007	0
1.00191	11	7536	7529.04	0.0801576	0
1.00448	11	7502	7498.07	0.0453701	0
1.00705	9	7508	7467.23	0.470498	0
1.00962	15	7428	7436.55	-0.0992586	0
1.01219	7	7309	7406.08	-1.13549	0
1.01476	10	7354	7375.75	-0.253651	0
1.01732	8	7213	7345.65	-1.56183	0
1.01989	12	7285	7315.71	-0.359791	0
1.02246	8	7277	7285.88	-0.10409	0
1.02503	15	7248	7256.21	-0.0964918	0
1.0276	12	7097	7226.74	-1.54008	0
1.03017	16	7036	7197.44	-1.92467	0
1.03274	14	7058	7168.35	-1.31346	0
1.03531	7	7136	7139.48	-0.0412128	0
1.03788	7	7049	7110.81	-0.736257	0
1.04045	10	6987	7082.36	-1.14083	0
1.04301	7	7012	7053.98	-0.50138	0
1.04558	7	6881	7025.66	-1.74387	0
1.04815	9	7097	6997.49	1.1812	0
1.05072	11	6945	6969.49	-0.293836	0
1.05329	11	6976	6941.6	0.411911	0
1.05586	12	6917	6913.87	0.0376624	0
1.05843	8	6914	6886.34	0.332617	0
1.061	14	6756	6859.01	-1.25326	0
1.06357	2	6821	6831.86	-0.131504	0
1.06614	5	6838	6804.84	0.401031	0
1.0687	6	6727	6777.99	-0.621664	0
1.07127	12	6573	6751.23	-2.19841	0
1.07384	4	6720	6724.49	-0.0548169	0
1.07641	4	6552	6697.9	-1.80251	0
1.07898	11	6627	6671.54	-0.547162	0
1.08155	7	6595	6645.33	-0.619791	0
1.08412	11	6499	6619.16	-1.49055	0
1.08669	7	6533	6593.19	-0.74464	0
1.08926	5	6382	6567.41	-2.32089	0
1.09183	10	6375	6541.79	-2.08894	0
1.09439	11	6342	6516.32	-2.18896	0
1.09696	8	6460	6490.92	-0.384749	0
1.09953	4	6456	6465.68	-0.120428	0
1.1021	15	6467	6440.65	0.327678	0
1.10467	8	6358	6415.76	-0.724427	0
1.10724	0	6448	6390.93	0.710749	0
1.10981	5	6161	6366.28	-2.61532	0
1.11238	8	6300	6341.85	-0.527299	0
1.11495	4	6255	6317.4	-0.788975	0
1.11752	5	6221	6292.98	-0.912627	0
1.12008	5	6167	6268.77	-1.29588	0
1.12265	7	6173	6244.69	-0.912415	0
1.12522	6	6131	6220.7	-1.14553	0
1.12779	5	6109	6196.83	-1.12372	0
1.13036	4	6155	6173.11	-0.230891	0
1.13293	4	6035	6149.54	-1.47447	0
1.1355	6	6244	6126.08	1.49226	0
1.13807	7	5977	6102.72	-1.62612	0
1.14064	5	6018	6079.45	-0.792163	0
1.14321	5	6019	6056.33	-0.481105	0
1.14577	4	5918	6033.36	-1.4996	0
1.14834	4	6037	6010.52	0.340781	0
1.15091	4	5809	5987.78	-2.34567	0
1.15348	9	5877	5965.14	-1.14972	0
1.15605	12	5745	5942.6	-2.60701	0
1.15862	8	5923	5920.17	0.0367792	0
1.16119	6	5891	5897.91	-0.0899867	0
1.16376	9	5893	5875.88	0.223043	0
1.16633	9	5887	5854	0.430142	0
1.1689	5	5814	5832.17	-0.238289	0
1.17146	4	5608	5810.45	-2.70346	0
1.17403	4	5693	5788.89	-1.27091	0
1.1766	3	5814	5767.41	0.610979	0
1.17917	5	5695	5745.97	-0.675459	0
1.18174	4	5739	5724.61	0.189953	0
1.18431	11	5622	5703.33	-1.08468	0
1.18688	5	5741	5682.16	0.776629	0
1.18945	8	5737	5661.09	1.00214	0
1.19202	4	5624	5640.21	-0.216172	0
1.19459	2	5732	5619.47	1.48627	0
1.19715	6	5666	5598.82	0.892508	0
1.19972	5	5448	5578.26	-1.76474	0
1.20229	2	5489	5557.72	-0.927558	0
1.20486	7	5490	5537.28	-0.638167	0
1.20743	6	5510	5516.99	-0.0941707	0
1.21	5	5594	5496.76	1.30018	0
1.21257	3	5493	5476.63	0.220888	0
1.21514	5	5515	5456.66	0.785617	0
1.21771	6	5516	5436.78	1.06665	0
1.22028	5	5451	5416.96	0.461014	0
1.22284	9	5518	5397.23	1.62579	0
1.22541	5	5381	5377.63	0.0459357	0
1.22798	5	5431	5358.14	0.988723	0
1.23055	6	5413	5338.78	1.00884	0
1.23312	1	5423	5319.53	1.40503	0
1.23569	6	5296	5300.34	-0.0596416	0
1.23826	4	5200	5281.25	-1.12668	0
1.24083	2	5241	5262.2	-0.292842	0
1.2434	4	5308	5243.23	0.889047	0
1.24597	0	5339	5224.38	1.56864	0
1.24853	2	5316	5205.59	1.51436	0
1.2511	8	5151	5186.87	-0.499776	0
1.25367	1	5209	5168.21	0.5651	0
1.25624	4	5136	5149.61	-0.189887	0
1.25881	3	5030	5131.17	-1.42655	0
1.26138	3	5071	5112.85	-0.587671	0
1.26395	5	4965	5094.56	-1.83874	0
1.26652	6	5152	5076.38	1.05356	0
1.26909	3	4925	5058.27	-1.89905	0
1.27166	4	4981	5040.27	-0.839829	0
1.27422	6	5002	5022.4	-0.288503	0
1.27679	9	4927	5004.62	-1.10575	0
1.27936	3	4965	4986.88	-0.310572	0
1.28193	2	4975	4969.26	0.0813275	0
1.2845	6	4950	4951.8	-0.0256091	0
1.28707	6	4999	4934.42	0.913419	0
1.28964	5	4971	4917.03	0.765512	0
1.29221	4	4833	4899.73	-0.959835	0
1.29478	7	4870	4882.56	-0.18003	0
1.29735	6	4883	4865.48	0.250651	0
1.29991	1	4844	4848.46	-0.0641231	0
1.30248	2	4749	4831.54	-1.19771	0
1.30505	2	4759	4814.73	-0.807836	0
1.30762	5	4721	4797.94	-1.11979	0
1.31019	4	4714	4781.16	-0.978169	0
1.31276	1	4890	4764.45	1.79547	0
1.31533	3	4882	4747.84	1.92015	0
1.3179	4	4760	4731.34	0.415415	0
1.32047	5	4809	4714.88	1.35725	0
1.32304	1	4727	4698.47	0.415009	0
1.3256	2	4706	4682.16	0.347554	0
1.32817	4	4583	4665.96	-1.22542	0
1.33074	5	4676	4649.81	0.382992	0
1.33331	2	4602	4633.69	-0.467141	0
1.33588	4	4533	4617.66	-1.25749	0
1.33845	4	4468	4601.76	-2.00105	0
1.34102	2	4686	4585.91	1.46212	0
1.34359	2	4592	4570.12	0.322839	0
1.34616	5	4579	4554.43	0.363106	0
1.34873	3	4449	4538.79	-1.3462	0
1.35129	6	4542	4523.19	0.279039	0
1.35386	6	4639	4507.69	1.92786	0
1.35643	0	4585	4492.28	1.36926	0
1.359	5	4545	4476.96	1.00925	0
1.36157	4	4683	4461.75	3.23305	0
1.36414	4	4468	4446.56	0.320714	0
1.36671	3	4402	4431.41	-0.443215	0
1.36928	2	4410	4416.36	-0.0957845	0
1.37185	7	4479	4401.38	1.15974	0
1.37442	4	4380	4386.46	-0.0976613	0
1.37698	3	4382	4371.58	0.157423	0
1.37955	4	4470	4356.8	1.69316	0
1.38212	4	4295	4342.13	-0.719083	0
1.38469	4	4311	4327.48	-0.251026	0
1.38726	4	4331	4312.89	0.27516	0
1.38983	3	4261	4298.38	-0.572588	0
1.3924	3	4286	4283.93	0.031631	0
1.39497	2	4292	4269.55	0.342726	0
1.39754	2	4402	4255.22	2.21232	0
1.40011	5	4337	4240.94	1.45868	0
1.40267	2	4287	4226.7	0.920927	0
1.40524	5	4323	4212.51	1.68049	0
1.40781	6	4194	4198.41	-0.0680385	0
1.41038	0	4249	4184.38	0.991419	0
1.41295	3	4214	4170.4	0.671593	0
1.41552	3	4223	4156.55	1.0226	0
1.41809	6	4115	4142.71	-0.431983	0
1.42066	1	4120	4128.88	-0.138374	0
1.42323	1	4310	4115.13	2.96823	0
1.4258	4	4076	4101.49	-0.399223	0
1.42836	2	4147	4087.89	0.917823	0
1.43093	4	4194	4074.29	1.84844	0
1.4335	4	4191	4060.77	2.01172	0
1.43607	2	4134	4047.31	1.34823	0
1.43864	4	3996	4033.92	-0.599901	0
1.44121	3	4145	4020.61	1.932	0
1.44378	0	4051	4007.35	0.685807	0
1.44635	3	4119	3994.14	1.94553	0
1.44892	5	4046	3981	1.02195	0
1.45149	3	4002	3967.87	0.539564	0
1.45405	4	4025	3954.77	1.10691	0
1.45662	3	3995	3941.79	0.841796	0
1.45919	3	4048	3928.89	1.87215	0
1.46176	1	3943	3916.03	0.429547	0
1.46433	3	4010	3903.22	1.68617	0
1.4669	2	3916	3890.47	0.408038	0
1.46947	2	3965	3877.73	1.38586	0
1.47204	1	3937	3865.05	1.14674	0
1.47461	0	3904	3852.42	0.825468	0
1.47718	3	3942	3839.84	1.6271	0
1.47974	2	3758	3827.3	-1.13044	0
1.48231	1	3852	3814.78	0.599753	0
1.48488	1	3892	3802.32	1.43753	0
1.48745	2	3698	3789.94	-1.51191	0
1.49002	3	3807	3777.6	0.476495	0
1.49259	3	3815	3765.29	0.804787	0
1.49516	6	3727	3753.04	-0.42655	0
1.49773	4	3826	3740.87	1.37636	0
1.5003	5	3736	3728.76	0.118442	0
1.50287	1	3747	3716.75	0.494202	0
1.50543	6	3721	3704.82	0.265289	0
1.508	3	3714	3692.94	0.345612	0
1.51057	5	3642	3681.07	-0.647479	0
1.51314	3	3719	3669.26	0.815593	0
1.51571	2	3601	3657.53	-0.942004	0
1.51828	6	3667	3645.84	0.349461	0
1.52085	6	3658	3634.2	0.393526	0
1.52342	5	3700	3622.57	1.27294	0
1.52599	0	3532	3611.01	-1.32946	0
1.52856	3	3642	3599.56	0.703291	0
1.53112	5	3514	3588.16	-1.25105	0
1.53369	5	3527	3576.74	-0.837605	0
1.53626	2	3605	3565.32	0.660804	0
1.53883	1	3569	3554	0.251157	0
1.5414	2	3558	3542.75	0.255621	0
1.54397	0	3537	3531.53	0.0919417	0
1.54654	3	3545	3520.3	0.414839	0
1.54911	5	3516	3509.1	0.116426	0
1.55168	2	3489	3497.92	-0.150974	0
1.55425	4	3547	3486.78	1.0111	0
1.55681	4	3485	3475.75	0.156661	0
1.55938	3	3491	3464.77	0.443893	0
1.56195	3	3482	3453.83	0.477462	0
1.56452	5	3459	3442.95	0.272952	0
1.56709	3	3276	3432.11	-2.72745	0
1.56966	2	3385	3421.3	-0.623939	0
1.57223	4	3380	3410.56	-0.525611	0
1.5748	4	3485	3399.87	1.44209	0
1.57737	3	3324	3389.19	-1.13065	0
1.57994	2	3400	3378.55	0.367905	0
1.5825	0	3323	3367.98	-0.78024	0
1.58507	2	3352	3357.45	-0.0940737	0
1.58764	3	3341	3346.93	-0.102655	0
1.59021	4	3322	3336.42	-0.250152	0
1.59278	2	3342	3325.93	0.278052	0
1.59535	2	3332	3315.5	0.285782	0
1.59792	4	3329	3305.15	0.413284	0
1.60049	4	3331	3294.85	0.626434	0
1.60306	3	3263	3284.55	-0.377268	0
1.60563	3	3307	3274.31	0.568422	0
1.60819	1	3306	3264.15	0.727932	0
1.61076	0	3288	3254.02	0.592637	0
1.61333	3	3281	3243.92	0.64736	0
1.6159	4	3240	3233.84	0.108292	0
1.61847	2	3194	3223.75	-0.526331	0
1.62104	2	3256	3213.7	0.741304	0
1.62361	3	3196	3203.74	-0.136988	0
1.62618	8	3237	3193.83	0.758748	0
1.62875	5	3188	3183.93	0.0720457	0
1.63132	1	3251	3174.07	1.34918	0
1.63388	4	3186	3164.33	0.383979	0
1.63645	2	3164	3154.67	0.165809	0
1.63902	3	3114	3144.99	-0.555379	0
1.64159	1	3152	3135.32	0.297169	0
1.64416	3	3205	3125.68	1.40103	0
1.64673	8	3100	3116.08	-0.288758	0
1.6493	5	3139	3106.49	0.580245	0
1.65187	1	3146	3096.93	0.874884	0
1.65444	0	3114	3087.48	0.475189	0
1.65701	5	3046	3078.13	-0.58218	0
1.65957	6	3079	3068.75	0.184713	0
1.66214	1	3040	3059.32	-0.350459	0
1.66471	1	3023	3049.95	-0.490179	0
1.66728	3	3010	3040.7	-0.559517	0
1.66985	0	3156	3031.46	2.21692	0
1.67242	5	3011	3022.18	-0.203779	0
1.67499	3	3043	3012.95	0.54483	0
1.67756	2	3009	3003.73	0.0960551	0
1.68013	4	3061	2994.57	1.20077	0
1.6827	5	2891	2985.48	-1.75717	0
1.68526	1	3018	2976.4	0.757189	0
1.68783	1	2952	2967.36	-0.282765	0
1.6904	4	2982	2958.4	0.43218	0
1.69297	4	2951	2949.45	0.0285249	0
1.69554	2	3013	2940.48	1.32123	0
1.69811	3	2981	2931.55	0.90563	0
1.70068	2	2922	2922.71	-0.0131023	0
1.70325	1	2854	2913.89	-1.12096	0
1.70582	1	2985	2905.08	1.46282	0
1.70839	2	2910	2896.3	0.25391	0
1.71095	3	2860	2887.54	-0.514878	0
1.71352	3	2843	2878.78	-0.671005	0
1.71609	4	2925	2870.06	1.01592	0
1.71866	3	2866	2861.39	0.0861275	0
1.72123	1	2930	2852.77	1.42671	0
1.7238	2	2800	2844.21	-0.835444	0
1.72637	6	2854	2835.68	0.342862	0
1.72894	1	2798	2827.16	-0.551254	0
1.73151	4	2756	2818.64	-1.19323	0
1.73408	1	2701	2810.21	-2.10135	0
1.73664	1	2775	2801.82	-0.509079	0
1.73921	1	2763	2793.43	-0.578946	0
1.74178	4	2770	2785.07	-0.286428	0
1.74435	2	2831	2776.71	1.02034	0
1.74692	3	2848	2768.36	1.49229	0
1.74949	2	2752	2760.07	-0.153885	0
1.75206	6	2698	2751.84	-1.03648	0
1.75463	2	2700	2743.62	-0.839545	0
1.7572	1	2793	2735.44	1.08916	0
1.75977	2	2650	2727.32	-1.502	0
1.76233	5	2676	2719.25	-0.836057	0
1.7649	4	2757	2711.15	0.873184	0
1.76747	1	2721	2703.06	0.343845	0
1.77004	2	2735	2695.05	0.763944	0
1.77261	3	2654	2687.1	-0.642542	0
1.77518	3	2662	2679.15	-0.332393	0
1.77775	2	2682	2671.19	0.208741	0
1.78032	3	2673	2663.27	0.188159	0
1.78289	1	2581	2655.4	-1.46446	0
1.78546	5	2630	2647.55	-0.342173	0
1.78802	2	2595	2639.72	-0.877918	0
1.79059	1	2585	2631.91	-0.922673	0
1.79316	3	2649	2624.15	0.482884	0
1.79573	5	2544	2616.43	-1.43607	0
1.7983	3	2653	2608.7	0.860017	0
1.80087	2	2649	2601	0.932682	0
1.80344	3	2628	2593.37	0.675596	0
1.80601	1	2609	2585.78	0.454566	0
1.80858	4	2584	2578.19	0.114244	0
1.81115	4	2561	2570.62	-0.19016	0
1.81371	2	2609	2563.07	0.899272	0
1.81628	2	2511	2555.54	-0.888867	0
1.81885	1	2525	2548.08	-0.459359	0
1.82142	2	2619	2540.64	1.53118	0
1.82399	3	2605	2533.2	1.40683	0
1.82656	3	2395	2525.76	-2.6719	0
1.82913	2	2510	2518.34	-0.166469	0
1.8317	3	2511	2510.97	0.000662606	0
1.83427	2	2498	2503.64	-0.112804	0
1.83684	6	2487	2496.33	-0.187059	0
