# Supplementary material for: Direct energy transfer from photosystem II to photosystem I confers winter sustainability in Scots Pine
Source: Nat Commun. 2020 Dec 15;11:6388. doi: 10.1038/s41467-020-20137-9 (PMC7738668; doi:10.1038/s41467-020-20137-9)
Supplement: Supplementary file 3 — Source Data [file 41467_2020_20137_MOESM3_ESM.zip › Source data file_Bag et al., 2020/Source data file/time resolved fluoresence data/Time resolved decay/Pine_summer_quench/Decays_Pine_summer_quench_spillover_9.txt]

Time	IRF	Exp. data	Th. data	Residuals	Aurocorr
0	59218	22913	22490.3	2.79255	0.0222719
0.002569	60101	24914	24813.8	0.634586	0.022303
0.005138	59931	27074	27201.2	-0.773265	-0.0130748
0.007707	59038	29770	29628	0.822738	-0.000805008
0.010276	57442	32062	32080.7	-0.104376	0.0285463
0.012845	55659	34516	34544.2	-0.15191	0.0335682
0.015414	54300	36853	36985.9	-0.692384	0.00444585
0.017983	51212	39012	39374.6	-1.83598	0.00131208
0.020552	49247	41471	41686.8	-1.0595	-0.00942347
0.023121	45860	44107	43917	0.904709	-0.0253294
0.02569	42832	45783	46041.7	-1.20914	-0.00687346
0.028259	39553	47823	48043.5	-1.00821	0.0114368
0.030828	36051	49994	49912.3	0.365217	0.0162941
0.033397	32659	51423	51627.5	-0.901723	0.0510247
0.035966	29365	53105	53184.5	-0.345052	0.0437306
0.038535	25820	54348	54573.7	-0.96809	-0.0270811
0.041104	22701	55775	55790	-0.0636301	-0.0350285
0.043673	19483	57071	56834.9	0.988305	0.0114834
0.046242	16839	58182	57706.1	1.97294	-0.010925
0.048811	14158	58165	58405.9	-0.998889	-0.0509592
0.05138	12001	58971	58940.4	0.126128	-0.0078843
0.053949	10077	59286	59318.7	-0.134135	0.0208466
0.056518	8332	59376	59552.3	-0.723501	-0.00722101
0.059087	7023	59623	59652.7	-0.121485	0.00622305
0.061656	5845	59535	59635.8	-0.413185	-0.0172407
0.064225	4676	60013	59513.8	2.03777	0.0105033
0.066794	3958	59473	59301.1	0.704939	0.0399772
0.069363	3264	59322	59012.2	1.27195	-0.00179897
0.071932	2838	58931	58655.3	1.13586	0.0436396
0.074501	2290	58138	58241.6	-0.429817	0.0231801
0.07707	1924	57873	57783.6	0.371646	0.00191352
0.079639	1735	57400	57290.6	0.4568	0.0025236
0.082208	1480	56688	56769.3	-0.34132	0.0268095
0.084777	1263	56110	56224.2	-0.481958	0.0253422
0.087346	1107	55618	55663.5	-0.192932	0.0424123
0.089915	966	55018	55092.4	-0.317134	-0.0210584
0.092484	905	54309	54513	-0.875208	-0.111134
0.095053	849	53766	53928.5	-0.700607	0.0153981
0.097622	803	53535	53341.7	0.835388	-0.034879
0.100191	740	52875	52755.6	0.51945	0.0319595
0.10276	729	52266	52172.6	0.408604	-0.0409741
0.105329	714	51469	51594.2	-0.551722	0.00167576
0.107898	667	50973	51021	-0.212569	-0.00346192
0.110467	679	50359	50454.1	-0.423667	-0.0278819
0.113036	613	49526	49894.6	-1.65646	-0.0515487
0.115605	628	49582	49342.6	1.0752	-0.0371004
0.118174	626	48973	48798.4	0.788881	-0.0815198
0.120743	641	47918	48262.1	-1.57173	-0.058536
0.123312	554	47835	47733.5	0.464187	0.0241258
0.125881	628	47038	47213.6	-0.809824	-0.0125844
0.12845	545	46930	46702.7	1.04935	-0.0352411
0.131019	591	46452	46199.3	1.17234	-0.0219213
0.133588	616	46063	45704.1	1.67236	0.0595293
0.136157	608	45357	45217	0.657217	0.0195794
0.138726	598	44940	44737.6	0.954789	0.0185173
0.141295	590	44386	44267.2	0.563967	0.0624955
0.143864	622	43890	43805.2	0.404871	0.0168051
0.146433	622	43331	43350.8	-0.0952913	0.0153768
0.149002	662	43022	42903.9	0.569447	-0.0490456
0.151571	670	42560	42464.8	0.461705	0.00215647
0.15414	665	42212	42033.5	0.868782	0.0355082
0.156709	703	41584	41610.2	-0.128266	-0.0147233
0.159278	707	40972	41194.8	-1.10046	-0.0244889
0.161847	763	40714	40786.5	-0.359365	0.02557
0.164416	811	40448	40385.6	0.310221	-0.0359548
0.166985	814	40025	39992.1	0.16446	0.0197049
0.169554	853	39918	39606.1	1.561	0.0428838
0.172123	924	39096	39228.3	-0.669029	0.0150689
0.174692	946	38771	38857.8	-0.441067	0.00149002
0.177261	908	38445	38494.4	-0.252077	-0.0168331
0.17983	990	37789	38138.9	-1.79974	-0.0673486
0.182399	1010	37707	37791	-0.432562	-0.00577919
0.184968	1084	37500	37449.1	0.262859	-0.0157975
0.187537	1072	37061	37113.5	-0.272953	-0.0109473
0.190106	1095	36579	36785.2	-1.07813	0.0149458
0.192675	1172	36399	36464	-0.340533	-0.0282331
0.195244	1197	36073	36149.3	-0.401918	-0.0538795
0.197813	1238	36040	35840.3	1.05184	-0.098957
0.200382	1251	35473	35537.9	-0.344742	-0.0457149
0.202951	1245	35311	35242.3	0.365405	0.0476639
0.20552	1280	34882	34952.9	-0.379818	0.00076918
0.208089	1274	34580	34669.4	-0.480706	8.30564e-05
0.210658	1348	34610	34390.8	1.17808	0.00896468
0.213227	1348	33934	34117.3	-0.995012	0.0694017
0.215796	1443	34034	33848.7	1.00464	-0.0441431
0.218365	1322	33579	33585.4	-0.0347467	-0.0239796
0.220934	1407	33366	33327.5	0.210599	0.0796755
0.223503	1394	33199	33075.4	0.678255	0.0130545
0.226072	1393	32794	32827.3	-0.18389	-0.0188602
0.228641	1477	32602	32582.5	0.10804	0.0233712
0.23121	1393	32207	32342.4	-0.75466	-0.0676624
0.233779	1393	32249	32106	0.796433	0.00235469
0.236348	1413	32109	31874.3	1.30995	0.0482288
0.238917	1442	31614	31646.3	-0.181776	0.0510259
0.241486	1434	31405	31420.5	-0.087696	0.0185162
0.244055	1412	30915	31198.1	-1.61006	-0.0328078
0.246624	1324	31119	30979.5	0.790591	0.0191869
0.249193	1319	30606	30764.5	-0.906185	0.0817961
0.251762	1359	30380	30552.2	-0.988202	0.00338291
0.254331	1339	30180	30341.3	-0.928231	-0.0376146
0.2569	1234	30390	30131.4	1.48347	0.0220292
0.259469	1201	30079	29924.4	0.891318	-0.0105188
0.262038	1212	29462	29720.4	-1.50563	0.0375027
0.264607	1153	29219	29517.3	-1.74508	0.00391493
0.267176	1164	29349	29314.3	0.202546	-0.00683201
0.269745	1088	29383	29112.9	1.57548	0.0705035
0.272314	1106	29029	28913.1	0.680434	-0.038609
0.274883	1066	28821	28714.6	0.626765	0.0566314
0.277452	1066	28333	28517.3	-1.09479	0.0472627
0.280021	1102	28186	28321.1	-0.804683	-0.0192646
0.28259	952	28075	28126.6	-0.307908	-0.0957932
0.285159	1059	27904	27933.6	-0.17695	0.0121808
0.287728	1030	27823	27743.1	0.478954	0.00884803
0.290297	918	27441	27553.3	-0.677785	-0.0114147
0.292866	970	27271	27364.6	-0.566827	0.0258887
0.295435	972	27013	27179.1	-1.01059	-0.0115246
0.298004	935	26863	26993.8	-0.798318	-0.0241087
0.300573	927	26829	26809.4	0.119599	-0.010814
0.303142	908	26603	26627.6	-0.150953	-0.00544895
0.305711	883	26528	26447.5	0.494366	0.0194729
0.30828	907	26261	26268.7	-0.0472335	0.0561589
0.310849	887	26110	26091.3	0.115481	0.00724834
0.313418	916	25944	25915.3	0.178238	0.0596791
0.315987	940	25825	25741.1	0.522343	-0.0561562
0.318556	884	25620	25568.8	0.319675	-0.0155267
0.321125	987	25374	25398.7	-0.155056	-0.012657
0.323694	968	24982	25231.4	-1.5777	-0.03757
0.326263	907	24638	25065.7	-2.72499	0.0161196
0.328832	922	24617	24902.7	-1.82082	-0.0114601
0.331401	965	24753	24743.1	0.0632127	-0.0233893
0.33397	985	24455	24584.5	-0.828318	-0.00592674
0.336539	973	24281	24427.1	-0.937734	0.00700389
0.339108	985	24412	24272.3	0.89405	0.0101656
0.341677	979	24263	24120.4	0.915198	-0.0222565
0.344246	998	23937	23970.8	-0.218382	0.019303
0.346815	1002	23713	23823.1	-0.714813	0.030549
0.349384	1064	23613	23677.3	-0.418612	-0.00212809
0.351953	1015	23532	23533.6	-0.0104276	-0.064537
0.354522	1055	23278	23392	-0.747409	-0.0817421
0.357091	1070	23339	23253.3	0.561233	0.00949119
0.35966	1073	23249	23116.7	0.86795	-0.00449956
0.362229	1000	22977	22981.7	-0.0310785	-0.00256118
0.364798	1110	23075	22849.3	1.4859	0.000809211
0.367367	1107	22717	22719	-0.0130622	-0.0960026
0.369936	1154	22682	22589.4	0.615173	-0.0192507
0.372505	1174	22692	22461.6	1.52927	-0.00100865
0.375074	1124	22317	22337.1	-0.134689	0.0270966
0.377643	1177	22199	22215.1	-0.108017	0.00715239
0.380212	1206	22189	22095.8	0.62551	-0.0194917
0.382781	1154	21938	21977.9	-0.269573	-0.0735906
0.38535	1194	21879	21861.5	0.118033	0.0175651
0.387919	1208	21934	21747.9	1.25681	0.00798847
0.390488	1247	21812	21635.5	1.19476	-0.0265877
0.393057	1304	21626	21524.4	0.690789	0.0364774
0.395626	1291	21497	21415.4	0.556544	0.0238475
0.398195	1284	21285	21308.6	-0.161919	-0.012716
0.400764	1273	21340	21204.8	0.925782	-0.00542531
0.403333	1334	21340	21103.2	1.62086	0.0449994
0.405902	1339	20872	21002.9	-0.90624	-0.0340019
0.408471	1359	21108	20903.7	1.40649	0.108229
0.41104	1372	21141	20806.3	2.30197	0.0498367
0.413609	1328	20499	20711.2	-1.48245	-0.00808836
0.416178	1292	20662	20618	0.30632	-0.00274118
0.418747	1303	20887	20526.5	2.49453	-0.00328813
0.421316	1334	20347	20435.8	-0.622827	0.00455061
0.423885	1300	20450	20345.1	0.733811	-0.0634991
0.426454	1319	19963	20254.7	-2.06437	-0.0836113
0.429023	1236	20187	20165.7	0.149755	0.0340113
0.431592	1264	20259	20077.7	1.27351	0.0419886
0.434161	1219	19788	19990.4	-1.43903	-0.054057
0.43673	1180	19790	19903	-0.803537	-0.0812459
0.439299	1132	19625	19815.5	-1.35957	-0.0125504
0.441868	1050	19816	19728.2	0.623388	-0.01117
0.444437	1074	19846	19640.4	1.45909	0.0403951
0.447006	964	19782	19551.8	1.63655	0.0144949
0.449575	1005	19345	19461.6	-0.838522	0.00331512
0.452144	876	19469	19370.7	0.704479	-0.042336
0.454713	844	19169	19278.8	-0.793144	-0.0408799
0.457282	801	18974	19186.1	-1.53969	-0.0175127
0.459851	766	18848	19092.4	-1.77986	-0.010941
0.46242	700	19125	18996.4	0.929835	0.0869359
0.464989	738	18547	18899.3	-2.5869	-0.0347167
0.467558	627	18736	18801.2	-0.476083	-0.0389548
0.470127	578	18371	18701.7	-2.43978	-0.0166606
0.472696	501	18748	18601.9	1.06709	-0.00557735
0.475265	489	18551	18501.4	0.364119	0.0133321
0.477834	427	18332	18398.8	-0.493706	-0.0584763
0.480403	413	18238	18294.5	-0.418037	0.00991604
0.482972	338	18086	18188.8	-0.764234	0.0248914
0.485541	306	18116	18082.2	0.251448	-0.0762459
0.48811	319	17954	17974.6	-0.15397	0.0135142
0.490679	288	17805	17866.1	-0.457706	-0.026085
0.493248	273	17749	17756.2	-0.0538766	0.0407976
0.495817	260	17699	17646.2	0.396842	-0.021056
0.498386	228	17378	17536.5	-1.20217	0.0522885
0.500955	209	17240	17426.7	-1.42172	-0.0341319
0.503524	195	17269	17317.1	-0.365785	-0.0453981
0.506093	208	17162	17207.5	-0.347303	0.0178021
0.508662	188	17287	17097.9	1.43861	-0.0339732
0.511231	163	16750	16988.4	-1.84195	-0.117742
0.5138	171	16703	16879.6	-1.36675	0.00397483
0.516369	166	16787	16771.7	0.118365	0.0407625
0.518938	173	16638	16663.9	-0.200978	0.0631915
0.521507	159	16545	16556.7	-0.0912429	-0.0156598
0.524076	175	16444	16450.5	-0.0504905	-0.0309762
0.526645	178	16543	16345.2	1.53789	0.00447904
0.529214	180	16059	16240.8	-1.43471	-0.082134
0.531783	162	16087	16137.4	-0.397625	0.0277798
0.534352	159	15954	16035.4	-0.644083	0.0499111
0.536921	172	15747	15934.4	-1.49366	-0.0318246
0.53949	173	15803	15834.4	-0.249388	0.0497857
0.542059	169	15902	15734.9	1.32479	-0.0102866
0.544628	161	15722	15636.6	0.680968	0.022953
0.547197	163	15468	15539.5	-0.574998	0.0382293
0.549766	207	15568	15443.4	0.998604	0.023484
0.552335	163	15212	15348.1	-1.10351	-0.0132989
0.554904	169	14910	15253.6	-2.81433	0.0252944
0.557473	183	15192	15160.8	0.253142	-0.0157448
0.560042	169	15139	15069.1	0.568434	-0.0236693
0.562611	170	15121	14977.7	1.16512	0.0627594
0.56518	161	14746	14887.5	-1.16548	-0.0470149
0.567749	179	14727	14798.3	-0.587451	-0.0156834
0.570318	153	14743	14709.8	0.273721	-0.00283758
0.572887	159	14583	14622	-0.322704	0.0153139
0.575456	169	14491	14535.1	-0.366674	-0.000869523
0.578025	155	14581	14449.1	1.09257	0.000900319
0.580594	154	14405	14363.5	0.345651	-0.0292542
0.583163	163	14270	14279	-0.0749485	-0.0459164
0.585732	155	14187	14195.2	-0.0686821	-0.0428058
0.588301	154	13822	14112	-2.46646	-0.031527
0.59087	143	13970	14029.6	-0.504505	0.0387429
0.593439	129	13837	13948.1	-0.944444	-0.073003
0.596008	150	13801	13867.2	-0.563538	-0.0267365
0.598577	137	13726	13786.9	-0.519597	0.0372756
0.601146	152	13747	13706.9	0.342191	-0.0404746
0.603715	143	13675	13627.6	0.405164	0.0180883
0.606284	133	13603	13549.2	0.461304	-0.0306402
0.608853	117	13628	13471.5	1.34036	-0.0330404
0.611422	113	13334	13394.7	-0.525446	-0.0397938
0.613991	125	13439	13318.3	1.0414	0.0194205
0.61656	116	13575	13242.1	2.85687	0.00140961
0.619129	144	13076	13166.3	-0.789651	-0.0986122
0.621698	107	13266	13091.1	1.51816	0.0550879
0.624267	118	12957	13016.7	-0.524276	-0.0148444
0.626836	104	12957	12943.1	0.121756	0.0282204
0.629405	113	12909	12870.2	0.341537	0.0149495
0.631974	118	13099	12797.5	2.63437	0.031472
0.634543	104	12616	12725.3	-0.973268	0.0323546
0.637112	108	12578	12653.7	-0.674623	-0.0679634
0.639681	105	12388	12582.8	-1.75024	-0.0122081
0.64225	119	12450	12512.5	-0.559867	-0.0948328
0.644819	93	12442	12442.6	-0.00516544	-0.025142
0.647388	113	12301	12373.3	-0.651615	-0.0289623
0.649957	127	12448	12304.7	1.2842	0.0330659
0.652526	99	12209	12236.6	-0.25003	0.027925
0.655095	104	12176	12169	0.0634906	-0.00827132
0.657664	95	12097	12102.4	-0.0493758	0.0447281
0.660233	97	12138	12036.4	0.92262	-0.02633
0.662802	93	12011	11970.5	0.369606	-0.0593271
0.665371	123	11828	11905.1	-0.708766	0.0555933
0.66794	96	11935	11840.1	0.868737	0.0260832
0.670509	92	11852	11775.6	0.701931	0.0156476
0.673078	88	11676	11712	-0.332918	-0.0297019
0.675647	84	11562	11649	-0.809446	-0.0262829
0.678216	82	11691	11586.2	0.969193	-0.00100598
0.680785	96	11579	11523.7	0.51383	-0.00899405
0.683354	87	11378	11461.6	-0.783464	0.0195366
0.685923	87	11485	11399.8	0.794951	0.0448162
0.688492	70	11367	11338.7	0.265601	-0.0429216
0.691061	67	11350	11278.2	0.674322	-0.0351332
0.69363	66	11139	11218	-0.748743	-0.053953
0.696199	83	11234	11158.1	0.715958	0.000996388
0.698768	72	11100	11098.3	0.015776	0.0401531
0.701337	79	11053	11038.9	0.134149	-0.00805469
0.703906	67	11053	10980.1	0.69327	-0.037945
0.706475	66	10785	10921.9	-1.31847	0.00710329
0.709044	69	10910	10864.2	0.438846	0.0728136
0.711613	45	10931	10806.8	1.18796	0.0213204
0.714182	77	10617	10749.7	-1.28773	-0.0263998
0.716751	54	10942	10693	2.38018	-0.0279008
0.71932	68	10534	10636.5	-0.998653	-0.00210811
0.721889	58	10571	10580.5	-0.0919237	-0.0278427
0.724458	59	10413	10525	-1.09751	-0.0880233
0.727027	65	10551	10469.9	0.789973	0.0190126
0.729596	62	10597	10415.2	1.76606	0.0518358
0.732165	59	10305	10360.8	-0.55014	-0.0752585
0.734734	57	10195	10307	-1.10925	0.0280035
0.737303	57	10325	10253.6	0.702244	0.0249628
0.739872	70	10006	10200.6	-1.94578	0.00374915
0.742441	59	10180	10148	0.317526	0.00804178
0.74501	56	10166	10095.7	0.69768	-0.0153885
0.747579	46	10051	10043.9	0.0704553	-0.0143359
0.750148	42	10062	9992.7	0.69086	-0.0482128
0.752717	53	9842	9941.68	-1.00477	-0.021535
0.755286	55	9812	9890.84	-0.795896	0.0447003
0.757855	52	9932	9840.13	0.921841	-0.0109703
0.760424	53	9852	9789.84	0.626214	0.0563227
0.762993	42	9857	9740.13	1.17714	0.0549119
0.765562	50	9677	9690.82	-0.140451	0.0206647
0.768131	54	9567	9641.86	-0.765327	-0.000307634
0.7707	56	9667	9593.13	0.751346	0.0281985
0.773269	44	9742	9544.69	1.99907	0.028289
0.775838	49	9650	9496.78	1.55976	0.0521335
0.778407	57	9412	9449.35	-0.385016	-0.108053
0.780976	51	9385	9402.17	-0.177266	0.0319617
0.783545	61	9348	9355.22	-0.0747231	0.00673611
0.786114	52	9224	9308.8	-0.882948	-0.018087
0.788683	40	9300	9262.79	0.385839	0.0196106
0.791252	56	9093	9217.2	-1.30251	0.0482016
0.793821	39	9161	9172.01	-0.115019	0.0522475
0.79639	41	9174	9126.86	0.492161	0.0755285
0.798959	39	9090	9082.05	0.0834275	-0.0124136
0.801528	43	8973	9037.56	-0.681499	-0.00466715
0.804097	53	9004	8993.16	0.114267	-0.0526361
0.806666	50	9009	8949.03	0.631821	0.00814187
0.809235	47	8870	8905.23	-0.374063	0.0747714
0.811804	40	9027	8861.94	1.73724	-0.00742895
0.814373	44	8918	8819.12	1.04706	-0.0683218
0.816942	34	8694	8776.56	-0.885458	-0.0394437
0.819511	37	8739	8734.17	0.0517204	-0.0018675
0.82208	29	8785	8692.01	0.992167	-0.00997402
0.824649	35	8732	8650.05	0.876997	0.0898565
0.827218	25	8749	8608.26	1.50465	-0.0393806
0.829787	30	8444	8566.67	-1.33489	-0.0612654
0.832356	36	8594	8525.3	0.741093	-0.0210149
0.834925	41	8496	8484.14	0.128621	-0.0522041
0.837494	37	8701	8443.17	2.76404	0.00511302
0.840063	34	8445	8402.62	0.461169	0.0561792
0.842632	36	8328	8362.54	-0.378446	0.0355327
0.845201	39	8266	8322.79	-0.624675	0.0172997
0.84777	27	8047	8283.25	-2.63363	-0.0455689
0.850339	32	8323	8243.96	0.866356	-0.0473468
0.852908	29	8283	8205.03	0.85675	0.0158398
0.855477	30	8086	8166.25	-0.892493	-0.031017
0.858046	29	8111	8127.63	-0.184613	-0.0222462
0.860615	22	8107	8089.27	0.196888	0.0062592
0.863184	27	8115	8051.15	0.708795	-0.0781965
0.865753	27	7887	8013.28	-1.42195	-0.0933982
0.868322	25	7931	7975.55	-0.500277	0.018069
0.870891	35	7999	7938.02	0.681798	0.038438
0.87346	27	7800	7900.81	-1.14139	-0.0598966
0.876029	11	7753	7863.82	-1.25857	0.0035889
0.878598	26	7948	7827.2	1.35504	0.00343811
0.881167	25	7896	7790.89	1.18291	0.00374317
0.883736	21	7823	7754.49	0.774607	-0.055397
0.886305	30	7716	7718.25	-0.0255589	-0.0850305
0.888874	24	7598	7682.43	-0.968642	-0.000454731
0.891443	23	7799	7646.82	1.72323	0.0586866
0.894012	28	7686	7611.51	0.849712	-0.0477534
0.896581	24	7579	7576.5	0.0287559	0.0442307
0.89915	16	7557	7541.64	0.176741	-0.0154312
0.901719	31	7488	7507.06	-0.220206	-0.0487437
0.904288	25	7533	7472.74	0.694322	0.0347395
0.906857	21	7538	7438.48	1.14625	-0.0364199
0.909426	22	7463	7404.52	0.676974	0.0396237
0.911995	19	7500	7370.93	1.49034	0.00187804
0.914564	18	7280	7337.46	-0.673384	-0.072761
0.917133	13	7289	7304.14	-0.177301	0.0763785
0.919702	19	7373	7271	1.1879	0
0.922271	20	7160	7238.01	-0.921918	0
0.92484	10	7282	7205.13	0.900808	0
0.927409	13	7135	7172.45	-0.443332	0
0.929978	15	7045	7140.08	-1.13273	0
0.932547	22	7073	7107.8	-0.413774	0
0.935116	16	7161	7075.6	1.0092	0
0.937685	20	7149	7043.65	1.246	0
0.940254	13	7150	7012.04	1.63155	0
0.942823	17	6971	6980.68	-0.115941	0
0.945392	14	6942	6949.51	-0.090092	0
0.947961	14	6984	6918.5	0.783818	0
0.95053	19	6868	6887.63	-0.236913	0
0.953099	9	6874	6856.98	0.205308	0
0.955668	15	6791	6826.47	-0.430466	0
0.958237	16	6780	6796.23	-0.197096	0
0.960806	10	6801	6766.12	0.42295	0
0.963375	17	6789	6736.13	0.641693	0
0.965944	21	6836	6706.42	1.56729	0
0.968513	16	6747	6676.84	0.8542	0
0.971082	15	6660	6647.44	0.15387	0
0.973651	18	6523	6618.4	-1.18121	0
0.97622	16	6590	6589.57	0.0053352	0
0.978789	14	6588	6560.84	0.334653	0
0.981358	12	6536	6532.31	0.04566	0
0.983927	14	6347	6503.98	-1.97046	0
0.986496	14	6544	6475.78	0.843282	0
0.989065	12	6379	6447.69	-0.860043	0
0.991634	10	6402	6419.76	-0.22192	0
0.994203	13	6430	6392.02	0.473635	0
0.996772	11	6291	6364.43	-0.925782	0
0.999341	9	6311	6336.94	-0.326558	0
1.00191	11	6176	6309.62	-1.70031	0
1.00448	11	6291	6282.48	0.10737	0
1.00705	9	6286	6255.45	0.385295	0
1.00962	15	6261	6228.57	0.409846	0
1.01219	7	6051	6201.88	-1.93959	0
1.01476	10	6363	6175.32	2.35281	0
1.01732	8	6170	6148.98	0.26764	0
1.01989	12	6125	6122.78	0.0283813	0
1.02246	8	6150	6096.66	0.680159	0
1.02503	15	6192	6070.7	1.5415	0
1.0276	12	6059	6044.92	0.180848	0
1.03017	16	5961	6019.31	-0.755181	0
1.03274	14	5926	5993.89	-0.881862	0
1.03531	7	6013	5968.69	0.571397	0
1.03788	7	5829	5943.68	-1.50208	0
1.04045	10	5988	5918.87	0.893407	0
1.04301	7	5923	5894.08	0.375716	0
1.04558	7	5927	5869.32	0.749162	0
1.04815	9	5915	5844.73	0.913715	0
1.05072	11	5767	5820.27	-0.701526	0
1.05329	11	5786	5795.92	-0.130348	0
1.05586	12	5736	5771.71	-0.471561	0
1.05843	8	5804	5747.72	0.738799	0
1.061	14	5751	5723.9	0.357374	0
1.06357	2	5786	5700.25	1.12735	0
1.06614	5	5652	5676.7	-0.328568	0
1.0687	6	5578	5653.32	-1.00847	0
1.07127	12	5683	5630	0.703116	0
1.07384	4	5573	5606.65	-0.450806	0
1.07641	4	5564	5583.47	-0.261035	0
1.07898	11	5623	5560.52	0.833175	0
1.08155	7	5640	5537.7	1.3622	0
1.08412	11	5549	5514.88	0.457987	0
1.08669	7	5376	5492.28	-1.58585	0
1.08926	5	5479	5469.86	0.123495	0
1.09183	10	5430	5447.58	-0.238593	0
1.09439	11	5347	5425.44	-1.07273	0
1.09696	8	5319	5403.34	-1.15646	0
1.09953	4	5381	5381.4	-0.00539167	0
1.1021	15	5478	5359.67	1.59877	0
1.10467	8	5365	5338.06	0.367807	0
1.10724	0	5381	5316.47	0.879695	0
1.10981	5	5256	5295.08	-0.539096	0
1.11238	8	5212	5273.9	-0.857422	0
1.11495	4	5364	5252.63	1.52058	0
1.11752	5	5178	5231.4	-0.742054	0
1.12008	5	5250	5210.37	0.546884	0
1.12265	7	5052	5189.47	-1.93408	0
1.12522	6	5204	5168.63	0.490259	0
1.12779	5	5083	5147.92	-0.910532	0
1.13036	4	5183	5127.34	0.773092	0
1.13293	4	5070	5106.9	-0.518297	0
1.1355	6	4980	5086.56	-1.50994	0
1.13807	7	5090	5066.29	0.3324	0
1.14064	5	5076	5046.1	0.419609	0
1.14321	5	5029	5026.06	0.0414914	0
1.14577	4	4968	5006.17	-0.541533	0
1.14834	4	5126	4986.39	1.95001	0
1.15091	4	4973	4966.69	0.0895489	0
1.15348	9	4989	4947.07	0.593601	0
1.15605	12	4955	4927.55	0.389998	0
1.15862	8	4919	4908.12	0.155099	0
1.16119	6	4915	4888.87	0.372679	0
1.16376	9	4926	4869.86	0.799855	0
1.16633	9	4914	4850.97	0.899079	0
1.1689	5	4743	4832.11	-1.29394	0
1.17146	4	4868	4813.36	0.783184	0
1.17403	4	4886	4794.75	1.30544	0
1.1766	3	4845	4776.2	0.988459	0
1.17917	5	4649	4757.66	-1.59366	0
1.18174	4	4784	4739.19	0.647851	0
1.18431	11	4736	4720.79	0.220987	0
1.18688	5	4755	4702.49	0.761427	0
1.18945	8	4608	4684.3	-1.12407	0
1.19202	4	4734	4666.3	0.98397	0
1.19459	2	4648	4648.42	-0.00623098	0
1.19715	6	4527	4630.61	-1.53991	0
1.19972	5	4690	4612.87	1.1262	0
1.20229	2	4555	4595.14	-0.594729	0
1.20486	7	4552	4577.5	-0.378019	0
1.20743	6	4629	4560.01	1.01405	0
1.21	5	4561	4542.55	0.273216	0
1.21257	3	4459	4525.2	-0.99133	0
1.21514	5	4477	4508	-0.463292	0
1.21771	6	4538	4490.87	0.699558	0
1.22028	5	4451	4473.79	-0.34165	0
1.22284	9	4291	4456.79	-2.53095	0
1.22541	5	4466	4439.92	0.390271	0
1.22798	5	4542	4423.14	1.76363	0
1.23055	6	4383	4406.5	-0.354911	0
1.23312	1	4420	4389.95	0.451955	0
1.23569	6	4348	4373.44	-0.385793	0
1.23826	4	4357	4357.02	-0.00025151	0
1.24083	2	4278	4340.62	-0.957415	0
1.2434	4	4362	4324.29	0.570918	0
1.24597	0	4212	4308.09	-1.48058	0
1.24853	2	4230	4291.92	-0.951983	0
1.2511	8	4261	4275.81	-0.22689	0
1.25367	1	4241	4259.75	-0.287984	0
1.25624	4	4178	4243.74	-1.01701	0
1.25881	3	4184	4227.91	-0.67879	0
1.26138	3	4250	4212.17	0.580354	0
1.26395	5	4182	4196.44	-0.22336	0
1.26652	6	4093	4180.82	-1.37275	0
1.26909	3	4201	4165.27	0.551267	0
1.27166	4	4168	4149.82	0.281601	0
1.27422	6	3999	4134.5	-2.1427	0
1.27679	9	4169	4119.24	0.770682	0
1.27936	3	4015	4104.02	-1.40494	0
1.28193	2	4116	4088.92	0.422063	0
1.2845	6	4006	4073.98	-1.07405	0
1.28707	6	4066	4059.09	0.108361	0
1.28964	5	3990	4044.17	-0.857547	0
1.29221	4	4053	4029.34	0.3716	0
1.29478	7	4059	4014.65	0.696068	0
1.29735	6	3943	4000.03	-0.908277	0
1.29991	1	4015	3985.46	0.466238	0
1.30248	2	3930	3970.98	-0.653641	0
1.30505	2	3996	3956.6	0.623225	0
1.30762	5	3999	3942.22	0.897852	0
1.31019	4	3890	3927.83	-0.606599	0
1.31276	1	3893	3913.51	-0.32873	0
1.31533	3	3885	3899.3	-0.229351	0
1.3179	4	3946	3885.18	0.968133	0
1.32047	5	3941	3871.09	1.11362	0
1.32304	1	3840	3857.04	-0.274915	0
1.3256	2	3811	3843.09	-0.519783	0
1.32817	4	3897	3829.24	1.08539	0
1.33074	5	3859	3815.43	0.70136	0
1.33331	2	3883	3801.63	1.30577	0
1.33588	4	3754	3787.93	-0.553826	0
1.33845	4	3790	3774.35	0.254226	0
1.34102	2	3792	3760.81	0.506461	0
1.34359	2	3750	3747.32	0.0437272	0
1.34616	5	3687	3733.92	-0.772794	0
1.34873	3	3689	3720.57	-0.519742	0
1.35129	6	3698	3707.24	-0.15193	0
1.35386	6	3638	3694.01	-0.928616	0
1.35643	0	3633	3680.87	-0.794139	0
1.359	5	3617	3667.8	-0.844724	0
1.36157	4	3713	3654.85	0.954243	0
1.36414	4	3680	3641.89	0.628206	0
1.36671	3	3681	3628.96	0.857754	0
1.36928	2	3635	3616.14	0.31279	0
1.37185	7	3562	3603.38	-0.693326	0
1.37442	4	3545	3590.66	-0.766912	0
1.37698	3	3633	3577.97	0.91298	0
1.37955	4	3541	3565.39	-0.409858	0
1.38212	4	3487	3552.91	-1.11613	0
1.38469	4	3601	3540.44	1.00927	0
1.38726	4	3587	3528.01	0.984922	0
1.38983	3	3552	3515.66	0.609771	0
1.3924	3	3418	3503.36	-1.46013	0
1.39497	2	3561	3491.13	1.17089	0
1.39754	2	3497	3478.93	0.305497	0
1.40011	5	3510	3466.78	0.729534	0
1.40267	2	3546	3454.66	1.53389	0
1.40524	5	3432	3442.57	-0.180503	0
1.40781	6	3440	3430.58	0.160563	0
1.41038	0	3462	3418.65	0.736707	0
1.41295	3	3332	3406.78	-1.29545	0
1.41552	3	3466	3395.02	1.20568	0
1.41809	6	3339	3383.25	-0.765866	0
1.42066	1	3290	3371.49	-1.42066	0
1.42323	1	3361	3359.81	0.0206096	0
1.4258	4	3425	3348.23	1.31186	0
1.42836	2	3417	3336.68	1.37405	0
1.43093	4	3285	3325.11	-0.699794	0
1.4335	4	3235	3313.62	-1.38223	0
1.43607	2	3195	3302.2	-1.89646	0
1.43864	4	3327	3290.83	0.627111	0
1.44121	3	3271	3279.54	-0.149368	0
1.44378	0	3210	3268.29	-1.02875	0
1.44635	3	3184	3257.08	-1.29505	0
1.44892	5	3230	3245.93	-0.280315	0
1.45149	3	3282	3234.78	0.824232	0
1.45405	4	3239	3223.67	0.269432	0
1.45662	3	3202	3212.67	-0.188578	0
1.45919	3	3254	3201.74	0.916159	0
1.46176	1	3205	3190.84	0.250041	0
1.46433	3	3118	3180	-1.11033	0
1.4669	2	3173	3169.19	0.0676606	0
1.46947	2	3132	3158.39	-0.471627	0
1.47204	1	3185	3147.64	0.66201	0
1.47461	0	3171	3136.94	0.604784	0
1.47718	3	3262	3126.28	2.37628	0
1.47974	2	3091	3115.65	-0.443343	0
1.48231	1	3119	3105.03	0.250204	0
1.48488	1	3092	3094.47	-0.0444369	0
1.48745	2	3124	3083.99	0.715757	0
1.49002	3	3148	3073.54	1.3271	0
1.49259	3	3042	3063.11	-0.382786	0
1.49516	6	2962	3052.74	-1.66727	0
1.49773	4	2995	3042.44	-0.866925	0
1.5003	5	2963	3032.21	-1.27153	0
1.50287	1	3071	3022.08	0.882802	0
1.50543	6	2976	3012.02	-0.660216	0
1.508	3	2996	3001.99	-0.109511	0
1.51057	5	2995	2991.97	0.0552864	0
1.51314	3	2956	2982	-0.478294	0
1.51571	2	2912	2972.11	-1.11393	0
1.51828	6	2865	2962.25	-1.81691	0
1.52085	6	3021	2952.43	1.24747	0
1.52342	5	2916	2942.62	-0.492879	0
1.52599	0	2930	2932.87	-0.0530548	0
1.52856	3	2813	2923.24	-2.07846	0
1.53112	5	2862	2913.64	-0.965342	0
1.53369	5	2957	2904.01	0.974541	0
1.53626	2	2880	2894.36	-0.267598	0
1.53883	1	2831	2884.82	-1.01148	0
1.5414	2	2931	2875.36	1.02781	0
1.54397	0	2780	2865.9	-1.62916	0
1.54654	3	2766	2856.42	-1.71915	0
1.54911	5	2943	2846.96	1.77041	0
1.55168	2	2822	2837.52	-0.292091	0
1.55425	4	2859	2828.12	0.577504	0
1.55681	4	2854	2818.84	0.65818	0
1.55938	3	2827	2809.59	0.327354	0
1.56195	3	2782	2800.38	-0.34839	0
1.56452	5	2765	2791.22	-0.49873	0
1.56709	3	2788	2782.1	0.111645	0
1.56966	2	2879	2773.01	1.9754	0
1.57223	4	2779	2763.98	0.285006	0
1.5748	4	2731	2754.99	-0.459027	0
1.57737	3	2802	2746	1.058	0
1.57994	2	2700	2737.05	-0.712963	0
1.5825	0	2639	2728.17	-1.73571	0
1.58507	2	2666	2719.31	-1.03252	0
1.58764	3	2631	2710.47	-1.54924	0
1.59021	4	2704	2701.6	0.0460581	0
1.59278	2	2612	2692.77	-1.58032	0
1.59535	2	2645	2684	-0.758376	0
1.59792	4	2698	2675.31	0.436811	0
1.60049	4	2705	2666.65	0.737398	0
1.60306	3	2655	2657.99	-0.0580375	0
1.60563	3	2581	2649.39	-1.3462	0
1.60819	1	2665	2640.86	0.467542	0
1.61076	0	2491	2632.36	-2.83239	0
1.61333	3	2728	2623.89	1.99338	0
1.6159	4	2619	2615.41	0.0701372	0
1.61847	2	2566	2606.92	-0.807771	0
1.62104	2	2603	2598.48	0.0886751	0
1.62361	3	2613	2590.13	0.447436	0
1.62618	8	2524	2581.81	-1.15073	0
1.62875	5	2566	2573.5	-0.148058	0
1.63132	1	2563	2565.23	-0.0440529	0
1.63388	4	2581	2557.08	0.47075	0
1.63645	2	2522	2549.02	-0.538121	0
1.63902	3	2617	2540.91	1.48743	0
1.64159	1	2495	2532.79	-0.756651	0
1.64416	3	2492	2524.72	-0.655517	0
1.64673	8	2535	2516.67	0.364072	0
1.6493	5	2420	2508.63	-1.80163	0
1.65187	1	2456	2500.61	-0.900198	0
1.65444	0	2485	2492.73	-0.155021	0
1.65701	5	2479	2484.93	-0.119075	0
1.65957	6	2466	2477.07	-0.222962	0
1.66214	1	2465	2469.16	-0.083718	0
1.66471	1	2469	2461.31	0.154771	0
1.66728	3	2434	2453.59	-0.397054	0
1.66985	0	2431	2445.86	-0.301381	0
1.67242	5	2449	2438.08	0.220676	0
1.67499	3	2516	2430.34	1.7077	0
1.67756	2	2390	2422.62	-0.667272	0
1.68013	4	2449	2414.95	0.688006	0
1.6827	5	2309	2407.36	-2.04703	0
1.68526	1	2316	2399.77	-1.74069	0
1.68783	1	2317	2392.22	-1.56258	0
1.6904	4	2419	2384.74	0.696622	0
1.69297	4	2399	2377.26	0.443908	0
1.69554	2	2398	2369.74	0.577081	0
1.69811	3	2363	2362.28	0.0147507	0
1.70068	2	2439	2354.9	1.70282	0
1.70325	1	2355	2347.53	0.153834	0
1.70582	1	2369	2340.18	0.592204	0
1.70839	2	2320	2332.84	-0.266649	0
1.71095	3	2364	2325.51	0.791653	0
1.71352	3	2331	2318.18	0.265523	0
1.71609	4	2313	2310.89	0.0439206	0
1.71866	3	2229	2303.65	-1.58121	0
1.72123	1	2257	2296.47	-0.830706	0
1.7238	2	2209	2289.33	-1.70906	0
1.72637	6	2289	2282.22	0.141692	0
1.72894	1	2292	2275.1	0.352941	0
1.73151	4	2275	2267.99	0.14699	0
1.73408	1	2344	2260.97	1.71495	0
1.73664	1	2360	2253.98	2.18237	0
1.73921	1	2238	2246.99	-0.189992	0
1.74178	4	2288	2240.02	1.00309	0
1.74435	2	2221	2233.03	-0.255286	0
1.74692	3	2336	2226.06	2.27471	0
1.74949	2	2239	2219.15	0.419467	0
1.75206	6	2244	2212.29	0.66932	0
1.75463	2	2173	2205.45	-0.696152	0
1.7572	1	2150	2198.63	-1.04888	0
1.75977	2	2144	2191.89	-1.03422	0
1.76233	5	2231	2185.18	0.970071	0
1.7649	4	2239	2178.43	1.28011	0
1.76747	1	2113	2171.69	-1.27669	0
1.77004	2	2137	2165.02	-0.606236	0
1.77261	3	2164	2158.43	0.119727	0
1.77518	3	2210	2151.81	1.23777	0
1.77775	2	2149	2145.18	0.0824154	0
1.78032	3	2190	2138.59	1.0985	0
1.78289	1	2169	2132.05	0.793396	0
1.78546	5	2169	2125.52	0.933613	0
1.78802	2	2205	2119.01	1.83121	0
1.79059	1	2169	2112.51	1.21289	0
1.79316	3	2026	2106.06	-1.77874	0
1.79573	5	2135	2099.66	0.764842	0
1.7983	3	2119	2093.23	0.559922	0
1.80087	2	2111	2086.82	0.526321	0
1.80344	3	2013	2080.49	-1.50432	0
1.80601	1	2101	2074.21	0.584547	0
1.80858	4	2065	2067.9	-0.0638742	0
1.81115	4	2116	2061.62	1.18227	0
1.81371	2	2044	2055.34	-0.250731	0
1.81628	2	2140	2049.09	1.96523	0
1.81885	1	2074	2042.91	0.682659	0
1.82142	2	2012	2036.74	-0.551486	0
1.82399	3	1979	2030.55	-1.15887	0
1.82656	3	1997	2024.37	-0.612507	0
1.82913	2	1993	2018.21	-0.564611	0
1.8317	3	1974	2012.09	-0.857292	0
1.83427	2	1988	2006.01	-0.404036	0
1.83684	6	2020	1999.95	0.446056	0
