# Supplementary material for: Direct energy transfer from photosystem II to photosystem I confers winter sustainability in Scots Pine
Source: Nat Commun. 2020 Dec 15;11:6388. doi: 10.1038/s41467-020-20137-9 (PMC7738668; doi:10.1038/s41467-020-20137-9)
Supplement: Supplementary file 3 — Source Data [file 41467_2020_20137_MOESM3_ESM.zip › Source data file_Bag et al., 2020/Source data file/time resolved fluoresence data/Time resolved decay/Pine_summer_quench/Decays_Pine_summer_quench_spillover_8.txt]

Time	IRF	Exp. data	Th. data	Residuals	Aurocorr
0	59218	26084	26146.6	-0.387528	-0.00309725
0.002569	60101	28410	28570.3	-0.950962	-0.00310158
0.005138	59931	31039	31024.1	0.0847084	0.0026
0.007707	59038	33277	33495.6	-1.19811	-0.0166171
0.010276	57442	35380	35961.9	-3.09353	0.0382887
0.012845	55659	38074	38388.5	-1.61178	0.0142583
0.015414	54300	41144	40745.6	1.96428	0.0909442
0.017983	51212	42893	43018.7	-0.606856	0.0269349
0.020552	49247	45073	45195.9	-0.578861	0.0153823
0.023121	45860	47310	47254.4	0.255683	-0.033595
0.02569	42832	49172	49181	-0.0406219	0.0201504
0.028259	39553	50382	50960.7	-2.57831	-0.0350654
0.030828	36051	52891	52579.3	1.3554	-0.021044
0.033397	32659	54211	54031.1	0.772735	0.00704874
0.035966	29365	55255	55307.9	-0.224889	0.00908499
0.038535	25820	56825	56408.3	1.74819	-0.0329617
0.041104	22701	57283	57332.8	-0.20793	0.12818
0.043673	19483	58205	58080.9	0.514266	-0.0444052
0.046242	16839	58443	58657.1	-0.885778	-0.017715
0.048811	14158	59186	59069.4	0.479286	-0.0163591
0.05138	12001	59822	59328.7	2.01697	0.0374759
0.053949	10077	59700	59446.9	1.03591	-0.0992713
0.056518	8332	60036	59438.2	2.43968	-0.00772553
0.059087	7023	59087	59317.8	-0.949379	0.0676942
0.061656	5845	59326	59098.8	0.932695	-0.0196746
0.064225	4676	58951	58796.9	0.634625	-0.0592064
0.066794	3958	58822	58424	1.64097	0.0290432
0.069363	3264	57899	57989.3	-0.375167	-0.0539641
0.071932	2838	57917	57505.1	1.71167	0.0490455
0.074501	2290	57357	56982.9	1.56184	-0.0132703
0.07707	1924	56379	56431.3	-0.220267	0.0132849
0.079639	1735	55500	55855.4	-1.5088	0.0311534
0.082208	1480	55732	55261.5	1.9931	0.0696911
0.084777	1263	54411	54656.8	-1.05377	0.0504338
0.087346	1107	54045	54045	0	0.0134823
0.089915	966	53312	53428.4	-0.504002	0.00959574
0.092484	905	52468	52810	-1.49295	0.0115088
0.095053	849	51728	52192.6	-2.04259	-0.0153383
0.097622	803	51405	51578.9	-0.767065	0.0461497
0.100191	740	51330	50971.1	1.58425	-0.0223367
0.10276	729	50362	50369.9	-0.0353524	-0.0263993
0.105329	714	49800	49776.2	0.106794	-0.0634692
0.107898	667	48920	49190.9	-1.22487	0.0203603
0.110467	679	48411	48614.7	-0.925978	-0.0494675
0.113036	613	48240	48047.7	0.875721	0.0539263
0.115605	628	47504	47489.9	0.0647355	-0.042959
0.118174	626	46931	46941.2	-0.0470079	-0.0238894
0.120743	641	46489	46401.9	0.403827	-0.10279
0.123312	554	46071	45872.9	0.923141	-0.00386134
0.125881	628	45589	45353.3	1.10399	-0.037342
0.12845	545	45048	44842.5	0.968146	0.0181795
0.131019	591	44113	44341	-1.08554	-0.0274159
0.133588	616	43999	43848.3	0.718327	-0.031906
0.136157	608	43093	43364.8	-1.30929	-0.0492262
0.138726	598	42737	42891.1	-0.745408	-0.0244598
0.141295	590	42885	42426.3	2.21482	-0.0301147
0.143864	622	41569	41969.9	-1.96607	-0.0246273
0.146433	622	41524	41521.7	0.0115209	0.00324536
0.149002	662	40923	41082	-0.786215	0.0767752
0.151571	670	40736	40651	0.420969	0.0228615
0.15414	665	40569	40228.7	1.6897	-0.0353078
0.156709	703	39867	39814.5	0.262801	0.00754675
0.159278	707	39150	39408.1	-1.30468	0.0285355
0.161847	763	38627	39009.7	-1.94709	-0.0361534
0.164416	811	38819	38619.1	1.01438	0.0409619
0.166985	814	38201	38237	-0.18401	0.0220938
0.169554	853	37714	37863.2	-0.768172	0.0124473
0.172123	924	37285	37497	-1.09779	0.0122306
0.174692	946	37349	37138.5	1.08899	-0.0168042
0.177261	908	36423	36788.5	-1.91509	-0.0659226
0.17983	990	36757	36445.8	1.62339	0.0158968
0.182399	1010	36023	36109.3	-0.454638	-0.0514847
0.184968	1084	35629	35779.9	-0.799207	0.0328305
0.187537	1072	35198	35458	-1.38582	0.00882766
0.190106	1095	34926	35143.4	-1.16329	-0.0205125
0.192675	1172	34714	34835.1	-0.650207	-0.0310532
0.195244	1197	34486	34533.1	-0.253469	-0.0344386
0.197813	1238	34022	34238	-1.17124	0.0194464
0.200382	1251	34022	33949.8	0.391386	-0.0154387
0.202951	1245	33810	33667.9	0.773029	-0.0572068
0.20552	1280	33562	33391.5	0.930467	0.014421
0.208089	1274	32942	33120.3	-0.982356	0.0118593
0.210658	1348	32539	32854.1	-1.74691	0.00552288
0.213227	1348	32880	32593.1	1.58211	-0.055124
0.215796	1443	32497	32337.6	0.883986	-0.0278418
0.218365	1322	32151	32088	0.351331	-0.00924494
0.220934	1407	32214	31843.5	2.06406	0.0347913
0.223503	1394	31618	31602.6	0.0864885	-0.0244666
0.226072	1393	31407	31365.7	0.233169	0.0418971
0.228641	1477	30841	31133.1	-1.66314	0.0370246
0.23121	1393	30803	30904.6	-0.5789	0.0146219
0.233779	1393	30512	30680.7	-0.965846	0.0146904
0.236348	1413	30579	30459.8	0.681729	0.0108593
0.238917	1442	30386	30241.4	0.829784	0.0323126
0.241486	1434	30154	30026.6	0.733666	0.0324978
0.244055	1412	29403	29815.7	-2.40697	0.0283878
0.246624	1324	29407	29608.2	-1.1731	0.0760491
0.249193	1319	29565	29402.7	0.944117	-0.0210846
0.251762	1359	28970	29198.1	-1.34017	0.0419792
0.254331	1339	28949	28995.3	-0.272322	-0.00432901
0.2569	1234	28992	28795.8	1.15246	-0.000261997
0.259469	1201	28555	28598.4	-0.25658	-0.0330554
0.262038	1212	28426	28401.2	0.147145	0.0530351
0.264607	1153	28268	28204.7	0.37666	-0.0453366
0.267176	1164	27817	28009.8	-1.15593	0.0317113
0.269745	1088	27576	27816.3	-1.44734	-0.0214391
0.272314	1106	27838	27624.2	1.28162	-0.0430632
0.274883	1066	27328	27433	-0.635423	0.0569353
0.277452	1066	27178	27243.3	-0.395844	0.0296305
0.280021	1102	26717	27055	-2.06792	-0.0295567
0.28259	952	26877	26868.8	0.0499533	0.0336456
0.285159	1059	26656	26684.4	-0.173975	-0.0504637
0.287728	1030	26425	26500.5	-0.464655	0.0143801
0.290297	918	26227	26318.9	-0.567301	0.0197435
0.292866	970	26315	26139.3	1.08338	0.0683966
0.295435	972	25638	25959.8	-2.0095	0.0105164
0.298004	935	26088	25781.9	1.89513	-0.0837361
0.300573	927	25736	25606.4	0.807721	0.0105335
0.303142	908	25212	25432.4	-1.3878	0.0360992
0.305711	883	25081	25259.7	-1.1281	-0.00494494
0.30828	907	25156	25088.3	0.426825	0.0423326
0.310849	887	24902	24918.4	-0.103805	-0.0187912
0.313418	916	24696	24750.4	-0.345933	-0.00452474
0.315987	940	24602	24584.3	0.112555	0.0508594
0.318556	884	24486	24420.8	0.416699	0.00967768
0.321125	987	24357	24259.6	0.624305	-0.0198966
0.323694	968	23911	24100.3	-1.22396	-0.0289769
0.326263	907	24200	23944.1	1.64483	0.0740705
0.328832	922	24059	23790.5	1.73106	0.0327728
0.331401	965	23624	23637.7	-0.0889003	0.00785442
0.33397	985	23780	23486.5	1.90342	0.0554045
0.336539	973	23097	23338.2	-1.58691	-0.0222693
0.339108	985	23279	23192.6	0.566577	-0.015194
0.341677	979	23110	23049	0.401482	0.0256753
0.344246	998	22997	22907.3	0.591691	-0.0136636
0.346815	1002	22789	22767.5	0.142318	-0.0636314
0.349384	1064	22638	22629.8	0.0547412	-0.0269251
0.351953	1015	22509	22494.5	0.0968686	-0.0724759
0.354522	1055	22217	22361.8	-0.971258	-0.0131414
0.357091	1070	22291	22230.9	0.402577	-0.0120973
0.35966	1073	22188	22102	0.57739	-0.0666702
0.362229	1000	22223	21975.6	1.65978	-0.0553742
0.364798	1110	22159	21850.5	2.07238	-0.0504657
0.367367	1107	21811	21726.4	0.572942	0.0185094
0.369936	1154	21740	21604.8	0.917	-0.0287589
0.372505	1174	21914	21486.2	2.89	-0.036819
0.375074	1124	21461	21370.2	0.619712	0.0354186
0.377643	1177	21204	21256.4	-0.35992	0.0135505
0.380212	1206	20922	21143.8	-1.53342	-0.0673104
0.382781	1154	20958	21033.3	-0.519821	-0.0645073
0.38535	1194	21036	20924.9	0.765937	0.0327338
0.387919	1208	21022	20817.6	1.40949	0.0121458
0.390488	1247	20797	20711.9	0.590414	0.0669126
0.393057	1304	20501	20608.2	-0.748803	-0.0333236
0.395626	1291	20437	20507.1	-0.490556	-0.0855401
0.398195	1284	20355	20408.8	-0.377289	-0.00782259
0.400764	1273	20343	20312.3	0.21491	-0.0339254
0.403333	1334	20301	20216.8	0.590852	0.00390181
0.405902	1339	20198	20122.6	0.530858	-0.00374948
0.408471	1359	20040	20030.4	0.0676048	-0.0314027
0.41104	1372	20061	19940.4	0.851539	-0.103544
0.413609	1328	19789	19852.1	-0.448748	-0.00602144
0.416178	1292	20008	19765.3	1.7159	-0.0360852
0.418747	1303	19530	19678.7	-1.06403	-0.0116457
0.421316	1334	19762	19591.9	1.20969	0.00533833
0.423885	1300	19323	19506	-1.31653	0.0308441
0.426454	1319	19404	19421.4	-0.124592	0.0583857
0.429023	1236	19310	19337.5	-0.198123	-0.0928432
0.431592	1264	19383	19254	0.9266	-0.0547367
0.434161	1219	18850	19170.2	-2.33195	-0.062878
0.43673	1180	18971	19086.4	-0.837544	-0.0878452
0.439299	1132	18949	19002.5	-0.388737	0.0048647
0.441868	1050	18992	18917.9	0.537773	0.00494755
0.444437	1074	18923	18832	0.661838	-0.0692189
0.447006	964	18754	18744.7	0.0680872	-0.0454546
0.449575	1005	18690	18656.5	0.244756	-0.0618259
0.452144	876	18754	18567.4	1.36239	-0.0281957
0.454713	844	18559	18477.4	0.598648	-0.00268431
0.457282	801	18666	18385.8	2.05087	-0.0394485
0.459851	766	18358	18292.2	0.485543	-0.0483301
0.46242	700	18298	18197.5	0.742626	0.015047
0.464989	738	17947	18101.6	-1.15409	0.0360086
0.467558	627	17883	18004.7	-0.910303	0.0618198
0.470127	578	17957	17907.5	0.369087	-0.0316804
0.472696	501	17768	17809	-0.307673	0.0640607
0.475265	489	17675	17708.3	-0.250598	-0.0246567
0.477834	427	17480	17605.9	-0.952616	-0.0274815
0.480403	413	17472	17502.4	-0.230241	0.0467507
0.482972	338	17361	17398	-0.2809	0.112748
0.485541	306	17352	17292.6	0.450609	-0.0235906
0.48811	319	17199	17186	0.0991716	-0.0254026
0.490679	288	16959	17078.5	-0.917435	-0.0858164
0.493248	273	16711	16971.1	-2.01231	0.0438576
0.495817	260	17003	16863.9	1.06648	-0.0374108
0.498386	228	16728	16756.8	-0.22259	0.0697905
0.500955	209	16501	16649.8	-1.15848	0.00721654
0.503524	195	16545	16542.8	0.0170369	0.025215
0.506093	208	16271	16435.8	-1.29191	0.0164941
0.508662	188	16304	16329.2	-0.197428	-0.0930353
0.511231	163	15903	16223.5	-2.54121	0.012127
0.5138	171	16310	16118.3	1.50125	0.0703107
0.516369	166	16050	16013.4	0.288902	-0.0728583
0.518938	173	15885	15909.3	-0.192483	-0.0131954
0.521507	159	15696	15806.1	-0.879005	0.0101353
0.524076	175	15701	15704	-0.0235911	0.0251666
0.526645	178	15501	15602.7	-0.81699	0.04187
0.529214	180	15660	15502.6	1.25743	0.0126602
0.531783	162	15278	15403.9	-1.01844	-0.0499999
0.534352	159	15168	15306.2	-1.12183	0.0624875
0.536921	172	15263	15209.2	0.435789	-0.0185885
0.53949	173	15074	15113	-0.3175	0.096035
0.542059	169	15028	15018	0.0816054	-0.00472108
0.544628	161	15003	14924.2	0.643573	0.0249547
0.547197	163	14827	14831.2	-0.0348789	-0.0325001
0.549766	207	14700	14739.1	-0.322303	-0.0573398
0.552335	163	14288	14648.1	-3.01265	0.00310989
0.554904	169	14703	14558.7	1.1904	0.0709277
0.557473	183	14474	14469.9	0.0337594	-0.038938
0.560042	169	14297	14381.9	-0.709892	0.00750665
0.562611	170	14206	14294.9	-0.746255	0.0405507
0.56518	161	14198	14208.8	-0.0910461	-0.0058348
0.567749	179	14111	14123.4	-0.104628	-0.0468472
0.570318	153	14038	14038.8	-0.0070966	0.108908
0.572887	159	13903	13955.2	-0.442352	0.00701207
0.575456	169	13666	13872.1	-1.76281	0.0447564
0.578025	155	13751	13789.7	-0.329924	-0.0208814
0.580594	154	13738	13708.3	0.253803	0.00453582
0.583163	163	13575	13627.5	-0.450313	-0.0545554
0.585732	155	13593	13547.3	0.391583	-0.0249236
0.588301	154	13479	13468.1	0.0939896	-0.09359
0.59087	143	13367	13389.6	-0.195159	-0.0145852
0.593439	129	13459	13311.6	1.27021	-0.0307854
0.596008	150	13353	13234.1	1.02872	0.0233529
0.598577	137	13271	13157.1	0.988974	-0.0321042
0.601146	152	13330	13080.8	2.1583	0.0209791
0.603715	143	13125	13005.4	1.04435	-0.021163
0.606284	133	13070	12930.7	1.21855	-0.0266022
0.608853	117	12916	12856.7	0.521791	-0.0653189
0.611422	113	12734	12783	-0.434535	0.055489
0.613991	125	12696	12709.6	-0.120497	-0.0163816
0.61656	116	12652	12636.6	0.137349	0.0126113
0.619129	144	12679	12564.2	1.01941	-0.00173637
0.621698	107	12493	12492.7	0.00280461	-0.0152139
0.624267	118	12453	12422	0.277944	-0.0351488
0.626836	104	12531	12351.7	1.60197	0.0427673
0.629405	113	12245	12281.7	-0.33141	0.00144583
0.631974	118	11938	12212.2	-2.50936	0.0266646
0.634543	104	12225	12143.3	0.738728	-0.0671092
0.637112	108	11993	12075.2	-0.750315	-0.0306989
0.639681	105	11930	12007.5	-0.70919	0.0556938
0.64225	119	11986	11940.2	0.418141	0.0674457
0.644819	93	11833	11873.7	-0.373758	-0.0629036
0.647388	113	11979	11807.7	1.5649	-0.0348766
0.649957	127	11571	11742.2	-1.59126	0.00235715
0.652526	99	11600	11677.4	-0.718273	0.038861
0.655095	104	11695	11613.4	0.754243	0.0195973
0.657664	95	11593	11549.8	0.401125	0.00960027
0.660233	97	11526	11486.5	0.368278	-0.0513643
0.662802	93	11338	11423.5	-0.803316	-0.0469281
0.665371	123	11322	11361	-0.366598	-0.00816373
0.66794	96	11330	11299.1	0.289879	0.0453831
0.670509	92	11147	11238.2	-0.863363	-0.0452951
0.673078	88	10892	11177.6	-2.73614	0.0157617
0.675647	84	11141	11117.1	0.226472	-0.116575
0.678216	82	11284	11057	2.13724	0.0530657
0.680785	96	10929	10997.2	-0.652073	-0.00349417
0.683354	87	10923	10937.8	-0.142037	0.0439583
0.685923	87	10970	10879.2	0.867205	-0.00772211
0.688492	70	11071	10821	2.37591	-0.0941543
0.691061	67	10747	10763.1	-0.155733	-0.021818
0.69363	66	10700	10705.4	-0.0523775	0.0325929
0.696199	83	10612	10647.9	-0.348043	-0.0562619
0.698768	72	10531	10590.8	-0.582365	-0.00208989
0.701337	79	10564	10534.3	0.288642	0.0236738
0.703906	67	10500	10478.4	0.2106	-0.00151962
0.706475	66	10488	10422.9	0.635594	-0.0253889
0.709044	69	10259	10367.7	-1.07323	0.06346
0.711613	45	10111	10312.8	-2.00718	-0.0398894
0.714182	77	10320	10258.2	0.607909	0.0482566
0.716751	54	10189	10203.9	-0.147538	-0.0238241
0.71932	68	10251	10150.1	0.996594	0.0119842
0.721889	58	9850	10096.8	-2.48639	-0.030776
0.724458	59	9961	10043.8	-0.829696	0.0277977
0.727027	65	10037	9991.24	0.456763	0.0463856
0.729596	62	9952	9939.04	0.129951	-0.0282024
0.732165	59	9800	9887.35	-0.882335	0.00318724
0.734734	57	9832	9836.08	-0.0411282	0.0334815
0.737303	57	9677	9785.13	-1.09916	-0.0302896
0.739872	70	9702	9734.49	-0.329835	0.033672
0.742441	59	9717	9684.31	0.331631	0.00905697
0.74501	56	9550	9634.7	-0.866758	0.078797
0.747579	46	9654	9585.46	0.697624	-0.0329647
0.750148	42	9676	9536.37	1.41944	0.0623492
0.752717	53	9387	9487.41	-1.03634	0.0237403
0.755286	55	9367	9438.66	-0.740439	0.0162258
0.757855	52	9287	9390.42	-1.07322	0.0627375
0.760424	53	9354	9342.7	0.116855	0.00472166
0.762993	42	9115	9295.34	-1.88894	0.0191182
0.765562	50	9344	9248.27	0.990359	0.0365196
0.768131	54	9125	9201.41	-0.799867	0.0117316
0.7707	56	9118	9154.93	-0.386766	-0.054807
0.773269	44	9041	9108.99	-0.715094	0.000755696
0.775838	49	9055	9063.43	-0.0886172	-0.00461449
0.778407	57	8832	9018.06	-1.97981	0.00871746
0.780976	51	8976	8973.03	0.0313352	0.112661
0.783545	61	9092	8928.49	1.71476	-0.0407829
0.786114	52	8780	8884.37	-1.1138	0.000201647
0.788683	40	8899	8840.66	0.618415	0.0412121
0.791252	56	8811	8797.17	0.147327	0.0393761
0.793821	39	8772	8753.81	0.194262	0.00532302
0.79639	41	8897	8710.79	1.97412	0.0410344
0.798959	39	8648	8667.98	-0.214856	0.0890317
0.801528	43	8552	8625.3	-0.792627	-0.0407342
0.804097	53	8484	8582.9	-1.07373	-0.0484753
0.806666	50	8623	8540.9	0.88409	0.0267905
0.809235	47	8527	8499.43	0.2986	0.0261946
0.811804	40	8537	8458.33	0.851465	-0.0759997
0.814373	44	8423	8417.42	0.0607898	0.0894422
0.816942	34	8292	8376.69	-0.930036	0.0139523
0.819511	37	8395	8336.17	0.642048	-0.140263
0.82208	29	8304	8295.83	0.0896871	0.0703849
0.824649	35	8217	8255.64	-0.426283	0.0308248
0.827218	25	8291	8215.65	0.827475	0.00516954
0.829787	30	8266	8175.88	0.991202	0.0575308
0.832356	36	8318	8136.28	1.99245	0.0610821
0.834925	41	8110	8096.95	0.144936	-0.0998737
0.837494	37	8208	8058.07	1.65484	-0.0109794
0.840063	34	8113	8019.63	1.03661	0.0572156
0.842632	36	7963	7981.45	-0.206731	-0.0276751
0.845201	39	7922	7943.46	-0.241119	-0.00991852
0.84777	27	8070	7905.78	1.82808	0.104661
0.850339	32	7716	7868.37	-1.73458	-0.0240732
0.852908	29	7850	7831.08	0.21357	-0.0494994
0.855477	30	7958	7793.98	1.83869	-0.0111599
0.858046	29	7612	7757.13	-1.66341	-0.000277043
0.860615	22	7710	7720.52	-0.119776	-0.107526
0.863184	27	7740	7684.1	0.635374	0.0539512
0.865753	27	7574	7647.82	-0.848252	0.0871794
0.868322	25	7755	7611.79	1.62624	0.0333079
0.870891	35	7619	7576.03	0.492304	0.00195927
0.87346	27	7534	7540.55	-0.0754204	0.0782955
0.876029	11	7509	7505.44	0.0410777	-0.00276266
0.878598	26	7498	7470.45	0.318171	-0.0629491
0.881167	25	7371	7435.41	-0.750202	-0.00965483
0.883736	21	7341	7400.66	-0.696311	-0.0239564
0.886305	30	7301	7366.25	-0.763658	-0.00345342
0.888874	24	7359	7332.06	0.31399	0.099925
0.891443	23	7268	7298.19	-0.354158	-0.00813097
0.894012	28	7182	7264.54	-0.974008	-0.0536357
0.896581	24	7286	7231.08	0.643401	-0.0034509
0.89915	16	7365	7197.91	1.94704	-0.0608292
0.901719	31	7129	7164.88	-0.425001	0.0359964
0.904288	25	7223	7131.99	1.07086	0.0315531
0.906857	21	7012	7099.45	-1.04437	0.0777674
0.909426	22	7136	7067.18	0.814673	-0.0433133
0.911995	19	7048	7035.01	0.154745	-0.0254622
0.914564	18	7158	7003	1.83204	-0.0478169
0.917133	13	6885	6971.15	-1.03829	-0.0319671
0.919702	19	6950	6939.42	0.126916	0
0.922271	20	6966	6907.81	0.697169	0
0.92484	10	6840	6876.47	-0.440918	0
0.927409	13	6962	6845.34	1.39811	0
0.929978	15	6799	6814.27	-0.185225	0
0.932547	22	6740	6783.33	-0.527824	0
0.935116	16	6829	6752.7	0.923363	0
0.937685	20	6701	6722.37	-0.261052	0
0.940254	13	6767	6692.26	0.908584	0
0.942823	17	6694	6662.31	0.387286	0
0.945392	14	6696	6632.51	0.77587	0
0.947961	14	6601	6602.88	-0.0230899	0
0.95053	19	6580	6573.41	0.0811964	0
0.953099	9	6459	6544.15	-1.05945	0
0.955668	15	6566	6515.09	0.628281	0
0.958237	16	6470	6486.13	-0.200578	0
0.960806	10	6363	6457.36	-1.18298	0
0.963375	17	6451	6428.82	0.276203	0
0.965944	21	6349	6400.39	-0.644994	0
0.968513	16	6483	6372.24	1.37567	0
0.971082	15	6296	6344.39	-0.609797	0
0.973651	18	6329	6316.68	0.154871	0
0.97622	16	6225	6289.1	-0.81246	0
0.978789	14	6277	6261.73	0.192712	0
0.981358	12	6312	6234.53	0.975129	0
0.983927	14	6252	6207.42	0.563746	0
0.986496	14	6152	6180.44	-0.362575	0
0.989065	12	6224	6153.63	0.892001	0
0.991634	10	6104	6126.99	-0.294307	0
0.994203	13	6203	6100.47	1.30178	0
0.996772	11	6252	6074.07	2.25028	0
0.999341	9	6018	6047.85	-0.384742	0
1.00191	11	6009	6021.76	-0.164667	0
1.00448	11	6001	5995.79	0.0672169	0
1.00705	9	5814	5969.99	-2.04577	0
1.00962	15	5876	5944.34	-0.891575	0
1.01219	7	6026	5918.86	1.38014	0
1.01476	10	5838	5893.57	-0.72734	0
1.01732	8	5870	5868.39	0.0210695	0
1.01989	12	5860	5843.3	0.218191	0
1.02246	8	5906	5818.38	1.14016	0
1.02503	15	5812	5793.63	0.241007	0
1.0276	12	5837	5769.04	0.88948	0
1.03017	16	5778	5744.67	0.438458	0
1.03274	14	5591	5720.51	-1.73199	0
1.03531	7	5686	5696.53	-0.139707	0
1.03788	7	5507	5672.69	-2.2327	0
1.04045	10	5588	5648.84	-0.81384	0
1.04301	7	5787	5625.06	2.12878	0
1.04558	7	5555	5601.44	-0.623141	0
1.04815	9	5597	5577.94	0.254756	0
1.05072	11	5550	5554.55	-0.0610333	0
1.05329	11	5529	5531.33	-0.031356	0
1.05586	12	5537	5508.31	0.385547	0
1.05843	8	5454	5485.47	-0.426077	0
1.061	14	5435	5462.75	-0.376452	0
1.06357	2	5435	5440.17	-0.0700805	0
1.06614	5	5395	5417.7	-0.309107	0
1.0687	6	5487	5395.24	1.23875	0
1.07127	12	5438	5372.81	0.883965	0
1.07384	4	5274	5350.59	-1.05469	0
1.07641	4	5285	5328.57	-0.59938	0
1.07898	11	5353	5306.6	0.634142	0
1.08155	7	5431	5284.71	1.98504	0
1.08412	11	5250	5263.04	-0.179902	0
1.08669	7	5282	5241.52	0.556915	0
1.08926	5	5282	5220.15	0.850976	0
1.09183	10	5158	5198.86	-0.568995	0
1.09439	11	5155	5177.65	-0.315418	0
1.09696	8	5165	5156.62	0.116594	0
1.09953	4	5199	5135.78	0.876777	0
1.1021	15	5175	5114.99	0.834166	0
1.10467	8	5101	5094.29	0.0939764	0
1.10724	0	5209	5073.82	1.87302	0
1.10981	5	5069	5053.42	0.218845	0
1.11238	8	5141	5032.94	1.50708	0
1.11495	4	5078	5012.58	0.918058	0
1.11752	5	5074	4992.4	1.14549	0
1.12008	5	5040	4972.31	0.953426	0
1.12265	7	5025	4952.3	1.02553	0
1.12522	6	5050	4932.42	1.65455	0
1.12779	5	4966	4912.68	0.756592	0
1.13036	4	4969	4893.06	1.07734	0
1.13293	4	4745	4873.51	-1.86557	0
1.1355	6	4725	4854.03	-1.87715	0
1.13807	7	4792	4834.66	-0.61626	0
1.14064	5	4990	4815.44	2.47118	0
1.14321	5	4742	4796.35	-0.789259	0
1.14577	4	4871	4777.35	1.34182	0
1.14834	4	4831	4758.43	1.04409	0
1.15091	4	4693	4739.59	-0.680118	0
1.15348	9	4774	4720.84	0.769437	0
1.15605	12	4772	4702.21	1.01034	0
1.15862	8	4724	4683.79	0.585031	0
1.16119	6	4737	4665.58	1.03774	0
1.16376	9	4817	4647.43	2.44323	0
1.16633	9	4721	4629.32	1.33426	0
1.1689	5	4567	4611.35	-0.656272	0
1.17146	4	4577	4593.49	-0.243738	0
1.17403	4	4583	4575.65	0.10855	0
1.1766	3	4404	4557.84	-2.31818	0
1.17917	5	4480	4540.09	-0.897837	0
1.18174	4	4547	4522.43	0.364396	0
1.18431	11	4512	4504.86	0.106305	0
1.18688	5	4467	4487.43	-0.305714	0
1.18945	8	4395	4470.18	-1.13398	0
1.19202	4	4355	4453.02	-1.48529	0
1.19459	2	4503	4435.92	0.999623	0
1.19715	6	4575	4418.86	2.30845	0
1.19972	5	4418	4401.83	0.24331	0
1.20229	2	4463	4384.92	1.16874	0
1.20486	7	4320	4368.11	-0.731916	0
1.20743	6	4365	4351.34	0.206685	0
1.21	5	4344	4334.72	0.140827	0
1.21257	3	4237	4318.22	-1.2477	0
1.21514	5	4327	4301.76	0.38367	0
1.21771	6	4340	4285.36	0.829457	0
1.22028	5	4276	4269.05	0.106249	0
1.22284	9	4340	4252.86	1.32271	0
1.22541	5	4153	4236.78	-1.30005	0
1.22798	5	4124	4220.82	-1.50773	0
1.23055	6	4242	4204.93	0.569176	0
1.23312	1	4070	4189.09	-1.86664	0
1.23569	6	4287	4173.3	1.73649	0
1.23826	4	4111	4157.55	-0.726051	0
1.24083	2	4153	4141.9	0.17226	0
1.2434	4	4053	4126.33	-1.15182	0
1.24597	0	4289	4110.8	2.72107	0
1.24853	2	4058	4095.32	-0.5859	0
1.2511	8	4037	4079.88	-0.674869	0
1.25367	1	3976	4064.54	-1.40416	0
1.25624	4	4044	4049.36	-0.0843191	0
1.25881	3	4119	4034.23	1.32083	0
1.26138	3	3974	4019.15	-0.716137	0
1.26395	5	3958	4004.15	-0.733489	0
1.26652	6	3978	3989.22	-0.177936	0
1.26909	3	3911	3974.42	-1.01411	0
1.27166	4	3954	3959.72	-0.0909458	0
1.27422	6	3962	3945.06	0.269153	0
1.27679	9	4051	3930.46	1.8938	0
1.27936	3	3879	3916.01	-0.594303	0
1.28193	2	3869	3901.69	-0.5255	0
1.2845	6	3794	3887.36	-1.51563	0
1.28707	6	3872	3873.03	-0.0166003	0
1.28964	5	3844	3858.83	-0.239242	0
1.29221	4	3802	3844.75	-0.693243	0
1.29478	7	3859	3830.71	0.455462	0
1.29735	6	3798	3816.73	-0.303857	0
1.29991	1	3675	3802.86	-2.10909	0
1.30248	2	3726	3789.04	-1.03283	0
1.30505	2	3847	3775.21	1.15751	0
1.30762	5	3845	3761.38	1.34847	0
1.31019	4	3753	3747.65	0.0873796	0
1.31276	1	3772	3734.02	0.618324	0
1.31533	3	3582	3720.47	-2.31357	0
1.3179	4	3789	3706.92	1.33343	0
1.32047	5	3751	3693.44	0.939795	0
1.32304	1	3634	3680.08	-0.764339	0
1.3256	2	3771	3666.78	1.69709	0
1.32817	4	3645	3653.5	-0.140822	0
1.33074	5	3699	3640.26	0.965758	0
1.33331	2	3633	3627.14	0.0972279	0
1.33588	4	3690	3614.1	1.24942	0
1.33845	4	3567	3601.1	-0.571023	0
1.34102	2	3478	3588.17	-1.86811	0
1.34359	2	3485	3575.31	-1.52981	0
1.34616	5	3553	3562.47	-0.158947	0
1.34873	3	3531	3549.69	-0.314585	0
1.35129	6	3481	3537.01	-0.949306	0
1.35386	6	3489	3524.4	-0.59938	0
1.35643	0	3437	3511.9	-1.27761	0
1.359	5	3513	3499.46	0.228498	0
1.36157	4	3486	3487	-0.0169039	0
1.36414	4	3424	3474.61	-0.864888	0
1.36671	3	3377	3462.32	-1.46812	0
1.36928	2	3525	3450.07	1.2621	0
1.37185	7	3541	3437.85	1.73349	0
1.37442	4	3363	3425.68	-1.08092	0
1.37698	3	3227	3413.64	-3.28551	0
1.37955	4	3315	3401.65	-1.50499	0
1.38212	4	3462	3389.68	1.22917	0
1.38469	4	3330	3377.76	-0.82768	0
1.38726	4	3446	3365.91	1.36428	0
1.38983	3	3283	3354.12	-1.24126	0
1.3924	3	3393	3342.38	0.869061	0
1.39497	2	3264	3330.67	-1.16699	0
1.39754	2	3233	3319	-1.51251	0
1.40011	5	3233	3307.36	-1.30774	0
1.40267	2	3312	3295.77	0.281956	0
1.40524	5	3298	3284.27	0.239034	0
1.40781	6	3413	3272.82	2.39942	0
1.41038	0	3190	3261.46	-1.26525	0
1.41295	3	3237	3250.17	-0.231445	0
1.41552	3	3203	3238.85	-0.63348	0
1.41809	6	3224	3227.56	-0.0627806	0
1.42066	1	3255	3216.38	0.676925	0
1.42323	1	3234	3205.27	0.505142	0
1.4258	4	3165	3194.16	-0.518365	0
1.42836	2	3222	3183.06	0.685983	0
1.43093	4	3172	3172.04	-0.000775937	0
1.4335	4	3244	3161.09	1.45576	0
1.43607	2	3185	3150.19	0.61673	0
1.43864	4	3172	3139.36	0.579499	0
1.44121	3	3176	3128.56	0.841799	0
1.44378	0	3109	3117.82	-0.1581	0
1.44635	3	3090	3107.1	-0.30768	0
1.44892	5	3091	3096.39	-0.0969198	0
1.45149	3	3045	3085.75	-0.738459	0
1.45405	4	3088	3075.21	0.230096	0
1.45662	3	3042	3064.73	-0.412032	0
1.45919	3	2972	3054.28	-1.50923	0
1.46176	1	2963	3043.87	-1.4857	0
1.46433	3	3005	3033.49	-0.519676	0
1.4669	2	3049	3023.12	0.468617	0
1.46947	2	3030	3012.81	0.312286	0
1.47204	1	2996	3002.55	-0.119578	0
1.47461	0	3100	2992.31	1.93419	0
1.47718	3	2930	2982.09	-0.962283	0
1.47974	2	2895	2971.9	-1.42917	0
1.48231	1	2907	2961.78	-1.01609	0
1.48488	1	3033	2951.73	1.47574	0
1.48745	2	2964	2941.69	0.409871	0
1.49002	3	2932	2931.68	0.00592001	0
1.49259	3	2950	2921.74	0.520336	0
1.49516	6	2904	2911.87	-0.146017	0
1.49773	4	2945	2902.08	0.790944	0
1.5003	5	2967	2892.38	1.36999	0
1.50287	1	2856	2882.73	-0.500264	0
1.50543	6	2876	2873.11	0.0539056	0
1.508	3	2809	2863.5	-1.02827	0
1.51057	5	2840	2853.95	-0.261821	0
1.51314	3	2831	2844.47	-0.253088	0
1.51571	2	2913	2835.02	1.44489	0
1.51828	6	2831	2825.58	0.101828	0
1.52085	6	2756	2816.17	-1.14616	0
1.52342	5	2782	2806.86	-0.471288	0
1.52599	0	2841	2797.63	0.813591	0
1.52856	3	2775	2788.41	-0.254535	0
1.53112	5	2741	2779.14	-0.728399	0
1.53369	5	2709	2769.9	-1.17008	0
1.53626	2	2673	2760.77	-1.6977	0
1.53883	1	2729	2751.69	-0.434431	0
1.5414	2	2715	2742.6	-0.529639	0
1.54397	0	2718	2733.49	-0.297107	0
1.54654	3	2723	2724.4	-0.0268879	0
1.54911	5	2776	2715.34	1.15133	0
1.55168	2	2627	2706.35	-1.54826	0
1.55425	4	2722	2697.46	0.470384	0
1.55681	4	2675	2688.59	-0.262704	0
1.55938	3	2624	2679.76	-1.0885	0
1.56195	3	2650	2670.98	-0.407637	0
1.56452	5	2698	2662.23	0.688635	0
1.56709	3	2699	2653.52	0.875491	0
1.56966	2	2568	2644.86	-1.5168	0
1.57223	4	2678	2636.23	0.80715	0
1.5748	4	2615	2627.6	-0.24647	0
1.57737	3	2560	2619.04	-1.16678	0
1.57994	2	2568	2610.52	-0.83908	0
1.5825	0	2672	2602.02	1.35375	0
1.58507	2	2556	2593.52	-0.742048	0
1.58764	3	2582	2585	-0.0590684	0
1.59021	4	2591	2576.53	0.284219	0
1.59278	2	2700	2568.14	2.53756	0
1.59535	2	2497	2559.81	-1.25698	0
1.59792	4	2572	2551.49	0.404428	0
1.60049	4	2545	2543.19	0.0358652	0
1.60306	3	2417	2534.96	-2.3994	0
1.60563	3	2463	2526.79	-1.28529	0
1.60819	1	2542	2518.63	0.463428	0
1.61076	0	2463	2510.49	-0.957006	0
1.61333	3	2530	2502.34	0.549889	0
1.6159	4	2460	2494.19	-0.689355	0
1.61847	2	2415	2486.12	-1.44717	0
1.62104	2	2455	2478.12	-0.466591	0
1.62361	3	2490	2470.13	0.398165	0
1.62618	8	2416	2462.15	-0.939006	0
1.62875	5	2400	2454.26	-1.10756	0
1.63132	1	2430	2446.49	-0.334492	0
1.63388	4	2477	2438.74	0.768784	0
1.63645	2	2491	2430.94	1.20337	0
1.63902	3	2411	2423.16	-0.247711	0
1.64159	1	2382	2415.42	-0.684744	0
1.64416	3	2391	2407.69	-0.341263	0
1.64673	8	2367	2399.96	-0.677526	0
1.6493	5	2379	2392.31	-0.272927	0
1.65187	1	2443	2384.79	1.17764	0
1.65444	0	2394	2377.3	0.341373	0
1.65701	5	2363	2369.72	-0.138236	0
1.65957	6	2319	2362.13	-0.895593	0
1.66214	1	2488	2354.65	2.67347	0
1.66471	1	2402	2347.25	1.11721	0
1.66728	3	2335	2339.8	-0.0993249	0
1.66985	0	2334	2332.34	0.0344192	0
1.67242	5	2331	2324.91	0.126165	0
1.67499	3	2356	2317.51	0.793047	0
1.67756	2	2323	2310.18	0.266046	0
1.68013	4	2315	2302.89	0.251663	0
1.6827	5	2338	2295.61	0.876703	0
1.68526	1	2310	2288.39	0.449646	0
1.68783	1	2196	2281.22	-1.8185	0
1.6904	4	2222	2274.02	-1.10346	0
1.69297	4	2205	2266.81	-1.31629	0
1.69554	2	2314	2259.68	1.12918	0
1.69811	3	2276	2252.61	0.490365	0
1.70068	2	2274	2245.53	0.596952	0
1.70325	1	2248	2238.48	0.200825	0
1.70582	1	2103	2231.44	-2.80071	0
1.70839	2	2218	2224.39	-0.135674	0
1.71095	3	2174	2217.36	-0.929915	0
1.71352	3	2193	2210.37	-0.371011	0
1.71609	4	2139	2203.45	-1.39344	0
1.71866	3	2205	2196.57	0.179622	0
1.72123	1	2242	2189.73	1.1039	0
1.7238	2	2196	2182.91	0.279403	0
1.72637	6	2210	2176.06	0.72187	0
1.72894	1	2211	2169.27	0.887486	0
1.73151	4	2146	2162.55	-0.357276	0
1.73408	1	2088	2155.84	-1.48465	0
1.73664	1	2204	2149.14	1.16861	0
1.73921	1	2138	2142.44	-0.0959856	0
1.74178	4	2208	2135.72	1.53812	0
1.74435	2	2131	2129.05	0.0422302	0
1.74692	3	2109	2122.44	-0.292684	0
1.74949	2	2172	2115.86	1.2045	0
1.75206	6	2058	2109.3	-1.13086	0
1.75463	2	2108	2102.79	0.113576	0
1.7572	1	2119	2096.33	0.492369	0
1.75977	2	2181	2089.88	1.9511	0
1.76233	5	2135	2083.39	1.1169	0
1.7649	4	2067	2076.95	-0.218788	0
1.76747	1	2048	2070.59	-0.499127	0
1.77004	2	2057	2064.26	-0.159993	0
1.77261	3	2041	2057.89	-0.373906	0
1.77518	3	2054	2051.54	0.054327	0
1.77775	2	1997	2045.23	-1.07935	0
1.78032	3	2123	2038.96	1.82397	0
1.78289	1	1881	2032.7	-3.49775	0
1.78546	5	2053	2026.45	0.58591	0
1.78802	2	2004	2020.23	-0.362559	0
1.79059	1	2063	2014.06	1.0774	0
1.79316	3	2065	2007.91	1.25639	0
1.79573	5	2026	2001.73	0.539176	0
1.7983	3	1954	1995.61	-0.941371	0
1.80087	2	2025	1989.57	0.787421	0
1.80344	3	1954	1983.53	-0.668006	0
1.80601	1	2028	1977.48	1.12176	0
1.80858	4	1991	1971.45	0.43815	0
1.81115	4	2022	1965.43	1.25807	0
1.81371	2	1957	1959.46	-0.0556626	0
1.81628	2	1911	1953.54	-0.973173	0
1.81885	1	1906	1947.61	-0.953176	0
1.82142	2	2018	1941.68	1.69904	0
1.82399	3	1871	1935.74	-1.49675	0
1.82656	3	1991	1929.84	1.37069	0
1.82913	2	1920	1923.99	-0.090989	0
1.8317	3	1978	1918.16	1.34541	0
1.83427	2	1861	1912.35	-1.19037	0
1.83684	6	1919	1906.56	0.28402	0
