# Supplementary material for: Direct energy transfer from photosystem II to photosystem I confers winter sustainability in Scots Pine
Source: Nat Commun. 2020 Dec 15;11:6388. doi: 10.1038/s41467-020-20137-9 (PMC7738668; doi:10.1038/s41467-020-20137-9)
Supplement: Supplementary file 3 — Source Data [file 41467_2020_20137_MOESM3_ESM.zip › Source data file_Bag et al., 2020/Source data file/time resolved fluoresence data/Time resolved decay/Pine_winter_quench/Pine_winter_quench_spillover_9.txt]

Time	IRF	Exp. data	Th. data	Residuals	Aurocorr
0	43205	12370	12561.3	-1.71966	0.00993243
0.002569	45817	14307	14292.9	0.117478	0.00993818
0.005138	47396	16227	16144.4	0.648738	0.00740926
0.007707	48463	18284	18098	1.37581	0.0497287
0.010276	49341	20134	20143.2	-0.0645837	0.00838655
0.012845	49938	22450	22271.3	1.1928	0.0177068
0.015414	50031	24344	24446.6	-0.657331	0.00366581
0.017983	50114	26605	26634	-0.17765	-0.0061245
0.020552	49597	28814	28817.4	-0.0202392	-0.0384831
0.023121	48424	30929	30979.5	-0.287072	0.00222887
0.02569	46762	32861	33103.3	-1.33653	0.0196958
0.028259	45030	35125	35176.4	-0.274434	-0.00107866
0.030828	43460	36907	37174.1	-1.39014	-0.0288696
0.033397	40801	39247	39062.1	0.93322	0.0424042
0.035966	38416	40913	40817.7	0.47135	-0.0102432
0.038535	35403	41921	42441.3	-2.54133	-0.019194
0.041104	32977	43738	43926.2	-0.899906	0.00925592
0.043673	30109	45172	45250.3	-0.368373	-0.0167591
0.046242	27336	46272	46400.4	-0.596735	0.0150379
0.048811	24445	47210	47375.8	-0.763025	0.0377636
0.05138	21632	48330	48185.1	0.658964	-0.00260119
0.053949	18529	48475	48830.2	-1.61333	0.00503208
0.056518	16287	49772	49310.3	2.06933	0.0264804
0.059087	13909	49963	49629.5	1.49185	-0.0390714
0.061656	11846	49620	49786.4	-0.747158	0.0283233
0.064225	10050	49716	49790	-0.331672	-0.0183688
0.066794	8268	50043	49664.6	1.69136	-0.0317122
0.069363	6906	49729	49426.5	1.35645	-0.00640056
0.071932	5676	49519	49089.9	1.92837	-0.0205337
0.074501	4758	48623	48669	-0.208434	0.000232043
0.07707	3813	48468	48175.2	1.32977	-0.00420749
0.079639	3158	47586	47624.4	-0.175935	0.0122394
0.082208	2583	46978	47032	-0.24907	-0.0273628
0.084777	2145	46593	46408.8	0.853206	-0.0107088
0.087346	1845	45723	45762.2	-0.183503	-0.0619153
0.089915	1465	45205	45101.1	0.488486	0.0327982
0.092484	1247	44626	44433.3	0.912358	-0.00568129
0.095053	1101	43887	43765.4	0.580552	-0.0154332
0.097622	1007	43226	43101.2	0.600361	0.00968959
0.100191	830	42772	42441.1	1.60013	-0.0373613
0.10276	773	41960	41788.8	0.835994	0.00944952
0.105329	645	41109	41148.9	-0.19659	0.0144281
0.107898	657	40439	40521.5	-0.410177	-0.0319554
0.110467	564	40026	39905.5	0.602363	0.000921328
0.113036	555	39854	39301	2.7699	0.00342633
0.115605	560	38524	38709.1	-0.942832	0.0221492
0.118174	505	38329	38130.4	1.01438	0.000480881
0.120743	489	37420	37564.2	-0.745538	0.0246845
0.123312	415	36781	37011.2	-1.20035	0.0354628
0.125881	467	36452	36471.4	-0.101828	0.0298083
0.12845	451	35846	35943.2	-0.513632	0.0179907
0.131019	413	35451	35425.2	0.137093	0.0409465
0.133588	431	35008	34917.5	0.483625	0.00552475
0.136157	442	34330	34422	-0.496768	0.0189428
0.138726	444	33789	33937.6	-0.808354	-0.000220962
0.141295	471	33308	33462.8	-0.848137	-0.00270452
0.143864	477	32721	32998.6	-1.53478	-0.00721575
0.146433	423	32772	32545.2	1.25287	0.0335392
0.149002	470	32158	32102.2	0.311397	-0.0141211
0.151571	464	31696	31669.7	0.147927	-0.0309521
0.15414	476	31102	31245.9	-0.816157	0.00649908
0.156709	475	30679	30830	-0.862187	-0.00346408
0.159278	496	30271	30423.2	-0.874702	-0.0237275
0.161847	520	29752	30025.3	-1.58474	-0.0123747
0.164416	543	29570	29635.8	-0.382415	0.0322092
0.166985	531	29122	29254.3	-0.775497	0.0176771
0.169554	572	28795	28881.4	-0.509336	0.0205743
0.172123	581	28164	28517.3	-2.10528	0.0148025
0.174692	593	28045	28161.1	-0.693318	0.0416883
0.177261	589	27500	27812.3	-1.88324	0.050274
0.17983	628	27648	27471.4	1.06211	0.0432122
0.182399	667	27275	27138.1	0.829163	-0.0269422
0.184968	691	26755	26811.4	-0.344559	-0.0520438
0.187537	706	26396	26491.3	-0.586376	-0.0115284
0.190106	725	26191	26178.8	0.0752352	-0.0168694
0.192675	716	26240	25874.3	2.25742	0.0151747
0.195244	766	25600	25577	0.144055	-0.0144653
0.197813	766	25609	25286.1	2.01777	0.00574076
0.200382	821	25048	25001	0.29671	-0.0114802
0.202951	821	24454	24721.8	-1.71237	0.0210323
0.20552	926	24646	24448.8	1.2561	0.0109872
0.208089	926	24097	24182.2	-0.548964	-0.0215531
0.210658	954	23565	23921.8	-2.32439	-0.0264061
0.213227	958	23499	23668.3	-1.10456	0.0762752
0.215796	951	23515	23422.5	0.602956	0.0113052
0.218365	980	22926	23183	-1.69711	-0.0250374
0.220934	990	23162	22948.4	1.4036	-0.0320738
0.223503	1030	22457	22718.1	-1.74212	0.00863827
0.226072	1017	22433	22491.8	-0.392499	0.00337854
0.228641	1091	22214	22270.1	-0.376607	0.00117737
0.23121	1112	22253	22053.5	1.33709	-0.0197836
0.233779	1066	21709	21841.6	-0.899971	-0.0172042
0.236348	1128	21720	21634.4	0.580953	-0.0112194
0.238917	1045	21544	21433.2	0.755096	0.00577169
0.241486	1039	21142	21236.2	-0.647984	-0.00111612
0.244055	1073	20987	21042.4	-0.382296	-0.0231109
0.246624	1104	20826	20851.7	-0.178189	0.00764865
0.249193	1059	20780	20662.2	0.817371	-0.0172397
0.251762	1053	20407	20474.6	-0.473375	0.000872937
0.254331	1092	20202	20291.7	-0.631145	0.0263496
0.2569	1076	19954	20112.7	-1.12341	0.0179351
0.259469	1015	20023	19935.4	0.618998	-0.0163908
0.262038	998	19683	19760.7	-0.553879	0.0113951
0.264607	1006	19647	19589.9	0.407157	0.00484841
0.267176	1001	19295	19421.2	-0.908196	0.0196069
0.269745	941	19147	19252.6	-0.763055	0.00928543
0.272314	951	19003	19085.4	-0.597493	0.0125745
0.274883	933	18788	18921	-0.970027	-0.00702942
0.277452	921	18799	18758.3	0.296595	0.00787536
0.280021	897	18337	18596.5	-1.91666	0.00663485
0.28259	899	18475	18436.6	0.282746	0.0296179
0.285159	868	18277	18278.7	-0.01254	0.00713256
0.287728	828	18047	18122.4	-0.561356	0.00222831
0.290297	835	18061	17967.8	0.693129	0.041337
0.292866	844	17936	17815.2	0.90222	0.0222879
0.295435	825	17713	17663.4	0.372589	-0.0047812
0.298004	831	17423	17512.4	-0.677591	0.0119765
0.300573	785	17241	17363.7	-0.934713	-0.00306829
0.303142	794	17070	17217.6	-1.12967	0.0405888
0.305711	749	16867	17073.6	-1.59063	0.0202299
0.30828	812	16952	16931.1	0.16054	0.0121377
0.310849	733	16888	16789.7	0.756143	0.0105208
0.313418	711	16568	16649.4	-0.632384	-0.0400063
0.315987	731	16740	16511.1	1.769	0.0486508
0.318556	746	16280	16375.3	-0.747011	0.0357081
0.321125	791	16033	16239.7	-1.63241	-0.0182043
0.323694	720	16159	16104.5	0.428489	-0.00990755
0.326263	779	16055	15971.9	0.655633	0.00316718
0.328832	750	15706	15843.1	-1.09385	0.0247012
0.331401	800	15759	15716.8	0.336334	0.0327138
0.33397	757	15594	15591.7	0.018229	0.0178834
0.336539	812	15469	15468.8	0.0015154	-0.00913423
0.339108	794	15369	15348.5	0.164958	0.0131544
0.341677	811	15207	15230.5	-0.190448	-0.0214752
0.344246	826	15141	15114.4	0.216417	0.00505864
0.346815	780	15299	15000.7	2.41132	-0.0446306
0.349384	835	14950	14889.2	0.497026	-0.0421487
0.351953	801	14792	14779.9	0.0995172	-0.0452417
0.354522	767	14725	14672	0.436596	-0.0328857
0.357091	801	14669	14565.3	0.856385	-0.0370473
0.35966	830	14371	14460.7	-0.748019	-0.048005
0.362229	781	14589	14356.7	1.92349	0.00935994
0.364798	808	14417	14252.9	1.36662	0.00924897
0.367367	802	14176	14151.7	0.203944	-0.0252376
0.369936	884	14081	14052.6	0.23899	0.0100977
0.372505	916	14097	13954.2	1.20274	0.0377717
0.375074	907	13866	13856.9	0.0772433	-0.0207361
0.377643	903	13825	13762.3	0.533365	0.0270365
0.380212	873	13759	13672	0.741379	-0.00813771
0.382781	839	13668	13585.2	0.708501	0.048747
0.38535	875	13519	13499.6	0.166846	0.0113902
0.387919	881	13536	13414.4	1.04514	0.00234405
0.390488	960	13542	13328.6	1.83398	0.0152225
0.393057	904	13295	13242.7	0.453235	-0.0122823
0.395626	936	13094	13158.5	-0.564001	0.02097
0.398195	921	13269	13077.5	1.66243	-0.0241775
0.400764	955	13182	12999.3	1.59148	-0.0497192
0.403333	974	12876	12921.9	-0.404627	-0.0179556
0.405902	935	12857	12845.3	0.103032	-0.000466232
0.408471	990	12788	12770.1	0.158483	0.00413548
0.41104	989	12698	12697	0.00899559	0.0292233
0.413609	986	12696	12625.2	0.62851	-0.00258693
0.416178	993	12415	12554	-1.24784	-0.0108705
0.418747	991	12482	12484.9	-0.0257595	-0.00334842
0.421316	977	12432	12417.3	0.132148	-0.0396686
0.423885	962	12396	12350.4	0.409484	-0.00637543
0.426454	1020	12356	12284.5	0.643477	0.010856
0.429023	940	12302	12219.1	0.747101	-0.0190845
0.431592	946	12304	12153.7	1.35515	0.034563
0.434161	955	11958	12089.3	-1.201	-0.023723
0.43673	974	11926	12026.2	-0.917514	-0.0187998
0.439299	953	11957	11962.2	-0.0471991	-0.019573
0.441868	908	11860	11897.9	-0.348125	0.0012549
0.444437	860	11968	11835.2	1.21419	-0.0427114
0.447006	870	11738	11773.8	-0.330397	-0.0499176
0.449575	894	11694	11712.2	-0.168728	-0.00920937
0.452144	782	11716	11648.9	0.619831	0.0262409
0.454713	803	11494	11584.2	-0.841322	0.0108914
0.457282	761	11551	11520.6	0.283077	-0.0324771
0.459851	691	11355	11457.1	-0.958033	0.049618
0.46242	664	11573	11391.6	1.68585	0.00180298
0.464989	663	11314	11325.6	-0.109199	-0.00136356
0.467558	595	11189	11258.6	-0.657553	0.0111832
0.470127	568	11190	11189.2	0.00760698	-0.0343379
0.472696	532	11123	11119.1	0.0369641	0.0106196
0.475265	484	10917	11048.8	-1.26102	0.0103817
0.477834	422	10998	10977	0.199891	-0.0146798
0.480403	441	10932	10904.2	0.266332	0.00415785
0.482972	387	10761	10830.3	-0.668346	0.0192463
0.485541	339	10802	10754.7	0.455345	0.0211184
0.48811	324	10717	10678	0.377124	-0.00647503
0.490679	319	10753	10601.6	1.4605	-0.0163108
0.493248	279	10362	10524.3	-1.59478	0.00157118
0.495817	272	10481	10445.8	0.343382	0.0496787
0.498386	248	10445	10367.5	0.758483	-0.00682202
0.500955	218	10348	10289.5	0.575022	0.0278791
0.503524	192	10344	10211.4	1.30336	0.00700668
0.506093	201	10231	10133.6	0.963332	0.0166058
0.508662	169	10132	10055.7	0.757973	0.0451921
0.511231	174	9835	9977.38	-1.43565	-0.00905488
0.5138	128	9781	9899.22	-1.19541	-0.0376055
0.516369	117	9807	9821.76	-0.149063	-0.0182492
0.518938	140	9954	9744.85	2.09636	-0.0239843
0.521507	141	9884	9668.17	2.17089	0.0199304
0.524076	135	9579	9591.06	-0.123227	-0.0226579
0.526645	120	9425	9514.42	-0.921052	-0.0168886
0.529214	128	9407	9439.58	-0.335953	-0.0400577
0.531783	104	9378	9366.25	0.121304	0.0346689
0.534352	121	9272	9293.6	-0.224346	0.00662461
0.536921	115	9036	9221.6	-1.95248	-0.00707705
0.53949	132	8957	9150.26	-2.042	0.0303111
0.542059	114	9223	9079.54	1.49383	-0.0284125
0.544628	121	9118	9009.87	1.13241	-0.0281267
0.547197	128	8954	8941.54	0.131697	0.034896
0.549766	115	8687	8874.33	-2.00986	-0.0326462
0.552335	116	8901	8807.78	0.988051	-0.0401518
0.554904	132	8743	8742.2	0.00853281	0.0134951
0.557473	125	8713	8677.62	0.379029	-0.00665318
0.560042	133	8697	8613.54	0.89496	-0.0671884
0.562611	111	8427	8550.36	-1.34381	-0.0135768
0.56518	106	8662	8488.41	1.8652	-0.0161165
0.567749	119	8532	8427.43	1.13205	-0.0217097
0.570318	135	8262	8367.06	-1.1558	-0.0206198
0.572887	110	8246	8306.72	-0.668632	-0.0237859
0.575456	112	8419	8246.77	1.87708	0.0123133
0.578025	131	8089	8188.21	-1.10313	-0.0169036
0.580594	122	8256	8130.74	1.37856	-0.010298
0.583163	110	7935	8073.38	-1.55349	-0.0229661
0.585732	105	8036	8016.69	0.215393	0.00738301
0.588301	124	7933	7961.23	-0.316973	0.000991639
0.59087	108	8011	7906.28	1.17004	0.0172842
0.593439	114	7963	7851.32	1.25156	0.0540923
0.596008	114	7868	7796.97	0.800749	0.0232275
0.598577	104	7755	7743.57	0.129807	0.0268181
0.601146	105	7625	7690.67	-0.752022	0.0169665
0.603715	109	7665	7638.36	0.304279	0.000381422
0.606284	97	7570	7586.6	-0.190849	-0.0346082
0.608853	99	7561	7535.13	0.29747	-0.00525648
0.611422	94	7344	7484.23	-1.63632	0.0188281
0.613991	104	7383	7433.88	-0.59217	-0.0913966
0.61656	106	7198	7383.83	-2.19039	-0.0299073
0.619129	79	7354	7334.15	0.231507	0.0120575
0.621698	104	7257	7285.05	-0.329292	-0.054141
0.624267	91	7297	7236.87	0.703877	0.000162948
0.626836	97	7196	7189.01	0.0824094	0.0281323
0.629405	100	7085	7141.24	-0.668149	0.022299
0.631974	84	7085	7094.2	-0.109284	0.02146
0.634543	73	6886	7047.74	-1.94914	0.0141233
0.637112	84	6901	7001.9	-1.21457	-0.00360384
0.639681	78	6837	6956.54	-1.44574	-0.0146307
0.64225	75	7066	6911.03	1.84361	0.00695081
0.644819	84	6968	6865.59	1.22687	-0.0226033
0.647388	90	6838	6820.77	0.208363	-0.00532279
0.649957	84	6732	6776.38	-0.540849	-0.0187554
0.652526	76	6805	6732.41	0.87991	0.00851426
0.655095	57	6760	6689.3	0.859934	0.000659127
0.657664	77	6671	6646.93	0.294692	0.0320545
0.660233	84	6495	6604.85	-1.36306	0.0228573
0.662802	68	6577	6562.53	0.178403	-0.0168633
0.665371	82	6510	6520.2	-0.126451	0.0203327
0.66794	66	6399	6478.84	-0.998107	-0.0136862
0.670509	57	6380	6438.21	-0.728819	-0.0100261
0.673078	56	6336	6397.87	-0.777217	0.0553247
0.675647	78	6368	6357.94	0.126103	-0.00040501
0.678216	67	6417	6317.99	1.23594	-0.005019
0.680785	65	6289	6277.86	0.14042	0.00815749
0.683354	76	6218	6238.35	-0.258054	-0.0157576
0.685923	65	6173	6199.81	-0.341282	-0.0165751
0.688492	63	6248	6161.62	1.09275	0.00530315
0.691061	56	6191	6123.79	0.854243	-0.0565204
0.69363	62	6030	6086.51	-0.727677	-0.0272449
0.696199	60	6012	6049.41	-0.4825	-0.0366199
0.698768	53	6075	6012.34	0.80393	0.0292994
0.701337	66	5986	5975.48	0.135921	0.0163059
0.703906	49	5905	5939.09	-0.443599	0.000830815
0.706475	73	5889	5902.97	-0.182015	0.0389307
0.709044	66	5821	5867.2	-0.605505	0.00286045
0.711613	60	5805	5831.8	-0.351728	0.0237434
0.714182	52	5844	5796.78	0.617636	0.052321
0.716751	47	5749	5762.56	-0.178815	0.0132925
0.71932	43	5815	5728.75	1.13104	0.0374509
0.721889	43	5880	5694.87	2.41434	0.0047554
0.724458	58	5622	5660.89	-0.518647	-0.00110387
0.727027	49	5614	5626.9	-0.172206	0.00755725
0.729596	59	5644	5593.02	0.678568	-0.0230554
0.732165	50	5492	5559.68	-0.913224	-0.0172615
0.734734	46	5545	5527.01	0.241535	-0.0179084
0.737303	50	5549	5494.8	0.72766	-0.0314852
0.739872	56	5545	5462.96	1.10178	-0.0229645
0.742441	49	5307	5431.21	-1.70509	-0.0339615
0.74501	41	5445	5399.55	0.615918	-0.0165138
0.747579	40	5388	5368.37	0.26742	-0.0125222
0.750148	43	5417	5337.67	1.07783	0.0256758
0.752717	47	5306	5307.02	-0.0139696	-0.0253578
0.755286	44	5284	5276.26	0.106448	0.0228758
0.757855	43	5234	5245.68	-0.161455	0.0256233
0.760424	40	5125	5215.55	-1.26489	0.00687802
0.762993	40	5230	5185.86	0.610362	-0.00207498
0.765562	44	5140	5156.41	-0.22892	0.0117209
0.768131	32	5178	5127.12	0.707068	0.0387217
0.7707	42	5264	5097.98	2.28818	0.0377893
0.773269	42	5067	5069.17	-0.0304769	-0.00983369
0.775838	47	5094	5040.56	0.74879	0.00414041
0.778407	36	4900	5012.04	-1.6005	0.0379749
0.780976	37	4880	4983.91	-1.4875	-0.0286404
0.783545	41	5003	4956.31	0.660035	-0.0268476
0.786114	44	4824	4928.97	-1.51137	-0.0257088
0.788683	42	4897	4901.6	-0.0657358	0.00226314
0.791252	35	4905	4874.39	0.437075	-0.00493594
0.793821	41	4910	4847.62	0.890164	0.0151303
0.79639	29	4845	4821.26	0.341101	0.0396879
0.798959	50	4832	4794.99	0.532397	0.0363698
0.801528	38	4738	4768.82	-0.447697	-0.000574536
0.804097	34	4852	4742.73	1.56867	0.0208006
0.806666	36	4648	4716.93	-1.01104	-0.00679093
0.809235	33	4632	4691.69	-0.877085	-0.000985986
0.811804	38	4689	4666.56	0.327768	0.00799827
0.814373	32	4621	4641.36	-0.299478	-0.0345415
0.816942	21	4586	4616.33	-0.447824	-0.0203447
0.819511	25	4697	4591.55	1.53868	-0.00418338
0.82208	35	4514	4567.05	-0.789585	-0.0165787
0.824649	25	4515	4542.48	-0.408959	-0.0112023
0.827218	34	4572	4517.71	0.80286	-0.0250903
0.829787	26	4519	4493.31	0.382201	0.0280486
0.832356	31	4493	4469.35	0.352819	-0.00392053
0.834925	27	4539	4445.6	1.38634	-0.0155143
0.837494	39	4398	4422.07	-0.362912	0.014703
0.840063	29	4305	4398.7	-1.42812	-0.00495879
0.842632	31	4386	4375.49	0.158634	0.00334811
0.845201	28	4313	4352.64	-0.603543	-0.0022188
0.84777	22	4332	4330.16	0.0280203	0.0158561
0.850339	22	4216	4307.76	-1.41324	-0.0103
0.852908	23	4342	4285.44	0.858388	-0.0125437
0.855477	26	4333	4263.14	1.06124	0.0096828
0.858046	15	4167	4240.8	-1.1432	-0.0427833
0.860615	18	4161	4218.56	-0.892324	-0.00186186
0.863184	17	4195	4196.63	-0.0251571	0.00885581
0.865753	22	4262	4174.84	1.33509	0.053481
0.868322	17	4138	4152.98	-0.232818	-0.00765717
0.870891	17	4065	4131.21	-1.03842	0.00911274
0.87346	23	4190	4109.73	1.24001	0.0195606
0.876029	19	4050	4088.53	-0.605426	0.00292065
0.878598	25	4070	4067.41	0.0405954	0.0163289
0.881167	14	4177	4046.49	2.01928	0.0212693
0.883736	19	4080	4025.88	0.847272	-0.0011925
0.886305	17	4030	4005.52	0.385584	0.0141432
0.888874	13	3991	3985.29	0.0903648	0.015498
0.891443	19	3976	3965.04	0.173826	-0.0406236
0.894012	19	3963	3944.93	0.287086	0.0169829
0.896581	13	3969	3924.92	0.699649	0.0460467
0.89915	23	3766	3905.02	-2.26528	-0.00309952
0.901719	19	3833	3885.42	-0.846774	0.0385637
0.904288	13	3943	3865.98	1.22658	-0.0612077
0.906857	20	3744	3846.66	-1.67772	-0.046591
0.909426	14	3783	3827.68	-0.726427	-0.0318726
0.911995	13	3855	3808.78	0.744486	0.0271018
0.914564	15	3803	3789.88	0.212689	0.00717721
0.917133	9	3723	3771.19	-0.789795	0.0127117
0.919702	18	3642	3752.54	-1.83174	0.0063695
0.922271	14	3719	3733.97	-0.245431	-0.0103824
0.92484	7	3657	3715.48	-0.967057	-0.00636684
0.927409	13	3623	3697.13	-1.23154	0.0678662
0.929978	11	3793	3679.09	1.84963	-0.0106875
0.932547	10	3561	3661.08	-1.67716	-0.0524127
0.935116	15	3637	3643.03	-0.0999515	0.0228206
0.937685	17	3632	3625.18	0.113202	0.0106774
0.940254	5	3590	3607.48	-0.291673	-0.0742129
0.942823	16	3498	3589.93	-1.55428	-0.0419822
0.945392	14	3624	3572.72	0.851772	-0.012241
0.947961	15	3551	3555.59	-0.0771094	-0.0491412
0.95053	18	3498	3538.4	-0.683157	-0.0241273
0.953099	14	3527	3521.49	0.0928489	-0.0233775
0.955668	13	3515	3504.81	0.17182	-0.0256845
0.958237	12	3589	3488.33	1.68047	0.0157253
0.960806	12	3553	3472.02	1.35863	0.00327018
0.963375	10	3425	3455.73	-0.525088	0.0516419
0.965944	11	3495	3439.45	0.939581	-0.0118685
0.968513	18	3338	3423.25	-1.47563	-0.0098731
0.971082	10	3472	3407.13	1.10088	0.0187244
0.973651	11	3421	3391.07	0.511779	0.0248647
0.97622	9	3392	3375.25	0.287578	0.0363746
0.978789	11	3302	3359.68	-1.0038	-0.0309079
0.981358	14	3268	3344.1	-1.33113	0.0102306
0.983927	7	3332	3328.5	0.0606762	0.00426179
0.986496	12	3244	3312.99	-1.21127	0.00461662
0.989065	12	3342	3297.7	0.766363	0.0172812
0.991634	11	3220	3282.53	-1.10201	0.0268411
0.994203	7	3277	3267.38	0.168115	-0.0380964
0.996772	7	3268	3252.39	0.273081	0.027777
0.999341	10	3168	3237.59	-1.23634	0.0316561
1.00191	18	3267	3222.8	0.773235	0.0627897
1.00448	15	3210	3207.97	0.0357872	-0.013847
1.00705	11	3234	3193.21	0.717208	0.0047089
1.00962	7	3177	3178.79	-0.031784	0.00833741
1.01219	10	3139	3164.75	-0.459641	-0.0141722
1.01476	10	3106	3150.79	-0.803649	-0.0386628
1.01732	11	3100	3136.67	-0.658659	0.0354777
1.01989	8	3236	3122.5	1.99518	0.00891479
1.02246	13	3154	3108.47	0.810743	0.0275004
1.02503	7	3089	3094.61	-0.100896	-0.0164384
1.0276	9	3168	3080.83	1.5488	-0.00174666
1.03017	6	3060	3067.15	-0.129244	0.0256538
1.03274	10	2978	3053.59	-1.38524	-0.009817
1.03531	9	2971	3040.05	-1.26689	0.00828019
1.03788	8	2996	3026.53	-0.557736	0.00828402
1.04045	4	3058	3013.09	0.812042	0.000431476
1.04301	4	2935	2999.83	-1.19671	0.0664705
1.04558	5	3019	2986.69	0.587995	0.0178802
1.04815	4	2922	2973.54	-0.953429	0.0123968
1.05072	9	2891	2960.33	-1.2894	0.0380496
1.05329	7	2953	2947.17	0.107281	0.0129885
1.05586	3	3015	2934.12	1.47306	0.0196659
1.05843	9	2953	2921.22	0.584762	0.013823
1.061	10	3003	2908.55	1.72349	-0.0141836
1.06357	7	2829	2895.91	-1.25801	-0.0108385
1.06614	9	2889	2883.28	0.106392	-0.0216331
1.0687	6	2954	2870.89	1.52906	-0.0493401
1.07127	7	2857	2858.67	-0.0312559	-0.0357402
1.07384	7	2838	2846.48	-0.159249	-0.069701
1.07641	10	2819	2834.35	-0.289046	0.0262902
1.07898	4	2779	2822.24	-0.820194	-0.0237837
1.08155	6	2845	2810.19	0.652643	-0.0291713
1.08412	7	2774	2798.3	-0.461324	0.0106962
1.08669	4	2793	2786.49	0.123168	0.000785865
1.08926	10	2767	2774.64	-0.145262	0.0266483
1.09183	4	2692	2762.86	-1.36581	0.0161898
1.09439	15	2834	2751.17	1.55586	0.0378173
1.09696	3	2672	2739.58	-1.30744	0.00741085
1.09953	3	2679	2728.11	-0.948741	0.00396947
1.1021	8	2734	2716.8	0.329023	0.0166696
1.10467	4	2592	2705.65	-2.23226	-0.0315455
1.10724	6	2697	2694.34	0.0512796	-0.000350691
1.10981	9	2666	2683	-0.329155	-0.00547343
1.11238	4	2637	2671.83	-0.678222	-0.00383342
1.11495	6	2653	2660.71	-0.149673	-0.0033386
1.11752	5	2697	2649.73	0.910302	-0.0507658
1.12008	5	2671	2638.86	0.621796	-0.0392852
1.12265	4	2576	2627.99	-1.02436	-0.0336514
1.12522	6	2583	2617.16	-0.672113	0.00681515
1.12779	3	2645	2606.4	0.750557	-0.0141435
1.13036	5	2544	2595.68	-1.02455	0.0183127
1.13293	13	2574	2585.03	-0.217392	-0.0180443
1.1355	6	2528	2574.45	-0.923884	-0.0474992
1.13807	7	2534	2563.89	-0.593735	-0.0547693
1.14064	5	2503	2553.55	-1.01036	0.0196515
1.14321	4	2588	2543.46	0.875501	-0.00282716
1.14577	4	2485	2533.35	-0.96995	-0.0381707
1.14834	8	2494	2523.2	-0.584642	0.010924
1.15091	3	2563	2513.04	0.986905	0.00900527
1.15348	4	2559	2502.87	1.10961	-0.0342663
1.15605	2	2519	2492.82	0.521572	0.014544
1.15862	5	2515	2482.9	0.640124	0.0219785
1.16119	3	2440	2472.96	-0.667176	-0.00525905
1.16376	5	2424	2463	-0.792034	-0.0382194
1.16633	6	2467	2453.1	0.279881	0.0601994
1.1689	5	2446	2443.3	0.0545869	0.0124369
1.17146	6	2391	2433.58	-0.870697	0.00290642
1.17403	4	2390	2423.96	-0.694743	0.00482497
1.1766	3	2488	2414.46	1.47433	-0.022075
1.17917	1	2391	2405.02	-0.286681	0.0656573
1.18174	5	2391	2395.62	-0.094535	0.00649629
1.18431	6	2376	2386.22	-0.20974	-0.00669586
1.18688	4	2374	2376.78	-0.0570219	-0.00480797
1.18945	4	2335	2367.37	-0.669861	-0.0461311
1.19202	7	2350	2358.14	-0.167923	-0.000913104
1.19459	2	2318	2349.04	-0.644636	0.0158176
1.19715	1	2335	2339.93	-0.102048	-0.0449016
1.19972	5	2371	2330.91	0.823415	-0.0600359
1.20229	2	2312	2321.96	-0.207145	-0.00781144
1.20486	6	2184	2312.93	-2.75878	-0.00772771
1.20743	7	2379	2303.9	1.53963	-0.00547684
1.21	6	2260	2295	-0.73621	0.00067591
1.21257	4	2340	2286.17	1.11275	0.0117637
1.21514	2	2176	2277.5	-2.17591	-0.0260017
1.21771	3	2309	2268.97	0.833127	-0.00620269
1.22028	4	2273	2260.44	0.263477	0.0475569
1.22284	1	2235	2251.84	-0.356277	0.00185455
1.22541	3	2276	2243.21	0.687243	-0.0258351
1.22798	4	2290	2234.66	1.15644	0.0246568
1.23055	5	2239	2226.16	0.271378	0.0121658
1.23312	2	2262	2217.66	0.93237	0.0150378
1.23569	4	2260	2209.24	1.06781	-0.00586913
1.23826	3	2180	2200.96	-0.448824	-0.0193156
1.24083	3	2219	2192.72	0.557805	-0.0291409
1.2434	8	2173	2184.49	-0.246469	-0.0189989
1.24597	7	2238	2176.31	1.30412	-0.0154338
1.24853	7	2166	2168.15	-0.0462993	-0.0273195
1.2511	8	2054	2160.11	-2.34137	-0.0149829
1.25367	5	2178	2152.27	0.551397	-0.00151862
1.25624	3	2148	2144.51	0.0754022	0.0137579
1.25881	6	2176	2136.79	0.840557	-0.0324157
1.26138	5	2120	2129.1	-0.197742	-0.00476261
1.26395	4	2064	2121.34	-1.26209	0.0447319
1.26652	3	2125	2113.55	0.248432	-0.0310254
1.26909	3	2130	2105.86	0.523143	-0.00366676
1.27166	3	2037	2098.21	-1.35624	0.0304021
1.27422	4	2121	2090.55	0.661222	-0.0189536
1.27679	5	2041	2082.88	-0.927004	-0.0246977
1.27936	6	2101	2075.24	0.562028	-0.026508
1.28193	2	2059	2067.66	-0.190761	0.00144736
1.2845	5	2126	2060.16	1.42784	-0.00508824
1.28707	5	2000	2052.79	-1.18042	-0.0330614
1.28964	2	1986	2045.44	-1.33375	0.0220126
1.29221	1	2092	2038.06	1.17942	0.0418218
1.29478	5	2055	2030.76	0.534801	0.00222572
1.29735	3	1990	2023.5	-0.751031	0.000354944
1.29991	3	2002	2016.17	-0.31665	0.0153856
1.30248	3	1932	2008.86	-1.74861	-0.00999511
1.30505	3	1938	2001.68	-1.44652	0.0478611
1.30762	4	2089	1994.54	2.0667	0.0518421
1.31019	5	1929	1987.41	-1.3299	-0.0443836
1.31276	2	1980	1980.32	-0.00710522	-0.00329097
1.31533	1	2041	1973.28	1.49908	-0.00232728
1.3179	4	1892	1966.33	-1.70884	-0.0234291
1.32047	3	1956	1959.43	-0.0775203	-0.042817
1.32304	2	1985	1952.46	0.730378	-0.0617308
1.3256	2	1910	1945.5	-0.812193	0.0225157
1.32817	1	1871	1938.64	-1.5638	-0.0193561
1.33074	3	1857	1931.83	-1.73645	-0.0209922
1.33331	1	1884	1925.01	-0.944748	0.0143009
1.33588	4	1913	1918.19	-0.11861	-0.0245438
1.33845	3	1902	1911.41	-0.215753	0.00215408
1.34102	2	1910	1904.68	0.121658	-0.00359069
1.34359	4	1914	1898.01	0.365531	0.0150245
1.34616	2	1929	1891.43	0.855516	0.0126445
1.34873	2	1927	1884.87	0.959678	-0.0255421
1.35129	6	1875	1878.34	-0.0771529	-0.0242337
1.35386	4	1825	1871.86	-1.09698	0.0332776
1.35643	3	1904	1865.38	0.885187	-0.0552585
1.359	3	1786	1858.95	-1.72629	0.024465
1.36157	4	1951	1852.67	2.22611	0.0299638
1.36414	3	2038	1846.4	4.24408	-0.000887191
1.36671	4	1771	1840.1	-1.64199	0.0129447
1.36928	5	1811	1833.83	-0.536433	-0.0244371
1.37185	3	1838	1827.6	0.242475	-0.0183047
1.37442	2	1854	1821.41	0.756912	-0.00757996
1.37698	2	1812	1815.28	-0.0771034	-0.0268604
1.37955	6	1708	1809.21	-2.4489	-0.0109301
1.38212	6	1781	1803.1	-0.523647	-0.0591611
1.38469	2	1808	1796.95	0.259961	0.00217374
1.38726	3	1759	1790.87	-0.759899	0.0466903
1.38983	4	1797	1784.97	0.283813	-0.0206307
1.3924	2	1726	1779.1	-1.27808	0.00657191
1.39497	4	1678	1773.14	-2.32247	0.0308344
1.39754	5	1755	1767.19	-0.291041	-0.0333082
1.40011	0	1785	1761.29	0.561117	-0.0339554
1.40267	2	1807	1755.4	1.21378	-0.0543031
1.40524	5	1709	1749.61	-0.982263	-0.026575
1.40781	2	1748	1743.82	0.0998774	-0.0166466
1.41038	4	1736	1737.95	-0.0466978	0.00880465
1.41295	4	1742	1732.14	0.236312	-0.018222
1.41552	1	1634	1726.44	-2.28683	-0.0571348
1.41809	4	1778	1720.75	1.35765	0.0559527
1.42066	3	1700	1715.12	-0.366708	0.0243859
1.42323	1	1743	1709.49	0.802567	0.0159149
1.4258	4	1648	1703.84	-1.37564	-0.020921
1.42836	1	1670	1698.27	-0.691675	0.0223996
1.43093	5	1685	1692.69	-0.187411	-0.0153937
1.4335	4	1676	1687.12	-0.271624	0.00906338
1.43607	2	1687	1681.59	0.131771	0.0301308
1.43864	2	1689	1676.1	0.313999	0.0072973
1.44121	3	1704	1670.71	0.806554	0.00117314
1.44378	1	1713	1665.34	1.15147	-0.019651
1.44635	1	1704	1659.92	1.0678	-0.0368889
1.44892	2	1609	1654.52	-1.13469	-0.0061278
1.45149	7	1646	1649.14	-0.0773957	-0.0315331
1.45405	3	1693	1643.74	1.19719	-0.0634819
1.45662	3	1607	1638.34	-0.781803	-0.0699712
1.45919	0	1642	1633.09	0.219962	-0.0157275
1.46176	4	1612	1627.98	-0.398037	0.0282927
1.46433	2	1582	1622.85	-1.02713	-0.0376086
1.4669	0	1564	1617.63	-1.3561	-0.00135155
1.46947	3	1658	1612.4	1.11995	0.0315075
1.47204	0	1607	1607.25	-0.00626378	0.0177456
1.47461	2	1626	1602.09	0.592898	0.00484483
1.47718	5	1717	1596.92	2.89803	0.0196586
1.47974	5	1679	1591.78	2.12853	-0.0238626
1.48231	2	1647	1586.65	1.48712	0.00461989
1.48488	2	1575	1581.6	-0.166396	0.0145412
1.48745	2	1583	1576.72	0.157786	-0.00761981
1.49002	2	1623	1571.87	1.26926	0.0120926
1.49259	5	1618	1566.93	1.2696	-0.00984628
1.49516	2	1611	1561.97	1.22156	0.0145184
1.49773	2	1591	1557.03	0.85177	0.0210376
1.5003	2	1491	1552.16	-1.58385	-0.0234253
1.50287	0	1517	1547.37	-0.779712	-0.0357393
1.50543	0	1542	1542.55	-0.0140354	-0.0473697
1.508	4	1548	1537.71	0.261437	0.0241813
1.51057	2	1478	1532.87	-1.42723	0.00857979
1.51314	1	1523	1527.98	-0.127486	-0.0118073
1.51571	3	1486	1523.14	-0.96347	-0.0142682
1.51828	3	1517	1518.44	-0.0368605	0.0608257
1.52085	2	1572	1513.73	1.46961	0.0112606
1.52342	4	1592	1509.02	2.07978	0.00748206
1.52599	1	1490	1504.38	-0.372417	-0.00278833
1.52856	0	1479	1499.77	-0.540013	0.022061
1.53112	3	1473	1495.19	-0.578067	0.00915097
1.53369	2	1428	1490.63	-1.65742	-0.0194217
1.53626	1	1406	1486.01	-2.13377	-0.0411364
1.53883	3	1516	1481.38	0.889252	0.0612759
1.5414	1	1530	1476.84	1.35915	0.0168842
1.54397	1	1474	1472.31	0.0438996	0.0270179
1.54654	3	1447	1467.8	-0.546834	-0.0428715
1.54911	2	1512	1463.33	1.25168	-0.00755109
1.55168	7	1542	1458.84	2.11776	-0.0193531
1.55425	3	1480	1454.37	0.666198	-0.0151654
1.55681	1	1496	1449.96	1.19028	0.0477924
1.55938	1	1353	1445.66	-2.51903	-0.0247638
1.56195	2	1396	1441.47	-1.21686	-0.00936796
1.56452	3	1478	1437.21	1.06109	0.0183067
1.56709	3	1361	1432.83	-1.94712	0.00903736
1.56966	4	1388	1428.46	-1.08595	-0.0389787
1.57223	1	1368	1424.15	-1.51822	-0.00288392
1.5748	3	1405	1419.92	-0.39797	0.0092189
1.57737	4	1413	1415.74	-0.072856	0.0079334
1.57994	4	1338	1411.56	-2.01103	-0.0262806
1.5825	2	1399	1407.35	-0.223112	-0.0204207
1.58507	4	1431	1403.18	0.735393	-0.0153946
1.58764	1	1397	1399.1	-0.0563118	0.00476993
1.59021	0	1339	1395.03	-1.53112	0.0221475
1.59278	1	1381	1390.94	-0.267431	0.0730295
1.59535	1	1358	1386.86	-0.783106	-0.0145564
1.59792	1	1367	1382.71	-0.424967	0.0230555
1.60049	4	1464	1378.52	2.23401	-0.00521007
1.60306	4	1371	1374.37	-0.0910079	-0.0268792
1.60563	0	1355	1370.25	-0.414253	-0.0108271
1.60819	2	1339	1366.19	-0.74318	0.00461432
1.61076	2	1363	1362.27	0.0198089	0.00897193
1.61333	4	1353	1358.34	-0.145237	-0.0621491
1.6159	1	1385	1354.33	0.824118	0.0340289
1.61847	2	1418	1350.33	1.79698	-0.0208746
1.62104	1	1366	1346.42	0.529713	0.00736694
1.62361	1	1326	1342.55	-0.454463	-0.0269983
1.62618	0	1383	1338.64	1.19276	-0.017123
1.62875	3	1330	1334.72	-0.129547	-0.0349043
1.63132	4	1356	1330.81	0.684085	-0.00990692
1.63388	3	1278	1326.88	-1.36717	0.039888
1.63645	1	1297	1322.97	-0.721096	0.00429583
1.63902	1	1299	1319.18	-0.560011	0.0188332
1.64159	2	1291	1315.49	-0.681461	0.0149094
1.64416	3	1284	1311.75	-0.774553	-0.00145644
1.64673	3	1273	1307.95	-0.979666	-0.0323004
1.6493	2	1332	1304.15	0.763105	0.0265197
1.65187	2	1297	1300.41	-0.0947036	0.0400171
1.65444	1	1344	1296.74	1.28911	0.00825052
1.65701	2	1334	1293.09	1.12016	-0.0259293
1.65957	3	1232	1289.42	-1.63585	-0.0559173
1.66214	3	1310	1285.73	0.670532	0.0239308
1.66471	3	1350	1282.04	1.84966	-0.0157303
1.66728	2	1262	1278.4	-0.461549	0.00086116
1.66985	1	1249	1274.82	-0.730556	0.00221347
1.67242	0	1294	1271.27	0.631744	0.00219985
1.67499	4	1286	1267.73	0.509402	0.00279778
1.67756	3	1273	1264.16	0.247807	0.0547471
1.68013	5	1253	1260.53	-0.212609	-0.0302383
1.6827	2	1236	1256.92	-0.595147	-0.00552583
1.68526	1	1293	1253.43	1.10032	-0.00445399
1.68783	1	1249	1250.03	-0.0290866	0.00604934
1.6904	0	1240	1246.64	-0.188637	-0.00334656
1.69297	3	1209	1243.19	-0.9832	0.032804
1.69554	1	1215	1239.67	-0.707638	0.0446674
1.69811	2	1188	1236.12	-1.39619	-0.0132472
1.70068	2	1191	1232.61	-1.20585	0.00103038
1.70325	0	1208	1229.18	-0.609251	0.0277294
1.70582	1	1208	1225.75	-0.510667	0.00974441
1.70839	4	1145	1222.34	-2.28574	0.0064335
1.71095	3	1236	1218.94	0.485322	0.0177117
1.71352	2	1210	1215.49	-0.157763	-0.0104489
1.71609	3	1207	1212.1	-0.146863	0.00600627
1.71866	4	1195	1208.83	-0.400184	-0.00604188
1.72123	4	1257	1205.58	1.45045	0.00935851
1.7238	0	1237	1202.29	0.986825	0.0186192
1.72637	1	1202	1199.05	0.0850094	0.0293206
1.72894	2	1242	1195.88	1.30856	-0.0363814
1.73151	3	1182	1192.68	-0.310631	0.00414041
1.73408	2	1273	1189.37	2.34402	-0.0152042
1.73664	1	1162	1186.05	-0.705576	-0.0269857
1.73921	0	1202	1182.82	0.553276	-0.0327229
1.74178	4	1133	1179.64	-1.38551	0.0498205
1.74435	1	1169	1176.44	-0.217566	-0.0305612
1.74692	2	1200	1173.18	0.7742	-0.010306
1.74949	3	1149	1169.96	-0.618226	0.0606733
1.75206	1	1157	1166.81	-0.288536	0.0181542
1.75463	1	1166	1163.66	0.0684124	0.0467423
1.7572	0	1119	1160.53	-1.24156	0.0550884
1.75977	3	1174	1157.43	0.483558	-0.00296217
1.76233	1	1165	1154.3	0.313597	-0.015
1.7649	5	1123	1151.12	-0.839137	0.0226181
1.76747	3	1188	1147.98	1.16123	0.0448611
1.77004	0	1167	1144.89	0.647272	-0.0280867
1.77261	0	1168	1141.86	0.764829	-0.0114555
1.77518	2	1186	1138.92	1.36697	0.0163416
1.77775	0	1126	1135.95	-0.296478	-0.00976593
1.78032	4	1147	1132.85	0.417839	-0.0780983
1.78289	1	1129	1129.75	-0.0222811	-0.000252078
1.78546	1	1135	1126.69	0.246675	-0.0324709
1.78802	0	1156	1123.68	0.950615	-0.00574077
1.79059	5	1087	1120.74	-1.02329	-0.0271821
1.79316	2	1114	1117.77	-0.113078	-0.0431016
1.79573	1	1137	1114.75	0.659911	0.0142816
1.7983	4	1129	1111.78	0.512377	-0.00317978
1.80087	2	1134	1108.94	0.744223	0.0260645
1.80344	1	1071	1106.06	-1.07137	0.0357575
1.80601	0	1043	1103.16	-1.86294	-0.0121936
1.80858	1	1105	1100.33	0.140396	-0.00619878
1.81115	1	1085	1097.48	-0.378918	0.0266981
1.81371	3	1065	1094.56	-0.905766	0.0806081
1.81628	2	1108	1091.61	0.492247	-7.98766e-05
1.81885	1	1103	1088.7	0.430668	-0.00731576
1.82142	1	1082	1085.84	-0.11679	0.0225726
1.82399	2	1139	1083.05	1.65774	-0.00809231
1.82656	2	1104	1080.26	0.714538	0.015191
1.82913	1	1033	1077.42	-1.38218	0.0348413
1.8317	2	1103	1074.6	0.855164	0.00670237
1.83427	0	1040	1071.82	-0.986736	-0.0564014
1.83684	0	1038	1069.05	-0.963877	-0.0545475
1.8394	3	1051	1066.29	-0.471493	-0.0141401
1.84197	5	1084	1063.51	0.622198	-0.0850906
1.84454	2	1002	1060.7	-1.85432	-0.0151883
1.84711	4	1008	1057.9	-1.57175	0.0231131
1.84968	1	1061	1055.25	0.176425	-0.010909
1.85225	2	1028	1052.68	-0.769712	-0.0315364
1.85482	0	1100	1050.08	1.50509	0.0549039
1.85739	3	1034	1047.46	-0.418653	-0.0143686
1.85996	3	1117	1044.8	2.1602	-0.00917212
1.86253	4	996	1042.1	-1.46078	0.0115031
1.86509	0	1060	1039.41	0.632558	0.00641272
1.86766	4	1083	1036.79	1.40427	0.0131277
1.87023	1	1055	1034.25	0.638817	0.0167698
1.8728	2	1039	1031.69	0.226875	-0.00244655
1.87537	0	1028	1029.08	-0.0337629	-0.0235998
1.87794	3	999	1026.51	-0.870336	-0.00107582
1.88051	2	971	1023.93	-1.69857	0.0218516
1.88308	3	975	1021.31	-1.48304	0.00591231
1.88565	1	1049	1018.7	0.935676	-0.00448078
1.88822	1	1021	1016.14	0.151977	0.0178635
1.89078	1	1026	1013.64	0.385949	0.0269812
1.89335	2	1000	1011.13	-0.351913	0.0433308
1.89592	3	1031	1008.58	0.698307	0.0179582
1.89849	1	974	1006	-1.02546	-0.0152042
1.90106	3	1001	1003.45	-0.0775127	0.00869912
1.90363	1	989	1000.97	-0.380481	-0.0203917
1.9062	2	903	998.503	-3.17813	0.0182005
1.90877	1	996	996.034	-0.00107335	-0.0384668
1.91134	3	975	993.576	-0.5949	-0.0116599
1.91391	0	953	991.109	-1.23448	-0.0136869
1.91647	3	992	988.635	0.106852	-0.0116544
1.91904	0	1017	986.189	0.966141	0.0200075
1.92161	0	967	983.752	-0.538716	0.0489147
1.92418	1	989	981.31	0.244528	0.0744416
1.92675	2	970	978.884	-0.285261	0.0204974
1.92932	3	990	976.415	0.431774	0.019197
1.93189	1	952	973.921	-0.710464	-0.0184731
1.93446	1	1008	971.484	1.15014	-0.0262961
1.93703	1	974	969.127	0.156135	-0.00352192
1.9396	1	1030	966.799	1.96929	0.00831049
1.94216	3	992	964.428	0.875424	-0.0155693
1.94473	2	934	962.033	-0.917272	-0.000551726
1.9473	2	982	959.643	0.713446	-0.0346376
1.94987	1	1004	957.295	1.474	0.058002
1.95244	2	945	955.008	-0.325548	-0.0360631
1.95501	3	966	952.729	0.426977	-0.00184998
1.95758	2	953	950.425	0.0834128	-0.0319599
1.96015	2	938	948.108	-0.330025	0.0409482
1.96272	1	928	945.833	-0.585407	0.0102319
1.96529	3	946	943.601	0.0779938	-0.0352235
1.96785	1	943	941.362	0.0533506	-0.00274595
1.97042	3	867	939.094	-2.44844	0.00776036
1.97299	2	923	936.836	-0.455403	0.0688411
1.97556	1	904	934.601	-1.01777	-0.00480401
1.97813	0	899	932.373	-1.11305	0.0200295
1.9807	2	967	930.175	1.1842	-0.0229099
1.98327	4	983	927.971	1.75515	0.01558
1.98584	0	937	925.706	0.368953	-0.0372097
1.98841	3	907	923.427	-0.545442	0.0469588
1.99098	2	916	921.247	-0.173368	0.00976719
1.99354	3	962	919.107	1.38294	-0.0183602
1.99611	1	971	916.921	1.73549	-0.0224474
1.99868	1	880	914.76	-1.17176	-0.0388953
2.00125	4	895	912.641	-0.589671	0.0345672
2.00382	1	909	910.516	-0.0502944	0.00821424
2.00639	0	913	908.341	0.154188	0.0227013
2.00896	1	890	906.195	-0.542848	-0.0147507
2.01153	3	884	904.113	-0.676466	-0.0320849
2.0141	3	937	901.97	1.14439	-0.00398834
2.01667	1	885	899.765	-0.496306	0.0752718
2.01923	1	947	897.615	1.60479	-0.0116153
2.0218	3	885	895.562	-0.355055	0.0279752
2.02437	1	940	893.519	1.51604	0.030695
2.02694	0	848	891.411	-1.49075	0.0490073
2.02951	0	918	889.314	0.946794	0.00739535
2.03208	3	836	887.262	-1.77295	-0.0517176
2.03465	1	878	885.17	-0.241979	0.0175397
2.03722	3	901	883.014	0.599187	-0.0416709
2.03979	0	945	880.902	2.08512	0.0510426
2.04236	1	929	878.863	1.64494	0.0055474
2.04492	1	893	876.852	0.540375	-0.0233112
2.04749	2	904	874.835	0.970021	0.0314864
2.05006	3	850	872.772	-0.781058	-0.0166639
2.05263	1	850	870.699	-0.709977	0.020731
2.0552	2	829	868.663	-1.37757	-0.076519
2.05777	1	843	866.689	-0.815898	0.0427752
2.06034	2	829	864.738	-1.24123	0.0209869
2.06291	3	891	862.76	0.946069	-0.00937283
2.06548	5	899	860.772	1.27497	0.0430339
2.06805	2	849	858.786	-0.335838	-0.00934991
2.07061	2	859	856.833	0.0739222	-0.0332936
2.07318	2	874	854.974	0.643579	-0.0164351
2.07575	1	858	853.155	0.165398	-0.00333468
2.07832	0	856	851.273	0.161563	-0.00942567
2.08089	1	814	849.35	-1.23902	0.0137192
2.08346	1	850	847.42	0.0884771	-0.00840849
2.08603	2	823	845.448	-0.782503	0.00808493
2.0886	2	872	843.451	0.966777	-0.0115829
2.09117	1	800	841.479	-1.46649	-0.0387481
2.09374	3	846	839.546	0.221882	0.0635816
2.0963	1	865	837.658	0.929659	-0.0349366
2.09887	1	865	835.773	0.993764	-0.0265221
2.10144	4	809	833.896	-0.875284	-0.0270787
2.10401	1	839	832.045	0.240129	0.0269608
2.10658	2	856	830.158	0.883261	-0.00579356
2.10915	1	866	828.299	1.28114	0.00192964
2.11172	1	862	826.497	1.20924	-0.0230448
2.11429	1	860	824.667	1.20485	-0.000779618
2.11686	2	857	822.814	1.16778	0.00799588
2.11943	1	840	820.949	0.657321	0.00700334
2.12199	3	818	819.074	-0.0375549	0.00345416
2.12456	3	841	817.224	0.819862	-0.0783443
2.12713	4	800	815.395	-0.544279	-0.0119312
2.1297	2	802	813.584	-0.40906	0.0104656
2.13227	1	825	811.828	0.458592	0.0265275
2.13484	2	785	810.128	-0.896848	-0.0125457
2.13741	1	806	808.437	-0.0858272	0.0741478
2.13998	1	831	806.681	0.843614	0.00533516
2.14255	2	807	804.883	0.0745221	-0.000655105
2.14512	3	783	803.093	-0.718068	0.0139613
2.14768	4	796	801.291	-0.187533	0.00991552
2.15025	1	788	799.493	-0.409423	0.0329822
2.15282	3	814	797.748	0.569635	-0.0207905
2.15539	5	835	796.08	1.34688	0.00577029
2.15796	1	864	794.415	2.36732	-0.00544916
2.16053	4	756	792.696	-1.33463	-0.0476967
2.1631	3	766	791.039	-0.904698	-0.0197294
2.16567	3	782	789.416	-0.265187	-0.00395643
2.16824	0	748	787.744	-1.45317	0.0225719
2.17081	1	797	786.096	0.386235	0.00107566
2.17337	4	743	784.474	-1.52154	-0.0202077
2.17594	3	782	782.794	-0.0284023	-0.0323493
2.17851	1	724	781.028	-2.11942	-0.0207354
2.18108	3	807	779.302	0.975018	-0.0170896
2.18365	2	769	777.688	-0.313303	0.0306656
2.18622	4	752	776.06	-0.877393	0.00468486
2.18879	2	748	774.388	-0.964839	0.0255082
2.19136	2	711	772.734	-2.31522	0.0233016
2.19393	1	803	771.12	1.12502	0.00755046
2.1965	0	775	769.531	0.196435	0.0365873
2.19906	1	766	767.916	-0.0692108	-0.0248706
2.20163	2	751	766.261	-0.556866	-0.031406
2.2042	3	738	764.561	-0.97773	-0.0247183
2.20677	3	748	762.833	-0.542362	-0.00164309
2.20934	2	819	761.144	2.02166	0.00985614
2.21191	1	801	759.526	1.46541	-0.0789094
2.21448	3	746	757.967	-0.438127	-0.0231598
2.21705	1	744	756.414	-0.455135	0
2.21962	1	792	754.813	1.32138	0
2.22219	3	738	753.202	-0.559608	0
2.22475	0	712	751.617	-1.48471	0
2.22732	1	772	749.999	0.791848	0
2.22989	0	764	748.392	0.564663	0
2.23246	1	765	746.811	0.657628	0
2.23503	4	749	745.186	0.139348	0
2.2376	1	786	743.536	1.51463	0
2.24017	0	731	741.884	-0.40257	0
2.24274	1	781	740.31	1.456	0
2.24531	0	762	738.814	0.839926	0
2.24788	4	753	737.255	0.57378	0
2.25044	2	729	735.637	-0.245816	0
2.25301	0	778	734.017	1.57687	0
2.25558	2	772	732.452	1.42335	0
2.25815	0	735	730.985	0.148085	0
2.26072	3	750	729.485	0.749098	0
2.26329	3	716	727.926	-0.445703	0
2.26586	1	734	726.368	0.281687	0
2.26843	3	754	724.827	1.0624	0
2.271	0	726	723.365	0.0978125	0
2.27357	3	712	721.918	-0.37171	0
2.27613	2	714	720.447	-0.24129	0
2.2787	2	756	718.961	1.34708	0
2.28127	1	699	717.46	-0.698213	0
2.28384	1	739	716	0.846069	0
2.28641	1	701	714.562	-0.512216	0
2.28898	1	669	713.097	-1.7049	0
2.29155	2	715	711.604	0.126987	0
2.29412	3	682	710.101	-1.07605	0
2.29669	2	689	708.602	-0.746758	0
2.29926	0	709	707.121	0.0705753	0
2.30182	0	756	705.696	1.82952	0
2.30439	0	669	704.316	-1.36538	0
2.30696	0	701	702.892	-0.0714471	0
2.30953	0	720	701.39	0.693549	0
2.3121	2	674	699.863	-0.996207	0
2.31467	3	729	698.344	1.13542	0
2.31724	3	699	696.828	0.082164	0
2.31981	1	735	695.347	1.46263	0
2.32238	4	731	693.953	1.37022	0
2.32495	2	717	692.633	0.909996	0
2.32751	1	690	691.294	-0.0492527	0
2.33008	1	718	689.94	1.04721	0
2.33265	2	684	688.627	-0.176911	0
2.33522	4	767	687.283	2.87842	0
2.33779	0	711	685.875	0.942275	0
2.34036	2	654	684.465	-1.19127	0
2.34293	0	713	683.133	1.11853	0
2.3455	1	674	681.823	-0.301326	0
2.34807	1	703	680.451	0.850447	0
2.35064	1	689	679.054	0.378921	0
2.3532	0	701	677.642	0.882211	0
2.35577	0	677	676.239	0.0292377	0
2.35834	1	655	674.861	-0.77603	0
2.36091	2	685	673.474	0.440384	0
2.36348	2	687	672.058	0.570087	0
2.36605	1	666	670.644	-0.179958	0
2.36862	2	669	669.285	-0.0110201	0
2.37119	1	698	667.983	1.13618	0
2.37376	0	699	666.683	1.22236	0
2.37633	0	640	665.37	-1.00284	0
2.37889	0	649	664.066	-0.591377	0
2.38146	0	646	662.733	-0.658348	0
2.38403	2	641	661.357	-0.804034	0
2.3866	1	649	659.97	-0.430604	0
2.38917	2	672	658.585	0.517487	0
2.39174	2	685	657.24	1.06067	0
2.39431	1	640	655.948	-0.630417	0
2.39688	2	651	654.675	-0.144041	0
2.39945	2	681	653.425	1.05669	0
2.40202	0	676	652.175	0.916358	0
2.40458	5	722	650.91	2.64571	0
2.40715	1	673	649.669	0.899355	0
2.40972	3	620	648.404	-1.14075	0
2.41229	1	635	647.162	-0.482641	0
2.41486	1	634	645.991	-0.476222	0
2.41743	1	567	644.804	-3.26746	0
2.42	0	709	643.592	2.45645	0
2.42257	4	620	642.347	-0.897489	0
2.42514	1	652	641.078	0.427758	0
2.42771	3	651	639.788	0.439449	0
2.43027	1	627	638.538	-0.460765	0
2.43284	1	617	637.359	-0.819606	0
2.43541	1	654	636.182	0.696727	0
2.43798	4	594	634.997	-1.68214	0
2.44055	1	658	633.78	0.944209	0
2.44312	2	577	632.527	-2.31162	0
2.44569	0	665	631.331	1.30565	0
2.44826	1	660	630.19	1.16035	0
2.45083	0	626	629.021	-0.120741	0
2.4534	2	634	627.808	0.245914	0
2.45596	1	667	626.566	1.56562	0
2.45853	0	645	625.311	0.775271	0
2.4611	0	663	624.077	1.51166	0
2.46367	1	621	622.886	-0.0756967	0
2.46624	2	644	621.685	0.879351	0
2.46881	1	613	620.436	-0.300346	0
2.47138	3	643	619.19	0.938994	0
2.47395	1	646	617.999	1.1017	0
2.47652	5	595	616.841	-0.895409	0
2.47909	2	665	615.705	1.91159	0
2.48165	2	679	614.581	2.47219	0
2.48422	2	616	613.491	0.101104	0
2.48679	2	650	612.457	1.47255	0
2.48936	2	660	611.388	1.89223	0
2.49193	0	615	610.272	0.190665	0
2.4945	1	627	609.157	0.712586	0
2.49707	2	619	608.05	0.440106	0
2.49964	2	619	606.915	0.485755	0
2.50221	1	629	605.729	0.927863	0
2.50478	4	622	604.565	0.699063	0
2.50734	0	570	603.457	-1.40138	0
2.50991	0	590	602.348	-0.50834	0
2.51248	1	617	601.263	0.633558	0
2.51505	0	657	600.204	2.21583	0
2.51762	0	619	599.061	0.801429	0
2.52019	1	625	597.876	1.08496	0
2.52276	0	619	596.714	0.895738	0
2.52533	0	621	595.54	1.02168	0
2.5279	2	628	594.373	1.34185	0
2.53047	1	606	593.23	0.518737	0
2.53303	0	598	592.071	0.24247	0
2.5356	0	592	590.933	0.0438616	0
2.53817	2	576	589.853	-0.577207	0
2.54074	3	620	588.76	1.25461	0
2.54331	0	611	587.617	0.945962	0
2.54588	3	625	586.49	1.54042	0
2.54845	2	614	585.454	1.15203	0
2.55102	2	599	584.433	0.59518	0
2.55359	1	575	583.378	-0.349404	0
2.55616	3	569	582.361	-0.560131	0
2.55872	1	550	581.362	-1.33727	0
2.56129	2	566	580.329	-0.602277	0
2.56386	2	563	579.298	-0.686898	0
2.56643	1	605	578.288	1.08599	0
2.569	2	598	577.261	0.848094	0
2.57157	0	573	576.24	-0.135335	0
2.57414	3	546	575.219	-1.25047	0
2.57671	2	582	574.189	0.323785	0
2.57928	0	569	573.141	-0.173597	0
2.58185	4	555	572.094	-0.725602	0
2.58441	2	596	571.108	1.01963	0
2.58698	1	557	570.099	-0.555004	0
2.58955	1	529	569.076	-1.74241	0
2.59212	2	576	568.127	0.328036	0
2.59469	1	540	567.163	-1.16891	0
2.59726	0	571	566.134	0.203627	0
2.59983	0	540	565.109	-1.08053	0
2.6024	1	566	564.109	0.0794894	0
2.60497	1	560	563.08	-0.130173	0
2.60754	2	578	562.005	0.665304	0
2.6101	2	537	560.934	-1.03281	0
2.61267	0	549	559.898	-0.465118	0
2.61524	1	577	558.898	0.753578	0
2.61781	1	561	557.94	0.129183	0
2.62038	0	621	556.968	2.56953	0
2.62295	3	526	555.947	-1.30574	0
2.62552	3	549	554.932	-0.253182	0
2.62809	0	559	553.915	0.215086	0
2.63066	1	528	552.914	-1.08422	0
2.63323	3	582	552.006	1.24329	0
2.63579	4	565	551.1	0.584786	0
2.63836	0	582	550.106	1.32206	0
2.64093	1	539	549.126	-0.436172	0
2.6435	1	527	548.256	-0.92592	0
2.64607	2	569	547.389	0.905961	0
2.64864	0	579	546.422	1.35388	0
2.65121	1	553	545.424	0.322143	0
2.65378	1	578	544.466	1.39485	0
2.65635	0	519	543.512	-1.07595	0
2.65892	1	558	542.527	0.65503	0
2.66148	2	567	541.55	1.06882	0
2.66405	2	518	540.575	-0.99187	0
2.66662	2	570	539.583	1.27401	0
2.66919	1	557	538.628	0.778431	0
2.67176	4	565	537.725	1.14745	0
2.67433	2	540	536.843	0.135871	0
2.6769	0	533	535.939	-0.127282	0
2.67947	1	539	535.052	0.170037	0
2.68204	1	524	534.225	-0.446693	0
2.68461	1	496	533.348	-1.67697	0
2.68717	2	531	532.389	-0.0602924	0
2.68974	0	528	531.435	-0.149468	0
2.69231	2	531	530.498	0.0218041	0
2.69488	3	555	529.585	1.07881	0
2.69745	1	544	528.673	0.65712	0
2.70002	3	538	527.742	0.442238	0
2.70259	1	548	526.868	0.902707	0
2.70516	2	513	526.026	-0.575096	0
2.70773	2	553	525.169	1.18348	0
2.7103	0	509	524.316	-0.678853	0
2.71286	1	528	523.444	0.198286	0
2.71543	0	515	522.58	-0.334024	0
2.718	0	512	521.702	-0.428776	0
2.72057	1	512	520.779	-0.387967	0
2.72314	2	533	519.845	0.569792	0
2.72571	2	540	518.897	0.908135	0
2.72828	1	505	517.95	-0.576276	0
2.73085	2	492	517.056	-1.12962	0
2.73342	2	492	516.217	-1.09179	0
2.73599	1	539	515.378	1.01746	0
2.73855	1	512	514.523	-0.111486	0
2.74112	1	486	513.688	-1.25594	0
2.74369	2	549	512.855	1.54262	0
2.74626	1	484	511.991	-1.27234	0
2.74883	0	477	511.111	-1.56186	0
2.7514	0	518	510.252	0.340434	0
2.75397	3	516	509.416	0.289849	0
2.75654	1	519	508.55	0.458695	0
2.75911	0	510	507.631	0.104887	0
2.76168	3	518	506.75	0.494286	0
2.76424	2	503	505.944	-0.131269	0
2.76681	0	499	505.1	-0.273055	0
2.76938	0	552	504.24	2.03279	0
2.77195	1	508	503.455	0.201632	0
2.77452	1	531	502.657	1.22997	0
2.77709	2	516	501.777	0.626152	0
2.77966	0	503	500.881	0.0944606	0
2.78223	1	508	500.021	0.354007	0
2.7848	2	560	499.201	2.56924	0
2.78737	0	512	498.383	0.601775	0
2.78993	2	488	497.531	-0.431444	0
2.7925	0	485	496.702	-0.531363	0
2.79507	1	485	495.89	-0.494472	0
2.79764	2	486	495.065	-0.411183	0
2.80021	1	434	494.244	-2.89179	0
2.80278	0	462	493.403	-1.46101	0
2.80535	0	525	492.585	1.41471	0
2.80792	1	463	491.805	-1.33868	0
2.81049	2	501	490.995	0.446972	0
2.81306	0	507	490.137	0.748929	0
2.81562	0	488	489.278	-0.0578392	0
2.81819	0	500	488.476	0.515385	0
2.82076	5	479	487.696	-0.39732	0
2.82333	0	489	486.868	0.0964326	0
2.8259	1	478	485.998	-0.365819	0
2.82847	1	481	485.219	-0.192351	0
2.83104	2	482	484.529	-0.115204	0
2.83361	2	518	483.769	1.504	0
2.83618	0	496	482.961	0.585448	0
2.83875	4	478	482.185	-0.191416	0
2.84131	1	465	481.449	-0.76279	0
2.84388	0	480	480.69	-0.0314844	0
2.84645	1	427	479.934	-2.56164	0
2.84902	3	463	479.236	-0.754558	0
2.85159	0	470	478.486	-0.391434	0
2.85416	3	493	477.668	0.690538	0
2.85673	2	505	476.905	1.25021	0
2.8593	1	458	476.175	-0.849263	0
2.86187	2	492	475.427	0.74716	0
2.86444	2	469	474.719	-0.264097	0
2.867	2	428	474.009	-2.22393	0
2.86957	0	481	473.266	0.352638	0
2.87214	2	481	472.541	0.385692	0
2.87471	1	463	471.838	-0.410751	0
2.87728	0	466	471.102	-0.236354	0
2.87985	2	458	470.334	-0.576345	0
2.88242	0	498	469.591	1.27306	0
2.88499	1	472	468.829	0.145978	0
2.88756	2	441	468.056	-1.28838	0
2.89013	1	473	467.304	0.261906	0
2.89269	0	403	466.533	-3.16482	0
2.89526	0	480	465.785	0.648835	0
2.89783	0	418	465.075	-2.30251	0
2.9004	0	477	464.335	0.579871	0
2.90297	3	451	463.549	-0.590933	0
2.90554	0	453	462.751	-0.458121	0
2.90811	2	469	461.949	0.325603	0
2.91068	0	460	461.203	-0.056096	0
2.91325	2	487	460.51	1.20038	0
2.91582	0	431	459.802	-1.38732	0
2.91838	2	475	459.078	0.730551	0
2.92095	1	454	458.356	-0.204427	0
2.92352	3	411	457.635	-2.30034	0
2.92609	2	442	456.914	-0.709384	0
2.92866	1	410	456.209	-2.2821	0
2.93123	2	469	455.536	0.621691	0
2.9338	1	443	454.902	-0.56549	0
2.93637	2	451	454.249	-0.152979	0
2.93894	2	483	453.564	1.33938	0
2.94151	1	471	452.879	0.834967	0
2.94407	2	450	452.193	-0.103402	0
2.94664	1	465	451.529	0.624702	0
2.94921	1	418	450.864	-1.60743	0
2.95178	0	475	450.185	1.13859	0
2.95435	1	480	449.509	1.3917	0
2.95692	0	455	448.821	0.289677	0
2.95949	0	454	448.102	0.276816	0
2.96206	0	457	447.37	0.450471	0
2.96463	0	468	446.644	0.987171	0
2.9672	1	448	445.905	0.0989694	0
2.96976	0	412	445.154	-1.6334	0
2.97233	3	435	444.405	-0.450953	0
2.9749	0	431	443.678	-0.610656	0
2.97747	2	406	442.964	-1.83449	0
2.98004	2	473	442.288	1.41213	0
2.98261	2	467	441.647	1.1732	0
2.98518	2	440	440.985	-0.0469472	0
2.98775	2	431	440.341	-0.449964	0
2.99032	1	422	439.729	-0.863055	0
2.99289	1	445	439.118	0.278847	0
2.99545	1	430	438.508	-0.410282	0
2.99802	3	434	437.883	-0.186375	0
3.00059	3	442	437.225	0.227136	0
3.00316	2	440	436.547	0.164611	0
3.00573	0	433	435.901	-0.139423	0
3.0083	1	418	435.326	-0.847419	0
3.01087	1	464	434.772	1.35689	0
3.01344	0	421	434.152	-0.640981	0
3.01601	0	398	433.465	-1.77772	0
3.01858	1	414	432.785	-0.923236	0
3.02114	1	416	432.109	-0.789811	0
3.02371	1	446	431.402	0.691255	0
3.02628	4	431	430.697	0.014594	0
3.02885	2	434	430.029	0.190628	0
3.03142	2	437	429.372	0.364901	0
3.03399	1	437	428.767	0.393845	0
3.03656	3	451	428.231	1.07215	0
3.03913	2	430	427.678	0.111976	0
3.0417	0	427	427.072	-0.00348389	0
3.04427	2	455	426.465	1.33776	0
3.04683	1	439	425.898	0.625321	0
3.0494	1	437	425.296	0.559887	0
3.05197	1	439	424.645	0.685107	0
3.05454	2	406	424.016	-0.894117	0
3.05711	2	434	423.388	0.509413	0
3.05968	0	400	422.744	-1.13718	0
3.06225	2	395	422.117	-1.36439	0
3.06482	0	406	421.53	-0.77073	0
3.06739	0	431	420.925	0.485273	0
3.06996	4	418	420.292	-0.112086	0
3.07252	1	396	419.663	-1.18913	0
3.07509	0	409	418.993	-0.494136	0
3.07766	0	409	418.362	-0.462935	0
3.08023	1	420	417.823	0.10624	0
3.0828	1	435	417.234	0.851821	0
3.08537	2	418	416.563	0.0702806	0
3.08794	0	442	415.893	1.24178	0
3.09051	2	389	415.257	-1.3313	0
3.09308	1	402	414.66	-0.631446	0
3.09565	2	439	414.064	1.19015	0
3.09821	0	431	413.45	0.845346	0
3.10078	2	387	412.855	-1.31428	0
3.10335	1	407	412.279	-0.261688	0
3.10592	0	402	411.687	-0.483159	0
3.10849	1	427	411.079	0.770493	0
3.11106	2	425	410.493	0.703685	0
3.11363	4	443	409.89	1.57309	0
3.1162	1	415	409.253	0.282111	0
3.11877	0	394	408.645	-0.737789	0
3.12134	0	415	408.125	0.337501	0
3.1239	0	399	407.644	-0.432757	0
3.12647	1	381	407.081	-1.33616	0
3.12904	2	408	406.437	0.077384	0
3.13161	1	406	405.776	0.0110927	0
3.13418	0	423	405.133	0.868726	0
3.13675	1	379	404.544	-1.3121	0
3.13932	0	426	403.994	1.06621	0
3.14189	1	441	403.411	1.78998	0
3.14446	0	377	402.797	-1.32862	0
3.14703	1	405	402.185	0.139863	0
3.14959	1	386	401.576	-0.792822	0
3.15216	1	389	400.97	-0.606912	0
3.15473	1	404	400.364	0.180896	0
3.1573	0	385	399.777	-0.753131	0
3.15987	1	417	399.209	0.871249	0
3.16244	1	418	398.644	0.946749	0
3.16501	0	372	398.062	-1.35127	0
3.16758	1	405	397.465	0.374436	0
3.17015	1	384	396.888	-0.657707	0
3.17272	1	431	396.312	1.67085	0
3.17528	3	414	395.72	0.898404	0
3.17785	1	390	395.147	-0.260609	0
3.18042	1	397	394.586	0.12118	0
3.18299	1	373	394.061	-1.09048	0
3.18556	1	425	393.572	1.5245	0
3.18813	0	373	393.048	-1.03805	0
3.1907	0	407	392.493	0.719098	0
3.19327	1	395	391.94	0.153944	0
3.19584	1	409	391.375	0.871503	0
3.19841	2	394	390.776	0.162415	0
3.20097	0	395	390.179	0.242568	0
3.20354	0	404	389.615	0.71566	0
3.20611	1	369	389.09	-1.04584	0
3.20868	0	369	388.569	-1.01871	0
3.21125	0	371	387.996	-0.882384	0
3.21382	1	406	387.41	0.922583	0
3.21639	1	400	386.845	0.657747	0
3.21896	1	387	386.263	0.03747	0
3.22153	0	370	385.682	-0.815286	0
3.2241	0	389	385.137	0.195859	0
3.22666	2	392	384.612	0.373146	0
3.22923	0	383	384.073	-0.0548323	0
3.2318	1	345	383.497	-2.07263	0
3.23437	0	407	382.942	1.1925	0
3.23694	0	385	382.423	0.131355	0
3.23951	0	363	381.888	-0.99135	0
3.24208	1	380	381.341	-0.0687685	0
3.24465	1	401	380.777	1.00987	0
3.24722	2	409	380.198	1.42415	0
3.24979	2	390	379.636	0.524784	0
3.25235	1	368	379.107	-0.579	0
3.25492	2	371	378.61	-0.395096	0
3.25749	1	378	378.148	-0.00763794	0
3.26006	2	400	377.684	1.11578	0
3.26263	1	385	377.204	0.397345	0
3.2652	1	413	376.722	1.78515	0
3.26777	0	354	376.24	-1.18202	0
3.27034	1	395	375.76	0.968061	0
3.27291	2	378	375.266	0.14061	0
3.27548	1	342	374.74	-1.77037	0
3.27804	0	402	374.194	1.38682	0
3.28061	1	372	373.686	-0.0874121	0
3.28318	0	365	373.216	-0.43002	0
3.28575	2	393	372.712	1.0234	0
3.28832	4	381	372.178	0.451989	0
3.29089	0	348	371.642	-1.26732	0
3.29346	4	394	371.116	1.15289	0
3.29603	1	376	370.681	0.274288	0
3.2986	2	382	370.274	0.599932	0
3.30117	1	369	369.833	-0.0433758	0
3.30373	1	381	369.411	0.593706	0
3.3063	2	355	368.97	-0.741431	0
3.30887	0	401	368.498	1.62305	0
3.31144	2	397	368.008	1.45509	0
3.31401	1	359	367.522	-0.449789	0
3.31658	2	364	367.036	-0.159153	0
3.31915	2	358	366.535	-0.451065	0
3.32172	1	364	366.051	-0.107505	0
3.32429	1	373	365.582	0.384064	0
3.32686	0	392	365.135	1.3569	0
3.32942	2	339	364.688	-1.39519	0
3.33199	0	358	364.211	-0.328281	0
3.33456	1	374	363.7	0.532612	0
3.33713	0	391	363.192	1.40632	0
3.3397	1	375	362.704	0.634948	0
3.34227	1	362	362.202	-0.0106151	0
3.34484	2	374	361.686	0.636749	0
3.34741	3	350	361.169	-0.597026	0
3.34998	0	385	360.67	1.23998	0
3.35255	1	355	360.201	-0.276017	0
3.35511	0	377	359.788	0.886484	0
3.35768	1	368	359.376	0.449574	0
3.36025	0	353	358.897	-0.31389	0
3.36282	2	380	358.388	1.10869	0
3.36539	1	360	357.88	0.11175	0
3.36796	0	383	357.372	1.30953	0
3.37053	1	370	356.882	0.681981	0
3.3731	0	362	356.431	0.292676	0
3.37567	0	366	355.963	0.524621	0
3.37824	1	385	355.465	1.50522	0
3.3808	2	317	354.971	-2.13265	0
3.38337	2	337	354.459	-0.951032	0
3.38594	0	358	353.945	0.214287	0
3.38851	0	329	353.483	-1.34976	0
3.39108	0	348	353.075	-0.272033	0
3.39365	1	327	352.653	-1.41861	0
3.39622	0	346	352.165	-0.33142	0
3.39879	2	321	351.643	-1.71035	0
3.40136	0	343	351.142	-0.439607	0
3.40393	0	362	350.656	0.596229	0
3.40649	1	349	350.19	-0.063719	0
3.40906	0	321	349.746	-1.60446	0
3.41163	1	347	349.266	-0.121669	0
3.4142	1	375	348.774	1.35432	0
3.41677	0	374	348.298	1.32902	0
3.41934	0	337	347.822	-0.58952	0
3.42191	0	327	347.368	-1.12633	0
3.42448	0	341	346.915	-0.320324	0
3.42705	2	353	346.431	0.349628	0
3.42962	0	366	345.932	1.04895	0
3.43218	0	365	345.431	1.02428	0
3.43475	1	321	344.967	-1.33773	0
3.43732	1	344	344.541	-0.0291713	0
3.43989	2	364	344.079	1.04415	0
3.44246	1	356	343.601	0.657168	0
3.44503	1	316	343.154	-1.52751	0
3.4476	1	346	342.741	0.175203	0
3.45017	0	375	342.347	1.68622	0
3.45274	2	366	341.934	1.25794	0
3.45531	1	301	341.508	-2.33484	0
3.45787	1	362	341.062	1.10048	0
3.46044	1	321	340.616	-1.09486	0
3.46301	1	367	340.206	1.39861	0
3.46558	0	340	339.796	0.011064	0
3.46815	1	337	339.37	-0.129123	0
3.47072	2	335	338.947	-0.215665	0
3.47329	4	325	338.508	-0.749265	0
3.47586	1	340	338.048	0.105857	0
3.47843	1	325	337.617	-0.699874	0
3.481	1	371	337.273	1.75101	0
3.48356	2	330	336.965	-0.383417	0
3.48613	1	339	336.587	0.131029	0
3.4887	0	330	336.158	-0.339008	0
3.49127	0	343	335.747	0.391648	0
3.49384	1	340	335.357	0.251816	0
3.49641	1	326	334.936	-0.494908	0
3.49898	1	302	334.465	-1.86814	0
3.50155	1	339	333.995	0.271823	0
3.50412	0	332	333.561	-0.085688	0
3.50669	1	337	333.146	0.209956	0
3.50925	0	306	332.734	-1.52828	0
3.51182	0	341	332.306	0.470823	0
3.51439	1	348	331.863	0.865025	0
3.51696	2	327	331.424	-0.244669	0
3.51953	2	308	330.968	-1.3087	0
3.5221	0	366	330.51	1.85511	0
3.52467	0	319	330.102	-0.621566	0
3.52724	1	318	329.748	-0.65881	0
3.52981	1	325	329.381	-0.242989	0
3.53238	1	332	328.944	0.167733	0
3.53494	1	334	328.491	0.301458	0
3.53751	0	351	328.072	1.2238	0
3.54008	0	357	327.671	1.55223	0
3.54265	1	347	327.274	1.05892	0
3.54522	1	321	326.863	-0.327238	0
3.54779	1	330	326.417	0.197241	0
3.55036	1	323	325.972	-0.165347	0
3.55293	3	329	325.561	0.189586	0
3.5555	0	332	325.168	0.374963	0
3.55807	1	315	324.77	-0.550499	0
3.56063	0	322	324.41	-0.134314	0
3.5632	2	337	324.068	0.704438	0
3.56577	2	321	323.676	-0.149339	0
3.56834	1	313	323.249	-0.57928	0
3.57091	4	319	322.835	-0.214708	0
3.57348	1	321	322.475	-0.0823217	0
3.57605	0	330	322.124	0.433535	0
3.57862	1	306	321.793	-0.902827	0
3.58119	4	327	321.501	0.304122	0
3.58376	0	318	321.137	-0.175919	0
3.58632	1	334	320.701	0.727711	0
3.58889	1	339	320.336	1.01367	0
3.59146	1	347	320.026	1.44805	0
3.59403	1	327	319.646	0.406666	0
3.5966	1	309	319.236	-0.582321	0
3.59917	1	307	318.843	-0.675903	0
3.60174	1	296	318.452	-1.30497	0
3.60431	0	332	318.062	0.764963	0
3.60688	1	309	317.673	-0.493407	0
3.60945	1	281	317.289	-2.16479	0
3.61201	2	293	316.888	-1.39553	0
3.61458	0	296	316.47	-1.18979	0
3.61715	3	325	316.069	0.495413	0
3.61972	1	287	315.705	-1.69438	0
3.62229	2	299	315.337	-0.944793	0
3.62486	0	296	314.969	-1.10256	0
3.62743	2	330	314.636	0.845753	0
3.63	0	318	314.304	0.207267	0
3.63257	0	314	313.938	0.00349436	0
3.63514	1	331	313.557	0.95877	0
3.6377	0	312	313.181	-0.0668489	0
3.64027	3	307	312.769	-0.329279	0
3.64284	0	331	312.346	1.02532	0
3.64541	1	325	311.935	0.724718	0
3.64798	0	283	311.562	-1.69782	0
3.65055	2	335	311.225	1.29894	0
3.65312	3	307	310.855	-0.220029	0
3.65569	0	319	310.451	0.478661	0
3.65826	0	311	310.057	0.053448	0
3.66083	2	311	309.738	0.0715524	0
3.66339	1	288	309.438	-1.26326	0
3.66596	2	301	309.05	-0.463987	0
3.66853	0	327	308.646	1.01497	0
3.6711	0	315	308.292	0.377955	0
3.67367	0	303	307.958	-0.28483	0
3.67624	0	317	307.612	0.527291	0
3.67881	0	315	307.216	0.438596	0
3.68138	2	314	306.79	0.406906	0
3.68395	1	300	306.366	-0.367525	0
3.68652	1	317	305.94	0.621183	0
3.68908	0	341	305.55	1.91974	0
3.69165	0	302	305.212	-0.184839	0
3.69422	1	296	304.876	-0.515929	0
3.69679	3	323	304.51	1.02883	0
3.69936	1	281	304.107	-1.37847	0
3.70193	0	293	303.701	-0.62513	0
3.7045	0	287	303.363	-0.965889	0
3.70707	4	337	303.081	1.84769	0
3.70964	2	336	302.748	1.81404	0
3.71221	1	317	302.34	0.823384	0
3.71477	0	304	301.981	0.115788	0
3.71734	0	288	301.728	-0.808908	0
3.71991	0	302	301.458	0.0311741	0
3.72248	0	311	301.108	0.560929	0
3.72505	1	271	300.708	-1.80463	0
3.72762	0	282	300.294	-1.0894	0
3.73019	1	305	299.881	0.293104	0
3.73276	1	298	299.489	-0.0862492	0
3.73533	2	271	299.115	-1.70785	0
3.7379	0	326	298.74	1.50979	0
3.74046	0	300	298.382	0.0934424	0
3.74303	0	280	298.059	-1.07926	0
3.7456	1	315	297.741	0.972454	0
3.74817	1	288	297.372	-0.552224	0
3.75074	1	313	296.969	0.906126	0
3.75331	1	296	296.583	-0.0338813	0
3.75588	2	277	296.232	-1.15554	0
3.75845	3	290	295.898	-0.346341	0
3.76102	1	282	295.562	-0.807579	0
3.76359	0	295	295.237	-0.01382	0
3.76615	2	277	294.966	-1.07945	0
3.76872	1	297	294.714	0.132667	0
3.77129	0	295	294.39	0.0355218	0
3.77386	3	288	294.033	-0.355505	0
3.77643	1	253	293.714	-2.55966	0
3.779	2	311	293.372	0.999592	0
3.78157	0	315	293.032	1.23775	0
3.78414	2	272	292.743	-1.25774	0
3.78671	1	312	292.456	1.10648	0
3.78928	1	293	292.134	0.0505707	0
3.79184	2	285	291.795	-0.402484	0
3.79441	1	288	291.475	-0.204772	0
3.79698	3	283	291.152	-0.484597	0
3.79955	1	274	290.832	-1.01683	0
3.80212	1	277	290.524	-0.812576	0
3.80469	1	284	290.234	-0.369938	0
3.80726	0	271	289.964	-1.15201	0
3.80983	0	306	289.66	0.93412	0
3.8124	1	278	289.326	-0.679268	0
3.81497	3	304	288.977	0.861616	0
3.81753	0	295	288.595	0.37291	0
3.8201	0	306	288.21	1.017	0
3.82267	1	303	287.897	0.867627	0
3.82524	2	297	287.623	0.544104	0
3.82781	1	289	287.279	0.101229	0
3.83038	2	278	286.901	-0.533823	0
3.83295	0	291	286.573	0.259498	0
3.83552	0	293	286.279	0.392638	0
3.83809	0	272	285.988	-0.848157	0
3.84066	2	284	285.684	-0.0999319	0
3.84322	2	290	285.33	0.274254	0
3.84579	0	278	284.94	-0.416223	0
3.84836	3	308	284.582	1.33436	0
3.85093	0	298	284.297	0.793787	0
3.8535	1	285	284.007	0.0588101	0
3.85607	1	271	283.703	-0.771667	0
3.85864	1	296	283.418	0.731291	0
3.86121	0	289	283.097	0.347251	0
3.86378	2	286	282.761	0.191498	0
3.86635	0	273	282.445	-0.571618	0
3.86891	0	272	282.11	-0.612989	0
3.87148	2	299	281.778	0.995991	0
3.87405	0	279	281.467	-0.147689	0
3.87662	2	270	281.118	-0.676621	0
3.87919	2	264	280.774	-1.03235	0
3.88176	1	270	280.461	-0.636649	0
3.88433	0	285	280.146	0.287548	0
3.8869	0	260	279.867	-1.23212	0
3.88947	1	270	279.608	-0.584697	0
3.89204	2	298	279.299	1.08329	0
3.8946	2	246	278.94	-2.10017	0
3.89717	0	269	278.578	-0.583979	0
3.89974	0	273	278.266	-0.318731	0
3.90231	3	287	278.01	0.530677	0
3.90488	1	252	277.739	-1.62138	0
3.90745	0	290	277.394	0.740278	0
3.91002	0	285	277.067	0.469909	0
3.91259	1	287	276.813	0.601329	0
3.91516	2	255	276.526	-1.348	0
3.91773	0	282	276.172	0.347073	0
3.92029	0	273	275.815	-0.170372	0
3.92286	3	239	275.513	-2.36186	0
3.92543	0	260	275.232	-0.944646	0
3.928	3	261	274.894	-0.859997	0
3.93057	1	289	274.576	0.848452	0
3.93314	1	298	274.306	1.37255	0
3.93571	0	294	274.035	1.16441	0
3.93828	1	263	273.784	-0.664972	0
3.94085	2	262	273.516	-0.711464	0
3.94342	0	269	273.199	-0.256009	0
3.94598	2	264	272.861	-0.545381	0
3.94855	0	288	272.562	0.909667	0
3.95112	3	238	272.279	-2.22196	0
3.95369	0	314	271.98	2.37131	0
3.95626	2	240	271.679	-2.04489	0
3.95883	0	265	271.396	-0.392927	0
3.9614	0	289	271.132	1.05108	0
3.96397	1	320	270.85	2.74757	0
3.96654	1	274	270.557	0.207986	0
3.96911	0	283	270.228	0.759229	0
3.97167	3	287	269.884	1.01034	0
3.97424	1	262	269.576	-0.468073	0
3.97681	1	269	269.264	-0.0161247	0
3.97938	0	262	268.971	-0.43064	0
3.98195	0	259	268.73	-0.604597	0
3.98452	1	283	268.473	0.863528	0
3.98709	0	280	268.169	0.707013	0
3.98966	1	273	267.83	0.312894	0
3.99223	1	270	267.494	0.152487	0
3.9948	0	286	267.176	1.11307	0
3.99736	1	253	266.858	-0.871251	0
3.99993	2	242	266.561	-1.57884	0
4.0025	0	274	266.263	0.467415	0
4.00507	1	282	265.945	0.956037	0
4.00764	1	287	265.666	1.25933	0
4.01021	0	260	265.402	-0.335039	0
4.01278	1	293	265.104	1.62968	0
4.01535	1	274	264.81	0.555177	0
4.01792	1	253	264.515	-0.723924	0
4.02049	2	273	264.202	0.532455	0
4.02305	3	283	263.908	1.13491	0
4.02562	0	278	263.627	0.862027	0
4.02819	6	255	263.36	-0.523496	0
4.03076	2	266	263.146	0.174994	0
4.03333	0	240	262.92	-1.47947	0
4.0359	3	246	262.709	-1.0653	0
4.03847	0	262	262.59	-0.0364294	0
4.04104	2	286	262.393	1.3959	0
4.04361	1	296	262.118	1.96938	0
4.04618	1	257	261.858	-0.303013	0
4.04874	1	268	261.58	0.392168	0
4.05131	0	267	261.307	0.348391	0
4.05388	3	248	261.034	-0.827662	0
4.05645	3	262	260.749	0.0772988	0
4.05902	0	247	260.442	-0.855291	0
4.06159	2	277	260.149	1.01249	0
4.06416	0	255	259.947	-0.309802	0
4.06673	1	258	259.743	-0.1085	0
4.0693	1	258	259.474	-0.0917368	0
4.07187	1	238	259.189	-1.37351	0
4.07443	1	267	258.887	0.496515	0
4.077	0	252	258.588	-0.414992	0
4.07957	0	254	258.306	-0.270186	0
4.08214	2	245	258.029	-0.832372	0
4.08471	1	258	257.737	0.0163604	0
4.08728	0	251	257.409	-0.404544	0
4.08985	2	285	257.1	1.65267	0
4.09242	0	212	256.845	-3.07998	0
4.09499	1	220	256.571	-2.46559	0
4.09756	2	282	256.283	1.53145	0
4.10012	1	255	256.012	-0.0633964	0
4.10269	0	253	255.721	-0.171074	0
4.10526	0	263	255.45	0.465574	0
4.10783	0	250	255.215	-0.329809	0
4.1104	0	237	254.948	-1.16586	0
4.11297	1	285	254.633	1.79878	0
4.11554	0	268	254.303	0.836649	0
4.11811	2	213	253.974	-2.80749	0
4.12068	0	264	253.664	0.636117	0
4.12325	0	281	253.37	1.64827	0
4.12581	2	248	253.095	-0.323525	0
4.12838	0	255	252.84	0.13524	0
4.13095	1	247	252.547	-0.352938	0
4.13352	0	257	252.257	0.295849	0
4.13609	1	245	252.001	-0.447307	0
4.13866	3	242	251.73	-0.625444	0
4.14123	1	280	251.442	1.70668	0
4.1438	1	248	251.147	-0.199846	0
4.14637	0	264	250.906	0.805909	0
4.14894	2	234	250.716	-1.09273	0
4.1515	2	241	250.492	-0.611464	0
4.15407	0	261	250.216	0.66749	0
4.15664	0	240	249.937	-0.641421	0
4.15921	1	258	249.713	0.515906	0
4.16178	0	250	249.492	0.0321555	0
4.16435	1	241	249.202	-0.528312	0
4.16692	1	236	248.898	-0.839575	0
4.16949	1	257	248.611	0.523288	0
4.17206	3	257	248.324	0.541178	0
4.17463	1	264	248.056	0.981299	0
4.17719	0	270	247.799	1.35112	0
4.17976	1	242	247.577	-0.358526	0
4.18233	0	247	247.393	-0.0250345	0
4.1849	0	244	247.157	-0.202082	0
4.18747	0	233	246.872	-0.90879	0
4.19004	2	276	246.59	1.77027	0
4.19261	0	257	246.293	0.667907	0
4.19518	1	225	245.977	-1.39845	0
4.19775	0	247	245.698	0.0828551	0
4.20032	0	224	245.454	-1.43347	0
4.20288	2	237	245.195	-0.532298	0
4.20545	1	247	244.922	0.132243	0
4.20802	0	219	244.627	-1.73171	0
4.21059	0	230	244.35	-0.946236	0
4.21316	1	230	244.128	-0.931584	0
4.21573	0	268	243.89	1.47276	0
4.2183	1	257	243.601	0.835834	0
4.22087	0	259	243.313	0.974736	0
4.22344	3	240	243.043	-0.196406	0
4.22601	0	240	242.774	-0.179042	0
4.22857	0	260	242.501	1.08527	0
4.23114	3	228	242.263	-0.944601	0
4.23371	1	227	242.064	-0.999817	0
4.23628	1	250	241.805	0.518317	0
4.23885	1	221	241.548	-1.38219	0
4.24142	0	239	241.359	-0.152603	0
4.24399	1	239	241.152	-0.139203	0
4.24656	1	281	240.915	2.39128	0
4.24913	1	232	240.659	-0.568509	0
4.2517	1	231	240.387	-0.617589	0
4.25426	1	254	240.132	0.870154	0
4.25683	1	240	239.894	0.00682275	0
4.2594	2	255	239.657	0.960798	0
4.26197	0	235	239.42	-0.28834	0
4.26454	0	244	239.181	0.308518	0
4.26711	1	238	238.962	-0.0623279	0
4.26968	1	229	238.745	-0.64398	0
4.27225	0	211	238.476	-1.89154	0
4.27482	1	257	238.191	1.17325	0
4.27739	1	241	237.943	0.196904	0
4.27995	0	253	237.695	0.962218	0
4.28252	1	221	237.43	-1.10519	0
4.28509	0	253	237.185	0.994282	0
4.28766	1	228	236.939	-0.592021	0
4.29023	0	254	236.679	1.08682	0
4.2928	0	260	236.419	1.46243	0
4.29537	0	223	236.16	-0.881288	0
4.29794	2	233	235.905	-0.190334	0
4.30051	2	240	235.634	0.281842	0
4.30308	0	249	235.343	0.865502	0
4.30564	0	229	235.083	-0.401963	0
4.30821	0	225	234.895	-0.659665	0
4.31078	0	245	234.708	0.657502	0
4.31335	3	237	234.455	0.165306	0
4.31592	0	245	234.169	0.691942	0
4.31849	1	227	233.878	-0.456477	0
4.32106	0	227	233.64	-0.44071	0
4.32363	0	231	233.455	-0.16152	0
4.3262	1	246	233.236	0.813833	0
4.32877	0	221	232.986	-0.806276	0
4.33133	0	232	232.717	-0.047071	0
4.3339	0	216	232.451	-1.11935	0
4.33647	1	237	232.205	0.3115	0
4.33904	0	230	231.942	-0.12806	0
4.34161	0	245	231.663	0.852083	0
4.34418	0	230	231.402	-0.0924598	0
4.34675	1	235	231.161	0.250419	0
4.34932	1	264	230.904	2.03693	0
4.35189	2	250	230.629	1.22513	0
4.35446	1	244	230.37	0.872582	0
4.35702	0	236	230.142	0.381313	0
4.35959	1	229	229.948	-0.0626445	0
4.36216	2	205	229.773	-1.73024	0
4.36473	1	224	229.562	-0.371647	0
4.3673	0	219	229.314	-0.696955	0
4.36987	1	204	229.1	-1.75736	0
4.37244	1	206	228.922	-1.59708	0
4.37501	1	239	228.71	0.665613	0
4.37758	2	223	228.463	-0.365822	0
4.38015	0	242	228.233	0.884978	0
4.38271	1	223	228.017	-0.335977	0
4.38528	0	199	227.822	-2.04312	0
4.38785	0	230	227.626	0.156505	0
4.39042	1	257	227.398	1.84651	0
4.39299	1	248	227.157	1.32356	0
4.39556	0	239	226.896	0.78295	0
4.39813	2	224	226.636	-0.176145	0
4.4007	1	227	226.413	0.0389427	0
4.40327	1	239	226.187	0.828791	0
4.40584	0	229	225.961	0.200825	0
4.4084	2	231	225.77	0.344116	0
4.41097	0	207	225.579	-1.29135	0
4.41354	1	197	225.353	-2.02005	0
4.41611	0	216	225.128	-0.621059	0
4.41868	1	203	224.921	-1.53853	0
4.42125	0	228	224.697	0.218732	0
4.42382	1	231	224.458	0.430411	0
4.42639	1	196	224.22	-2.01572	0
4.42896	1	248	223.983	1.52509	0
4.43153	0	192	223.744	-2.29094	0
