# Supplementary material for: Direct energy transfer from photosystem II to photosystem I confers winter sustainability in Scots Pine
Source: Nat Commun. 2020 Dec 15;11:6388. doi: 10.1038/s41467-020-20137-9 (PMC7738668; doi:10.1038/s41467-020-20137-9)
Supplement: Supplementary file 3 — Source Data [file 41467_2020_20137_MOESM3_ESM.zip › Source data file_Bag et al., 2020/Source data file/time resolved fluoresence data/Time resolved decay/Pine_winter_quench/Pine_winter_quench_spillover_8.txt]

Time	IRF	Exp. data	Th. data	Residuals	Aurocorr
0	43205	13543	13694.3	-1.30029	0.0556751
0.002569	45817	15643	15525.4	0.940021	0.0557074
0.005138	47396	17401	17472.7	-0.543372	-0.0234736
0.007707	48463	19592	19512.7	0.566271	-0.00781971
0.010276	49341	21789	21640.5	1.00574	0.0281037
0.012845	49938	23888	23840.2	0.309048	0.00090433
0.015414	50031	26160	26065.1	0.586962	0.0233194
0.017983	50114	28145	28285.9	-0.84016	0.0822552
0.020552	49597	30412	30489	-0.441516	0.0715827
0.023121	48424	32486	32653.6	-0.929767	-0.0099327
0.02569	46762	34928	34765.2	0.87102	0.0130662
0.028259	45030	36941	36810.6	0.678613	0.0170723
0.030828	43460	39097	38757.8	1.71537	0.0429315
0.033397	40801	40333	40572.8	-1.19391	0.0369768
0.035966	38416	42468	42238.4	1.11428	0.0490895
0.038535	35403	43586	43763.1	-0.848299	0.0170371
0.041104	32977	45077	45131.2	-0.255334	0.0429428
0.043673	30109	46036	46321.5	-1.33045	0.0143921
0.046242	27336	46831	47325.6	-2.28536	0.0287118
0.048811	24445	48056	48147.8	-0.418553	0.0462465
0.05138	21632	48285	48800	-2.34391	0.0209868
0.053949	18529	49285	49280.9	0.0183346	0.0449949
0.056518	16287	49655	49593.4	0.276253	0.0239151
0.059087	13909	50015	49742.6	1.21802	0.0121366
0.061656	11846	49680	49726.2	-0.207256	-0.0238753
0.064225	10050	49752	49562.1	0.851208	0.0144168
0.066794	8268	49138	49278.7	-0.634527	0.0646691
0.069363	6906	48796	48888.1	-0.4168	0.0448671
0.071932	5676	48799	48409.2	1.76462	0.0203034
0.074501	4758	48064	47854.3	0.956451	-0.0147486
0.07707	3813	47255	47236.9	0.0832887	0.00279085
0.079639	3158	46947	46574.4	1.71962	0.00517327
0.082208	2583	45863	45882	-0.0888843	-0.00287212
0.084777	2145	44958	45169	-0.995239	0.0411739
0.087346	1845	44231	44442.3	-1.00489	-0.00114899
0.089915	1465	44032	43711.8	1.5259	-0.00313835
0.092484	1247	43582	42983.6	2.86633	0.00878849
0.095053	1101	42130	42264.7	-0.656345	0.0207423
0.097622	1007	42089	41556.3	2.59661	-0.0211235
0.100191	830	40756	40858.3	-0.506873	0.0471918
0.10276	773	39993	40175.7	-0.913381	0.0090343
0.105329	645	39560	39511.6	0.243236	0.00366495
0.107898	657	39068	38864.2	1.03091	0.0164636
0.110467	564	38484	38232.4	1.28243	0.00269646
0.113036	555	37908	37616.1	1.49944	0.0162517
0.115605	560	37267	37016	1.30014	-0.0267746
0.118174	505	36360	36432.5	-0.379987	0.0291262
0.120743	489	35792	35863.7	-0.378881	0.00477424
0.123312	415	35727	35311.2	2.19965	-0.0222665
0.125881	467	34814	34773.6	0.216515	0.00629507
0.12845	451	34456	34249	1.11537	-0.0395778
0.131019	413	33682	33735.6	-0.292298	0.00585482
0.133588	431	33097	33234.6	-0.756554	0.0367336
0.136157	442	32677	32747.6	-0.390597	-0.020876
0.138726	444	32351	32271.8	0.440546	-0.00627286
0.141295	471	31616	31806.7	-1.07233	-0.029767
0.143864	477	31431	31353.5	0.437318	-0.0298818
0.146433	423	30791	30911.6	-0.687047	-0.0132229
0.149002	470	30660	30480.8	1.02357	-0.0347641
0.151571	464	30187	30061.1	0.724867	0.0144682
0.15414	476	29485	29649.7	-0.958898	0.0249866
0.156709	475	29147	29246.7	-0.583781	-0.0201837
0.159278	496	29072	28853.5	1.28147	-0.0268258
0.161847	520	28628	28469.2	0.938272	0.0425228
0.164416	543	28344	28093.4	1.4884	0.00754294
0.166985	531	28005	27726	1.66738	-0.0260492
0.169554	572	27273	27367.4	-0.571561	0.0223244
0.172123	581	27249	27017.7	1.40104	0.0205782
0.174692	593	26701	26675.7	0.155098	-0.0223706
0.177261	589	26428	26341.1	0.534383	-0.0455234
0.17983	628	25843	26014.7	-1.06804	0.0502673
0.182399	667	25925	25695.5	1.42523	0.0189096
0.184968	691	25094	25382.7	-1.82268	-0.00504263
0.187537	706	24956	25076.7	-0.76419	-0.026052
0.190106	725	24706	24778.7	-0.462829	0.0286219
0.192675	716	24466	24488.6	-0.144234	-0.0114188
0.195244	766	24256	24205.2	0.326459	-0.0449557
0.197813	766	23793	23928.1	-0.875634	0.000430938
0.200382	821	23670	23656.3	0.088725	-0.000885289
0.202951	821	23278	23390.6	-0.737706	-0.0186717
0.20552	926	23149	23131	0.11828	0.0205361
0.208089	926	22862	22877.8	-0.104346	0.0238502
0.210658	954	22783	22630.6	1.00961	0.0452856
0.213227	958	22415	22390.8	0.161842	-0.00430003
0.215796	951	22003	22158.6	-1.04885	-0.00423205
0.218365	980	21810	21931.7	-0.824089	0.0578447
0.220934	990	21524	21709.6	-1.26485	0.0202082
0.223503	1030	21460	21491.1	-0.212202	0.0201715
0.226072	1017	21099	21276.6	-1.22277	0.0500203
0.228641	1091	20860	21066.7	-1.4314	0.0181097
0.23121	1112	20661	20861.9	-1.39747	0.0117315
0.233779	1066	20521	20661.3	-0.979143	-0.025999
0.236348	1128	20279	20465.5	-1.30999	-0.0160216
0.238917	1045	20241	20276.1	-0.246449	0.0196233
0.241486	1039	19989	20089.5	-0.710824	0.0405503
0.244055	1073	19977	19906.1	0.501506	-0.0295128
0.246624	1104	19633	19725.3	-0.658528	0.0417277
0.249193	1059	19330	19544.6	-1.54327	-0.0124388
0.251762	1053	19193	19366.7	-1.25381	0.0113786
0.254331	1092	19030	19193.8	-1.18741	-0.0489395
0.2569	1076	18843	19023.9	-1.31796	-0.00490791
0.259469	1015	18739	18855.1	-0.848477	0.0266729
0.262038	998	18700	18689.6	0.076198	0.0606828
0.264607	1006	18492	18527.8	-0.262997	-0.0087661
0.267176	1001	18188	18366.8	-1.32551	-0.00151518
0.269745	941	18052	18205.6	-1.1434	0.020303
0.272314	951	17804	18046.3	-1.81603	-0.00988027
0.274883	933	17935	17889.9	0.337009	0.00756159
0.277452	921	17862	17734.4	0.954811	0.0121658
0.280021	897	17377	17579.7	-1.5376	0.0241595
0.28259	899	17174	17427.1	-1.9313	0.0234523
0.285159	868	16888	17276.3	-2.98816	-0.0064095
0.287728	828	17157	17127	0.229333	-0.00664259
0.290297	835	17142	16979.4	1.24223	0.0442452
0.292866	844	16671	16833.5	-1.25834	0.0427757
0.295435	825	16754	16688	0.510126	-0.0236952
0.298004	831	16809	16543.5	2.0479	-0.0179906
0.300573	785	16237	16401.7	-1.29285	0.0226536
0.303142	794	16185	16262.3	-0.607775	0.0313126
0.305711	749	16136	16124.9	0.0870643	-0.0161609
0.30828	812	16088	15988.7	0.782584	0.044765
0.310849	733	15798	15853.6	-0.442145	0.00539993
0.313418	711	15571	15719.4	-1.18888	-0.0222592
0.315987	731	15342	15587.7	-1.98364	0.00495956
0.318556	746	15731	15458.2	2.17535	0.0491723
0.321125	791	15283	15327.9	-0.362845	-0.0312635
0.323694	720	15204	15198.8	0.0420469	-0.0422506
0.326263	779	14987	15072.8	-0.700721	0.0339231
0.328832	750	14820	14950.9	-1.07495	0.0174301
0.331401	800	14677	14830.6	-1.26817	-0.0240954
0.33397	757	14803	14711.7	0.750388	-0.0078262
0.336539	812	14698	14595.3	0.847308	0.0123997
0.339108	794	14651	14481.4	1.40078	0.0148617
0.341677	811	14279	14369.6	-0.758442	0.024645
0.344246	826	14309	14259.8	0.411516	0.0261361
0.346815	780	14082	14152.6	-0.595051	0.00931783
0.349384	835	14094	14047.2	0.39444	-0.00932335
0.351953	801	13784	13944.2	-1.36411	-0.0105726
0.354522	767	13793	13841.9	-0.416407	-0.0243565
0.357091	801	13639	13741.1	-0.873876	0.0182846
0.35966	830	13777	13642.4	1.14676	0.0152487
0.362229	781	13423	13543.4	-1.03897	-0.0148313
0.364798	808	13509	13445.1	0.549918	-0.024008
0.367367	802	13314	13350	-0.312021	-0.000876407
0.369936	884	13266	13256.2	0.0847956	0.0175615
0.372505	916	13088	13162.9	-0.655092	-0.0202511
0.375074	907	13174	13071.2	0.896006	-0.0121826
0.377643	903	13067	12982.7	0.737725	0.0168885
0.380212	873	12974	12899	0.658066	-0.0077926
0.382781	839	13096	12818	2.4296	0.00700272
0.38535	875	12780	12737.7	0.374493	0.0240592
0.387919	881	12610	12657.3	-0.421422	-0.00520855
0.390488	960	12517	12575.9	-0.526027	-0.0462054
0.393057	904	12376	12494.9	-1.06843	-0.029273
0.395626	936	12397	12415.9	-0.169856	0.0115702
0.398195	921	12477	12340.6	1.22075	0.0169545
0.400764	955	12443	12267.6	1.57243	0.055518
0.403333	974	12271	12194.9	0.687409	-0.0296421
0.405902	935	12111	12123.1	-0.11023	-0.0377252
0.408471	990	12179	12052.8	1.14384	-0.00356699
0.41104	989	12061	11984.9	0.693368	0.0341513
0.413609	986	12045	11917.5	1.16204	0.00199894
0.416178	993	11948	11851	0.887588	0.000267552
0.418747	991	11762	11786.8	-0.228894	-0.0135601
0.421316	977	11811	11723.6	0.803915	0.0166968
0.423885	962	11725	11661.1	0.589678	0.00343318
0.426454	1020	11696	11599.5	0.892214	0.0373538
0.429023	940	11682	11538.2	1.33081	-0.0299878
0.431592	946	11545	11476.5	0.637956	-0.0195027
0.434161	955	11479	11416.5	0.583467	-0.0484224
0.43673	974	11384	11357.1	0.252415	-0.0088597
0.439299	953	11240	11296.1	-0.528972	0.00259443
0.441868	908	11343	11235.6	1.00826	0.0852772
0.444437	860	11030	11176.8	-1.39817	-0.0233674
0.447006	870	11007	11119.1	-1.06874	-0.019229
0.449575	894	10965	11060.5	-0.911804	0.0242236
0.452144	782	11225	10999.6	2.12783	-0.000555839
0.454713	803	10994	10937.7	0.537196	-0.0206157
0.457282	761	10793	10877.6	-0.814296	-0.0365664
0.459851	691	10772	10816.4	-0.42825	0.0217179
0.46242	664	10504	10753.1	-2.43071	0.0100683
0.464989	663	10667	10689.8	-0.220698	-0.0468486
0.467558	595	10621	10624.5	-0.0339424	0.001533
0.470127	568	10563	10556.9	0.0595193	0.0130111
0.472696	532	10541	10489.2	0.504816	0.0207953
0.475265	484	10376	10420.8	-0.44018	-0.0243371
0.477834	422	10279	10350.8	-0.708293	-0.0166075
0.480403	441	10324	10279.9	0.434348	0.0182068
0.482972	387	10155	10207.8	-0.523633	0.0139271
0.485541	339	10091	10133.5	-0.423264	-0.000100688
0.48811	324	10039	10058.9	-0.198169	0.0131794
0.490679	319	10073	9984.67	0.880143	0.0163709
0.493248	279	9676	9909.04	-2.36914	-0.00121621
0.495817	272	9657	9832.48	-1.7857	-0.0152718
0.498386	248	9889	9756.55	1.3319	-0.0370878
0.500955	218	9704	9680.87	0.23483	-0.0469078
0.503524	192	9623	9605.12	0.182278	-0.0149804
0.506093	201	9472	9529.75	-0.593408	0.00328929
0.508662	169	9411	9454.23	-0.445648	0.0488017
0.511231	174	9359	9378.22	-0.19871	-0.0147263
0.5138	128	9350	9302.82	0.487911	-0.0224532
0.516369	117	9049	9228.13	-1.88312	-0.0137655
0.518938	140	9190	9154.01	0.375408	0.0116261
0.521507	141	9180	9080.01	1.04364	0.0167571
0.524076	135	9160	9005.41	1.61527	-0.0157958
0.526645	120	8774	8931.99	-1.6867	0.0269859
0.529214	128	8839	8860.65	-0.230326	0.0118566
0.531783	104	8690	8790.63	-1.07947	-0.0143174
0.534352	121	8713	8721.14	-0.0871697	-0.00244673
0.536921	115	8593	8652.43	-0.641129	-0.00244095
0.53949	132	8649	8584.32	0.695533	-0.000117184
0.542059	114	8564	8516.92	0.508722	-0.0258569
0.544628	121	8490	8450.79	0.425595	0.0499897
0.547197	128	8520	8386.04	1.45127	-0.0560015
0.549766	115	8347	8322.31	0.270206	0.00317819
0.552335	116	8131	8259.15	-1.42113	-0.0163095
0.554904	132	8117	8197.18	-0.88993	0.0368515
0.557473	125	8099	8136.02	-0.411408	-0.0260016
0.560042	133	8232	8075.28	1.72731	-0.0328329
0.562611	111	7986	8015.71	-0.332508	-0.000704657
0.56518	106	7997	7957.32	0.443754	-0.0198488
0.567749	119	7887	7899.81	-0.144254	-0.0346079
0.570318	135	7948	7842.71	1.18107	0.00231067
0.572887	110	7870	7785.45	0.953126	-0.0218382
0.575456	112	7814	7728.88	0.962926	-0.0355482
0.578025	131	7785	7673.95	1.25862	-0.0101389
0.580594	122	7506	7619.73	-1.31272	-0.00544389
0.583163	110	7499	7565.43	-0.767076	-0.0285538
0.585732	105	7450	7512.18	-0.720445	0.01738
0.588301	124	7538	7460.09	0.897375	0.0307905
0.59087	108	7498	7408.15	1.03762	-0.00880426
0.593439	114	7189	7356.17	-1.97166	0.0140445
0.596008	114	7260	7305.09	-0.529211	-0.00634005
0.598577	104	7304	7254.85	0.57511	-0.0345717
0.601146	105	7272	7204.95	0.786222	-0.0274371
0.603715	109	7146	7155.77	-0.115575	0.0128691
0.606284	97	7135	7106.96	0.331945	0.0304138
0.608853	99	7017	7058.4	-0.494235	-0.0198085
0.611422	94	7114	7010.52	1.22692	-0.0303823
0.613991	104	7109	6963.04	1.73107	-0.0129639
0.61656	106	7020	6915.81	1.2435	-0.0184738
0.619129	79	6830	6868.98	-0.471615	-0.024725
0.621698	104	6789	6822.8	-0.410256	-0.0196507
0.624267	91	6761	6777.61	-0.202034	0.0145524
0.626836	97	6668	6732.35	-0.787986	-0.0193696
0.629405	100	6746	6687.34	0.714182	-0.0306076
0.631974	84	6714	6643.2	0.864103	-0.0156678
0.634543	73	6671	6599.45	0.875964	-0.0134751
0.637112	84	6482	6556.45	-0.924674	-0.0123511
0.639681	78	6435	6513.69	-0.980982	0.0069252
0.64225	75	6483	6470.58	0.154313	0.00332486
0.644819	84	6580	6427.75	1.87691	-0.018682
0.647388	90	6317	6385.6	-0.863092	-0.0331721
0.649957	84	6310	6343.73	-0.424566	0.00991964
0.652526	76	6373	6302.41	0.884204	-0.0210202
0.655095	57	6210	6262.05	-0.660464	-0.0273146
0.657664	77	6219	6222.28	-0.0416454	-0.00515852
0.660233	84	6040	6182.63	-1.83518	0.00570764
0.662802	68	6151	6142.53	0.10795	-0.0416414
0.665371	82	6175	6102.67	0.920469	-0.0379251
0.66794	66	6015	6064.05	-0.63244	0.0672702
0.670509	57	5948	6025.83	-1.00919	-0.0403206
0.673078	56	6013	5987.92	0.323439	-0.0310628
0.675647	78	5819	5950.4	-1.72253	-0.0535933
0.678216	67	5944	5912.6	0.407314	-0.00221044
0.680785	65	5885	5874.7	0.134244	-0.0139846
0.683354	76	5832	5837.73	-0.0750956	-0.00496796
0.685923	65	5819	5801.68	0.22703	-0.0291098
0.688492	63	5694	5765.72	-0.95051	0.0285509
0.691061	56	5726	5730.3	-0.05681	-0.0121482
0.69363	62	5825	5695.34	1.69884	0.0132513
0.696199	60	5715	5660.41	0.722143	0.0261474
0.698768	53	5542	5625.49	-1.1215	0.00272917
0.701337	66	5597	5590.85	0.0822558	0.0126019
0.703906	49	5719	5556.7	2.14609	0.0405522
0.706475	73	5450	5522.7	-0.984743	-0.0185959
0.709044	66	5524	5489.17	0.468673	-0.0405301
0.711613	60	5488	5455.9	0.433251	-0.0389352
0.714182	52	5406	5423.13	-0.232946	0.0289548
0.716751	47	5561	5391.24	2.27644	-0.0401971
0.71932	43	5323	5359.47	-0.499914	-0.0178797
0.721889	43	5362	5327.55	0.470419	-0.0435125
0.724458	58	5222	5295.51	-1.01721	-0.0386009
0.727027	49	5337	5263.46	1.00666	-0.00725007
0.729596	59	5382	5231.55	2.0508	-0.0419671
0.732165	50	5146	5200.37	-0.757951	-0.0266218
0.734734	46	5086	5169.81	-1.17516	0.000751642
0.737303	50	5108	5139.63	-0.442621	-0.00427457
0.739872	56	5122	5109.82	0.17021	0.0304603
0.742441	49	5037	5079.94	-0.605	-0.0244939
0.74501	41	4998	5050.23	-0.738812	0.00600689
0.747579	40	4940	5021.11	-1.15397	-0.0235676
0.750148	43	4948	4992.35	-0.630555	0.015773
0.752717	47	4896	4963.47	-0.964317	0.0196813
0.755286	44	4782	4934.51	-2.20541	-0.0127989
0.757855	43	4914	4905.81	0.116811	-0.00414991
0.760424	40	5073	4877.62	2.7431	0.00361365
0.762993	40	4846	4849.81	-0.0547388	-0.00810871
0.765562	44	4847	4822.18	0.35653	-0.0619543
0.768131	32	4988	4794.68	2.73727	0.0200073
0.7707	42	4846	4767.33	1.13015	-0.0075619
0.773269	42	4765	4740.35	0.357045	-0.0699619
0.775838	47	4637	4713.45	-1.12275	-0.0283972
0.778407	36	4659	4686.68	-0.405565	-0.00544813
0.780976	37	4680	4660.43	0.286122	-0.0277628
0.783545	41	4655	4634.66	0.298175	-0.0192034
0.786114	44	4614	4609.02	0.073379	0.0597677
0.788683	42	4574	4583.27	-0.137117	-0.00415867
0.791252	35	4519	4557.82	-0.577481	-0.0381109
0.793821	41	4560	4532.84	0.402171	-0.0250742
0.79639	29	4628	4508.2	1.76105	-0.00986022
0.798959	50	4567	4483.53	1.23511	-0.014756
0.801528	38	4403	4459.01	-0.84404	-0.0353966
0.804097	34	4480	4434.51	0.679648	-0.0118911
0.806666	36	4445	4410.44	0.518434	-0.00538862
0.809235	33	4408	4386.94	0.31727	-0.0213214
0.811804	38	4395	4363.27	0.478561	0.000192712
0.814373	32	4361	4339.65	0.323367	0.0027293
0.816942	21	4399	4316.19	1.24861	-0.0258828
0.819511	25	4288	4293	-0.0763857	0.0101559
0.82208	35	4243	4270.06	-0.415395	0.0307299
0.824649	25	4287	4246.86	0.613081	-0.00246367
0.827218	34	4245	4223.53	0.329599	-0.00401946
0.829787	26	4260	4200.76	0.907577	0.0220791
0.832356	31	4177	4178.33	-0.0206253	-0.0407187
0.834925	27	4139	4156.09	-0.265593	-0.0159892
0.837494	39	4094	4134.07	-0.626175	0.00184174
0.840063	29	4036	4112.17	-1.19891	-0.00322128
0.842632	31	4209	4090.45	1.82735	-0.0338679
0.845201	28	4049	4069.15	-0.316703	-0.0378899
0.84777	22	4005	4048.17	-0.6822	0.0137777
0.850339	22	4153	4027.17	1.95261	-0.0246637
0.852908	23	4127	4006.27	1.87936	0.00588328
0.855477	26	3900	3985.3	-1.36594	-0.0108311
0.858046	15	3901	3964.29	-1.01332	-0.0249416
0.860615	18	4062	3943.45	1.86011	-0.0200683
0.863184	17	3948	3922.94	0.398796	-0.0142363
0.865753	22	3893	3902.45	-0.151468	-0.0477751
0.868322	17	4072	3881.86	2.97966	-0.0211592
0.870891	17	3834	3861.45	-0.443334	-0.0224164
0.87346	23	3842	3841.37	0.010229	-0.00153488
0.876029	19	3811	3821.51	-0.170213	-0.0152874
0.878598	25	3847	3801.68	0.730735	0.0112067
0.881167	14	3780	3782.15	-0.0349364	0.00183026
0.883736	19	3803	3762.89	0.650443	-0.00797342
0.886305	17	3753	3743.88	0.148903	0.00975185
0.888874	13	3747	3724.91	0.360854	-0.00015365
0.891443	19	3742	3705.89	0.590238	-0.0214797
0.894012	19	3690	3687.09	0.0479115	-0.0163415
0.896581	13	3772	3668.3	1.68846	-0.00969366
0.89915	23	3683	3649.68	0.54911	-0.0339133
0.901719	19	3648	3631.41	0.274701	-0.017281
0.904288	13	3679	3613.17	1.0854	0.00199649
0.906857	20	3630	3595.13	0.578762	0.0382383
0.909426	14	3674	3577.46	1.59269	0.0124693
0.911995	13	3487	3559.7	-1.23114	-0.00418079
0.914564	15	3652	3542.03	1.81969	0.0136166
0.917133	9	3531	3524.56	0.108376	-0.00265284
0.919702	18	3547	3507.05	0.670866	0.00683149
0.922271	14	3484	3489.66	-0.0959018	0.0170703
0.92484	7	3526	3472.31	0.904128	-0.00521145
0.927409	13	3581	3455.16	2.10288	-0.00674953
0.929978	11	3411	3438.34	-0.468114	0.0166148
0.932547	10	3335	3421.39	-1.49596	0.0144833
0.935116	15	3464	3404.46	1.01155	-0.00933054
0.937685	17	3376	3387.79	-0.202936	0.00312327
0.940254	5	3410	3371.2	0.664464	0.0054724
0.942823	16	3384	3354.82	0.501618	-0.0266068
0.945392	14	3429	3338.82	1.53998	-0.0564438
0.947961	15	3351	3322.72	0.488485	0.00060195
0.95053	18	3285	3306.63	-0.377331	0.0440839
0.953099	14	3209	3290.9	-1.4458	0.00589705
0.955668	13	3206	3275.33	-1.2245	0.0204021
0.958237	12	3199	3259.99	-1.07829	0.0114494
0.960806	12	3301	3244.77	0.978771	-0.0440133
0.963375	10	3195	3229.51	-0.610534	-0.0630982
0.965944	11	3190	3214.28	-0.429804	0.00264287
0.968513	18	3273	3199.12	1.29139	0.0111043
0.971082	10	3244	3184.02	1.05308	-0.00630244
0.973651	11	3208	3168.98	0.688892	-0.00568131
0.97622	9	3102	3154.28	-0.938714	0.00873332
0.978789	11	3108	3139.74	-0.569381	-0.0316711
0.981358	14	3064	3125.11	-1.10402	0.00195767
0.983927	7	3096	3110.51	-0.26071	-0.0252921
0.986496	12	3228	3096	2.32333	0.033111
0.989065	12	3082	3081.76	0.00440648	-0.0366688
0.991634	11	3023	3067.55	-0.810273	-0.0592471
0.994203	7	3053	3053.36	-0.00645987	-0.00557431
0.996772	7	3110	3039.4	1.26601	-0.0064312
0.999341	10	2939	3025.57	-1.5968	-0.0439222
1.00191	18	3060	3011.7	0.873168	-0.00343088
1.00448	15	3034	2997.78	0.657616	0.0094574
1.00705	11	2950	2983.99	-0.625865	0.0170973
1.00962	7	2932	2970.64	-0.713558	0.00130702
1.01219	10	2947	2957.62	-0.195578	0.00321129
1.01476	10	3008	2944.54	1.15706	-0.0392391
1.01732	11	2911	2931.27	-0.375734	-0.00814225
1.01989	8	2862	2918	-1.04682	-0.0232266
1.02246	13	2901	2904.91	-0.0725383	0.000744627
1.02503	7	2764	2891.97	-2.43406	-0.0381068
1.0276	9	2907	2879.07	0.518012	0.000149836
1.03017	6	2968	2866.31	1.86655	-0.00575688
1.03274	10	2882	2853.64	0.528276	-0.0460111
1.03531	9	2919	2840.94	1.44475	-0.0365438
1.03788	8	2812	2828.28	-0.306974	0.00256603
1.04045	4	2835	2815.72	0.362033	-0.00168178
1.04301	4	2848	2803.36	0.836485	0.0153781
1.04558	5	2717	2791.06	-1.42091	0.000454701
1.04815	4	2707	2778.71	-1.37831	0.0378053
1.05072	9	2815	2766.3	0.917896	0.00197955
1.05329	7	2793	2753.98	0.738309	0.0116613
1.05586	3	2803	2741.76	1.15672	-0.0459852
1.05843	9	2815	2729.74	1.60697	-0.0347038
1.061	10	2715	2717.94	-0.0563477	0.00605115
1.06357	7	2656	2706.07	-0.971453	-0.0123795
1.06614	9	2630	2694.27	-1.25329	0.0117163
1.0687	6	2764	2682.78	1.5449	-0.0255218
1.07127	7	2627	2671.36	-0.86552	-0.0601159
1.07384	7	2711	2659.98	0.979938	-0.0246201
1.07641	10	2699	2648.63	0.969468	0.00779676
1.07898	4	2681	2637.3	0.843957	0.00317299
1.08155	6	2672	2626.05	0.8889	0.0155019
1.08412	7	2567	2614.98	-0.94697	-0.0215586
1.08669	4	2609	2603.93	0.0993275	-0.0146039
1.08926	10	2593	2592.81	0.00375885	-0.00397139
1.09183	4	2526	2581.82	-1.11073	-0.0263222
1.09439	15	2611	2570.88	0.785195	-0.00960172
1.09696	3	2544	2560.08	-0.318755	0.000332382
1.09953	3	2582	2549.36	0.642353	0.0145292
1.1021	8	2487	2538.86	-1.0399	-0.00429618
1.10467	4	2596	2528.46	1.32564	-0.0193959
1.10724	6	2491	2517.77	-0.536313	-0.0127939
1.10981	9	2447	2507.19	-1.21685	0.012009
1.11238	4	2478	2496.77	-0.376994	-0.00307072
1.11495	6	2556	2486.35	1.37757	-0.00386159
1.11752	5	2464	2476.14	-0.244609	-0.0476978
1.12008	5	2361	2465.99	-2.16063	-0.0158635
1.12265	4	2452	2455.79	-0.076618	0.00384525
1.12522	6	2419	2445.68	-0.542379	-0.0615967
1.12779	3	2409	2435.61	-0.542136	0.049197
1.13036	5	2461	2425.57	0.714147	0.0782085
1.13293	13	2387	2415.63	-0.585939	-0.0208511
1.1355	6	2395	2405.73	-0.219243	-0.0216229
1.13807	7	2435	2395.84	0.793568	0.0104651
1.14064	5	2396	2386.29	0.198389	-0.00186653
1.14321	4	2330	2376.91	-0.971847	-0.0338154
1.14577	4	2426	2367.43	1.18916	-0.0491312
1.14834	8	2292	2357.93	-1.37716	0.0662052
1.15091	3	2303	2348.4	-0.946098	0.00554943
1.15348	4	2363	2338.88	0.496225	-0.0213431
1.15605	2	2355	2329.53	0.524933	0.00415635
1.15862	5	2388	2320.25	1.38649	0.0108304
1.16119	3	2299	2310.91	-0.248413	-0.0196363
1.16376	5	2324	2301.58	0.465169	0.00346063
1.16633	6	2320	2292.32	0.574612	0.0068114
1.1689	5	2250	2283.17	-0.699263	0.0569124
1.17146	6	2274	2274.08	-0.00163831	-0.0527645
1.17403	4	2174	2265.13	-1.95447	0.0417358
1.1766	3	2245	2256.26	-0.237625	-0.0183904
1.17917	1	2237	2247.44	-0.220825	0.0179028
1.18174	5	2188	2238.66	-1.08304	-0.00870792
1.18431	6	2219	2229.84	-0.230213	-0.0208714
1.18688	4	2270	2220.97	1.02903	0.0132192
1.18945	4	2208	2212.18	-0.0890172	-0.0137276
1.19202	7	2243	2203.61	0.831717	-0.0204215
1.19459	2	2157	2195.1	-0.820448	0.01349
1.19715	1	2143	2186.58	-0.941395	-0.0178991
1.19972	5	2138	2178.18	-0.868945	0.034262
1.20229	2	2187	2169.81	0.367646	-0.0633081
1.20486	6	2129	2161.3	-0.699943	-0.0219676
1.20743	7	2119	2152.88	-0.735913	0.0113479
1.21	6	2181	2144.56	0.78031	-0.0263405
1.21257	4	2223	2136.32	1.83843	0.0205315
1.21514	2	2122	2128.28	-0.136303	-0.0386499
1.21771	3	2086	2120.33	-0.751589	-0.00909659
1.22028	4	2118	2112.34	0.122946	-0.0344837
1.22284	1	2113	2104.27	0.189997	0.0363966
1.22541	3	2069	2096.18	-0.597477	-0.0661922
1.22798	4	2096	2088.19	0.170523	0.00419223
1.23055	5	2073	2080.22	-0.158613	0.0144601
1.23312	2	2051	2072.25	-0.469268	-0.0224384
1.23569	4	2082	2064.41	0.385599	-0.0170238
1.23826	3	2073	2056.69	0.358193	-0.00898787
1.24083	3	1992	2048.98	-1.27675	0.0107498
1.2434	8	1985	2041.28	-1.2631	-0.0217195
1.24597	7	2040	2033.63	0.140966	-0.0808701
1.24853	7	2051	2026	0.551918	-0.000948888
1.2511	8	1968	2018.54	-1.13937	-0.034423
1.25367	5	2031	2011.28	0.437652	-0.0108706
1.25624	3	2043	2004.04	0.861879	-0.0274804
1.25881	6	1932	1996.87	-1.47578	0.00335011
1.26138	5	2065	1989.69	1.65737	0.0147145
1.26395	4	1963	1982.38	-0.437418	-0.0286906
1.26652	3	1930	1975.1	-1.02662	-0.00554677
1.26909	3	1911	1967.93	-1.30236	-0.00271997
1.27166	3	1940	1960.77	-0.471573	-0.0365311
1.27422	4	1947	1953.58	-0.149141	0.0493438
1.27679	5	1931	1946.39	-0.350245	-3.20654e-05
1.27936	6	1897	1939.24	-0.969722	-0.0569528
1.28193	2	1867	1932.15	-1.50778	-0.0567097
1.2845	5	1939	1925.17	0.314165	-0.0210942
1.28707	5	1898	1918.3	-0.465974	-0.0261701
1.28964	2	1881	1911.4	-0.701039	-0.0209705
1.29221	1	1922	1904.49	0.399421	0.0469641
1.29478	5	1818	1897.7	-1.86912	0.0087909
1.29735	3	1865	1890.89	-0.599451	-0.0156802
1.29991	3	1837	1883.98	-1.09605	-0.00471217
1.30248	3	1875	1877.16	-0.0498472	-0.0119045
1.30505	3	1920	1870.46	1.13048	-0.0207961
1.30762	4	1894	1863.77	0.694613	0.0391198
1.31019	5	1873	1857.1	0.367434	-0.0177002
1.31276	2	1828	1850.46	-0.525356	0.0299503
1.31533	1	1882	1843.89	0.878539	-0.0202536
1.3179	4	1831	1837.42	-0.149993	-0.0638765
1.32047	3	1836	1830.95	0.117832	0.0324871
1.32304	2	1790	1824.39	-0.812769	-0.000991394
1.3256	2	1772	1817.88	-1.08997	-0.0436039
1.32817	1	1832	1811.49	0.479134	-0.00151868
1.33074	3	1776	1805.1	-0.690538	0.00662398
1.33331	1	1748	1798.7	-1.21276	0.0286004
1.33588	4	1783	1792.31	-0.220417	-0.0245033
1.33845	3	1752	1785.97	-0.811554	0.0226736
1.34102	2	1780	1779.67	0.00774259	0.026967
1.34359	4	1719	1773.44	-1.31302	0.0248964
1.34616	2	1768	1767.31	0.0165102	-0.0348473
1.34873	2	1746	1761.16	-0.362867	0.0444775
1.35129	6	1838	1755.06	1.9345	0.00617348
1.35386	4	1748	1749.01	-0.0241314	0.0109187
1.35643	3	1813	1742.92	1.64585	0.0260795
1.359	3	1678	1736.96	-1.43928	-0.0171365
1.36157	4	1699	1731.12	-0.779194	-0.0333966
1.36414	3	1688	1725.24	-0.906369	0.0232932
1.36671	4	1720	1719.33	0.0160826	-0.0346714
1.36928	5	1729	1713.48	0.373296	0.0768405
1.37185	3	1710	1707.66	0.0565804	-0.0130945
1.37442	2	1731	1701.87	0.700184	0.00593251
1.37698	2	1651	1696.16	-1.11154	0.0249256
1.37955	6	1655	1690.48	-0.872193	0.0339948
1.38212	6	1605	1684.74	-1.99034	-0.00159737
1.38469	2	1656	1678.96	-0.564285	-0.00617807
1.38726	3	1728	1673.32	1.31547	0.0169512
1.38983	4	1687	1667.85	0.466189	0.0184698
1.3924	2	1654	1662.34	-0.204989	0.0639075
1.39497	4	1616	1656.73	-1.01313	0.0511849
1.39754	5	1641	1651.18	-0.251332	0.0419944
1.40011	0	1625	1645.65	-0.512309	0.0107747
1.40267	2	1554	1640.14	-2.18512	-0.0287626
1.40524	5	1709	1634.75	1.79611	-0.0172068
1.40781	2	1601	1629.3	-0.707329	0.0218296
1.41038	4	1589	1623.76	-0.871978	0.0135026
1.41295	4	1613	1618.36	-0.133568	-0.0151281
1.41552	1	1531	1613.04	-2.0967	-0.0282607
1.41809	4	1596	1607.71	-0.293149	0.00775157
1.42066	3	1588	1602.46	-0.362945	0.0250195
1.42323	1	1596	1597.17	-0.0293275	0.0353891
1.4258	4	1604	1591.88	0.302607	0.0376455
1.42836	1	1610	1586.68	0.581213	-0.000551088
1.43093	5	1563	1581.43	-0.466275	0.052344
1.4335	4	1552	1576.22	-0.614844	-0.0444474
1.43607	2	1527	1571.04	-1.12706	-0.0461389
1.43864	2	1521	1565.91	-1.1516	0.00650473
1.44121	3	1590	1560.91	0.729637	0.00723674
1.44378	1	1543	1555.87	-0.327543	0.00674062
1.44635	1	1538	1550.77	-0.325588	0.0391342
1.44892	2	1510	1545.71	-0.919032	0.0117868
1.45149	7	1546	1540.67	0.135624	-0.0352164
1.45405	3	1573	1535.58	0.943403	-0.0289579
1.45662	3	1549	1530.53	0.469345	0.0108731
1.45919	0	1554	1525.67	0.71854	0.058464
1.46176	4	1537	1520.93	0.409993	-0.0283024
1.46433	2	1566	1516.1	1.26098	0.0289189
1.4669	0	1527	1511.17	0.404976	0.00841407
1.46947	3	1502	1506.28	-0.110358	-0.0112904
1.47204	0	1523	1501.48	0.551496	-0.0120344
1.47461	2	1532	1496.61	0.904291	-0.0104845
1.47718	5	1493	1491.76	0.0321577	0.030707
1.47974	5	1496	1486.94	0.234116	0.0355401
1.48231	2	1473	1482.12	-0.237642	-0.0240309
1.48488	2	1446	1477.45	-0.82701	-0.0335157
1.48745	2	1475	1472.93	0.0539795	-0.00291073
1.49002	2	1471	1468.37	0.0686171	0.00984102
1.49259	5	1549	1463.72	2.16682	0.0102698
1.49516	2	1441	1459.07	-0.475981	-0.00194109
1.49773	2	1429	1454.43	-0.672835	-0.0459135
1.5003	2	1431	1449.91	-0.499875	0.0117065
1.50287	0	1443	1445.43	-0.0640963	-0.0181313
1.50543	0	1346	1440.9	-2.5866	-0.00180216
1.508	4	1405	1436.36	-0.836677	-0.0232636
1.51057	2	1426	1431.8	-0.153522	0.00756465
1.51314	1	1452	1427.18	0.651387	-0.00272525
1.51571	3	1428	1422.68	0.140768	0.0268075
1.51828	3	1451	1418.3	0.858453	-0.020153
1.52085	2	1370	1413.87	-1.18523	0.0108325
1.52342	4	1431	1409.46	0.569406	-0.0147921
1.52599	1	1420	1405.14	0.394418	0.0192902
1.52856	0	1395	1400.82	-0.1558	-0.0239514
1.53112	3	1454	1396.54	1.50682	0.0110095
1.53369	2	1315	1392.27	-2.13091	0.0261088
1.53626	1	1368	1387.9	-0.537989	-0.0144078
1.53883	3	1381	1383.57	-0.0690899	0.0228941
1.5414	1	1384	1379.34	0.12539	0.0147989
1.54397	1	1336	1375.08	-1.06923	0.0332829
1.54654	3	1379	1370.86	0.219152	-0.0650511
1.54911	2	1365	1366.67	-0.0452916	-0.0188805
1.55168	7	1430	1362.44	1.78645	-0.000169559
1.55425	3	1383	1358.28	0.664845	-0.0283578
1.55681	1	1420	1354.16	1.74722	-0.0395609
1.55938	1	1284	1350.18	-1.84694	0.00416257
1.56195	2	1305	1346.29	-1.1429	0.0323129
1.56452	3	1395	1342.25	1.41235	-0.0310597
1.56709	3	1313	1338.12	-0.693296	-0.0429972
1.56966	4	1281	1334.02	-1.48147	0.0188197
1.57223	1	1338	1330.01	0.218473	0.0216609
1.5748	3	1346	1326.06	0.543635	0.0590687
1.57737	4	1362	1322.16	1.07954	0.0231977
1.57994	4	1297	1318.23	-0.589535	-0.00587548
1.5825	2	1299	1314.27	-0.423687	0.0367619
1.58507	4	1324	1310.4	0.373738	-0.00294533
1.58764	1	1277	1306.6	-0.828415	-0.100718
1.59021	0	1279	1302.77	-0.664707	0.0146554
1.59278	1	1242	1298.94	-1.61577	0.0391273
1.59535	1	1307	1295.11	0.328869	0.00994762
1.59792	1	1298	1291.18	0.189382	-0.0347404
1.60049	4	1246	1287.23	-1.16809	-0.00791439
1.60306	4	1311	1283.34	0.763963	-0.0611703
1.60563	0	1215	1279.47	-1.84953	0.0163122
1.60819	2	1302	1275.7	0.728926	-0.00320418
1.61076	2	1278	1272.06	0.166146	0.0640124
1.61333	4	1335	1268.35	1.82411	-0.0475699
1.6159	1	1191	1264.57	-2.13166	0.00317391
1.61847	2	1252	1260.83	-0.249629	-0.00732141
1.62104	1	1245	1257.19	-0.345555	0.00515473
1.62361	1	1216	1253.56	-1.07709	-0.0220054
1.62618	0	1166	1249.88	-2.45641	0.0377054
1.62875	3	1156	1246.2	-2.65294	0.00826692
1.63132	4	1227	1242.51	-0.442907	-0.0206821
1.63388	3	1198	1238.81	-1.17899	0.0200808
1.63645	1	1258	1235.16	0.643961	0.0123689
1.63902	1	1242	1231.66	0.293465	0.0273241
1.64159	2	1232	1228.21	0.108059	0.031697
1.64416	3	1152	1224.69	-2.14158	-0.0125203
1.64673	3	1201	1221.1	-0.579991	0.0012067
1.6493	2	1216	1217.54	-0.0440691	0.0182861
1.65187	2	1230	1214.05	0.454706	0.00303686
1.65444	1	1209	1210.63	-0.0468822	0.0266193
1.65701	2	1186	1207.2	-0.615666	0.00317406
1.65957	3	1159	1203.75	-1.3146	-0.0120426
1.66214	3	1100	1200.28	-3.0237	0.0339167
1.66471	3	1177	1196.82	-0.577694	-0.0123523
1.66728	2	1235	1193.42	1.18307	-0.0174547
1.66985	1	1226	1190.09	1.02567	0.035045
1.67242	0	1242	1186.77	1.56708	0.0600025
1.67499	4	1124	1183.45	-1.77316	-0.00563934
1.67756	3	1133	1180.07	-1.39853	0.00723671
1.68013	5	1113	1176.64	-1.90754	-0.0375954
1.6827	2	1236	1173.28	1.78391	0.0732342
1.68526	1	1131	1170.05	-1.16111	0.0136629
1.68783	1	1201	1166.88	0.984532	0.0119687
1.6904	0	1201	1163.71	1.07604	0.0066541
1.69297	3	1164	1160.43	0.104619	0.0154317
1.69554	1	1121	1157.11	-1.07847	0.0153096
1.69811	2	1131	1153.76	-0.676879	0.000353562
1.70068	2	1106	1150.48	-1.33762	0.0506279
1.70325	0	1144	1147.27	-0.0966188	0.0623302
1.70582	1	1108	1144.04	-1.08286	0.0506833
1.70839	4	1167	1140.86	0.765167	0.012936
1.71095	3	1128	1137.64	-0.287144	-0.0292576
1.71352	2	1145	1134.39	0.313554	-0.00232552
1.71609	3	1118	1131.25	-0.396343	0.0105301
1.71866	4	1136	1128.22	0.230859	0.0311003
1.72123	4	1146	1125.15	0.615767	-0.00706614
1.7238	0	1112	1122.08	-0.302267	0.0330367
1.72637	1	1108	1119.07	-0.332531	0.0457281
1.72894	2	1080	1116.12	-1.09911	-0.0419288
1.73151	3	1096	1113.08	-0.515978	0.00282194
1.73408	2	1160	1109.94	1.46993	0.0193372
1.73664	1	1138	1106.83	0.923879	0.0260428
1.73921	0	1058	1103.82	-1.40867	0.0239588
1.74178	4	1146	1100.84	1.33402	0.0168026
1.74435	1	1096	1097.82	-0.0549845	0.0569273
1.74692	2	1112	1094.74	0.517729	0.0186236
1.74949	3	1124	1091.73	0.962432	0.00517382
1.75206	1	1089	1088.8	0.00606283	0.000273757
1.75463	1	1141	1085.83	1.63337	0.0242189
1.7572	0	1127	1082.91	1.31338	0.0465672
1.75977	3	991	1079.99	-2.82698	-0.0101608
1.76233	1	1052	1077.03	-0.771683	0.0243934
1.7649	5	1118	1074.03	1.31503	-0.00871961
1.76747	3	1049	1071.09	-0.682115	0.0117769
1.77004	0	1075	1068.21	0.207176	-0.0217147
1.77261	0	1102	1065.39	1.10268	-0.0426252
1.77518	2	1071	1062.67	0.254435	-0.0166698
1.77775	0	1086	1059.84	0.793804	-0.0162977
1.78032	4	1009	1056.89	-1.50767	0.0676021
1.78289	1	1095	1053.99	1.23936	-0.00341685
1.78546	1	1056	1051.11	0.150393	-0.0413018
1.78802	0	1004	1048.31	-1.39832	0.0214735
1.79059	5	1058	1045.56	0.382379	0.0466155
1.79316	2	1037	1042.75	-0.178683	-0.000566945
1.79573	1	1025	1039.9	-0.465277	0.0517188
1.7983	4	1039	1037.15	0.0573058	-0.00159508
1.80087	2	998	1034.51	-1.15586	-0.0157816
1.80344	1	1043	1031.78	0.347287	-0.0207299
1.80601	0	1001	1029.09	-0.887696	0.00610589
1.80858	1	1022	1026.45	-0.13906	0.0129227
1.81115	1	1041	1023.74	0.534847	0.00635705
1.81371	3	991	1020.97	-0.952101	0.00378389
1.81628	2	1017	1018.2	-0.037545	0.038859
1.81885	1	1048	1015.46	1.00513	0.00307904
1.82142	1	1050	1012.8	1.14799	-0.0235678
1.82399	2	1059	1010.2	1.4996	0.0436376
1.82656	2	1022	1007.56	0.451651	0.0286764
1.82913	1	1025	1004.89	0.628231	-0.0321312
1.8317	2	972	1002.24	-0.970013	0.00575198
1.83427	0	1004	999.647	0.137392	0.0259715
1.83684	0	926	997.041	-2.33457	0.0782263
1.8394	3	998	994.442	0.11264	-0.0369901
1.84197	5	982	991.828	-0.313626	-0.0113287
1.84454	2	981	989.156	-0.260391	0.0243342
1.84711	4	951	986.554	-1.15293	-0.00770204
1.84968	1	951	984.13	-1.07431	-0.0103207
1.85225	2	975	981.724	-0.215332	0.00315561
1.85482	0	988	979.289	0.277149	0.0030573
1.85739	3	958	976.826	-0.608224	0.0290082
1.85996	3	987	974.309	0.40396	-0.0182989
1.86253	4	935	971.756	-1.20204	0.0477813
1.86509	0	962	969.229	-0.233074	0.0620559
1.86766	4	974	966.804	0.23059	0.059428
1.87023	1	1002	964.445	1.18642	-0.0362834
1.8728	2	967	962.015	0.16031	0.0353401
1.87537	0	971	959.568	0.366861	-0.0289011
1.87794	3	951	957.162	-0.199822	-0.00320968
1.88051	2	973	954.72	0.586019	0.0266664
1.88308	3	962	952.242	0.314601	-0.0271549
1.88565	1	910	949.793	-1.31912	0.0108123
1.88822	1	923	947.418	-0.803725	0.00932916
1.89078	1	995	945.071	1.58286	0.0078968
1.89335	2	902	942.708	-1.35541	-0.0342027
1.89592	3	1020	940.289	2.49584	-0.0456345
1.89849	1	920	937.863	-0.588941	0.0191163
1.90106	3	917	935.473	-0.610047	0.0691232
1.90363	1	958	933.16	0.802533	-0.0587859
1.9062	2	883	930.843	-1.61004	-0.0142628
1.90877	1	907	928.526	-0.714763	0.0354804
1.91134	3	931	926.219	0.156697	-0.00273938
1.91391	0	906	923.893	-0.594441	0.0293443
1.91647	3	961	921.565	1.27208	-0.00970126
1.91904	0	898	919.279	-0.710077	0.0629112
1.92161	0	869	916.98	-1.62761	0.00820349
1.92418	1	909	914.685	-0.188545	-0.0404554
1.92675	2	877	912.404	-1.19551	0.00772682
1.92932	3	991	910.048	2.57153	-0.024543
1.93189	1	933	907.704	0.828159	-0.00506706
1.93446	1	902	905.432	-0.114261	-0.0117606
1.93703	1	905	903.244	0.058383	-0.0156594
1.9396	1	906	901.054	0.164315	-0.0397063
1.94216	3	881	898.808	-0.599954	0.00575434
1.94473	2	954	896.553	1.8599	0.0311606
1.9473	2	884	894.305	-0.34658	-0.0504936
1.94987	1	856	892.12	-1.23455	0.0247926
1.95244	2	888	889.988	-0.0667244	-0.0139197
1.95501	3	896	887.845	0.27243	-0.0266099
1.95758	2	869	885.672	-0.565553	-0.00666708
1.96015	2	899	883.494	0.517155	0.0171347
1.96272	1	874	881.38	-0.249641	0.024891
1.96529	3	920	879.291	1.34214	-0.00338697
1.96785	1	859	877.182	-0.62036	-0.00209159
1.97042	3	862	875.041	-0.444181	-0.0352131
1.97299	2	886	872.929	0.439136	-0.0198552
1.97556	1	854	870.831	-0.575959	0.0117812
1.97813	0	872	868.74	0.110381	-0.0205887
1.9807	2	870	866.689	0.112261	-0.00246135
1.98327	4	866	864.6	0.0475685	-0.0139236
1.98584	0	856	862.445	-0.22029	0.0333794
1.98841	3	867	860.305	0.227385	0.0291689
1.99098	2	911	858.299	1.74606	0.0110307
1.99354	3	878	856.276	0.733133	-0.00193847
1.99611	1	914	854.213	1.97758	-0.0364459
1.99868	1	835	852.204	-0.595362	0.0167903
2.00125	4	895	850.22	1.49684	0.0294387
2.00382	1	857	848.217	0.300035	-0.000207211
2.00639	0	808	846.15	-1.34211	-0.0367228
2.00896	1	866	844.161	0.742119	-0.00130681
2.01153	3	819	842.211	-0.811052	0.00347118
2.0141	3	820	840.155	-0.703857	-0.00349884
2.01667	1	806	838.071	-1.12965	0.0444474
2.01923	1	795	836.077	-1.45685	0.00857971
2.0218	3	830	834.176	-0.144943	-0.0179469
2.02437	1	868	832.243	1.21366	-0.0233367
2.02694	0	755	830.24	-2.73827	-0.0454643
2.02951	0	805	828.286	-0.820713	-0.034203
2.03208	3	831	826.361	0.160933	-0.0317542
2.03465	1	852	824.361	0.946883	0.0200153
2.03722	3	864	822.313	1.41821	0.0135118
2.03979	0	796	820.35	-0.863079	-0.0547239
2.04236	1	847	818.448	0.981056	-0.00855902
2.04492	1	832	816.563	0.535169	0.00192846
2.04749	2	766	814.659	-1.75814	0.0401283
2.05006	3	831	812.697	0.634934	-0.0158689
2.05263	1	832	810.752	0.736641	0.0155078
2.0552	2	832	808.848	0.802653	-0.0194258
2.05777	1	796	807.017	-0.390501	0.00427059
2.06034	2	778	805.181	-0.974494	0.0192077
2.06291	3	828	803.314	0.857884	0.010448
2.06548	5	804	801.445	0.0901184	0.0341452
2.06805	2	788	799.577	-0.412425	-0.0174726
2.07061	2	768	797.766	-1.07408	0.021172
2.07318	2	816	796.061	0.697997	-0.0393076
2.07575	1	799	794.359	0.164182	-0.0378245
2.07832	0	779	792.567	-0.486082	0.00684704
2.08089	1	787	790.757	-0.133932	0.000477631
2.08346	1	831	788.931	1.45937	0.0948123
2.08603	2	757	787.049	-1.09214	0.000342677
2.0886	2	760	785.16	-0.912633	0.0727775
2.09117	1	766	783.307	-0.625321	-0.0052559
2.09374	3	802	781.498	0.723949	-0.0233627
2.0963	1	814	779.735	1.201	0.00168312
2.09887	1	740	777.955	-1.39525	0.0282134
2.10144	4	814	776.202	1.32484	-0.0332202
2.10401	1	821	774.465	1.62409	0.00151657
2.10658	2	745	772.671	-1.01379	-0.020664
2.10915	1	789	770.953	0.642501	-0.000501058
2.11172	1	753	769.266	-0.592783	-0.0310831
2.11429	1	836	767.53	2.3681	0.0126144
2.11686	2	784	765.784	0.650567	-0.00568978
2.11943	1	747	764.018	-0.622641	-0.0325167
2.12199	3	761	762.249	-0.0452815	-0.0214908
2.12456	3	761	760.517	0.0175121	0.0518336
2.12713	4	764	758.797	0.188238	0.0844637
2.1297	2	731	757.107	-0.965609	0.00144484
2.13227	1	724	755.483	-1.17007	-0.0466251
2.13484	2	753	753.908	-0.0331057	-0.000902305
2.13741	1	715	752.32	-1.3957	0.0195354
2.13998	1	738	750.642	-0.465368	-0.061904
2.14255	2	764	748.946	0.544631	-0.000964035
2.14512	3	781	747.259	1.20735	0.0278044
2.14768	4	711	745.55	-1.29571	0.0188462
2.15025	1	765	743.864	0.764171	-0.0161385
2.15282	3	747	742.245	0.173965	-0.00603668
2.15539	5	746	740.707	0.193774	0.0702526
2.15796	1	792	739.132	1.87858	-0.041512
2.16053	4	766	737.508	1.02947	-0.00283428
2.1631	3	777	735.995	1.47104	0.0217721
2.16567	3	717	734.461	-0.652109	0.034943
2.16824	0	737	732.883	0.151656	0.0222887
2.17081	1	725	731.357	-0.236106	0.0280562
2.17337	4	705	729.83	-0.935155	-0.00202806
2.17594	3	716	728.218	-0.456613	0.03311
2.17851	1	656	726.525	-2.75353	-0.0342167
2.18108	3	761	724.934	1.3074	0.0130348
2.18365	2	744	723.443	0.753643	0.00338323
2.18622	4	706	721.888	-0.597971	-0.0393796
2.18879	2	705	720.312	-0.576698	-0.0535328
2.19136	2	727	718.767	0.305353	-0.0110681
2.19393	1	723	717.263	0.213359	0.00740638
2.1965	0	761	715.775	1.63941	-0.00252969
2.19906	1	682	714.237	-1.23441	-0.0835391
2.20163	2	664	712.665	-1.88855	-0.00914029
2.2042	3	710	711.036	-0.0388785	-0.0216858
2.20677	3	743	709.397	1.23277	0.0144999
2.20934	2	718	707.82	0.379914	0.0567279
2.21191	1	702	706.321	-0.163074	0.0325647
2.21448	3	709	704.872	0.155032	-0.0375157
2.21705	1	704	703.409	0.0222559	0
2.21962	1	732	701.884	1.11313	0
2.22219	3	673	700.376	-1.05525	0
2.22475	0	715	698.885	0.602685	0
2.22732	1	681	697.339	-0.626125	0
2.22989	0	697	695.844	0.0437892	0
2.23246	1	692	694.346	-0.0891888	0
2.23503	4	693	692.792	0.00790156	0
2.2376	1	779	691.229	3.14472	0
2.24017	0	673	689.667	-0.642454	0
2.24274	1	720	688.226	1.18416	0
2.24531	0	717	686.828	1.12678	0
2.24788	4	714	685.323	1.07323	0
2.25044	2	651	683.791	-1.28516	0
2.25301	0	685	682.259	0.104729	0
2.25558	2	681	680.816	0.00703533	0
2.25815	0	678	679.466	-0.0563015	0
2.26072	3	698	678.021	0.756198	0
2.26329	3	726	676.55	1.83527	0
2.26586	1	736	675.08	2.24554	0
2.26843	3	686	673.64	0.47192	0
2.271	0	668	672.3	-0.166362	0
2.27357	3	691	670.93	0.763518	0
2.27613	2	697	669.548	1.0398	0
2.2787	2	717	668.141	1.82467	0
2.28127	1	657	666.727	-0.379505	0
2.28384	1	698	665.376	1.23483	0
2.28641	1	689	664.019	0.951703	0
2.28898	1	632	662.631	-1.21845	0
2.29155	2	675	661.213	0.530664	0
2.29412	3	665	659.793	0.201922	0
2.29669	2	672	658.377	0.525504	0
2.29926	0	691	656.992	1.29372	0
2.30182	0	637	655.677	-0.739993	0
2.30439	0	682	654.386	1.05739	0
2.30696	0	643	653.018	-0.395079	0
2.30953	0	658	651.576	0.250436	0
2.3121	2	643	650.126	-0.281028	0
2.31467	3	676	648.686	1.05054	0
2.31724	3	625	647.251	-0.890024	0
2.31981	1	625	645.873	-0.834919	0
2.32238	4	688	644.599	1.65466	0
2.32495	2	666	643.381	0.876453	0
2.32751	1	665	642.112	0.887542	0
2.33008	1	624	640.855	-0.674725	0
2.33265	2	619	639.639	-0.829555	0
2.33522	4	667	638.351	1.10931	0
2.33779	0	680	637.011	1.64855	0
2.34036	2	632	635.691	-0.146807	0
2.34293	0	639	634.472	0.179113	0
2.3455	1	632	633.228	-0.0488313	0
2.34807	1	616	631.915	-0.641243	0
2.35064	1	628	630.593	-0.103485	0
2.3532	0	627	629.249	-0.0898027	0
2.35577	0	630	627.932	0.082403	0
2.35834	1	614	626.632	-0.509782	0
2.36091	2	621	625.312	-0.173052	0
2.36348	2	584	623.962	-1.65362	0
2.36605	1	631	622.634	0.333051	0
2.36862	2	646	621.375	0.96887	0
2.37119	1	645	620.166	0.977854	0
2.37376	0	636	618.938	0.676541	0
2.37633	0	642	617.706	0.958815	0
2.37889	0	640	616.48	0.929696	0
2.38146	0	605	615.205	-0.414885	0
2.38403	2	599	613.891	-0.608447	0
2.3866	1	661	612.577	1.88343	0
2.38917	2	579	611.267	-1.34095	0
2.39174	2	615	610.017	0.200916	0
2.39431	1	615	608.816	0.249347	0
2.39688	2	587	607.624	-0.85126	0
2.39945	2	628	606.464	0.85938	0
2.40202	0	631	605.284	1.02373	0
2.40458	5	649	604.097	1.7626	0
2.40715	1	595	602.943	-0.325646	0
2.40972	3	595	601.737	-0.276183	0
2.41229	1	617	600.601	0.660213	0
2.41486	1	588	599.52	-0.475085	0
2.41743	1	568	598.393	-1.27526	0
2.42	0	593	597.254	-0.174707	0
2.42257	4	623	596.063	1.07922	0
2.42514	1	620	594.862	1.00957	0
2.42771	3	597	593.632	0.137837	0
2.43027	1	562	592.484	-1.28587	0
2.43284	1	625	591.391	1.34435	0
2.43541	1	601	590.282	0.4372	0
2.43798	4	572	589.169	-0.717893	0
2.44055	1	596	588.003	0.327555	0
2.44312	2	575	586.819	-0.492885	0
2.44569	0	599	585.724	0.54243	0
2.44826	1	555	584.659	-1.25898	0
2.45083	0	591	583.543	0.306729	0
2.4534	2	616	582.388	1.35428	0
2.45596	1	593	581.202	0.484502	0
2.45853	0	547	580.012	-1.41148	0
2.4611	0	590	578.855	0.458813	0
2.46367	1	550	577.745	-1.18305	0
2.46624	2	591	576.593	0.592632	0
2.46881	1	588	575.4	0.519622	0
2.47138	3	594	574.229	0.811211	0
2.47395	1	581	573.128	0.326581	0
2.47652	5	596	572.044	0.981276	0
2.47909	2	597	570.99	1.06452	0
2.48165	2	576	569.939	0.252536	0
2.48422	2	595	568.944	1.06821	0
2.48679	2	571	567.996	0.125722	0
2.48936	2	551	566.97	-0.680349	0
2.49193	0	562	565.92	-0.165375	0
2.4945	1	557	564.873	-0.333592	0
2.49707	2	595	563.833	1.27772	0
2.49964	2	562	562.742	-0.0313047	0
2.50221	1	561	561.608	-0.025684	0
2.50478	4	561	560.527	0.0199736	0
2.50734	0	514	559.496	-2.00675	0
2.50991	0	578	558.444	0.813413	0
2.51248	1	559	557.446	0.065715	0
2.51505	0	566	556.445	0.401619	0
2.51762	0	545	555.325	-0.442283	0
2.52019	1	553	554.208	-0.0513541	0
2.52276	0	585	553.107	1.31861	0
2.52533	0	587	551.984	1.44527	0
2.5279	2	533	550.888	-0.774818	0
2.53047	1	585	549.808	1.455	0
2.53303	0	535	548.702	-0.592372	0
2.5356	0	564	547.647	0.688582	0
2.53817	2	551	546.644	0.185552	0
2.54074	3	568	545.598	0.939956	0
2.54331	0	505	544.507	-1.75804	0
2.54588	3	552	543.462	0.363387	0
2.54845	2	538	542.525	-0.195098	0
2.55102	2	573	541.555	1.31363	0
2.55359	1	545	540.566	0.189925	0
2.55616	3	559	539.635	0.819047	0
2.55872	1	561	538.694	0.941748	0
2.56129	2	563	537.715	1.06563	0
2.56386	2	576	536.758	1.63507	0
2.56643	1	531	535.812	-0.208826	0
2.569	2	542	534.838	0.307634	0
2.57157	0	533	533.888	-0.0384715	0
2.57414	3	536	532.92	0.133018	0
2.57671	2	541	531.95	0.389092	0
2.57928	0	573	530.952	1.75659	0
2.58185	4	512	529.974	-0.794365	0
2.58441	2	560	529.07	1.30704	0
2.58698	1	534	528.094	0.255578	0
2.58955	1	555	527.15	1.18217	0
2.59212	2	506	526.285	-0.901774	0
2.59469	1	568	525.354	1.78937	0
2.59726	0	540	524.372	0.672527	0
2.59983	0	480	523.414	-1.98155	0
2.6024	1	491	522.472	-1.42029	0
2.60497	1	544	521.48	0.965543	0
2.60754	2	576	520.448	2.31468	0
2.6101	2	544	519.44	1.053	0
2.61267	0	520	518.472	0.0670052	0
2.61524	1	498	517.543	-0.875733	0
2.61781	1	555	516.656	1.62761	0
2.62038	0	488	515.724	-1.25502	0
2.62295	3	558	514.749	1.83095	0
2.62552	3	562	513.8	2.03318	0
2.62809	0	565	512.83	2.19479	0
2.63066	1	510	511.907	-0.0844521	0
2.63323	3	553	511.092	1.7821	0
2.63579	4	488	510.22	-1.00585	0
2.63836	0	521	509.262	0.514263	0
2.64093	1	523	508.368	0.639803	0
2.6435	1	528	507.591	0.888186	0
2.64607	2	498	506.758	-0.392451	0
2.64864	0	521	505.815	0.665256	0
2.65121	1	506	504.878	0.0498821	0
2.65378	1	509	503.984	0.222331	0
2.65635	0	473	503.076	-1.38288	0
2.65892	1	506	502.134	0.17187	0
2.66148	2	512	501.219	0.476458	0
2.66405	2	499	500.288	-0.0576708	0
2.66662	2	517	499.35	0.776235	0
2.66919	1	492	498.47	-0.291705	0
2.67176	4	485	497.637	-0.573805	0
2.67433	2	480	496.813	-0.767427	0
2.6769	0	498	495.957	0.0915408	0
2.67947	1	538	495.148	1.84746	0
2.68204	1	499	494.391	0.206326	0
2.68461	1	531	493.531	1.62603	0
2.68717	2	490	492.611	-0.117946	0
2.68974	0	506	491.715	0.635027	0
2.69231	2	500	490.831	0.410046	0
2.69488	3	538	489.981	2.07023	0
2.69745	1	482	489.114	-0.324021	0
2.70002	3	493	488.235	0.214588	0
2.70259	1	498	487.446	0.472948	0
2.70516	2	500	486.652	0.596944	0
2.70773	2	458	485.851	-1.30139	0
2.7103	0	453	485.051	-1.5059	0
2.71286	1	480	484.223	-0.192765	0
2.71543	0	498	483.421	0.653285	0
2.718	0	485	482.575	0.110102	0
2.72057	1	476	481.69	-0.260787	0
2.72314	2	483	480.803	0.0999624	0
2.72571	2	485	479.892	0.231929	0
2.72828	1	473	479.004	-0.276043	0
2.73085	2	495	478.182	0.755925	0
2.73342	2	468	477.408	-0.4349	0
2.73599	1	466	476.615	-0.491726	0
2.73855	1	480	475.812	0.191148	0
2.74112	1	502	475.04	1.20327	0
2.74369	2	458	474.251	-0.759373	0
2.74626	1	464	473.428	-0.43767	0
2.74883	0	480	472.597	0.337917	0
2.7514	0	494	471.797	0.998945	0
2.75397	3	473	471.013	0.0913708	0
2.75654	1	477	470.176	0.312429	0
2.75911	0	471	469.294	0.0786305	0
2.76168	3	481	468.491	0.570384	0
2.76424	2	450	467.748	-0.836641	0
2.76681	0	452	466.926	-0.702048	0
2.76938	0	452	466.135	-0.664835	0
2.77195	1	459	465.423	-0.299802	0
2.77452	1	476	464.648	0.520327	0
2.77709	2	473	463.793	0.423361	0
2.77966	0	485	462.952	1.00116	0
2.78223	1	520	462.15	2.53691	0
2.7848	2	474	461.39	0.579208	0
2.78737	0	476	460.613	0.70526	0
2.78993	2	432	459.799	-1.33747	0
2.7925	0	429	459.038	-1.45024	0
2.79507	1	488	458.266	1.34598	0
2.79764	2	488	457.49	1.38113	0
2.80021	1	475	456.717	0.838889	0
2.80278	0	435	455.915	-1.00278	0
2.80535	0	449	455.164	-0.290887	0
2.80792	1	432	454.435	-1.0794	0
2.81049	2	416	453.654	-1.84612	0
2.81306	0	446	452.829	-0.323363	0
2.81562	0	478	452.025	1.18807	0
2.81819	0	471	451.291	0.908122	0
2.82076	5	486	450.552	1.60796	0
2.82333	0	447	449.75	-0.130065	0
2.8259	1	462	448.924	0.608332	0
2.82847	1	424	448.244	-1.17741	0
2.83104	2	455	447.611	0.346419	0
2.83361	2	414	446.862	-1.61507	0
2.83618	0	446	446.107	-0.00507935	0
2.83875	4	417	445.389	-1.39021	0
2.84131	1	444	444.712	-0.033783	0
2.84388	0	405	443.982	-1.93703	0
2.84645	1	446	443.293	0.128198	0
2.84902	3	487	442.655	2.00947	0
2.85159	0	465	441.913	1.07066	0
2.85416	3	445	441.135	0.183241	0
2.85673	2	460	440.447	0.911685	0
2.8593	1	457	439.755	0.806678	0
2.86187	2	478	439.054	1.78135	0
2.86444	2	444	438.413	0.265152	0
2.867	2	455	437.731	0.809571	0
2.86957	0	449	437.032	0.564788	0
2.87214	2	444	436.363	0.362453	0
2.87471	1	407	435.706	-1.42291	0
2.87728	0	413	434.994	-1.08226	0
2.87985	2	428	434.267	-0.302944	0
2.88242	0	443	433.576	0.447767	0
2.88499	1	466	432.837	1.53626	0
2.88756	2	452	432.115	0.935335	0
2.89013	1	398	431.405	-1.67444	0
2.89269	0	410	430.667	-1.02067	0
2.89526	0	452	429.981	1.03569	0
2.89783	0	438	429.317	0.414896	0
2.9004	0	421	428.601	-0.370439	0
2.90297	3	416	427.844	-0.5807	0
2.90554	0	455	427.084	1.30873	0
2.90811	2	435	426.322	0.416058	0
2.91068	0	412	425.65	-0.672509	0
2.91325	2	453	425.005	1.31531	0
2.91582	0	430	424.333	0.273284	0
2.91838	2	406	423.653	-0.876091	0
2.92095	1	416	422.975	-0.341955	0
2.92352	3	405	422.297	-0.859501	0
2.92609	2	434	421.62	0.594268	0
2.92866	1	411	420.969	-0.491734	0
2.93123	2	435	420.353	0.70226	0
2.9338	1	428	419.776	0.397509	0
2.93637	2	416	419.149	-0.154411	0
2.93894	2	410	418.506	-0.420105	0
2.94151	1	429	417.864	0.537667	0
2.94407	2	424	417.221	0.329239	0
2.94664	1	425	416.609	0.407042	0
2.94921	1	427	415.977	0.533439	0
2.95178	0	432	415.339	0.801605	0
2.95435	1	394	414.704	-1.04307	0
2.95692	0	391	414.046	-1.16548	0
2.95949	0	425	413.354	0.564898	0
2.96206	0	429	412.66	0.788923	0
2.96463	0	415	411.971	0.148671	0
2.9672	1	401	411.26	-0.512363	0
2.96976	0	398	410.546	-0.628868	0
2.97233	3	420	409.835	0.496017	0
2.9749	0	415	409.156	0.286863	0
2.97747	2	409	408.484	0.0255036	0
2.98004	2	481	407.871	3.33438	0
2.98261	2	414	407.275	0.330492	0
2.98518	2	403	406.647	-0.181694	0
2.98775	2	418	406.067	0.58367	0
2.99032	1	411	405.501	0.27125	0
2.99289	1	393	404.934	-0.601967	0
2.99545	1	398	404.367	-0.319143	0
2.99802	3	397	403.773	-0.339941	0
3.00059	3	362	403.144	-2.16249	0
3.00316	2	443	402.504	1.92402	0
3.00573	0	437	401.919	1.67817	0
3.0083	1	389	401.407	-0.629079	0
3.01087	1	387	400.889	-0.705998	0
3.01344	0	373	400.278	-1.41239	0
3.01601	0	390	399.615	-0.486885	0
3.01858	1	421	398.979	1.07324	0
3.02114	1	394	398.329	-0.218088	0
3.02371	1	392	397.646	-0.285144	0
3.02628	4	393	396.985	-0.201039	0
3.02885	2	375	396.365	-1.10328	0
3.03142	2	391	395.748	-0.240139	0
3.03399	1	402	395.215	0.338381	0
3.03656	3	392	394.736	-0.138193	0
3.03913	2	389	394.208	-0.264032	0
3.0417	0	360	393.63	-1.77246	0
3.04427	2	397	393.071	0.197178	0
3.04683	1	379	392.555	-0.696251	0
3.0494	1	387	391.961	-0.252196	0
3.05197	1	375	391.344	-0.844022	0
3.05454	2	380	390.76	-0.551982	0
3.05711	2	368	390.159	-1.1551	0
3.05968	0	402	389.55	0.620971	0
3.06225	2	382	388.969	-0.356588	0
3.06482	0	411	388.431	1.11323	0
3.06739	0	385	387.845	-0.145007	0
3.06996	4	392	387.246	0.240112	0
3.07252	1	357	386.652	-1.56937	0
3.07509	0	409	385.997	1.13741	0
3.07766	0	422	385.441	1.77965	0
3.08023	1	361	384.954	-1.26073	0
3.0828	1	352	384.364	-1.72502	0
3.08537	2	388	383.714	0.217578	0
3.08794	0	384	383.086	0.0466269	0
3.09051	2	389	382.497	0.329735	0
3.09308	1	363	381.948	-0.99451	0
3.09565	2	394	381.38	0.635809	0
3.09821	0	394	380.803	0.664869	0
3.10078	2	378	380.255	-0.115968	0
3.10335	1	356	379.718	-1.25705	0
3.10592	0	363	379.153	-0.847805	0
3.10849	1	336	378.58	-2.32292	0
3.11106	2	354	378.04	-1.27773	0
3.11363	4	376	377.454	-0.074988	0
3.1162	1	360	376.85	-0.88806	0
3.11877	0	372	376.298	-0.222821	0
3.12134	0	363	375.849	-0.674406	0
3.1239	0	388	375.402	0.639563	0
3.12647	1	364	374.835	-0.567913	0
3.12904	2	386	374.21	0.600107	0
3.13161	1	367	373.579	-0.343412	0
3.13418	0	362	372.977	-0.57696	0
3.13675	1	375	372.444	0.131972	0
3.13932	0	386	371.933	0.716005	0
3.14189	1	366	371.366	-0.280461	0
3.14446	0	377	370.785	0.320111	0
3.14703	1	356	370.206	-0.752923	0
3.14959	1	321	369.631	-2.71434	0
3.15216	1	382	369.059	0.662121	0
3.15473	1	385	368.488	0.841552	0
3.1573	0	359	367.946	-0.472167	0
3.15987	1	336	367.415	-1.7138	0
3.16244	1	371	366.886	0.213597	0
3.16501	0	382	366.33	0.801762	0
3.16758	1	331	365.766	-1.9109	0
3.17015	1	394	365.234	1.44921	0
3.17272	1	384	364.684	0.98573	0
3.17528	3	366	364.125	0.0979823	0
3.17785	1	344	363.597	-1.05658	0
3.18042	1	378	363.073	0.767783	0
3.18299	1	356	362.605	-0.350089	0
3.18556	1	326	362.156	-2.00252	0
3.18813	0	338	361.65	-1.28638	0
3.1907	0	351	361.127	-0.540555	0
3.19327	1	381	360.608	1.04469	0
3.19584	1	370	360.065	0.516477	0
3.19841	2	387	359.487	1.39856	0
3.20097	0	348	358.931	-0.585948	0
3.20354	0	423	358.411	3.14042	0
3.20611	1	371	357.932	0.678458	0
3.20868	0	346	357.437	-0.614831	0
3.21125	0	341	356.876	-0.859734	0
3.21382	1	362	356.331	0.297979	0
3.21639	1	349	355.798	-0.363879	0
3.21896	1	344	355.238	-0.605904	0
3.22153	0	353	354.699	-0.0904273	0
3.2241	0	399	354.198	2.24289	0
3.22666	2	332	353.709	-1.19144	0
3.22923	0	369	353.194	0.822823	0
3.2318	1	394	352.64	2.08367	0
3.23437	0	343	352.137	-0.493373	0
3.23694	0	319	351.653	-1.82824	0
3.23951	0	344	351.143	-0.385114	0
3.24208	1	355	350.627	0.232078	0
3.24465	1	349	350.086	-0.0581273	0
3.24722	2	350	349.537	0.024736	0
3.24979	2	375	349.017	1.34173	0
3.25235	1	364	348.533	0.810687	0
3.25492	2	350	348.083	0.102468	0
3.25749	1	345	347.669	-0.143714	0
3.26006	2	344	347.233	-0.174304	0
3.26263	1	338	346.787	-0.477933	0
3.2652	1	373	346.339	1.38046	0
3.26777	0	362	345.891	0.846677	0
3.27034	1	335	345.444	-0.570643	0
3.27291	2	362	344.973	0.894941	0
3.27548	1	335	344.465	-0.517153	0
3.27804	0	323	343.949	-1.16563	0
3.28061	1	315	343.491	-1.60531	0
3.28318	0	356	343.055	0.686087	0
3.28575	2	362	342.563	1.02159	0
3.28832	4	335	342.057	-0.385547	0
3.29089	0	347	341.55	0.292579	0
3.29346	4	343	341.066	0.104444	0
3.29603	1	325	340.707	-0.871244	0
3.2986	2	320	340.319	-1.13587	0
3.30117	1	339	339.912	-0.049534	0
3.30373	1	320	339.533	-1.09195	0
3.3063	2	340	339.105	0.0485144	0
3.30887	0	374	338.663	1.82724	0
3.31144	2	338	338.191	-0.0103945	0
3.31401	1	325	337.744	-0.706899	0
3.31658	2	348	337.277	0.574788	0
3.31915	2	321	336.804	-0.882081	0
3.32172	1	321	336.359	-0.857272	0
3.32429	1	343	335.922	0.382163	0
3.32686	0	344	335.516	0.457444	0
3.32942	2	307	335.091	-1.60323	0
3.33199	0	324	334.632	-0.590693	0
3.33456	1	350	334.137	0.847889	0
3.33713	0	330	333.666	-0.201821	0
3.3397	1	329	333.207	-0.231955	0
3.34227	1	316	332.723	-0.940761	0
3.34484	2	345	332.234	0.687318	0
3.34741	3	335	331.745	0.177837	0
3.34998	0	303	331.285	-1.6249	0
3.35255	1	321	330.857	-0.550184	0
3.35511	0	332	330.499	0.0824053	0
3.35768	1	325	330.101	-0.282947	0
3.36025	0	315	329.631	-0.824368	0
3.36282	2	318	329.146	-0.625064	0
3.36539	1	322	328.665	-0.371445	0
3.36796	0	312	328.185	-0.916286	0
3.37053	1	283	327.734	-2.65915	0
3.3731	0	343	327.324	0.846418	0
3.37567	0	359	326.867	1.69592	0
3.37824	1	303	326.396	-1.34405	0
3.3808	2	335	325.928	0.495632	0
3.38337	2	322	325.434	-0.191354	0
3.38594	0	335	324.958	0.548663	0
3.38851	0	346	324.546	1.15337	0
3.39108	0	343	324.183	1.01604	0
3.39365	1	342	323.774	0.985573	0
3.39622	0	297	323.292	-1.52564	0
3.39879	2	323	322.796	0.0113752	0
3.40136	0	317	322.331	-0.299393	0
3.40393	0	376	321.874	2.79134	0
3.40649	1	300	321.448	-1.23831	0
3.40906	0	300	321.035	-1.21444	0
3.41163	1	335	320.564	0.788723	0
3.4142	1	330	320.108	0.544562	0
3.41677	0	314	319.661	-0.319449	0
3.41934	0	335	319.214	0.86248	0
3.42191	0	327	318.799	0.453517	0
3.42448	0	315	318.367	-0.18969	0
3.42705	2	295	317.9	-1.33328	0
3.42962	0	335	317.427	0.960099	0
3.43218	0	326	316.953	0.501048	0
3.43475	1	339	316.539	1.21993	0
3.43732	1	316	316.144	-0.0081185	0
3.43989	2	309	315.692	-0.380692	0
3.44246	1	313	315.251	-0.127214	0
3.44503	1	331	314.844	0.888011	0
3.4476	1	327	314.474	0.692698	0
3.45017	0	303	314.112	-0.638366	0
3.45274	2	311	313.721	-0.154275	0
3.45531	1	349	313.323	1.90976	0
3.45787	1	333	312.895	1.10177	0
3.46044	1	306	312.486	-0.370792	0
3.46301	1	312	312.116	-0.00657569	0
3.46558	0	318	311.726	0.351826	0
3.46815	1	292	311.328	-1.13109	0
3.47072	2	328	310.933	0.942384	0
3.47329	4	346	310.51	1.90797	0
3.47586	1	303	310.076	-0.406512	0
3.47843	1	324	309.693	0.794808	0
3.481	1	336	309.413	1.45044	0
3.48356	2	301	309.13	-0.468625	0
3.48613	1	313	308.752	0.240105	0
3.4887	0	313	308.347	0.263016	0
3.49127	0	301	307.971	-0.401802	0
3.49384	1	300	307.608	-0.439273	0
3.49641	1	309	307.193	0.102809	0
3.49898	1	314	306.733	0.410075	0
3.50155	1	313	306.296	0.37893	0
3.50412	0	312	305.898	0.345462	0
3.50669	1	311	305.51	0.311319	0
3.50925	0	313	305.125	0.445126	0
3.51182	0	312	304.713	0.412567	0
3.51439	1	339	304.295	1.88493	0
3.51696	2	282	303.881	-1.30297	0
3.51953	2	260	303.439	-2.69396	0
3.5221	0	317	303.015	0.785458	0
3.52467	0	313	302.656	0.584691	0
3.52724	1	320	302.344	0.986989	0
3.52981	1	308	301.986	0.342657	0
3.53238	1	310	301.554	0.479698	0
3.53494	1	307	301.134	0.334809	0
3.53751	0	303	300.752	0.129171	0
3.54008	0	338	300.379	2.04632	0
3.54265	1	308	300.009	0.455336	0
3.54522	1	296	299.613	-0.210019	0
3.54779	1	279	299.181	-1.20821	0
3.55036	1	301	298.77	0.128555	0
3.55293	3	324	298.396	1.42244	0
3.5555	0	298	298.031	-0.00179966	0
3.55807	1	320	297.662	1.24876	0
3.56063	0	324	297.35	1.48054	0
3.5632	2	294	297.029	-0.176637	0
3.56577	2	320	296.642	1.30573	0
3.56834	1	291	296.238	-0.307047	0
3.57091	4	298	295.859	0.124	0
3.57348	1	318	295.547	1.25907	0
3.57605	0	304	295.218	0.503709	0
3.57862	1	315	294.935	1.13053	0
3.58119	4	315	294.673	1.1453	0
3.58376	0	295	294.296	0.040989	0
3.58632	1	296	293.879	0.123259	0
3.58889	1	254	293.58	-2.48346	0
3.59146	1	275	293.289	-1.10288	0
3.59403	1	287	292.904	-0.348514	0
3.5966	1	291	292.524	-0.089352	0
3.59917	1	296	292.154	0.223523	0
3.60174	1	308	291.787	0.923841	0
3.60431	0	297	291.421	0.323752	0
3.60688	1	317	291.056	1.45716	0
3.60945	1	286	290.695	-0.277632	0
3.61201	2	272	290.307	-1.11005	0
3.61458	0	314	289.912	1.35937	0
3.61715	3	300	289.544	0.603649	0
3.61972	1	285	289.217	-0.249767	0
3.62229	2	297	288.866	0.472009	0
3.62486	0	301	288.533	0.718569	0
3.62743	2	292	288.238	0.220177	0
3.63	0	294	287.923	0.354405	0
3.63257	0	279	287.571	-0.513151	0
3.63514	1	298	287.213	0.624875	0
3.6377	0	263	286.86	-1.47125	0
3.64027	3	293	286.45	0.382631	0
3.64284	0	278	286.056	-0.483192	0
3.64541	1	267	285.669	-1.1425	0
3.64798	0	264	285.34	-1.31341	0
3.65055	2	263	285.031	-1.35851	0
3.65312	3	285	284.667	0.0197528	0
3.65569	0	279	284.283	-0.316314	0
3.65826	0	246	283.924	-2.41796	0
3.66083	2	294	283.662	0.602898	0
3.66339	1	302	283.372	1.07192	0
3.66596	2	273	282.977	-0.603805	0
3.66853	0	272	282.613	-0.643482	0
3.6711	0	268	282.294	-0.873136	0
3.67367	0	283	281.986	0.0602511	0
3.67624	0	260	281.654	-1.34295	0
3.67881	0	275	281.26	-0.377469	0
3.68138	2	286	280.852	0.304412	0
3.68395	1	321	280.448	2.26339	0
3.68652	1	281	280.044	0.0570389	0
3.68908	0	280	279.697	0.0181028	0
3.69165	0	309	279.397	1.68406	0
3.69422	1	278	279.079	-0.0646854	0
3.69679	3	271	278.725	-0.469285	0
3.69936	1	271	278.335	-0.445554	0
3.70193	0	267	277.96	-0.670741	0
3.7045	0	254	277.679	-1.48578	0
3.70707	4	297	277.427	1.13572	0
3.70964	2	270	277.09	-0.431513	0
3.71221	1	261	276.693	-0.971351	0
3.71477	0	266	276.397	-0.6375	0
3.71734	0	257	276.195	-1.19734	0
3.71991	0	280	275.925	0.243514	0
3.72248	0	253	275.576	-1.41932	0
3.72505	1	271	275.184	-0.254148	0
3.72762	0	247	274.788	-1.7681	0
3.73019	1	276	274.394	0.0966562	0
3.73276	1	285	274.033	0.649635	0
3.73533	2	278	273.682	0.258992	0
3.7379	0	273	273.33	-0.0199957	0
3.74046	0	254	273.006	-1.19253	0
3.74303	0	267	272.72	-0.350064	0
3.7456	1	249	272.417	-1.484	0
3.74817	1	289	272.05	0.997045	0
3.75074	1	249	271.667	-1.43645	0
3.75331	1	259	271.312	-0.765054	0
3.75588	2	248	270.996	-1.46023	0
3.75845	3	280	270.687	0.556539	0
3.76102	1	260	270.376	-0.643489	0
3.76359	0	239	270.088	-2.01089	0
3.76615	2	273	269.864	0.189795	0
3.76872	1	272	269.631	0.143648	0
3.77129	0	250	269.301	-1.22068	0
3.77386	3	252	268.973	-1.06922	0
3.77643	1	260	268.687	-0.538717	0
3.779	2	283	268.348	0.870977	0
3.78157	0	289	268.049	1.23241	0
3.78414	2	274	267.796	0.374827	0
3.78671	1	251	267.523	-1.04295	0
3.78928	1	286	267.214	1.11085	0
3.79184	2	271	266.895	0.249358	0
3.79441	1	265	266.607	-0.0987056	0
3.79698	3	291	266.297	1.44812	0
3.79955	1	263	266.008	-0.18547	0
3.80212	1	267	265.724	0.0781012	0
3.80469	1	282	265.468	0.984454	0
3.80726	0	264	265.223	-0.075253	0
3.80983	0	245	264.92	-1.27267	0
3.8124	1	288	264.605	1.37857	0
3.81497	3	287	264.265	1.34199	0
3.81753	0	266	263.89	0.129366	0
3.8201	0	271	263.533	0.453609	0
3.82267	1	254	263.273	-0.581831	0
3.82524	2	250	263.014	-0.823099	0
3.82781	1	234	262.661	-1.87365	0
3.83038	2	260	262.31	-0.143247	0
3.83295	0	268	262.024	0.365015	0
3.83552	0	274	261.755	0.739727	0
3.83809	0	276	261.488	0.873505	0
3.84066	2	248	261.196	-0.837954	0
3.84322	2	234	260.841	-1.75463	0
3.84579	0	266	260.467	0.339225	0
3.84836	3	248	260.15	-0.771516	0
3.85093	0	215	259.91	-3.06281	0
3.8535	1	266	259.626	0.390845	0
3.85607	1	238	259.354	-1.38415	0
3.85864	1	265	259.092	0.362931	0
3.86121	0	236	258.772	-1.48235	0
3.86378	2	269	258.466	0.642288	0
3.86635	0	255	258.17	-0.198535	0
3.86891	0	245	257.846	-0.820694	0
3.87148	2	271	257.544	0.817397	0
3.87405	0	246	257.254	-0.71756	0
3.87662	2	237	256.906	-1.29304	0
3.87919	2	284	256.6	1.62587	0
3.88176	1	261	256.311	0.290259	0
3.88433	0	256	256.018	-0.00113297	0
3.8869	0	233	255.783	-1.49258	0
3.88947	1	264	255.539	0.52074	0
3.89204	2	259	255.232	0.234154	0
3.8946	2	233	254.879	-1.43334	0
3.89717	0	262	254.545	0.460569	0
3.89974	0	291	254.275	2.15283	0
3.90231	3	269	254.054	0.911249	0
3.90488	1	264	253.787	0.628561	0
3.90745	0	237	253.441	-1.06795	0
3.91002	0	269	253.163	0.965588	0
3.91259	1	263	252.944	0.620101	0
3.91516	2	272	252.649	1.1733	0
3.91773	0	252	252.302	-0.0190032	0
3.92029	0	251	251.973	-0.0613839	0
3.92286	3	245	251.712	-0.428838	0
3.92543	0	218	251.444	-2.26512	0
3.928	3	244	251.106	-0.454896	0
3.93057	1	253	250.837	0.135962	0
3.93314	1	270	250.592	1.18115	0
3.93571	0	215	250.344	-2.41046	0
3.93828	1	282	250.127	1.89803	0
3.94085	2	239	249.862	-0.702593	0
3.94342	0	250	249.552	0.0283098	0
3.94598	2	263	249.233	0.848929	0
3.94855	0	232	248.973	-1.11436	0
3.95112	3	265	248.702	1.00117	0
3.95369	0	271	248.424	1.3714	0
3.95626	2	242	248.143	-0.394884	0
3.95883	0	253	247.892	0.321164	0
3.9614	0	232	247.649	-1.02739	0
3.96397	1	250	247.379	0.165786	0
3.96654	1	252	247.104	0.3084	0
3.96911	0	274	246.773	1.64483	0
3.97167	3	255	246.455	0.535106	0
3.97424	1	259	246.177	0.796768	0
3.97681	1	242	245.876	-0.249167	0
3.97938	0	245	245.623	-0.0397943	0
3.98195	0	277	245.416	1.89767	0
3.98452	1	234	245.163	-0.729749	0
3.98709	0	278	244.867	1.98719	0
3.98966	1	254	244.534	0.593928	0
3.99223	1	247	244.225	0.176558	0
3.9948	0	239	243.926	-0.31865	0
3.99736	1	230	243.628	-0.898582	0
3.99993	2	253	243.361	0.606025	0
4.0025	0	243	243.074	-0.00472198	0
4.00507	1	255	242.776	0.765518	0
4.00764	1	240	242.537	-0.16375	0
4.01021	0	245	242.287	0.173333	0
4.01278	1	239	241.999	-0.194001	0
4.01535	1	252	241.734	0.646701	0
4.01792	1	261	241.449	1.21018	0
4.02049	2	218	241.156	-1.56829	0
4.02305	3	263	240.891	1.36331	0
4.02562	0	250	240.632	0.592485	0
4.02819	6	249	240.397	0.545203	0
4.03076	2	217	240.228	-1.57681	0
4.03333	0	224	240.007	-1.06954	0
4.0359	3	239	239.85	-0.0549863	0
4.03847	0	220	239.779	-1.33348	0
4.04104	2	264	239.548	1.50494	0
4.04361	1	258	239.296	1.16448	0
4.04618	1	207	239.053	-2.22784	0
4.04874	1	234	238.783	-0.31267	0
4.05131	0	232	238.536	-0.429118	0
4.05388	3	251	238.271	0.803446	0
4.05645	3	240	238.002	0.128993	0
4.05902	0	258	237.701	1.26376	0
4.06159	2	229	237.445	-0.558091	0
4.06416	0	232	237.296	-0.347716	0
4.06673	1	206	237.086	-2.16587	0
4.0693	1	235	236.824	-0.118955	0
4.07187	1	243	236.555	0.413459	0
4.07443	1	252	236.259	0.991619	0
4.077	0	243	235.985	0.450023	0
4.07957	0	226	235.721	-0.646654	0
4.08214	2	237	235.462	0.0999164	0
4.08471	1	213	235.177	-1.51957	0
4.08728	0	244	234.855	0.585462	0
4.08985	2	228	234.582	-0.435886	0
4.09242	0	225	234.358	-0.62386	0
4.09499	1	233	234.084	-0.0710092	0
4.09756	2	211	233.823	-1.57122	0
4.10012	1	228	233.572	-0.369038	0
4.10269	0	252	233.29	1.1786	0
4.10526	0	251	233.057	1.13252	0
4.10783	0	248	232.845	0.962374	0
4.1104	0	241	232.577	0.542556	0
4.11297	1	221	232.267	-0.757922	0
4.11554	0	213	231.952	-1.29859	0
4.11811	2	233	231.639	0.0891806	0
4.12068	0	235	231.357	0.23767	0
4.12325	0	246	231.082	0.951147	0
4.12581	2	256	230.837	1.57268	0
4.12838	0	240	230.604	0.60654	0
4.13095	1	213	230.31	-1.18605	0
4.13352	0	225	230.058	-0.337175	0
4.13609	1	211	229.823	-1.29585	0
4.13866	3	236	229.562	0.419101	0
4.14123	1	237	229.292	0.500715	0
4.1438	1	210	229.016	-1.31224	0
4.14637	0	228	228.826	-0.0546974	0
4.14894	2	254	228.661	1.58989	0
4.1515	2	226	228.44	-0.162325	0
4.15407	0	237	228.171	0.573491	0
4.15664	0	254	227.919	1.63645	0
4.15921	1	249	227.736	1.34753	0
4.16178	0	229	227.516	0.098054	0
4.16435	1	233	227.222	0.378521	0
4.16692	1	230	226.942	0.201612	0
4.16949	1	224	226.673	-0.178582	0
4.17206	3	228	226.404	0.105723	0
4.17463	1	243	226.163	1.08007	0
4.17719	0	203	225.927	-1.60917	0
4.17976	1	239	225.747	0.85726	0
4.18233	0	200	225.587	-1.80924	0
4.1849	0	225	225.34	-0.0226451	0
4.18747	0	208	225.07	-1.18356	0
4.19004	2	201	224.803	-1.67894	0
4.19261	0	215	224.511	-0.648662	0
4.19518	1	213	224.21	-0.768106	0
4.19775	0	208	223.968	-1.10722	0
4.20032	0	231	223.745	0.477321	0
4.20288	2	225	223.495	0.100331	0
4.20545	1	227	223.239	0.249641	0
4.20802	0	214	222.951	-0.611903	0
4.21059	0	216	222.712	-0.456716	0
4.21316	1	205	222.522	-1.22376	0
4.21573	0	216	222.284	-0.42757	0
4.2183	1	245	222.001	1.46938	0
4.22087	0	246	221.739	1.54683	0
4.22344	3	249	221.487	1.74358	0
4.22601	0	227	221.236	0.382562	0
4.22857	0	215	220.981	-0.407929	0
4.23114	3	180	220.784	-3.03989	0
4.23371	1	222	220.607	0.0934934	0
4.23628	1	228	220.338	0.507443	0
4.23885	1	220	220.127	-0.0085921	0
4.24142	0	224	219.972	0.269161	0
4.24399	1	203	219.766	-1.17676	0
4.24656	1	223	219.546	0.231312	0
4.24913	1	228	219.297	0.576369	0
4.2517	1	214	219.04	-0.344521	0
4.25426	1	219	218.812	0.0126876	0
4.25683	1	223	218.593	0.295089	0
4.2594	2	200	218.375	-1.29929	0
4.26197	0	200	218.156	-1.28381	0
4.26454	0	228	217.935	0.66659	0
4.26711	1	223	217.744	0.351954	0
4.26968	1	203	217.537	-1.02028	0
4.27225	0	229	217.263	0.775579	0
4.27482	1	220	217.002	0.202111	0
4.27739	1	231	216.781	0.935531	0
4.27995	0	203	216.541	-0.950387	0
4.28252	1	210	216.292	-0.434194	0
4.28509	0	187	216.074	-2.12612	0
4.28766	1	241	215.837	1.6209	0
4.29023	0	225	215.593	0.627144	0
4.2928	0	209	215.349	-0.439203	0
4.29537	0	208	215.108	-0.492851	0
4.29794	2	201	214.87	-0.978285	0
4.30051	2	221	214.604	0.430215	0
4.30308	0	189	214.328	-1.84238	0
4.30564	0	209	214.107	-0.353239	0
4.30821	0	199	213.961	-1.06056	0
4.31078	0	238	213.777	1.57014	0
4.31335	3	210	213.52	-0.242898	0
4.31592	0	196	213.248	-1.23197	0
4.31849	1	220	212.971	0.473891	0
4.32106	0	244	212.782	1.99855	0
4.32363	0	190	212.619	-1.64095	0
4.3262	1	208	212.399	-0.305043	0
4.32877	0	232	212.165	1.30222	0
4.33133	0	227	211.902	1.0021	0
4.3339	0	202	211.661	-0.679751	0
4.33647	1	205	211.432	-0.449214	0
4.33904	0	205	211.176	-0.431343	0
4.34161	0	202	210.912	-0.627021	0
4.34418	0	218	210.678	0.495927	0
4.34675	1	200	210.455	-0.739269	0
4.34932	1	190	210.205	-1.46581	0
4.35189	2	243	209.946	2.12044	0
4.35446	1	221	209.714	0.759188	0
4.35702	0	221	209.516	0.772488	0
4.35959	1	218	209.354	0.585596	0
4.36216	2	207	209.201	-0.152972	0
4.36473	1	215	208.989	0.409938	0
4.3673	0	236	208.757	1.77339	0
4.36987	1	224	208.581	1.03024	0
4.37244	1	199	208.424	-0.668045	0
4.37501	1	204	208.209	-0.294722	0
4.37758	2	196	207.977	-0.855512	0
4.38015	0	198	207.773	-0.694567	0
4.38271	1	211	207.576	0.235717	0
4.38528	0	241	207.409	2.1638	0
4.38785	0	233	207.222	1.68876	0
4.39042	1	213	207	0.411131	0
4.39299	1	214	206.772	0.494101	0
4.39556	0	201	206.516	-0.38905	0
4.39813	2	190	206.28	-1.18109	0
4.4007	1	231	206.084	1.63934	0
4.40327	1	223	205.866	1.14738	0
4.40584	0	192	205.667	-0.986295	0
4.4084	2	192	205.504	-0.974589	0
4.41097	0	200	205.323	-0.376395	0
4.41354	1	183	205.102	-1.63386	0
4.41611	0	197	204.903	-0.563063	0
4.41868	1	187	204.713	-1.29531	0
4.42125	0	237	204.496	2.11135	0
4.42382	1	219	204.272	0.995257	0
4.42639	1	205	204.049	0.0664444	0
4.42896	1	211	203.827	0.493833	0
4.43153	0	208	203.604	0.304803	0
