# Supplementary material for: Direct energy transfer from photosystem II to photosystem I confers winter sustainability in Scots Pine
Source: Nat Commun. 2020 Dec 15;11:6388. doi: 10.1038/s41467-020-20137-9 (PMC7738668; doi:10.1038/s41467-020-20137-9)
Supplement: Supplementary file 3 — Source Data [file 41467_2020_20137_MOESM3_ESM.zip › Source data file_Bag et al., 2020/Source data file/time resolved fluoresence data/Time resolved decay/Pine_winter_quench/Pine_winter_quench_spillover_12.txt]

Time	IRF	Exp. data	Th. data	Residuals	Aurocorr
0	43205	11508	11722.8	-2.00209	0.0799299
0.002569	45817	13402	13364.8	0.321311	0.0799762
0.005138	47396	15217	15125.8	0.739278	0.112899
0.007707	48463	17097	16991.3	0.808388	0.12043
0.010276	49341	19002	18950.5	0.373289	0.111448
0.012845	49938	21127	20996.7	0.896535	0.10556
0.015414	50031	23127	23099.3	0.182398	0.0861969
0.017983	50114	25296	25224.9	0.447145	0.0828385
0.020552	49597	27542	27357.7	1.11059	0.0696615
0.023121	48424	29756	29481.6	1.59052	0.0893146
0.02569	46762	31361	31580	-1.23693	0.0564677
0.028259	45030	33649	33640.7	0.0452089	0.135882
0.030828	43460	35563	35641.3	-0.415023	0.0916721
0.033397	40801	37483	37549.8	-0.344915	0.0434545
0.035966	38416	38996	39343.1	-1.75765	0.0853183
0.038535	35403	40961	41018.7	-0.285208	0.089395
0.041104	32977	42472	42570.8	-0.479223	0.0270916
0.043673	30109	43556	43977.9	-2.02179	0.0346553
0.046242	27336	45339	45226.1	0.53016	0.0511238
0.048811	24445	45943	46312.6	-1.7242	0.0932901
0.05138	21632	47209	47243.2	-0.157454	0.0395267
0.053949	18529	47912	48019.4	-0.49069	0.0528813
0.056518	16287	48874	48639	1.06299	0.0569602
0.059087	13909	49126	49104.6	0.0964737	0.094178
0.061656	11846	50026	49414.7	2.73313	0.0176704
0.064225	10050	49175	49575.1	-1.80431	0.0614667
0.066794	8268	49562	49606.9	-0.201888	0.0554493
0.069363	6906	49545	49525.3	0.0882906	0.081477
0.071932	5676	49362	49342.4	0.0881904	0.0684273
0.074501	4758	49286	49071.5	0.966109	0.0600038
0.07707	3813	48890	48723	0.755136	0.0838665
0.079639	3158	48175	48311.1	-0.620051	0.0672922
0.082208	2583	48299	47850.4	2.04144	0.0374942
0.084777	2145	47304	47351.4	-0.217785	0.0588328
0.087346	1845	47088	46821.4	1.22857	0.103038
0.089915	1465	46160	46268.9	-0.506952	-0.0195079
0.092484	1247	45629	45701.8	-0.340758	0.057579
0.095053	1101	45093	45126.6	-0.15842	0.0571528
0.097622	1007	44362	44547.9	-0.882427	0.0501048
0.100191	830	44293	43966.4	1.55163	0.0287029
0.10276	773	43415	43386	0.13918	0.0626385
0.105329	645	42279	42811.4	-2.58927	0.0267544
0.107898	657	42230	42243.6	-0.0660738	0.0468699
0.110467	564	41707	41681.9	0.122989	0.016252
0.113036	555	41202	41126.9	0.370144	0.0104964
0.115605	560	40652	40579.7	0.358535	0.075112
0.118174	505	40241	40041.6	0.99408	0.0145102
0.120743	489	39418	39512.2	-0.474283	-0.00501527
0.123312	415	38902	38992.1	-0.457059	0.0563656
0.125881	467	38679	38482.1	1.00106	0.046861
0.12845	451	37922	37980.8	-0.301892	0.0175121
0.131019	413	37426	37487.1	-0.315738	0.0269829
0.133588	431	36757	37001.2	-1.2739	0.0496217
0.136157	442	36875	36525	1.82248	0.0266429
0.138726	444	35910	36057.9	-0.780243	0.0117086
0.141295	471	35347	35598.4	-1.33725	0.00955876
0.143864	477	35192	35147.7	0.236338	0.0148923
0.146433	423	34209	34705.9	-2.68671	0.0345326
0.149002	470	34152	34273	-0.654499	0.0104435
0.151571	464	33756	33849	-0.506077	0.0576787
0.15414	476	33526	33432.7	0.509666	0.0278408
0.156709	475	32875	33023	-0.816476	0.0224147
0.159278	496	32402	32621.2	-1.21794	0.00725017
0.161847	520	32029	32227.4	-1.10854	-0.00562234
0.164416	543	31720	31840.8	-0.678501	0.0386115
0.166985	531	31073	31461.5	-2.20422	0.0477601
0.169554	572	31074	31089.8	-0.0898238	0.00687307
0.172123	581	30304	30726	-2.4243	0.0182159
0.174692	593	30498	30369.5	0.736014	0.0283218
0.177261	589	29857	30019.6	-0.941184	-0.00450961
0.17983	628	29547	29677	-0.756173	0.0551323
0.182399	667	29437	29341.3	0.557539	0.015566
0.184968	691	29217	29011.9	1.20001	0.0476602
0.187537	706	28765	28688.5	0.45087	0.0159876
0.190106	725	28404	28372.2	0.188748	0.0213353
0.192675	716	28010	28063.3	-0.318231	-0.0101709
0.195244	766	27805	27761.1	0.263566	0.0311073
0.197813	766	27459	27465	-0.0362791	-0.0164213
0.200382	821	27335	27174.5	0.970544	0.0166585
0.202951	821	26832	26889.5	-0.35123	0.0116916
0.20552	926	26664	26610.5	0.327731	0.0143082
0.208089	926	26313	26337.5	-0.151012	0.0156331
0.210658	954	26081	26070.4	0.0655008	0.0234529
0.213227	958	25900	25809.8	0.560337	-0.00448902
0.215796	951	25481	25556.5	-0.473049	0.00705461
0.218365	980	25383	25309.3	0.462475	0.0252901
0.220934	990	25321	25067	1.59609	-0.0342882
0.223503	1030	24706	24829	-0.782697	0.00583219
0.226072	1017	24470	24595	-0.799172	0.04644
0.228641	1091	24236	24365.5	-0.831902	4.8076e-05
0.23121	1112	23995	24140.9	-0.941932	-0.00538367
0.233779	1066	23896	23920.9	-0.161207	0.0190234
0.236348	1128	23716	23705.5	0.0681945	-0.017073
0.238917	1045	23362	23495.8	-0.875228	0.044562
0.241486	1039	23614	23290.5	2.10518	-0.0187267
0.244055	1073	23025	23088.3	-0.41745	0.0110371
0.246624	1104	22571	22889.5	-2.11977	-0.0246198
0.249193	1059	22575	22692.1	-0.779418	0.0480654
0.251762	1053	22382	22496.7	-0.766453	-0.0050281
0.254331	1092	22399	22305.6	0.624006	-0.00331608
0.2569	1076	22381	22118.5	1.75459	-0.0187434
0.259469	1015	21812	21933.4	-0.821842	-0.0312375
0.262038	998	21923	21750.7	1.16358	-0.0258988
0.264607	1006	21554	21571.9	-0.121687	0.0139055
0.267176	1001	21464	21395.3	0.468958	-0.0186872
0.269745	941	21063	21219.2	-1.07638	-0.0293967
0.272314	951	21074	21044.5	0.203333	-0.0150017
0.274883	933	20870	20872.5	-0.0171295	0.0123044
0.277452	921	20513	20702.4	-1.32256	0.0063546
0.280021	897	20714	20533.3	1.25528	0.00290723
0.28259	899	20247	20366	-0.836391	-0.00553486
0.285159	868	20164	20200.8	-0.259257	-0.000121557
0.287728	828	20262	20037.3	1.57882	-0.00292003
0.290297	835	19799	19875.4	-0.543176	-0.0320496
0.292866	844	19762	19715.5	0.330904	0.0190936
0.295435	825	19375	19556.6	-1.3049	0.00612081
0.298004	831	19409	19398.6	0.074555	-0.0570148
0.300573	785	19258	19242.7	0.110272	-0.0226341
0.303142	794	19315	19089.3	1.62397	0.018648
0.305711	749	18978	18938	0.290373	-0.0466892
0.30828	812	19015	18788.3	1.644	-0.059675
0.310849	733	18859	18639.8	1.59629	-0.0583944
0.313418	711	18541	18492.4	0.35716	-0.0231934
0.315987	731	18514	18346.9	1.22839	-0.023013
0.318556	746	18011	18203.8	-1.43645	0.00611495
0.321125	791	18199	18061.2	1.02135	0.0248752
0.323694	720	17821	17919.1	-0.734489	-0.0134156
0.326263	779	17833	17779.3	0.402413	-0.064324
0.328832	750	17706	17643	0.473824	0.0122533
0.331401	800	17593	17509.3	0.631386	-0.00879445
0.33397	757	17468	17376.9	0.68956	-0.0107781
0.336539	812	17370	17246.5	0.937015	-0.0646273
0.339108	794	17260	17118.7	1.07533	-0.0278302
0.341677	811	17224	16993.2	1.75897	-0.0417774
0.344246	826	16974	16869.5	0.801897	-0.0144291
0.346815	780	16735	16748.3	-0.102741	-0.0498666
0.349384	835	16701	16629.2	0.555368	-0.026819
0.351953	801	16527	16512.3	0.114537	0.00283707
0.354522	767	16293	16397	-0.814475	-0.0438499
0.357091	801	16448	16282.8	1.28802	0.0039571
0.35966	830	16325	16170.7	1.20733	-0.00486755
0.362229	781	16016	16059.6	-0.344405	-0.026524
0.364798	808	16284	15948.7	2.62732	0.00532662
0.367367	802	15821	15840.2	-0.152865	-0.0398739
0.369936	884	15914	15734	1.42724	-0.0577962
0.372505	916	15935	15628.5	2.4284	-0.0129383
0.375074	907	15558	15524.1	0.271755	-0.0541225
0.377643	903	15691	15422.2	2.14557	-0.0188018
0.380212	873	15362	15324.4	0.303384	-0.0197152
0.382781	839	15419	15230	1.5223	-0.0435185
0.38535	875	15314	15137	1.43018	-0.0504903
0.387919	881	15139	15044.7	0.766753	0.00403695
0.390488	960	15201	14952	2.01946	-0.02809
0.393057	904	15043	14859.4	1.49668	-0.0463395
0.395626	936	15065	14768.4	2.41637	-0.0731069
0.398195	921	14572	14680.3	-0.89735	-0.0173438
0.400764	955	14603	14595	0.065838	-0.0297843
0.403333	974	14559	14510.8	0.399153	-0.0469191
0.405902	935	14454	14427.4	0.220851	0.00851732
0.408471	990	14446	14345.5	0.836491	-0.0110484
0.41104	989	14375	14265.5	0.913171	-0.0289699
0.413609	986	14363	14187	1.46815	-0.0490657
0.416178	993	14159	14109.3	0.417563	0.0162941
0.418747	991	14173	14033.5	1.17211	-0.033052
0.421316	977	14189	13959.3	1.92849	-0.0566535
0.423885	962	13937	13886	0.432333	-0.0408712
0.426454	1020	13906	13813.6	0.783246	-0.0309204
0.429023	940	13906	13742.1	1.39022	-0.0587341
0.431592	946	13897	13670.6	1.9207	-0.0752809
0.434161	955	13512	13600.1	-0.757854	-0.0524409
0.43673	974	13412	13531	-1.02712	0.00387747
0.439299	953	13496	13461.3	0.299057	-0.0575588
0.441868	908	13410	13391.3	0.161072	-0.0598021
0.444437	860	13388	13322.9	0.562922	-0.0412329
0.447006	870	13314	13255.8	0.504606	-0.037447
0.449575	894	13162	13188.8	-0.233275	-0.0553693
0.452144	782	13280	13120.3	1.38564	-0.0270644
0.454713	803	13093	13050.6	0.370186	0.00259598
0.457282	761	12995	12981.8	0.115384	-0.0646553
0.459851	691	13034	12913.5	1.05589	-0.0542179
0.46242	664	12725	12843.4	-1.04946	-0.0440291
0.464989	663	12612	12772.7	-1.43094	-0.0225471
0.467558	595	12661	12701.3	-0.357867	-0.0345696
0.470127	568	12753	12627.8	1.10885	-0.0851521
0.472696	532	12512	12553.5	-0.370878	-0.0434245
0.475265	484	12603	12479	1.10442	-0.0372115
0.477834	422	12180	12403.3	-2.02372	-0.0748096
0.480403	441	12310	12326.5	-0.149067	-0.0649293
0.482972	387	12292	12248.9	0.388892	-0.00220579
0.485541	339	12065	12169.6	-0.95223	-0.0646531
0.48811	324	12319	12089.2	2.07067	0.00572676
0.490679	319	11873	12008.9	-1.24754	-0.0545211
0.493248	279	11815	11928	-1.04002	-0.0635884
0.495817	272	11781	11845.9	-0.597848	-0.0328085
0.498386	248	11621	11763.7	-1.32377	-0.024579
0.500955	218	11802	11681.8	1.10602	-0.00941024
0.503524	192	11455	11599.9	-1.35358	-0.0179795
0.506093	201	11470	11518	-0.44806	-0.0574296
0.508662	169	11287	11436.1	-1.40367	-0.0372699
0.511231	174	11323	11353.8	-0.289648	0.000835889
0.5138	128	11300	11271.6	0.267435	-0.015863
0.516369	117	11202	11189.9	0.114182	-0.0251501
0.518938	140	11137	11108.7	0.267812	-0.0127131
0.521507	141	11070	11027.8	0.4012	-0.0366915
0.524076	135	10942	10946.5	-0.0428047	-0.00387555
0.526645	120	10744	10865.5	-1.17175	-0.0998757
0.529214	128	10737	10786	-0.473091	-0.00515571
0.531783	104	10536	10708	-1.67569	0.00300189
0.534352	121	10560	10630.7	-0.687554	-0.0180766
0.536921	115	10750	10553.9	1.89138	-0.0477699
0.53949	132	10406	10477.8	-0.703756	0.023035
0.542059	114	10366	10402.3	-0.356216	-0.0250539
0.544628	121	10315	10327.7	-0.125048	-0.0278963
0.547197	128	10328	10254.4	0.724388	-0.00378751
0.549766	115	10062	10182.2	-1.1978	-0.0638313
0.552335	116	10084	10110.6	-0.264944	-0.0469648
0.554904	132	9974	10039.9	-0.660332	-0.0642877
0.557473	125	9990	9970.29	0.197198	-0.0327119
0.560042	133	9984	9901.17	0.828925	-0.0481331
0.562611	111	9860	9832.89	0.273021	-0.035759
0.56518	106	9923	9765.79	1.57819	-0.0244023
0.567749	119	9714	9699.67	0.145415	0.00579768
0.570318	135	9621	9634.19	-0.134477	0.0147342
0.572887	110	9648	9568.86	0.805704	-0.0456362
0.575456	112	9555	9503.9	0.52278	-0.074631
0.578025	131	9319	9440.21	-1.25566	0.000854817
0.580594	122	9361	9377.65	-0.172063	-0.0546309
0.583163	110	9552	9315.31	2.42181	-0.019452
0.585732	105	9453	9253.56	2.05127	-0.0620198
0.588301	124	9140	9193.02	-0.554537	0.0044075
0.59087	108	9033	9133.06	-1.05283	0.00592333
0.593439	114	9000	9073.19	-0.771505	-0.0599853
0.596008	114	9086	9013.89	0.756484	0.00436765
0.598577	104	8981	8955.53	0.268779	0.0167239
0.601146	105	8902	8897.72	0.0453554	-0.00827827
0.603715	109	8781	8840.49	-0.634895	-0.0372969
0.606284	97	8567	8783.87	-2.34306	-0.0241477
0.608853	99	8553	8727.58	-1.8877	-0.0499166
0.611422	94	8700	8671.84	0.301888	-0.037419
0.613991	104	8490	8616.7	-1.37509	-0.039198
0.61656	106	8478	8561.91	-0.911324	0.0172578
0.619129	79	8458	8507.5	-0.538245	-0.0275651
0.621698	104	8545	8453.68	0.987917	-0.0463552
0.624267	91	8448	8400.73	0.514307	-0.0774545
0.626836	97	8367	8348.21	0.205473	-0.0314142
0.629405	100	8163	8295.8	-1.46986	-0.0510872
0.631974	84	8350	8244.09	1.15905	-0.0601378
0.634543	73	7911	8193	-3.17059	-0.0198196
0.637112	84	8369	8142.51	2.47582	-0.054326
0.639681	78	8069	8092.56	-0.262243	-0.0560554
0.64225	75	8161	8042.56	1.31103	-0.041079
0.644819	84	7948	7992.65	-0.500886	-0.0615276
0.647388	90	8022	7943.35	0.878142	-0.00352453
0.649957	84	7929	7894.51	0.387324	-0.05309
0.652526	76	7923	7846.1	0.863968	-0.037635
0.655095	57	7682	7798.48	-1.32901	-0.0336958
0.657664	77	7653	7751.63	-1.12748	-0.00787821
0.660233	84	7717	7705.13	0.13509	-0.0498513
0.662802	68	7744	7658.51	0.971452	-0.0494235
0.665371	82	7619	7611.9	0.081398	-0.0161276
0.66794	66	7613	7566.15	0.536988	-0.0606445
0.670509	57	7579	7521.18	0.664163	-0.0393759
0.673078	56	7279	7476.52	-2.31509	-0.0462988
0.675647	78	7432	7432.29	-0.00335304	-0.0382687
0.678216	67	7421	7388.15	0.381311	-0.0397335
0.680785	65	7313	7343.88	-0.361146	-0.0369825
0.683354	76	7091	7300.16	-2.48383	-0.0239707
0.685923	65	7209	7257.38	-0.569801	-0.0442312
0.688492	63	7205	7215.02	-0.118006	-0.0183241
0.691061	56	7140	7172.99	-0.390418	-0.0225992
0.69363	62	7071	7131.54	-0.719903	-0.0150849
0.696199	60	7019	7090.33	-0.851432	-0.0538934
0.698768	53	7169	7049.2	1.41487	-0.0500489
0.701337	66	7019	7008.3	0.12766	-0.0278989
0.703906	49	6853	6967.86	-1.38749	-0.0524737
0.706475	73	6851	6927.74	-0.927159	-0.0698872
0.709044	66	6927	6887.96	0.469064	-0.082855
0.711613	60	6727	6848.58	-1.48241	-0.0594351
0.714182	52	6795	6809.59	-0.176981	-0.0377669
0.716751	47	6774	6771.33	0.0324337	-0.065793
0.71932	43	6786	6733.56	0.636613	-0.0581733
0.721889	43	6742	6695.78	0.56295	-0.0338258
0.724458	58	6655	6657.96	-0.0363256	-0.0470302
0.727027	49	6544	6620.18	-0.941759	-0.0528925
0.729596	59	6491	6582.54	-1.13614	-0.0453782
0.732165	50	6503	6545.37	-0.52547	-0.0481697
0.734734	46	6500	6508.88	-0.110196	-0.0479916
0.737303	50	6562	6472.85	1.10051	-0.0238329
0.739872	56	6442	6437.21	0.0596861	-0.040523
0.742441	49	6326	6401.73	-0.952176	-0.052771
0.74501	41	6224	6366.35	-1.80441	-0.0493473
0.747579	40	6228	6331.43	-1.31066	-0.043271
0.750148	43	6350	6297.01	0.664962	-0.0638853
0.752717	47	6363	6262.7	1.25733	-0.00443452
0.755286	44	6240	6228.35	0.147541	-0.0517732
0.757855	43	6131	6194.16	-0.806692	-0.0462655
0.760424	40	6002	6160.42	-2.04486	-0.0523948
0.762993	40	6128	6127.12	0.01124	-0.0585391
0.765562	44	6022	6094.09	-0.929037	-0.0378836
0.768131	32	6044	6061.25	-0.221935	-0.0218109
0.7707	42	6113	6028.59	1.07955	-0.0317546
0.773269	42	5985	5996.25	-0.145425	-0.0226971
0.775838	47	5938	5964.15	-0.339396	-0.0573466
0.778407	36	5841	5932.17	-1.19291	-0.0686255
0.780976	37	5758	5900.56	-1.87875	-0.0221937
0.783545	41	5771	5869.47	-1.29626	-0.0439301
0.786114	44	5881	5838.68	0.551878	-0.0600249
0.788683	42	5851	5807.91	0.563332	-0.0597377
0.791252	35	5796	5777.3	0.245617	-0.0323717
0.793821	41	5590	5747.13	-2.10157	-0.0534012
0.79639	29	5643	5717.36	-0.989863	-0.0164341
0.798959	50	5719	5687.74	0.413299	-0.0624775
0.801528	38	5700	5658.24	0.553141	-0.00294424
0.804097	34	5623	5628.86	-0.0782105	-0.0315948
0.806666	36	5568	5599.75	-0.425534	-0.0243069
0.809235	33	5530	5571.18	-0.553824	0.00660249
0.811804	38	5592	5542.79	0.658033	0.00626777
0.814373	32	5535	5514.36	0.277384	0.00166389
0.816942	21	5340	5486.12	-1.99954	0.0292245
0.819511	25	5500	5458.13	0.564623	-0.023458
0.82208	35	5469	5430.43	0.521594	0.0346125
0.824649	25	5350	5402.73	-0.720909	0.0172938
0.827218	34	5450	5374.88	1.0176	0.0187821
0.829787	26	5364	5347.33	0.227556	-0.0161512
0.832356	31	5427	5320.25	1.44905	0.0316629
0.834925	27	5416	5293.39	1.66606	-0.00287494
0.837494	39	5232	5266.75	-0.480467	0.00186743
0.840063	29	5291	5240.31	0.696858	-0.000147732
0.842632	31	5216	5214.04	0.0271854	-0.00280829
0.845201	28	5243	5188.1	0.75823	-0.0535606
0.84777	22	5091	5162.54	-1.00265	-0.021546
0.850339	22	5007	5137.12	-1.83886	0.0027761
0.852908	23	5076	5111.78	-0.502187	-0.00552911
0.855477	26	5051	5086.51	-0.499711	-0.0254753
0.858046	15	4986	5061.23	-1.06542	-0.0494662
0.860615	18	5113	5036.06	1.07596	0.00245535
0.863184	17	4996	5011.19	-0.214904	0.00221603
0.865753	22	4921	4986.49	-0.933632	-0.00178649
0.868322	17	4929	4961.76	-0.46668	0.0126749
0.870891	17	4903	4937.13	-0.487386	0.0212403
0.87346	23	4843	4912.78	-1.00268	-0.00837407
0.876029	19	4901	4888.7	0.175652	-0.02736
0.878598	25	4806	4864.75	-0.847397	0.000225837
0.881167	14	4785	4840.98	-0.809253	-0.0202536
0.883736	19	4826	4817.52	0.122082	-0.0446633
0.886305	17	4835	4794.32	0.585074	0.00575178
0.888874	13	4716	4771.27	-0.804877	0.0296805
0.891443	19	4708	4748.24	-0.586529	0.0153438
0.894012	19	4623	4725.35	-1.50534	-0.0119421
0.896581	13	4588	4702.6	-1.69189	0.021083
0.89915	23	4750	4679.95	1.0164	0.00477272
0.901719	19	4646	4657.6	-0.170192	0.03224
0.904288	13	4524	4635.43	-1.65672	0.0179694
0.906857	20	4645	4613.39	0.463856	-0.00209914
0.909426	14	4648	4591.67	0.826221	-0.0212908
0.911995	13	4530	4570.08	-0.595526	-0.034578
0.914564	15	4489	4548.51	-0.888249	-0.0407142
0.917133	9	4611	4527.15	1.23488	-0.0134861
0.919702	18	4456	4505.86	-0.747001	0.00661541
0.922271	14	4334	4484.66	-2.28848	0.0198689
0.92484	7	4548	4463.57	1.25202	0.00626308
0.927409	13	4406	4442.61	-0.551472	0.0262527
0.929978	11	4406	4421.94	-0.240177	-0.00692704
0.932547	10	4249	4401.37	-2.33753	0.00886752
0.935116	15	4548	4380.76	2.47986	0.0188452
0.937685	17	4429	4360.35	1.03158	0.0326058
0.940254	5	4305	4340.1	-0.535028	-0.00223241
0.942823	16	4337	4320.01	0.257991	-0.0178007
0.945392	14	4241	4300.24	-0.909712	-0.00599765
0.947961	15	4260	4280.6	-0.315627	0.00735307
0.95053	18	4278	4260.92	0.261212	0.0232525
0.953099	14	4154	4241.48	-1.35725	-0.0144172
0.955668	13	4173	4222.3	-0.763207	0.0314356
0.958237	12	4224	4203.31	0.318337	0.0202836
0.960806	12	4135	4184.51	-0.769986	0.0182394
0.963375	10	4295	4165.77	1.97186	0.0100444
0.965944	11	4128	4147.06	-0.296619	0.0233902
0.968513	18	4056	4128.44	-1.13737	-0.0131047
0.971082	10	4125	4109.91	0.235017	-0.00229755
0.973651	11	4058	4091.45	-0.525089	-0.0155469
0.97622	9	4095	4073.22	0.340335	-0.00493988
0.978789	11	4120	4055.25	1.00875	-0.0161045
0.981358	14	3916	4037.3	-1.93844	-0.00541657
0.983927	7	3861	4019.36	-2.54851	0.0242763
0.986496	12	4013	4001.51	0.181382	0.0189684
0.989065	12	3938	3983.87	-0.730907	-0.0283539
0.991634	11	3894	3966.38	-1.15987	-0.0179753
0.994203	7	4028	3948.92	1.24609	0.00315157
0.996772	7	3836	3931.61	-1.54373	-0.0241069
0.999341	10	3821	3914.5	-1.51268	0.0140545
1.00191	18	3778	3897.44	-1.94328	-0.00487925
1.00448	15	3859	3880.36	-0.343875	0.0599922
1.00705	11	3779	3863.35	-1.37216	0.0495621
1.00962	7	3877	3846.65	0.487477	-0.00272383
1.01219	10	3773	3830.32	-0.933108	0.0174042
1.01476	10	3739	3814.1	-1.22816	0.032894
1.01732	11	3791	3797.77	-0.109982	0.0245561
1.01989	8	3732	3781.4	-0.80872	0.0544528
1.02246	13	3777	3765.17	0.192493	0.0101428
1.02503	7	3720	3749.11	-0.477319	0.0196018
1.0276	9	3706	3733.15	-0.446008	-0.0269065
1.03017	6	3613	3717.3	-1.73516	0.0151201
1.03274	10	3571	3701.58	-2.18508	0.0211551
1.03531	9	3641	3685.89	-0.743993	0.0191766
1.03788	8	3744	3670.24	1.20551	0.0158576
1.04045	4	3583	3654.68	-1.19746	0.0101258
1.04301	4	3665	3639.29	0.424763	0.0317394
1.04558	5	3604	3624.03	-0.333624	0.0393511
1.04815	4	3632	3608.78	0.385222	-0.0243644
1.05072	9	3580	3593.51	-0.225734	0.0365225
1.05329	7	3520	3578.28	-0.98233	0.0929948
1.05586	3	3489	3563.17	-1.25563	0.0330798
1.05843	9	3490	3548.21	-0.985279	0.0245918
1.061	10	3426	3533.46	-1.83597	-0.00264363
1.06357	7	3445	3518.78	-1.25703	0.026651
1.06614	9	3499	3504.11	-0.0864343	-0.00147039
1.0687	6	3364	3489.67	-2.16671	0.00910176
1.07127	7	3416	3475.41	-1.01642	0.011096
1.07384	7	3438	3461.19	-0.395575	0.00902998
1.07641	10	3416	3447.05	-0.53118	0.0259356
1.07898	4	3414	3432.94	-0.324176	0.00855538
1.08155	6	3398	3418.9	-0.358599	0.0165905
1.08412	7	3476	3405.02	1.20394	0.0207957
1.08669	4	3305	3391.24	-1.50006	0.0576324
1.08926	10	3305	3377.44	-1.26002	0.0197924
1.09183	4	3307	3363.71	-0.98608	0.0409138
1.09439	15	3264	3350.08	-1.50663	0.0182925
1.09696	3	3419	3336.54	1.41019	0.0370222
1.09953	3	3199	3323.13	-2.19473	0.0504225
1.1021	8	3283	3309.88	-0.469137	0.0265297
1.10467	4	3282	3296.8	-0.258316	0.0421195
1.10724	6	3243	3283.61	-0.713125	0.0794938
1.10981	9	3209	3270.38	-1.08353	-0.00296362
1.11238	4	3205	3257.32	-0.924261	0.0519356
1.11495	6	3212	3244.33	-0.570538	0.0407368
1.11752	5	3186	3231.47	-0.805528	0.0347407
1.12008	5	3205	3218.74	-0.242663	-0.00668526
1.12265	4	3187	3206.01	-0.33682	0.0365514
1.12522	6	3273	3193.34	1.39246	0.00611566
1.12779	3	3114	3180.74	-1.19601	0.0263583
1.13036	5	3122	3168.19	-0.826738	0.109831
1.13293	13	3117	3155.72	-0.693598	0.0123632
1.1355	6	3206	3143.33	1.10675	0.0841113
1.13807	7	3037	3130.97	-1.70521	-0.00164448
1.14064	5	3032	3118.8	-1.57643	0.0327956
1.14321	4	3267	3106.89	2.80117	0.02531
1.14577	4	3062	3094.99	-0.596196	0.0606343
1.14834	8	3055	3083.06	-0.507597	-0.0117471
1.15091	3	2990	3071.13	-1.48377	0.0383484
1.15348	4	3100	3059.21	0.732523	0.0389589
1.15605	2	3002	3047.41	-0.828769	0.0633612
1.15862	5	2948	3035.73	-1.61583	0.0453301
1.16119	3	3011	3024.06	-0.238011	0.0347548
1.16376	5	3007	3012.38	-0.0980995	0.0307552
1.16633	6	2896	3000.76	-1.94676	0.0278821
1.1689	5	2877	2989.25	-2.09272	0.088945
1.17146	6	2863	2977.81	-2.14577	0.0563938
1.17403	4	2997	2966.49	0.557335	0.0348349
1.1766	3	2946	2955.28	-0.170935	0.0115772
1.17917	1	2951	2944.14	0.12636	0.0130988
1.18174	5	2934	2933.05	0.0175241	0.00324865
1.18431	6	2897	2921.98	-0.464102	0.0385697
1.18688	4	2819	2910.88	-1.73051	0.0586897
1.18945	4	2934	2899.82	0.631098	0.0756497
1.19202	7	2949	2888.92	1.10639	0.030775
1.19459	2	2912	2878.16	0.627189	-0.00764511
1.19715	1	2808	2867.41	-1.12109	0.00617677
1.19972	5	2830	2856.73	-0.502533	0.0399445
1.20229	2	2843	2846.15	-0.059126	-0.00282846
1.20486	6	2888	2835.51	0.976656	0.00501966
1.20743	7	2868	2824.88	0.805161	0.0267626
1.21	6	2841	2814.37	0.4997	0.0203327
1.21257	4	2882	2803.93	1.45419	0.0275863
1.21514	2	2800	2793.64	0.120116	0.0175478
1.21771	3	2827	2783.5	0.818165	0.0211648
1.22028	4	2763	2773.38	-0.197438	0.0662575
1.22284	1	2795	2763.21	0.601257	0.0801556
1.22541	3	2737	2753.02	-0.306261	0.0294418
1.22798	4	2770	2742.9	0.514821	0.0128321
1.23055	5	2816	2732.85	1.56688	0.0817863
1.23312	2	2748	2722.81	0.480598	0.0383935
1.23569	4	2769	2712.84	1.06726	0.0337632
1.23826	3	2826	2703.01	2.31363	0.0667675
1.24083	3	2820	2693.24	2.38706	0.00429948
1.2434	8	2828	2683.48	2.71766	-0.00857658
1.24597	7	2697	2673.77	0.447338	0.0138709
1.24853	7	2690	2664.1	0.499275	0.0395979
1.2511	8	2699	2654.54	0.855805	0.0261586
1.25367	5	2722	2645.16	1.4728	0.0250209
1.25624	3	2600	2635.88	-0.703653	0.00551791
1.25881	6	2717	2626.65	1.73335	0.0452335
1.26138	5	2637	2617.46	0.380438	-0.0121013
1.26395	4	2584	2608.22	-0.476543	0.0013411
1.26652	3	2715	2598.96	2.22696	-0.019033
1.26909	3	2579	2589.8	-0.212595	0.0596735
1.27166	3	2662	2580.69	1.57594	0.000813764
1.27422	4	2582	2571.58	0.205125	-0.0289256
1.27679	5	2525	2562.47	-0.745637	0.011476
1.27936	6	2576	2553.39	0.445477	0.0351593
1.28193	2	2545	2544.37	0.0124471	-0.00977207
1.2845	5	2401	2535.44	-2.74373	0.0336783
1.28707	5	2578	2526.63	1.01178	0.00928634
1.28964	2	2517	2517.85	-0.0169882	-0.00413944
1.29221	1	2555	2509.06	0.908919	0.0178584
1.29478	5	2499	2500.34	-0.0267632	0.0121518
1.29735	3	2486	2491.68	-0.113913	-0.0159819
1.29991	3	2556	2482.96	1.44469	0.0261185
1.30248	3	2467	2474.26	-0.146203	0.0281307
1.30505	3	2491	2465.69	0.507174	0.00910355
1.30762	4	2492	2457.16	0.697822	-0.00310988
1.31019	5	2561	2448.66	2.21994	0.0100119
1.31276	2	2420	2440.19	-0.410439	-0.0149079
1.31533	1	2481	2431.78	0.988171	-0.00294306
1.3179	4	2497	2423.46	1.47168	0.0262181
1.32047	3	2456	2415.2	0.823347	-0.00729589
1.32304	2	2444	2406.89	0.750726	0.00145137
1.3256	2	2496	2398.58	1.94998	0.0318525
1.32817	1	2382	2390.38	-0.171644	-0.0284187
1.33074	3	2415	2382.23	0.666899	0.0117456
1.33331	1	2324	2374.08	-1.03877	-0.001349
1.33588	4	2376	2365.94	0.206435	0.0108131
1.33845	3	2348	2357.84	-0.203047	0.0500085
1.34102	2	2338	2349.8	-0.24397	0.0315672
1.34359	4	2425	2341.81	1.68939	0.00281691
1.34616	2	2318	2333.91	-0.330373	-0.021921
1.34873	2	2311	2326.05	-0.313032	0.0307982
1.35129	6	2406	2318.21	1.78971	0.00316121
1.35386	4	2337	2310.44	0.549495	0.033472
1.35643	3	2296	2302.66	-0.139066	0.0255686
1.359	3	2319	2294.95	0.499445	-0.0141468
1.36157	4	2266	2287.37	-0.448897	0.00539081
1.36414	3	2263	2279.82	-0.353578	0.0126451
1.36671	4	2269	2272.25	-0.0681312	-0.00516097
1.36928	5	2275	2264.7	0.215856	0.0249612
1.37185	3	2282	2257.22	0.518815	0.0782164
1.37442	2	2284	2249.76	0.716419	0.000286124
1.37698	2	2275	2242.37	0.684047	-0.0321241
1.37955	6	2216	2235.04	-0.404571	0.0199287
1.38212	6	2251	2227.7	0.49113	0.0357225
1.38469	2	2291	2220.32	1.47672	0.0298515
1.38726	3	2249	2213	0.759028	0.0111965
1.38983	4	2192	2205.85	-0.295876	-0.0168833
1.3924	2	2202	2198.75	0.0692171	-0.00780337
1.39497	4	2217	2191.58	0.539914	0.0079003
1.39754	5	2242	2184.42	1.21609	0.0289541
1.40011	0	2156	2177.31	-0.458966	-0.0145051
1.40267	2	2194	2170.22	0.507721	0.0468863
1.40524	5	2176	2163.21	0.274195	0.0407257
1.40781	2	2149	2156.23	-0.156041	0.0146526
1.41038	4	2200	2149.18	1.08351	0.0270954
1.41295	4	2176	2142.18	0.725054	0.00634072
1.41552	1	2126	2135.29	-0.201529	0.0264613
1.41809	4	2216	2128.43	1.86035	0.0308008
1.42066	3	2177	2121.61	1.18717	0.0184605
1.42323	1	2224	2114.81	2.31525	6.32845e-05
1.4258	4	2201	2108	1.98227	0.039499
1.42836	1	2152	2101.25	1.09389	-0.0222595
1.43093	5	2164	2094.53	1.49338	0.0139373
1.4335	4	2157	2087.8	1.4899	0.00714872
1.43607	2	2084	2081.12	0.0630155	0.0378003
1.43864	2	2142	2074.48	1.45882	0.0557389
1.44121	3	2081	2067.94	0.286335	-0.0143281
1.44378	1	2154	2061.43	1.99447	-0.00213551
1.44635	1	2121	2054.89	1.43557	-0.0165928
1.44892	2	2078	2048.35	0.650414	0.0278287
1.45149	7	2069	2041.85	0.596817	-0.0209595
1.45405	3	2120	2035.34	1.83865	0.0134386
1.45662	3	2140	2028.83	2.40309	0.0257854
1.45919	0	2085	2022.45	1.36986	0.0218974
1.46176	4	2102	2016.21	1.87111	0.0485559
1.46433	2	2105	2009.98	2.07111	0.0195336
1.4669	0	2064	2003.66	1.32814	0.023328
1.46947	3	2105	1997.33	2.34666	0.0604863
1.47204	0	2079	1991.09	1.92805	0.00587142
1.47461	2	2060	1984.85	1.65577	0.0212375
1.47718	5	2024	1978.59	1.00934	-0.0204469
1.47974	5	2062	1972.38	1.97363	0.00182829
1.48231	2	2014	1966.17	1.0657	-0.0318507
1.48488	2	1980	1960.04	0.448465	0.0290336
1.48745	2	1981	1954.07	0.605061	0.00981108
1.49002	2	1997	1948.14	1.09345	0.0387175
1.49259	5	1969	1942.14	0.605303	0.0321856
1.49516	2	1968	1936.12	0.718576	-0.0103099
1.49773	2	2006	1930.12	1.69408	0.026115
1.5003	2	1993	1924.2	1.54119	-0.0055534
1.50287	0	1929	1918.35	0.242501	0.0182455
1.50543	0	1890	1912.49	-0.517296	0.031137
1.508	4	1845	1906.61	-1.43439	0.0625808
1.51057	2	1946	1900.74	1.02605	-0.0661143
1.51314	1	1854	1894.82	-0.948117	0.00453357
1.51571	3	1858	1888.96	-0.718202	0.0110608
1.51828	3	1905	1883.22	0.499115	-0.00708251
1.52085	2	1912	1877.49	0.789214	0.0558432
1.52342	4	1882	1871.75	0.236177	0.0221648
1.52599	1	1982	1866.09	2.60364	-0.0022269
1.52856	0	1835	1860.46	-0.594392	0.0323704
1.53112	3	1899	1854.86	1.01285	-0.0503939
1.53369	2	1899	1849.3	1.14055	0.0422712
1.53626	1	1887	1843.68	0.997175	-0.028835
1.53883	3	1882	1838.05	1.013	-0.0304248
1.5414	1	1849	1832.51	0.38344	-0.0228184
1.54397	1	1881	1827	1.24509	0.00405773
1.54654	3	1862	1821.49	0.938683	-0.0276097
1.54911	2	1812	1816.03	-0.0947654	0.0545399
1.55168	7	1830	1810.57	0.454276	0.0385401
1.55425	3	1843	1805.12	0.882426	0.0255764
1.55681	1	1820	1799.73	0.475174	0.00162271
1.55938	1	1806	1794.43	0.27219	-0.0260137
1.56195	2	1769	1789.25	-0.481426	0.0228464
1.56452	3	1816	1784.02	0.750336	-0.0171346
1.56709	3	1834	1778.7	1.29134	-0.0575519
1.56966	4	1803	1773.37	0.69781	-0.0451185
1.57223	1	1770	1768.11	0.0450111	-0.0158194
1.5748	3	1759	1762.91	-0.0932516	-0.0476338
1.57737	4	1688	1757.77	-1.69824	-0.0174953
1.57994	4	1786	1752.65	0.789228	-0.0575551
1.5825	2	1847	1747.49	2.31542	0.0052536
1.58507	4	1685	1742.38	-1.39782	-0.00578359
1.58764	1	1755	1737.35	0.421225	0.0133786
1.59021	0	1745	1732.34	0.303078	-0.0147768
1.59278	1	1760	1727.32	0.779053	-0.00354905
1.59535	1	1754	1722.31	0.756699	0.0192119
1.59792	1	1687	1717.25	-0.736554	-0.024764
1.60049	4	1713	1712.15	0.020451	0.00748805
1.60306	4	1738	1707.09	0.741429	-0.00547161
1.60563	0	1721	1702.06	0.456526	-0.0272996
1.60819	2	1720	1697.09	0.552398	0.0015711
1.61076	2	1716	1692.24	0.573616	0.00251033
1.61333	4	1679	1687.4	-0.205108	-0.034762
1.6159	1	1830	1682.5	3.44807	-0.0114838
1.61847	2	1670	1677.6	-0.185957	-0.00855221
1.62104	1	1690	1672.78	0.41879	0.0119627
1.62361	1	1780	1668.01	2.65437	0.0622207
1.62618	0	1696	1663.22	0.796026	-0.0513922
1.62875	3	1718	1658.41	1.43759	0.0167519
1.63132	4	1634	1653.62	-0.485334	0.00815967
1.63388	3	1583	1648.81	-1.65408	0.00662753
1.63645	1	1682	1644.03	0.925878	0.0015239
1.63902	1	1681	1639.35	1.01582	-0.0344567
1.64159	2	1635	1634.77	0.00579934	0.0145169
1.64416	3	1739	1630.16	2.60993	0.00768486
1.64673	3	1650	1625.5	0.603145	0.0306247
1.6493	2	1552	1620.83	-1.74725	-0.0640068
1.65187	2	1689	1616.23	1.77071	0.0231989
1.65444	1	1630	1611.69	0.453516	-0.00164279
1.65701	2	1650	1607.18	1.05427	-0.00146601
1.65957	3	1589	1602.65	-0.342482	0.0306624
1.66214	3	1617	1598.12	0.469585	-0.0339493
1.66471	3	1634	1593.58	0.999915	-0.00522622
1.66728	2	1525	1589.09	-1.64114	-0.0575669
1.66985	1	1633	1584.66	1.19622	-0.0262548
1.67242	0	1589	1580.27	0.219025	-0.0325223
1.67499	4	1633	1575.89	1.41334	0.0145023
1.67756	3	1547	1571.48	-0.622429	-0.0194607
1.68013	5	1545	1567.03	-0.56044	-0.0302733
1.6827	2	1609	1562.6	1.1568	-0.0128161
1.68526	1	1485	1558.27	-1.90139	-0.0273014
1.68783	1	1533	1554.03	-0.537055	-0.0112803
1.6904	0	1587	1549.81	0.933524	-0.0272613
1.69297	3	1493	1545.54	-1.35981	-0.008678
1.69554	1	1488	1541.21	-1.37953	0.00700793
1.69811	2	1472	1536.87	-1.69081	-0.0193281
1.70068	2	1435	1532.56	-2.57528	-0.00838816
1.70325	0	1544	1528.31	0.399407	0.0221904
1.70582	1	1530	1524.08	0.151446	-0.0262741
1.70839	4	1548	1519.87	0.715057	-0.0263457
1.71095	3	1509	1515.66	-0.171545	-0.0165065
1.71352	2	1532	1511.43	0.52565	-0.00228876
1.71609	3	1504	1507.24	-0.083526	-0.0210239
1.71866	4	1473	1503.16	-0.785945	-0.0242858
1.72123	4	1449	1499.11	-1.31644	-0.0607443
1.7238	0	1475	1495.04	-0.521735	0.00122351
1.72637	1	1476	1491	-0.390527	-0.0289217
1.72894	2	1411	1487.04	-2.02427	-0.0174269
1.73151	3	1510	1483.06	0.693395	-0.0123052
1.73408	2	1448	1478.98	-0.814133	-0.0176344
1.73664	1	1480	1474.89	0.132704	-0.041699
1.73921	0	1442	1470.89	-0.760665	-0.0254114
1.74178	4	1499	1466.93	0.828325	-0.0331896
1.74435	1	1499	1462.97	0.930665	-0.0582824
1.74692	2	1431	1458.96	-0.739023	-0.00500014
1.74949	3	1498	1454.97	1.11183	-0.0417962
1.75206	1	1419	1451.06	-0.851098	-0.0165425
1.75463	1	1458	1447.16	0.284017	-0.015045
1.7572	0	1382	1443.26	-1.64796	-0.0346643
1.75977	3	1383	1439.41	-1.5168	-0.019551
1.76233	1	1441	1435.53	0.144167	-0.067417
1.7649	5	1383	1431.61	-1.30719	-0.0309515
1.76747	3	1377	1427.72	-1.3669	-0.0126993
1.77004	0	1424	1423.89	0.00291137	-0.0501349
1.77261	0	1476	1420.11	1.45468	-0.0436203
1.77518	2	1448	1416.42	0.829912	-0.0584896
1.77775	0	1417	1412.71	0.11397	-0.022663
1.78032	4	1345	1408.89	-1.74211	-0.0136211
1.78289	1	1424	1405.06	0.501817	-0.0391345
1.78546	1	1407	1401.28	0.152502	-0.0747361
1.78802	0	1380	1397.54	-0.472126	0.0159623
1.79059	5	1421	1393.86	0.719854	-0.0250795
1.79316	2	1403	1390.18	0.342215	-0.0720568
1.79573	1	1423	1386.44	0.969067	-0.0308432
1.7983	4	1374	1382.76	-0.236197	-0.0302722
1.80087	2	1381	1379.18	0.0490064	-0.0611369
1.80344	1	1342	1375.59	-0.916944	0.0216517
1.80601	0	1441	1371.98	1.81826	-0.0471657
1.80858	1	1454	1368.43	2.24414	-0.00727227
1.81115	1	1413	1364.87	1.28036	-0.0506734
1.81371	3	1359	1361.25	-0.0611368	-0.0772889
1.81628	2	1303	1357.62	-1.51302	-0.0102001
1.81885	1	1320	1354	-0.935873	-0.0442529
1.82142	1	1376	1350.44	0.688918	-0.032814
1.82399	2	1311	1346.95	-0.992941	-0.0336143
1.82656	2	1387	1343.46	1.16899	0.0131272
1.82913	1	1304	1339.94	-0.995309	-0.043232
1.8317	2	1345	1336.43	0.233741	-0.0439299
1.83427	0	1353	1332.96	0.544846	-0.0439288
1.83684	0	1336	1329.51	0.177658	-0.0327013
1.8394	3	1398	1326.05	1.92422	-0.0422639
1.84197	5	1311	1322.6	-0.320498	-0.0665598
1.84454	2	1318	1319.12	-0.0308267	-0.059981
1.84711	4	1269	1315.65	-1.30945	-0.00156315
1.84968	1	1344	1312.3	0.864561	0.00484491
1.85225	2	1181	1309.04	-3.72592	-0.0472528
1.85482	0	1260	1305.77	-1.28936	-0.0289319
1.85739	3	1351	1302.48	1.32018	-0.0562997
1.85996	3	1259	1299.15	-1.13163	-0.0564585
1.86253	4	1233	1295.79	-1.78831	-0.0570453
1.86509	0	1340	1292.44	1.29923	-0.0588131
1.86766	4	1335	1289.15	1.25475	-0.0387219
1.87023	1	1284	1285.95	-0.0543633	-0.007203
1.8728	2	1296	1282.73	0.368642	-0.0287308
1.87537	0	1279	1279.47	-0.013189	-0.0563799
1.87794	3	1295	1276.24	0.521241	-0.00633841
1.88051	2	1219	1273.02	-1.54712	-0.0357996
1.88308	3	1251	1269.76	-0.53027	-0.0341352
1.88565	1	1310	1266.5	1.20186	-0.00971514
1.88822	1	1250	1263.3	-0.376193	-0.0289882
1.89078	1	1230	1260.15	-0.859604	-0.0550084
1.89335	2	1249	1257	-0.226282	-0.0572868
1.89592	3	1240	1253.81	-0.392318	0.0229924
1.89849	1	1245	1250.61	-0.15901	-0.0744382
1.90106	3	1254	1247.43	0.185595	-0.0153457
1.90363	1	1224	1244.3	-0.580312	0.00201761
1.9062	2	1213	1241.21	-0.809909	-0.026893
1.90877	1	1292	1238.11	1.49929	-0.0191845
1.91134	3	1179	1235.02	-1.63158	-0.00529698
1.91391	0	1265	1231.93	0.929687	-0.0266934
1.91647	3	1287	1228.84	1.62123	-0.0323251
1.91904	0	1256	1225.77	0.852971	-0.0448125
1.92161	0	1235	1222.72	0.349539	-0.0350612
1.92418	1	1218	1219.66	-0.0475202	0.00220241
1.92675	2	1166	1216.62	-1.48235	0.00256888
1.92932	3	1132	1213.55	-2.42369	-0.0621652
1.93189	1	1226	1210.45	0.444165	-0.0596549
1.93446	1	1234	1207.4	0.757205	-0.0393056
1.93703	1	1163	1204.43	-1.21477	-0.0360885
1.9396	1	1161	1201.49	-1.18824	0.00170882
1.94216	3	1235	1198.52	1.03819	-0.0116455
1.94473	2	1215	1195.52	0.558808	-0.0322451
1.9473	2	1168	1192.53	-0.717877	-0.0629199
1.94987	1	1158	1189.58	-0.928124	0.00750708
1.95244	2	1107	1186.69	-2.39517	-0.000646575
1.95501	3	1217	1183.81	0.951287	0.0237033
1.95758	2	1170	1180.92	-0.319154	-0.0475223
1.96015	2	1213	1178.01	1.00467	0.0124494
1.96272	1	1167	1175.14	-0.238253	0.03595
1.96529	3	1184	1172.31	0.33965	-0.0188171
1.96785	1	1198	1169.49	0.823837	-0.00987782
1.97042	3	1169	1166.64	0.0691528	-0.0131013
1.97299	2	1212	1163.79	1.3847	0.0345349
1.97556	1	1143	1160.98	-0.531717	-0.00576419
1.97813	0	1153	1158.17	-0.152211	0.00859511
1.9807	2	1153	1155.39	-0.0703284	-0.0286416
1.98327	4	1140	1152.61	-0.373472	0.0185866
1.98584	0	1138	1149.78	-0.349226	0.00992979
1.98841	3	1123	1146.94	-0.714259	-0.0138168
1.99098	2	1132	1144.18	-0.361869	-0.00408244
1.99354	3	1153	1141.46	0.339754	-0.00397261
1.99611	1	1147	1138.71	0.244689	-0.0115241
1.99868	1	1099	1135.98	-1.11557	0.0254979
2.00125	4	1133	1133.29	-0.00874727	3.10925e-05
2.00382	1	1141	1130.61	0.307692	0.0246124
2.00639	0	1150	1127.88	0.652326	-0.063861
2.00896	1	1157	1125.17	0.935792	-0.0233977
2.01153	3	1107	1122.52	-0.4666	-0.00363199
2.0141	3	1103	1119.84	-0.506932	-0.0567347
2.01667	1	1119	1117.09	0.057179	-0.000869695
2.01923	1	1103	1114.38	-0.342789	0.00575067
2.0218	3	1129	1111.77	0.512755	0.0296681
2.02437	1	1132	1109.18	0.678358	-0.0247533
2.02694	0	1076	1106.53	-0.930665	-0.0106678
2.02951	0	1079	1103.88	-0.757529	0.00148486
2.03208	3	1110	1101.29	0.261565	0.0696661
2.03465	1	1135	1098.66	1.0787	0.0262257
2.03722	3	1073	1095.97	-0.701383	0.0457481
2.03979	0	1110	1093.32	0.500557	0.0397125
2.04236	1	1111	1090.74	0.607746	-0.0172733
2.04492	1	1086	1088.19	-0.0664942	0.0523775
2.04749	2	1090	1085.64	0.132093	0.024695
2.05006	3	1059	1083.05	-0.739044	-0.0149868
2.05263	1	1046	1080.45	-1.06518	0.0301644
2.0552	2	1070	1077.88	-0.241026	0.0578992
2.05777	1	1027	1075.37	-1.50946	0.0381084
2.06034	2	1143	1072.89	2.0737	0.103369
2.06291	3	1090	1070.39	0.593992	0.00905719
2.06548	5	1116	1067.88	1.44049	0.0263872
2.06805	2	1130	1065.37	1.92259	0.0392055
2.07061	2	1133	1062.89	2.08277	0.0419845
2.07318	2	1076	1060.5	0.472559	-0.0156531
2.07575	1	1048	1058.15	-0.313588	-0.00804902
2.07832	0	1074	1055.76	0.556722	-0.0510611
2.08089	1	1054	1053.32	0.0209696	-0.0228801
2.08346	1	1006	1050.88	-1.41501	0.00603374
2.08603	2	1002	1048.41	-1.46609	0.00960578
2.0886	2	1056	1045.91	0.310452	0.0110263
2.09117	1	1044	1043.44	0.0174694	0.0175674
2.09374	3	1020	1041	-0.657451	-0.0168893
2.0963	1	991	1038.6	-1.51207	0.0280857
2.09887	1	1018	1036.21	-0.570797	-0.0102223
2.10144	4	1014	1033.83	-0.622738	0.00201883
2.10401	1	999	1031.47	-1.02746	0.00354099
2.10658	2	1019	1029.09	-0.316241	0.031185
2.10915	1	989	1026.73	-1.19981	0.00128672
2.11172	1	1052	1024.43	0.850093	0.0434264
2.11429	1	993	1022.1	-0.923615	-0.0631443
2.11686	2	983	1019.76	-1.17245	0.0091981
2.11943	1	1032	1017.41	0.454223	0.0837503
2.12199	3	1013	1015.05	-0.0643323	-0.0237304
2.12456	3	1036	1012.71	0.723624	0.0494185
2.12713	4	972	1010.39	-1.23143	0.0364966
2.1297	2	1038	1008.09	0.928254	0.0311128
2.13227	1	975	1005.84	-0.987775	0.0115033
2.13484	2	974	1003.65	-0.949968	0.0572293
2.13741	1	993	1001.47	-0.268676	-0.0114898
2.13998	1	1025	999.235	0.80477	0.0596584
2.14255	2	1001	996.962	0.127634	0.0077015
2.14512	3	1001	994.697	0.199205	-0.000268888
2.14768	4	1042	992.426	1.53575	0.0579496
2.15025	1	932	990.156	-1.90497	0.0296589
2.15282	3	999	987.933	0.350131	0.00694945
2.15539	5	981	985.781	-0.152661	-0.00184864
2.15796	1	1022	983.643	1.19984	-0.009691
2.16053	4	1014	981.457	1.02197	-0.0208916
2.1631	3	975	979.319	-0.138314	0.0171609
2.16567	3	924	977.224	-1.75096	0.0112726
2.16824	0	986	975.088	0.347507	0.0056871
2.17081	1	970	972.97	-0.0953639	-0.0272509
2.17337	4	943	970.882	-0.907969	-0.0276319
2.17594	3	948	968.748	-0.673879	0.0301082
2.17851	1	944	966.538	-0.733556	0.00283504
2.18108	3	957	964.354	-0.237719	0.0374378
2.18365	2	971	962.274	0.280037	-0.0287675
2.18622	4	961	960.193	0.0260246	-0.0246609
2.18879	2	919	958.07	-1.28879	0.020982
2.19136	2	924	955.963	-1.05151	0.0489108
2.19393	1	940	953.893	-0.453142	0.0261447
2.1965	0	928	951.85	-0.782906	-0.000610104
2.19906	1	977	949.788	0.870592	0.0307541
2.20163	2	909	947.691	-1.28331	-0.0420092
2.2042	3	901	945.558	-1.48444	0.0698924
2.20677	3	953	943.397	0.311071	0.0586752
2.20934	2	957	941.267	0.508571	0.0156681
2.21191	1	904	939.203	-1.17083	0.0417817
2.21448	3	948	937.194	0.350968	0.0198276
2.21705	1	900	935.198	-1.17325	0
2.21962	1	924	933.162	-0.301413	0
2.22219	3	902	931.114	-0.969405	0
2.22475	0	933	929.092	0.127929	0
2.22732	1	995	927.047	2.15426	0
2.22989	0	900	925.006	-0.833527	0
2.23246	1	855	922.994	-2.32533	0
2.23503	4	906	920.947	-0.496565	0
2.2376	1	933	918.875	0.462446	0
2.24017	0	910	916.802	-0.225482	0
2.24274	1	910	914.792	-0.158865	0
2.24531	0	861	912.861	-1.76743	0
2.24788	4	912	910.884	0.0369635	0
2.25044	2	911	908.848	0.071284	0
2.25301	0	880	906.813	-0.903853	0
2.25558	2	928	904.822	0.760858	0
2.25815	0	873	902.921	-1.01267	0
2.26072	3	895	901.004	-0.200707	0
2.26329	3	875	899.031	-0.812384	0
2.26586	1	897	897.059	-0.00197269	0
2.26843	3	790	895.102	-3.73938	0
2.271	0	873	893.213	-0.684111	0
2.27357	3	882	891.35	-0.31484	0
2.27613	2	886	889.464	-0.116377	0
2.2787	2	854	887.568	-1.14868	0
2.28127	1	850	885.659	-1.22308	0
2.28384	1	890	883.784	0.208359	0
2.28641	1	846	881.936	-1.23549	0
2.28898	1	867	880.066	-0.443758	0
2.29155	2	873	878.173	-0.175083	0
2.29412	3	857	876.27	-0.658251	0
2.29669	2	873	874.371	-0.0464169	0
2.29926	0	836	872.489	-1.26201	0
2.30182	0	870	870.657	-0.02228	0
2.30439	0	864	868.869	-0.165647	0
2.30696	0	847	867.05	-0.68893	0
2.30953	0	867	865.162	0.0624201	0
2.3121	2	868	863.248	0.161288	0
2.31467	3	871	861.341	0.327266	0
2.31724	3	807	859.439	-1.84594	0
2.31981	1	862	857.565	0.151052	0
2.32238	4	891	855.769	1.18029	0
2.32495	2	874	854.044	0.67503	0
2.32751	1	869	852.31	0.566163	0
2.33008	1	823	850.561	-0.960702	0
2.33265	2	837	848.85	-0.409585	0
2.33522	4	827	847.12	-0.699654	0
2.33779	0	794	845.333	-1.82173	0
2.34036	2	831	843.541	-0.435045	0
2.34293	0	844	841.816	0.0751729	0
2.3455	1	835	840.121	-0.177235	0
2.34807	1	835	838.374	-0.116765	0
2.35064	1	838	836.601	0.0483124	0
2.3532	0	825	834.819	-0.341848	0
2.35577	0	823	833.041	-0.350014	0
2.35834	1	795	831.288	-1.287	0
2.36091	2	858	829.53	0.971943	0
2.36348	2	857	827.747	0.999251	0
2.36605	1	838	825.965	0.415756	0
2.36862	2	823	824.229	-0.0428531	0
2.37119	1	801	822.548	-0.761356	0
2.37376	0	818	820.874	-0.100501	0
2.37633	0	783	819.19	-1.29333	0
2.37889	0	771	817.514	-1.67517	0
2.38146	0	808	815.818	-0.275051	0
2.38403	2	839	814.083	0.860224	0
2.3866	1	755	812.338	-2.08673	0
2.38917	2	833	810.595	0.776295	0
2.39174	2	803	808.884	-0.207647	0
2.39431	1	801	807.225	-0.219944	0
2.39688	2	824	805.586	0.641497	0
2.39945	2	769	803.967	-1.26093	0
2.40202	0	788	802.354	-0.511336	0
2.40458	5	777	800.728	-0.851238	0
2.40715	1	810	799.123	0.382169	0
2.40972	3	774	797.506	-0.84489	0
2.41229	1	789	795.9	-0.245641	0
2.41486	1	776	794.363	-0.659179	0
2.41743	1	811	792.819	0.638414	0
2.42	0	752	791.252	-1.43137	0
2.42257	4	793	789.661	0.118588	0
2.42514	1	844	788.044	1.92607	0
2.42771	3	775	786.413	-0.409975	0
2.43027	1	816	784.811	1.09183	0
2.43284	1	846	783.277	2.15646	0
2.43541	1	819	781.751	1.30158	0
2.43798	4	740	780.217	-1.47842	0
2.44055	1	744	778.66	-1.27069	0
2.44312	2	798	777.069	0.74095	0
2.44569	0	747	775.523	-1.04362	0
2.44826	1	796	774.034	0.778547	0
2.45083	0	764	772.526	-0.308451	0
2.4534	2	727	770.978	-1.63104	0
2.45596	1	720	769.404	-1.84118	0
2.45853	0	745	767.818	-0.835991	0
2.4611	0	816	766.25	1.74161	0
2.46367	1	764	764.721	-0.026083	0
2.46624	2	794	763.189	1.09346	0
2.46881	1	721	761.614	-1.51255	0
2.47138	3	749	760.039	-0.403341	0
2.47395	1	764	758.511	0.198572	0
2.47652	5	794	757.019	1.31239	0
2.47909	2	747	755.546	-0.312674	0
2.48165	2	744	754.087	-0.369815	0
2.48422	2	818	752.658	2.28464	0
2.48679	2	769	751.282	0.638935	0
2.48936	2	756	749.884	0.222436	0
2.49193	0	784	748.441	1.26995	0
2.4945	1	699	747.001	-1.81556	0
2.49707	2	763	745.569	0.631052	0
2.49964	2	716	744.116	-1.05073	0
2.50221	1	740	742.618	-0.0962299	0
2.50478	4	725	741.134	-0.599196	0
2.50734	0	763	739.702	0.843443	0
2.50991	0	699	738.274	-1.48548	0
2.51248	1	738	736.864	0.0418072	0
2.51505	0	761	735.484	0.924963	0
2.51762	0	721	734.036	-0.485477	0
2.52019	1	744	732.542	0.42006	0
2.52276	0	674	731.071	-2.19829	0
2.52533	0	707	729.591	-0.849606	0
2.5279	2	701	728.114	-1.02409	0
2.53047	1	711	726.661	-0.587336	0
2.53303	0	685	725.196	-1.53582	0
2.5356	0	710	723.746	-0.515882	0
2.53817	2	719	722.35	-0.124935	0
2.54074	3	715	720.95	-0.222509	0
2.54331	0	726	719.504	0.241075	0
2.54588	3	710	718.068	-0.302796	0
2.54845	2	715	716.713	-0.0640562	0
2.55102	2	722	715.382	0.246291	0
2.55359	1	663	714.02	-1.98144	0
2.55616	3	716	712.688	0.12376	0
2.55872	1	769	711.38	2.07783	0
2.56129	2	702	710.044	-0.303599	0
2.56386	2	724	708.708	0.56832	0
2.56643	1	709	707.393	0.0603565	0
2.569	2	688	706.066	-0.688761	0
2.57157	0	725	704.742	0.752352	0
2.57414	3	702	703.424	-0.0537504	0
2.57671	2	726	702.096	0.887154	0
2.57928	0	713	700.756	0.458547	0
2.58185	4	707	699.414	0.28531	0
2.58441	2	675	698.124	-0.890053	0
2.58698	1	693	696.826	-0.145319	0
2.58955	1	688	695.507	-0.286193	0
2.59212	2	681	694.255	-0.507935	0
2.59469	1	742	693	1.79884	0
2.59726	0	682	691.686	-0.37089	0
2.59983	0	706	690.372	0.588176	0
2.6024	1	733	689.082	1.62216	0
2.60497	1	722	687.771	1.27386	0
2.60754	2	714	686.418	1.03222	0
2.6101	2	710	685.065	0.935787	0
2.61267	0	698	683.744	0.539581	0
2.61524	1	677	682.457	-0.209719	0
2.61781	1	697	681.207	0.598211	0
2.62038	0	651	679.951	-1.13469	0
2.62295	3	691	678.652	0.469741	0
2.62552	3	680	677.355	0.101415	0
2.62809	0	649	676.061	-1.06223	0
2.63066	1	710	674.777	1.32191	0
2.63323	3	680	673.574	0.246413	0
2.63579	4	724	672.386	1.91821	0
2.63836	0	654	671.12	-0.669461	0
2.64093	1	708	669.86	1.43341	0
2.6435	1	707	668.696	1.44057	0
2.64607	2	671	667.549	0.133226	0
2.64864	0	710	666.315	1.63948	0
2.65121	1	664	665.046	-0.0405911	0
2.65378	1	636	663.812	-1.10282	0
2.65635	0	651	662.587	-0.454146	0
2.65892	1	687	661.336	0.979147	0
2.66148	2	661	660.088	0.0354746	0
2.66405	2	630	658.846	-1.14926	0
2.66662	2	638	657.589	-0.775552	0
2.66919	1	636	656.362	-0.807391	0
2.67176	4	659	655.183	0.148687	0
2.67433	2	622	654.026	-1.28412	0
2.6769	0	673	652.854	0.77659	0
2.67947	1	649	651.693	-0.105712	0
2.68204	1	705	650.588	2.04928	0
2.68461	1	616	649.449	-1.3477	0
2.68717	2	637	648.234	-0.445098	0
2.68974	0	628	647.018	-0.758913	0
2.69231	2	665	645.821	0.743728	0
2.69488	3	621	644.644	-0.948808	0
2.69745	1	656	643.473	0.489101	0
2.70002	3	636	642.284	-0.249169	0
2.70259	1	658	641.14	0.657254	0
2.70516	2	613	640.034	-1.09189	0
2.70773	2	665	638.915	1.01153	0
2.7103	0	677	637.8	1.50659	0
2.71286	1	671	636.671	1.32525	0
2.71543	0	645	635.547	0.372192	0
2.718	0	643	634.417	0.338481	0
2.72057	1	614	633.245	-0.776677	0
2.72314	2	633	632.063	0.0372453	0
2.72571	2	649	630.869	0.711698	0
2.72828	1	655	629.674	0.989571	0
2.73085	2	622	628.524	-0.26159	0
2.73342	2	614	627.426	-0.541816	0
2.73599	1	664	626.333	1.46177	0
2.73855	1	624	625.225	-0.0490383	0
2.74112	1	632	624.135	0.31287	0
2.74369	2	613	623.051	-0.405957	0
2.74626	1	631	621.941	0.360636	0
2.74883	0	584	620.815	-1.52344	0
2.7514	0	671	619.707	1.98015	0
2.75397	3	629	618.622	0.41381	0
2.75654	1	662	617.515	1.72897	0
2.75911	0	631	616.36	0.582817	0
2.76168	3	603	615.231	-0.498093	0
2.76424	2	632	614.173	0.709111	0
2.76681	0	623	613.09	0.397025	0
2.76938	0	609	611.986	-0.12101	0
2.77195	1	607	610.949	-0.160279	0
2.77452	1	611	609.91	0.0441027	0
2.77709	2	581	608.797	-1.15322	0
2.77966	0	596	607.667	-0.477879	0
2.78223	1	607	606.567	0.0175817	0
2.7848	2	629	605.503	0.93688	0
2.78737	0	620	604.447	0.624613	0
2.78993	2	653	603.361	1.94252	0
2.7925	0	572	602.291	-1.26654	0
2.79507	1	652	601.242	1.98784	0
2.79764	2	580	600.181	-0.837972	0
2.80021	1	598	599.124	-0.0459747	0
2.80278	0	618	598.053	0.802384	0
2.80535	0	553	596.997	-1.87093	0
2.80792	1	577	595.979	-0.790094	0
2.81049	2	573	594.939	-0.916524	0
2.81306	0	597	593.855	0.128712	0
2.81562	0	576	592.768	-0.698649	0
2.81819	0	573	591.729	-0.782413	0
2.82076	5	632	590.716	1.64217	0
2.82333	0	558	589.664	-1.34044	0
2.8259	1	628	588.572	1.57334	0
2.82847	1	572	587.552	-0.650244	0
2.83104	2	604	586.621	0.70714	0
2.83361	2	610	585.638	0.986403	0
2.83618	0	598	584.604	0.547823	0
2.83875	4	603	583.598	0.790115	0
2.84131	1	600	582.629	0.709179	0
2.84388	0	599	581.647	0.709038	0
2.84645	1	573	580.661	-0.320038	0
2.84902	3	599	579.73	0.787369	0
2.85159	0	566	578.762	-0.536433	0
2.85416	3	547	577.728	-1.31383	0
2.85673	2	564	576.738	-0.53636	0
2.8593	1	630	575.785	2.15999	0
2.86187	2	571	574.815	-0.159673	0
2.86444	2	533	573.879	-1.77066	0
2.867	2	585	572.949	0.498266	0
2.86957	0	557	571.987	-0.635022	0
2.87214	2	560	571.04	-0.466542	0
2.87471	1	601	570.116	1.25979	0
2.87728	0	569	569.167	-0.00698277	0
2.87985	2	577	568.186	0.366928	0
2.88242	0	579	567.225	0.489343	0
2.88499	1	559	566.254	-0.306826	0
2.88756	2	564	565.269	-0.0534389	0
2.89013	1	572	564.304	0.32179	0
2.89269	0	554	563.325	-0.396177	0
2.89526	0	568	562.361	0.236624	0
2.89783	0	603	561.435	1.69268	0
2.9004	0	559	560.487	-0.0628908	0
2.90297	3	579	559.497	0.810529	0
2.90554	0	585	558.493	1.09593	0
2.90811	2	540	557.487	-0.752526	0
2.91068	0	519	556.526	-1.64721	0
2.91325	2	560	555.618	0.185187	0
2.91582	0	518	554.699	-1.61247	0
2.91838	2	545	553.766	-0.375512	0
2.92095	1	574	552.835	0.883391	0
2.92352	3	528	551.907	-1.04041	0
2.92609	2	528	550.979	-1.00001	0
2.92866	1	587	550.064	1.52451	0
2.93123	2	567	549.179	0.748406	0
2.9338	1	570	548.33	0.907671	0
2.93637	2	585	547.47	1.55167	0
2.93894	2	540	546.58	-0.283172	0
2.94151	1	552	545.691	0.268522	0
2.94407	2	539	544.802	-0.249918	0
2.94664	1	543	543.931	-0.0399491	0
2.94921	1	495	543.064	-2.16031	0
2.95178	0	543	542.183	0.0350484	0
2.95435	1	532	541.306	-0.403483	0
2.95692	0	549	540.42	0.366171	0
2.95949	0	519	539.508	-0.900182	0
2.96206	0	559	538.582	0.863601	0
2.96463	0	575	537.661	1.55714	0
2.9672	1	545	536.731	0.354212	0
2.96976	0	536	535.788	0.00914011	0
2.97233	3	573	534.847	1.59385	0
2.9749	0	583	533.924	2.03253	0
2.97747	2	543	533.015	0.428486	0
2.98004	2	556	532.137	1.012	0
2.98261	2	489	531.295	-1.91264	0
2.98518	2	561	530.437	1.29036	0
2.98775	2	486	529.592	-1.97737	0
2.99032	1	509	528.779	-0.876699	0
2.99289	1	500	527.968	-1.25078	0
2.99545	1	538	527.16	0.467334	0
2.99802	3	494	526.342	-1.45512	0
3.00059	3	533	525.495	0.325096	0
3.00316	2	515	524.629	-0.424306	0
3.00573	0	523	523.789	-0.0344873	0
3.0083	1	522	523.011	-0.044271	0
3.01087	1	525	522.26	0.11957	0
3.01344	0	550	521.456	1.21713	0
3.01601	0	491	520.589	-1.33533	0
3.01858	1	504	519.723	-0.700375	0
3.02114	1	525	518.865	0.267743	0
3.02371	1	534	517.98	0.693273	0
3.02628	4	517	517.093	-0.00407749	0
3.02885	2	530	516.238	0.597779	0
3.03142	2	563	515.397	2.00624	0
3.03399	1	505	514.596	-0.427038	0
3.03656	3	495	513.863	-0.847814	0
3.03913	2	475	513.121	-1.7491	0
3.0417	0	479	512.332	-1.52297	0
3.04427	2	496	511.539	-0.697711	0
3.04683	1	557	510.782	1.95831	0
3.0494	1	531	510.002	0.911223	0
3.05197	1	478	509.175	-1.42591	0
3.05454	2	520	508.364	0.51026	0
3.05711	2	480	507.559	-1.25787	0
3.05968	0	538	506.738	1.34781	0
3.06225	2	543	505.931	1.5908	0
3.06482	0	499	505.159	-0.275735	0
3.06739	0	482	504.379	-1.01934	0
3.06996	4	478	503.57	-1.16953	0
3.07252	1	524	502.765	0.927657	0
3.07509	0	524	501.928	0.964233	0
3.07766	0	512	501.114	0.481084	0
3.08023	1	521	500.388	0.903043	0
3.0828	1	484	499.628	-0.710351	0
3.08537	2	490	498.79	-0.39711	0
3.08794	0	490	497.95	-0.35913	0
3.09051	2	484	497.14	-0.597255	0
3.09308	1	475	496.364	-0.980265	0
3.09565	2	501	495.594	0.241533	0
3.09821	0	531	494.807	1.57062	0
3.10078	2	473	494.036	-0.967241	0
3.10335	1	455	493.284	-1.7948	0
3.10592	0	519	492.521	1.16229	0
3.10849	1	513	491.742	0.93857	0
3.11106	2	455	490.982	-1.68685	0
3.11363	4	513	490.212	1.00611	0
3.1162	1	515	489.409	1.12767	0
3.11877	0	502	488.629	0.596791	0
3.12134	0	513	487.925	1.10707	0
3.1239	0	483	487.266	-0.194098	0
3.12647	1	458	486.539	-1.33356	0
3.12904	2	489	485.736	0.147581	0
3.13161	1	500	484.917	0.674549	0
3.13418	0	478	484.11	-0.279456	0
3.13675	1	463	483.35	-0.945731	0
3.13932	0	459	482.628	-1.10287	0
3.14189	1	473	481.882	-0.4084	0
3.14446	0	523	481.106	1.8319	0
3.14703	1	464	480.331	-0.758167	0
3.14959	1	463	479.56	-0.769596	0
3.15216	1	466	478.791	-0.592514	0
3.15473	1	493	478.022	0.674572	0
3.1573	0	431	477.27	-2.22873	0
3.15987	1	475	476.535	-0.0704378	0
3.16244	1	474	475.805	-0.0829075	0
3.16501	0	458	475.063	-0.797294	0
3.16758	1	473	474.305	-0.059998	0
3.17015	1	501	473.564	1.22574	0
3.17272	1	462	472.828	-0.503771	0
3.17528	3	497	472.077	1.11796	0
3.17785	1	493	471.34	0.975508	0
3.18042	1	468	470.618	-0.120996	0
3.18299	1	450	469.924	-0.939237	0
3.18556	1	462	469.267	-0.338114	0
3.18813	0	470	468.585	0.0652723	0
3.1907	0	448	467.871	-0.938838	0
3.19327	1	444	467.161	-1.09916	0
3.19584	1	440	466.441	-1.26051	0
3.19841	2	449	465.691	-0.787705	0
3.20097	0	455	464.94	-0.465979	0
3.20354	0	457	464.218	-0.337649	0
3.20611	1	458	463.531	-0.258444	0
3.20868	0	446	462.852	-0.797963	0
3.21125	0	478	462.13	0.725888	0
3.21382	1	485	461.391	1.07203	0
3.21639	1	429	460.672	-1.52913	0
3.21896	1	452	459.94	-0.373472	0
3.22153	0	441	459.207	-0.86698	0
3.2241	0	423	458.505	-1.72629	0
3.22666	2	462	457.823	0.194332	0
3.22923	0	444	457.132	-0.623198	0
3.2318	1	448	456.408	-0.397256	0
3.23437	0	449	455.698	-0.316104	0
3.23694	0	438	455.023	-0.813408	0
3.23951	0	461	454.338	0.31029	0
3.24208	1	457	453.64	0.157178	0
3.24465	1	433	452.93	-0.957771	0
3.24722	2	433	452.204	-0.922905	0
3.24979	2	422	451.492	-1.43567	0
3.25235	1	448	450.81	-0.132769	0
3.25492	2	464	450.157	0.642625	0
3.25749	1	456	449.537	0.302644	0
3.26006	2	473	448.92	1.1072	0
3.26263	1	427	448.287	-1.03016	0
3.2652	1	450	447.654	0.110578	0
3.26777	0	411	447.022	-1.77684	0
3.27034	1	456	446.393	0.449884	0
3.27291	2	439	445.753	-0.322323	0
3.27548	1	470	445.085	1.14922	0
3.27804	0	441	444.399	-0.161861	0
3.28061	1	428	443.742	-0.760913	0
3.28318	0	446	443.122	0.136258	0
3.28575	2	450	442.478	0.354592	0
3.28832	4	453	441.803	0.526079	0
3.29089	0	436	441.127	-0.245529	0
3.29346	4	463	440.459	1.04759	0
3.29603	1	446	439.866	0.290449	0
3.2986	2	495	439.311	2.50305	0
3.30117	1	439	438.723	0.0132354	0
3.30373	1	454	438.151	0.743835	0
3.3063	2	432	437.568	-0.267887	0
3.30887	0	442	436.956	0.23992	0
3.31144	2	411	436.329	-1.24937	0
3.31401	1	456	435.703	0.950515	0
3.31658	2	407	435.08	-1.39187	0
3.31915	2	391	434.442	-2.19694	0
3.32172	1	399	433.818	-1.74309	0
3.32429	1	433	433.21	-0.0101062	0
3.32686	0	448	432.62	0.726654	0
3.32942	2	432	432.034	-0.001643	0
3.33199	0	391	431.422	-2.04425	0
3.33456	1	452	430.78	0.998099	0
3.33713	0	411	430.137	-0.943973	0
3.3397	1	432	429.514	0.119597	0
3.34227	1	430	428.88	0.0540051	0
3.34484	2	393	428.232	-1.77723	0
3.34741	3	453	427.584	1.19416	0
3.34998	0	409	426.949	-0.887527	0
3.35255	1	424	426.342	-0.113729	0
3.35511	0	448	425.783	1.04964	0
3.35768	1	426	425.234	0.0371109	0
3.36025	0	413	424.627	-0.572123	0
3.36282	2	396	423.988	-1.40646	0
3.36539	1	388	423.351	-1.79466	0
3.36796	0	424	422.714	0.0624646	0
3.37053	1	460	422.091	1.76752	0
3.3731	0	455	421.503	1.57035	0
3.37567	0	402	420.906	-0.942957	0
3.37824	1	428	420.279	0.373191	0
3.3808	2	428	419.655	0.403353	0
3.38337	2	417	419.018	-0.0988132	0
3.38594	0	412	418.376	-0.314131	0
3.38851	0	402	417.777	-0.786905	0
3.39108	0	404	417.23	-0.658219	0
3.39365	1	430	416.677	0.642504	0
3.39622	0	419	416.065	0.143368	0
3.39879	2	427	415.421	0.560355	0
3.40136	0	398	414.792	-0.841682	0
3.40393	0	381	414.179	-1.69979	0
3.40649	1	392	413.582	-1.09006	0
3.40906	0	407	413.007	-0.297746	0
3.41163	1	422	412.404	0.467119	0
3.4142	1	370	411.785	-2.17229	0
3.41677	0	409	411.182	-0.107914	0
3.41934	0	449	410.581	1.81313	0
3.42191	0	404	409.996	-0.298314	0
3.42448	0	397	409.417	-0.623208	0
3.42705	2	397	408.811	-0.592783	0
3.42962	0	456	408.19	2.2389	0
3.43218	0	399	407.567	-0.428896	0
3.43475	1	426	406.974	0.92182	0
3.43732	1	416	406.418	0.469801	0
3.43989	2	448	405.835	1.99212	0
3.44246	1	422	405.232	0.816236	0
3.44503	1	397	404.658	-0.384347	0
3.4476	1	405	404.115	0.0439735	0
3.45017	0	451	403.591	2.23241	0
3.45274	2	400	403.054	-0.152692	0
3.45531	1	420	402.503	0.853759	0
3.45787	1	400	401.937	-0.0968597	0
3.46044	1	398	401.368	-0.168838	0
3.46301	1	429	400.832	1.35997	0
3.46558	0	411	400.299	0.527841	0
3.46815	1	400	399.752	0.0124191	0
3.47072	2	348	399.207	-2.74497	0
3.47329	4	417	398.649	0.898638	0
3.47586	1	366	398.073	-1.67648	0
3.47843	1	451	397.519	2.51832	0
3.481	1	348	397.041	-2.62886	0
3.48356	2	413	396.603	0.806841	0
3.48613	1	423	396.109	1.30749	0
3.4887	0	418	395.564	1.09737	0
3.49127	0	399	395.033	0.198607	0
3.49384	1	402	394.523	0.372921	0
3.49641	1	369	393.989	-1.3009	0
3.49898	1	402	393.41	0.428433	0
3.50155	1	427	392.827	1.65372	0
3.50412	0	425	392.277	1.58732	0
3.50669	1	392	391.744	0.0129259	0
3.50925	0	407	391.215	0.782415	0
3.51182	0	403	390.674	0.613994	0
3.51439	1	400	390.119	0.494066	0
3.51696	2	415	389.566	1.24849	0
3.51953	2	414	389	1.22867	0
3.5221	0	414	388.43	1.25672	0
3.52467	0	402	387.902	0.703168	0
3.52724	1	435	387.425	2.28107	0
3.52981	1	384	386.941	-0.150094	0
3.53238	1	397	386.397	0.532128	0
3.53494	1	406	385.834	1.00083	0
3.53751	0	387	385.301	0.0863886	0
3.54008	0	366	384.785	-0.981932	0
3.54265	1	426	384.274	2.02163	0
3.54522	1	378	383.752	-0.295849	0
3.54779	1	353	383.2	-1.60736	0
3.55036	1	376	382.644	-0.342651	0
3.55293	3	405	382.12	1.13692	0
3.5555	0	376	381.613	-0.28947	0
3.55807	1	396	381.103	0.748578	0
3.56063	0	410	380.624	1.45078	0
3.5632	2	378	380.167	-0.111439	0
3.56577	2	413	379.667	1.6402	0
3.56834	1	365	379.134	-0.7398	0
3.57091	4	393	378.611	0.725843	0
3.57348	1	404	378.134	1.28689	0
3.57605	0	385	377.672	0.373474	0
3.57862	1	424	377.222	2.27172	0
3.58119	4	393	376.812	0.816591	0
3.58376	0	377	376.347	0.0336556	0
3.58632	1	356	375.81	-1.04993	0
3.58889	1	361	375.33	-0.754192	0
3.59146	1	414	374.906	1.92135	0
3.59403	1	348	374.427	-1.41661	0
3.5966	1	358	373.913	-0.841009	0
3.59917	1	403	373.415	1.47374	0
3.60174	1	384	372.919	0.565467	0
3.60431	0	382	372.425	0.489905	0
3.60688	1	358	371.932	-0.736333	0
3.60945	1	342	371.443	-1.59207	0
3.61201	2	357	370.941	-0.73782	0
3.61458	0	369	370.422	-0.0740437	0
3.61715	3	355	369.917	-0.791705	0
3.61972	1	388	369.444	0.942024	0
3.62229	2	367	368.973	-0.102996	0
3.62486	0	324	368.499	-2.47215	0
3.62743	2	347	368.056	-1.13033	0
3.63	0	372	367.618	0.227211	0
3.63257	0	336	367.151	-1.69941	0
3.63514	1	382	366.668	0.784444	0
3.6377	0	358	366.19	-0.432874	0
3.64027	3	345	365.685	-1.11364	0
3.64284	0	388	365.163	1.15938	0
3.64541	1	362	364.654	-0.139489	0
3.64798	0	350	364.175	-0.757675	0
3.65055	2	381	363.733	0.88464	0
3.65312	3	337	363.264	-1.43071	0
3.65569	0	348	362.763	-0.791373	0
3.65826	0	341	362.269	-1.1518	0
3.66083	2	376	361.838	0.730338	0
3.66339	1	399	361.434	1.88065	0
3.66596	2	364	360.954	0.159634	0
3.66853	0	361	360.452	0.0288423	0
3.6711	0	349	359.995	-0.588558	0
3.67367	0	396	359.559	1.83125	0
3.67624	0	379	359.113	1.0215	0
3.67881	0	337	358.626	-1.17805	0
3.68138	2	349	358.108	-0.487547	0
3.68395	1	357	357.592	-0.0313067	0
3.68652	1	379	357.073	1.12629	0
3.68908	0	349	356.583	-0.405904	0
3.69165	0	360	356.141	0.203368	0
3.69422	1	353	355.706	-0.144013	0
3.69679	3	344	355.243	-0.606201	0
3.69936	1	353	354.75	-0.0931171	0
3.70193	0	332	354.248	-1.22104	0
3.7045	0	324	353.805	-1.65585	0
3.70707	4	343	353.417	-0.562476	0
3.70964	2	337	352.991	-0.871078	0
3.71221	1	353	352.495	0.0268771	0
3.71477	0	355	352.034	0.15744	0
3.71734	0	340	351.67	-0.632871	0
3.71991	0	339	351.302	-0.668151	0
3.72248	0	341	350.862	-0.534036	0
3.72505	1	311	350.375	-2.23276	0
3.72762	0	351	349.874	0.0601083	0
3.73019	1	326	349.373	-1.29451	0
3.73276	1	365	348.888	0.843326	0
3.73533	2	365	348.421	0.867759	0
3.7379	0	326	347.955	-1.21595	0
3.74046	0	351	347.501	0.186782	0
3.74303	0	357	347.079	0.525062	0
3.7456	1	370	346.665	1.21313	0
3.74817	1	361	346.209	0.778497	0
3.75074	1	365	345.719	1.00922	0
3.75331	1	324	345.242	-1.18009	0
3.75588	2	335	344.796	-0.535202	0
3.75845	3	349	344.367	0.247984	0
3.76102	1	373	343.937	1.5048	0
3.76359	0	362	343.518	0.971418	0
3.76615	2	356	343.143	0.681424	0
3.76872	1	371	342.792	1.46448	0
3.77129	0	378	342.383	1.83195	0
3.77386	3	352	341.937	0.536362	0
3.77643	1	359	341.524	0.922344	0
3.779	2	363	341.097	1.14959	0
3.78157	0	339	340.665	-0.0904458	0
3.78414	2	343	340.281	0.146838	0
3.78671	1	351	339.901	0.592408	0
3.78928	1	354	339.493	0.771052	0
3.79184	2	337	339.066	-0.112561	0
3.79441	1	385	338.656	2.36191	0
3.79698	3	332	338.247	-0.342826	0
3.79955	1	327	337.836	-0.599232	0
3.80212	1	348	337.439	0.566113	0
3.80469	1	336	337.057	-0.0576728	0
3.80726	0	334	336.695	-0.147456	0
3.80983	0	359	336.306	1.19775	0
3.8124	1	304	335.887	-1.82887	0
3.81497	3	330	335.458	-0.30043	0
3.81753	0	357	334.998	1.16448	0
3.8201	0	343	334.531	0.457268	0
3.82267	1	346	334.125	0.638384	0
3.82524	2	295	333.761	-2.25675	0
3.82781	1	330	333.339	-0.183822	0
3.83038	2	324	332.88	-0.493322	0
3.83295	0	313	332.463	-1.10014	0
3.83552	0	324	332.081	-0.448925	0
3.83809	0	351	331.701	1.03009	0
3.84066	2	316	331.312	-0.861394	0
3.84322	2	325	330.881	-0.326215	0
3.84579	0	318	330.414	-0.696163	0
3.84836	3	324	329.972	-0.331792	0
3.85093	0	314	329.595	-0.88006	0
3.8535	1	296	329.221	-1.93093	0
3.85607	1	330	328.83	0.0643937	0
3.85864	1	348	328.458	1.04755	0
3.86121	0	318	328.058	-0.564024	0
3.86378	2	318	327.64	-0.540599	0
3.86635	0	358	327.241	1.62569	0
3.86891	0	339	326.827	0.661155	0
3.87148	2	355	326.412	1.51728	0
3.87405	0	328	326.018	0.109436	0
3.87662	2	317	325.594	-0.482699	0
3.87919	2	322	325.167	-0.176493	0
3.88176	1	338	324.772	0.719518	0
3.88433	0	305	324.375	-1.10938	0
3.8869	0	328	324.007	0.220475	0
3.88947	1	339	323.662	0.833051	0
3.89204	2	324	323.276	0.0401984	0
3.8946	2	328	322.843	0.284721	0
3.89717	0	323	322.405	0.033122	0
3.89974	0	329	322.009	0.38545	0
3.90231	3	332	321.663	0.56729	0
3.90488	1	302	321.312	-1.11126	0
3.90745	0	307	320.895	-0.793038	0
3.91002	0	341	320.486	1.11091	0
3.91259	1	322	320.144	0.103428	0
3.91516	2	280	319.781	-2.37738	0
3.91773	0	330	319.356	0.585959	0
3.92029	0	332	318.924	0.717655	0
3.92286	3	316	318.539	-0.142808	0
3.92543	0	303	318.177	-0.871896	0
3.928	3	292	317.768	-1.50794	0
3.93057	1	311	317.368	-0.361088	0
3.93314	1	306	317.015	-0.629709	0
3.93571	0	311	316.663	-0.321109	0
3.93828	1	321	316.328	0.260789	0
3.94085	2	291	315.983	-1.46452	0
3.94342	0	335	315.593	1.06032	0
3.94598	2	333	315.183	0.976346	0
3.94855	0	307	314.804	-0.445392	0
3.95112	3	360	314.444	2.40102	0
3.95369	0	292	314.069	-1.2915	0
3.95626	2	344	313.693	1.63407	0
3.95883	0	316	313.33	0.150176	0
3.9614	0	291	312.987	-1.28888	0
3.96397	1	321	312.63	0.467168	0
3.96654	1	315	312.262	0.154276	0
3.96911	0	295	311.865	-0.981911	0
3.97167	3	283	311.449	-1.69114	0
3.97424	1	340	311.066	1.56917	0
3.97681	1	342	310.682	1.69346	0
3.97938	0	279	310.31	-1.87447	0
3.98195	0	317	309.987	0.393906	0
3.98452	1	311	309.655	0.0762559	0
3.98709	0	364	309.281	2.86807	0
3.98966	1	291	308.875	-1.04783	0
3.99223	1	292	308.467	-0.963686	0
3.9948	0	308	308.078	-0.00442028	0
3.99736	1	306	307.688	-0.0964889	0
3.99993	2	275	307.315	-1.94867	0
4.0025	0	295	306.945	-0.695472	0
4.00507	1	319	306.557	0.696688	0
4.00764	1	315	306.198	0.495933	0
4.01021	0	310	305.86	0.235134	0
4.01278	1	285	305.492	-1.21383	0
4.01535	1	306	305.123	0.0501111	0
4.01792	1	311	304.758	0.353974	0
4.02049	2	303	304.375	-0.0790092	0
4.02305	3	294	304.007	-0.583623	0
4.02562	0	311	303.653	0.416595	0
4.02819	6	325	303.31	1.20314	0
4.03076	2	328	303.013	1.37965	0
4.03333	0	344	302.715	2.22596	0
4.0359	3	313	302.421	0.597961	0
4.03847	0	302	302.212	-0.0121767	0
4.04104	2	331	301.95	1.59675	0
4.04361	1	311	301.606	0.532705	0
4.04618	1	298	301.277	-0.189814	0
4.04874	1	322	300.934	1.17397	0
4.05131	0	310	300.592	0.53436	0
4.05388	3	325	300.252	1.37275	0
4.05645	3	299	299.901	-0.0520851	0
4.05902	0	294	299.532	-0.322605	0
4.06159	2	309	299.169	0.559248	0
4.06416	0	323	298.886	1.34173	0
4.06673	1	327	298.612	1.56984	0
4.0693	1	288	298.278	-0.60565	0
4.07187	1	311	297.929	0.741198	0
4.07443	1	291	297.565	-0.384822	0
4.077	0	285	297.2	-0.722637	0
4.07957	0	297	296.851	0.0086203	0
4.08214	2	284	296.507	-0.742164	0
4.08471	1	283	296.152	-0.781813	0
4.08728	0	274	295.765	-1.31486	0
4.08985	2	302	295.388	0.380478	0
4.09242	0	312	295.062	0.958951	0
4.09499	1	283	294.723	-0.696889	0
4.09756	2	309	294.368	0.832371	0
4.10012	1	313	294.03	1.07222	0
4.10269	0	291	293.676	-0.156891	0
4.10526	0	311	293.335	1.00172	0
4.10783	0	328	293.029	1.93097	0
4.1104	0	298	292.699	0.307085	0
4.11297	1	303	292.324	0.613299	0
4.11554	0	291	291.934	-0.0547801	0
4.11811	2	266	291.544	-1.56622	0
4.12068	0	318	291.17	1.50457	0
4.12325	0	311	290.811	1.14483	0
4.12581	2	329	290.467	2.12439	0
4.12838	0	307	290.144	0.962041	0
4.13095	1	286	289.79	-0.22411	0
4.13352	0	268	289.433	-1.30921	0
4.13609	1	288	289.109	-0.0653454	0
4.13866	3	301	288.773	0.704736	0
4.14123	1	262	288.422	-1.63235	0
4.1438	1	315	288.065	1.51762	0
4.14637	0	244	287.75	-2.80078	0
4.14894	2	286	287.486	-0.0878758	0
4.1515	2	313	287.198	1.45841	0
4.15407	0	285	286.862	-0.110281	0
4.15664	0	244	286.519	-2.72199	0
4.15921	1	288	286.224	0.104675	0
4.16178	0	288	285.938	0.121523	0
4.16435	1	270	285.592	-0.948888	0
4.16692	1	280	285.228	-0.312422	0
4.16949	1	291	284.88	0.358741	0
4.17206	3	277	284.533	-0.452608	0
4.17463	1	294	284.2	0.571549	0
4.17719	0	281	283.88	-0.171787	0
4.17976	1	281	283.588	-0.154362	0
4.18233	0	290	283.333	0.391505	0
4.1849	0	303	283.038	1.1468	0
4.18747	0	285	282.695	0.136543	0
4.19004	2	271	282.354	-0.689688	0
4.19261	0	280	282	-0.119548	0
4.19518	1	291	281.629	0.54934	0
4.19775	0	283	281.286	0.101879	0
4.20032	0	315	280.978	1.9169	0
4.20288	2	267	280.659	-0.835902	0
4.20545	1	291	280.326	0.62575	0
4.20802	0	254	279.975	-1.62981	0
4.21059	0	250	279.635	-1.87429	0
4.21316	1	288	279.345	0.509985	0
4.21573	0	283	279.047	0.234967	0
4.2183	1	271	278.703	-0.467894	0
4.22087	0	280	278.355	0.0982777	0
4.22344	3	266	278.025	-0.73732	0
4.22601	0	284	277.697	0.37404	0
4.22857	0	285	277.365	0.452284	0
4.23114	3	309	277.061	1.81696	0
4.23371	1	257	276.795	-1.23476	0
4.23628	1	274	276.482	-0.149958	0
4.23885	1	264	276.161	-0.748466	0
4.24142	0	269	275.904	-0.420953	0
4.24399	1	235	275.637	-2.65088	0
4.24656	1	297	275.34	1.25682	0
4.24913	1	255	275.029	-1.25427	0
4.2517	1	289	274.701	0.841127	0
4.25426	1	285	274.387	0.628673	0
4.25683	1	277	274.09	0.174873	0
4.2594	2	275	273.793	0.0727683	0
4.26197	0	258	273.497	-0.964813	0
4.26454	0	285	273.2	0.699	0
4.26711	1	273	272.918	0.00496291	0
4.26968	1	274	272.643	0.0819901	0
4.27225	0	273	272.323	0.0409592	0
4.27482	1	289	271.984	1.00094	0
4.27739	1	285	271.677	0.789206	0
4.27995	0	268	271.373	-0.206049	0
4.28252	1	269	271.053	-0.125182	0
4.28509	0	249	270.749	-1.37829	0
4.28766	1	260	270.448	-0.647963	0
4.29023	0	265	270.132	-0.315284	0
4.2928	0	282	269.817	0.725479	0
4.29537	0	280	269.503	0.627316	0
4.29794	2	261	269.192	-0.507064	0
4.30051	2	298	268.868	1.68757	0
4.30308	0	257	268.525	-0.718913	0
4.30564	0	299	268.206	1.78084	0
4.30821	0	257	267.952	-0.683138	0
4.31078	0	283	267.706	0.909132	0
4.31335	3	238	267.402	-1.90584	0
4.31592	0	261	267.065	-0.375426	0
4.31849	1	280	266.723	0.793455	0
4.32106	0	250	266.423	-1.0387	0
4.32363	0	274	266.176	0.472675	0
4.3262	1	259	265.903	-0.428902	0
4.32877	0	293	265.599	1.60077	0
4.33133	0	267	265.28	0.105264	0
4.3339	0	274	264.96	0.546134	0
4.33647	1	252	264.658	-0.797409	0
4.33904	0	296	264.345	1.83991	0
4.34161	0	254	264.015	-0.628381	0
4.34418	0	262	263.699	-0.104967	0
4.34675	1	249	263.402	-0.912715	0
4.34932	1	267	263.093	0.239079	0
4.35189	2	264	262.767	0.0758672	0
4.35446	1	269	262.453	0.399163	0
4.35702	0	292	262.168	1.74581	0
4.35959	1	255	261.912	-0.432851	0
4.36216	2	264	261.676	0.143004	0
4.36473	1	259	261.413	-0.14994	0
4.3673	0	264	261.114	0.17765	0
4.36987	1	233	260.841	-1.82391	0
4.37244	1	227	260.604	-2.23038	0
4.37501	1	254	260.341	-0.397858	0
4.37758	2	271	260.044	0.665548	0
4.38015	0	244	259.76	-1.00891	0
4.38271	1	297	259.49	2.17653	0
4.38528	0	269	259.237	0.595233	0
4.38785	0	277	258.989	1.08219	0
4.39042	1	283	258.711	1.44382	0
4.39299	1	285	258.42	1.57449	0
4.39556	0	246	258.113	-0.772285	0
4.39813	2	272	257.803	0.860804	0
4.4007	1	258	257.526	0.0295194	0
4.40327	1	266	257.25	0.536508	0
4.40584	0	273	256.97	0.970157	0
4.4084	2	247	256.722	-0.618613	0
4.41097	0	277	256.479	1.23301	0
4.41354	1	260	256.204	0.235427	0
4.41611	0	242	255.927	-0.895231	0
4.41868	1	248	255.667	-0.486866	0
4.42125	0	243	255.395	-0.79515	0
4.42382	1	244	255.108	-0.711101	0
4.42639	1	258	254.821	0.197932	0
4.42896	1	267	254.535	0.76287	0
4.43153	0	271	254.247	1.01765	0
