# Supplementary material for: Direct energy transfer from photosystem II to photosystem I confers winter sustainability in Scots Pine
Source: Nat Commun. 2020 Dec 15;11:6388. doi: 10.1038/s41467-020-20137-9 (PMC7738668; doi:10.1038/s41467-020-20137-9)
Supplement: Supplementary file 3 — Source Data [file 41467_2020_20137_MOESM3_ESM.zip › Source data file_Bag et al., 2020/Source data file/time resolved fluoresence data/Time resolved decay/Pine_winter_quench/Pine_winter_quench_spillover_13.txt]

Time	IRF	Exp. data	Th. data	Residuals	Aurocorr
0	43205	11697	11886.1	-1.74843	0.0725551
0.002569	45817	13443	13543.2	-0.86401	0.0725972
0.005138	47396	15480	15319.3	1.29193	0.0292906
0.007707	48463	17444	17198.4	1.85957	0.0050358
0.010276	49341	19097	19172.3	-0.545098	-0.00423737
0.012845	49938	21271	21232.4	0.26462	0.00742086
0.015414	50031	23534	23345.3	1.23016	-0.00541343
0.017983	50114	25563	25480.4	0.516597	0.0225778
0.020552	49597	27789	27622.8	0.996994	0.0389026
0.023121	48424	29769	29755.3	0.0794327	-0.0152666
0.02569	46762	32170	31862	1.71701	-0.00938399
0.028259	45030	33885	33930.6	-0.247559	0.0363182
0.030828	43460	35960	35936.5	0.124172	0.0132071
0.033397	40801	37503	37848	-1.7813	0.029398
0.035966	38416	39411	39643.6	-1.17188	0.0151467
0.038535	35403	41251	41323.1	-0.355192	0.00298051
0.041104	32977	42695	42877	-0.880925	-0.0547087
0.043673	30109	44104	44284.2	-0.857978	0.0125196
0.046242	27336	45677	45531.7	0.679732	-0.00390657
0.048811	24445	46354	46617.8	-1.22516	-0.0135874
0.05138	21632	47425	47548.6	-0.567715	0.0464074
0.053949	18529	48070	48323.8	-1.15779	0.00939128
0.056518	16287	48408	48942.1	-2.42764	0.0373618
0.059087	13909	49565	49406	0.714201	0.00244445
0.061656	11846	49629	49713	-0.377236	0.00559949
0.064225	10050	50034	49871.5	0.72651	0.0302215
0.066794	8268	49674	49902.8	-1.02665	0.0588864
0.069363	6906	49856	49820.2	0.160355	0.0112723
0.071932	5676	49900	49636.9	1.17759	0.0256724
0.074501	4758	49557	49365.5	0.860409	0.0491384
0.07707	3813	49689	49016.5	3.01679	-0.00698128
0.079639	3158	48838	48604.7	1.05567	-0.0180584
0.082208	2583	48850	48144.3	3.19274	-0.0280633
0.084777	2145	47893	47645.5	1.13078	0.0184253
0.087346	1845	46722	47115.6	-1.82071	-0.0123495
0.089915	1465	46611	46563.3	0.2209	0.0127762
0.092484	1247	45871	45996.3	-0.584929	0.0500794
0.095053	1101	45753	45421.4	1.55025	0.0323571
0.097622	1007	44752	44842.5	-0.427672	-0.00250405
0.100191	830	44296	44260.6	0.167986	-0.0263855
0.10276	773	43678	43680.1	-0.0101678	-0.00609437
0.105329	645	43128	43105.5	0.108174	0.0143552
0.107898	657	42322	42537.4	-1.04692	0.0330444
0.110467	564	41761	41975.3	-1.04861	-0.00111519
0.113036	555	41194	41419.9	-1.11314	-0.0112258
0.115605	560	40351	40872.6	-2.59658	-0.00376387
0.118174	505	40241	40334.4	-0.465514	0.0171722
0.120743	489	39858	39804.8	0.26645	-0.00908327
0.123312	415	39430	39285	0.730281	0.0124212
0.125881	467	38921	38775.1	0.739614	0.0358023
0.12845	451	38139	38273.9	-0.690752	0.0180899
0.131019	413	37583	37780.4	-1.01805	-0.0130421
0.133588	431	37289	37295	-0.0310916	-0.00572253
0.136157	442	36761	36819.6	-0.305562	-0.0239674
0.138726	444	35830	36353	-2.76302	-0.0161135
0.141295	471	35679	35894.4	-1.14016	-0.0127242
0.143864	477	35597	35444.7	0.807371	-0.0214736
0.146433	423	34895	35004	-0.583694	-0.00627262
0.149002	470	34621	34572.3	0.261687	0.0190434
0.151571	464	34149	34149.7	-0.00378376	0.00977683
0.15414	476	33770	33734.6	0.192713	0.0199255
0.156709	475	33432	33326.4	0.577806	-0.0170662
0.159278	496	33133	32926.2	1.13616	0.0255689
0.161847	520	32071	32534	-2.58513	0.0117522
0.164416	543	32143	32149.1	-0.0339675	0.0341101
0.166985	531	31546	31771.6	-1.27	-0.00523567
0.169554	572	31623	31401.8	1.24416	0.00303381
0.172123	581	31001	31039.9	-0.220947	0.0128006
0.174692	593	30424	30685.2	-1.49763	-0.0201668
0.177261	589	30681	30337.4	1.96185	-0.0329715
0.17983	628	29867	29996.8	-0.751061	0.0215669
0.182399	667	29889	29663.2	1.30616	-0.0273616
0.184968	691	29375	29335.7	0.229133	-0.0061442
0.187537	706	28974	29014.5	-0.237805	0.0499342
0.190106	725	28872	28700.4	1.00993	0.0352272
0.192675	716	28230	28393.7	-0.97418	-0.0160179
0.195244	766	27922	28093.6	-1.02702	0.000956513
0.197813	766	27777	27799.7	-0.136279	0.0254993
0.200382	821	27127	27511.3	-2.33329	0.0508475
0.202951	821	27514	27228.5	1.72145	0.0130698
0.20552	926	26909	26951.6	-0.259643	0.00153394
0.208089	926	26644	26680.8	-0.225394	-0.0158484
0.210658	954	26441	26415.9	0.154526	0.0217687
0.213227	958	25999	26157.6	-0.983418	0.0165873
0.215796	951	26126	25906.5	1.35775	-0.00475139
0.218365	980	25586	25661.4	-0.471137	0.0191975
0.220934	990	25571	25421.1	0.937506	0.0474203
0.223503	1030	25043	25185	-0.897217	0.0271898
0.226072	1017	25052	24952.9	0.6259	0.00804277
0.228641	1091	24428	24725.4	-1.90296	0.00163458
0.23121	1112	24318	24502.8	-1.18522	0.0309434
0.233779	1066	24059	24284.7	-1.45526	0.027438
0.236348	1128	24061	24071.3	-0.0661299	0.024925
0.238917	1045	23940	23863.6	0.493881	0.00645226
0.241486	1039	23674	23659.9	0.091434	0.0143332
0.244055	1073	23659	23459.5	1.29694	0.0262934
0.246624	1104	23272	23262.2	0.0639512	0.0159829
0.249193	1059	23169	23066.2	0.675153	0.0066963
0.251762	1053	22849	22872.5	-0.155298	-0.00479523
0.254331	1092	22569	22683.2	-0.760124	-0.0338703
0.2569	1076	22447	22497.6	-0.33752	0.0348841
0.259469	1015	22117	22313.7	-1.32287	-0.0153708
0.262038	998	22032	22132.6	-0.677763	-0.00426244
0.264607	1006	21853	21955.2	-0.691512	0.00915101
0.267176	1001	21935	21779.8	1.04815	-0.0310169
0.269745	941	21719	21604.7	0.775293	0.010631
0.272314	951	21616	21431.2	1.25663	0.0116163
0.274883	933	21315	21260.5	0.373417	0.00992848
0.277452	921	21353	21091.4	1.79023	0.0125917
0.280021	897	20615	20923.3	-2.14709	-0.00764949
0.28259	899	20899	20757	0.982204	0.0112127
0.285159	868	20475	20592.7	-0.822835	0.00286039
0.287728	828	20382	20430	-0.33653	-0.0258163
0.290297	835	20256	20269.1	-0.0917666	-0.0179956
0.292866	844	20396	20109.9	2.00331	-0.00300548
0.295435	825	20256	19951.6	2.13848	0.0122192
0.298004	831	19937	19794.3	1.01078	-0.00833398
0.300573	785	19518	19639.1	-0.867022	-0.0259148
0.303142	794	19496	19486.4	0.069059	0.0403375
0.305711	749	19503	19335.6	1.19858	-0.00136995
0.30828	812	19342	19186.3	1.11921	0.00564612
0.310849	733	19184	19038.2	1.05251	0.0285576
0.313418	711	18935	18891.1	0.318721	0.0126355
0.315987	731	18993	18746.1	1.79151	0.0137285
0.318556	746	18732	18603.4	0.939952	0.00187897
0.321125	791	18588	18460.8	0.933086	-0.0310023
0.323694	720	18292	18318.9	-0.198752	-0.0146637
0.326263	779	18231	18179.4	0.382026	-0.0144266
0.328832	750	18154	18043.5	0.820364	0.016454
0.331401	800	18051	17909.8	1.05096	0.0440069
0.33397	757	17616	17777.4	-1.21625	0.0314461
0.336539	812	17528	17647.2	-0.900238	0.0125837
0.339108	794	17504	17519.5	-0.116831	0.0160148
0.341677	811	17490	17393.8	0.72711	-0.0431908
0.344246	826	17445	17270.1	1.32387	-0.00152059
0.346815	780	17089	17148.9	-0.458142	0.0173723
0.349384	835	16988	17029.6	-0.319512	0.0379527
0.351953	801	16978	16912.6	0.501983	0.00771309
0.354522	767	16673	16796.9	-0.959864	-0.0056099
0.357091	801	16680	16682.6	-0.0197504	0.00806097
0.35966	830	16678	16570.3	0.834193	-0.0169063
0.362229	781	16396	16458.6	-0.488728	0.00263762
0.364798	808	16345	16347.4	-0.018531	-0.0043551
0.367367	802	16307	16238.7	0.534873	-0.0107153
0.369936	884	15984	16132	-1.17024	0.012622
0.372505	916	16011	16025.9	-0.118035	-0.0176457
0.375074	907	16080	15921.2	1.25259	0.0182974
0.377643	903	15891	15819	0.57112	0.0392889
0.380212	873	15920	15721	1.57745	0.0164841
0.382781	839	15889	15626	2.08632	0.00861909
0.38535	875	15644	15532.4	0.892208	-0.00314459
0.387919	881	15352	15439.3	-0.704809	0.0186704
0.390488	960	15392	15345.9	0.371971	0.0261083
0.393057	904	15441	15252.6	1.51594	0.00995635
0.395626	936	15134	15161.1	-0.219976	-0.00973605
0.398195	921	15227	15072.5	1.25178	0.0217015
0.400764	955	15159	14986.6	1.4003	0.0434619
0.403333	974	14910	14901.5	0.0692515	0.013123
0.405902	935	14787	14817.4	-0.250216	0.0153822
0.408471	990	14758	14734.7	0.191828	0.021095
0.41104	989	14728	14654.1	0.608884	-0.00676818
0.413609	986	14576	14574.7	0.0104668	0.00678731
0.416178	993	14775	14496.2	2.29376	-0.0295831
0.418747	991	14429	14419.6	0.077957	0.0222736
0.421316	977	14354	14344.6	0.0788288	0.0295765
0.423885	962	14173	14270.3	-0.817636	-0.00616231
0.426454	1020	14470	14197.1	2.26848	-0.0239617
0.429023	940	14208	14124.6	0.699896	-0.0228695
0.431592	946	14174	14052.1	1.02426	0.0106601
0.434161	955	14009	13980.8	0.238514	-0.010803
0.43673	974	13776	13910.6	-1.14689	0.0118367
0.439299	953	13683	13839.7	-1.3397	-0.0020787
0.441868	908	13701	13768.9	-0.579782	0.0161294
0.444437	860	13788	13699.5	0.753864	0.0387832
0.447006	870	13673	13631.4	0.355911	0.0424782
0.449575	894	13493	13563.2	-0.603957	0.0029115
0.452144	782	13273	13493.4	-1.91306	0.0110213
0.454713	803	13570	13422.6	1.2656	0.00266059
0.457282	761	13510	13352.9	1.35188	0.0395613
0.459851	691	13444	13283.2	1.38719	-0.0430607
0.46242	664	13189	13211.7	-0.198053	0.0314256
0.464989	663	13016	13140	-1.08646	0.0405817
0.467558	595	13057	13067.1	-0.0885055	0.0308465
0.470127	568	12941	12992.2	-0.450447	0.0502953
0.472696	532	12961	12916.8	0.388356	0.0177655
0.475265	484	12849	12841	0.0704723	0.037865
0.477834	422	12792	12763.9	0.248186	-0.059437
0.480403	441	12518	12685.8	-1.49985	-0.0225606
0.482972	387	12646	12606.8	0.348917	0.0278795
0.485541	339	12451	12526	-0.671877	-0.00148838
0.48811	324	12368	12444.2	-0.685622	-0.0318917
0.490679	319	12301	12362.7	-0.556538	0.00432358
0.493248	279	12275	12280.3	-0.0479059	-0.000269057
0.495817	272	12016	12196.7	-1.64867	-0.0112608
0.498386	248	12091	12113.2	-0.202161	-0.0223704
0.500955	218	11891	12030	-1.27437	0.0628798
0.503524	192	11832	11946.6	-1.05312	-0.00583486
0.506093	201	11789	11863.3	-0.684034	-0.00491971
0.508662	169	11753	11779.9	-0.248367	-0.00767374
0.511231	174	11637	11696.1	-0.547944	-0.011794
0.5138	128	11580	11612.5	-0.301661	-0.00413126
0.516369	117	11514	11529.4	-0.143295	-0.019672
0.518938	140	11431	11446.7	-0.147266	0.00534896
0.521507	141	11440	11364.3	0.707848	0.0325412
0.524076	135	11213	11281.4	-0.645957	-0.0218539
0.526645	120	11188	11199	-0.104098	-0.0319941
0.529214	128	11064	11118.2	-0.515625	0.022506
0.531783	104	10922	11038.8	-1.11731	0.00895742
0.534352	121	10989	10959.9	0.27749	0.00373028
0.536921	115	10821	10881.7	-0.583408	0.00583642
0.53949	132	10886	10804.1	0.785136	0.0334466
0.542059	114	10868	10727.1	1.35172	-0.0241828
0.544628	121	10675	10651.1	0.23139	-0.00939295
0.547197	128	10641	10576.3	0.626729	0.0428705
0.549766	115	10311	10502.6	-1.88737	0.0421856
0.552335	116	10462	10429.6	0.31676	-0.0022347
0.554904	132	10507	10357.5	1.45827	0.00712397
0.557473	125	10166	10286.4	-1.19396	0.0271116
0.560042	133	10142	10215.8	-0.732416	0.0192543
0.562611	111	10135	10146.1	-0.109905	-0.0292235
0.56518	106	10189	10077.5	1.1043	-0.00956895
0.567749	119	9992	10010	-0.179584	0.0494656
0.570318	135	10031	9942.98	0.878883	0.0207527
0.572887	110	9904	9876.1	0.280314	0.0424347
0.575456	112	9859	9809.71	0.496383	-0.00637015
0.578025	131	9575	9744.67	-1.734	-0.00688878
0.580594	122	9680	9680.63	-0.00642195	-0.0100247
0.583163	110	9566	9616.76	-0.519014	-0.0334368
0.585732	105	9701	9553.64	1.49615	0.0110933
0.588301	124	9392	9491.68	-1.02861	0.00229979
0.59087	108	9421	9430.23	-0.0950586	0.0218576
0.593439	114	9307	9368.86	-0.641211	0.0442054
0.596008	114	9301	9308.17	-0.0743548	-0.00135704
0.598577	104	9222	9248.39	-0.274772	0.0125061
0.601146	105	9214	9189.11	0.259255	0.0476182
0.603715	109	9089	9130.48	-0.435097	0.0351663
0.606284	97	9288	9072.4	2.23712	0.0186662
0.608853	99	8880	9014.66	-1.42896	-0.0126838
0.611422	94	8872	8957.52	-0.907914	-0.0215573
0.613991	104	8748	8900.94	-1.63516	-0.0198267
0.61656	106	8961	8844.7	1.22857	0.0058447
0.619129	79	8927	8788.87	1.46198	-0.00211393
0.621698	104	8751	8733.65	0.185485	0.00229957
0.624267	91	8609	8679.33	-0.758024	0.011716
0.626836	97	8667	8625.32	0.447693	0.0352095
0.629405	100	8541	8571.5	-0.330077	-0.00380175
0.631974	84	8696	8518.43	1.90418	-0.0096695
0.634543	73	8634	8465.92	1.80885	-0.00673973
0.637112	84	8453	8414.06	0.423551	0.00871618
0.639681	78	8314	8362.68	-0.533868	-0.0353643
0.64225	75	8290	8311.21	-0.232961	0.0192097
0.644819	84	8290	8259.92	0.330382	0.0139035
0.647388	90	8262	8209.25	0.580315	-0.00488396
0.649957	84	8297	8159	1.51497	-0.0040666
0.652526	76	8131	8109.23	0.241438	0.0244132
0.655095	57	7932	8060.29	-1.44041	0.00445734
0.657664	77	8049	8012.06	0.41172	0.0323417
0.660233	84	7902	7964.15	-0.699147	0.0343817
0.662802	68	7883	7916.08	-0.372548	0.0377771
0.665371	82	7769	7868.1	-1.12432	0.0454775
0.66794	66	7771	7821.08	-0.56813	0.000528531
0.670509	57	7810	7774.73	0.399104	0.0246755
0.673078	56	7754	7728.71	0.287251	0.00523182
0.675647	78	7776	7683.13	1.0532	-0.0179622
0.678216	67	7779	7637.57	1.60355	0.0173745
0.680785	65	7461	7591.93	-1.51577	-0.0399204
0.683354	76	7531	7546.93	-0.183612	-0.000364586
0.685923	65	7410	7502.86	-1.07873	-0.0433723
0.688492	63	7417	7459.12	-0.489058	0.0140831
0.691061	56	7559	7415.79	1.64716	-0.0562283
0.69363	62	7357	7373.02	-0.186727	0.0101457
0.696199	60	7263	7330.45	-0.791493	0.0175363
0.698768	53	7231	7287.98	-0.670103	-0.0295635
0.701337	66	7182	7245.77	-0.75253	-0.00514138
0.703906	49	7102	7204.04	-1.21085	-0.00970127
0.706475	73	7190	7162.59	0.323205	-0.0375316
0.709044	66	7239	7121.54	1.38057	0.0291325
0.711613	60	7067	7080.86	-0.164818	-0.00296564
0.714182	52	7038	7040.59	-0.0308709	0.044734
0.716751	47	6926	7001.1	-0.902418	0.0103918
0.71932	43	7100	6962.01	1.63766	0.00094432
0.721889	43	6905	6922.91	-0.215535	-0.0317152
0.724458	58	6992	6883.79	1.29407	-0.0212691
0.727027	49	6849	6844.73	0.0516373	-0.0188937
0.729596	59	6827	6805.81	0.256475	-0.0254943
0.732165	50	6788	6767.44	0.249506	-0.00128881
0.734734	46	6755	6729.72	0.30757	0.0246643
0.737303	50	6721	6692.44	0.348329	-0.0202291
0.739872	56	6709	6655.56	0.652399	-0.0140233
0.742441	49	6801	6618.81	2.20926	-0.00608598
0.74501	41	6602	6582.2	0.243742	0.0228616
0.747579	40	6611	6546.08	0.798432	-0.00280687
0.750148	43	6558	6510.44	0.58735	-0.0336211
0.752717	47	6516	6474.87	0.509563	0.0124372
0.755286	44	6428	6439.27	-0.140562	-0.0426311
0.757855	43	6299	6403.89	-1.32161	-0.00432154
0.760424	40	6378	6368.97	0.113061	0.00428187
0.762993	40	6400	6334.48	0.819019	-0.012884
0.765562	44	6329	6300.25	0.361397	-0.0193161
0.768131	32	6198	6266.21	-0.866413	0.000329483
0.7707	42	6176	6232.36	-0.717179	-0.00614769
0.773269	42	6094	6198.86	-1.34322	-0.0231
0.775838	47	6112	6165.56	-0.685149	-0.0333664
0.778407	36	6179	6132.41	0.592721	0.000185481
0.780976	37	6084	6099.67	-0.200915	0.0342555
0.783545	41	6082	6067.44	0.186654	0.00208272
0.786114	44	6043	6035.48	0.0967496	0.0140358
0.788683	42	5859	6003.53	-1.88823	0.00886149
0.791252	35	6018	5971.8	0.595556	0.0226808
0.793821	41	5786	5940.51	-2.03131	-0.0117442
0.79639	29	5952	5909.62	0.549317	-0.000116987
0.798959	50	5813	5878.85	-0.863738	-0.0188921
0.801528	38	5820	5848.23	-0.370021	-0.020026
0.804097	34	5930	5817.72	1.45803	0.0165213
0.806666	36	5744	5787.53	-0.574379	-0.00218953
0.809235	33	5803	5757.89	0.59213	-0.030109
0.811804	38	5804	5728.35	0.992951	-0.0211481
0.814373	32	5734	5698.83	0.464493	-0.0121648
0.816942	21	5685	5669.49	0.205644	0.0148194
0.819511	25	5665	5640.43	0.326407	-0.0073034
0.82208	35	5735	5611.66	1.62868	-0.019438
0.824649	25	5541	5582.84	-0.562136	0.0345242
0.827218	34	5427	5553.91	-1.72267	0.00283996
0.829787	26	5494	5525.35	-0.423008	0.0171916
0.832356	31	5494	5497.22	-0.0434253	-0.000389414
0.834925	27	5365	5469.3	-1.42403	0.00545527
0.837494	39	5515	5441.63	0.987983	0.0181035
0.840063	29	5478	5414.14	0.862827	-0.00531386
0.842632	31	5360	5386.83	-0.366518	0.0253505
0.845201	28	5375	5359.89	0.206077	-0.0427666
0.84777	22	5428	5333.32	1.28513	-0.0196611
0.850339	22	5210	5306.85	-1.34182	-0.0130236
0.852908	23	5148	5280.5	-1.84672	-0.0468852
0.855477	26	5333	5254.21	1.07896	-0.0217748
0.858046	15	5089	5227.91	-1.94718	0.0149407
0.860615	18	5202	5201.75	0.00346621	-0.0258306
0.863184	17	5303	5175.9	1.7453	0.0134894
0.865753	22	5151	5150.2	0.0111099	0.0071049
0.868322	17	5248	5124.47	1.70519	-0.0110245
0.870891	17	5096	5098.87	-0.0401781	-0.0213836
0.87346	23	5127	5073.57	0.746261	-0.0434481
0.876029	19	5135	5048.53	1.20671	-0.0145221
0.878598	25	5039	5023.6	0.216998	0.0170302
0.881167	14	4949	4998.89	-0.709242	-0.00765894
0.883736	19	4935	4974.49	-0.562163	-0.00135353
0.886305	17	4918	4950.35	-0.461333	-0.0199778
0.888874	13	4876	4926.35	-0.721125	-0.0198829
0.891443	19	4913	4902.37	0.151592	-0.0532221
0.894012	19	4752	4878.57	-1.83603	0.0292187
0.896581	13	4805	4854.87	-0.719488	0.00692944
0.89915	23	4869	4831.31	0.540097	-0.0129211
0.901719	19	4811	4808.07	0.0422028	0.0112478
0.904288	13	4835	4784.98	0.719401	0.00526246
0.906857	20	4709	4762.04	-0.772943	-0.0299026
0.909426	14	4673	4739.45	-0.972072	-0.0202009
0.911995	13	4761	4716.94	0.638608	-0.0094363
0.914564	15	4675	4694.48	-0.284961	0.00434056
0.917133	9	4707	4672.24	0.506618	-0.0275426
0.919702	18	4683	4650.06	0.4813	-0.0128319
0.922271	14	4553	4627.99	-1.11137	0.00169866
0.92484	7	4604	4606.02	-0.029785	0.0050087
0.927409	13	4459	4584.21	-1.87509	-0.0220394
0.929978	11	4676	4562.71	1.65673	0.0285457
0.932547	10	4494	4541.25	-0.704875	0.0357313
0.935116	15	4499	4519.79	-0.310027	0.00836204
0.937685	17	4482	4498.56	-0.247292	0.0289806
0.940254	5	4430	4477.47	-0.713154	-0.00630403
0.942823	16	4436	4456.55	-0.308577	-0.0531347
0.945392	14	4423	4435.98	-0.195208	-0.0112063
0.947961	15	4469	4415.49	0.800504	0.0474848
0.95053	18	4362	4394.98	-0.499323	-0.0288441
0.953099	14	4313	4374.76	-0.940363	0.00851853
0.955668	13	4310	4354.77	-0.681944	-0.0399197
0.958237	12	4225	4334.99	-1.69211	0.00395743
0.960806	12	4458	4315.39	2.13592	-0.0676995
0.963375	10	4397	4295.84	1.5256	-0.0392303
0.965944	11	4307	4276.33	0.467317	0.00297101
0.968513	18	4206	4256.92	-0.785226	-0.00907548
0.971082	10	4265	4237.61	0.419369	-0.030872
0.973651	11	4159	4218.38	-0.920742	-0.0618072
0.97622	9	4303	4199.41	1.57921	0.010275
0.978789	11	4256	4180.67	1.15466	-0.00847763
0.981358	14	4137	4161.94	-0.387796	-0.00196192
0.983927	7	4116	4143.24	-0.424578	-0.0116308
0.986496	12	4168	4124.64	0.671583	-0.0114109
0.989065	12	4161	4106.27	0.848428	-0.0101871
0.991634	11	4104	4088.03	0.249295	0.016363
0.994203	7	4177	4069.82	1.65833	-0.0132479
0.996772	7	4028	4051.8	-0.375052	-0.00217434
0.999341	10	3982	4033.97	-0.82353	-0.0472701
1.00191	18	4039	4016.17	0.359247	-0.0631163
1.00448	15	3996	3998.35	-0.0372541	0.0418094
1.00705	11	4066	3980.64	1.33868	-0.0102241
1.00962	7	3988	3963.26	0.391796	0.0105624
1.01219	10	4015	3946.24	1.08522	0.0350181
1.01476	10	3998	3929.29	1.0866	-0.00795242
1.01732	11	3906	3912.25	-0.0999251	-0.0519279
1.01989	8	3812	3895.18	-1.34728	-0.0241712
1.02246	13	3932	3878.27	0.856837	0.029977
1.02503	7	3834	3861.53	-0.444686	-0.0307177
1.0276	9	3875	3844.89	0.48374	-0.0257421
1.03017	6	3918	3828.36	1.43201	-0.0141055
1.03274	10	3776	3811.97	-0.585357	-0.0418805
1.03531	9	3812	3795.61	0.265488	-0.0747813
1.03788	8	3826	3779.29	0.755208	-0.0115091
1.04045	4	3718	3763.07	-0.739196	-0.00942367
1.04301	4	3709	3747.04	-0.624551	0.023601
1.04558	5	3695	3731.12	-0.594273	0.00365089
1.04815	4	3679	3715.22	-0.597126	-0.00892615
1.05072	9	3738	3699.29	0.633193	-0.0342041
1.05329	7	3650	3683.43	-0.553316	-0.011657
1.05586	3	3633	3667.68	-0.57538	-0.0454451
1.05843	9	3831	3652.1	2.89034	-0.0507188
1.061	10	3555	3636.74	-1.37096	-0.0100538
1.06357	7	3560	3621.42	-1.02933	-0.0284365
1.06614	9	3707	3606.13	1.65666	-0.015345
1.0687	6	3535	3591.1	-0.943513	-0.0515236
1.07127	7	3540	3576.22	-0.608691	0.00682441
1.07384	7	3488	3561.39	-1.24269	0.0431655
1.07641	10	3548	3546.64	0.0228873	0.0285441
1.07898	4	3439	3531.93	-1.58461	-0.0178205
1.08155	6	3525	3517.3	0.129765	-0.0359589
1.08412	7	3443	3502.83	-1.01963	0.00853544
1.08669	4	3492	3488.45	0.0600672	-0.00377606
1.08926	10	3447	3474.05	-0.460793	-0.0452081
1.09183	4	3389	3459.75	-1.21536	-0.0111324
1.09439	15	3463	3445.54	0.29672	-0.0352077
1.09696	3	3489	3431.44	0.97443	-0.0232649
1.09953	3	3451	3417.46	0.570912	-0.012807
1.1021	8	3481	3403.66	1.31088	0.0242888
1.10467	4	3365	3390.01	-0.431181	-0.0146154
1.10724	6	3323	3376.23	-0.923339	-0.0271729
1.10981	9	3408	3362.46	0.78013	-0.0233632
1.11238	4	3377	3348.86	0.484307	-0.0273374
1.11495	6	3300	3335.31	-0.614682	0.00334079
1.11752	5	3365	3321.92	0.742725	0.0177733
1.12008	5	3319	3308.64	0.179855	-0.011429
1.12265	4	3301	3295.37	0.0980313	0.00702618
1.12522	6	3262	3282.16	-0.352973	-0.0329584
1.12779	3	3190	3269.03	-1.39927	-0.0138409
1.13036	5	3252	3255.95	-0.0693168	-0.00295435
1.13293	13	3219	3242.96	-0.422356	0.00934781
1.1355	6	3236	3230.05	0.104599	0.00856619
1.13807	7	3216	3217.17	-0.0205439	0.0484152
1.14064	5	3250	3204.51	0.797883	-0.029039
1.14321	4	3132	3192.09	-1.07379	0.0413228
1.14577	4	3188	3179.66	0.147624	0.0107764
1.14834	8	3107	3167.22	-1.08042	-0.00727599
1.15091	3	3094	3154.79	-1.09291	0.0287721
1.15348	4	3152	3142.37	0.17149	-0.0263201
1.15605	2	3140	3130.09	0.176933	-0.0223873
1.15862	5	3088	3117.92	-0.53835	0.00919105
1.16119	3	3059	3105.74	-0.845153	-0.0139467
1.16376	5	3085	3093.58	-0.154398	-0.0043861
1.16633	6	3119	3081.48	0.671776	0.0250351
1.1689	5	3186	3069.49	2.0641	0.0515241
1.17146	6	2957	3057.58	-1.84966	-0.0309878
1.17403	4	3003	3045.79	-0.780894	-0.0350498
1.1766	3	3009	3034.11	-0.457786	0.043937
1.17917	1	3020	3022.5	-0.0455366	-0.0270763
1.18174	5	2980	3010.95	-0.566982	-0.0260321
1.18431	6	2979	2999.41	-0.373957	-0.0512503
1.18688	4	2986	2987.84	-0.0337588	0.00234023
1.18945	4	3027	2976.33	0.920936	0.0314431
1.19202	7	3041	2965	1.3782	-0.0433148
1.19459	2	3054	2953.78	1.81344	0.0320142
1.19715	1	2996	2942.58	0.975921	-0.00719273
1.19972	5	2904	2931.48	-0.509857	-0.00219414
1.20229	2	2948	2920.45	0.507423	-0.0116032
1.20486	6	2833	2909.35	-1.43454	-0.0433025
1.20743	7	2980	2898.3	1.49669	-0.0370046
1.21	6	2933	2887.35	0.842852	0.0231836
1.21257	4	2871	2876.49	-0.102538	-0.0497848
1.21514	2	2813	2865.79	-0.995408	0.0121407
1.21771	3	2922	2855.23	1.2353	0.00719359
1.22028	4	2904	2844.67	1.10089	-0.00122101
1.22284	1	2864	2834.08	0.559103	-0.0780407
1.22541	3	2803	2823.47	-0.386657	-0.021957
1.22798	4	2790	2812.95	-0.434471	0.0016869
1.23055	5	2850	2802.48	0.890109	-0.0164323
1.23312	2	2727	2792.03	-1.24521	-0.000545625
1.23569	4	2817	2781.66	0.665773	-0.0131621
1.23826	3	2755	2771.44	-0.313157	-0.0251465
1.24083	3	2780	2761.26	0.355383	-0.00755972
1.2434	8	2739	2751.1	-0.231221	-0.00535741
1.24597	7	2778	2741	0.70197	-0.0507373
1.24853	7	2691	2730.94	-0.769971	-0.0121513
1.2511	8	2676	2721	-0.869938	0.00131215
1.25367	5	2761	2711.25	0.946845	0.0323285
1.25624	3	2605	2701.58	-1.89224	-0.0261622
1.25881	6	2701	2691.97	0.173765	-0.059882
1.26138	5	2716	2682.4	0.64475	0.000249065
1.26395	4	2736	2672.77	1.20889	0.0410555
1.26652	3	2595	2663.14	-1.33753	-0.0278143
1.26909	3	2660	2653.61	0.12398	-0.0230615
1.27166	3	2529	2644.13	-2.28927	0.0166831
1.27422	4	2544	2634.64	-1.79707	-0.0106606
1.27679	5	2571	2625.17	-1.06824	-0.0415641
1.27936	6	2645	2615.73	0.56919	-0.0315029
1.28193	2	2635	2606.35	0.55807	-0.00666747
1.2845	5	2566	2597.07	-0.61342	0.0155287
1.28707	5	2611	2587.91	0.451884	0.0353581
1.28964	2	2553	2578.77	-0.510066	-0.0539175
1.29221	1	2580	2569.62	0.204301	-0.0215734
1.29478	5	2623	2560.57	1.21904	0.00762422
1.29735	3	2458	2551.55	-1.887	-0.029981
1.29991	3	2532	2542.48	-0.208261	-0.0112289
1.30248	3	2443	2533.45	-1.82996	-0.0216786
1.30505	3	2411	2524.54	-2.31239	-0.0215769
1.30762	4	2344	2515.68	-3.54597	-0.0133871
1.31019	5	2540	2506.83	0.658057	-0.0763588
1.31276	2	2487	2498.04	-0.221304	0.0134459
1.31533	1	2521	2489.3	0.631402	0.0431388
1.3179	4	2437	2480.66	-0.884344	0.0286433
1.32047	3	2568	2472.06	1.8932	-0.0112955
1.32304	2	2472	2463.41	0.172684	0.00977979
1.3256	2	2456	2454.79	0.0243805	0.0200251
1.32817	1	2395	2446.28	-1.04779	-0.0320318
1.33074	3	2358	2437.8	-1.64342	-0.0140332
1.33331	1	2409	2429.34	-0.414315	-0.0228395
1.33588	4	2326	2420.88	-1.96729	-0.0133435
1.33845	3	2450	2412.47	0.758157	0.00272169
1.34102	2	2386	2404.12	-0.370984	-0.0135469
1.34359	4	2377	2395.83	-0.386162	-0.0468457
1.34616	2	2379	2387.63	-0.176872	0.00323538
1.34873	2	2435	2379.46	1.12556	0.0261778
1.35129	6	2343	2371.32	-0.585166	-0.00756443
1.35386	4	2428	2363.25	1.3141	-0.0156509
1.35643	3	2297	2355.17	-1.21373	0.00467543
1.359	3	2342	2347.17	-0.10688	0.0119652
1.36157	4	2306	2339.3	-0.693547	-0.0292754
1.36414	3	2341	2331.45	0.19729	-0.0514306
1.36671	4	2249	2323.59	-1.57276	-0.00234136
1.36928	5	2354	2315.76	0.78815	-0.0102204
1.37185	3	2269	2307.99	-0.81845	-0.0296038
1.37442	2	2275	2300.25	-0.529317	-0.0516825
1.37698	2	2262	2292.58	-0.643024	-0.035226
1.37955	6	2285	2284.97	0.000597562	0.0214308
1.38212	6	2268	2277.34	-0.196062	0.0103532
1.38469	2	2238	2269.68	-0.669582	-1.64829e-05
1.38726	3	2242	2262.1	-0.424497	0.00733534
1.38983	4	2268	2254.69	0.279521	0.0167713
1.3924	2	2203	2247.3	-0.94391	-0.013522
1.39497	4	2263	2239.85	0.486644	-0.0145211
1.39754	5	2223	2232.43	-0.199994	0.0470103
1.40011	0	2209	2225.05	-0.341558	-0.00683866
1.40267	2	2208	2217.7	-0.206346	-0.0273832
1.40524	5	2217	2210.44	0.139427	-0.0225014
1.40781	2	2277	2203.19	1.54688	0.0172416
1.41038	4	2184	2195.86	-0.25383	0.0225174
1.41295	4	2182	2188.62	-0.141728	0.00340513
1.41552	1	2203	2181.48	0.458517	-0.00669359
1.41809	4	2186	2174.35	0.249093	-0.0489953
1.42066	3	2175	2167.29	0.165298	-0.0155069
1.42323	1	2109	2160.24	-1.11567	0.0426472
1.4258	4	2094	2153.17	-1.29314	0.0124634
1.42836	1	2159	2146.19	0.275761	0.00412939
1.43093	5	2174	2139.21	0.746237	0.0113066
1.4335	4	2135	2132.24	0.0597538	-0.0133465
1.43607	2	2110	2125.32	-0.333412	-0.0345618
1.43864	2	2168	2118.44	1.06447	-0.0926443
1.44121	3	2107	2111.66	-0.101545	-0.0632316
1.44378	1	2135	2104.91	0.65122	-0.0557431
1.44635	1	2015	2098.12	-1.85164	-0.0330318
1.44892	2	2103	2091.35	0.254014	-0.0157128
1.45149	7	2096	2084.62	0.24862	0.0450079
1.45405	3	2067	2077.87	-0.239059	-0.00564536
1.45662	3	2039	2071.13	-0.711558	-0.0639764
1.45919	0	2071	2064.54	0.14201	-0.0302886
1.46176	4	1991	2058.08	-1.50328	-0.0347104
1.46433	2	1996	2051.6	-1.24451	-0.0262898
1.4669	0	2108	2045.05	1.37108	-0.0181841
1.46947	3	2069	2038.5	0.670449	-0.0755181
1.47204	0	2005	2032.04	-0.603967	-0.0210328
1.47461	2	2049	2025.57	0.517575	0.0136979
1.47718	5	2016	2019.1	-0.0690012	-0.0137072
1.47974	5	2004	2012.67	-0.193653	0.0146429
1.48231	2	1943	2006.24	-1.43476	-0.0538828
1.48488	2	1988	1999.91	-0.267226	-0.0206906
1.48745	2	1927	1993.74	-1.52026	0.0377469
1.49002	2	1976	1987.58	-0.260503	-0.018329
1.49259	5	1963	1981.36	-0.414478	0.0500271
1.49516	2	1930	1975.14	-1.02743	0.0403341
1.49773	2	1979	1968.93	0.226343	0.0231248
1.5003	2	1986	1962.81	0.520463	-0.0057842
1.50287	0	2016	1956.75	1.31952	-0.00973744
1.50543	0	1948	1950.68	-0.0607196	0.00328471
1.508	4	1923	1944.6	-0.49259	0.00521583
1.51057	2	1907	1938.52	-0.72179	-0.0775513
1.51314	1	1978	1932.4	1.02529	-0.0366858
1.51571	3	1909	1926.35	-0.397063	-0.028108
1.51828	3	1905	1920.42	-0.3532	0.00499918
1.52085	2	1874	1914.48	-0.935202	-0.0104722
1.52342	4	1885	1908.56	-0.542553	-0.0459208
1.52599	1	1853	1902.7	-1.1546	0.00652892
1.52856	0	1882	1896.88	-0.342999	0.0107188
1.53112	3	1901	1891.09	0.22723	-0.0354675
1.53369	2	1935	1885.34	1.12904	-0.0349789
1.53626	1	1880	1879.52	0.0110896	-0.0149221
1.53883	3	1829	1873.71	-1.04541	0.0116012
1.5414	1	1812	1867.99	-1.31528	-0.047471
1.54397	1	1834	1862.28	-0.660453	0.023621
1.54654	3	1847	1856.6	-0.223351	-0.0121061
1.54911	2	1843	1850.96	-0.185314	-0.0220026
1.55168	7	1801	1845.3	-1.04388	0.00932716
1.55425	3	1822	1839.68	-0.414116	-0.0392461
1.55681	1	1855	1834.11	0.485017	-0.0286819
1.55938	1	1871	1828.65	0.97911	0.0140398
1.56195	2	1750	1823.29	-1.75198	-0.0476594
1.56452	3	1848	1817.87	0.700842	-0.0139976
1.56709	3	1829	1812.36	0.388984	0.0416391
1.56966	4	1903	1806.87	2.20371	-0.0204183
1.57223	1	1825	1801.44	0.551551	-0.00440698
1.5748	3	1864	1796.07	1.5733	-0.0664888
1.57737	4	1832	1790.77	0.963301	-0.0203628
1.57994	4	1840	1785.47	1.2713	-0.0563468
1.5825	2	1802	1780.14	0.514962	0.00634314
1.58507	4	1753	1774.87	-0.522366	-0.0384753
1.58764	1	1741	1769.68	-0.687433	0.0051952
1.59021	0	1740	1764.5	-0.58729	-0.00878446
1.59278	1	1726	1759.31	-0.801824	-0.024458
1.59535	1	1744	1754.14	-0.242798	0.0259673
1.59792	1	1741	1748.91	-0.189571	0.0110661
1.60049	4	1706	1743.65	-0.911578	-0.0157164
1.60306	4	1713	1738.43	-0.614507	-0.0240818
1.60563	0	1679	1733.25	-1.32385	-0.0537897
1.60819	2	1724	1728.13	-0.0993883	-0.0877518
1.61076	2	1719	1723.13	-0.0995592	0.0291012
1.61333	4	1676	1718.13	-1.02899	0.0213155
1.6159	1	1675	1713.06	-0.929872	-0.0501319
1.61847	2	1680	1708.01	-0.683425	0.0526363
1.62104	1	1705	1703.05	0.0472091	0.0101414
1.62361	1	1682	1698.12	-0.393158	0.0196973
1.62618	0	1670	1693.17	-0.567065	-0.0227739
1.62875	3	1721	1688.22	0.790149	-0.0664994
1.63132	4	1721	1683.27	0.90938	0.0105431
1.63388	3	1676	1678.32	-0.056576	0.0429332
1.63645	1	1681	1673.39	0.185556	-0.0603807
1.63902	1	1730	1668.58	1.47661	0.0297235
1.64159	2	1618	1663.85	-1.1399	0.0106473
1.64416	3	1730	1659.09	1.70472	-0.00805341
1.64673	3	1621	1654.28	-0.826679	-0.0252907
1.6493	2	1637	1649.48	-0.308414	0.00945923
1.65187	2	1651	1644.74	0.154112	0.0271605
1.65444	1	1615	1640.06	-0.623658	-0.00060242
1.65701	2	1643	1635.41	0.187349	0.00127521
1.65957	3	1688	1630.74	1.39366	-0.0412162
1.66214	3	1591	1626.07	-0.879118	0.0070889
1.66471	3	1647	1621.39	0.630979	-0.0344099
1.66728	2	1619	1616.77	0.0553911	-0.0314263
1.66985	1	1551	1612.21	-1.55427	-0.0281395
1.67242	0	1650	1607.69	1.0417	-0.0199276
1.67499	4	1525	1603.17	-2.00165	-0.0716538
1.67756	3	1570	1598.62	-0.722411	-0.0038121
1.68013	5	1564	1594.03	-0.759447	-0.0273565
1.6827	2	1516	1589.48	-1.88726	0.0381307
1.68526	1	1533	1585.04	-1.32901	0.0174218
1.68783	1	1575	1580.67	-0.142752	-0.019336
1.6904	0	1560	1576.32	-0.413141	0.019474
1.69297	3	1583	1571.91	0.278752	-0.0280019
1.69554	1	1571	1567.45	0.0894835	-0.0179234
1.69811	2	1556	1562.98	-0.176977	-0.016042
1.70068	2	1602	1558.55	1.08562	0.0090539
1.70325	0	1629	1554.18	1.85381	-0.00280901
1.70582	1	1575	1549.82	0.634416	0.00930703
1.70839	4	1523	1545.49	-0.576388	0.00904077
1.71095	3	1524	1541.16	-0.439661	-0.0173327
1.71352	2	1546	1536.8	0.233956	-0.0497948
1.71609	3	1582	1532.51	1.24435	0.027543
1.71866	4	1507	1528.32	-0.549174	0.0264156
1.72123	4	1527	1524.14	0.0731856	-0.0269857
1.7238	0	1542	1519.95	0.561579	0.00685902
1.72637	1	1508	1515.8	-0.200924	-0.0190989
1.72894	2	1525	1511.72	0.339951	-0.0132348
1.73151	3	1532	1507.61	0.62303	-0.00112967
1.73408	2	1493	1503.41	-0.269532	-0.0220287
1.73664	1	1489	1499.22	-0.264915	0.0680601
1.73921	0	1445	1495.11	-1.31814	0.0478594
1.74178	4	1476	1491.04	-0.391461	-0.0400374
1.74435	1	1478	1486.96	-0.233051	0.0197279
1.74692	2	1532	1482.83	1.25622	0.0149713
1.74949	3	1468	1478.74	-0.280359	-0.019417
1.75206	1	1461	1474.73	-0.359169	-0.0304032
1.75463	1	1434	1470.71	-0.969343	-0.0192364
1.7572	0	1397	1466.71	-1.86517	0.000370069
1.75977	3	1459	1462.75	-0.0981181	0.0543946
1.76233	1	1484	1458.75	0.655337	0.0196393
1.7649	5	1387	1454.73	-1.81864	0.0164939
1.76747	3	1480	1450.74	0.760521	-0.0264192
1.77004	0	1483	1446.81	0.939834	-0.00250942
1.77261	0	1427	1442.93	-0.42174	-0.0376452
1.77518	2	1470	1439.14	0.804856	0.0169722
1.77775	0	1370	1435.31	-1.76457	-0.0460887
1.78032	4	1463	1431.38	0.82664	-0.0253832
1.78289	1	1404	1427.46	-0.626123	0.0133257
1.78546	1	1414	1423.58	-0.254674	-0.0702242
1.78802	0	1370	1419.74	-1.34388	0.00580377
1.79059	5	1404	1415.97	-0.319491	0.00348626
1.79316	2	1359	1412.18	-1.44258	-0.0226912
1.79573	1	1464	1408.34	1.45468	-0.0276501
1.7983	4	1323	1404.57	-2.2425	-0.008402
1.80087	2	1400	1400.9	-0.0240509	0.0115656
1.80344	1	1383	1397.2	-0.381874	0.0415588
1.80601	0	1383	1393.5	-0.282311	-0.0372636
1.80858	1	1482	1389.86	2.39352	-0.017695
1.81115	1	1395	1386.2	0.235681	0.0456628
1.81371	3	1428	1382.48	1.20458	0.0309039
1.81628	2	1443	1378.75	1.69139	-0.0262973
1.81885	1	1381	1375.05	0.160201	0.00108348
1.82142	1	1391	1371.4	0.525422	0.0307776
1.82399	2	1302	1367.82	-1.82419	-0.0368027
1.82656	2	1403	1364.24	1.03487	-0.00874119
1.82913	1	1343	1360.62	-0.480834	-0.0284904
1.8317	2	1299	1357.02	-1.60982	0.02706
1.83427	0	1335	1353.47	-0.505398	0.00794048
1.83684	0	1348	1349.92	-0.0523423	0.000672482
1.8394	3	1380	1346.38	0.904977	-0.0468583
1.84197	5	1373	1342.84	0.813889	-0.00168517
1.84454	2	1320	1339.26	-0.530205	-0.00737426
1.84711	4	1255	1335.71	-2.27836	0.0063509
1.84968	1	1318	1332.3	-0.393925	-0.00693649
1.85225	2	1362	1328.95	0.895517	0.0206123
1.85482	0	1310	1325.59	-0.430623	0.0466725
1.85739	3	1327	1322.21	0.131587	0.029698
1.85996	3	1335	1318.79	0.443521	-0.0341064
1.86253	4	1279	1315.35	-1.01643	0.0294553
1.86509	0	1292	1311.92	-0.554116	-0.003323
1.86766	4	1286	1308.56	-0.629063	0.0720248
1.87023	1	1358	1305.27	1.43077	0.0562753
1.8728	2	1252	1301.96	-1.41208	0.0397716
1.87537	0	1230	1298.63	-1.95678	-0.0167277
1.87794	3	1283	1295.32	-0.344008	-0.015618
1.88051	2	1298	1292.01	0.16624	0.0180914
1.88308	3	1339	1288.67	1.37548	0.0171598
1.88565	1	1310	1285.34	0.681388	-0.0191817
1.88822	1	1373	1282.07	2.45407	0.0175497
1.89078	1	1267	1278.84	-0.332545	-0.0025934
1.89335	2	1275	1275.61	-0.0169975	-0.0332253
1.89592	3	1248	1272.34	-0.689059	0.000743805
1.89849	1	1265	1269.06	-0.114222	0.0250368
1.90106	3	1315	1265.81	1.35655	-0.0336007
1.90363	1	1239	1262.61	-0.67087	0.00292221
1.9062	2	1231	1259.44	-0.810632	0.0233359
1.90877	1	1221	1256.27	-1.00933	-0.0243772
1.91134	3	1244	1253.11	-0.258269	-0.0161078
1.91391	0	1230	1249.94	-0.568686	0.0172165
1.91647	3	1271	1246.78	0.679444	0.0704795
1.91904	0	1234	1243.64	-0.274437	0.0478781
1.92161	0	1229	1240.51	-0.328367	-0.029962
1.92418	1	1234	1237.38	-0.0963022	-0.0174403
1.92675	2	1262	1234.27	0.780519	0.0125848
1.92932	3	1234	1231.12	0.081954	-0.00412633
1.93189	1	1196	1227.96	-0.924058	-0.00910632
1.93446	1	1229	1224.85	0.118473	0.0170442
1.93703	1	1193	1221.81	-0.834129	0.0370064
1.9396	1	1192	1218.8	-0.776218	-0.0291241
1.94216	3	1299	1215.75	2.30975	0.0600272
1.94473	2	1221	1212.69	0.23777	-0.00792636
1.9473	2	1272	1209.64	1.74857	0.0363318
1.94987	1	1225	1206.63	0.524976	0.0260989
1.95244	2	1241	1203.67	1.05967	-0.0174809
1.95501	3	1207	1200.72	0.18065	-0.0273005
1.95758	2	1116	1197.76	-2.44737	-0.00136303
1.96015	2	1163	1194.79	-0.932051	0.00428761
1.96272	1	1210	1191.86	0.521569	0.0252563
1.96529	3	1212	1188.97	0.661608	0.00191022
1.96785	1	1176	1186.07	-0.293724	0.04382
1.97042	3	1182	1183.16	-0.0336384	-0.00776218
1.97299	2	1169	1180.25	-0.32918	0.024457
1.97556	1	1154	1177.38	-0.688121	-0.014881
1.97813	0	1202	1174.51	0.79303	-0.03692
1.9807	2	1161	1171.67	-0.31307	0.0474643
1.98327	4	1208	1168.82	1.12721	-0.0275994
1.98584	0	1187	1165.93	0.611661	0.00632468
1.98841	3	1134	1163.02	-0.861886	-0.0136309
1.99098	2	1202	1160.22	1.20517	-0.0190288
1.99354	3	1163	1157.44	0.163063	-0.0284534
1.99611	1	1143	1154.63	-0.343872	-0.0214133
1.99868	1	1184	1151.84	0.934558	-0.0283574
2.00125	4	1099	1149.1	-1.51115	0.0140711
2.00382	1	1128	1146.35	-0.546294	-0.0601303
2.00639	0	1149	1143.56	0.160625	-0.0715395
2.00896	1	1151	1140.8	0.300693	0.00213452
2.01153	3	1084	1138.1	-1.64311	-0.0294828
2.0141	3	1109	1135.34	-0.790962	-0.0277361
2.01667	1	1178	1132.54	1.32465	-0.0383458
2.01923	1	1067	1129.79	-1.92214	-0.0061637
2.0218	3	1147	1127.12	0.586862	-0.0117995
2.02437	1	1122	1124.47	-0.073695	0.0119187
2.02694	0	1134	1121.76	0.363522	0.00319126
2.02951	0	1085	1119.07	-1.03421	-0.0508372
2.03208	3	1174	1116.42	1.68064	0.03799
2.03465	1	1144	1113.73	0.895071	0.029689
2.03722	3	1127	1110.99	0.477041	-0.00727464
2.03979	0	1143	1108.29	1.02666	-0.0257195
2.04236	1	1162	1105.66	1.65275	-0.0548195
2.04492	1	1122	1103.06	0.565529	-0.00301268
2.04749	2	1117	1100.45	0.495202	-0.00572233
2.05006	3	1100	1097.8	0.0662464	0.0156217
2.05263	1	1080	1095.15	-0.461138	0.0799904
2.0552	2	1081	1092.54	-0.351016	0.00350787
2.05777	1	1157	1089.99	1.97015	-0.0040178
2.06034	2	1128	1087.45	1.20735	0.0177522
2.06291	3	1071	1084.89	-0.424574	-0.0240723
2.06548	5	1090	1082.33	0.232193	0.0460823
2.06805	2	1104	1079.78	0.729016	0.08666
2.07061	2	1131	1077.26	1.59807	-0.03055
2.07318	2	1060	1074.82	-0.455266	-0.0110751
2.07575	1	1077	1072.42	0.139453	0.0269804
2.07832	0	1076	1069.97	0.183858	-0.00564623
2.08089	1	1021	1067.49	-1.45483	0.0227822
2.08346	1	1037	1065	-0.869449	0.0251799
2.08603	2	1022	1062.47	-1.26604	-0.00590819
2.0886	2	1050	1059.93	-0.306474	0.0293809
2.09117	1	1058	1057.41	0.0180627	0.0280484
2.09374	3	1042	1054.93	-0.400604	-0.024918
2.0963	1	1106	1052.49	1.60895	0.0183036
2.09887	1	1099	1050.05	1.47643	-0.0216762
2.10144	4	1046	1047.63	-0.0504142	0.00480604
2.10401	1	1027	1045.23	-0.568881	0.00710881
2.10658	2	1061	1042.8	0.558774	0.00402703
2.10915	1	1050	1040.4	0.296216	-0.051144
2.11172	1	1093	1038.05	1.662	-0.0461362
2.11429	1	1053	1035.68	0.533732	0.00838966
2.11686	2	1006	1033.29	-0.860479	-0.00777934
2.11943	1	1034	1030.89	0.0965641	0.0189384
2.12199	3	1004	1028.49	-0.772951	-0.0273231
2.12456	3	1082	1026.11	1.69899	0.0175862
2.12713	4	1043	1023.75	0.595909	-0.0289294
2.1297	2	987	1021.42	-1.0955	-0.00432058
2.13227	1	1054	1019.13	1.07406	-0.0242821
2.13484	2	1027	1016.9	0.315292	0.0153565
2.13741	1	1015	1014.67	0.0103414	-0.0476267
2.13998	1	1021	1012.39	0.269509	0.0237642
2.14255	2	997	1010.08	-0.414101	0.0121287
2.14512	3	1074	1007.77	2.02089	0.0531462
2.14768	4	996	1005.46	-0.299661	0.0426669
2.15025	1	1047	1003.15	1.35515	0.0406016
2.15282	3	992	1000.89	-0.282406	0.067993
2.15539	5	1001	998.71	0.0723831	0.0121728
2.15796	1	1039	996.525	1.31772	0.0011694
2.16053	4	1048	994.297	1.65891	-0.0561235
2.1631	3	1046	992.133	1.66555	0.0310039
2.16567	3	979	989.994	-0.351368	-0.0226102
2.16824	0	965	987.816	-0.73447	0.0288672
2.17081	1	949	985.667	-1.19026	-0.00557343
2.17337	4	1028	983.539	1.38669	-0.0333798
2.17594	3	966	981.36	-0.494194	-0.0727268
2.17851	1	1019	979.106	1.24973	-0.0834465
2.18108	3	961	976.899	-0.512863	-0.0274223
2.18365	2	957	974.789	-0.575053	0.00856077
2.18622	4	979	972.663	0.202533	0.0193899
2.18879	2	983	970.503	0.398577	-0.0164157
2.19136	2	968	968.364	-0.0117116	0.0117464
2.19393	1	961	966.262	-0.169747	-0.0484722
2.1965	0	973	964.184	0.282631	-0.0363033
2.19906	1	923	962.081	-1.28637	-0.0102945
2.20163	2	976	959.948	0.513828	-0.0163958
2.2042	3	920	957.774	-1.24538	-0.0413152
2.20677	3	900	955.58	-1.85265	0.0161094
2.20934	2	960	953.422	0.212294	-0.0204618
2.21191	1	968	951.33	0.535786	-0.0176778
2.21448	3	968	949.291	0.601345	0.039834
2.21705	1	960	947.258	0.41126	0
2.21962	1	966	945.182	0.669802	0
2.22219	3	938	943.105	-0.166682	0
2.22475	0	978	941.051	1.18151	0
2.22732	1	972	938.966	1.05956	0
2.22989	0	1031	936.9	2.93063	0
2.23246	1	921	934.853	-0.456475	0
2.23503	4	951	932.768	0.591203	0
2.2376	1	944	930.665	0.43401	0
2.24017	0	905	928.561	-0.783189	0
2.24274	1	912	926.533	-0.481228	0
2.24531	0	983	924.571	1.86359	0
2.24788	4	979	922.55	1.80416	0
2.25044	2	882	920.484	-1.29582	0
2.25301	0	917	918.417	-0.0468093	0
2.25558	2	912	916.406	-0.145891	0
2.25815	0	981	914.482	2.12377	0
2.26072	3	871	912.522	-1.40692	0
2.26329	3	861	910.519	-1.68759	0
2.26586	1	883	908.518	-0.858737	0
2.26843	3	915	906.535	0.279859	0
2.271	0	916	904.626	0.375814	0
2.27357	3	912	902.727	0.30705	0
2.27613	2	953	900.812	1.69052	0
2.2787	2	942	898.885	1.40476	0
2.28127	1	865	896.947	-1.08623	0
2.28384	1	894	895.051	-0.0351515	0
2.28641	1	888	893.172	-0.173557	0
2.28898	1	890	891.272	-0.0426407	0
2.29155	2	870	889.349	-0.655978	0
2.29412	3	881	887.419	-0.216258	0
2.29669	2	906	885.493	0.681284	0
2.29926	0	858	883.588	-0.873544	0
2.30182	0	867	881.735	-0.500422	0
2.30439	0	833	879.92	-1.6257	0
2.30696	0	887	878.066	0.299973	0
2.30953	0	881	876.146	0.163536	0
2.3121	2	902	874.207	0.925403	0
2.31467	3	888	872.276	0.527677	0
2.31724	3	866	870.347	-0.147731	0
2.31981	1	861	868.454	-0.254031	0
2.32238	4	871	866.641	0.147695	0
2.32495	2	851	864.893	-0.476259	0
2.32751	1	905	863.127	1.3919	0
2.33008	1	901	861.355	1.32076	0
2.33265	2	882	859.623	0.753471	0
2.33522	4	887	857.86	0.97843	0
2.33779	0	848	856.045	-0.276257	0
2.34036	2	891	854.232	1.23177	0
2.34293	0	861	852.494	0.2899	0
2.3455	1	882	850.769	1.0516	0
2.34807	1	826	848.992	-0.799994	0
2.35064	1	847	847.197	-0.00675925	0
2.3532	0	861	845.388	0.532045	0
2.35577	0	835	843.591	-0.297314	0
2.35834	1	861	841.816	0.653794	0
2.36091	2	875	840.033	1.18211	0
2.36348	2	874	838.224	1.21014	0
2.36605	1	877	836.422	1.37022	0
2.36862	2	796	834.671	-1.37064	0
2.37119	1	814	832.97	-0.664891	0
2.37376	0	880	831.27	1.64267	0
2.37633	0	848	829.564	0.6331	0
2.37889	0	838	827.867	0.350053	0
2.38146	0	815	826.143	-0.390329	0
2.38403	2	859	824.384	1.18109	0
2.3866	1	798	822.618	-0.871454	0
2.38917	2	834	820.854	0.455219	0
2.39174	2	849	819.128	1.0252	0
2.39431	1	784	817.451	-1.19468	0
2.39688	2	896	815.79	2.67962	0
2.39945	2	787	814.153	-0.967909	0
2.40202	0	806	812.516	-0.229529	0
2.40458	5	764	810.87	-1.69569	0
2.40715	1	811	809.248	0.061513	0
2.40972	3	807	807.603	-0.0212362	0
2.41229	1	819	805.987	0.454713	0
2.41486	1	745	804.433	-2.17746	0
2.41743	1	817	802.863	0.494575	0
2.42	0	783	801.277	-0.653164	0
2.42257	4	762	799.66	-1.36429	0
2.42514	1	790	798.026	-0.28555	0
2.42771	3	825	796.373	0.996675	0
2.43027	1	760	794.761	-1.26093	0
2.43284	1	799	793.212	0.20477	0
2.43541	1	804	791.664	0.435064	0
2.43798	4	825	790.112	1.21465	0
2.44055	1	793	788.53	0.158748	0
2.44312	2	793	786.92	0.215895	0
2.44569	0	778	785.367	-0.264102	0
2.44826	1	791	783.86	0.253876	0
2.45083	0	759	782.327	-0.846715	0
2.4534	2	765	780.758	-0.569747	0
2.45596	1	769	779.165	-0.366552	0
2.45853	0	787	777.562	0.336437	0
2.4611	0	796	775.98	0.709606	0
2.46367	1	776	774.437	0.0560992	0
2.46624	2	775	772.882	0.0760933	0
2.46881	1	775	771.287	0.133367	0
2.47138	3	728	769.698	-1.54542	0
2.47395	1	759	768.16	-0.332488	0
2.47652	5	714	766.651	-1.97041	0
2.47909	2	773	765.163	0.281874	0
2.48165	2	842	763.687	2.69885	0
2.48422	2	754	762.246	-0.300316	0
2.48679	2	748	760.857	-0.470112	0
2.48936	2	786	759.433	0.947601	0
2.49193	0	789	757.975	1.10453	0
2.4945	1	809	756.519	1.84514	0
2.49707	2	741	755.072	-0.516937	0
2.49964	2	747	753.597	-0.24138	0
2.50221	1	774	752.081	0.78786	0
2.50478	4	745	750.589	-0.204749	0
2.50734	0	789	749.145	1.41887	0
2.50991	0	764	747.698	0.589775	0
2.51248	1	725	746.28	-0.790316	0
2.51505	0	759	744.882	0.512452	0
2.51762	0	754	743.406	0.385795	0
2.52019	1	721	741.902	-0.778437	0
2.52276	0	759	740.417	0.674516	0
2.52533	0	723	738.919	-0.592052	0
2.5279	2	737	737.432	-0.0159244	0
2.53047	1	739	735.965	0.111639	0
2.53303	0	742	734.482	0.275979	0
2.5356	0	700	733.024	-1.2482	0
2.53817	2	729	731.617	-0.0969419	0
2.54074	3	720	730.197	-0.380005	0
2.54331	0	727	728.733	-0.0642905	0
2.54588	3	770	727.289	1.53919	0
2.54845	2	737	725.93	0.407782	0
2.55102	2	719	724.578	-0.208027	0
2.55359	1	730	723.201	0.251638	0
2.55616	3	723	721.863	0.0423023	0
2.55872	1	728	720.538	0.276577	0
2.56129	2	776	719.184	2.03956	0
2.56386	2	705	717.839	-0.483533	0
2.56643	1	784	716.511	2.41033	0
2.569	2	700	715.168	-0.573284	0
2.57157	0	674	713.835	-1.53437	0
2.57414	3	738	712.501	0.938641	0
2.57671	2	733	711.161	0.806655	0
2.57928	0	710	709.805	0.00732995	0
2.58185	4	719	708.453	0.393325	0
2.58441	2	714	707.159	0.256036	0
2.58698	1	742	705.837	1.32757	0
2.58955	1	728	704.512	0.870506	0
2.59212	2	693	703.256	-0.389576	0
2.59469	1	711	701.979	0.338307	0
2.59726	0	706	700.65	0.20136	0
2.59983	0	698	699.328	-0.0502495	0
2.6024	1	700	698.027	0.0745825	0
2.60497	1	701	696.699	0.162445	0
2.60754	2	666	695.332	-1.13657	0
2.6101	2	672	693.971	-0.847534	0
2.61267	0	664	692.642	-1.11151	0
2.61524	1	699	691.345	0.289521	0
2.61781	1	728	690.087	1.40513	0
2.62038	0	697	688.814	0.310061	0
2.62295	3	675	687.5	-0.481144	0
2.62552	3	720	686.197	1.25978	0
2.62809	0	683	684.887	-0.0722213	0
2.63066	1	694	683.598	0.394854	0
2.63323	3	709	682.395	0.999185	0
2.63579	4	652	681.186	-1.14301	0
2.63836	0	625	679.902	-2.19609	0
2.64093	1	672	678.64	-0.256139	0
2.6435	1	714	677.476	1.36688	0
2.64607	2	688	676.309	0.445721	0
2.64864	0	702	675.054	1.01699	0
2.65121	1	708	673.779	1.2861	0
2.65378	1	703	672.539	1.14885	0
2.65635	0	677	671.302	0.219001	0
2.65892	1	659	670.037	-0.429949	0
2.66148	2	666	668.783	-0.107847	0
2.66405	2	658	667.529	-0.371467	0
2.66662	2	653	666.262	-0.518978	0
2.66919	1	692	665.03	1.02523	0
2.67176	4	674	663.845	0.391155	0
2.67433	2	672	662.678	0.359609	0
2.6769	0	634	661.492	-1.09184	0
2.67947	1	663	660.328	0.103784	0
2.68204	1	687	659.217	1.06	0
2.68461	1	673	658.056	0.576057	0
2.68717	2	640	656.828	-0.665202	0
2.68974	0	643	655.608	-0.4972	0
2.69231	2	693	654.402	1.46623	0
2.69488	3	688	653.219	1.326	0
2.69745	1	665	652.036	0.50272	0
2.70002	3	697	650.837	1.74853	0
2.70259	1	639	649.695	-0.423081	0
2.70516	2	635	648.576	-0.538742	0
2.70773	2	654	647.448	0.256204	0
2.7103	0	716	646.324	2.60392	0
2.71286	1	693	645.184	1.8164	0
2.71543	0	626	644.055	-0.721625	0
2.718	0	653	642.91	0.394841	0
2.72057	1	699	641.728	2.16624	0
2.72314	2	658	640.538	0.680746	0
2.72571	2	616	639.333	-0.940116	0
2.72828	1	681	638.133	1.64267	0
2.73085	2	646	636.981	0.354847	0
2.73342	2	640	635.878	0.162956	0
2.73599	1	644	634.773	0.363599	0
2.73855	1	669	633.656	1.36647	0
2.74112	1	619	632.561	-0.545069	0
2.74369	2	593	631.467	-1.57963	0
2.74626	1	625	630.346	-0.213821	0
2.74883	0	634	629.212	0.190145	0
2.7514	0	643	628.099	0.587621	0
2.75397	3	631	627.007	0.158953	0
2.75654	1	603	625.887	-0.932014	0
2.75911	0	668	624.721	1.67453	0
2.76168	3	593	623.594	-1.25636	0
2.76424	2	610	622.533	-0.507427	0
2.76681	0	659	621.432	1.46344	0
2.76938	0	592	620.326	-1.16421	0
2.77195	1	614	619.289	-0.213429	0
2.77452	1	663	618.233	1.73861	0
2.77709	2	629	617.107	0.47421	0
2.77966	0	625	615.973	0.361096	0
2.78223	1	607	614.869	-0.319401	0
2.7848	2	635	613.802	0.841219	0
2.78737	0	660	612.736	1.83975	0
2.78993	2	653	611.639	1.61857	0
2.7925	0	574	610.569	-1.52636	0
2.79507	1	578	609.51	-1.31063	0
2.79764	2	664	608.442	2.15607	0
2.80021	1	588	607.379	-0.799163	0
2.80278	0	603	606.297	-0.134274	0
2.80535	0	596	605.241	-0.37851	0
2.80792	1	605	604.216	0.0318566	0
2.81049	2	619	603.164	0.636495	0
2.81306	0	596	602.07	-0.248655	0
2.81562	0	599	600.98	-0.0808873	0
2.81819	0	629	599.941	1.15864	0
2.82076	5	655	598.919	2.19125	0
2.82333	0	570	597.854	-1.16668	0
2.8259	1	572	596.755	-1.03507	0
2.82847	1	621	595.744	1.01347	0
2.83104	2	599	594.808	0.171291	0
2.83361	2	570	593.805	-0.997069	0
2.83618	0	610	592.767	0.697728	0
2.83875	4	559	591.759	-1.38555	0
2.84131	1	658	590.787	2.62023	0
2.84388	0	540	589.792	-2.14271	0
2.84645	1	620	588.807	1.25276	0
2.84902	3	646	587.873	2.28696	0
2.85159	0	548	586.887	-1.66119	0
2.85416	3	571	585.847	-0.621332	0
2.85673	2	611	584.862	1.05745	0
2.8593	1	628	583.9	1.7598	0
2.86187	2	648	582.924	2.55642	0
2.86444	2	596	581.989	0.573927	0
2.867	2	562	581.046	-0.803418	0
2.86957	0	583	580.079	0.120976	0
2.87214	2	599	579.13	0.811856	0
2.87471	1	580	578.201	0.0747075	0
2.87728	0	560	577.24	-0.72852	0
2.87985	2	588	576.254	0.484381	0
2.88242	0	626	575.292	2.02668	0
2.88499	1	554	574.31	-0.862889	0
2.88756	2	564	573.323	-0.392574	0
2.89013	1	576	572.353	0.151944	0
2.89269	0	639	571.366	2.67557	0
2.89526	0	586	570.403	0.644313	0
2.89783	0	592	569.472	0.925891	0
2.9004	0	554	568.513	-0.616609	0
2.90297	3	554	567.515	-0.574206	0
2.90554	0	536	566.507	-1.31771	0
2.90811	2	547	565.496	-0.790828	0
2.91068	0	557	564.539	-0.319458	0
2.91325	2	611	563.626	1.91655	0
2.91582	0	553	562.699	-0.412437	0
2.91838	2	534	561.761	-1.20134	0
2.92095	1	564	560.825	0.133683	0
2.92352	3	519	559.892	-1.79494	0
2.92609	2	597	558.958	1.55694	0
2.92866	1	613	558.042	2.21974	0
2.93123	2	583	557.155	1.07039	0
2.9338	1	557	556.304	0.029495	0
2.93637	2	514	555.433	-1.82753	0
2.93894	2	548	554.539	-0.279319	0
2.94151	1	518	553.645	-1.56616	0
2.94407	2	528	552.752	-1.07718	0
2.94664	1	572	551.88	0.84128	0
2.94921	1	569	551.005	0.754395	0
2.95178	0	570	550.12	0.832677	0
2.95435	1	541	549.239	-0.354239	0
2.95692	0	590	548.346	1.71485	0
2.95949	0	561	547.427	0.573065	0
2.96206	0	528	546.497	-0.804992	0
2.96463	0	557	545.573	0.484162	0
2.9672	1	551	544.636	0.271108	0
2.96976	0	536	543.69	-0.332158	0
2.97233	3	550	542.745	0.309349	0
2.9749	0	539	541.821	-0.121493	0
2.97747	2	569	540.907	1.1777	0
2.98004	2	509	540.031	-1.37544	0
2.98261	2	579	539.184	1.65468	0
2.98518	2	537	538.319	-0.0568993	0
2.98775	2	521	537.475	-0.72179	0
2.99032	1	547	536.658	0.442194	0
2.99289	1	555	535.843	0.813187	0
2.99545	1	541	535.031	0.256648	0
2.99802	3	508	534.205	-1.16265	0
3.00059	3	537	533.351	0.15746	0
3.00316	2	545	532.482	0.536226	0
3.00573	0	529	531.644	-0.114942	0
3.0083	1	512	530.869	-0.833903	0
3.01087	1	502	530.111	-1.25467	0
3.01344	0	501	529.294	-1.26406	0
3.01601	0	545	528.42	0.710192	0
3.01858	1	541	527.556	0.57802	0
3.02114	1	561	526.692	1.4485	0
3.02371	1	541	525.8	0.653515	0
3.02628	4	511	524.913	-0.615465	0
3.02885	2	533	524.058	0.387319	0
3.03142	2	525	523.212	0.0780278	0
3.03399	1	513	522.417	-0.415789	0
3.03656	3	543	521.683	0.914806	0
3.03913	2	541	520.931	0.862848	0
3.0417	0	495	520.134	-1.12971	0
3.04427	2	532	519.341	0.548834	0
3.04683	1	557	518.585	1.62769	0
3.0494	1	502	517.792	-0.70485	0
3.05197	1	525	516.962	0.350806	0
3.05454	2	568	516.152	2.17549	0
3.05711	2	519	515.34	0.160644	0
3.05968	0	509	514.516	-0.244506	0
3.06225	2	560	513.709	1.95614	0
3.06482	0	496	512.938	-0.76056	0
3.06739	0	544	512.149	1.36562	0
3.06996	4	531	511.336	0.853341	0
3.07252	1	495	510.529	-0.69798	0
3.07509	0	521	509.682	0.495857	0
3.07766	0	491	508.878	-0.806828	0
3.08023	1	518	508.152	0.432689	0
3.0828	1	505	507.376	-0.105746	0
3.08537	2	527	506.533	0.891561	0
3.08794	0	533	505.693	1.18281	0
3.09051	2	524	504.883	0.835133	0
3.09308	1	525	504.108	0.9118	0
3.09565	2	473	503.331	-1.39462	0
3.09821	0	503	502.541	0.0204515	0
3.10078	2	528	501.77	1.14151	0
3.10335	1	484	501.016	-0.773439	0
3.10592	0	489	500.246	-0.508565	0
3.10849	1	488	499.464	-0.518939	0
3.11106	2	501	498.704	0.102558	0
3.11363	4	522	497.926	1.0537	0
3.1162	1	526	497.12	1.25925	0
3.11877	0	540	496.342	1.87873	0
3.12134	0	516	495.645	0.896059	0
3.1239	0	523	494.98	1.22523	0
3.12647	1	531	494.238	1.59532	0
3.12904	2	451	493.43	-1.99795	0
3.13161	1	483	492.608	-0.437188	0
3.13418	0	486	491.802	-0.263188	0
3.13675	1	515	491.046	1.05555	0
3.13932	0	464	490.322	-1.22196	0
3.14189	1	483	489.567	-0.298792	0
3.14446	0	436	488.788	-2.52809	0
3.14703	1	485	488.011	-0.136727	0
3.14959	1	462	487.237	-1.17413	0
3.15216	1	500	486.465	0.605285	0
3.15473	1	521	485.694	1.54678	0
3.1573	0	521	484.942	1.57972	0
3.15987	1	489	484.205	0.216838	0
3.16244	1	476	483.472	-0.342492	0
3.16501	0	475	482.724	-0.354415	0
3.16758	1	483	481.964	0.0471554	0
3.17015	1	463	481.224	-0.846944	0
3.17272	1	490	480.482	0.42997	0
3.17528	3	466	479.728	-0.63594	0
3.17785	1	499	478.992	0.89567	0
3.18042	1	466	478.267	-0.568235	0
3.18299	1	445	477.577	-1.54428	0
3.18556	1	441	476.917	-1.71035	0
3.18813	0	409	476.226	-3.3241	0
3.1907	0	475	475.51	-0.0234009	0
3.19327	1	506	474.798	1.38712	0
3.19584	1	464	474.072	-0.467597	0
3.19841	2	486	473.318	0.575281	0
3.20097	0	447	472.567	-1.20929	0
3.20354	0	483	471.847	0.507499	0
3.20611	1	458	471.16	-0.614944	0
3.20868	0	453	470.476	-0.821098	0
3.21125	0	474	469.745	0.195436	0
3.21382	1	439	469.008	-1.43219	0
3.21639	1	438	468.287	-1.44716	0
3.21896	1	480	467.549	0.568285	0
3.22153	0	485	466.817	0.825658	0
3.2241	0	455	466.116	-0.52111	0
3.22666	2	480	465.432	0.664942	0
3.22923	0	467	464.735	0.104808	0
3.2318	1	464	464.006	-0.000279098	0
3.23437	0	450	463.3	-0.626973	0
3.23694	0	439	462.623	-1.12748	0
3.23951	0	475	461.932	0.599594	0
3.24208	1	492	461.232	1.38711	0
3.24465	1	438	460.517	-1.07592	0
3.24722	2	431	459.79	-1.38675	0
3.24979	2	457	459.079	-0.0972334	0
3.25235	1	438	458.397	-0.974604	0
3.25492	2	465	457.745	0.336463	0
3.25749	1	441	457.125	-0.767859	0
3.26006	2	482	456.502	1.16141	0
3.26263	1	450	455.867	-0.276555	0
3.2652	1	474	455.231	0.862067	0
3.26777	0	506	454.597	2.28513	0
3.27034	1	455	453.966	0.048453	0
3.27291	2	432	453.322	-1.02586	0
3.27548	1	462	452.649	0.435037	0
3.27804	0	460	451.961	0.374822	0
3.28061	1	445	451.309	-0.299052	0
3.28318	0	438	450.688	-0.606232	0
3.28575	2	464	450.035	0.648321	0
3.28832	4	485	449.358	1.61841	0
3.29089	0	444	448.68	-0.222107	0
3.29346	4	414	448.012	-1.67161	0
3.29603	1	422	447.431	-1.23795	0
3.2986	2	426	446.866	-1.01096	0
3.30117	1	449	446.276	0.128577	0
3.30373	1	474	445.705	1.29963	0
3.3063	2	438	445.114	-0.339916	0
3.30887	0	444	444.5	-0.0237507	0
3.31144	2	485	443.868	1.86769	0
3.31401	1	467	443.244	1.09928	0
3.31658	2	466	442.617	1.08319	0
3.31915	2	451	441.977	0.424863	0
3.32172	1	481	441.355	1.80764	0
3.32429	1	423	440.745	-0.862815	0
3.32686	0	461	440.156	0.970787	0
3.32942	2	447	439.566	0.351616	0
3.33199	0	437	438.95	-0.0932657	0
3.33456	1	436	438.303	-0.110275	0
3.33713	0	458	437.662	0.950346	0
3.3397	1	445	437.037	0.377464	0
3.34227	1	418	436.399	-0.899907	0
3.34484	2	438	435.749	0.107551	0
3.34741	3	474	435.099	1.78678	0
3.34998	0	448	434.466	0.63944	0
3.35255	1	427	433.859	-0.331934	0
3.35511	0	436	433.305	0.129065	0
3.35768	1	460	432.748	1.27065	0
3.36025	0	445	432.132	0.609989	0
3.36282	2	447	431.492	0.733491	0
3.36539	1	445	430.854	0.670603	0
3.36796	0	428	430.215	-0.107063	0
3.37053	1	409	429.593	-1.01828	0
3.3731	0	395	429.008	-1.71111	0
3.37567	0	421	428.402	-0.36077	0
3.37824	1	437	427.774	0.441344	0
3.3808	2	449	427.149	1.03123	0
3.38337	2	433	426.506	0.312069	0
3.38594	0	411	425.866	-0.733274	0
3.38851	0	399	425.271	-1.31521	0
3.39108	0	413	424.725	-0.576966	0
3.39365	1	425	424.164	0.0405563	0
3.39622	0	423	423.544	-0.0264728	0
3.39879	2	409	422.899	-0.687238	0
3.40136	0	394	422.271	-1.42428	0
3.40393	0	425	421.656	0.162184	0
3.40649	1	408	421.061	-0.646636	0
3.40906	0	397	420.485	-1.17866	0
3.41163	1	396	419.874	-1.1997	0
3.4142	1	435	419.256	0.754864	0
3.41677	0	419	418.652	0.0169975	0
3.41934	0	384	418.048	-1.73752	0
3.42191	0	424	417.465	0.317347	0
3.42448	0	417	416.882	0.00577905	0
3.42705	2	437	416.271	0.991601	0
3.42962	0	430	415.649	0.692081	0
3.43218	0	403	415.024	-0.598948	0
3.43475	1	428	414.435	0.65568	0
3.43732	1	428	413.878	0.682628	0
3.43989	2	426	413.286	0.615995	0
3.44246	1	411	412.685	-0.0831118	0
3.44503	1	413	412.112	0.0437032	0
3.4476	1	408	411.57	-0.176743	0
3.45017	0	393	411.044	-0.910197	0
3.45274	2	403	410.502	-0.373688	0
3.45531	1	396	409.95	-0.700995	0
3.45787	1	374	409.379	-1.82939	0
3.46044	1	421	408.811	0.594031	0
3.46301	1	474	408.277	3.01877	0
3.46558	0	399	407.739	-0.437504	0
3.46815	1	403	407.19	-0.208726	0
3.47072	2	398	406.644	-0.433288	0
3.47329	4	421	406.082	0.727056	0
3.47586	1	373	405.504	-1.68299	0
3.47843	1	444	404.954	1.85303	0
3.481	1	411	404.484	0.321427	0
3.48356	2	402	404.041	-0.101804	0
3.48613	1	393	403.536	-0.531447	0
3.4887	0	402	402.989	-0.0493427	0
3.49127	0	390	402.46	-0.630945	0
3.49384	1	373	401.95	-1.49895	0
3.49641	1	392	401.409	-0.475212	0
3.49898	1	408	400.825	0.355218	0
3.50155	1	401	400.245	0.0377184	0
3.50412	0	411	399.696	0.557594	0
3.50669	1	412	399.162	0.63249	0
3.50925	0	382	398.632	-0.850956	0
3.51182	0	439	398.086	1.95272	0
3.51439	1	412	397.529	0.712928	0
3.51696	2	433	396.976	1.73121	0
3.51953	2	398	396.405	0.0799548	0
3.5221	0	396	395.836	0.00825979	0
3.52467	0	400	395.312	0.234398	0
3.52724	1	388	394.837	-0.347078	0
3.52981	1	434	394.345	1.90348	0
3.53238	1	388	393.793	-0.294117	0
3.53494	1	402	393.232	0.437331	0
3.53751	0	413	392.7	0.998885	0
3.54008	0	391	392.184	-0.0598569	0
3.54265	1	386	391.671	-0.288636	0
3.54522	1	381	391.144	-0.519704	0
3.54779	1	399	390.587	0.421169	0
3.55036	1	383	390.034	-0.359399	0
3.55293	3	403	389.511	0.671939	0
3.5555	0	406	389.002	0.843581	0
3.55807	1	394	388.491	0.277564	0
3.56063	0	379	388.016	-0.463102	0
3.5632	2	409	387.554	1.06045	0
3.56577	2	401	387.046	0.696815	0
3.56834	1	340	386.511	-2.52244	0
3.57091	4	411	385.99	1.23366	0
3.57348	1	406	385.518	1.01651	0
3.57605	0	392	385.051	0.351001	0
3.57862	1	347	384.606	-2.01877	0
3.58119	4	389	384.194	0.243685	0
3.58376	0	390	383.714	0.318288	0
3.58632	1	378	383.176	-0.266221	0
3.58889	1	389	382.708	0.319037	0
3.59146	1	397	382.28	0.738762	0
3.59403	1	375	381.789	-0.350595	0
3.5966	1	372	381.278	-0.481019	0
3.59917	1	374	380.779	-0.350525	0
3.60174	1	374	380.282	-0.324837	0
3.60431	0	403	379.787	1.15634	0
3.60688	1	376	379.293	-0.169798	0
3.60945	1	386	378.802	0.36637	0
3.61201	2	347	378.296	-1.68004	0
3.61458	0	345	377.776	-1.76459	0
3.61715	3	370	377.272	-0.378058	0
3.61972	1	343	376.801	-1.8251	0
3.62229	2	377	376.325	0.0347636	0
3.62486	0	410	375.852	1.68645	0
3.62743	2	400	375.411	1.22947	0
3.63	0	405	374.968	1.49231	0
3.63257	0	372	374.496	-0.129418	0
3.63514	1	365	374.012	-0.471735	0
3.6377	0	400	373.534	1.3233	0
3.64027	3	370	373.021	-0.157046	0
3.64284	0	352	372.501	-1.09271	0
3.64541	1	359	371.991	-0.685616	0
3.64798	0	370	371.516	-0.0788317	0
3.65055	2	362	371.073	-0.47685	0
3.65312	3	361	370.597	-0.505085	0
3.65569	0	356	370.093	-0.746948	0
3.65826	0	379	369.601	0.482786	0
3.66083	2	385	369.178	0.806352	0
3.66339	1	396	368.766	1.36854	0
3.66596	2	373	368.275	0.244644	0
3.66853	0	339	367.778	-1.56299	0
3.6711	0	353	367.323	-0.76233	0
3.67367	0	348	366.885	-1.01234	0
3.67624	0	358	366.436	-0.445833	0
3.67881	0	360	365.941	-0.313099	0
3.68138	2	361	365.422	-0.232729	0
3.68395	1	379	364.904	0.724041	0
3.68652	1	339	364.385	-1.37871	0
3.68908	0	338	363.899	-1.40872	0
3.69165	0	374	363.459	0.545065	0
3.69422	1	332	363.018	-1.70236	0
3.69679	3	363	362.551	0.0235474	0
3.69936	1	355	362.053	-0.37432	0
3.70193	0	349	361.553	-0.671937	0
3.7045	0	388	361.118	1.36474	0
3.70707	4	343	360.728	-0.957227	0
3.70964	2	365	360.29	0.246507	0
3.71221	1	349	359.789	-0.57753	0
3.71477	0	365	359.339	0.296324	0
3.71734	0	365	358.98	0.315115	0
3.71991	0	372	358.601	0.694707	0
3.72248	0	386	358.153	1.41738	0
3.72505	1	369	357.663	0.590203	0
3.72762	0	363	357.161	0.30648	0
3.73019	1	338	356.659	-1.01491	0
3.73276	1	369	356.176	0.667575	0
3.73533	2	357	355.708	0.068373	0
3.7379	0	349	355.239	-0.333991	0
3.74046	0	337	354.787	-0.968907	0
3.74303	0	338	354.367	-0.890246	0
3.7456	1	341	353.948	-0.701183	0
3.74817	1	335	353.484	-1.00988	0
3.75074	1	340	352.993	-0.704625	0
3.75331	1	342	352.517	-0.568707	0
3.75588	2	368	352.073	0.830252	0
3.75845	3	363	351.643	0.596105	0
3.76102	1	342	351.211	-0.498061	0
3.76359	0	360	350.792	0.485324	0
3.76615	2	315	350.422	-1.99578	0
3.76872	1	337	350.066	-0.711763	0
3.77129	0	336	349.645	-0.744412	0
3.77386	3	350	349.201	0.0426926	0
3.77643	1	371	348.791	1.15304	0
3.779	2	341	348.356	-0.398347	0
3.78157	0	375	347.929	1.39795	0
3.78414	2	363	347.546	0.811133	0
3.78671	1	336	347.162	-0.608935	0
3.78928	1	334	346.749	-0.697577	0
3.79184	2	318	346.321	-1.58816	0
3.79441	1	360	345.913	0.742473	0
3.79698	3	345	345.499	-0.0268386	0
3.79955	1	319	345.09	-1.46074	0
3.80212	1	316	344.691	-1.61401	0
3.80469	1	338	344.311	-0.343253	0
3.80726	0	318	343.947	-1.45504	0
3.80983	0	334	343.55	-0.522564	0
3.8124	1	342	343.131	-0.0611515	0
3.81497	3	340	342.697	-0.146276	0
3.81753	0	333	342.233	-0.505969	0
3.8201	0	330	341.768	-0.647816	0
3.82267	1	323	341.371	-1.02217	0
3.82524	2	321	341.002	-1.1164	0
3.82781	1	336	340.569	-0.249248	0
3.83038	2	330	340.111	-0.556577	0
3.83295	0	348	339.699	0.444957	0
3.83552	0	368	339.315	1.49532	0
3.83809	0	310	338.934	-1.64333	0
3.84066	2	319	338.541	-1.09406	0
3.84322	2	344	338.101	0.318032	0
3.84579	0	302	337.633	-2.05047	0
3.84836	3	348	337.196	0.579158	0
3.85093	0	338	336.823	0.0639989	0
3.8535	1	311	336.441	-1.44263	0
3.85607	1	312	336.052	-1.36165	0
3.85864	1	352	335.678	0.869947	0
3.86121	0	352	335.27	0.891716	0
3.86378	2	351	334.854	0.86181	0
3.86635	0	330	334.453	-0.245138	0
3.86891	0	349	334.035	0.801079	0
3.87148	2	339	333.622	0.292104	0
3.87405	0	324	333.227	-0.512585	0
3.87662	2	297	332.794	-2.07701	0
3.87919	2	335	332.372	0.143569	0
3.88176	1	339	331.975	0.381524	0
3.88433	0	340	331.576	0.456861	0
3.8869	0	351	331.213	1.05615	0
3.88947	1	325	330.863	-0.325233	0
3.89204	2	347	330.47	0.887382	0
3.8946	2	307	330.032	-1.31452	0
3.89717	0	308	329.595	-1.2305	0
3.89974	0	301	329.204	-1.62563	0
3.90231	3	320	328.86	-0.495304	0
3.90488	1	364	328.5	1.86068	0
3.90745	0	342	328.075	0.752959	0
3.91002	0	358	327.674	1.60278	0
3.91259	1	349	327.334	1.15974	0
3.91516	2	344	326.96	0.918716	0
3.91773	0	318	326.53	-0.478337	0
3.92029	0	324	326.1	-0.116655	0
3.92286	3	304	325.72	-1.24572	0
3.92543	0	352	325.354	1.42025	0
3.928	3	348	324.936	1.23637	0
3.93057	1	309	324.544	-0.884255	0
3.93314	1	342	324.189	0.963084	0
3.93571	0	354	323.835	1.60327	0
3.93828	1	369	323.501	2.36858	0
3.94085	2	330	323.148	0.377175	0
3.94342	0	303	322.754	-1.13483	0
3.94598	2	299	322.343	-1.34993	0
3.94855	0	322	321.968	0.001767	0
3.95112	3	286	321.603	-2.10527	0
3.95369	0	337	321.227	0.859207	0
3.95626	2	335	320.849	0.773173	0
3.95883	0	305	320.488	-0.886839	0
3.9614	0	319	320.142	-0.0639653	0
3.96397	1	350	319.781	1.61527	0
3.96654	1	308	319.412	-0.650248	0
3.96911	0	305	319.007	-0.802036	0
3.97167	3	298	318.593	-1.19293	0
3.97424	1	364	318.212	2.39996	0
3.97681	1	324	317.823	0.343172	0
3.97938	0	302	317.455	-0.889313	0
3.98195	0	341	317.133	1.29247	0
3.98452	1	344	316.793	1.46688	0
3.98709	0	318	316.414	0.0889264	0
3.98966	1	323	316.003	0.389299	0
3.99223	1	343	315.598	1.47955	0
3.9948	0	349	315.207	1.8089	0
3.99736	1	313	314.815	-0.102612	0
3.99993	2	310	314.444	-0.252409	0
4.0025	0	312	314.069	-0.117146	0
4.00507	1	310	313.679	-0.20893	0
4.00764	1	297	313.325	-0.94725	0
4.01021	0	301	312.982	-0.690606	0
4.01278	1	297	312.608	-0.905673	0
4.01535	1	331	312.241	1.03107	0
4.01792	1	319	311.871	0.399169	0
4.02049	2	282	311.486	-1.75589	0
4.02305	3	308	311.12	-0.177756	0
4.02562	0	297	310.764	-0.798647	0
4.02819	6	323	310.421	0.699908	0
4.03076	2	360	310.129	2.62844	0
4.03333	0	313	309.821	0.179711	0
4.0359	3	332	309.534	1.23299	0
4.03847	0	311	309.33	0.094722	0
4.04104	2	288	309.046	-1.24016	0
4.04361	1	274	308.704	-2.09654	0
4.04618	1	315	308.374	0.373323	0
4.04874	1	315	308.027	0.392892	0
4.05131	0	343	307.687	1.90673	0
4.05388	3	287	307.343	-1.20082	0
4.05645	3	317	306.99	0.562198	0
4.05902	0	305	306.616	-0.092551	0
4.06159	2	290	306.258	-0.954722	0
4.06416	0	261	305.983	-2.7844	0
4.06673	1	317	305.698	0.634777	0
4.0693	1	300	305.359	-0.309403	0
4.07187	1	276	305.008	-1.7461	0
4.07443	1	302	304.64	-0.151889	0
4.077	0	298	304.276	-0.363577	0
4.07957	0	295	303.927	-0.519734	0
4.08214	2	296	303.581	-0.44064	0
4.08471	1	311	303.221	0.441084	0
4.08728	0	313	302.829	0.574905	0
4.08985	2	306	302.457	0.202555	0
4.09242	0	316	302.132	0.780138	0
4.09499	1	303	301.785	0.0697874	0
4.09756	2	312	301.431	0.598338	0
4.10012	1	323	301.092	1.21901	0
4.10269	0	297	300.732	-0.216561	0
4.10526	0	310	300.395	0.545545	0
4.10783	0	318	300.087	1.0045	0
4.1104	0	288	299.749	-0.692338	0
4.11297	1	301	299.37	0.0939484	0
4.11554	0	291	298.979	-0.467727	0
4.11811	2	278	298.587	-1.23473	0
4.12068	0	293	298.214	-0.304599	0
4.12325	0	329	297.853	1.71721	0
4.12581	2	308	297.51	0.597721	0
4.12838	0	307	297.185	0.56018	0
4.13095	1	282	296.822	-0.882657	0
4.13352	0	324	296.469	1.52948	0
4.13609	1	276	296.144	-1.21251	0
4.13866	3	303	295.803	0.413467	0
4.14123	1	285	295.449	-0.618971	0
4.1438	1	319	295.09	1.33872	0
4.14637	0	329	294.782	1.88651	0
4.14894	2	300	294.516	0.3166	0
4.1515	2	296	294.22	0.103478	0
4.15407	0	251	293.878	-2.70644	0
4.15664	0	283	293.536	-0.626312	0
4.15921	1	274	293.246	-1.16269	0
4.16178	0	315	292.952	1.24227	0
4.16435	1	282	292.598	-0.63109	0
4.16692	1	290	292.236	-0.131277	0
4.16949	1	274	291.887	-1.08057	0
4.17206	3	302	291.537	0.602065	0
4.17463	1	287	291.206	-0.248243	0
4.17719	0	315	290.883	1.35886	0
4.17976	1	289	290.595	-0.0937967	0
4.18233	0	297	290.338	0.386566	0
4.1849	0	282	290.031	-0.478247	0
4.18747	0	277	289.687	-0.762265	0
4.19004	2	293	289.344	0.213572	0
4.19261	0	276	288.986	-0.781683	0
4.19518	1	301	288.613	0.713985	0
4.19775	0	294	288.275	0.33391	0
4.20032	0	268	287.965	-1.21955	0
4.20288	2	265	287.64	-1.39076	0
4.20545	1	302	287.305	0.84561	0
4.20802	0	261	286.949	-1.60619	0
4.21059	0	278	286.613	-0.516585	0
4.21316	1	289	286.325	0.157374	0
4.21573	0	320	286.018	1.89964	0
4.2183	1	285	285.668	-0.0395689	0
4.22087	0	305	285.322	1.12674	0
4.22344	3	287	284.99	0.118629	0
4.22601	0	302	284.659	0.997836	0
4.22857	0	270	284.325	-0.871783	0
4.23114	3	289	284.025	0.292635	0
4.23371	1	290	283.757	0.366592	0
4.23628	1	243	283.432	-2.59373	0
4.23885	1	297	283.118	0.805497	0
4.24142	0	284	282.863	0.0674899	0
4.24399	1	267	282.587	-0.953902	0
4.24656	1	279	282.288	-0.196858	0
4.24913	1	278	281.972	-0.238222	0
4.2517	1	294	281.642	0.720748	0
4.25426	1	269	281.329	-0.751717	0
4.25683	1	283	281.03	0.117115	0
4.2594	2	263	280.731	-1.09337	0
4.26197	0	264	280.433	-1.0114	0
4.26454	0	307	280.133	1.53337	0
4.26711	1	283	279.853	0.187074	0
4.26968	1	298	279.573	1.06745	0
4.27225	0	250	279.245	-1.8496	0
4.27482	1	260	278.907	-1.17255	0
4.27739	1	285	278.601	0.379038	0
4.27995	0	294	278.292	0.916088	0
4.28252	1	271	277.97	-0.423401	0
4.28509	0	271	277.667	-0.405011	0
4.28766	1	263	277.361	-0.885539	0
4.29023	0	265	277.043	-0.739812	0
4.2928	0	278	276.726	0.0764141	0
4.29537	0	282	276.41	0.332896	0
4.29794	2	253	276.097	-1.45208	0
4.30051	2	277	275.768	0.0740509	0
4.30308	0	279	275.422	0.214198	0
4.30564	0	283	275.107	0.46918	0
4.30821	0	291	274.857	0.946345	0
4.31078	0	277	274.602	0.144062	0
4.31335	3	292	274.29	1.03643	0
4.31592	0	278	273.951	0.242845	0
4.31849	1	252	273.606	-1.36107	0
4.32106	0	257	273.314	-1.01764	0
4.32363	0	260	273.064	-0.810214	0
4.3262	1	280	272.782	0.431352	0
4.32877	0	247	272.477	-1.62105	0
4.33133	0	237	272.152	-2.28338	0
4.3339	0	266	271.833	-0.357667	0
4.33647	1	232	271.53	-2.59528	0
4.33904	0	247	271.211	-1.54053	0
4.34161	0	292	270.879	1.23603	0
4.34418	0	260	270.564	-0.655161	0
4.34675	1	262	270.265	-0.510641	0
4.34932	1	279	269.951	0.541752	0
4.35189	2	249	269.622	-1.30689	0
4.35446	1	266	269.309	-0.202885	0
4.35702	0	257	269.024	-0.750011	0
4.35959	1	249	268.769	-1.25278	0
4.36216	2	274	268.53	0.330427	0
4.36473	1	270	268.258	0.106009	0
4.3673	0	243	267.956	-1.60092	0
4.36987	1	289	267.687	1.25369	0
4.37244	1	272	267.449	0.275972	0
4.37501	1	266	267.176	-0.0721348	0
4.37758	2	255	266.877	-0.743769	0
4.38015	0	293	266.594	1.54264	0
4.38271	1	261	266.322	-0.329449	0
4.38528	0	251	266.071	-0.951243	0
4.38785	0	256	265.816	-0.613529	0
4.39042	1	259	265.534	-0.405974	0
4.39299	1	271	265.24	0.349883	0
4.39556	0	248	264.928	-1.07494	0
4.39813	2	245	264.62	-1.25346	0
4.4007	1	261	264.343	-0.206956	0
4.40327	1	241	264.062	-1.48553	0
4.40584	0	268	263.783	0.257612	0
4.4084	2	283	263.535	1.15705	0
4.41097	0	275	263.286	0.706362	0
4.41354	1	272	263.006	0.545363	0
4.41611	0	264	262.729	0.0782037	0
4.41868	1	273	262.468	0.63743	0
4.42125	0	279	262.19	1.00636	0
4.42382	1	248	261.901	-0.882709	0
4.42639	1	256	261.612	-0.35074	0
4.42896	1	286	261.323	1.45915	0
4.43153	0	278	261.034	1.01757	0
