# Supplementary material for: Direct energy transfer from photosystem II to photosystem I confers winter sustainability in Scots Pine
Source: Nat Commun. 2020 Dec 15;11:6388. doi: 10.1038/s41467-020-20137-9 (PMC7738668; doi:10.1038/s41467-020-20137-9)
Supplement: Supplementary file 3 — Source Data [file 41467_2020_20137_MOESM3_ESM.zip › Source data file_Bag et al., 2020/Source data file/time resolved fluoresence data/Time resolved decay/Pine_winter_quench/Pine_winter_quench_spillover_11.txt]

Time	IRF	Exp. data	Th. data	Residuals	Aurocorr
0	43205	11088	11074.9	0.124042	0.160148
0.002569	45817	12867	12680.1	1.64778	0.160241
0.005138	47396	14352	14410.5	-0.488233	0.153338
0.007707	48463	16309	16258.3	0.397051	0.145122
0.010276	49341	18600	18203.8	2.90482	0.177223
0.012845	49938	20234	20242	-0.0563091	0.19951
0.015414	50031	22543	22359.9	1.21968	0.173032
0.017983	50114	24371	24517	-0.935375	0.174109
0.020552	49597	26937	26686	1.5292	0.159134
0.023121	48424	28908	28853.2	0.32237	0.161832
0.02569	46762	31194	30999.4	1.10158	0.151148
0.028259	45030	32912	33110.3	-1.09296	0.151771
0.030828	43460	35060	35172.7	-0.602096	0.119271
0.033397	40801	37181	37158	0.119098	0.160141
0.035966	38416	38771	39034	-1.33584	0.192883
0.038535	35403	40772	40782.7	-0.0528324	0.123984
0.041104	32977	41878	42408.5	-2.59255	0.104852
0.043673	30109	43607	43897.1	-1.38924	0.123409
0.046242	27336	45054	45227.5	-0.817323	0.154019
0.048811	24445	46277	46389.7	-0.523888	0.147424
0.05138	21632	47467	47384.9	0.376713	0.133029
0.053949	18529	47773	48221.8	-2.05344	0.144694
0.056518	16287	48911	48898	0.0586048	0.139755
0.059087	13909	49635	49414.5	0.989602	0.149345
0.061656	11846	49754	49774.5	-0.0918351	0.123862
0.064225	10050	49865	49975	-0.492425	0.154864
0.066794	8268	49927	50029.7	-0.459428	0.150842
0.069363	6906	49871	49962.6	-0.410219	0.1293
0.071932	5676	50041	49784.9	1.14468	0.109774
0.074501	4758	49600	49512.7	0.391852	0.126732
0.07707	3813	49214	49157.3	0.255566	0.150192
0.079639	3158	48947	48730.6	0.978047	0.147442
0.082208	2583	48309	48248.4	0.275792	0.124963
0.084777	2145	47978	47724.8	1.15612	0.106573
0.087346	1845	47332	47168.9	0.749545	0.133901
0.089915	1465	46431	46587.8	-0.727904	0.114709
0.092484	1247	46046	45990.9	0.256547	0.0962365
0.095053	1101	45169	45384.8	-1.01517	0.0993288
0.097622	1007	44938	44776.3	0.762894	0.137934
0.100191	830	44088	44167.7	-0.379758	0.114015
0.10276	773	43232	43559.9	-1.57724	0.11094
0.105329	645	42910	42957.7	-0.230493	0.100935
0.107898	657	42727	42365	1.75125	0.0779197
0.110467	564	41551	41780.9	-1.12799	0.128615
0.113036	555	41415	41205.1	1.03133	0.150829
0.115605	560	40466	40638	-0.855228	0.054868
0.118174	505	40188	40080.9	0.534	0.0795635
0.120743	489	39420	39534.6	-0.577011	0.107668
0.123312	415	39061	38997.9	0.319515	0.11142
0.125881	467	38434	38472.5	-0.196263	0.114412
0.12845	451	37998	37957.6	0.207005	0.0813322
0.131019	413	37392	37452.1	-0.310629	0.113371
0.133588	431	36883	36954.5	-0.372422	0.0882727
0.136157	442	36549	36466	0.43411	0.0820436
0.138726	444	35784	35988.3	-1.07982	0.0975649
0.141295	471	35480	35519.2	-0.208231	0.069431
0.143864	477	35077	35058.5	0.0985904	0.0708651
0.146433	423	34685	34607.4	0.416908	0.0788003
0.149002	470	34246	34165.4	0.435572	0.0615035
0.151571	464	33685	33732.6	-0.259466	0.0755737
0.15414	476	32920	33309.2	-2.14481	0.120098
0.156709	475	32638	32892.8	-1.41019	0.0593261
0.159278	496	32369	32483.5	-0.636307	0.112949
0.161847	520	31989	32082.6	-0.523481	0.0985357
0.164416	543	31546	31689.6	-0.808337	0.0543283
0.166985	531	31183	31303.9	-0.684794	0.0682482
0.169554	572	31120	30925.7	1.10144	0.0693202
0.172123	581	30551	30555.4	-0.0249744	0.0502903
0.174692	593	30162	30193.1	-0.17888	0.0550174
0.177261	589	30022	29837.7	1.06345	0.0395233
0.17983	628	29708	29489.3	1.26882	0.0686572
0.182399	667	29011	29148.3	-0.806128	0.0675708
0.184968	691	28899	28814.1	0.499457	0.0332594
0.187537	706	28363	28485.9	-0.72986	0.0591759
0.190106	725	27955	28164.1	-1.25049	0.105709
0.192675	716	27954	27849.7	0.623829	0.0822161
0.195244	766	27544	27542.7	0.00801426	0.0340404
0.197813	766	27195	27242.2	-0.285977	0.0173004
0.200382	821	26606	26947.8	-2.09519	0.012233
0.202951	821	26495	26658.7	-1.00539	0.0250389
0.20552	926	26295	26375.3	-0.494986	0.0743325
0.208089	926	26139	26097.9	0.254053	0.0449577
0.210658	954	25917	25826.7	0.560857	0.0261275
0.213227	958	25402	25561.4	-1.00016	0.0403462
0.215796	951	24839	25303.1	-2.94462	0.0332396
0.218365	980	24965	25052.1	-0.5515	0.0523603
0.220934	990	25035	24806.6	1.44337	0.0244815
0.223503	1030	24444	24566	-0.780009	0.0475608
0.226072	1017	24363	24329.2	0.216614	-5.1491e-05
0.228641	1091	23877	24096.6	-1.42084	0.0479813
0.23121	1112	23957	23868.6	0.571449	0.0215137
0.233779	1066	23638	23645.6	-0.0491881	0.0250619
0.236348	1128	23581	23427	1.00313	-0.0105436
0.238917	1045	23456	23213.2	1.58521	0.00484007
0.241486	1039	22808	23005.6	-1.30812	0.0600819
0.244055	1073	22660	22801.2	-0.938258	0.0069329
0.246624	1104	22464	22600.3	-0.909387	0.0223966
0.249193	1059	22215	22402.2	-1.2563	-0.0164467
0.251762	1053	22176	22204.9	-0.194386	0.0541202
0.254331	1092	21839	22010.5	-1.16063	0.0235077
0.2569	1076	21743	21820.9	-0.528418	0.0336108
0.259469	1015	21671	21634.6	0.247334	0.00302462
0.262038	998	21425	21449.8	-0.169369	-0.00383593
0.264607	1006	20895	21268.2	-2.58167	-0.016172
0.267176	1001	21397	21090.4	2.09615	0.0202874
0.269745	941	20689	20913.9	-1.56357	0.00917032
0.272314	951	20825	20737.7	0.604688	-0.00372642
0.274883	933	20360	20563.5	-1.42618	-0.0355756
0.277452	921	20336	20392.2	-0.393818	-0.0026275
0.280021	897	20429	20222.1	1.44725	-0.0309767
0.28259	899	20230	20053.2	1.24336	-0.00753693
0.285159	868	19759	19886.3	-0.905723	-0.0193569
0.287728	828	19546	19721.4	-1.25487	-0.00627177
0.290297	835	19576	19558.1	0.127603	-0.0144468
0.292866	844	19434	19396.7	0.267528	-0.00761484
0.295435	825	18988	19237.1	-1.8078	-0.0414341
0.298004	831	19366	19078.2	2.06806	-0.0507695
0.300573	785	18944	18920.4	0.171235	-0.00719461
0.303142	794	19082	18765.3	2.29281	-0.0191807
0.305711	749	18927	18612.5	2.28609	-0.0190636
0.30828	812	18556	18461.8	0.691535	-0.0264876
0.310849	733	18448	18312.5	0.997806	-0.0783881
0.313418	711	18255	18164.3	0.670976	-0.0186335
0.315987	731	18267	18017.3	1.84744	-0.0472031
0.318556	746	17840	17872.7	-0.24505	-0.0366832
0.321125	791	17603	17730.3	-0.959837	0.00515801
0.323694	720	17952	17587.7	2.7193	-0.0267288
0.326263	779	17466	17446.2	0.149885	-0.0498125
0.328832	750	17471	17307.6	1.23653	-0.0227762
0.331401	800	17071	17172.8	-0.779002	-0.0505263
0.33397	757	17175	17039.9	1.03089	-0.08021
0.336539	812	16990	16908.4	0.62592	-0.0443452
0.339108	794	16850	16779.4	0.54403	-0.0735512
0.341677	811	16698	16652.9	0.34877	-0.0674518
0.344246	826	16455	16528.6	-0.573588	-0.024771
0.346815	780	16196	16406.2	-1.65204	-0.0670092
0.349384	835	16325	16286.6	0.300789	-0.0573623
0.351953	801	16288	16168.8	0.93429	-0.0982667
0.354522	767	16005	16053.4	-0.382394	-0.066719
0.357091	801	16236	15939.1	2.33037	-0.0464614
0.35966	830	15806	15826.2	-0.160953	-0.0736592
0.362229	781	15911	15715.6	1.54876	-0.0922047
0.364798	808	15618	15605.1	0.103062	-0.0415044
0.367367	802	15441	15495.4	-0.43804	-0.050273
0.369936	884	15527	15388.8	1.10939	-0.0726103
0.372505	916	15505	15283.6	1.7778	-0.0700454
0.375074	907	15306	15179.2	1.02495	-0.0913404
0.377643	903	15306	15076.3	1.85676	-0.0907294
0.380212	873	15139	14976.5	1.32106	-0.0292634
0.382781	839	14823	14881.2	-0.477711	-0.0686025
0.38535	875	14750	14788.6	-0.31743	-0.0381871
0.387919	881	14857	14697	1.31243	-0.0947099
0.390488	960	14746	14605.8	1.15429	-0.0725882
0.393057	904	14767	14514	2.08229	-0.0688639
0.395626	936	14600	14422.7	1.46751	-0.062669
0.398195	921	14449	14333.4	0.961874	-0.0589047
0.400764	955	14363	14247.5	0.963609	-0.0512095
0.403333	974	14169	14164	0.0421362	-0.0496403
0.405902	935	14384	14081.1	2.52596	-0.101427
0.408471	990	14170	13999.3	1.43438	-0.0600024
0.41104	989	14024	13918.9	0.887477	-0.0610211
0.413609	986	14021	13840.9	1.52064	-0.0932683
0.416178	993	13844	13763.8	0.681582	-0.0817281
0.418747	991	13814	13687.7	1.07483	-0.0682615
0.421316	977	13861	13613.8	2.09959	-0.0682714
0.423885	962	13644	13541.1	0.880689	-0.0951872
0.426454	1020	13565	13469.3	0.821454	-0.0748986
0.429023	940	13574	13398.5	1.50616	-0.1056
0.431592	946	13432	13328.2	0.895246	-0.0677814
0.434161	955	13302	13257.9	0.382541	-0.0610278
0.43673	974	13479	13189.2	2.49633	-0.0790507
0.439299	953	13013	13121.3	-0.949069	-0.0790429
0.441868	908	13166	13052.2	0.991574	-0.0634115
0.444437	860	12873	12983.7	-0.975717	-0.0874916
0.447006	870	12786	12916.8	-1.15691	-0.0482338
0.449575	894	12908	12851.1	0.500911	-0.0899087
0.452144	782	13011	12784.8	1.98301	-0.0901818
0.454713	803	12617	12716.7	-0.887671	-0.0954801
0.457282	761	12604	12647.8	-0.390007	-0.0962023
0.459851	691	12502	12580.5	-0.701851	-0.0759417
0.46242	664	12647	12512.5	1.19615	-0.0416292
0.464989	663	12543	12442.7	0.895988	-0.110399
0.467558	595	12605	12372.8	2.06808	-0.104056
0.470127	568	12321	12301.4	0.176635	-0.0983678
0.472696	532	12347	12227.9	1.07161	-0.0779375
0.475265	484	12145	12154.3	-0.0842363	-0.0739985
0.477834	422	12020	12080.1	-0.548505	-0.0950199
0.480403	441	11981	12004.5	-0.214766	-0.0751051
0.482972	387	11997	11928	0.629924	-0.109369
0.485541	339	11702	11850.5	-1.37247	-0.0659964
0.48811	324	11788	11771	0.156532	-0.105282
0.490679	319	11747	11691	0.516566	-0.117915
0.493248	279	11656	11611.4	0.413463	-0.0989668
0.495817	272	11581	11530.5	0.469646	-0.0665665
0.498386	248	11459	11448.6	0.0971575	-0.0655702
0.500955	218	11406	11367.2	0.363627	-0.100159
0.503524	192	11392	11285.9	0.99398	-0.0916075
0.506093	201	11079	11204.5	-1.19269	-0.0970475
0.508662	169	11046	11123.4	-0.736826	-0.0990379
0.511231	174	11188	11042.2	1.3785	-0.0578776
0.5138	128	11015	10960.5	0.519572	-0.0683879
0.516369	117	10941	10879.2	0.590937	-0.118862
0.518938	140	10817	10798.5	0.177745	-0.0957483
0.521507	141	10698	10718.3	-0.196491	-0.0789048
0.524076	135	10570	10638.2	-0.663833	-0.0837386
0.526645	120	10474	10557.7	-0.817357	-0.093861
0.529214	128	10592	10478	1.10777	-0.0821072
0.531783	104	10464	10400.1	0.624208	-0.137113
0.534352	121	10490	10323.5	1.62539	-0.106779
0.536921	115	10105	10247.4	-1.41697	-0.0812646
0.53949	132	10284	10172.1	1.10364	-0.0731123
0.542059	114	10022	10097.3	-0.75221	-0.106038
0.544628	121	10076	10023.2	0.525954	-0.0911798
0.547197	128	10077	9950.25	1.2626	-0.0681904
0.549766	115	9997	9878.6	1.18414	-0.090904
0.552335	116	9852	9807.95	0.443785	-0.0803143
0.554904	132	9649	9737.89	-0.90495	-0.094246
0.557473	125	9734	9668.96	0.659257	-0.101947
0.560042	133	9540	9600.86	-0.623134	-0.0717875
0.562611	111	9708	9533.24	1.77372	-0.0527117
0.56518	106	9410	9466.71	-0.584648	-0.0940042
0.567749	119	9365	9401.34	-0.375486	-0.113068
0.570318	135	9375	9336.87	0.393773	-0.0854753
0.572887	110	9132	9272.9	-1.47446	-0.0703083
0.575456	112	9231	9208.92	0.229844	-0.0896187
0.578025	131	9198	9145.6	0.546381	-0.125848
0.580594	122	9227	9083.8	1.49079	-0.103483
0.583163	110	8988	9022.79	-0.366995	-0.0664571
0.585732	105	9104	8961.84	1.48993	-0.0865285
0.588301	124	8732	8901.87	-1.81789	-0.0886843
0.59087	108	8795	8843.05	-0.512327	-0.0763324
0.593439	114	8675	8784.52	-1.17584	-0.0760935
0.596008	114	8759	8726.05	0.352019	-0.0809004
0.598577	104	8707	8668.44	0.413194	-0.0607026
0.601146	105	8764	8611.7	1.6269	-0.0711834
0.603715	109	8626	8555.37	0.760452	-0.10415
0.606284	97	8456	8499.77	-0.475949	-0.110261
0.608853	99	8277	8444.62	-1.84237	-0.0433983
0.611422	94	8656	8389.78	2.86138	-0.094428
0.613991	104	8238	8335.63	-1.07567	-0.0867472
0.61656	106	8409	8281.96	1.38538	-0.0727905
0.619129	79	8126	8228.6	-1.13816	-0.0806147
0.621698	104	8233	8175.67	0.63184	-0.0597637
0.624267	91	8070	8123.4	-0.594488	-0.118139
0.626836	97	7931	8072.1	-1.58436	-0.0560163
0.629405	100	8150	8020.86	1.43043	-0.0736403
0.631974	84	8051	7969.93	0.903567	-0.087728
0.634543	73	8036	7919.82	1.29604	-0.0684023
0.637112	84	7814	7870.18	-0.635506	-0.0853556
0.639681	78	7913	7821.26	1.0313	-0.0992138
0.64225	75	7832	7772.69	0.670137	-0.0605362
0.644819	84	7612	7723.91	-1.28271	-0.0556352
0.647388	90	7624	7675.43	-0.58906	-0.0701259
0.649957	84	7666	7627.62	0.438326	-0.0557555
0.652526	76	7483	7580.15	-1.12307	-0.0745897
0.655095	57	7517	7533.23	-0.187207	-0.0745873
0.657664	77	7528	7487.22	0.470053	-0.0881584
0.660233	84	7449	7441.84	0.0829213	-0.0586694
0.662802	68	7346	7396.67	-0.591221	-0.0307658
0.665371	82	7394	7351.22	0.497524	-0.0744183
0.66794	66	7230	7306	-0.893774	-0.052926
0.670509	57	7368	7261.92	1.23588	-0.0762051
0.673078	56	7168	7218.31	-0.594255	-0.0707331
0.675647	78	6987	7175.05	-2.24974	-0.0487364
0.678216	67	7032	7132.22	-1.19516	-0.0646216
0.680785	65	6993	7089.25	-1.151	-0.0542982
0.683354	76	6953	7046.25	-1.11825	-0.0765346
0.685923	65	7118	7004.08	1.35025	-0.0508973
0.688492	63	6929	6962.81	-0.406173	-0.0427869
0.691061	56	7027	6921.73	1.25583	-0.0869816
0.69363	62	6918	6881.16	0.442875	-0.0530266
0.696199	60	6767	6841.1	-0.900826	-0.071299
0.698768	53	6659	6801.16	-1.74207	-0.0600692
0.701337	66	6811	6761.29	0.602299	-0.0638735
0.703906	49	6769	6721.73	0.574592	-0.0530611
0.706475	73	6658	6682.66	-0.30225	-0.0835684
0.709044	66	6614	6643.8	-0.36644	-0.0377627
0.711613	60	6478	6605.41	-1.58297	-0.0410076
0.714182	52	6501	6567.33	-0.82263	-0.0534759
0.716751	47	6387	6529.73	-1.78588	-0.0590507
0.71932	43	6541	6492.97	0.593872	-0.0494386
0.721889	43	6528	6456.43	0.885803	-0.0553887
0.724458	58	6372	6419.83	-0.599237	-0.050759
0.727027	49	6264	6383.19	-1.50595	-0.0643953
0.729596	59	6304	6346.6	-0.536485	-0.0426268
0.732165	50	6298	6310.17	-0.153345	-0.116444
0.734734	46	6289	6274.42	0.183895	-0.0848498
0.737303	50	6271	6239.27	0.400634	-0.0918455
0.739872	56	6255	6204.54	0.637969	-0.0579628
0.742441	49	6147	6170.2	-0.295879	-0.0774183
0.74501	41	6168	6135.88	0.409045	-0.0802653
0.747579	40	6062	6101.75	-0.510502	-0.103572
0.750148	43	5991	6068.18	-0.997127	-0.0580625
0.752717	47	6077	6035.02	0.538565	-0.0726889
0.755286	44	5955	6001.82	-0.606733	-0.0507595
0.757855	43	5902	5968.6	-0.866881	-0.0689012
0.760424	40	5869	5935.65	-0.869965	-0.0839674
0.762993	40	5774	5903.19	-1.70017	-0.0657392
0.765562	44	5839	5871.13	-0.420456	-0.0540392
0.768131	32	5801	5839.29	-0.502691	-0.0297896
0.7707	42	5671	5807.62	-1.81418	-0.0695345
0.773269	42	5776	5776.13	-0.00172183	-0.0555208
0.775838	47	5671	5745.02	-0.982942	-0.0231954
0.778407	36	5678	5714.04	-0.478344	-0.0268804
0.780976	37	5648	5683.22	-0.468652	-0.0180757
0.783545	41	5578	5652.89	-1.00267	-0.020691
0.786114	44	5615	5623.04	-0.107276	0.00227779
0.788683	42	5480	5593.38	-1.53156	-0.00476416
0.791252	35	5546	5563.68	-0.237435	-0.0350491
0.793821	41	5422	5534.27	-1.52473	-0.0605811
0.79639	29	5544	5505.33	0.519391	-0.0128043
0.798959	50	5495	5476.74	0.246373	-0.00552808
0.801528	38	5539	5448.19	1.2201	-0.00949065
0.804097	34	5463	5419.82	0.584249	0.0104255
0.806666	36	5369	5391.52	-0.307282	-0.0111923
0.809235	33	5373	5363.61	0.128071	0.00123655
0.811804	38	5234	5336.27	-1.41359	-0.044234
0.814373	32	5238	5308.86	-0.979099	-0.0107154
0.816942	21	5197	5281.52	-1.17236	0.0101936
0.819511	25	5253	5254.36	-0.0187693	0.0185828
0.82208	35	5283	5227.49	0.763751	0.0430519
0.824649	25	5291	5200.88	1.23897	-0.00789589
0.827218	34	5042	5174.11	-1.86047	-0.012077
0.829787	26	5100	5147.24	-0.661496	-0.00624293
0.832356	31	4963	5120.89	-2.24116	-0.0107527
0.834925	27	5031	5094.88	-0.900624	0.0140586
0.837494	39	5088	5069.08	0.265244	0.000238622
0.840063	29	5021	5043.52	-0.317787	-0.000849251
0.842632	31	4976	5018.11	-0.596944	0.0275916
0.845201	28	4948	4992.89	-0.638232	-0.0232647
0.84777	22	4931	4968.08	-0.528117	-0.0376429
0.850339	22	4801	4943.61	-2.05814	0.025784
0.852908	23	5011	4919.16	1.29736	-0.00952447
0.855477	26	4991	4894.85	1.36105	0.0222036
0.858046	15	4787	4870.52	-1.2072	-0.0190149
0.860615	18	4685	4846.19	-2.35496	0.0158607
0.863184	17	4767	4822.03	-0.797066	-0.00262507
0.865753	22	4659	4798.2	-2.03939	0.0214274
0.868322	17	4687	4774.44	-1.27715	0.0300265
0.870891	17	4740	4750.62	-0.154191	0.00154663
0.87346	23	4747	4726.97	0.290679	0.0429335
0.876029	19	4624	4703.64	-1.17123	0.0535924
0.878598	25	4582	4680.55	-1.45596	0.00697276
0.881167	14	4607	4657.53	-0.74444	-0.0130894
0.883736	19	4618	4634.79	-0.247058	0.0250229
0.886305	17	4616	4612.33	0.0540809	0.0445756
0.888874	13	4462	4590.12	-1.91801	0.0356602
0.891443	19	4516	4568	-0.773789	-0.0342482
0.894012	19	4517	4545.87	-0.42956	0.00644592
0.896581	13	4514	4523.95	-0.148128	0.016353
0.89915	23	4555	4502.09	0.783962	0.0300562
0.901719	19	4480	4480.39	-0.00587255	0.0254287
0.904288	13	4471	4459.04	0.178873	0.0367111
0.906857	20	4338	4437.75	-1.51457	-0.0160371
0.909426	14	4359	4416.67	-0.873538	0.0574473
0.911995	13	4371	4395.95	-0.377362	0.0311782
0.914564	15	4264	4375.2	-1.70287	0.0124372
0.917133	9	4231	4354.55	-1.89937	0.0445575
0.919702	18	4326	4334.1	-0.123168	0.0663059
0.922271	14	4242	4313.66	-1.10025	0.0448359
0.92484	7	4248	4293.35	-0.695855	0.0243059
0.927409	13	4324	4273.11	0.773844	0.0188975
0.929978	11	4196	4253.07	-0.880966	0.0430963
0.932547	10	4282	4233.34	0.743626	0.0681333
0.935116	15	4064	4213.55	-2.3459	0.0107551
0.937685	17	4120	4193.8	-1.14969	0.028939
0.940254	5	4089	4174.29	-1.33374	0.0520742
0.942823	16	4201	4154.88	0.711534	0.0440785
0.945392	14	4070	4135.69	-1.0296	0.0312344
0.947961	15	4199	4116.85	1.26772	0.0528127
0.95053	18	4013	4097.98	-1.3415	0.000129987
0.953099	14	3970	4079.13	-1.73201	0.0350281
0.955668	13	4009	4060.62	-0.815296	0.0314476
0.958237	12	4007	4042.29	-0.557532	0.0415077
0.960806	12	4016	4024.18	-0.129151	-0.0183311
0.963375	10	3921	4006.22	-1.36103	0.0205171
0.965944	11	3963	3988.27	-0.401438	0.0327744
0.968513	18	3950	3970.36	-0.32398	0.0219352
0.971082	10	3915	3952.55	-0.60009	0.05057
0.973651	11	3852	3934.81	-1.33428	0.0221774
0.97622	9	3839	3917.15	-1.2613	0.0438756
0.978789	11	3864	3899.8	-0.575967	0.0192743
0.981358	14	3864	3882.64	-0.299809	0.086514
0.983927	7	3892	3865.42	0.425989	0.018625
0.986496	12	3903	3848.25	0.876298	0.0245126
0.989065	12	3675	3831.19	-2.57649	0.027941
0.991634	11	3786	3814.38	-0.461229	0.0358423
0.994203	7	3797	3797.64	-0.0103726	-0.00470991
0.996772	7	3810	3780.93	0.47096	0.0230011
0.999341	10	3705	3764.44	-0.976587	0.0332093
1.00191	18	3842	3748.1	1.51486	0.0402482
1.00448	15	3672	3731.76	-0.986199	-0.00915883
1.00705	11	3739	3715.39	0.386074	0.0447093
1.00962	7	3586	3699.16	-1.88962	0.0419988
1.01219	10	3628	3683.31	-0.918258	0.0402587
1.01476	10	3573	3667.79	-1.58584	0.0282763
1.01732	11	3659	3652.27	0.11121	0.0478636
1.01989	8	3612	3636.61	-0.409503	0.0180846
1.02246	13	3471	3620.96	-2.54537	0.016866
1.02503	7	3577	3605.48	-0.47621	0.0410905
1.0276	9	3516	3590.16	-1.25072	0.0683605
1.03017	6	3477	3574.91	-1.6604	0.00794249
1.03274	10	3475	3559.79	-1.43839	0.0427978
1.03531	9	3469	3544.78	-1.28662	0.0323651
1.03788	8	3525	3529.77	-0.0803622	0.0497913
1.04045	4	3481	3514.81	-0.573002	0.0402724
1.04301	4	3446	3499.96	-0.919163	0.0376846
1.04558	5	3343	3485.29	-2.46103	0.0298375
1.04815	4	3339	3470.72	-2.27951	0.00749134
1.05072	9	3333	3456.12	-2.1326	0.0500531
1.05329	7	3379	3441.48	-1.07491	0.0505372
1.05586	3	3316	3426.94	-1.92659	0.0407616
1.05843	9	3370	3412.5	-0.732165	0.0332357
1.061	10	3375	3398.26	-0.400297	0.0472371
1.06357	7	3327	3384.22	-0.992018	0.0470291
1.06614	9	3330	3370.16	-0.69587	0.0525398
1.0687	6	3264	3356.17	-1.6133	0.0556847
1.07127	7	3333	3342.46	-0.163881	0.0703651
1.07384	7	3259	3328.85	-1.2236	0.0611857
1.07641	10	3226	3315.29	-1.57213	0.0449374
1.07898	4	3201	3301.79	-1.78151	0.0225525
1.08155	6	3158	3288.32	-2.31905	0.0480902
1.08412	7	3259	3274.94	-0.279189	0.094931
1.08669	4	3314	3261.73	0.908018	0.0657909
1.08926	10	3246	3248.56	-0.0449983	0.0554748
1.09183	4	3114	3235.36	-2.1748	0.0651888
1.09439	15	3199	3222.29	-0.411705	0.0383844
1.09696	3	3274	3209.27	1.13133	0.0500399
1.09953	3	3092	3196.39	-1.87728	0.0222965
1.1021	8	3160	3183.6	-0.419879	0.0834106
1.10467	4	3210	3171.02	0.687958	0.0629755
1.10724	6	3012	3158.56	-2.67045	0.0766369
1.10981	9	3201	3145.87	0.974372	0.0751043
1.11238	4	3063	3133.29	-1.26996	0.0149735
1.11495	6	3083	3120.85	-0.681609	0.0540863
1.11752	5	3032	3108.44	-1.38821	0.0245305
1.12008	5	2979	3096.22	-2.14764	0.0510802
1.12265	4	3026	3084.07	-1.0557	0.0605074
1.12522	6	3017	3071.92	-0.999787	0.0657108
1.12779	3	2928	3059.83	-2.43637	0.0344282
1.13036	5	3034	3047.82	-0.250839	0.0476056
1.13293	13	2902	3035.84	-2.48451	0.0408188
1.1355	6	3007	3023.96	-0.30928	0.0363069
1.13807	7	2932	3012.14	-1.47999	0.060568
1.14064	5	2969	3000.34	-0.575128	0.0963064
1.14321	4	2850	2988.84	-2.60065	0.0421923
1.14577	4	2925	2977.52	-0.971086	0.019742
1.14834	8	2915	2966.14	-0.947166	0.00463855
1.15091	3	3007	2954.76	0.952737	0.0474406
1.15348	4	2965	2943.36	0.397351	-0.00237067
1.15605	2	2900	2931.99	-0.593962	0.010557
1.15862	5	2821	2920.77	-1.87841	0.00916683
1.16119	3	2922	2909.64	0.228714	0.100468
1.16376	5	2826	2898.47	-1.36332	0.0485289
1.16633	6	2861	2887.32	-0.492103	0.0627827
1.1689	5	2786	2876.25	-1.7099	0.00719973
1.17146	6	2713	2865.28	-2.92368	0.0471273
1.17403	4	2769	2854.39	-1.62264	0.00743418
1.1766	3	2754	2843.62	-1.7078	-0.00501302
1.17917	1	2787	2832.95	-0.870354	0.024182
1.18174	5	2732	2822.34	-1.72834	-0.0227385
1.18431	6	2706	2811.77	-2.03332	-0.00253512
1.18688	4	2779	2801.2	-0.421029	0.0421454
1.18945	4	2774	2790.58	-0.314831	0.0652985
1.19202	7	2825	2780.05	0.84579	0.0226613
1.19459	2	2790	2769.71	0.384137	0.0268666
1.19715	1	2841	2759.46	1.52988	0.0142337
1.19972	5	2825	2749.2	1.42614	0.0380837
1.20229	2	2725	2739.06	-0.26937	0.0249851
1.20486	6	2708	2728.97	-0.40298	0.0216721
1.20743	7	2699	2718.77	-0.380629	0.0010579
1.21	6	2733	2708.66	0.465612	0.0238237
1.21257	4	2732	2698.65	0.638095	0.0318322
1.21514	2	2773	2688.72	1.60052	0.0213783
1.21771	3	2689	2678.97	0.193408	0.0428181
1.22028	4	2758	2669.32	1.68853	-0.00840175
1.22284	1	2754	2659.67	1.79755	0.079703
1.22541	3	2665	2649.95	0.291605	0.0222022
1.22798	4	2679	2640.22	0.749223	-0.0187981
1.23055	5	2651	2630.6	0.396284	0.0326943
1.23312	2	2692	2621	1.36844	-0.02909
1.23569	4	2545	2611.41	-1.31646	0.0263073
1.23826	3	2683	2601.94	1.56492	0.0299114
1.24083	3	2655	2592.6	1.21104	0.0190375
1.2434	8	2529	2583.28	-1.07937	0.000381457
1.24597	7	2629	2573.97	1.07321	0.0277537
1.24853	7	2769	2564.73	3.88183	0.0302035
1.2511	8	2733	2555.52	3.39495	0.0320735
1.25367	5	2549	2546.46	0.0503875	0.0234897
1.25624	3	2640	2537.58	1.99339	0.0212337
1.25881	6	2532	2528.75	0.0645685	0.0397899
1.26138	5	2689	2519.99	3.2593	-0.0156378
1.26395	4	2541	2511.24	0.590432	0.0243375
1.26652	3	2485	2502.4	-0.348959	0.0151847
1.26909	3	2502	2493.58	0.168331	0.0497767
1.27166	3	2520	2484.87	0.69977	0.0168857
1.27422	4	2576	2476.19	1.96662	0.0301185
1.27679	5	2526	2467.49	1.16424	0.0427534
1.27936	6	2540	2458.8	1.61126	-0.0159872
1.28193	2	2461	2450.14	0.218852	0.0146465
1.2845	5	2515	2441.56	1.46443	0.0221825
1.28707	5	2508	2433.07	1.49612	-0.0130032
1.28964	2	2491	2424.71	1.32829	0.0227946
1.29221	1	2430	2416.33	0.277368	0.0287228
1.29478	5	2452	2407.94	0.889789	0.00313365
1.29735	3	2427	2399.67	0.55485	-0.0123939
1.29991	3	2380	2391.4	-0.233625	0.0167956
1.30248	3	2503	2383.05	2.39757	0.0215347
1.30505	3	2415	2374.78	0.818393	-0.00511781
1.30762	4	2362	2366.64	-0.0953798	-0.00600005
1.31019	5	2400	2358.5	0.84705	0.00657309
1.31276	2	2298	2350.4	-1.09305	0.0468459
1.31533	1	2323	2342.33	-0.401131	-0.00601469
1.3179	4	2291	2334.33	-0.905298	-0.0400229
1.32047	3	2307	2326.43	-0.404568	-0.00144068
1.32304	2	2357	2318.55	0.791983	0.0326954
1.3256	2	2342	2310.59	0.648947	0.00781375
1.32817	1	2313	2302.69	0.214314	0.0206681
1.33074	3	2314	2294.9	0.397043	-0.000218753
1.33331	1	2326	2287.12	0.806112	0.000316129
1.33588	4	2311	2279.35	0.658429	0.0105542
1.33845	3	2359	2271.58	1.79989	9.7835e-05
1.34102	2	2299	2263.87	0.732658	-0.0205464
1.34359	4	2329	2256.21	1.50833	-0.0115884
1.34616	2	2330	2248.61	1.68621	0.0215189
1.34873	2	2248	2241.1	0.145455	0.0407306
1.35129	6	2258	2233.61	0.513365	-0.0245425
1.35386	4	2300	2226.15	1.53981	-0.0214885
1.35643	3	2232	2218.75	0.280464	0.0164676
1.359	3	2236	2211.33	0.521755	0.0363698
1.36157	4	2217	2204.02	0.275713	-0.00145606
1.36414	3	2220	2196.83	0.49177	-0.0150699
1.36671	4	2260	2189.62	1.48039	-0.000952148
1.36928	5	2188	2182.4	0.119701	-0.017995
1.37185	3	2225	2175.23	1.05513	0.0370554
1.37442	2	2156	2168.1	-0.260615	-0.0167326
1.37698	2	2129	2161	-0.693615	0.022923
1.37955	6	2198	2153.99	0.938687	0.0050813
1.38212	6	2233	2147.01	1.81968	0.0321264
1.38469	2	2207	2139.99	1.42642	0.0390837
1.38726	3	2152	2132.94	0.410785	-0.00981851
1.38983	4	2165	2126.01	0.837904	0.00599242
1.3924	2	2171	2119.25	1.11063	-0.0266416
1.39497	4	2104	2112.47	-0.184558	-0.0172296
1.39754	5	2149	2105.6	0.936109	0.012645
1.40011	0	2258	2098.8	3.35025	-0.00454939
1.40267	2	2155	2092.02	1.3566	-0.00696678
1.40524	5	2149	2085.27	1.37482	-0.0134794
1.40781	2	2278	2078.62	4.17732	-0.0227161
1.41038	4	2127	2071.95	1.1937	-0.0289407
1.41295	4	2157	2065.19	1.97678	-0.00928239
1.41552	1	2149	2058.56	1.95086	-0.0415964
1.41809	4	2132	2052.01	1.73237	-0.00506652
1.42066	3	2253	2045.46	4.37235	-0.0319212
1.42323	1	2090	2038.99	1.11575	-0.026776
1.4258	4	2084	2032.5	1.12821	-0.0193815
1.42836	1	2051	2026	0.551929	0.0201682
1.43093	5	2103	2019.6	1.81871	0.02368
1.4335	4	2148	2013.16	2.90929	-0.0415752
1.43607	2	2014	2006.76	0.161257	-0.00151227
1.43864	2	2064	2000.4	1.39996	-0.0437366
1.44121	3	2138	1994.08	3.1125	-0.053346
1.44378	1	2088	1987.88	2.19103	0.00579652
1.44635	1	2080	1981.67	2.15609	-0.025999
1.44892	2	1982	1975.41	0.148054	-0.028248
1.45149	7	2004	1969.19	0.777613	-0.0533579
1.45405	3	2041	1962.99	1.72676	-0.0218961
1.45662	3	2032	1956.76	1.66906	-0.0443835
1.45919	0	1996	1950.56	1.01706	-0.0131915
1.46176	4	1950	1944.54	0.123677	0.00992008
1.46433	2	2118	1938.62	3.89764	0.0347332
1.4669	0	2008	1932.66	1.68139	0.00778421
1.46947	3	2009	1926.61	1.83823	-0.0265272
1.47204	0	1972	1920.58	1.15784	-0.0194835
1.47461	2	2049	1914.65	2.96798	-0.0609002
1.47718	5	1947	1908.67	0.868677	-0.0165195
1.47974	5	2032	1902.71	2.86818	-0.0213407
1.48231	2	2032	1896.79	2.99956	-0.00105797
1.48488	2	1968	1890.86	1.73888	-0.0321497
1.48745	2	1878	1885.06	-0.163025	-0.032597
1.49002	2	1947	1879.41	1.5317	-0.0339556
1.49259	5	1917	1873.75	0.987889	-0.0222602
1.49516	2	1912	1868.01	1.00606	0.00409702
1.49773	2	1893	1862.27	0.706288	-0.0462024
1.5003	2	1842	1856.55	-0.339078	-0.0145281
1.50287	0	1879	1850.93	0.647476	-0.000123327
1.50543	0	1876	1845.37	0.707178	-0.0516674
1.508	4	1894	1839.76	1.24628	-0.040314
1.51057	2	1871	1834.16	0.851725	-0.0100961
1.51314	1	1878	1828.54	1.14135	-0.0121459
1.51571	3	1883	1822.87	1.38558	-0.0229941
1.51828	3	1836	1817.31	0.436106	-0.0410693
1.52085	2	1931	1811.86	2.71112	-0.0230302
1.52342	4	1874	1806.38	1.56192	-0.0564812
1.52599	1	1873	1800.92	1.6654	-0.0226281
1.52856	0	1794	1795.55	-0.0364894	0.00767988
1.53112	3	1834	1790.18	1.02321	0.0166721
1.53369	2	1825	1784.86	0.939655	-0.0464651
1.53626	1	1791	1779.55	0.270555	-0.0208596
1.53883	3	1830	1774.16	1.30534	0.0151208
1.5414	1	1858	1768.8	2.06928	-0.0226106
1.54397	1	1800	1763.54	0.859315	-0.0510007
1.54654	3	1868	1758.27	2.53881	-0.0124492
1.54911	2	1776	1753.03	0.544978	-0.0409192
1.55168	7	1805	1747.83	1.34565	-0.0266019
1.55425	3	1793	1742.6	1.19029	-0.0433061
1.55681	1	1793	1737.42	1.3126	-0.021568
1.55938	1	1761	1732.29	0.684051	-0.031098
1.56195	2	1774	1727.29	1.10895	-0.0177433
1.56452	3	1765	1722.38	1.01452	-0.0318019
1.56709	3	1747	1717.35	0.709301	-0.0397536
1.56966	4	1723	1712.25	0.258959	-0.0688348
1.57223	1	1679	1707.17	-0.687579	-0.0354398
1.5748	3	1714	1702.17	0.285647	-0.0586903
1.57737	4	1709	1697.23	0.284594	-0.0502288
1.57994	4	1695	1692.35	0.0642961	0.0202173
1.5825	2	1694	1687.45	0.159063	-0.0265382
1.58507	4	1660	1682.53	-0.55293	-0.0389722
1.58764	1	1704	1677.68	0.637508	-0.0202663
1.59021	0	1660	1672.91	-0.316918	-0.0366525
1.59278	1	1687	1668.12	0.459653	-0.041483
1.59535	1	1677	1663.34	0.333688	-0.011848
1.59792	1	1694	1658.55	0.861214	-0.0229637
1.60049	4	1677	1653.69	0.569162	-0.0108596
1.60306	4	1702	1648.82	1.28907	-0.0361499
1.60563	0	1711	1643.99	1.61993	-0.00669586
1.60819	2	1660	1639.19	0.510712	-0.0323018
1.61076	2	1642	1634.48	0.185608	-0.0423988
1.61333	4	1695	1629.89	1.58149	-0.0365014
1.6159	1	1629	1625.25	0.0928573	-0.0188979
1.61847	2	1608	1620.55	-0.312976	-0.0436619
1.62104	1	1619	1615.89	0.0771828	-0.0179035
1.62361	1	1662	1611.32	1.24302	-0.00940434
1.62618	0	1631	1606.77	0.599932	0.0173142
1.62875	3	1638	1602.18	0.885005	-0.0356288
1.63132	4	1609	1597.6	0.284254	-0.0495413
1.63388	3	1608	1593.01	0.373749	-0.0202258
1.63645	1	1645	1588.41	1.39521	-0.000552421
1.63902	1	1626	1583.86	1.04496	-0.0258054
1.64159	2	1621	1579.45	1.03211	-0.0169727
1.64416	3	1566	1575.08	-0.229555	-0.092084
1.64673	3	1526	1570.67	-1.14358	-0.0564985
1.6493	2	1504	1566.2	-1.60398	-0.00651944
1.65187	2	1560	1561.76	-0.0445237	-0.0490578
1.65444	1	1553	1557.38	-0.111269	0.00556949
1.65701	2	1567	1553.07	0.351856	-0.0512904
1.65957	3	1529	1548.76	-0.505402	-0.0263628
1.66214	3	1615	1544.44	1.75577	-0.0623925
1.66471	3	1518	1540.1	-0.567339	-0.0692018
1.66728	2	1588	1535.77	1.31057	-0.0280462
1.66985	1	1461	1531.51	-1.84464	-0.0238868
1.67242	0	1633	1527.3	2.6157	-0.0337771
1.67499	4	1550	1523.12	0.682846	-0.0650229
1.67756	3	1491	1518.93	-0.723349	-0.0669833
1.68013	5	1491	1514.71	-0.614056	-0.0669036
1.6827	2	1534	1510.44	0.601579	-0.0470858
1.68526	1	1494	1506.23	-0.316489	0.00559613
1.68783	1	1607	1502.14	2.61583	-0.0314403
1.6904	0	1457	1498.11	-1.07701	-0.00522526
1.69297	3	1498	1494.09	0.101043	-0.0134399
1.69554	1	1480	1489.98	-0.259487	-0.0609277
1.69811	2	1506	1485.84	0.519533	-0.088635
1.70068	2	1578	1481.68	2.42482	-0.0163024
1.70325	0	1487	1477.57	0.24451	-0.00978136
1.70582	1	1529	1473.53	1.41868	-0.0401804
1.70839	4	1523	1469.48	1.37136	0.00331472
1.71095	3	1557	1465.47	2.31952	-0.0514928
1.71352	2	1420	1461.45	-1.09985	-0.0308182
1.71609	3	1353	1457.39	-2.83787	0.0123976
1.71866	4	1490	1453.43	0.947512	-0.00142764
1.72123	4	1471	1449.56	0.558889	-0.00562571
1.7238	0	1494	1445.69	1.24994	-0.00622923
1.72637	1	1468	1441.8	0.683765	-0.00812994
1.72894	2	1425	1437.98	-0.343738	-0.00619228
1.73151	3	1387	1434.21	-1.26769	-0.0240677
1.73408	2	1430	1430.38	-0.010078	0.00148464
1.73664	1	1436	1426.46	0.251816	-0.0389517
1.73921	0	1422	1422.57	-0.0150883	-0.0487215
1.74178	4	1389	1418.76	-0.798546	-0.0778289
1.74435	1	1372	1414.99	-1.16063	-0.0198218
1.74692	2	1375	1411.19	-0.976016	0.0127504
1.74949	3	1364	1407.34	-1.17346	0.0390693
1.75206	1	1437	1403.55	0.882281	0.0173287
1.75463	1	1354	1399.84	-1.24571	-0.0183084
1.7572	0	1347	1396.09	-1.33765	-0.0269031
1.75977	3	1350	1392.4	-1.15391	-0.017378
1.76233	1	1363	1388.71	-0.696441	0.00394212
1.7649	5	1390	1384.99	0.134431	-0.0616421
1.76747	3	1381	1381.24	-0.00633316	0.0282116
1.77004	0	1349	1377.54	-0.776933	-0.0129871
1.77261	0	1446	1373.89	1.89641	-0.0352325
1.77518	2	1378	1370.3	0.207318	-0.0302053
1.77775	0	1358	1366.81	-0.239009	-0.0475493
1.78032	4	1364	1363.23	0.0209089	-0.0155937
1.78289	1	1368	1359.55	0.228576	-0.00572258
1.78546	1	1424	1355.9	1.8046	-0.000406562
1.78802	0	1378	1352.29	0.692709	0.0194902
1.79059	5	1326	1348.73	-0.624249	-0.0349388
1.79316	2	1411	1345.24	1.75072	-0.0181618
1.79573	1	1378	1341.7	0.977985	-0.012886
1.7983	4	1377	1338.11	1.04799	-0.0411634
1.80087	2	1324	1334.62	-0.291968	-0.0243466
1.80344	1	1343	1331.24	0.320987	-0.0147348
1.80601	0	1343	1327.78	0.415323	-0.0816406
1.80858	1	1319	1324.35	-0.147242	0.0100296
1.81115	1	1355	1320.97	0.924383	-0.00735888
1.81371	3	1274	1317.55	-1.22021	0.00265163
1.81628	2	1254	1314.07	-1.69646	-0.0460688
1.81885	1	1343	1310.59	0.884315	-0.0346511
1.82142	1	1301	1307.15	-0.170367	-0.00475699
1.82399	2	1294	1303.77	-0.271487	-0.0873693
1.82656	2	1240	1300.44	-1.7165	-0.000307553
1.82913	1	1288	1297.1	-0.253503	-0.0334833
1.8317	2	1266	1293.72	-0.77912	-0.032375
1.83427	0	1291	1290.37	0.0174694	-0.0385049
1.83684	0	1257	1287.07	-0.848132	-0.0510785
1.8394	3	1242	1283.76	-1.18508	-0.00177727
1.84197	5	1324	1280.47	1.1964	-0.0658617
1.84454	2	1222	1277.16	-1.57798	-0.0543285
1.84711	4	1253	1273.81	-0.58783	0.000520655
1.84968	1	1288	1270.51	0.487278	-0.00793862
1.85225	2	1362	1267.37	2.56404	-0.0488102
1.85482	0	1288	1264.26	0.66139	-0.0638362
1.85739	3	1181	1261.13	-2.33179	-0.0324283
1.85996	3	1301	1257.98	1.19258	-0.0113586
1.86253	4	1292	1254.79	1.03514	-0.0704531
1.86509	0	1205	1251.57	-1.34158	-0.051298
1.86766	4	1217	1248.37	-0.899237	-0.0456762
1.87023	1	1254	1245.26	0.24681	-0.0197115
1.8728	2	1239	1242.22	-0.0913496	-0.0437084
1.87537	0	1232	1239.12	-0.20278	-0.017788
1.87794	3	1185	1236	-1.48166	0.00367824
1.88051	2	1248	1232.93	0.426601	-0.00318975
1.88308	3	1199	1229.83	-0.890348	-0.0269873
1.88565	1	1178	1226.7	-1.41891	0.0104014
1.88822	1	1247	1223.59	0.662818	-0.0246655
1.89078	1	1211	1220.56	-0.274589	-0.0442081
1.89335	2	1219	1217.55	0.0415989	-0.0140812
1.89592	3	1214	1214.53	-0.0152332	-0.018721
1.89849	1	1179	1211.47	-0.945628	0.0154226
1.90106	3	1156	1208.4	-1.54122	0.0179216
1.90363	1	1207	1205.37	0.0470405	-0.0808913
1.9062	2	1270	1202.4	1.89692	-0.0143492
1.90877	1	1215	1199.44	0.446511	-0.00481133
1.91134	3	1192	1196.48	-0.129635	0.00252449
1.91391	0	1172	1193.53	-0.628817	0.0226378
1.91647	3	1181	1190.57	-0.278364	-0.0660903
1.91904	0	1213	1187.61	0.729135	-0.0533817
1.92161	0	1138	1184.68	-1.38383	0.00370726
1.92418	1	1245	1181.75	1.79245	-0.0063761
1.92675	2	1200	1178.83	0.611119	0.0156566
1.92932	3	1138	1175.92	-1.12416	-0.0155502
1.93189	1	1159	1172.95	-0.409898	-0.0540592
1.93446	1	1175	1169.99	0.146054	-0.0450078
1.93703	1	1129	1167.1	-1.13378	-0.0204798
1.9396	1	1228	1164.28	1.81847	0.00564654
1.94216	3	1178	1161.46	0.481854	0.0264731
1.94473	2	1144	1158.6	-0.43173	-0.0296747
1.9473	2	1157	1155.74	0.0371436	0.00359879
1.94987	1	1093	1152.88	-1.81114	-0.0194595
1.95244	2	1119	1150.07	-0.928935	-0.0109107
1.95501	3	1169	1147.32	0.634008	-0.0611424
1.95758	2	1140	1144.57	-0.135278	0.0367832
1.96015	2	1195	1141.79	1.53928	-0.00385535
1.96272	1	1118	1139.01	-0.628279	-0.00860466
1.96529	3	1109	1136.28	-0.819267	0.00944921
1.96785	1	1109	1133.59	-0.73828	-0.0483865
1.97042	3	1094	1130.88	-1.11491	0.0202952
1.97299	2	1143	1128.14	0.43949	0.00537041
1.97556	1	1123	1125.43	-0.0725766	-0.0145945
1.97813	0	1086	1122.74	-1.11486	0.0287749
1.9807	2	1073	1120.06	-1.43652	-0.0212682
1.98327	4	1126	1117.41	0.256037	-0.0264157
1.98584	0	1100	1114.74	-0.444291	-0.0121618
1.98841	3	1095	1112.01	-0.51393	-0.0298621
1.99098	2	1061	1109.29	-1.48243	0.0234627
1.99354	3	1098	1106.69	-0.262121	-0.0196098
1.99611	1	1083	1104.08	-0.640554	-0.0157768
1.99868	1	1039	1101.44	-1.9371	-0.0407288
2.00125	4	1074	1098.85	-0.758158	0.0413386
2.00382	1	1042	1096.28	-1.68155	-0.0137055
2.00639	0	1092	1093.7	-0.0515352	-0.0177794
2.00896	1	1073	1091.07	-0.551724	0.00335879
2.01153	3	1050	1088.51	-1.18835	-0.0149466
2.0141	3	1074	1085.98	-0.365631	-0.000471818
2.01667	1	1085	1083.37	0.0493998	-0.0296269
2.01923	1	1082	1080.73	0.0384873	-0.00646618
2.0218	3	1045	1078.17	-1.02616	-0.0419604
2.02437	1	1062	1075.7	-0.420282	-0.00850433
2.02694	0	1074	1073.2	0.0243642	0.0300348
2.02951	0	1109	1070.65	1.15168	-0.0197849
2.03208	3	1078	1068.13	0.300531	-0.000102244
2.03465	1	1062	1065.65	-0.111997	0.0222603
2.03722	3	1056	1063.11	-0.21872	0.0286561
2.03979	0	1031	1060.52	-0.91939	0.0262582
2.04236	1	1060	1058.01	0.0612608	-0.0210165
2.04492	1	1039	1055.55	-0.513374	-0.000349404
2.04749	2	1069	1053.11	0.485995	0.0191262
2.05006	3	1041	1050.66	-0.299405	0.00271673
2.05263	1	1054	1048.16	0.179838	0.031387
2.0552	2	1068	1045.68	0.683076	-0.00449801
2.05777	1	1071	1043.23	0.848576	-0.00347739
2.06034	2	1040	1040.85	-0.0263036	0.047469
2.06291	3	1070	1038.47	0.963927	0.00477879
2.06548	5	1055	1036.07	0.582932	0.0135018
2.06805	2	1095	1033.66	1.85364	0.0244232
2.07061	2	1064	1031.26	1.00368	0.0127391
2.07318	2	1063	1028.91	1.04561	0.0679048
2.07575	1	1000	1026.65	-0.84286	0.0319976
2.07832	0	1022	1024.41	-0.0753834	-0.0142275
2.08089	1	916	1022.09	-3.50541	0.0214631
2.08346	1	1027	1019.76	0.225919	-0.00138928
2.08603	2	1035	1017.42	0.546583	0.038299
2.0886	2	977	1015.03	-1.21653	0.0287144
2.09117	1	1004	1012.63	-0.272257	0.0339265
2.09374	3	1017	1010.26	0.21135	-0.033788
2.0963	1	1022	1007.93	0.440022	0.0192534
2.09887	1	1019	1005.65	0.418253	0.00701467
2.10144	4	969	1003.35	-1.10362	0.0397333
2.10401	1	950	1001.08	-1.65736	-0.0065074
2.10658	2	1011	998.831	0.382715	-0.0586067
2.10915	1	1026	996.533	0.919947	-0.010094
2.11172	1	1050	994.297	1.71902	0.0662396
2.11429	1	952	992.097	-1.29954	-0.00616263
2.11686	2	925	989.856	-2.13246	0.00250886
2.11943	1	1033	987.609	1.41229	-0.0212527
2.12199	3	1042	985.345	1.7551	-0.00200655
2.12456	3	939	983.081	-1.43851	-0.00203185
2.12713	4	941	980.848	-1.299	-0.00468107
2.1297	2	942	978.629	-1.19344	-0.0203853
2.13227	1	996	976.437	0.619867	0.05276
2.13484	2	955	974.305	-0.624693	0.0182493
2.13741	1	1028	972.22	1.73972	-0.032797
2.13998	1	926	970.131	-1.45023	0.0251348
2.14255	2	938	967.968	-0.978482	0.060988
2.14512	3	979	965.787	0.42229	0.0185322
2.14768	4	918	963.616	-1.50554	0.10407
2.15025	1	1062	961.427	3.08616	0.00657164
2.15282	3	915	959.258	-1.46313	0.0559986
2.15539	5	910	957.148	-1.56295	0.0056091
2.15796	1	975	955.113	0.636906	0.032278
2.16053	4	902	953.052	-1.69986	-0.013365
2.1631	3	969	950.949	0.579867	-0.00148986
2.16567	3	943	948.942	-0.193505	0.0695332
2.16824	0	930	946.926	-0.55504	0.0782071
2.17081	1	953	944.873	0.263274	0.0390943
2.17337	4	940	942.865	-0.0934337	-0.0025322
2.17594	3	969	940.862	0.903935	0.0304782
2.17851	1	956	938.789	0.556632	0.0399581
2.18108	3	943	936.644	0.206965	0.0758971
2.18365	2	954	934.582	0.628668	0.0104725
2.18622	4	952	932.614	0.628311	0.0050631
2.18879	2	947	930.597	0.533024	0.0639219
2.19136	2	898	928.56	-1.0198	0.0193795
2.19393	1	898	926.55	-0.952721	0.0641526
2.1965	0	947	924.579	0.728599	0.027762
2.19906	1	935	922.625	0.404702	0.0803124
2.20163	2	916	920.633	-0.153072	0.0398664
2.2042	3	947	918.611	0.92251	-0.00322918
2.20677	3	886	916.542	-1.02608	0.0683505
2.20934	2	897	914.461	-0.583016	0.0172168
2.21191	1	914	912.433	0.0518464	0.0602177
2.21448	3	877	910.473	-1.13032	0.0881111
2.21705	1	875	908.563	-1.13463	0
2.21962	1	888	906.646	-0.625706	0
2.22219	3	964	904.676	1.91069	0
2.22475	0	915	902.72	0.405955	0
2.22732	1	857	900.783	-1.49558	0
2.22989	0	889	898.801	-0.328712	0
2.23246	1	900	896.86	0.104673	0
2.23503	4	881	894.922	-0.469048	0
2.2376	1	870	892.937	-0.777648	0
2.24017	0	919	890.943	0.925505	0
2.24274	1	860	888.949	-0.987166	0
2.24531	0	815	887.059	-2.5241	0
2.24788	4	882	885.215	-0.108243	0
2.25044	2	901	883.282	0.590263	0
2.25301	0	832	881.323	-1.70998	0
2.25558	2	851	879.365	-0.972346	0
2.25815	0	851	877.482	-0.907797	0
2.26072	3	855	875.685	-0.707404	0
2.26329	3	858	873.815	-0.539899	0
2.26586	1	863	871.917	-0.30355	0
2.26843	3	859	870.023	-0.376109	0
2.271	0	868	868.154	-0.00523096	0
2.27357	3	824	866.374	-1.47616	0
2.27613	2	883	864.575	0.620042	0
2.2787	2	820	862.768	-1.49351	0
2.28127	1	873	860.94	0.408159	0
2.28384	1	893	859.107	1.13418	0
2.28641	1	811	857.328	-1.62681	0
2.28898	1	864	855.55	0.287459	0
2.29155	2	833	853.748	-0.718881	0
2.29412	3	833	851.92	-0.655541	0
2.29669	2	833	850.09	-0.592147	0
2.29926	0	814	848.266	-1.20101	0
2.30182	0	857	846.467	0.359805	0
2.30439	0	801	844.73	-1.54512	0
2.30696	0	833	843.021	-0.347198	0
2.30953	0	812	841.25	-1.02646	0
2.3121	2	803	839.413	-1.28499	0
2.31467	3	831	837.568	-0.227843	0
2.31724	3	857	835.731	0.726522	0
2.31981	1	873	833.899	1.32337	0
2.32238	4	792	832.115	-1.42542	0
2.32495	2	827	830.422	-0.119003	0
2.32751	1	825	828.786	-0.131801	0
2.33008	1	858	827.11	1.05456	0
2.33265	2	805	825.444	-0.720542	0
2.33522	4	809	823.818	-0.520956	0
2.33779	0	796	822.135	-0.926316	0
2.34036	2	866	820.406	1.54935	0
2.34293	0	751	818.692	-2.47011	0
2.3455	1	791	817.067	-0.926843	0
2.34807	1	853	815.428	1.28643	0
2.35064	1	800	813.731	-0.48548	0
2.3532	0	838	812.025	0.89728	0
2.35577	0	792	810.301	-0.650281	0
2.35834	1	831	808.599	0.777097	0
2.36091	2	802	806.914	-0.173517	0
2.36348	2	826	805.215	0.723219	0
2.36605	1	787	803.488	-0.587731	0
2.36862	2	762	801.78	-1.44106	0
2.37119	1	764	800.131	-1.30718	0
2.37376	0	766	798.53	-1.17536	0
2.37633	0	754	796.918	-1.56297	0
2.37889	0	822	795.302	0.931217	0
2.38146	0	785	793.694	-0.310299	0
2.38403	2	764	792.046	-1.01468	0
2.3866	1	808	790.365	0.620391	0
2.38917	2	795	788.683	0.224057	0
2.39174	2	733	787.003	-1.99465	0
2.39431	1	790	785.376	0.164524	0
2.39688	2	774	783.794	-0.352025	0
2.39945	2	735	782.222	-1.74183	0
2.40202	0	766	780.681	-0.530432	0
2.40458	5	754	779.126	-0.915047	0
2.40715	1	769	777.566	-0.308895	0
2.40972	3	774	776.037	-0.0732026	0
2.41229	1	791	774.465	0.587905	0
2.41486	1	806	772.952	1.16408	0
2.41743	1	798	771.492	0.938371	0
2.42	0	753	769.997	-0.619423	0
2.42257	4	751	768.493	-0.638341	0
2.42514	1	758	766.946	-0.324942	0
2.42771	3	753	765.39	-0.451513	0
2.43027	1	742	763.809	-0.800637	0
2.43284	1	758	762.295	-0.156016	0
2.43541	1	727	760.836	-1.25491	0
2.43798	4	743	759.366	-0.600396	0
2.44055	1	744	757.894	-0.509385	0
2.44312	2	781	756.379	0.881003	0
2.44569	0	721	754.846	-1.2605	0
2.44826	1	720	753.389	-1.24435	0
2.45083	0	768	751.965	0.578612	0
2.4534	2	766	750.5	0.560042	0
2.45596	1	756	749.001	0.254568	0
2.45853	0	730	747.475	-0.646778	0
2.4611	0	776	745.945	1.07891	0
2.46367	1	718	744.444	-0.986864	0
2.46624	2	737	742.984	-0.220415	0
2.46881	1	705	741.492	-1.37438	0
2.47138	3	748	739.964	0.29381	0
2.47395	1	731	738.454	-0.27568	0
2.47652	5	720	737.004	-0.633691	0
2.47909	2	750	735.572	0.52682	0
2.48165	2	753	734.168	0.68626	0
2.48422	2	707	732.77	-0.969191	0
2.48679	2	714	731.42	-0.65194	0
2.48936	2	762	730.117	1.15499	0
2.49193	0	752	728.753	0.847729	0
2.4945	1	732	727.366	0.171263	0
2.49707	2	741	725.983	0.551669	0
2.49964	2	719	724.608	-0.209135	0
2.50221	1	735	723.192	0.435562	0
2.50478	4	768	721.736	1.66939	0
2.50734	0	771	720.324	1.82505	0
2.50991	0	719	718.958	0.00154783	0
2.51248	1	651	717.578	-2.60938	0
2.51505	0	710	716.242	-0.234277	0
2.51762	0	688	714.911	-1.02597	0
2.52019	1	675	713.479	-1.48106	0
2.52276	0	701	712.044	-0.417122	0
2.52533	0	734	710.625	0.862794	0
2.5279	2	716	709.187	0.254616	0
2.53047	1	724	707.771	0.603137	0
2.53303	0	740	706.371	1.23621	0
2.5356	0	652	704.949	-2.07366	0
2.53817	2	706	703.57	0.0914517	0
2.54074	3	767	702.239	2.33837	0
2.54331	0	701	700.876	0.00469583	0
2.54588	3	671	699.472	-1.09914	0
2.54845	2	743	698.105	1.64703	0
2.55102	2	686	696.834	-0.41365	0
2.55359	1	740	695.542	1.63429	0
2.55616	3	637	694.233	-2.26766	0
2.55872	1	729	692.975	1.33427	0
2.56129	2	665	691.713	-1.0359	0
2.56386	2	720	690.42	1.10237	0
2.56643	1	658	689.146	-1.21419	0
2.569	2	742	687.884	1.98667	0
2.57157	0	720	686.6	1.24476	0
2.57414	3	676	685.336	-0.359082	0
2.57671	2	708	684.06	0.899704	0
2.57928	0	702	682.783	0.725314	0
2.58185	4	697	681.482	0.587777	0
2.58441	2	655	680.198	-0.984577	0
2.58698	1	710	678.979	1.16419	0
2.58955	1	665	677.704	-0.492639	0
2.59212	2	631	676.452	-1.8094	0
2.59469	1	675	675.271	-0.0104424	0
2.59726	0	709	674.041	1.3129	0
2.59983	0	658	672.764	-0.575567	0
2.6024	1	662	671.506	-0.369479	0
2.60497	1	681	670.266	0.411344	0
2.60754	2	715	668.984	1.72089	0
2.6101	2	668	667.666	0.0129246	0
2.61267	0	694	666.367	1.04895	0
2.61524	1	689	665.102	0.910428	0
2.61781	1	692	663.873	1.06924	0
2.62038	0	676	662.682	0.512212	0
2.62295	3	686	661.458	0.93702	0
2.62552	3	663	660.195	0.108927	0
2.62809	0	637	658.954	-0.869834	0
2.63066	1	693	657.696	1.34108	0
2.63323	3	670	656.477	0.522456	0
2.63579	4	680	655.353	0.945161	0
2.63836	0	642	654.189	-0.48107	0
2.64093	1	594	652.949	-2.41872	0
2.6435	1	637	651.761	-0.584837	0
2.64607	2	639	650.676	-0.461908	0
2.64864	0	682	649.553	1.24245	0
2.65121	1	696	648.335	1.80673	0
2.65378	1	605	647.117	-1.71231	0
2.65635	0	674	645.938	1.08091	0
2.65892	1	651	644.749	0.244981	0
2.66148	2	649	643.532	0.214646	0
2.66405	2	652	642.336	0.378464	0
2.66662	2	622	641.129	-0.767019	0
2.66919	1	610	639.915	-1.21122	0
2.67176	4	633	638.75	-0.228535	0
2.67433	2	644	637.628	0.251097	0
2.6769	0	644	636.518	0.294825	0
2.67947	1	601	635.382	-1.40247	0
2.68204	1	640	634.285	0.225887	0
2.68461	1	598	633.238	-1.441	0
2.68717	2	613	632.108	-0.771783	0
2.68974	0	616	630.923	-0.601281	0
2.69231	2	686	629.757	2.14735	0
2.69488	3	651	628.602	0.87783	0
2.69745	1	629	627.478	0.0606972	0
2.70002	3	603	626.34	-0.950494	0
2.70259	1	631	625.193	0.231188	0
2.70516	2	591	624.121	-1.3624	0
2.70773	2	603	623.051	-0.816556	0
2.7103	0	681	621.976	2.26179	0
2.71286	1	624	620.904	0.123922	0
2.71543	0	622	619.809	0.0878331	0
2.718	0	641	618.737	0.879345	0
2.72057	1	604	617.63	-0.554595	0
2.72314	2	618	616.488	0.0608348	0
2.72571	2	670	615.344	2.11156	0
2.72828	1	631	614.179	0.669643	0
2.73085	2	622	613.031	0.359641	0
2.73342	2	636	611.94	0.954031	0
2.73599	1	632	610.895	0.839506	0
2.73855	1	634	609.837	0.959653	0
2.74112	1	571	608.77	-1.58062	0
2.74369	2	623	607.731	0.611754	0
2.74626	1	593	606.68	-0.56178	0
2.74883	0	583	605.601	-0.936021	0
2.7514	0	608	604.514	0.141392	0
2.75397	3	582	603.454	-0.889296	0
2.75654	1	558	602.41	-1.88002	0
2.75911	0	604	601.324	0.108891	0
2.76168	3	592	600.195	-0.336823	0
2.76424	2	586	599.132	-0.542476	0
2.76681	0	554	598.126	-1.87473	0
2.76938	0	589	597.056	-0.331923	0
2.77195	1	586	596.007	-0.413386	0
2.77452	1	598	595.03	0.121439	0
2.77709	2	612	594.006	0.727382	0
2.77966	0	610	592.91	0.691957	0
2.78223	1	632	591.823	1.59816	0
2.7848	2	568	590.77	-0.955416	0
2.78737	0	622	589.755	1.29289	0
2.78993	2	551	588.73	-1.60734	0
2.7925	0	611	587.671	0.943777	0
2.79507	1	580	586.657	-0.276421	0
2.79764	2	561	585.638	-1.04022	0
2.80021	1	568	584.615	-0.697137	0
2.80278	0	585	583.595	0.0580731	0
2.80535	0	611	582.552	1.1509	0
2.80792	1	564	581.55	-0.739008	0
2.81049	2	575	580.572	-0.232387	0
2.81306	0	587	579.552	0.307412	0
2.81562	0	555	578.493	-0.997203	0
2.81819	0	595	577.448	0.719544	0
2.82076	5	567	576.466	-0.39753	0
2.82333	0	583	575.483	0.311313	0
2.8259	1	593	574.448	0.761854	0
2.82847	1	635	573.388	2.44498	0
2.83104	2	566	572.451	-0.271171	0
2.83361	2	585	571.564	0.555502	0
2.83618	0	516	570.582	-2.40285	0
2.83875	4	591	569.59	0.880684	0
2.84131	1	566	568.63	-0.110552	0
2.84388	0	573	567.708	0.221066	0
2.84645	1	570	566.745	0.136358	0
2.84902	3	585	565.812	0.793308	0
2.85159	0	587	564.929	0.910957	0
2.85416	3	536	563.962	-1.20775	0
2.85673	2	554	562.958	-0.380571	0
2.8593	1	559	562.029	-0.128133	0
2.86187	2	594	561.104	1.34973	0
2.86444	2	550	560.17	-0.433647	0
2.867	2	537	559.288	-0.961791	0
2.86957	0	549	558.376	-0.400165	0
2.87214	2	557	557.448	-0.0189771	0
2.87471	1	588	556.545	1.29719	0
2.87728	0	530	555.656	-1.11444	0
2.87985	2	546	554.722	-0.37328	0
2.88242	0	542	553.773	-0.505697	0
2.88499	1	579	552.854	1.08658	0
2.88756	2	582	551.898	1.24778	0
2.89013	1	549	550.953	-0.0833313	0
2.89269	0	501	550.02	-2.19006	0
2.89526	0	515	549.064	-1.50103	0
2.89783	0	569	548.15	0.874076	0
2.9004	0	549	547.259	0.0742922	0
2.90297	3	564	546.326	0.7442	0
2.90554	0	517	545.357	-1.24712	0
2.90811	2	535	544.382	-0.405631	0
2.91068	0	508	543.406	-1.57089	0
2.91325	2	535	542.505	-0.324478	0
2.91582	0	516	541.633	-1.12842	0
2.91838	2	531	540.739	-0.422645	0
2.92095	1	500	539.839	-1.78163	0
2.92352	3	542	538.94	0.131425	0
2.92609	2	545	538.044	0.29797	0
2.92866	1	498	537.148	-1.75425	0
2.93123	2	476	536.275	-2.76269	0
2.9338	1	537	535.433	0.0676033	0
2.93637	2	502	534.628	-1.45628	0
2.93894	2	545	533.785	0.480402	0
2.94151	1	539	532.926	0.261622	0
2.94407	2	551	532.068	0.80652	0
2.94664	1	532	531.211	0.0342234	0
2.94921	1	530	530.38	-0.0165249	0
2.95178	0	543	529.536	0.577779	0
2.95435	1	491	528.686	-1.70076	0
2.95692	0	501	527.84	-1.19913	0
2.95949	0	506	526.975	-0.93246	0
2.96206	0	501	526.081	-1.12055	0
2.96463	0	521	525.183	-0.183268	0
2.9672	1	543	524.291	0.802879	0
2.96976	0	538	523.38	0.630331	0
2.97233	3	569	522.464	1.95088	0
2.9749	0	494	521.551	-1.23958	0
2.97747	2	469	520.665	-2.38568	0
2.98004	2	549	519.787	1.2468	0
2.98261	2	489	518.958	-1.35476	0
2.98518	2	523	518.149	0.212123	0
2.98775	2	564	517.313	1.96586	0
2.99032	1	502	516.517	-0.647935	0
2.99289	1	481	515.738	-1.58391	0
2.99545	1	552	514.959	1.57657	0
2.99802	3	525	514.182	0.472115	0
3.00059	3	500	513.385	-0.598599	0
3.00316	2	511	512.557	-0.0688833	0
3.00573	0	512	511.718	0.0124417	0
3.0083	1	489	510.925	-0.991495	0
3.01087	1	552	510.199	1.77916	0
3.01344	0	494	509.472	-0.696134	0
3.01601	0	536	508.669	1.18052	0
3.01858	1	480	507.817	-1.26968	0
3.02114	1	504	506.986	-0.133026	0
3.02371	1	491	506.146	-0.683528	0
3.02628	4	496	505.276	-0.416492	0
3.02885	2	481	504.423	-1.06799	0
3.03142	2	518	503.605	0.63248	0
3.03399	1	482	502.792	-0.947028	0
3.03656	3	483	502.049	-0.866753	0
3.03913	2	498	501.358	-0.15048	0
3.0417	0	458	500.63	-1.99197	0
3.04427	2	492	499.859	-0.354311	0
3.04683	1	484	499.102	-0.686476	0
3.0494	1	505	498.385	0.294371	0
3.05197	1	523	497.606	1.11042	0
3.05454	2	503	496.802	0.27635	0
3.05711	2	446	496.026	-2.36882	0
3.05968	0	530	495.238	1.50996	0
3.06225	2	483	494.442	-0.520642	0
3.06482	0	492	493.671	-0.0753162	0
3.06739	0	522	492.937	1.27206	0
3.06996	4	498	492.166	0.261441	0
3.07252	1	470	491.381	-0.986228	0
3.07509	0	504	490.602	0.596807	0
3.07766	0	493	489.77	0.145478	0
3.08023	1	460	489.018	-1.35296	0
3.0828	1	460	488.332	-1.32097	0
3.08537	2	454	487.563	-1.57519	0
3.08794	0	464	486.738	-1.05558	0
3.09051	2	498	485.929	0.540914	0
3.09308	1	497	485.153	0.531393	0
3.09565	2	446	484.415	-1.81898	0
3.09821	0	508	483.662	1.07983	0
3.10078	2	495	482.901	0.543821	0
3.10335	1	463	482.165	-0.890658	0
3.10592	0	483	481.441	0.0709546	0
3.10849	1	482	480.694	0.059488	0
3.11106	2	460	479.939	-0.929678	0
3.11363	4	454	479.214	-1.18336	0
3.1162	1	464	478.452	-0.670904	0
3.11877	0	461	477.671	-0.776444	0
3.12134	0	430	476.933	-2.26332	0
3.1239	0	455	476.287	-0.997942	0
3.12647	1	502	475.649	1.17608	0
3.12904	2	471	474.912	-0.180246	0
3.13161	1	495	474.119	0.93851	0
3.13418	0	485	473.32	0.530365	0
3.13675	1	476	472.544	0.158398	0
3.13932	0	449	471.827	-1.07729	0
3.14189	1	460	471.133	-0.519093	0
3.14446	0	466	470.394	-0.20353	0
3.14703	1	448	469.64	-1.02238	0
3.14959	1	494	468.888	1.12984	0
3.15216	1	497	468.14	1.29456	0
3.15473	1	475	467.394	0.348988	0
3.1573	0	462	466.649	-0.216285	0
3.15987	1	470	465.93	0.187752	0
3.16244	1	475	465.221	0.448711	0
3.16501	0	463	464.515	-0.0704243	0
3.16758	1	453	463.788	-0.506858	0
3.17015	1	492	463.052	1.30506	0
3.17272	1	495	462.345	1.46774	0
3.17528	3	490	461.624	1.28191	0
3.17785	1	440	460.895	-0.996121	0
3.18042	1	453	460.191	-0.337862	0
3.18299	1	458	459.493	-0.0697524	0
3.18556	1	491	458.843	1.45121	0
3.18813	0	471	458.214	0.58914	0
3.1907	0	438	457.538	-0.933573	0
3.19327	1	464	456.847	0.332082	0
3.19584	1	508	456.159	2.30007	0
3.19841	2	436	455.452	-0.931573	0
3.20097	0	436	454.713	-0.896213	0
3.20354	0	463	453.991	0.418664	0
3.20611	1	435	453.302	-0.877504	0
3.20868	0	458	452.649	0.250058	0
3.21125	0	448	451.985	-0.188271	0
3.21382	1	431	451.266	-0.976161	0
3.21639	1	433	450.556	-0.84369	0
3.21896	1	448	449.859	-0.0878328	0
3.22153	0	473	449.139	1.09712	0
3.2241	0	447	448.436	-0.0679005	0
3.22666	2	437	447.766	-0.515001	0
3.22923	0	446	447.108	-0.0524842	0
3.2318	1	474	446.431	1.26631	0
3.23437	0	450	445.719	0.201832	0
3.23694	0	413	445.048	-1.57697	0
3.23951	0	437	444.397	-0.353854	0
3.24208	1	442	443.725	-0.0820502	0
3.24465	1	403	443.048	-1.99494	0
3.24722	2	415	442.35	-1.34256	0
3.24979	2	448	441.644	0.300297	0
3.25235	1	426	440.962	-0.724909	0
3.25492	2	450	440.311	0.456722	0
3.25749	1	445	439.692	0.251625	0
3.26006	2	441	439.106	0.090178	0
3.26263	1	454	438.504	0.727241	0
3.2652	1	428	437.894	-0.478263	0
3.26777	0	433	437.284	-0.205871	0
3.27034	1	408	436.674	-1.41958	0
3.27291	2	470	436.067	1.56521	0
3.27548	1	409	435.44	-1.30736	0
3.27804	0	445	434.782	0.484396	0
3.28061	1	423	434.114	-0.540358	0
3.28318	0	444	433.495	0.498538	0
3.28575	2	448	432.899	0.713466	0
3.28832	4	421	432.257	-0.548616	0
3.29089	0	443	431.6	0.541633	0
3.29346	4	437	430.942	0.289774	0
3.29603	1	418	430.303	-0.601746	0
3.2986	2	425	429.771	-0.231421	0
3.30117	1	413	429.223	-0.798289	0
3.30373	1	410	428.657	-0.92141	0
3.3063	2	460	428.117	1.48656	0
3.30887	0	428	427.538	0.0223378	0
3.31144	2	428	426.945	0.0510097	0
3.31401	1	402	426.327	-1.21332	0
3.31658	2	414	425.729	-0.576439	0
3.31915	2	426	425.116	0.0428079	0
3.32172	1	459	424.496	1.6105	0
3.32429	1	425	423.901	0.0533137	0
3.32686	0	386	423.313	-1.8992	0
3.32942	2	418	422.753	-0.232455	0
3.33199	0	425	422.179	0.136838	0
3.33456	1	431	421.577	0.4539	0
3.33713	0	394	420.942	-1.35733	0
3.3397	1	367	420.326	-2.78358	0
3.34227	1	429	419.722	0.447966	0
3.34484	2	423	419.097	0.189789	0
3.34741	3	409	418.466	-0.46804	0
3.34998	0	370	417.835	-2.48681	0
3.35255	1	397	417.227	-1.01519	0
3.35511	0	417	416.65	0.0171623	0
3.35768	1	389	416.132	-1.37565	0
3.36025	0	450	415.587	1.62224	0
3.36282	2	429	414.98	0.676915	0
3.36539	1	432	414.357	0.848867	0
3.36796	0	420	413.736	0.30564	0
3.37053	1	393	413.116	-1.01473	0
3.3731	0	415	412.521	0.12171	0
3.37567	0	409	411.962	-0.14648	0
3.37824	1	386	411.366	-1.29112	0
3.3808	2	410	410.756	-0.0373488	0
3.38337	2	374	410.15	-1.86926	0
3.38594	0	411	409.52	0.0730096	0
3.38851	0	420	408.904	0.541448	0
3.39108	0	460	408.343	2.40853	0
3.39365	1	386	407.827	-1.11097	0
3.39622	0	379	407.277	-1.45247	0
3.39879	2	398	406.663	-0.434247	0
3.40136	0	407	406.033	0.0479163	0
3.40393	0	425	405.43	0.949297	0
3.40649	1	362	404.835	-2.25134	0
3.40906	0	381	404.266	-1.19195	0
3.41163	1	400	403.71	-0.185509	0
3.4142	1	446	403.107	2.03105	0
3.41677	0	374	402.513	-1.47435	0
3.41934	0	420	401.928	0.881821	0
3.42191	0	417	401.344	0.766688	0
3.42448	0	404	400.787	0.159861	0
3.42705	2	440	400.218	1.89654	0
3.42962	0	343	399.619	-3.05714	0
3.43218	0	418	399.014	0.92865	0
3.43475	1	428	398.407	1.43045	0
3.43732	1	406	397.85	0.404502	0
3.43989	2	394	397.314	-0.166949	0
3.44246	1	378	396.73	-0.963371	0
3.44503	1	394	396.153	-0.108446	0
3.4476	1	395	395.606	-0.0304813	0
3.45017	0	379	395.092	-0.826585	0
3.45274	2	376	394.588	-0.958607	0
3.45531	1	447	394.061	2.50394	0
3.45787	1	382	393.527	-0.589795	0
3.46044	1	388	392.969	-0.252258	0
3.46301	1	382	392.425	-0.533412	0
3.46558	0	347	391.917	-2.41125	0
3.46815	1	414	391.393	1.11107	0
3.47072	2	387	390.862	-0.196338	0
3.47329	4	415	390.335	1.21078	0
3.47586	1	399	389.784	0.46137	0
3.47843	1	404	389.223	0.735203	0
3.481	1	395	388.703	0.316826	0
3.48356	2	374	388.274	-0.738081	0
3.48613	1	380	387.85	-0.402694	0
3.4887	0	398	387.346	0.534039	0
3.49127	0	437	386.815	2.40068	0
3.49384	1	394	386.309	0.387484	0
3.49641	1	419	385.816	1.62114	0
3.49898	1	377	385.28	-0.426429	0
3.50155	1	426	384.703	2.00083	0
3.50412	0	345	384.143	-2.10739	0
3.50669	1	379	383.617	-0.237152	0
3.50925	0	406	383.101	1.13646	0
3.51182	0	389	382.589	0.325065	0
3.51439	1	372	382.054	-0.521269	0
3.51696	2	384	381.513	0.126924	0
3.51953	2	394	380.975	0.656167	0
3.5221	0	395	380.414	0.73388	0
3.52467	0	395	379.867	0.761439	0
3.52724	1	354	379.374	-1.34861	0
3.52981	1	335	378.926	-2.39994	0
3.53238	1	395	378.443	0.833075	0
3.53494	1	421	377.895	2.10083	0
3.53751	0	381	377.353	0.186856	0
3.54008	0	382	376.844	0.263784	0
3.54265	1	375	376.346	-0.069506	0
3.54522	1	361	375.851	-0.781626	0
3.54779	1	386	375.335	0.54283	0
3.55036	1	380	374.787	0.267427	0
3.55293	3	397	374.254	1.14158	0
3.5555	0	392	373.755	0.921522	0
3.55807	1	378	373.265	0.24356	0
3.56063	0	361	372.771	-0.619526	0
3.5632	2	376	372.327	0.189411	0
3.56577	2	368	371.88	-0.202234	0
3.56834	1	365	371.377	-0.333782	0
3.57091	4	374	370.856	0.162575	0
3.57348	1	367	370.356	-0.175191	0
3.57605	0	384	369.914	0.7188	0
3.57862	1	379	369.461	0.489981	0
3.58119	4	383	369.047	0.71296	0
3.58376	0	338	368.656	-1.66746	0
3.58632	1	375	368.169	0.352729	0
3.58889	1	357	367.643	-0.563263	0
3.59146	1	330	367.214	-2.04855	0
3.59403	1	387	366.8	1.0268	0
3.5966	1	382	366.307	0.802925	0
3.59917	1	396	365.813	1.51694	0
3.60174	1	363	365.329	-0.122256	0
3.60431	0	342	364.847	-1.23544	0
3.60688	1	394	364.367	1.4929	0
3.60945	1	361	363.888	-0.151984	0
3.61201	2	383	363.412	1.00089	0
3.61458	0	426	362.914	3.05651	0
3.61715	3	340	362.408	-1.21526	0
3.61972	1	336	361.925	-1.41433	0
3.62229	2	390	361.477	1.4443	0
3.62486	0	341	361.012	-1.08372	0
3.62743	2	354	360.561	-0.348728	0
3.63	0	398	360.144	1.89756	0
3.63257	0	365	359.713	0.276726	0
3.63514	1	339	359.25	-1.09985	0
3.6377	0	339	358.781	-1.07435	0
3.64027	3	346	358.316	-0.662134	0
3.64284	0	344	357.805	-0.744297	0
3.64541	1	355	357.302	-0.122195	0
3.64798	0	364	356.806	0.377073	0
3.65055	2	352	356.359	-0.232352	0
3.65312	3	350	355.933	-0.317157	0
3.65569	0	361	355.461	0.291509	0
3.65826	0	318	354.971	-2.07323	0
3.66083	2	358	354.499	0.185011	0
3.66339	1	350	354.112	-0.21981	0
3.66596	2	362	353.708	0.435822	0
3.66853	0	386	353.212	1.66884	0
3.6711	0	361	352.739	0.434813	0
3.67367	0	371	352.306	0.970566	0
3.67624	0	336	351.885	-0.866572	0
3.67881	0	364	351.444	0.658099	0
3.68138	2	353	350.95	0.109111	0
3.68395	1	348	350.442	-0.13088	0
3.68652	1	353	349.936	0.163098	0
3.68908	0	372	349.428	1.17028	0
3.69165	0	361	348.969	0.633211	0
3.69422	1	351	348.553	0.130634	0
3.69679	3	321	348.124	-1.51389	0
3.69936	1	374	347.665	1.36175	0
3.70193	0	349	347.173	0.0977903	0
3.7045	0	343	346.692	-0.19935	0
3.70707	4	341	346.292	-0.286556	0
3.70964	2	356	345.922	0.534143	0
3.71221	1	329	345.483	-0.90871	0
3.71477	0	338	344.987	-0.380019	0
3.71734	0	333	344.574	-0.63426	0
3.71991	0	345	344.248	0.0405068	0
3.72248	0	320	343.87	-1.33439	0
3.72505	1	308	343.423	-2.01839	0
3.72762	0	332	342.936	-0.60019	0
3.73019	1	350	342.444	0.4039	0
3.73276	1	325	341.953	-0.940361	0
3.73533	2	338	341.488	-0.189733	0
3.7379	0	345	341.034	0.213531	0
3.74046	0	332	340.579	-0.470844	0
3.74303	0	333	340.147	-0.391658	0
3.7456	1	345	339.75	0.28266	0
3.74817	1	366	339.341	1.39347	0
3.75074	1	321	338.878	-0.997854	0
3.75331	1	351	338.398	0.672671	0
3.75588	2	321	337.941	-0.945529	0
3.75845	3	350	337.517	0.667241	0
3.76102	1	348	337.103	0.584165	0
3.76359	0	339	336.686	0.125684	0
3.76615	2	330	336.289	-0.346178	0
3.76872	1	340	335.949	0.219721	0
3.77129	0	331	335.606	-0.253158	0
3.77386	3	329	335.181	-0.34077	0
3.77643	1	361	334.754	1.38138	0
3.779	2	330	334.363	-0.240164	0
3.78157	0	324	333.93	-0.551643	0
3.78414	2	344	333.527	0.564692	0
3.78671	1	326	333.165	-0.396852	0
3.78928	1	317	332.791	-0.886927	0
3.79184	2	329	332.385	-0.186617	0
3.79441	1	334	331.969	0.111122	0
3.79698	3	328	331.58	-0.197646	0
3.79955	1	325	331.173	-0.34243	0
3.80212	1	318	330.783	-0.716838	0
3.80469	1	354	330.399	1.25438	0
3.80726	0	314	330.039	-0.905137	0
3.80983	0	310	329.691	-1.11836	0
3.8124	1	330	329.295	0.0387847	0
3.81497	3	324	328.887	-0.271476	0
3.81753	0	310	328.457	-1.04831	0
3.8201	0	350	327.996	1.17615	0
3.82267	1	323	327.547	-0.253	0
3.82524	2	321	327.181	-0.345	0
3.82781	1	332	326.823	0.284137	0
3.83038	2	313	326.384	-0.756503	0
3.83295	0	320	325.941	-0.332107	0
3.83552	0	307	325.555	-1.05897	0
3.83809	0	333	325.185	0.428233	0
3.84066	2	340	324.819	0.823294	0
3.84322	2	309	324.433	-0.877964	0
3.84579	0	345	323.993	1.131	0
3.84836	3	338	323.533	0.786897	0
3.85093	0	290	323.119	-1.94482	0
3.8535	1	347	322.774	1.30053	0
3.85607	1	354	322.396	1.67976	0
3.85864	1	331	322.025	0.493299	0
3.86121	0	332	321.666	0.567149	0
3.86378	2	277	321.258	-2.65923	0
3.86635	0	321	320.859	0.00787447	0
3.86891	0	332	320.471	0.632759	0
3.87148	2	329	320.058	0.492998	0
3.87405	0	309	319.662	-0.606558	0
3.87662	2	340	319.28	1.12371	0
3.87919	2	311	318.847	-0.444976	0
3.88176	1	339	318.447	1.11627	0
3.88433	0	319	318.064	0.0524062	0
3.8869	0	330	317.678	0.678305	0
3.88947	1	348	317.341	1.64348	0
3.89204	2	304	317.001	-0.745682	0
3.8946	2	310	316.608	-0.375316	0
3.89717	0	294	316.173	-1.29318	0
3.89974	0	302	315.752	-0.791318	0
3.90231	3	297	315.385	-1.06681	0
3.90488	1	327	315.063	0.660093	0
3.90745	0	315	314.706	0.0165499	0
3.91002	0	294	314.279	-1.18272	0
3.91259	1	290	313.906	-1.40382	0
3.91516	2	340	313.588	1.4324	0
3.91773	0	303	313.209	-0.586519	0
3.92029	0	339	312.781	1.42399	0
3.92286	3	303	312.366	-0.538085	0
3.92543	0	326	312.011	0.774785	0
3.928	3	293	311.653	-1.0897	0
3.93057	1	306	311.234	-0.299196	0
3.93314	1	312	310.87	0.063948	0
3.93571	0	330	310.531	1.07173	0
3.93828	1	320	310.191	0.548355	0
3.94085	2	293	309.877	-0.985966	0
3.94342	0	346	309.526	1.96085	0
3.94598	2	271	309.135	-2.31655	0
3.94855	0	275	308.733	-2.03419	0
3.95112	3	299	308.382	-0.54258	0
3.95369	0	332	308.024	1.31584	0
3.95626	2	313	307.66	0.301862	0
3.95883	0	299	307.293	-0.479568	0
3.9614	0	296	306.95	-0.636476	0
3.96397	1	309	306.618	0.135508	0
3.96654	1	317	306.263	0.603047	0
3.96911	0	300	305.904	-0.340876	0
3.97167	3	323	305.497	0.973889	0
3.97424	1	306	305.097	0.0516045	0
3.97681	1	290	304.733	-0.865139	0
3.97938	0	283	304.35	-1.26912	0
3.98195	0	291	304.005	-0.762392	0
3.98452	1	346	303.705	2.27381	0
3.98709	0	300	303.367	-0.194401	0
3.98966	1	308	302.992	0.285378	0
3.99223	1	353	302.583	2.6834	0
3.9948	0	317	302.193	0.831655	0
3.99736	1	289	301.812	-0.753653	0
3.99993	2	302	301.431	0.0327195	0
4.0025	0	291	301.078	-0.590758	0
4.00507	1	309	300.709	0.471666	0
4.00764	1	327	300.329	1.47491	0
4.01021	0	321	299.999	1.17215	0
4.01278	1	303	299.664	0.191639	0
4.01535	1	291	299.296	-0.486321	0
4.01792	1	333	298.946	1.86616	0
4.02049	2	301	298.581	0.139445	0
4.02305	3	269	298.207	-1.78077	0
4.02562	0	276	297.857	-1.31564	0
4.02819	6	300	297.514	0.143548	0
4.03076	2	306	297.19	0.503622	0
4.03333	0	307	296.925	0.575004	0
4.0359	3	321	296.62	1.36073	0
4.03847	0	288	296.366	-0.492964	0
4.04104	2	305	296.192	0.504365	0
4.04361	1	284	295.888	-0.70541	0
4.04618	1	285	295.558	-0.625401	0
4.04874	1	323	295.237	1.54475	0
4.05131	0	305	294.893	0.578707	0
4.05388	3	281	294.568	-0.809379	0
4.05645	3	273	294.228	-1.28477	0
4.05902	0	307	293.883	0.748604	0
4.06159	2	306	293.512	0.713902	0
4.06416	0	301	293.175	0.451019	0
4.06673	1	292	292.932	-0.0545416	0
4.0693	1	325	292.644	1.7948	0
4.07187	1	317	292.308	1.38685	0
4.07443	1	310	291.965	1.02431	0
4.077	0	301	291.599	0.541877	0
4.07957	0	298	291.25	0.391045	0
4.08214	2	321	290.91	1.67946	0
4.08471	1	333	290.574	2.32491	0
4.08728	0	301	290.218	0.621465	0
4.08985	2	301	289.827	0.643985	0
4.09242	0	290	289.476	0.0307857	0
4.09499	1	274	289.169	-0.916406	0
4.09756	2	319	288.822	1.68962	0
4.10012	1	272	288.484	-0.999479	0
4.10269	0	303	288.155	0.8528	0
4.10526	0	300	287.8	0.704345	0
4.10783	0	320	287.485	1.81763	0
4.1104	0	293	287.191	0.339367	0
4.11297	1	280	286.852	-0.409488	0
4.11554	0	314	286.474	1.55337	0
4.11811	2	276	286.09	-0.607348	0
4.12068	0	280	285.706	-0.341013	0
4.12325	0	251	285.348	-2.16805	0
4.12581	2	256	284.998	-1.81238	0
4.12838	0	299	284.673	0.828548	0
4.13095	1	264	284.36	-1.25308	0
4.13352	0	314	283.997	1.69319	0
4.13609	1	272	283.665	-0.707288	0
4.13866	3	308	283.352	1.40446	0
4.14123	1	303	283.016	1.14804	0
4.1438	1	265	282.672	-1.0856	0
4.14637	0	314	282.323	1.78764	0
4.14894	2	284	282.045	0.115987	0
4.1515	2	271	281.796	-0.65578	0
4.15407	0	280	281.5	-0.0896312	0
4.15664	0	286	281.161	0.286134	0
4.15921	1	290	280.834	0.538225	0
4.16178	0	305	280.568	1.39898	0
4.16435	1	306	280.275	1.47062	0
4.16692	1	276	279.916	-0.235742	0
4.16949	1	275	279.567	-0.275387	0
4.17206	3	300	279.227	1.19934	0
4.17463	1	299	278.887	1.16318	0
4.17719	0	273	278.571	-0.337169	0
4.17976	1	233	278.26	-2.96506	0
4.18233	0	279	277.996	0.060095	0
4.1849	0	272	277.754	-0.348891	0
4.18747	0	279	277.441	0.0933636	0
4.19004	2	314	277.103	2.08222	0
4.19261	0	265	276.768	-0.722929	0
4.19518	1	286	276.412	0.566937	0
4.19775	0	283	276.046	0.413386	0
4.20032	0	243	275.729	-2.09955	0
4.20288	2	260	275.431	-0.956988	0
4.20545	1	262	275.111	-0.809987	0
4.20802	0	297	274.785	1.28907	0
4.21059	0	310	274.432	2.02015	0
4.21316	1	297	274.117	1.32779	0
4.21573	0	266	273.847	-0.481156	0
4.2183	1	273	273.541	-0.0327327	0
4.22087	0	303	273.193	1.71238	0
4.22344	3	295	272.861	1.28897	0
4.22601	0	253	272.539	-1.22841	0
4.22857	0	278	272.218	0.346773	0
4.23114	3	252	271.894	-1.25317	0
4.23371	1	295	271.617	1.36139	0
4.23628	1	269	271.363	-0.144056	0
4.23885	1	290	271.031	1.11392	0
4.24142	0	309	270.743	2.17634	0
4.24399	1	271	270.507	0.0299242	0
4.24656	1	282	270.232	0.700749	0
4.24913	1	275	269.943	0.304966	0
4.2517	1	273	269.629	0.204006	0
4.25426	1	259	269.307	-0.640439	0
4.25683	1	289	269.009	1.17594	0
4.2594	2	287	268.72	1.07901	0
4.26197	0	279	268.432	0.632682	0
4.26454	0	268	268.144	-0.0087951	0
4.26711	1	266	267.854	-0.113678	0
4.26968	1	271	267.59	0.207121	0
4.27225	0	269	267.315	0.102731	0
4.27482	1	289	266.983	1.29512	0
4.27739	1	270	266.657	0.203425	0
4.27995	0	294	266.367	1.61159	0
4.28252	1	268	266.062	0.118374	0
4.28509	0	270	265.748	0.258747	0
4.28766	1	264	265.461	-0.0899145	0
4.29023	0	296	265.159	1.79261	0
4.2928	0	262	264.85	-0.176053	0
4.29537	0	265	264.541	0.0281858	0
4.29794	2	294	264.234	1.73598	0
4.30051	2	265	263.93	0.0657188	0
4.30308	0	237	263.604	-1.72809	0
4.30564	0	250	263.266	-0.839003	0
4.30821	0	254	262.973	-0.562989	0
4.31078	0	282	262.747	1.14647	0
4.31335	3	234	262.495	-1.86277	0
4.31592	0	276	262.179	0.831948	0
4.31849	1	278	261.846	0.968837	0
4.32106	0	278	261.509	0.989062	0
4.32363	0	286	261.245	1.46381	0
4.3262	1	267	261.009	0.366662	0
4.32877	0	255	260.726	-0.358565	0
4.33133	0	280	260.428	1.16963	0
4.3339	0	296	260.106	2.08631	0
4.33647	1	259	259.801	-0.0497467	0
4.33904	0	241	259.507	-1.19212	0
4.34161	0	259	259.191	-0.0118479	0
4.34418	0	271	258.866	0.737109	0
4.34675	1	271	258.566	0.755322	0
4.34932	1	275	258.277	1.00842	0
4.35189	2	298	257.966	2.3191	0
4.35446	1	254	257.646	-0.228743	0
4.35702	0	268	257.347	0.650707	0
4.35959	1	240	257.079	-1.10248	0
4.36216	2	261	256.843	0.257288	0
4.36473	1	260	256.618	0.209714	0
4.3673	0	276	256.345	1.18309	0
4.36987	1	253	256.051	-0.191809	0
4.37244	1	240	255.804	-1.02016	0
4.37501	1	257	255.578	0.0887132	0
4.37758	2	259	255.304	0.229668	0
4.38015	0	290	255.012	2.05459	0
4.38271	1	251	254.743	-0.236277	0
4.38528	0	255	254.482	0.032454	0
4.38785	0	258	254.246	0.233697	0
4.39042	1	274	253.997	1.20843	0
4.39299	1	247	253.716	-0.427346	0
4.39556	0	248	253.43	-0.344798	0
4.39813	2	253	253.119	-0.00748455	0
4.4007	1	263	252.823	0.627515	0
4.40327	1	271	252.563	1.11999	0
4.40584	0	235	252.285	-1.12753	0
4.4084	2	256	252.021	0.24869	0
4.41097	0	256	251.791	0.263081	0
4.41354	1	245	251.547	-0.418264	0
4.41611	0	285	251.269	1.99806	0
4.41868	1	270	251.007	1.15589	0
4.42125	0	249	250.755	-0.111212	0
4.42382	1	249	250.48	-0.093817	0
4.42639	1	246	250.198	-0.267666	0
4.42896	1	261	249.917	0.686013	0
4.43153	0	249	249.637	-0.0403562	0
