# Supplementary material for: Direct energy transfer from photosystem II to photosystem I confers winter sustainability in Scots Pine
Source: Nat Commun. 2020 Dec 15;11:6388. doi: 10.1038/s41467-020-20137-9 (PMC7738668; doi:10.1038/s41467-020-20137-9)
Supplement: Supplementary file 3 — Source Data [file 41467_2020_20137_MOESM3_ESM.zip › Source data file_Bag et al., 2020/Source data file/time resolved fluoresence data/Time resolved decay/Pine_winter_quench/Pine_winter_quench_spillover_10.txt]

Time	IRF	Exp. data	Th. data	Residuals	Aurocorr
0	43205	11328	11329.7	-0.0157358	0.0748486
0.002569	45817	13072	12959.1	0.987198	0.074892
0.005138	47396	14838	14713.1	1.02534	0.0404642
0.007707	48463	16589	16583.4	0.0435516	-0.0117748
0.010276	49341	18882	18549.4	2.42076	0.0500202
0.012845	49938	20448	20607.3	-1.11411	0.0172924
0.015414	50031	22854	22741.8	0.742399	-0.00761441
0.017983	50114	25112	24910.1	1.27394	0.0482237
0.020552	49597	26981	27087.3	-0.647368	0.0622866
0.023121	48424	29167	29260.2	-0.545624	0.0386893
0.02569	46762	31525	31408.8	0.654735	0.0251171
0.028259	45030	33270	33519.1	-1.36575	0.0333248
0.030828	43460	35729	35577.5	0.801456	0.0579554
0.033397	40801	37693	37553.3	0.719735	0.00302238
0.035966	38416	39259	39414.8	-0.786459	0.0457085
0.038535	35403	41050	41146.2	-0.474862	0.0052408
0.041104	32977	42661	42753.2	-0.446463	0.0286529
0.043673	30109	44229	44218.4	0.0503171	-0.0422956
0.046242	27336	45510	45521.5	-0.0537604	0.0359553
0.048811	24445	46248	46653.9	-1.88761	0.0143594
0.05138	21632	47438	47618.1	-0.826902	0.0661938
0.053949	18529	48195	48422.9	-1.03792	0.0358252
0.056518	16287	48736	49064.7	-1.48911	0.00261632
0.059087	13909	49504	49545.6	-0.186942	0.000901716
0.061656	11846	50013	49868.6	0.645703	-0.00891862
0.064225	10050	49722	50030.9	-1.38531	-0.00293559
0.066794	8268	50027	50048.7	-0.0969109	0.031556
0.069363	6906	49965	49946.2	0.0840567	0.0136668
0.071932	5676	49794	49733.4	0.271351	-0.00656662
0.074501	4758	49286	49427.5	-0.637374	-0.000400942
0.07707	3813	49114	49039.1	0.337981	0.0173433
0.079639	3158	48810	48580.8	1.03738	0.00313756
0.082208	2583	48112	48068.8	0.197107	0.0233571
0.084777	2145	47583	47516.8	0.303317	0.0401944
0.087346	1845	47535	46933.8	2.75742	0.00971744
0.089915	1465	46347	46326.8	0.0939713	-0.0333323
0.092484	1247	45682	45705.4	-0.109621	-0.0326293
0.095053	1101	45318	45076	1.13677	0.00206138
0.097622	1007	44856	44445.6	1.93779	0.0430818
0.100191	830	43820	43815.9	0.0197802	0.0216402
0.10276	773	43400	43187.8	1.01844	0.0200847
0.105329	645	42772	42566.8	0.9924	-0.00449092
0.107898	657	42158	41956.1	0.983182	0.0193113
0.110467	564	41100	41354.8	-1.25659	-0.0333913
0.113036	555	40976	40762.4	1.055	0.0176508
0.115605	560	40296	40179.7	0.579189	0.0176884
0.118174	505	39634	39607.9	0.131011	0.024565
0.120743	489	38901	39047.6	-0.743131	-0.00870912
0.123312	415	38468	38497.6	-0.150827	-0.00429506
0.125881	467	37730	37959.8	-1.18324	-0.00705859
0.12845	451	37383	37433.1	-0.25937	0.000534251
0.131019	413	36750	36916.3	-0.867289	-0.0490255
0.133588	431	36105	36408	-1.59473	0.0297765
0.136157	442	35561	35909.6	-1.84885	0.0325475
0.138726	444	35513	35422.7	0.478951	-0.00217455
0.141295	471	35010	34944.9	0.3481	-0.0335671
0.143864	477	34578	34476	0.548425	-0.0274448
0.146433	423	33659	34017.3	-1.95321	-0.0197844
0.149002	470	33243	33568.4	-1.78451	-0.0149621
0.151571	464	33044	33129.1	-0.468157	0.0334802
0.15414	476	32647	32699.6	-0.290983	0.0293103
0.156709	475	32124	32277.4	-0.855769	-0.0477343
0.159278	496	31466	31862.9	-2.23728	0.00701904
0.161847	520	31367	31457.3	-0.50992	-0.0331245
0.164416	543	30916	31059.9	-0.818187	0.0175883
0.166985	531	30727	30670.2	0.323914	-0.0238666
0.169554	572	30074	30288.4	-1.23634	0.030991
0.172123	581	29833	29914.9	-0.474219	-0.0105413
0.174692	593	29709	29549.8	0.923854	-0.0031085
0.177261	589	28848	29191.8	-2.02425	-0.00412709
0.17983	628	29033	28841.1	1.12609	-0.00634674
0.182399	667	28570	28498.2	0.424778	0.00887646
0.184968	691	28337	28162.3	1.03808	-0.00458933
0.187537	706	27753	27832.6	-0.477682	-0.00845075
0.190106	725	27652	27509.6	0.856343	0.0204345
0.192675	716	27162	27194.4	-0.196807	-0.0151665
0.195244	766	26893	26886.8	0.0378499	-9.43575e-05
0.197813	766	26677	26585.8	0.558335	-0.00615626
0.200382	821	26284	26291.1	-0.0437673	0.0292762
0.202951	821	25949	26001.8	-0.327972	-0.00681648
0.20552	926	25629	25718.6	-0.559461	-0.0058073
0.208089	926	25248	25441.5	-1.21808	0.00200199
0.210658	954	25211	25170.8	0.252942	0.0337088
0.213227	958	25082	24906.2	1.10987	0.02334
0.215796	951	24732	24648.9	0.52847	0.00229057
0.218365	980	24465	24399	0.421823	0.00856902
0.220934	990	24334	24154.5	1.15074	0.0323016
0.223503	1030	23701	23914.9	-1.38945	-0.0341197
0.226072	1017	23691	23679.3	0.0762374	-0.00419145
0.228641	1091	23398	23447.9	-0.326466	0.0146338
0.23121	1112	23183	23221.4	-0.252216	0.0155082
0.233779	1066	23066	23000	0.434607	-0.0223922
0.236348	1128	22798	22783	0.0992667	0.0344165
0.238917	1045	22700	22571.1	0.855581	-0.00362436
0.241486	1039	22291	22365.3	-0.497969	0.0218096
0.244055	1073	22178	22162.7	0.102743	-0.0202805
0.246624	1104	21923	21963.6	-0.274018	0.0587183
0.249193	1059	21736	21767.2	-0.211923	0.0302113
0.251762	1053	21320	21571.6	-1.72311	0.0141295
0.254331	1092	21447	21379.2	0.462782	-0.0261883
0.2569	1076	21568	21191.8	2.56164	-0.00286494
0.259469	1015	21067	21007.4	0.410447	-0.0332678
0.262038	998	20662	20824.6	-1.13091	-0.0171579
0.264607	1006	20495	20645.2	-1.04882	-0.00603276
0.267176	1001	20374	20469.5	-0.668964	0.0166909
0.269745	941	20323	20294.9	0.197287	-0.00464902
0.272314	951	20168	20120.6	0.333456	-0.0108255
0.274883	933	19832	19948.6	-0.827691	-0.0359135
0.277452	921	19707	19779.4	-0.515656	0.00569716
0.280021	897	19706	19611.4	0.674114	-0.0231801
0.28259	899	19643	19444.5	1.41664	0.0124041
0.285159	868	19013	19279.8	-1.93494	-0.0312827
0.287728	828	19111	19117.1	-0.0438965	-0.00229748
0.290297	835	18938	18955.9	-0.130132	-0.0408354
0.292866	844	18875	18796.6	0.570358	-0.00053491
0.295435	825	18474	18639.2	-1.21528	-0.0328165
0.298004	831	18567	18482.3	0.621496	0.047018
0.300573	785	18220	18326.7	-0.790661	0.0255584
0.303142	794	18315	18173.9	1.04276	0.0344202
0.305711	749	18040	18023.3	0.124069	-0.00957085
0.30828	812	18234	17874.9	2.65966	-0.0367216
0.310849	733	17682	17727.7	-0.343436	-0.0107473
0.313418	711	17711	17581.7	0.971714	0.00490208
0.315987	731	17553	17436.8	0.87685	0.0216817
0.318556	746	17538	17294.6	1.83823	-0.0250398
0.321125	791	16984	17154.3	-1.30703	-0.00698864
0.323694	720	17070	17013.6	0.431549	-0.0297074
0.326263	779	16971	16874.4	0.741293	-0.00328571
0.328832	750	16924	16738.2	1.42821	0.0367081
0.331401	800	16809	16605.8	1.56696	0.0124605
0.33397	757	16518	16475.1	0.333493	0.0374268
0.336539	812	16478	16345.9	1.02916	-0.00222563
0.339108	794	16206	16219.2	-0.103714	0.0173199
0.341677	811	16221	16095.1	0.988772	-0.0754084
0.344246	826	15905	15973	-0.539074	-0.00436382
0.346815	780	15620	15852.9	-1.86388	-0.0399929
0.349384	835	15979	15735.6	1.92544	0.00329579
0.351953	801	15590	15620	-0.24066	0.00979536
0.354522	767	15667	15507	1.27867	0.0557643
0.357091	801	15587	15394.8	1.53975	-0.00330421
0.35966	830	15431	15284.2	1.18195	-0.00617797
0.362229	781	15191	15175.8	0.123429	0.0145935
0.364798	808	15308	15067.3	1.94582	0.0258256
0.367367	802	15038	14959.8	0.63795	0.00304446
0.369936	884	14839	14855.4	-0.134842	-0.0609046
0.372505	916	14864	14752.4	0.915598	-0.0522775
0.375074	907	14721	14650	0.585003	-0.0333449
0.377643	903	14564	14549.3	0.12143	-0.0190361
0.380212	873	14477	14451.9	0.208379	-0.0356552
0.382781	839	14359	14359.1	-0.000709018	-0.0161528
0.38535	875	14219	14268.6	-0.416231	0.0331955
0.387919	881	14219	14179.1	0.334408	-0.0111597
0.390488	960	14100	14089.8	0.0855228	-0.00331848
0.393057	904	14058	13999.8	0.490569	-0.0430058
0.395626	936	13979	13910.6	0.578366	-0.0400269
0.398195	921	13974	13823.5	1.273	-0.0129602
0.400764	955	13870	13739.9	1.10448	-0.0621405
0.403333	974	13774	13658.4	0.984653	-0.0324317
0.405902	935	13429	13577.4	-1.28081	-0.0360351
0.408471	990	13514	13497.6	0.140709	-0.0136369
0.41104	989	13237	13419.3	-1.58472	-0.0149052
0.413609	986	13198	13343.4	-1.26592	-0.051337
0.416178	993	13406	13268.2	1.19045	0.0330505
0.418747	991	13076	13194	-1.03198	-0.0222657
0.421316	977	13446	13122.2	2.79261	0.0233766
0.423885	962	12991	13051.4	-0.529527	0.005596
0.426454	1020	13129	12981.4	1.28808	0.0397947
0.429023	940	12856	12912.4	-0.49772	-0.00415882
0.431592	946	12857	12843.9	0.115537	-0.00689974
0.434161	955	12828	12775.3	0.465584	-0.0239933
0.43673	974	12690	12708.4	-0.163723	0.0194849
0.439299	953	12750	12642.2	0.954951	-0.021279
0.441868	908	12667	12574.7	0.820494	-0.0459077
0.444437	860	12545	12507.9	0.331207	-0.0526275
0.447006	870	12525	12442.8	0.734565	-0.0289515
0.449575	894	12098	12378.7	-2.55191	-0.0228004
0.452144	782	12271	12313.8	-0.386386	0.0404211
0.454713	803	12231	12247	-0.144983	-0.0661159
0.457282	761	12291	12179.6	1.00458	-0.0181906
0.459851	691	11982	12113.9	-1.2054	-0.0369491
0.46242	664	12037	12047.2	-0.0930604	0.0649481
0.464989	663	11898	11978.6	-0.739338	-0.00854974
0.467558	595	12073	11910.2	1.48176	-0.0143707
0.470127	568	11663	11839.9	-1.63793	-0.0395018
0.472696	532	11710	11767.6	-0.532281	0.0527556
0.475265	484	11619	11695.3	-0.707774	-0.0272066
0.477834	422	11492	11622.3	-1.21577	-0.00207644
0.480403	441	11498	11547.8	-0.464535	-0.0371412
0.482972	387	11360	11472.5	-1.05528	-0.00692891
0.485541	339	11336	11396	-0.563691	-0.0229898
0.48811	324	11318	11317.6	0.00391961	0.00508263
0.490679	319	11170	11238.8	-0.651006	-0.0358166
0.493248	279	11136	11160.3	-0.230604	-0.00366316
0.495817	272	11175	11080.4	0.894512	-0.0764206
0.498386	248	11063	10999.7	0.601726	-0.00885089
0.500955	218	10938	10919.5	0.176806	-0.0183827
0.503524	192	10861	10839.4	0.207183	-0.0163652
0.506093	201	10637	10759.2	-1.18475	0.00157255
0.508662	169	10686	10679.3	0.0651085	-0.0173518
0.511231	174	10445	10599.1	-1.50809	-0.0445715
0.5138	128	10323	10518.5	-1.92446	-0.0275328
0.516369	117	10264	10438.5	-1.7222	-0.0022519
0.518938	140	10467	10359	1.05548	-0.0161623
0.521507	141	10230	10280	-0.494492	-0.0530869
0.524076	135	10204	10201.1	0.0289252	-0.0249077
0.526645	120	10151	10121.6	0.291635	0.00128159
0.529214	128	10231	10043.3	1.85564	0.0018615
0.531783	104	10003	9966.83	0.361645	-0.048708
0.534352	121	9966	9891.49	0.746387	-0.00341263
0.536921	115	9784	9816.64	-0.330009	-0.0113608
0.53949	132	9705	9742.56	-0.381271	-0.0233431
0.542059	114	9762	9669.05	0.940794	-0.000832371
0.544628	121	9586	9596.25	-0.10472	-0.0148434
0.547197	128	9480	9524.66	-0.458707	-0.0198244
0.549766	115	9483	9454.37	0.29401	-0.02452
0.552335	116	9285	9385.04	-1.03815	-0.0513801
0.554904	132	9324	9316.29	0.0798861	-0.0388826
0.557473	125	9413	9248.72	1.69325	-0.000791726
0.560042	133	9225	9181.94	0.448329	0.00533245
0.562611	111	9097	9115.63	-0.195306	-0.0231865
0.56518	106	9043	9050.5	-0.078879	-0.0105797
0.567749	119	9189	8986.5	2.11252	-0.0320088
0.570318	135	9058	8923.37	1.4146	-0.00261127
0.572887	110	8749	8860.68	-1.194	-0.0269108
0.575456	112	8935	8797.97	1.44969	0.000369208
0.578025	131	8941	8736.03	2.16765	-0.0523567
0.580594	122	8669	8675.66	-0.07149	-0.00956834
0.583163	110	8515	8615.96	-1.09405	-0.0150158
0.585732	105	8669	8556.29	1.21055	-0.00834733
0.588301	124	8603	8497.73	1.13495	-0.0389524
0.59087	108	8370	8440.26	-0.767959	-0.029203
0.593439	114	8410	8383	0.294472	-0.0431228
0.596008	114	8147	8325.82	-1.9812	-0.0277628
0.598577	104	8266	8269.59	-0.0394631	-0.0426956
0.601146	105	8290	8214.17	0.832845	0.0115566
0.603715	109	8386	8159.15	2.47721	-0.0147786
0.606284	97	8155	8104.87	0.555069	-0.0562926
0.608853	99	8042	8051.01	-0.100453	-0.00536397
0.611422	94	7902	7997.47	-1.07397	-0.0150476
0.613991	104	7860	7944.64	-0.954641	-0.00970852
0.61656	106	7943	7892.24	0.569533	-0.00876541
0.619129	79	7659	7840.15	-2.06993	-0.0195647
0.621698	104	7887	7788.51	1.10896	-0.014559
0.624267	91	7732	7737.57	-0.0632981	-0.0277924
0.626836	97	7653	7687.57	-0.395123	0.00441552
0.629405	100	7636	7637.55	-0.0176908	-0.00424117
0.631974	84	7429	7587.89	-1.84342	-0.00382309
0.634543	73	7589	7539.09	0.572974	-0.021181
0.637112	84	7362	7490.7	-1.5	-0.0020706
0.639681	78	7448	7443.07	0.0571385	-0.0119373
0.64225	75	7337	7395.71	-0.685385	0.0175093
0.644819	84	7560	7348.1	2.43706	-0.0473036
0.647388	90	7300	7300.88	-0.0102468	-0.0629204
0.649957	84	7265	7254.32	0.125331	-0.00203898
0.652526	76	7214	7208.06	0.0698774	0.0207678
0.655095	57	7289	7162.41	1.48277	-0.00732818
0.657664	77	7190	7117.67	0.853045	-0.0273333
0.660233	84	7009	7073.51	-0.770544	-0.0101797
0.662802	68	6972	7029.5	-0.688635	0.0307017
0.665371	82	6901	6985.18	-1.01335	0.0115007
0.66794	66	7075	6941.19	1.59086	-0.000941345
0.670509	57	6916	6898.38	0.211823	-0.00357776
0.673078	56	6943	6855.95	1.04466	0.0393938
0.675647	78	6772	6813.88	-0.508905	0.0137512
0.678216	67	6763	6772.21	-0.112046	0.0360673
0.680785	65	6741	6730.35	0.129743	-0.00295642
0.683354	76	6791	6688.5	1.2438	-0.00634548
0.685923	65	6693	6647.58	0.555207	-0.00987498
0.688492	63	6584	6607.5	-0.289604	-0.0035252
0.691061	56	6633	6567.55	0.803654	-0.00561747
0.69363	62	6516	6528.17	-0.150722	0.0101864
0.696199	60	6477	6489.25	-0.152206	-0.0046876
0.698768	53	6368	6450.41	-1.03267	0.00484917
0.701337	66	6424	6411.66	0.154014	0.00571933
0.703906	49	6506	6373.22	1.64612	-0.0179897
0.706475	73	6134	6335.3	-2.5702	-0.0398202
0.709044	66	6288	6297.54	-0.120314	-0.0217782
0.711613	60	6229	6260.28	-0.396346	-0.0163206
0.714182	52	6198	6223.31	-0.321502	0.0475587
0.716751	47	6162	6186.85	-0.316581	0.00324481
0.71932	43	6216	6151.24	0.821366	0.0103477
0.721889	43	6186	6115.76	0.893086	0.0108716
0.724458	58	6189	6080.21	1.38292	0.0307354
0.727027	49	6013	6044.61	-0.40759	0.0174933
0.729596	59	6054	6009.07	0.577478	0.0131084
0.732165	50	6001	5973.72	0.35217	-0.0346413
0.734734	46	5931	5939.09	-0.10502	-0.00540721
0.737303	50	5819	5905.03	-1.12784	-0.021679
0.739872	56	6006	5871.37	1.73715	0.0122134
0.742441	49	5779	5838.08	-0.777187	4.49596e-08
0.74501	41	5848	5804.78	0.565226	-0.00178441
0.747579	40	5673	5771.7	-1.31048	-0.00214416
0.750148	43	5614	5739.21	-1.67111	-0.00217273
0.752717	47	5633	5707.08	-0.986974	-0.0111784
0.755286	44	5716	5674.87	0.544061	0.0365536
0.757855	43	5737	5642.65	1.24568	-0.0470484
0.760424	40	5732	5610.73	1.60171	0.0174069
0.762993	40	5517	5579.32	-0.839031	0.0010389
0.765562	44	5475	5548.28	-0.990305	-0.0111697
0.768131	32	5562	5517.43	0.597588	-0.0441583
0.7707	42	5522	5486.76	0.474265	0.0104887
0.773269	42	5280	5456.27	-2.42578	-0.0321571
0.775838	47	5417	5426.16	-0.124471	0.0306545
0.778407	36	5453	5396.15	0.769817	0.0260832
0.780976	37	5458	5366.32	1.24097	0.00866985
0.783545	41	5334	5337	-0.0410967	-0.0126967
0.786114	44	5335	5308.15	0.367649	0.0597306
0.788683	42	5314	5279.44	0.47414	-0.0355713
0.791252	35	5201	5250.69	-0.688982	0.0249365
0.793821	41	5104	5222.26	-1.65537	0.00382348
0.79639	29	5220	5194.3	0.35566	-0.037542
0.798959	50	5121	5166.67	-0.638201	0.00435386
0.801528	38	5130	5139.06	-0.12644	0.00392102
0.804097	34	5229	5111.62	1.62323	-0.0110709
0.806666	36	5088	5084.25	0.0525039	-0.00904687
0.809235	33	5044	5057.33	-0.18763	0.00291362
0.811804	38	4996	5030.94	-0.494254	0.00310402
0.814373	32	4969	5004.42	-0.502411	-0.00711386
0.816942	21	4989	4977.99	0.155859	-0.00687518
0.819511	25	4993	4951.76	0.583634	-0.0324745
0.82208	35	4724	4925.81	-2.93626	-0.00880032
0.824649	25	4792	4900.11	-1.56168	-0.0356499
0.827218	34	4861	4874.19	-0.189231	0.00157705
0.829787	26	4873	4848.22	0.354934	0.0331447
0.832356	31	4820	4822.81	-0.0405247	0.0014281
0.834925	27	4750	4797.71	-0.692242	-0.0418819
0.837494	39	4797	4772.8	0.349367	-0.0233288
0.840063	29	4773	4748.13	0.359927	0.0341423
0.842632	31	4601	4723.61	-1.80753	0.0121453
0.845201	28	4671	4699.28	-0.413846	-0.0199851
0.84777	22	4577	4675.38	-1.45419	-0.00369605
0.850339	22	4551	4651.78	-1.49393	0.0361473
0.852908	23	4646	4628.19	0.261328	-0.00234344
0.855477	26	4567	4604.73	-0.558341	0.0045237
0.858046	15	4544	4581.25	-0.552545	-0.0138679
0.860615	18	4499	4557.76	-0.876029	0.0212223
0.863184	17	4559	4534.46	0.363374	0.0268385
0.865753	22	4585	4511.5	1.08552	-0.0136438
0.868322	17	4482	4488.55	-0.0978929	0.011207
0.870891	17	4324	4465.56	-2.15276	0.0223511
0.87346	23	4491	4442.77	0.719719	-0.00739562
0.876029	19	4297	4420.29	-1.88084	0.0104873
0.878598	25	4475	4398.04	1.15049	0.00623071
0.881167	14	4302	4375.84	-1.12572	0.0229069
0.883736	19	4440	4353.94	1.29147	0.0369482
0.886305	17	4299	4332.32	-0.508137	0.0125737
0.888874	13	4321	4310.94	0.153071	0.0148573
0.891443	19	4306	4289.62	0.249609	0.0187463
0.894012	19	4135	4268.29	-2.07287	0.0385787
0.896581	13	4110	4247.19	-2.14001	0.00813849
0.89915	23	4209	4226.13	-0.264007	0.0359784
0.901719	19	4199	4205.25	-0.096436	-0.0243
0.904288	13	4170	4184.71	-0.22787	0.0300354
0.906857	20	4246	4164.22	1.25507	-0.0200527
0.909426	14	4177	4143.95	0.511357	0.0225526
0.911995	13	3974	4124.03	-2.38	0.0300194
0.914564	15	4170	4104.05	1.02133	-0.00318131
0.917133	9	4153	4084.19	1.06775	-0.00869257
0.919702	18	4123	4064.53	0.910586	0.0159555
0.922271	14	4081	4044.85	0.565822	0.0441442
0.92484	7	4023	4025.33	-0.0367132	0.0482831
0.927409	13	3893	4005.86	-1.8088	-0.0184407
0.929978	11	3917	3986.6	-1.11202	0.0129078
0.932547	10	4000	3967.65	0.511508	-0.00866468
0.935116	15	3931	3948.6	-0.280667	0.0434128
0.937685	17	3916	3929.61	-0.217448	-0.0095279
0.940254	5	3819	3910.87	-1.48663	0.00358654
0.942823	16	3804	3892.22	-1.4304	0.0361736
0.945392	14	3765	3873.8	-1.77313	0.0472784
0.947961	15	3771	3855.73	-1.37985	-0.0676289
0.95053	18	3819	3837.59	-0.300769	0.0429287
0.953099	14	3886	3819.49	1.06697	-0.00336008
0.955668	13	3907	3801.75	1.68382	0.0215144
0.958237	12	3737	3784.17	-0.771568	-0.00458045
0.960806	12	3890	3766.81	1.97513	7.21662e-05
0.963375	10	3739	3749.58	-0.173098	0.028681
0.965944	11	3776	3732.35	0.710318	-0.0146827
0.968513	18	3764	3715.17	0.795931	-0.0174446
0.971082	10	3678	3698.08	-0.331108	-0.0149087
0.973651	11	3840	3681.07	2.56479	-0.00961421
0.97622	9	3592	3664.13	-1.20354	0.00607371
0.978789	11	3591	3647.53	-0.943351	0.00563469
0.981358	14	3588	3631.08	-0.719152	-0.0234368
0.983927	7	3726	3614.56	1.82564	-0.0452522
0.986496	12	3554	3598.1	-0.739776	-0.0178814
0.989065	12	3518	3581.75	-1.07488	0.043902
0.991634	11	3449	3565.66	-1.98651	0.0172002
0.994203	7	3459	3549.62	-1.54077	0.0362905
0.996772	7	3569	3533.61	0.592388	-0.0221402
0.999341	10	3426	3517.84	-1.56903	-0.00845542
1.00191	18	3579	3502.19	1.28389	0.00662241
1.00448	15	3476	3486.53	-0.178574	-0.0427475
1.00705	11	3509	3470.84	0.644122	0.0553066
1.00962	7	3429	3455.32	-0.449389	0.0228465
1.01219	10	3446	3440.19	0.0989203	-0.0120207
1.01476	10	3371	3425.37	-0.936514	-0.0480959
1.01732	11	3325	3410.51	-1.48299	0.0308979
1.01989	8	3388	3395.51	-0.128998	0.0101163
1.02246	13	3363	3380.54	-0.302396	-0.014253
1.02503	7	3439	3365.74	1.24921	-0.0243236
1.0276	9	3393	3351.1	0.719306	0.0229217
1.03017	6	3313	3336.51	-0.408512	0.0287172
1.03274	10	3295	3322.07	-0.471625	0.0174324
1.03531	9	3295	3307.72	-0.221624	0.00217929
1.03788	8	3486	3293.37	3.26264	0.0172248
1.04045	4	3207	3279.06	-1.2725	-0.0120191
1.04301	4	3183	3264.88	-1.45125	0.0121206
1.04558	5	3099	3250.88	-2.72826	0.0357623
1.04815	4	3122	3236.95	-2.05729	0.0151659
1.05072	9	3236	3222.99	0.228772	-0.00960179
1.05329	7	3225	3208.99	0.281921	0.0336977
1.05586	3	3223	3195.1	0.491455	-0.0166173
1.05843	9	3119	3181.31	-1.11569	-0.0313835
1.061	10	3141	3167.72	-0.476741	-0.0254176
1.06357	7	3066	3154.33	-1.59522	0.0133557
1.06614	9	3083	3140.89	-1.0426	-0.0245433
1.0687	6	3121	3127.55	-0.117276	-0.0267244
1.07127	7	3135	3114.5	0.366186	-0.000811232
1.07384	7	3067	3101.52	-0.623249	-0.0267115
1.07641	10	3164	3088.58	1.34073	0.0498134
1.07898	4	2991	3075.71	-1.54888	0.0124156
1.08155	6	3035	3062.86	-0.50569	0.00673961
1.08412	7	3017	3050.11	-0.602715	0.019307
1.08669	4	3083	3037.52	0.819006	0.010737
1.08926	10	3045	3024.97	0.362976	0.0494567
1.09183	4	2996	3012.38	-0.299196	0.0251817
1.09439	15	3104	2999.93	1.86804	-0.0176078
1.09696	3	2985	2987.52	-0.0460709	-0.0192285
1.09953	3	2915	2975.26	-1.1161	-0.00374281
1.1021	8	2950	2963.09	-0.240981	0.0198684
1.10467	4	3008	2951.13	1.03691	0.0742027
1.10724	6	2901	2939.26	-0.710398	0.0180958
1.10981	9	2907	2927.15	-0.37371	0.0298733
1.11238	4	2872	2915.18	-0.805703	-0.000990737
1.11495	6	2857	2903.34	-0.866997	0.0519909
1.11752	5	2939	2891.53	0.875596	-0.0317585
1.12008	5	2941	2879.92	1.12629	-0.0266446
1.12265	4	2850	2868.36	-0.343939	-0.0212639
1.12522	6	2776	2856.79	-1.53333	0.0261948
1.12779	3	2676	2845.3	-3.27274	0.0150162
1.13036	5	2803	2833.87	-0.583009	0.0539074
1.13293	13	2794	2822.48	-0.538711	0.00967292
1.1355	6	2833	2811.18	0.409943	0.0733479
1.13807	7	2714	2799.94	-1.64961	0.0203811
1.14064	5	2778	2788.72	-0.20344	0.0764058
1.14321	4	2778	2777.83	0.00322391	0.0582047
1.14577	4	2763	2767.09	-0.0778066	0.0427754
1.14834	8	2705	2756.27	-0.9857	-0.036738
1.15091	3	2676	2745.45	-1.34257	-0.0206198
1.15348	4	2668	2734.62	-1.2898	0.0475523
1.15605	2	2648	2723.81	-1.47328	0.00174985
1.15862	5	2689	2713.17	-0.466186	0.00166982
1.16119	3	2686	2702.6	-0.320366	0.0299103
1.16376	5	2666	2691.99	-0.503414	0.0440111
1.16633	6	2663	2681.4	-0.356563	0.0184249
1.1689	5	2648	2670.9	-0.444925	-0.0047248
1.17146	6	2640	2660.49	-0.398753	0.00663517
1.17403	4	2659	2650.15	0.171661	-0.00534624
1.1766	3	2581	2639.95	-1.16034	0.0275188
1.17917	1	2596	2629.83	-0.663935	-0.0257327
1.18174	5	2578	2619.77	-0.822641	0.0349282
1.18431	6	2514	2609.75	-1.90962	0.0345998
1.18688	4	2526	2599.71	-1.46656	0.050906
1.18945	4	2543	2589.63	-0.924762	0.0233598
1.19202	7	2610	2579.65	0.59404	0.0156972
1.19459	2	2552	2569.87	-0.353796	-0.0223621
1.19715	1	2558	2560.16	-0.0426333	-0.007381
1.19972	5	2493	2550.44	-1.15033	-0.0103467
1.20229	2	2534	2540.84	-0.135934	-0.0151515
1.20486	6	2510	2531.28	-0.424713	0.00255277
1.20743	7	2561	2521.6	0.778533	0.0171031
1.21	6	2421	2512.03	-1.85001	0.0136886
1.21257	4	2492	2502.55	-0.211369	-0.0212939
1.21514	2	2511	2493.16	0.356058	-0.0249449
1.21771	3	2563	2483.95	1.56139	-0.00825238
1.22028	4	2519	2474.83	0.880041	-0.0213275
1.22284	1	2470	2465.69	0.0867673	0.00808493
1.22541	3	2437	2456.48	-0.394554	-0.00161615
1.22798	4	2517	2447.27	1.38985	0.0155133
1.23055	5	2485	2438.17	0.9394	0.0107731
1.23312	2	2504	2429.09	1.49708	-0.0384563
1.23569	4	2405	2420.02	-0.306176	-0.0553699
1.23826	3	2479	2411.07	1.36438	0.0141642
1.24083	3	2413	2402.24	0.218951	-0.0190355
1.2434	8	2462	2393.43	1.3819	0.000470754
1.24597	7	2377	2384.63	-0.156536	-0.0280174
1.24853	7	2396	2375.9	0.410569	-0.0166913
1.2511	8	2396	2367.2	0.588444	-0.0176085
1.25367	5	2421	2358.66	1.26704	-0.00203018
1.25624	3	2372	2350.29	0.445675	0.0105547
1.25881	6	2359	2341.97	0.350662	0.0234628
1.26138	5	2375	2333.71	0.847299	0.00475102
1.26395	4	2335	2325.45	0.197659	-0.0439722
1.26652	3	2360	2317.09	0.883261	-0.0243517
1.26909	3	2358	2308.78	1.01368	-0.0127383
1.27166	3	2315	2300.57	0.299949	-0.000810882
1.27422	4	2295	2292.37	0.0549271	-0.0224351
1.27679	5	2286	2284.15	0.0385981	-0.0199996
1.27936	6	2260	2275.95	-0.33553	-0.0120511
1.28193	2	2329	2267.79	1.26838	-0.0424185
1.2845	5	2320	2259.7	1.25199	-0.0377192
1.28707	5	2257	2251.7	0.111469	-0.0463318
1.28964	2	2214	2243.82	-0.633831	0.0266132
1.29221	1	2262	2235.92	0.548371	0.0179675
1.29478	5	2204	2228.01	-0.511472	-0.00509708
1.29735	3	2234	2220.22	0.291454	-0.033003
1.29991	3	2232	2212.42	0.414363	-0.0388941
1.30248	3	2217	2204.54	0.264565	-0.0192236
1.30505	3	2256	2196.76	1.24721	0.0241209
1.30762	4	2207	2189.09	0.381172	-0.00734817
1.31019	5	2132	2181.43	-1.07048	-0.0343748
1.31276	2	2160	2173.79	-0.296793	-0.0349795
1.31533	1	2144	2166.2	-0.479441	0.0113387
1.3179	4	2227	2158.67	1.44793	-0.0214993
1.32047	3	2146	2151.24	-0.113167	0.0176362
1.32304	2	2120	2143.82	-0.517296	0.0220627
1.3256	2	2208	2136.32	1.52552	-0.0148498
1.32817	1	2101	2128.88	-0.60834	0.0316305
1.33074	3	2116	2121.56	-0.120839	-0.054811
1.33331	1	2110	2114.23	-0.0921718	-0.019901
1.33588	4	2100	2106.91	-0.150877	-0.0265667
1.33845	3	2125	2099.6	0.550964	0.0208879
1.34102	2	2174	2092.35	1.75113	-0.0217602
1.34359	4	2046	2085.14	-0.865403	0.0256459
1.34616	2	2044	2078	-0.752052	0.0491167
1.34873	2	2118	2070.95	1.02225	-0.0099382
1.35129	6	2096	2063.9	0.701096	-0.00577739
1.35386	4	2087	2056.9	0.658827	-0.0262111
1.35643	3	1952	2049.95	-2.2169	0.0375143
1.359	3	2060	2042.97	0.375254	-0.035245
1.36157	4	2017	2036.12	-0.42566	-0.0184716
1.36414	3	2026	2029.38	-0.0750222	-0.036024
1.36671	4	1992	2022.6	-0.685713	0.0171155
1.36928	5	2020	2015.82	0.0929588	-0.000663524
1.37185	3	2053	2009.09	0.96901	-0.000536067
1.37442	2	1948	2002.41	-1.23267	0.0231648
1.37698	2	1958	1995.75	-0.85308	-0.0222649
1.37955	6	2019	1989.18	0.663704	-0.00081259
1.38212	6	2028	1982.63	1.00751	0.0234649
1.38469	2	2010	1976.03	0.757683	-0.0319553
1.38726	3	2000	1969.42	0.683824	0.014693
1.38983	4	2039	1962.93	1.68455	-0.0209167
1.3924	2	1944	1956.61	-0.286042	0.0441231
1.39497	4	1922	1950.24	-0.644201	-0.0143121
1.39754	5	1967	1943.8	0.523064	-0.00617941
1.40011	0	1951	1937.43	0.30722	-0.00982921
1.40267	2	1912	1931.08	-0.436251	0.0506118
1.40524	5	1970	1924.75	1.01961	0.0304894
1.40781	2	1947	1918.53	0.645209	-0.0295545
1.41038	4	1975	1912.26	1.4117	-0.0325347
1.41295	4	1965	1905.92	1.33274	0.0320052
1.41552	1	1974	1899.73	1.67169	-0.00546353
1.41809	4	1963	1893.59	1.56656	-0.00265645
1.42066	3	1976	1887.46	1.9918	-0.0280018
1.42323	1	1935	1881.41	1.21831	0.00552918
1.4258	4	1907	1875.32	0.725486	0.00851065
1.42836	1	1907	1869.24	0.864658	-0.000129536
1.43093	5	1890	1863.25	0.615317	0.043816
1.4335	4	1900	1857.22	0.981436	0.0257095
1.43607	2	1901	1851.23	1.14147	-0.00240611
1.43864	2	1907	1845.28	1.41345	-0.00377153
1.44121	3	1903	1839.37	1.45857	0.0666798
1.44378	1	1880	1833.58	1.07049	0.00242554
1.44635	1	1939	1827.77	2.5261	-0.0658064
1.44892	2	1875	1821.91	1.22617	-0.0636917
1.45149	7	1784	1816.09	-0.759772	-0.000954137
1.45405	3	1861	1810.29	1.17554	-0.0107415
1.45662	3	1755	1804.46	-1.18056	-0.0140669
1.45919	0	1814	1798.66	0.360131	0.0136823
1.46176	4	1830	1793.06	0.863625	0.0330103
1.46433	2	1810	1787.54	0.527956	0.0321806
1.4669	0	1816	1781.95	0.798958	-0.00974714
1.46947	3	1779	1776.29	0.0642329	0.0256301
1.47204	0	1806	1770.66	0.831477	0.0157293
1.47461	2	1836	1765.13	1.65399	-0.0217714
1.47718	5	1742	1759.53	-0.419953	-0.0286921
1.47974	5	1811	1753.96	1.34036	0.0145835
1.48231	2	1701	1748.43	-1.14991	0.0222372
1.48488	2	1791	1742.89	1.13686	-0.0464347
1.48745	2	1760	1737.5	0.536404	-0.0209725
1.49002	2	1750	1732.24	0.424572	-0.00139593
1.49259	5	1767	1726.95	0.952853	0.0381695
1.49516	2	1794	1721.58	1.70974	0.0562262
1.49773	2	1765	1716.23	1.16092	0.0126135
1.5003	2	1798	1710.89	2.05425	0.0244279
1.50287	0	1782	1705.66	1.80832	-0.00258422
1.50543	0	1671	1700.48	-0.721136	0.0182266
1.508	4	1620	1695.24	-1.86935	0.020191
1.51057	2	1741	1690.01	1.22198	-0.0655167
1.51314	1	1686	1684.76	0.0301512	-0.02023
1.51571	3	1604	1679.47	-1.8844	-0.00990648
1.51828	3	1721	1674.3	1.1258	0.0563197
1.52085	2	1650	1669.22	-0.473283	0.0400988
1.52342	4	1665	1664.11	0.0218297	-0.0452701
1.52599	1	1663	1659.02	0.0974949	0.0236998
1.52856	0	1611	1654.02	-1.07183	0.0373695
1.53112	3	1681	1649.02	0.779925	-0.011563
1.53369	2	1612	1644.07	-0.798771	-0.0711774
1.53626	1	1650	1639.12	0.267742	-0.0222402
1.53883	3	1715	1634.09	1.95377	0.0521268
1.5414	1	1626	1629.11	-0.0770438	0.0227747
1.54397	1	1688	1624.21	1.55255	-0.0152884
1.54654	3	1567	1619.3	-1.32121	0.0400707
1.54911	2	1624	1614.43	0.237556	-0.000949691
1.55168	7	1583	1609.58	-0.668134	0.0073485
1.55425	3	1544	1604.71	-1.54497	-0.0108102
1.55681	1	1614	1599.89	0.351113	-0.0106281
1.55938	1	1591	1595.13	-0.103615	-0.0392586
1.56195	2	1563	1590.5	-0.695605	-0.0158802
1.56452	3	1601	1585.94	0.376344	0.0195234
1.56709	3	1569	1581.25	-0.30935	0.0140426
1.56966	4	1560	1576.5	-0.417749	0.0310539
1.57223	1	1606	1571.78	0.853894	0.00980164
1.5748	3	1597	1567.14	0.747213	-0.00618753
1.57737	4	1557	1562.56	-0.140787	0.039327
1.57994	4	1585	1558.03	0.677549	-0.0341461
1.5825	2	1583	1553.47	0.742235	-0.0268456
1.58507	4	1588	1548.89	0.981409	-0.016826
1.58764	1	1533	1544.4	-0.291259	0.0184468
1.59021	0	1506	1539.98	-0.875622	-0.0248156
1.59278	1	1546	1535.53	0.266312	0.0139698
1.59535	1	1617	1531.09	2.13651	0.0179584
1.59792	1	1597	1526.64	1.76056	0.0114806
1.60049	4	1457	1522.11	-1.70583	-0.0443152
1.60306	4	1534	1517.58	0.419198	0.016854
1.60563	0	1506	1513.1	-0.182933	0.0165132
1.60819	2	1435	1508.64	-1.94397	0.016472
1.61076	2	1400	1504.28	-2.7869	0.0238369
1.61333	4	1488	1500.03	-0.311886	0.00263734
1.6159	1	1459	1495.72	-0.961281	0.0124379
1.61847	2	1521	1491.35	0.760329	0.051344
1.62104	1	1495	1487.03	0.206042	-0.0101892
1.62361	1	1512	1482.8	0.750857	-0.0307841
1.62618	0	1512	1478.58	0.859499	-0.0600038
1.62875	3	1409	1474.32	-1.74006	-0.0664476
1.63132	4	1467	1470.06	-0.0799515	-0.0200716
1.63388	3	1418	1465.8	-1.26948	-0.00995706
1.63645	1	1501	1461.53	1.01873	0.0196699
1.63902	1	1454	1457.32	-0.0870693	0.0116492
1.64159	2	1389	1453.24	-1.72371	-0.000906661
1.64416	3	1535	1449.21	2.1898	0.00453976
1.64673	3	1513	1445.11	1.74536	0.0223607
1.6493	2	1424	1440.96	-0.44949	0.0606414
1.65187	2	1441	1436.84	0.109479	-0.0452061
1.65444	1	1427	1432.8	-0.153552	0.0336945
1.65701	2	1445	1428.81	0.425846	-0.0384146
1.65957	3	1393	1424.82	-0.852591	0.0571551
1.66214	3	1369	1420.82	-1.40045	0.0193794
1.66471	3	1460	1416.8	1.13067	-0.0296886
1.66728	2	1394	1412.79	-0.503199	-0.00216332
1.66985	1	1519	1408.85	2.82633	0.00336218
1.67242	0	1359	1404.96	-1.24664	0.0458994
1.67499	4	1388	1401.09	-0.351373	-0.0307615
1.67756	3	1385	1397.22	-0.328268	-0.02188
1.68013	5	1428	1393.3	0.918151	0.00300806
1.6827	2	1386	1389.34	-0.0897567	0.0508614
1.68526	1	1415	1385.46	0.785295	-0.00151274
1.68783	1	1330	1381.69	-1.41728	0.00608384
1.6904	0	1384	1377.97	0.162009	-0.00296274
1.69297	3	1400	1374.26	0.688015	-0.0212599
1.69554	1	1341	1370.45	-0.804141	-0.0195954
1.69811	2	1398	1366.61	0.839586	-0.0175713
1.70068	2	1415	1362.75	1.38896	0.0233024
1.70325	0	1378	1358.96	0.512889	0.0146431
1.70582	1	1355	1355.22	-0.00609517	0.0158347
1.70839	4	1358	1351.48	0.17684	-0.0348043
1.71095	3	1402	1347.78	1.44802	0.0361974
1.71352	2	1364	1344.05	0.540175	0.0348434
1.71609	3	1328	1340.29	-0.337325	0.0320792
1.71866	4	1309	1336.65	-0.764159	0.0016688
1.72123	4	1401	1333.09	1.81426	-0.0157499
1.7238	0	1315	1329.51	-0.400123	1.37683e-05
1.72637	1	1245	1325.93	-2.29352	-0.0530103
1.72894	2	1318	1322.41	-0.12134	0.0201032
1.73151	3	1421	1318.94	2.70744	0.01762
1.73408	2	1360	1315.39	1.20959	0.0106641
1.73664	1	1282	1311.76	-0.831114	0.013287
1.73921	0	1284	1308.17	-0.674578	-0.0113817
1.74178	4	1282	1304.67	-0.63302	-0.0114893
1.74435	1	1255	1301.19	-1.30377	-0.0419808
1.74692	2	1326	1297.67	0.777863	0.0167518
1.74949	3	1392	1294.11	2.62373	-0.0224206
1.75206	1	1346	1290.63	1.5093	-0.0435097
1.75463	1	1281	1287.2	-0.173312	0.0182489
1.7572	0	1305	1283.74	0.588391	0.0162999
1.75977	3	1290	1280.34	0.268896	0.0099259
1.76233	1	1289	1276.94	0.335879	-0.027714
1.7649	5	1226	1273.5	-1.35654	0.0718069
1.76747	3	1272	1270.03	0.0552113	0.0586335
1.77004	0	1302	1266.62	0.980403	0.0210144
1.77261	0	1271	1263.26	0.216974	-0.0101226
1.77518	2	1250	1259.97	-0.282107	-0.0583713
1.77775	0	1278	1256.76	0.594024	0.0103525
1.78032	4	1240	1253.45	-0.381981	-0.050669
1.78289	1	1220	1250.04	-0.860142	-0.0052
1.78546	1	1242	1246.69	-0.132981	0.0268143
1.78802	0	1251	1243.35	0.216206	0.01188
1.79059	5	1215	1240.09	-0.719671	0.0251046
1.79316	2	1248	1236.87	0.315018	0.0101939
1.79573	1	1209	1233.6	-0.707474	0.0251317
1.7983	4	1220	1230.29	-0.294662	-0.00117692
1.80087	2	1222	1227.09	-0.145742	-0.00797508
1.80344	1	1223	1223.99	-0.0282422	-0.0352458
1.80601	0	1187	1220.8	-0.980942	0.024373
1.80858	1	1210	1217.65	-0.219782	0.0451251
1.81115	1	1250	1214.55	1.00279	0.00895994
1.81371	3	1211	1211.39	-0.011197	0.0392818
1.81628	2	1224	1208.18	0.452246	0.01478
1.81885	1	1179	1204.97	-0.756286	0.0220614
1.82142	1	1174	1201.8	-0.811246	0.0286675
1.82399	2	1182	1198.69	-0.48558	0.00213671
1.82656	2	1150	1195.64	-1.34597	0.0134932
1.82913	1	1149	1192.56	-1.28509	0.00669843
1.8317	2	1208	1189.45	0.533707	-0.0136461
1.83427	0	1214	1186.37	0.792941	-0.0417857
1.83684	0	1228	1183.34	1.27448	-0.0370551
1.8394	3	1120	1180.3	-1.80172	-0.0362708
1.84197	5	1115	1177.26	-1.86465	-0.0212552
1.84454	2	1182	1174.22	0.226315	0.0215202
1.84711	4	1184	1171.13	0.374147	-0.0166888
1.84968	1	1140	1168.11	-0.832416	0.0343597
1.85225	2	1139	1165.24	-0.777611	-0.0456053
1.85482	0	1148	1162.39	-0.424791	0.0359371
1.85739	3	1162	1159.52	0.0727377	0.0178507
1.85996	3	1184	1156.63	0.795492	0.00373738
1.86253	4	1140	1153.69	-0.40545	0.00689993
1.86509	0	1182	1150.72	0.909702	0.00126916
1.86766	4	1211	1147.79	1.81646	0.0518734
1.87023	1	1058	1144.95	-2.67302	-0.0153895
1.8728	2	1142	1142.16	-0.00470314	-0.0817669
1.87537	0	1144	1139.31	0.138694	-0.0348171
1.87794	3	1165	1136.45	0.83639	-0.0465521
1.88051	2	1095	1133.63	-1.16752	0.00506911
1.88308	3	1093	1130.78	-1.14283	0.00407125
1.88565	1	1137	1127.9	0.269761	0.0264507
1.88822	1	1120	1125.06	-0.151056	-0.00834558
1.89078	1	1106	1122.28	-0.489381	0.0115368
1.89335	2	1140	1119.52	0.606612	-0.0372546
1.89592	3	1151	1116.75	1.00959	0.0223963
1.89849	1	1113	1113.93	-0.0279218	-0.00769827
1.90106	3	1093	1111.11	-0.547897	-0.0601815
1.90363	1	1064	1108.33	-1.35906	-0.0264568
1.9062	2	1089	1105.62	-0.503581	0.00438731
1.90877	1	1076	1102.9	-0.820062	-0.0150743
1.91134	3	1071	1100.19	-0.891841	-0.0239963
1.91391	0	1095	1097.48	-0.0750591	-0.00953842
1.91647	3	1129	1094.77	1.01887	-0.0836079
1.91904	0	1129	1092.05	1.09967	-0.0309285
1.92161	0	1120	1089.37	0.91513	-0.019149
1.92418	1	1086	1086.69	-0.0208362	0.0172867
1.92675	2	1072	1084.01	-0.36668	-0.0570182
1.92932	3	1116	1081.34	1.03756	0.0413551
1.93189	1	1030	1078.6	-1.51444	-0.00789704
1.93446	1	1056	1075.89	-0.612013	-0.00129898
1.93703	1	1002	1073.24	-2.2505	-0.0277621
1.9396	1	1033	1070.66	-1.17183	-0.0077586
1.94216	3	1042	1068.08	-0.808065	-0.00392086
1.94473	2	1109	1065.46	1.30751	0.0176615
1.9473	2	1120	1062.83	1.70829	-0.0263362
1.94987	1	1058	1060.21	-0.0679125	-0.00421599
1.95244	2	1051	1057.65	-0.205104	0.0142436
1.95501	3	1020	1055.14	-1.10017	-0.0225919
1.95758	2	1021	1052.61	-0.989365	-0.0172506
1.96015	2	1066	1050.07	0.488013	0.00377418
1.96272	1	1021	1047.52	-0.82999	-0.039831
1.96529	3	1007	1045.04	-1.19861	0.0284659
1.96785	1	1111	1042.57	2.05296	-0.0170727
1.97042	3	1079	1040.09	1.18452	0.0189368
1.97299	2	1033	1037.59	-0.142677	0.00944173
1.97556	1	1071	1035.11	1.09667	0.0628312
1.97813	0	963	1032.65	-2.2444	-0.0153679
1.9807	2	1024	1030.2	-0.193607	-0.0136673
1.98327	4	993	1027.78	-1.10368	-0.0170022
1.98584	0	1026	1025.33	0.0209794	-0.0331349
1.98841	3	1036	1022.82	0.409427	0.000722338
1.99098	2	1050	1020.34	0.915462	-0.0459145
1.99354	3	1041	1017.97	0.713744	0.0270483
1.99611	1	1038	1015.59	0.695698	0.00729801
1.99868	1	980	1013.17	-1.05957	0.00420984
2.00125	4	988	1010.81	-0.725595	-0.0457031
2.00382	1	1035	1008.47	0.824784	-0.0100161
2.00639	0	1013	1006.11	0.216546	0.00572654
2.00896	1	989	1003.7	-0.467338	-0.00857078
2.01153	3	991	1001.36	-0.329175	0.012936
2.0141	3	1045	999.058	1.42119	0.0438197
2.01667	1	1002	996.658	0.168752	0.0496059
2.01923	1	1001	994.242	0.213596	-0.0164714
2.0218	3	973	991.911	-0.606255	-0.00907354
2.02437	1	985	989.659	-0.148464	0.0350361
2.02694	0	1006	987.377	0.587156	0.00998771
2.02951	0	974	985.036	-0.353632	-0.0486939
2.03208	3	960	982.746	-0.734117	-0.0106021
2.03465	1	937	980.479	-1.42038	0.0505506
2.03722	3	1015	978.144	1.15685	0.00879061
2.03979	0	999	975.772	0.734895	0.00835872
2.04236	1	1011	973.482	1.17995	-0.0481716
2.04492	1	1004	971.243	1.03381	-0.00746163
2.04749	2	1053	969.019	2.58802	0.0225737
2.05006	3	970	966.779	0.10343	-0.0477978
2.05263	1	920	964.488	-1.46674	-0.0627623
2.0552	2	922	962.22	-1.32458	0.0159371
2.05777	1	975	959.989	0.480727	0.00123706
2.06034	2	935	957.825	-0.746466	-0.000334104
2.06291	3	905	955.654	-1.6838	-0.00179345
2.06548	5	1018	953.459	2.02285	0.0412467
2.06805	2	945	951.264	-0.203783	0.0145145
2.07061	2	955	949.075	0.191728	0.040626
2.07318	2	930	946.94	-0.555491	-0.0742673
2.07575	1	946	944.901	0.0357157	0.04026
2.07832	0	938	942.861	-0.15873	0.00740656
2.08089	1	935	940.743	-0.187822	-0.00534538
2.08346	1	971	938.616	1.03924	-0.0232376
2.08603	2	941	936.474	0.147537	-0.082134
2.0886	2	954	934.284	0.638337	-0.0389156
2.09117	1	866	932.091	-2.24587	-0.026639
2.09374	3	918	929.933	-0.393835	-0.0237259
2.0963	1	941	927.814	0.429866	0.0526121
2.09887	1	965	925.735	1.26399	0.0207896
2.10144	4	921	923.642	-0.0870417	-0.00762974
2.10401	1	949	921.576	0.890223	-0.00228494
2.10658	2	940	919.525	0.667836	-0.0416112
2.10915	1	931	917.424	0.444933	-0.0174897
2.11172	1	890	915.398	-0.851339	-0.015508
2.11429	1	936	913.397	0.738817	-0.0820788
2.11686	2	867	911.35	-1.50622	-0.0106819
2.11943	1	876	909.301	-1.12515	-0.0355802
2.12199	3	889	907.234	-0.611549	0.0425093
2.12456	3	916	905.168	0.357896	-0.0738007
2.12713	4	918	903.136	0.490575	-0.0226028
2.1297	2	871	901.116	-1.02043	-0.0417559
2.13227	1	866	899.125	-1.12563	0.00758455
2.13484	2	881	897.195	-0.545636	-0.0114457
2.13741	1	920	895.309	0.814035	-0.0379174
2.13998	1	884	893.41	-0.316498	-0.068923
2.14255	2	966	891.433	2.39915	0.0126239
2.14512	3	854	889.446	-1.21294	0.0054547
2.14768	4	910	887.468	0.746926	0.0237703
2.15025	1	863	885.471	-0.764912	-0.0217905
2.15282	3	842	883.499	-1.43014	-0.00620232
2.15539	5	888	881.588	0.21517	-0.0396258
2.15796	1	852	879.749	-0.950658	-0.0461736
2.16053	4	884	877.873	0.206057	-0.0360193
2.1631	3	916	875.961	1.32293	-0.0385929
2.16567	3	907	874.154	1.09063	-0.039151
2.16824	0	894	872.322	0.725018	0.0252768
2.17081	1	843	870.456	-0.945628	-0.0415607
2.17337	4	873	868.642	0.147512	0.0148758
2.17594	3	882	866.822	0.511065	0.000941222
2.17851	1	922	864.927	1.87958	0.000322316
2.18108	3	873	862.966	0.339585	0.0355521
2.18365	2	841	861.104	-0.693235	-0.0203824
2.18622	4	894	859.326	1.15969	-0.0402014
2.18879	2	815	857.486	-1.48821	-0.0083542
2.19136	2	880	855.634	0.821372	-0.0275733
2.19393	1	881	853.812	0.915974	-0.0041021
2.1965	0	854	852.028	0.0674716	0.0417247
2.19906	1	854	850.257	0.128078	0.011822
2.20163	2	833	848.441	-0.535015	-0.0409203
2.2042	3	809	846.598	-1.32188	0.0244716
2.20677	3	873	844.705	0.95764	0.00140038
2.20934	2	872	842.807	0.988597	-0.0612924
2.21191	1	854	840.967	0.445993	-0.0611619
2.21448	3	854	839.195	0.506625	-0.0169309
2.21705	1	828	837.467	-0.328988	0
2.21962	1	813	835.725	-0.797	0
2.22219	3	875	833.929	1.38844	0
2.22475	0	824	832.155	-0.284094	0
2.22732	1	817	830.395	-0.468615	0
2.22989	0	834	828.586	0.187465	0
2.23246	1	850	826.827	0.794816	0
2.23503	4	827	825.062	0.0673756	0
2.2376	1	769	823.248	-1.95624	0
2.24017	0	848	821.43	0.912422	0
2.24274	1	774	819.614	-1.63957	0
2.24531	0	849	817.91	1.06701	0
2.24788	4	811	816.238	-0.183937	0
2.25044	2	804	814.468	-0.369189	0
2.25301	0	822	812.683	0.324975	0
2.25558	2	794	810.9	-0.599753	0
2.25815	0	835	809.2	0.892856	0
2.26072	3	830	807.578	0.778275	0
2.26329	3	776	805.868	-1.07221	0
2.26586	1	811	804.142	0.240805	0
2.26843	3	780	802.42	-0.802769	0
2.271	0	817	800.727	0.569333	0
2.27357	3	759	799.124	-1.45641	0
2.27613	2	789	797.49	-0.302249	0
2.2787	2	770	795.851	-0.931601	0
2.28127	1	752	794.19	-1.5385	0
2.28384	1	802	792.526	0.334526	0
2.28641	1	828	790.921	1.28858	0
2.28898	1	817	789.307	0.96884	0
2.29155	2	761	787.669	-0.96674	0
2.29412	3	778	786.004	-0.286974	0
2.29669	2	810	784.341	0.901561	0
2.29926	0	770	782.683	-0.457059	0
2.30182	0	781	781.054	-0.00193285	0
2.30439	0	765	779.488	-0.523818	0
2.30696	0	785	777.942	0.251923	0
2.30953	0	747	776.325	-1.07293	0
2.3121	2	736	774.646	-1.42451	0
2.31467	3	765	772.964	-0.287932	0
2.31724	3	755	771.29	-0.592855	0
2.31981	1	716	769.621	-2.00392	0
2.32238	4	767	768.007	-0.0363746	0
2.32495	2	786	766.486	0.696047	0
2.32751	1	777	765.012	0.430051	0
2.33008	1	743	763.493	-0.751815	0
2.33265	2	763	761.99	0.036556	0
2.33522	4	794	760.525	1.18798	0
2.33779	0	690	758.993	-2.62651	0
2.34036	2	764	757.421	0.238019	0
2.34293	0	756	755.871	0.00469715	0
2.3455	1	759	754.412	0.166525	0
2.34807	1	771	752.924	0.650975	0
2.35064	1	775	751.379	0.848482	0
2.3532	0	732	749.83	-0.658998	0
2.35577	0	738	748.259	-0.377651	0
2.35834	1	759	746.716	0.445863	0
2.36091	2	695	745.187	-1.90371	0
2.36348	2	733	743.64	-0.392984	0
2.36605	1	744	742.066	0.0709114	0
2.36862	2	739	740.516	-0.0557756	0
2.37119	1	793	739.029	1.91658	0
2.37376	0	775	737.584	1.34403	0
2.37633	0	760	736.122	0.866141	0
2.37889	0	779	734.659	1.58868	0
2.38146	0	792	733.203	2.08927	0
2.38403	2	753	731.701	0.776172	0
2.3866	1	773	730.169	1.54053	0
2.38917	2	714	728.638	-0.547802	0
2.39174	2	706	727.111	-0.79451	0
2.39431	1	724	725.641	-0.0609756	0
2.39688	2	735	724.212	0.397918	0
2.39945	2	719	722.792	-0.141411	0
2.40202	0	725	721.402	0.133634	0
2.40458	5	769	719.994	1.7672	0
2.40715	1	745	718.583	0.967835	0
2.40972	3	718	717.204	0.0297004	0
2.41229	1	728	715.778	0.45299	0
2.41486	1	745	714.421	1.12033	0
2.41743	1	691	713.111	-0.841138	0
2.42	0	704	711.758	-0.292386	0
2.42257	4	682	710.399	-1.08745	0
2.42514	1	749	708.992	1.46184	0
2.42771	3	691	707.581	-0.63078	0
2.43027	1	702	706.145	-0.156451	0
2.43284	1	730	704.786	0.933207	0
2.43541	1	709	703.474	0.207538	0
2.43798	4	746	702.145	1.60564	0
2.44055	1	708	700.816	0.269978	0
2.44312	2	704	699.439	0.171889	0
2.44569	0	653	698.051	-1.763	0
2.44826	1	680	696.746	-0.642193	0
2.45083	0	652	695.463	-1.70215	0
2.4534	2	694	694.134	-0.00507856	0
2.45596	1	744	692.772	1.87809	0
2.45853	0	680	691.385	-0.436602	0
2.4611	0	692	689.997	0.0761516	0
2.46367	1	712	688.639	0.875473	0
2.46624	2	701	687.321	0.516631	0
2.46881	1	750	685.963	2.33828	0
2.47138	3	672	684.572	-0.484993	0
2.47395	1	706	683.205	0.85791	0
2.47652	5	675	681.9	-0.265563	0
2.47909	2	663	680.608	-0.68382	0
2.48165	2	658	679.345	-0.832097	0
2.48422	2	646	678.086	-1.26239	0
2.48679	2	703	676.88	0.98515	0
2.48936	2	649	675.715	-1.04864	0
2.49193	0	657	674.479	-0.681907	0
2.4945	1	673	673.228	-0.00879451	0
2.49707	2	684	671.981	0.459569	0
2.49964	2	715	670.74	1.65523	0
2.50221	1	659	669.453	-0.407177	0
2.50478	4	692	668.131	0.907371	0
2.50734	0	662	666.859	-0.188863	0
2.50991	0	654	665.63	-0.454783	0
2.51248	1	683	664.382	0.712404	0
2.51505	0	669	663.185	0.224814	0
2.51762	0	651	661.981	-0.430387	0
2.52019	1	625	660.671	-1.42685	0
2.52276	0	703	659.371	1.64551	0
2.52533	0	648	658.083	-0.396098	0
2.5279	2	630	656.775	-1.06672	0
2.53047	1	668	655.493	0.483918	0
2.53303	0	698	654.223	1.65698	0
2.5356	0	674	652.93	0.811579	0
2.53817	2	641	651.687	-0.422128	0
2.54074	3	588	650.488	-2.57697	0
2.54331	0	646	649.248	-0.127781	0
2.54588	3	641	647.971	-0.275353	0
2.54845	2	666	646.742	0.746244	0
2.55102	2	638	645.607	-0.301157	0
2.55359	1	614	644.438	-1.22837	0
2.55616	3	645	643.258	0.0685938	0
2.55872	1	645	642.132	0.11291	0
2.56129	2	608	640.995	-1.33814	0
2.56386	2	652	639.827	0.476723	0
2.56643	1	653	638.682	0.560292	0
2.569	2	657	637.546	0.758958	0
2.57157	0	621	636.386	-0.617431	0
2.57414	3	644	635.251	0.344767	0
2.57671	2	629	634.098	-0.203267	0
2.57928	0	642	632.945	0.357391	0
2.58185	4	653	631.767	0.830918	0
2.58441	2	649	630.612	0.721809	0
2.58698	1	562	629.521	-2.84818	0
2.58955	1	646	628.362	0.693951	0
2.59212	2	609	627.24	-0.739137	0
2.59469	1	644	626.187	0.701925	0
2.59726	0	608	625.071	-0.692315	0
2.59983	0	649	623.914	0.984721	0
2.6024	1	659	622.781	1.41089	0
2.60497	1	627	621.661	0.213228	0
2.60754	2	656	620.494	1.38626	0
2.6101	2	600	619.295	-0.787714	0
2.61267	0	594	618.12	-0.989658	0
2.61524	1	647	616.98	1.18021	0
2.61781	1	574	615.874	-1.74779	0
2.62038	0	689	614.805	2.82659	0
2.62295	3	667	613.694	2.06401	0
2.62552	3	633	612.548	0.812883	0
2.62809	0	597	611.428	-0.590493	0
2.63066	1	623	610.288	0.509304	0
2.63323	3	594	609.194	-0.623426	0
2.63579	4	566	608.196	-1.77362	0
2.63836	0	620	607.14	0.516472	0
2.64093	1	592	606.014	-0.575956	0
2.6435	1	630	604.953	0.997906	0
2.64607	2	621	603.992	0.682488	0
2.64864	0	585	602.976	-0.743202	0
2.65121	1	586	601.866	-0.655404	0
2.65378	1	570	600.767	-1.28869	0
2.65635	0	592	599.706	-0.316712	0
2.65892	1	579	598.629	-0.815767	0
2.66148	2	606	597.525	0.344292	0
2.66405	2	588	596.446	-0.348299	0
2.66662	2	606	595.351	0.432595	0
2.66919	1	640	594.252	1.80836	0
2.67176	4	590	593.207	-0.132031	0
2.67433	2	665	592.202	2.82299	0
2.6769	0	588	591.205	-0.13217	0
2.67947	1	592	590.18	0.0747868	0
2.68204	1	568	589.203	-0.889656	0
2.68461	1	586	588.269	-0.0937157	0
2.68717	2	642	587.239	2.16125	0
2.68974	0	570	586.163	-0.677002	0
2.69231	2	561	585.112	-1.018	0
2.69488	3	531	584.069	-2.30299	0
2.69745	1	588	583.057	0.203828	0
2.70002	3	602	582.028	0.813992	0
2.70259	1	530	580.993	-2.21498	0
2.70516	2	558	580.039	-0.932985	0
2.70773	2	583	579.077	0.162473	0
2.7103	0	576	578.112	-0.0879822	0
2.71286	1	571	577.148	-0.257299	0
2.71543	0	554	576.16	-0.941497	0
2.718	0	544	575.198	-1.33759	0
2.72057	1	583	574.193	0.364746	0
2.72314	2	577	573.156	0.160035	0
2.72571	2	580	572.119	0.327253	0
2.72828	1	556	571.059	-0.63866	0
2.73085	2	541	570.023	-1.24778	0
2.73342	2	569	569.046	-0.0019216	0
2.73599	1	588	568.11	0.820253	0
2.73855	1	556	567.155	-0.473076	0
2.74112	1	557	566.195	-0.389605	0
2.74369	2	586	565.264	0.856595	0
2.74626	1	547	564.316	-0.74037	0
2.74883	0	544	563.339	-0.829137	0
2.7514	0	582	562.357	0.814211	0
2.75397	3	556	561.406	-0.229248	0
2.75654	1	552	560.465	-0.36029	0
2.75911	0	603	559.477	1.77241	0
2.76168	3	561	558.451	0.107617	0
2.76424	2	564	557.501	0.273663	0
2.76681	0	581	556.599	1.01231	0
2.76938	0	551	555.625	-0.197039	0
2.77195	1	526	554.686	-1.25079	0
2.77452	1	567	553.816	0.553656	0
2.77709	2	559	552.884	0.258665	0
2.77966	0	587	551.885	1.44933	0
2.78223	1	505	550.904	-2.0427	0
2.7848	2	526	549.956	-1.04455	0
2.78737	0	537	549.045	-0.5198	0
2.78993	2	552	548.117	0.165253	0
2.7925	0	544	547.158	-0.135409	0
2.79507	1	574	546.25	1.15827	0
2.79764	2	540	545.328	-0.229302	0
2.80021	1	540	544.405	-0.189565	0
2.80278	0	541	543.485	-0.106838	0
2.80535	0	536	542.539	-0.282463	0
2.80792	1	511	541.643	-1.35558	0
2.81049	2	518	540.763	-1.00016	0
2.81306	0	561	539.835	0.893578	0
2.81562	0	541	538.872	0.0914895	0
2.81819	0	546	537.93	0.345346	0
2.82076	5	574	537.051	1.54221	0
2.82333	0	550	536.162	0.590042	0
2.8259	1	525	535.219	-0.445975	0
2.82847	1	527	534.26	-0.316246	0
2.83104	2	522	533.435	-0.500478	0
2.83361	2	535	532.642	0.101941	0
2.83618	0	527	531.746	-0.206738	0
2.83875	4	548	530.854	0.732459	0
2.84131	1	522	529.994	-0.349867	0
2.84388	0	522	529.169	-0.313798	0
2.84645	1	538	528.297	0.418321	0
2.84902	3	528	527.467	0.023202	0
2.85159	0	587	526.679	2.4897	0
2.85416	3	545	525.795	0.822639	0
2.85673	2	537	524.888	0.522682	0
2.8593	1	506	524.062	-0.802968	0
2.86187	2	490	523.229	-1.50113	0
2.86444	2	533	522.39	0.45958	0
2.867	2	535	521.606	0.579072	0
2.86957	0	497	520.782	-1.06678	0
2.87214	2	490	519.948	-1.35291	0
2.87471	1	508	519.141	-0.494296	0
2.87728	0	540	518.344	0.931929	0
2.87985	2	503	517.497	-0.646373	0
2.88242	0	492	516.64	-1.11087	0
2.88499	1	503	515.815	-0.571393	0
2.88756	2	548	514.945	1.41203	0
2.89013	1	536	514.094	0.946187	0
2.89269	0	514	513.253	0.0329707	0
2.89526	0	545	512.386	1.39704	0
2.89783	0	573	511.568	2.56635	0
2.9004	0	489	510.767	-0.984331	0
2.90297	3	529	509.918	0.829671	0
2.90554	0	505	509.035	-0.179543	0
2.90811	2	532	508.15	1.03402	0
2.91068	0	505	507.266	-0.100819	0
2.91325	2	500	506.463	-0.289024	0
2.91582	0	522	505.679	0.714349	0
2.91838	2	511	504.872	0.271108	0
2.92095	1	505	504.059	0.0418567	0
2.92352	3	503	503.25	-0.0111347	0
2.92609	2	539	502.441	1.57469	0
2.92866	1	556	501.634	2.30562	0
2.93123	2	526	500.853	1.09647	0
2.9338	1	495	500.103	-0.229352	0
2.93637	2	526	499.387	1.16038	0
2.93894	2	498	498.625	-0.0280069	0
2.94151	1	517	497.853	0.84208	0
2.94407	2	450	497.082	-2.21947	0
2.94664	1	479	496.312	-0.790998	0
2.94921	1	537	495.57	1.78782	0
2.95178	0	491	494.81	-0.171924	0
2.95435	1	489	494.045	-0.228157	0
2.95692	0	515	493.284	0.956913	0
2.95949	0	481	492.501	-0.524402	0
2.96206	0	481	491.689	-0.48739	0
2.96463	0	478	490.876	-0.588936	0
2.9672	1	512	490.068	0.969275	0
2.96976	0	501	489.238	0.525493	0
2.97233	3	491	488.407	0.117041	0
2.9749	0	453	487.578	-1.62461	0
2.97747	2	505	486.779	0.810826	0
2.98004	2	475	485.985	-0.504037	0
2.98261	2	461	485.246	-1.12925	0
2.98518	2	472	484.519	-0.57625	0
2.98775	2	475	483.765	-0.402176	0
2.99032	1	504	483.058	0.932847	0
2.99289	1	504	482.361	0.963868	0
2.99545	1	445	481.665	-1.73808	0
2.99802	3	489	480.97	0.363132	0
3.00059	3	505	480.251	1.10131	0
3.00316	2	484	479.502	0.204454	0
3.00573	0	453	478.746	-1.20967	0
3.0083	1	507	478.042	1.28608	0
3.01087	1	456	477.402	-1.00225	0
3.01344	0	462	476.752	-0.686313	0
3.01601	0	462	476.02	-0.652249	0
3.01858	1	465	475.246	-0.475148	0
3.02114	1	503	474.498	1.27086	0
3.02371	1	469	473.734	-0.218585	0
3.02628	4	514	472.941	1.81103	0
3.02885	2	491	472.171	0.849728	0
3.03142	2	494	471.436	1.01521	0
3.03399	1	446	470.704	-1.16975	0
3.03656	3	473	470.049	0.135668	0
3.03913	2	479	469.439	0.43684	0
3.0417	0	475	468.783	0.285235	0
3.04427	2	435	468.089	-1.58648	0
3.04683	1	442	467.414	-1.20881	0
3.0494	1	472	466.775	0.240488	0
3.05197	1	469	466.065	0.135513	0
3.05454	2	455	465.34	-0.484744	0
3.05711	2	457	464.644	-0.357568	0
3.05968	0	499	463.93	1.56994	0
3.06225	2	447	463.212	-0.766791	0
3.06482	0	460	462.52	-0.117516	0
3.06739	0	448	461.865	-0.655059	0
3.06996	4	442	461.164	-0.911559	0
3.07252	1	442	460.456	-0.87784	0
3.07509	0	421	459.751	-1.88861	0
3.07766	0	464	458.992	0.2325	0
3.08023	1	417	458.327	-2.02381	0
3.0828	1	471	457.717	0.612044	0
3.08537	2	463	457.011	0.278313	0
3.08794	0	463	456.259	0.313302	0
3.09051	2	431	455.528	-1.18147	0
3.09308	1	445	454.831	-0.466012	0
3.09565	2	445	454.168	-0.434627	0
3.09821	0	462	453.487	0.396062	0
3.10078	2	448	452.801	-0.226806	0
3.10335	1	452	452.141	-0.00664028	0
3.10592	0	481	451.49	1.34553	0
3.10849	1	455	450.814	0.196236	0
3.11106	2	441	450.133	-0.434925	0
3.11363	4	467	449.483	0.810597	0
3.1162	1	447	448.788	-0.0845548	0
3.11877	0	475	448.081	1.23513	0
3.12134	0	447	447.424	-0.0200392	0
3.1239	0	419	446.858	-1.36095	0
3.12647	1	459	446.287	0.593378	0
3.12904	2	447	445.609	0.0657757	0
3.13161	1	437	444.886	-0.377217	0
3.13418	0	453	444.158	0.415418	0
3.13675	1	470	443.458	1.22428	0
3.13932	0	413	442.819	-1.46729	0
3.14189	1	448	442.194	0.274285	0
3.14446	0	412	441.52	-1.45434	0
3.14703	1	428	440.836	-0.620474	0
3.14959	1	460	440.155	0.925259	0
3.15216	1	460	439.477	0.95687	0
3.15473	1	439	438.802	0.00946304	0
3.1573	0	462	438.127	1.11066	0
3.15987	1	406	437.481	-1.56236	0
3.16244	1	408	436.841	-1.42787	0
3.16501	0	420	436.205	-0.790725	0
3.16758	1	453	435.544	0.820154	0
3.17015	1	410	434.878	-1.22865	0
3.17272	1	475	434.242	1.87011	0
3.17528	3	407	433.587	-1.31786	0
3.17785	1	401	432.927	-1.59437	0
3.18042	1	433	432.295	0.0338854	0
3.18299	1	442	431.667	0.491514	0
3.18556	1	451	431.091	0.937474	0
3.18813	0	435	430.529	0.214376	0
3.1907	0	455	429.915	1.176	0
3.19327	1	446	429.291	0.791192	0
3.19584	1	430	428.67	0.0641288	0
3.19841	2	451	428.027	1.08176	0
3.20097	0	426	427.353	-0.0655721	0
3.20354	0	466	426.702	1.82045	0
3.20611	1	433	426.083	0.332421	0
3.20868	0	406	425.498	-0.967693	0
3.21125	0	441	424.897	0.766801	0
3.21382	1	448	424.239	1.1226	0
3.21639	1	419	423.598	-0.224636	0
3.21896	1	421	422.967	-0.0958469	0
3.22153	0	405	422.31	-0.86016	0
3.2241	0	402	421.676	-0.981339	0
3.22666	2	421	421.075	-0.00363207	0
3.22923	0	430	420.482	0.459009	0
3.2318	1	434	419.866	0.678477	0
3.23437	0	440	419.217	0.9908	0
3.23694	0	429	418.617	0.501308	0
3.23951	0	431	418.03	0.624734	0
3.24208	1	443	417.42	1.21536	0
3.24465	1	410	416.806	-0.336145	0
3.24722	2	438	416.169	1.0431	0
3.24979	2	405	415.528	-0.523144	0
3.25235	1	435	414.914	0.963067	0
3.25492	2	414	414.331	-0.0162465	0
3.25749	1	449	413.778	1.66221	0
3.26006	2	399	413.258	-0.713817	0
3.26263	1	400	412.717	-0.635863	0
3.2652	1	380	412.17	-1.6503	0
3.26777	0	430	411.623	0.886221	0
3.27034	1	367	411.076	-2.30076	0
3.27291	2	422	410.531	0.558293	0
3.27548	1	419	409.963	0.441499	0
3.27804	0	400	409.364	-0.468207	0
3.28061	1	385	408.76	-1.2109	0
3.28318	0	384	408.209	-1.23541	0
3.28575	2	435	407.673	1.31021	0
3.28832	4	404	407.087	-0.153586	0
3.29089	0	433	406.492	1.27391	0
3.29346	4	451	405.896	2.12385	0
3.29603	1	438	405.323	1.56135	0
3.2986	2	403	404.863	-0.0927999	0
3.30117	1	394	404.371	-0.522468	0
3.30373	1	404	403.866	0.00666688	0
3.3063	2	384	403.388	-0.989385	0
3.30887	0	427	402.864	1.16804	0
3.31144	2	412	402.33	0.476407	0
3.31401	1	407	401.77	0.259231	0
3.31658	2	402	401.234	0.0381996	0
3.31915	2	420	400.679	0.942782	0
3.32172	1	371	400.119	-1.51177	0
3.32429	1	413	399.586	0.660075	0
3.32686	0	393	399.058	-0.305594	0
3.32942	2	398	398.559	-0.0280013	0
3.33199	0	394	398.04	-0.203556	0
3.33456	1	397	397.493	-0.0247589	0
3.33713	0	408	396.915	0.548795	0
3.3397	1	374	396.36	-1.15619	0
3.34227	1	409	395.813	0.652047	0
3.34484	2	374	395.243	-1.09847	0
3.34741	3	356	394.67	-2.0495	0
3.34998	0	380	394.098	-0.723196	0
3.35255	1	427	393.552	1.61868	0
3.35511	0	412	393.035	0.934319	0
3.35768	1	347	392.58	-2.44685	0
3.36025	0	402	392.085	0.494516	0
3.36282	2	390	391.528	-0.0773941	0
3.36539	1	419	390.962	1.36974	0
3.36796	0	371	390.399	-1.00712	0
3.37053	1	382	389.836	-0.400914	0
3.3731	0	340	389.3	-2.67368	0
3.37567	0	372	388.8	-0.871032	0
3.37824	1	335	388.254	-2.9096	0
3.3808	2	385	387.7	-0.137601	0
3.38337	2	358	387.149	-1.54055	0
3.38594	0	420	386.572	1.63111	0
3.38851	0	381	386.016	-0.256963	0
3.39108	0	347	385.517	-2.06769	0
3.39365	1	409	385.058	1.18385	0
3.39622	0	383	384.556	-0.0794938	0
3.39879	2	395	383.991	0.553898	0
3.40136	0	358	383.417	-1.34333	0
3.40393	0	365	382.871	-0.935419	0
3.40649	1	382	382.331	-0.0169601	0
3.40906	0	358	381.82	-1.25893	0
3.41163	1	386	381.317	0.238334	0
3.4142	1	381	380.763	0.0121309	0
3.41677	0	385	380.226	0.243316	0
3.41934	0	370	379.695	-0.504037	0
3.42191	0	393	379.166	0.697852	0
3.42448	0	363	378.665	-0.822179	0
3.42705	2	347	378.146	-1.67199	0
3.42962	0	388	377.597	0.528118	0
3.43218	0	387	377.045	0.506026	0
3.43475	1	427	376.493	2.44422	0
3.43732	1	368	375.995	-0.416744	0
3.43989	2	378	375.511	0.128038	0
3.44246	1	360	374.975	-0.78923	0
3.44503	1	351	374.453	-1.25184	0
3.4476	1	380	373.963	0.309702	0
3.45017	0	380	373.504	0.333216	0
3.45274	2	394	373.052	1.05532	0
3.45531	1	377	372.574	0.227925	0
3.45787	1	365	372.093	-0.371243	0
3.46044	1	350	371.584	-1.15371	0
3.46301	1	391	371.096	1.00659	0
3.46558	0	363	370.641	-0.401056	0
3.46815	1	384	370.167	0.705931	0
3.47072	2	389	369.687	0.979193	0
3.47329	4	356	369.21	-0.700139	0
3.47586	1	338	368.708	-1.6703	0
3.47843	1	351	368.199	-0.918017	0
3.481	1	363	367.739	-0.248708	0
3.48356	2	348	367.368	-1.03825	0
3.48613	1	396	366.99	1.45778	0
3.4887	0	406	366.528	1.95895	0
3.49127	0	341	366.048	-1.35644	0
3.49384	1	371	365.595	0.280602	0
3.49641	1	335	365.152	-1.64736	0
3.49898	1	334	364.659	-1.67758	0
3.50155	1	374	364.13	0.510373	0
3.50412	0	353	363.623	-0.565388	0
3.50669	1	369	363.149	0.304584	0
3.50925	0	338	362.683	-1.34257	0
3.51182	0	366	362.219	0.197633	0
3.51439	1	377	361.73	0.786424	0
3.51696	2	345	361.238	-0.87424	0
3.51953	2	394	360.749	1.67516	0
3.5221	0	367	360.235	0.353152	0
3.52467	0	352	359.74	-0.412525	0
3.52724	1	333	359.302	-1.44134	0
3.52981	1	361	358.904	0.110303	0
3.53238	1	332	358.462	-1.45231	0
3.53494	1	358	357.957	0.00228549	0
3.53751	0	368	357.466	0.549103	0
3.54008	0	384	357.009	1.37738	0
3.54265	1	367	356.558	0.545043	0
3.54522	1	374	356.11	0.925052	0
3.54779	1	352	355.639	-0.193934	0
3.55036	1	348	355.135	-0.382503	0
3.55293	3	344	354.654	-0.574398	0
3.5555	0	382	354.204	1.42215	0
3.55807	1	405	353.762	2.54606	0
3.56063	0	350	353.316	-0.177256	0
3.5632	2	332	352.924	-1.14837	0
3.56577	2	380	352.519	1.40972	0
3.56834	1	394	352.058	2.11303	0
3.57091	4	334	351.584	-0.962139	0
3.57348	1	311	351.135	-2.27583	0
3.57605	0	350	350.745	-0.0398021	0
3.57862	1	350	350.336	-0.0179697	0
3.58119	4	327	349.974	-1.27047	0
3.58376	0	310	349.626	-2.25062	0
3.58632	1	318	349.174	-1.74816	0
3.58889	1	352	348.695	0.176136	0
3.59146	1	328	348.323	-1.12217	0
3.59403	1	365	347.951	0.892394	0
3.5966	1	329	347.495	-1.01965	0
3.59917	1	335	347.049	-0.658298	0
3.60174	1	344	346.61	-0.140724	0
3.60431	0	352	346.173	0.310583	0
3.60688	1	338	345.737	-0.420849	0
3.60945	1	355	345.303	0.514671	0
3.61201	2	326	344.871	-1.04518	0
3.61458	0	315	344.415	-1.65734	0
3.61715	3	334	343.954	-0.544637	0
3.61972	1	363	343.518	1.02252	0
3.62229	2	356	343.117	0.682804	0
3.62486	0	325	342.694	-0.981459	0
3.62743	2	337	342.29	-0.288167	0
3.63	0	367	341.919	1.30924	0
3.63257	0	329	341.528	-0.690702	0
3.63514	1	321	341.106	-1.12221	0
3.6377	0	317	340.68	-1.32999	0
3.64027	3	368	340.257	1.44619	0
3.64284	0	371	339.784	1.62068	0
3.64541	1	341	339.327	0.0905966	0
3.64798	0	307	338.875	-1.8192	0
3.65055	2	321	338.477	-0.975472	0
3.65312	3	345	338.093	0.371879	0
3.65569	0	355	337.657	0.920452	0
3.65826	0	370	337.21	1.70467	0
3.66083	2	317	336.786	-1.11128	0
3.66339	1	350	336.448	0.724362	0
3.66596	2	304	336.079	-1.83984	0
3.66853	0	336	335.618	0.0208458	0
3.6711	0	344	335.192	0.474885	0
3.67367	0	365	334.804	1.58052	0
3.67624	0	326	334.424	-0.466585	0
3.67881	0	340	334.022	0.324227	0
3.68138	2	327	333.563	-0.362931	0
3.68395	1	341	333.096	0.428043	0
3.68652	1	311	332.631	-1.22659	0
3.68908	0	295	332.167	-2.16392	0
3.69165	0	339	331.755	0.393514	0
3.69422	1	325	331.382	-0.353989	0
3.69679	3	313	330.99	-1.01685	0
3.69936	1	332	330.569	0.0785631	0
3.70193	0	326	330.115	-0.227917	0
3.7045	0	322	329.68	-0.427967	0
3.70707	4	350	329.329	1.10494	0
3.70964	2	327	328.997	-0.110458	0
3.71221	1	314	328.589	-0.823318	0
3.71477	0	346	328.133	0.960526	0
3.71734	0	342	327.774	0.76926	0
3.71991	0	337	327.492	0.517952	0
3.72248	0	327	327.144	-0.00798922	0
3.72505	1	346	326.73	1.03596	0
3.72762	0	338	326.28	0.637481	0
3.73019	1	338	325.827	0.662098	0
3.73276	1	293	325.377	-1.89146	0
3.73533	2	335	324.955	0.548841	0
3.7379	0	307	324.54	-1.00104	0
3.74046	0	340	324.125	0.860949	0
3.74303	0	320	323.735	-0.208819	0
3.7456	1	324	323.38	0.0344679	0
3.74817	1	316	323.006	-0.394107	0
3.75074	1	314	322.576	-0.483943	0
3.75331	1	321	322.134	-0.0633092	0
3.75588	2	306	321.72	-0.89863	0
3.75845	3	325	321.338	0.203147	0
3.76102	1	351	320.962	1.60332	0
3.76359	0	315	320.584	-0.314643	0
3.76615	2	332	320.23	0.645977	0
3.76872	1	322	319.933	0.11518	0
3.77129	0	313	319.624	-0.374408	0
3.77386	3	325	319.229	0.320107	0
3.77643	1	327	318.843	0.451065	0
3.779	2	315	318.492	-0.196752	0
3.78157	0	344	318.092	1.39685	0
3.78414	2	326	317.733	0.45785	0
3.78671	1	340	317.412	1.225	0
3.78928	1	335	317.072	0.9795	0
3.79184	2	349	316.7	1.72897	0
3.79441	1	300	316.322	-0.942375	0
3.79698	3	344	315.972	1.51116	0
3.79955	1	308	315.601	-0.433106	0
3.80212	1	317	315.251	0.0982521	0
3.80469	1	307	314.904	-0.451117	0
3.80726	0	316	314.584	0.0796502	0
3.80983	0	320	314.271	0.320247	0
3.8124	1	370	313.907	2.91615	0
3.81497	3	279	313.533	-2.06746	0
3.81753	0	316	313.137	0.161053	0
3.8201	0	277	312.71	-2.14561	0
3.82267	1	287	312.302	-1.49351	0
3.82524	2	319	311.98	0.393046	0
3.82781	1	312	311.653	0.0196545	0
3.83038	2	289	311.242	-1.30833	0
3.83295	0	293	310.838	-1.04213	0
3.83552	0	290	310.494	-1.20343	0
3.83809	0	296	310.16	-0.823051	0
3.84066	2	333	309.829	1.26978	0
3.84322	2	316	309.474	0.367123	0
3.84579	0	304	309.063	-0.290368	0
3.84836	3	302	308.64	-0.382065	0
3.85093	0	281	308.268	-1.62666	0
3.8535	1	306	307.962	-0.112178	0
3.85607	1	298	307.614	-0.556928	0
3.85864	1	338	307.281	1.67088	0
3.86121	0	290	306.956	-0.995671	0
3.86378	2	283	306.578	-1.40155	0
3.86635	0	315	306.215	0.494951	0
3.86891	0	330	305.861	1.3288	0
3.87148	2	328	305.481	1.24343	0
3.87405	0	328	305.122	1.26321	0
3.87662	2	289	304.773	-0.927803	0
3.87919	2	306	304.37	0.0931882	0
3.88176	1	278	304.01	-1.55995	0
3.88433	0	271	303.661	-1.98399	0
3.8869	0	297	303.31	-0.366136	0
3.88947	1	299	303.012	-0.232032	0
3.89204	2	295	302.702	-0.448424	0
3.8946	2	305	302.336	0.152554	0
3.89717	0	316	301.932	0.791369	0
3.89974	0	312	301.548	0.591712	0
3.90231	3	284	301.222	-1.02192	0
3.90488	1	324	300.935	1.28138	0
3.90745	0	300	300.604	-0.0348845	0
3.91002	0	288	300.207	-0.719279	0
3.91259	1	332	299.876	1.76304	0
3.91516	2	280	299.592	-1.17082	0
3.91773	0	268	299.237	-1.9081	0
3.92029	0	304	298.839	0.295989	0
3.92286	3	307	298.461	0.48734	0
3.92543	0	326	298.144	1.54283	0
3.928	3	348	297.814	2.69026	0
3.93057	1	280	297.424	-1.04126	0
3.93314	1	282	297.101	-0.899269	0
3.93571	0	296	296.795	-0.0461897	0
3.93828	1	311	296.487	0.822939	0
3.94085	2	290	296.207	-0.364507	0
3.94342	0	312	295.882	0.912489	0
3.94598	2	302	295.52	0.372863	0
3.94855	0	277	295.152	-1.09063	0
3.95112	3	292	294.838	-0.166057	0
3.95369	0	296	294.509	0.086666	0
3.95626	2	301	294.176	0.39334	0
3.95883	0	294	293.841	0.00926753	0
3.9614	0	296	293.533	0.143364	0
3.96397	1	305	293.232	0.673832	0
3.96654	1	312	292.906	1.08101	0
3.96911	0	269	292.577	-1.43749	0
3.97167	3	296	292.196	0.221125	0
3.97424	1	304	291.83	0.697977	0
3.97681	1	311	291.499	1.10578	0
3.97938	0	299	291.146	0.454212	0
3.98195	0	313	290.839	1.25263	0
3.98452	1	306	290.571	0.882043	0
3.98709	0	281	290.257	-0.552249	0
3.98966	1	300	289.909	0.582617	0
3.99223	1	302	289.529	0.717635	0
3.9948	0	295	289.172	0.339343	0
3.99736	1	292	288.821	0.186015	0
3.99993	2	251	288.472	-2.36519	0
4.0025	0	307	288.15	1.07581	0
4.00507	1	291	287.809	0.187057	0
4.00764	1	312	287.461	1.38927	0
4.01021	0	281	287.166	-0.367832	0
4.01278	1	290	286.858	0.184531	0
4.01535	1	282	286.517	-0.268987	0
4.01792	1	293	286.199	0.397329	0
4.02049	2	288	285.861	0.126057	0
4.02305	3	277	285.517	-0.511742	0
4.02562	0	277	285.2	-0.492689	0
4.02819	6	314	284.887	1.64293	0
4.03076	2	306	284.597	1.2235	0
4.03333	0	283	284.367	-0.0812328	0
4.0359	3	306	284.088	1.25263	0
4.03847	0	316	283.873	1.80731	0
4.04104	2	267	283.73	-1.02385	0
4.04361	1	322	283.439	2.14893	0
4.04618	1	271	283.141	-0.737489	0
4.04874	1	299	282.849	0.934056	0
4.05131	0	282	282.531	-0.0316464	0
4.05388	3	302	282.237	1.13725	0
4.05645	3	283	281.923	0.0640153	0
4.05902	0	265	281.607	-1.02013	0
4.06159	2	300	281.262	1.08184	0
4.06416	0	298	280.962	0.987011	0
4.06673	1	283	280.754	0.133525	0
4.0693	1	274	280.485	-0.391759	0
4.07187	1	295	280.174	0.863217	0
4.07443	1	294	279.859	0.824742	0
4.077	0	285	279.518	0.324722	0
4.07957	0	284	279.2	0.284854	0
4.08214	2	277	278.888	-0.113444	0
4.08471	1	253	278.579	-1.60817	0
4.08728	0	258	278.247	-1.26054	0
4.08985	2	282	277.883	0.245193	0
4.09242	0	295	277.565	1.01511	0
4.09499	1	314	277.288	2.0718	0
4.09756	2	293	276.963	0.936884	0
4.10012	1	268	276.655	-0.528668	0
4.10269	0	299	276.353	1.30971	0
4.10526	0	271	276.024	-0.305167	0
4.10783	0	291	275.741	0.89447	0
4.1104	0	291	275.473	0.910202	0
4.11297	1	294	275.155	1.09908	0
4.11554	0	275	274.801	0.0120097	0
4.11811	2	268	274.443	-0.393596	0
4.12068	0	302	274.087	1.6062	0
4.12325	0	273	273.759	-0.0459406	0
4.12581	2	276	273.436	0.154323	0
4.12838	0	260	273.141	-0.814953	0
4.13095	1	269	272.853	-0.234933	0
4.13352	0	256	272.512	-1.03198	0
4.13609	1	297	272.212	1.43834	0
4.13866	3	288	271.925	0.947229	0
4.14123	1	279	271.613	0.442253	0
4.1438	1	312	271.295	2.30445	0
4.14637	0	291	270.975	1.17391	0
4.14894	2	271	270.732	0.0162876	0
4.1515	2	297	270.507	1.53727	0
4.15407	0	280	270.231	0.583792	0
4.15664	0	266	269.916	-0.240123	0
4.15921	1	250	269.62	-1.24087	0
4.16178	0	272	269.384	0.15862	0
4.16435	1	266	269.11	-0.19067	0
4.16692	1	298	268.772	1.69313	0
4.16949	1	270	268.451	0.0942698	0
4.17206	3	274	268.137	0.35421	0
4.17463	1	249	267.823	-1.19286	0
4.17719	0	244	267.536	-1.50673	0
4.17976	1	290	267.252	1.33583	0
4.18233	0	259	267.019	-0.498304	0
4.1849	0	276	266.801	0.553724	0
4.18747	0	257	266.504	-0.592841	0
4.19004	2	287	266.191	1.22829	0
4.19261	0	293	265.881	1.58429	0
4.19518	1	264	265.548	-0.095243	0
4.19775	0	274	265.207	0.531181	0
4.20032	0	281	264.921	0.959182	0
4.20288	2	279	264.648	0.859246	0
4.20545	1	263	264.35	-0.0832167	0
4.20802	0	267	264.047	0.180693	0
4.21059	0	281	263.718	1.03098	0
4.21316	1	252	263.434	-0.720297	0
4.21573	0	257	263.191	-0.386177	0
4.2183	1	281	262.903	1.0796	0
4.22087	0	271	262.577	0.511689	0
4.22344	3	246	262.272	-1.03748	0
4.22601	0	264	261.975	0.124652	0
4.22857	0	281	261.678	1.15265	0
4.23114	3	252	261.379	-0.590833	0
4.23371	1	248	261.133	-0.833954	0
4.23628	1	273	260.901	0.732276	0
4.23885	1	255	260.586	-0.349834	0
4.24142	0	258	260.332	-0.145203	0
4.24399	1	277	260.122	1.01408	0
4.24656	1	239	259.866	-1.34969	0
4.24913	1	262	259.599	0.148331	0
4.2517	1	255	259.307	-0.269694	0
4.25426	1	243	259.009	-1.02696	0
4.25683	1	249	258.738	-0.617098	0
4.2594	2	242	258.473	-1.05891	0
4.26197	0	249	258.208	-0.583543	0
4.26454	0	273	257.944	0.911253	0
4.26711	1	240	257.678	-1.1411	0
4.26968	1	251	257.44	-0.406484	0
4.27225	0	235	257.184	-1.44712	0
4.27482	1	234	256.87	-1.49505	0
4.27739	1	247	256.571	-0.608983	0
4.27995	0	256	256.306	-0.019125	0
4.28252	1	295	256.022	2.26942	0
4.28509	0	265	255.731	0.569368	0
4.28766	1	256	255.469	0.0331764	0
4.29023	0	266	255.187	0.662977	0
4.2928	0	242	254.901	-0.829294	0
4.29537	0	264	254.615	0.577603	0
4.29794	2	242	254.331	-0.792654	0
4.30051	2	212	254.049	-2.88792	0
4.30308	0	236	253.742	-1.15491	0
4.30564	0	235	253.428	-1.20211	0
4.30821	0	229	253.165	-1.59684	0
4.31078	0	257	252.966	0.251603	0
4.31335	3	225	252.729	-1.84863	0
4.31592	0	270	252.43	1.0693	0
4.31849	1	257	252.119	0.304445	0
4.32106	0	258	251.807	0.385588	0
4.32363	0	266	251.573	0.884564	0
4.3262	1	228	251.358	-1.54694	0
4.32877	0	269	251.092	1.09189	0
4.33133	0	277	250.815	1.57328	0
4.3339	0	262	250.513	0.70968	0
4.33647	1	238	250.232	-0.792907	0
4.33904	0	251	249.96	0.0656534	0
4.34161	0	261	249.663	0.701758	0
4.34418	0	294	249.36	2.60345	0
4.34675	1	241	249.085	-0.520795	0
4.34932	1	250	248.817	0.0747905	0
4.35189	2	257	248.525	0.528653	0
4.35446	1	222	248.227	-1.76022	0
4.35702	0	246	247.954	-0.124567	0
4.35959	1	269	247.711	1.29801	0
4.36216	2	259	247.499	0.714614	0
4.36473	1	248	247.295	0.044789	0
4.3673	0	226	247.037	-1.39936	0
4.36987	1	236	246.765	-0.700766	0
4.37244	1	252	246.546	0.343578	0
4.37501	1	213	246.34	-2.28439	0
4.37758	2	226	246.081	-1.33578	0
4.38015	0	258	245.811	0.758874	0
4.38271	1	248	245.566	0.154531	0
4.38528	0	234	245.327	-0.740451	0
4.38785	0	249	245.115	0.246232	0
4.39042	1	271	244.883	1.58652	0
4.39299	1	280	244.62	2.11437	0
4.39556	0	248	244.354	0.23155	0
4.39813	2	271	244.061	1.63641	0
4.4007	1	236	243.79	-0.507072	0
4.40327	1	258	243.552	0.899497	0
4.40584	0	246	243.293	0.172621	0
4.4084	2	225	243.053	-1.20352	0
4.41097	0	247	242.845	0.264357	0
4.41354	1	240	242.618	-0.169019	0
4.41611	0	219	242.358	-1.57841	0
4.41868	1	236	242.12	-0.398346	0
4.42125	0	223	241.887	-1.26479	0
4.42382	1	238	241.63	-0.235312	0
4.42639	1	237	241.368	-0.283733	0
4.42896	1	272	241.107	1.87316	0
4.43153	0	241	240.847	0.00986837	0
