# Supplementary material for: Direct energy transfer from photosystem II to photosystem I confers winter sustainability in Scots Pine
Source: Nat Commun. 2020 Dec 15;11:6388. doi: 10.1038/s41467-020-20137-9 (PMC7738668; doi:10.1038/s41467-020-20137-9)
Supplement: Supplementary file 3 — Source Data [file 41467_2020_20137_MOESM3_ESM.zip › Source data file_Bag et al., 2020/Source data file/time resolved fluoresence data/Time resolved decay/Pine_winter_quench/Pine_winter_quench_spillover_5.txt]

Time	IRF	Exp. data	Th. data	Residuals	Aurocorr
0	43205	17287	17265.8	0.161414	-0.03342
0.002569	45817	19077	19334.1	-1.86116	-0.0334394
0.005138	47396	21297	21485.9	-1.29416	-0.00530179
0.007707	48463	23655	23716.5	-0.400081	0.0598081
0.010276	49341	26077	25994.7	0.509871	0.00431867
0.012845	49938	28220	28269.7	-0.296047	-0.00589088
0.015414	50031	30577	30520.7	0.322072	-0.0114344
0.017983	50114	32741	32732.7	0.0459286	0.0130604
0.020552	49597	34845	34884.5	-0.211689	-0.0170547
0.023121	48424	36987	36963.8	0.120831	0.00579331
0.02569	46762	39024	38950.6	0.371751	0.00196926
0.028259	45030	40603	40806.7	-1.01092	0.014683
0.030828	43460	42700	42502.4	0.956469	0.0534582
0.033397	40801	43787	44032.9	-1.17523	-0.0184681
0.035966	38416	45760	45405.7	1.65648	0.0663896
0.038535	35403	46346	46596.9	-1.16561	-0.0353775
0.041104	32977	47763	47589.9	0.791876	0.0219454
0.043673	30109	48573	48384	0.857489	0.0239354
0.046242	27336	48957	48990.3	-0.150327	-0.0114794
0.048811	24445	50014	49419.8	2.65697	-0.0144139
0.05138	21632	49715	49670.9	0.198003	0.0377186
0.053949	18529	49483	49750.3	-1.20177	-0.0359195
0.056518	16287	49787	49662.1	0.559669	0.042219
0.059087	13909	49171	49410.1	-1.07809	-0.0202675
0.061656	11846	49289	49022.8	1.19918	-0.0381047
0.064225	10050	48455	48527.2	-0.328205	0.00668448
0.066794	8268	48009	47936.1	0.332667	-0.00683711
0.069363	6906	47180	47270	-0.41431	0.00748234
0.071932	5676	46557	46540.7	0.0753838	0.0287453
0.074501	4758	45521	45764.9	-1.14326	0.0456328
0.07707	3813	45056	44961.2	0.446673	-0.018517
0.079639	3158	44016	44143	-0.605301	0.00167434
0.082208	2583	43289	43317.9	-0.139045	0.0178117
0.084777	2145	42512	42493.7	0.0887593	0.00432712
0.087346	1845	41923	41679.7	1.18837	-0.0206011
0.089915	1465	41242	40881.3	1.77634	0.00613797
0.092484	1247	39886	40103.6	-1.08976	0.0255757
0.095053	1101	39300	39345.6	-0.229911	-0.0411861
0.097622	1007	38790	38608	0.923866	0.0305583
0.100191	830	37971	37896.1	0.384508	-0.0280169
0.10276	773	37571	37210.3	1.86104	0.0201147
0.105329	645	36477	36547.1	-0.367167	-0.00119651
0.107898	657	35897	35905.6	-0.0452961	0.00878531
0.110467	564	35215	35285.4	-0.37502	-0.00178166
0.113036	555	34674	34686.9	-0.0693523	0.013567
0.115605	560	33919	34109.1	-1.03197	0.0257899
0.118174	505	33578	33550.3	0.151118	-0.00557267
0.120743	489	33034	33011.7	0.122785	0.0203366
0.123312	415	32458	32490.2	-0.178931	0.0036356
0.125881	467	31724	31983.8	-1.45876	-0.0202494
0.12845	451	31489	31491.2	-0.0125695	0.0530642
0.131019	413	30772	31014.1	-1.3803	-0.0670772
0.133588	431	30969	30552.6	2.36637	0.0174467
0.136157	442	30012	30103.2	-0.526219	0.00958372
0.138726	444	29821	29666.5	0.894577	-0.0455257
0.141295	471	29184	29243.3	-0.346909	-0.00882622
0.143864	477	29370	28832.3	3.13724	0.0192406
0.146433	423	28563	28433.7	0.765032	0.017547
0.149002	470	27791	28046.2	-1.53061	0.0110159
0.151571	464	27726	27667	0.35426	-0.00619904
0.15414	476	27255	27297.5	-0.257292	0.0138128
0.156709	475	26792	26938.3	-0.893832	0.0195055
0.159278	496	26708	26588.1	0.733824	0.0217298
0.161847	520	26348	26246.5	0.625029	-0.0261378
0.164416	543	25916	25913.8	0.0134548	0.0255047
0.166985	531	25707	25590.4	0.727315	-0.0111075
0.169554	572	25372	25275.6	0.605179	-0.00771786
0.172123	581	24912	24968.2	-0.355889	-0.00875615
0.174692	593	24372	24668.5	-1.89952	0.0449809
0.177261	589	24258	24376.9	-0.763143	0.0157821
0.17983	628	24165	24091.9	0.470544	0.0228545
0.182399	667	23754	23813	-0.383089	-0.0226358
0.184968	691	23638	23541.4	0.628342	-0.000446147
0.187537	706	23348	23277.9	0.458906	0.000736282
0.190106	725	22864	23021.6	-1.04227	0.038981
0.192675	716	23063	22771.6	1.91909	-0.00582413
0.195244	766	22597	22527.2	0.464534	-0.00183059
0.197813	766	22326	22287.8	0.255756	-0.0324351
0.200382	821	22032	22054.3	-0.150058	0.00764358
0.202951	821	22012	21826.8	1.24844	-0.0294301
0.20552	926	21631	21605.2	0.17524	0.0159225
0.208089	926	21475	21389.8	0.581392	-0.0321957
0.210658	954	21485	21181.9	2.06774	0.0434589
0.213227	958	21055	20980.7	0.512	-0.026813
0.215796	951	20926	20783.7	0.983447	0.00235161
0.218365	980	20676	20590.7	0.59347	0.0456663
0.220934	990	20590	20400.6	1.32009	0.0345286
0.223503	1030	20353	20214.3	0.972059	0.020591
0.226072	1017	20028	20032.5	-0.0315905	0.0202277
0.228641	1091	19582	19855.1	-1.95127	-0.0296203
0.23121	1112	19801	19681.5	0.849297	0.0221007
0.233779	1066	19657	19513.1	1.02627	-0.0419535
0.236348	1128	19168	19349.8	-1.3133	0.0252153
0.238917	1045	18899	19188.3	-2.10415	0.0172456
0.241486	1039	19145	19029.4	0.835353	0.00516763
0.244055	1073	18429	18871.5	-3.2596	-0.0384378
0.246624	1104	18813	18713.4	0.725826	0.0149844
0.249193	1059	18432	18559.2	-0.93681	-0.00116796
0.251762	1053	18268	18409.3	-1.04525	-0.0191648
0.254331	1092	18360	18260.8	0.731843	-0.0104454
0.2569	1076	18214	18113.4	0.745566	0.0291609
0.259469	1015	18035	17969.5	0.487967	-0.0437789
0.262038	998	18129	17828	2.23544	0.0269315
0.264607	1006	17549	17685.9	-1.03319	-0.00172453
0.267176	1001	17427	17543.6	-0.883166	0.0283762
0.269745	941	17464	17403.5	0.457764	0.0275076
0.272314	951	17333	17265.5	0.512942	0.0152846
0.274883	933	16839	17127.5	-2.22295	-0.0115964
0.277452	921	16685	16990.3	-2.36355	0.0118603
0.280021	897	16702	16855.1	-1.18469	0.0203528
0.28259	899	16698	16721.2	-0.179154	-0.0191918
0.285159	868	16508	16588.3	-0.625232	-0.0571916
0.287728	828	16348	16457.1	-0.852927	-0.0142202
0.290297	835	16239	16326.7	-0.688317	-0.0229741
0.292866	844	16162	16196.3	-0.269686	-0.00333965
0.295435	825	16041	16067.3	-0.207922	0.00910031
0.298004	831	15957	15941.1	0.125649	-0.0074328
0.300573	785	15744	15816.8	-0.580333	-0.0483596
0.303142	794	15588	15694	-0.849131	0.0260132
0.305711	749	15487	15571.9	-0.682018	-0.0447458
0.30828	812	15465	15450.4	0.117078	0.0196026
0.310849	733	15358	15330.2	0.22441	-0.0599929
0.313418	711	15131	15212.6	-0.663217	-0.0128901
0.315987	731	15196	15095.7	0.813424	-0.00661807
0.318556	746	14803	14977.8	-1.4367	-0.0224335
0.321125	791	14864	14862	0.0161081	-0.0202809
0.323694	720	14614	14749.8	-1.12369	0.0338915
0.326263	779	14675	14641.1	0.279473	-0.00613338
0.328832	750	14292	14533.3	-2.01801	-0.00576902
0.331401	800	14311	14426.9	-0.968574	0.0316952
0.33397	757	14284	14323.1	-0.327436	-0.00139191
0.336539	812	13969	14221.6	-2.13751	0.0149367
0.339108	794	14138	14121.8	0.135992	0.0272253
0.341677	811	13923	14024.1	-0.856642	-0.0493198
0.344246	826	13883	13928.7	-0.387961	0.0715514
0.346815	780	14037	13834.9	1.70604	0.00960848
0.349384	835	13529	13742.9	-1.83931	-0.00670464
0.351953	801	13390	13651.3	-2.25811	0.0060558
0.354522	767	13590	13561.3	0.245782	0.00882393
0.357091	801	13630	13472.7	1.34776	-0.0225583
0.35966	830	13266	13383	-1.01595	0.00772282
0.362229	781	13255	13295.1	-0.348102	-0.0179227
0.364798	808	13225	13210.1	0.129552	0.0264324
0.367367	802	12990	13125.5	-1.18844	0.0195658
0.369936	884	13116	13041.3	0.652329	0.0133067
0.372505	916	12835	12959.3	-1.09705	-0.00205421
0.375074	907	13003	12881.5	1.0659	0.0232866
0.377643	903	12654	12808.1	-1.36984	0.0311371
0.380212	873	12617	12736	-1.05985	0.00299559
0.382781	839	12528	12664	-1.2151	0.00315785
0.38535	875	12821	12591.1	2.03071	-0.0123706
0.387919	881	12513	12516.9	-0.0348506	-0.00250596
0.390488	960	12631	12443.9	1.6651	0.0219029
0.393057	904	12263	12373.6	-0.998596	-0.0331468
0.395626	936	12239	12306.9	-0.613337	0.0264666
0.398195	921	12243	12241.2	0.0159483	-0.0190336
0.400764	955	12076	12175.6	-0.906217	0.0163459
0.403333	974	11909	12111.1	-1.85186	-0.0718193
0.405902	935	12166	12048.2	1.06796	0.0226248
0.408471	990	12097	11987.3	0.997602	0.029356
0.41104	989	11833	11926.3	-0.857857	-0.010546
0.413609	986	11919	11866.8	0.478521	-0.0117982
0.416178	993	11944	11809.3	1.23289	-0.00150518
0.418747	991	11567	11752.1	-1.72125	0.0251904
0.421316	977	11815	11695.6	1.09867	-0.00215971
0.423885	962	11689	11639.5	0.4575	-0.0124204
0.426454	1020	11781	11583.2	1.82228	0.0159667
0.429023	940	11359	11526.9	-1.57516	-0.00153499
0.431592	946	11645	11472.3	1.60037	0.00374303
0.434161	955	11376	11417	-0.384414	-0.0285841
0.43673	974	11440	11360.1	0.746615	0.0320356
0.439299	953	11385	11304.6	0.753643	0.024831
0.441868	908	11099	11250.6	-1.43915	-0.00636217
0.444437	860	11172	11196.8	-0.234685	0.0220731
0.447006	870	11074	11141	-0.636274	-0.0275356
0.449575	894	11120	11082.7	0.353688	-0.00969138
0.452144	782	10962	11024.5	-0.597347	0.046596
0.454713	803	10947	10967.8	-0.198453	-0.0468037
0.457282	761	10896	10908.6	-0.12063	0.0227924
0.459851	691	10877	10847.7	0.281369	-0.0337772
0.46242	664	10702	10786.4	-0.816014	0.00392185
0.464989	663	10871	10722.3	1.42614	-0.027068
0.467558	595	10726	10656.4	0.671727	-0.0301058
0.470127	568	10570	10590.7	-0.201324	-0.0158207
0.472696	532	10553	10523.7	0.285418	0.0241228
0.475265	484	10369	10454.9	-0.843648	-0.0472836
0.477834	422	10234	10385.3	-1.4952	-0.0295756
0.480403	441	10269	10313.9	-0.443132	0.0559408
0.482972	387	10249	10240.6	0.0826396	-0.0306027
0.485541	339	10232	10167.7	0.635976	-0.0127953
0.48811	324	10107	10094.7	0.122472	-0.00669516
0.490679	319	9913	10019.9	-1.07395	-0.0341438
0.493248	279	10070	9944.92	1.24643	-0.0112478
0.495817	272	9929	9870.8	0.584079	-0.0266903
0.498386	248	9713	9796.73	-0.849575	-0.0088934
0.500955	218	9642	9722.76	-0.822424	-0.0212597
0.503524	192	9747	9649.14	0.991183	-0.0175643
0.506093	201	9494	9575.12	-0.832568	-0.0429845
0.508662	169	9358	9500.93	-1.47748	0.0266684
0.511231	174	9458	9427.68	0.31175	-0.0319061
0.5138	128	9273	9355.15	-0.853089	0.0202512
0.516369	117	9094	9283.07	-1.98264	-0.0151284
0.518938	140	9177	9210.76	-0.352431	0.0238078
0.521507	141	9135	9138.27	-0.0342594	0.000840607
0.524076	135	9077	9067.78	0.0967509	-0.00163367
0.526645	120	9032	8999.38	0.343278	-0.00306504
0.529214	128	9055	8931.93	1.29334	-0.0153183
0.531783	104	8867	8864.99	0.0213638	0.00159493
0.534352	121	8833	8798.86	0.363208	0.00378602
0.536921	115	8681	8733.3	-0.561357	-0.00952055
0.53949	132	8705	8668.69	0.389136	-0.0420424
0.542059	114	8666	8605.54	0.649469	-0.0185076
0.544628	121	8572	8543.71	0.305515	-0.0219719
0.547197	128	8361	8482.67	-1.33066	-0.0286013
0.549766	115	8401	8422.31	-0.23245	-0.000114274
0.552335	116	8531	8363.18	1.81699	-0.0184402
0.554904	132	8408	8304.58	1.12788	0.0345095
0.557473	125	8172	8246.54	-0.824555	0.00116074
0.560042	133	8242	8189.86	0.574333	-0.00704356
0.562611	111	8286	8134.22	1.66742	-0.00277757
0.56518	106	7985	8079.24	-1.05462	0.0207651
0.567749	119	8082	8024.3	0.641849	-0.00111842
0.570318	135	7995	7969.27	0.287738	0.0523857
0.572887	110	7806	7915.43	-1.23858	-0.00766839
0.575456	112	7872	7863.11	0.100183	-0.00696103
0.578025	131	7994	7810.96	2.04721	-0.0294751
0.580594	122	7792	7758.9	0.375032	-0.0202344
0.583163	110	7675	7708.19	-0.378805	0.0158772
0.585732	105	7930	7658.24	3.05172	-0.00783922
0.588301	124	7523	7608.1	-0.981171	-0.00398418
0.59087	108	7522	7558.14	-0.416688	-0.0102519
0.593439	114	7379	7509.23	-1.5161	0.027914
0.596008	114	7525	7460.92	0.738697	0.0211836
0.598577	104	7471	7412.93	0.67181	-0.00229522
0.601146	105	7296	7365.61	-0.814905	0.00508992
0.603715	109	7246	7318.46	-0.851188	0.0117634
0.606284	97	7303	7271.63	0.367084	-0.0204479
0.608853	99	7321	7225.45	1.1167	-0.0106799
0.611422	94	7289	7179.5	1.28254	-0.00374093
0.613991	104	7239	7133.76	1.23692	-0.00504924
0.61656	106	7159	7088.49	0.833319	0.00830498
0.619129	79	7064	7044.03	0.237571	-0.0145838
0.621698	104	7004	7000.25	0.0447674	0.0126876
0.624267	91	6973	6956.19	0.201331	-0.00958983
0.626836	97	7005	6912.66	1.10323	0.00221261
0.629405	100	6760	6869.93	-1.33706	-0.0246305
0.631974	84	6750	6827.57	-0.944114	-0.0292142
0.634543	73	6810	6785.86	0.292492	-0.0044578
0.637112	84	6845	6744.02	1.22056	-0.0344506
0.639681	78	6654	6701.82	-0.58627	0.010445
0.64225	75	6737	6660.17	0.936054	-0.0349391
0.644819	84	6682	6619.09	0.769646	-0.0220613
0.647388	90	6629	6578.25	0.623357	0.0494837
0.649957	84	6595	6538.17	0.699795	-0.0294693
0.652526	76	6442	6499.01	-0.710283	0.0143913
0.655095	57	6374	6460.19	-1.07953	-0.0189092
0.657664	77	6488	6421.14	0.830116	0.0548723
0.660233	84	6377	6381.67	-0.0584609	-0.033178
0.662802	68	6339	6342.9	-0.0490073	0.0109442
0.665371	82	6362	6305.32	0.710584	-0.0215784
0.66794	66	6172	6267.87	-1.22033	-0.00785869
0.670509	57	6246	6230.76	0.192812	-0.00470439
0.673078	56	6109	6193.79	-1.08484	-0.0455263
0.675647	78	6153	6156.37	-0.0429388	0.0230776
0.678216	67	6175	6119.21	0.709992	-0.0548826
0.680785	65	6044	6083.21	-0.504309	-0.0170495
0.683354	76	6148	6047.82	1.27769	-6.37347e-05
0.685923	65	6029	6012.47	0.212878	-0.0354852
0.688492	63	5951	5977.76	-0.346861	0.0313516
0.691061	56	5903	5943.3	-0.524544	-0.0294098
0.69363	62	5993	5908.73	1.08858	0.00477139
0.696199	60	5738	5874.22	-1.79832	-0.0252074
0.698768	53	5672	5840.09	-2.23193	-0.0295636
0.701337	66	5795	5806.37	-0.149349	-0.0277562
0.703906	49	5743	5772.78	-0.392963	0.026697
0.706475	73	5841	5739.68	1.32573	-0.0340617
0.709044	66	5684	5706.83	-0.302811	-0.00201546
0.711613	60	5688	5674.67	0.176734	-0.0345575
0.714182	52	5697	5643.24	0.712227	0.0156602
0.716751	47	5476	5611.62	-1.83274	-0.00377851
0.71932	43	5588	5579.78	0.109959	0.0572068
0.721889	43	5667	5547.8	1.58344	-0.00767675
0.724458	58	5412	5515.84	-1.41153	-0.0544743
0.727027	49	5467	5484.22	-0.232957	-0.0124858
0.729596	59	5684	5453.45	3.05801	-0.0289386
0.732165	50	5434	5423.18	0.146818	0.0224972
0.734734	46	5319	5393.25	-1.01809	0.0159911
0.737303	50	5353	5363.52	-0.143853	-0.0186117
0.739872	56	5322	5333.68	-0.160054	-0.0218815
0.742441	49	5347	5304.19	0.585478	0.0120188
0.74501	41	5234	5275.3	-0.570815	-0.00226897
0.747579	40	5260	5246.54	0.185595	-0.031989
0.750148	43	5280	5217.53	0.859779	0.0170752
0.752717	47	5231	5188.53	0.587235	-0.0102249
0.755286	44	5209	5159.94	0.67978	0.0325177
0.757855	43	5023	5131.86	-1.536	-0.0047495
0.760424	40	5131	5104.06	0.376093	0.00824933
0.762993	40	5125	5076.37	0.679278	0.073075
0.765562	44	5134	5048.79	1.18917	-0.0367586
0.768131	32	4931	5021.43	-1.28776	-0.0430984
0.7707	42	4916	4994.39	-1.11797	-0.00666436
0.773269	42	4970	4967.33	0.0378514	0.00712054
0.775838	47	4957	4940.55	0.233669	-0.0109638
0.778407	36	5042	4914.36	1.79753	0.00667519
0.780976	37	4949	4888.53	0.859518	0.0200732
0.783545	41	4818	4862.66	-0.64343	0.0135258
0.786114	44	4988	4836.75	2.14161	0.0360444
0.788683	42	4779	4811.27	-0.466786	0.0211117
0.791252	35	4897	4786.25	1.58261	0.026696
0.793821	41	4897	4761.41	1.93756	0.0140506
0.79639	29	4707	4736.51	-0.430117	0.011996
0.798959	50	4648	4711.74	-0.934869	-0.00476066
0.801528	38	4782	4687.06	1.37288	-0.0414181
0.804097	34	4825	4662.97	2.33258	-0.0122119
0.806666	36	4534	4639.24	-1.56291	0.013233
0.809235	33	4625	4615.21	0.143948	0.0101807
0.811804	38	4728	4591.31	1.98789	-0.020483
0.814373	32	4577	4567.62	0.138675	-0.0211075
0.816942	21	4652	4544.21	1.58033	0.0248742
0.819511	25	4441	4520.86	-1.19838	-0.0157667
0.82208	35	4578	4497.14	1.19505	-0.000345867
0.824649	25	4349	4473.55	-1.88861	-0.00757597
0.827218	34	4471	4450.61	0.30492	0.0102724
0.829787	26	4441	4427.89	0.196797	-0.00904259
0.832356	31	4409	4405.34	0.0550564	-0.00524409
0.834925	27	4453	4383	1.04898	-0.0215287
0.837494	39	4463	4360.76	1.53038	-0.0168679
0.840063	29	4271	4338.8	-1.03747	0.00244928
0.842632	31	4397	4317.29	1.20202	-0.0351604
0.845201	28	4311	4295.96	0.229125	0.0161746
0.84777	22	4240	4274.55	-0.530594	-0.0386455
0.850339	22	4167	4253.22	-1.33566	0.0111982
0.852908	23	4173	4231.76	-0.909543	-0.000553114
0.855477	26	4306	4210.31	1.4583	-0.0341973
0.858046	15	4185	4189.13	-0.0638094	0.0244429
0.860615	18	4121	4168.22	-0.735498	-0.0296575
0.863184	17	4222	4147.19	1.15138	-0.0378378
0.865753	22	4217	4126.12	1.39941	-0.00580879
0.868322	17	4186	4105.35	1.24651	-0.0105013
0.870891	17	3979	4084.9	-1.67889	-0.011648
0.87346	23	4088	4064.59	0.366084	-0.0563445
0.876029	19	4100	4044.36	0.869006	0.0172225
0.878598	25	4024	4024.49	-0.0076935	0.0352753
0.881167	14	4080	4004.87	1.17622	-0.0266063
0.883736	19	3970	3985.44	-0.245013	-0.0012777
0.886305	17	4022	3965.96	0.883679	-0.00548602
0.888874	13	3973	3946.49	0.420609	0.0271544
0.891443	19	3907	3927.22	-0.32352	-0.0264323
0.894012	19	3846	3907.95	-0.998964	-0.0170052
0.896581	13	3928	3888.96	0.622917	-0.00446345
0.89915	23	3755	3870.26	-1.88087	0.0111825
0.901719	19	3853	3851.55	0.023355	-0.0180373
0.904288	13	3836	3833.17	0.0456743	-0.0350885
0.906857	20	3745	3815.04	-1.14444	0.0120406
0.909426	14	3726	3796.75	-1.159	0.0416908
0.911995	13	3811	3778.64	0.524133	-0.0450644
0.914564	15	3771	3760.66	0.168374	0.00951798
0.917133	9	3693	3742.63	-0.816627	-0.0348415
0.919702	18	3710	3724.74	-0.241917	0.0266534
0.922271	14	3702	3706.89	-0.0804238	0.00240806
0.92484	7	3703	3689.34	0.224404	0.0519757
0.927409	13	3720	3672	0.786923	-0.0452547
0.929978	11	3765	3654.46	1.80148	-0.00602143
0.932547	10	3611	3637.07	-0.433778	0.00943351
0.935116	15	3543	3619.91	-1.2921	-0.0317615
0.937685	17	3608	3602.83	0.0860576	0.0122682
0.940254	5	3617	3586.07	0.514225	-0.0230948
0.942823	16	3653	3569.58	1.38022	0.0169537
0.945392	14	3547	3552.89	-0.0988546	-0.0311256
0.947961	15	3489	3536.36	-0.801818	-0.0467871
0.95053	18	3602	3520.22	1.36265	0.00984409
0.953099	14	3416	3504.2	-1.50904	-0.0160339
0.955668	13	3521	3488.4	0.549335	0.0147814
0.958237	12	3525	3472.65	0.881772	-0.00600712
0.960806	12	3439	3456.83	-0.304107	0.0125859
0.963375	10	3341	3441.07	-1.73121	-0.0278166
0.965944	11	3432	3425.37	0.11312	0.0280851
0.968513	18	3444	3409.72	0.584072	-0.0169505
0.971082	10	3318	3394.23	-1.32337	-0.0198836
0.973651	11	3504	3379.09	2.11011	0.0153279
0.97622	9	3309	3363.98	-0.955819	-0.0029399
0.978789	11	3384	3348.76	0.60578	0.0110971
0.981358	14	3331	3333.61	-0.0452792	0.00141561
0.983927	7	3279	3318.63	-0.692048	-0.00482584
0.986496	12	3327	3303.88	0.400854	-0.0202739
0.989065	12	3356	3289.1	1.1549	0.0280711
0.991634	11	3233	3274.4	-0.728126	-0.0243672
0.994203	7	3232	3259.96	-0.49184	-0.012463
0.996772	7	3219	3245.56	-0.468197	-0.00560643
0.999341	10	3168	3231.08	-1.12076	0.00578687
1.00191	18	3247	3216.6	0.533526	0.0240741
1.00448	15	3294	3202.4	1.59607	-0.0170187
1.00705	11	3200	3188.68	0.200156	0.00619099
1.00962	7	3203	3175.15	0.492073	0.0145279
1.01219	10	3210	3161.43	0.857254	0.0360182
1.01476	10	3160	3147.54	0.221631	-0.0170432
1.01732	11	3106	3133.74	-0.4978	-0.0448143
1.01989	8	3137	3120.15	0.300864	-0.0271339
1.02246	13	3185	3106.67	1.38798	-0.00710531
1.02503	7	3127	3093.24	0.603764	0.025682
1.0276	9	3009	3079.96	-1.29359	0.00904421
1.03017	6	3063	3066.71	-0.0670694	0.0363306
1.03274	10	3032	3053.43	-0.389181	0.0501714
1.03531	9	3009	3040.22	-0.569076	-0.0124476
1.03788	8	3042	3027.16	0.269082	-0.017269
1.04045	4	3001	3014.28	-0.242343	0.0413777
1.04301	4	3098	3001.39	1.73572	-0.00513576
1.04558	5	2946	2988.41	-0.781405	-0.032936
1.04815	4	2974	2975.42	-0.0260327	-0.00370141
1.05072	9	2966	2962.56	0.0632486	-0.0240311
1.05329	7	3011	2949.82	1.11491	0.0177505
1.05586	3	2893	2937.33	-0.824275	-0.0182868
1.05843	9	2964	2924.98	0.716767	0.00686959
1.061	10	2895	2912.53	-0.325805	-0.0346002
1.06357	7	2902	2900.28	0.0318646	-0.0411145
1.06614	9	2893	2888.31	0.0871045	-0.00773346
1.0687	6	2917	2876.36	0.752552	-0.0376086
1.07127	7	2848	2864.43	-0.307878	-0.00344981
1.07384	7	2794	2852.53	-1.10734	-0.0246054
1.07641	10	2878	2840.66	0.696115	-0.0142762
1.07898	4	2917	2828.91	1.63095	0.0119517
1.08155	6	2809	2817.32	-0.15701	-0.00168006
1.08412	7	2895	2805.68	1.6601	0.0216739
1.08669	4	2793	2794.02	-0.019236	0.0131318
1.08926	10	2804	2782.51	0.405925	0.00140274
1.09183	4	2692	2771.04	-1.52332	-0.0590045
1.09439	15	2753	2759.73	-0.128266	0.0209348
1.09696	3	2748	2748.54	-0.0102134	0.0336835
1.09953	3	2753	2737.57	0.294128	-0.0245839
1.1021	8	2764	2726.53	0.712689	-0.0201565
1.10467	4	2754	2715.24	0.738569	0.00969608
1.10724	6	2692	2704.18	-0.234845	-0.00722921
1.10981	9	2700	2693.22	0.130524	0.0489693
1.11238	4	2661	2682.31	-0.413045	-0.00960596
1.11495	6	2687	2671.6	0.297012	0.0221545
1.11752	5	2717	2660.88	1.07656	-0.0139103
1.12008	5	2690	2650.15	0.76833	-0.0192636
1.12265	4	2617	2639.51	-0.439993	-0.0219535
1.12522	6	2619	2628.9	-0.193438	0.0331772
1.12779	3	2592	2618.34	-0.517354	0.0423504
1.13036	5	2596	2607.87	-0.233029	-0.00641946
1.13293	13	2552	2597.43	-0.899217	0.0320902
1.1355	6	2659	2587.09	1.39445	0.00592877
1.13807	7	2526	2577.14	-1.01756	0.0109623
1.14064	5	2611	2567.23	0.856624	0.0338195
1.14321	4	2517	2557.18	-0.800871	-0.0112838
1.14577	4	2622	2547.13	1.46213	0.031382
1.14834	8	2570	2537.04	0.650083	-0.0159922
1.15091	3	2589	2527.03	1.218	-0.0114839
1.15348	4	2488	2517.19	-0.585239	-0.00205395
1.15605	2	2458	2507.36	-0.99561	0.0328759
1.15862	5	2435	2497.46	-1.26583	0.014906
1.16119	3	2432	2487.61	-1.12758	0.00757212
1.16376	5	2446	2477.86	-0.644158	-0.0169145
1.16633	6	2438	2468.2	-0.611651	0.00868487
1.1689	5	2407	2458.63	-1.05236	0.00414683
1.17146	6	2554	2449.21	2.07356	-0.0101399
1.17403	4	2440	2439.84	0.0031879	-0.0199848
1.1766	3	2400	2430.53	-0.623092	0.0332931
1.17917	1	2468	2421.21	0.941833	0.0117266
1.18174	5	2415	2411.84	0.0643853	0.0176532
1.18431	6	2402	2402.44	-0.00898649	0.0260283
1.18688	4	2429	2393.21	0.726202	0.00135563
1.18945	4	2358	2384.18	-0.539179	0.00429768
1.19202	7	2415	2375.16	0.810703	0.000396216
1.19459	2	2399	2366.15	0.67063	-0.00743753
1.19715	1	2381	2357.28	0.486145	-0.015419
1.19972	5	2448	2348.34	2.01417	0.0291995
1.20229	2	2263	2339.31	-1.60405	0.000399017
1.20486	6	2220	2330.42	-2.34358	-0.0203552
1.20743	7	2288	2321.63	-0.703048	-0.00781481
1.21	6	2277	2312.96	-0.753574	-0.0493501
1.21257	4	2380	2304.49	1.5478	0.0368026
1.21514	2	2317	2296.05	0.435328	0.00974572
1.21771	3	2279	2287.52	-0.178487	0.015864
1.22028	4	2279	2278.91	0.00185641	0.0115304
1.22284	1	2261	2270.34	-0.196488	0.0069743
1.22541	3	2282	2261.88	0.421267	-0.00353317
1.22798	4	2250	2253.39	-0.0715064	0.014742
1.23055	5	2342	2244.95	2.00535	0.041096
1.23312	2	2220	2236.68	-0.353908	-0.03509
1.23569	4	2261	2228.49	0.68364	0.00969966
1.23826	3	2157	2220.29	-1.36265	-0.0520822
1.24083	3	2188	2212.1	-0.515317	-0.0172465
1.2434	8	2279	2203.99	1.57135	-0.0250143
1.24597	7	2187	2195.92	-0.190696	0.00864733
1.24853	7	2219	2188.08	0.656454	0.0074827
1.2511	8	2143	2180.38	-0.807566	0.0296112
1.25367	5	2148	2172.7	-0.533009	0.0178916
1.25624	3	2127	2165.07	-0.825473	-0.0266977
1.25881	6	2170	2157.37	0.271151	0.0202324
1.26138	5	2174	2149.56	0.524184	0.00172164
1.26395	4	2155	2141.84	0.283474	0.0244679
1.26652	3	2188	2134.21	1.14987	0.000198819
1.26909	3	2119	2126.56	-0.164148	0.00667601
1.27166	3	2100	2118.87	-0.411865	-0.0198048
1.27422	4	2126	2111.21	0.320824	-0.0135242
1.27679	5	2047	2103.59	-1.25088	-0.0554995
1.27936	6	2065	2096.07	-0.683796	-0.0319993
1.28193	2	2167	2088.68	1.68256	-0.0277336
1.2845	5	2096	2081.35	0.319885	0.0201919
1.28707	5	2044	2073.97	-0.662908	-0.0347156
1.28964	2	2014	2066.62	-1.17256	0.0142446
1.29221	1	2072	2059.39	0.277135	-0.0342793
1.29478	5	2047	2052.06	-0.111926	-0.0373236
1.29735	3	2084	2044.69	0.861199	0.0305869
1.29991	3	2040	2037.46	0.0562104	-0.0110958
1.30248	3	2035	2030.33	0.103615	-0.00826229
1.30505	3	2036	2023.17	0.284312	0.0162009
1.30762	4	2041	2016.05	0.552174	0.0079425
1.31019	5	2042	2008.98	0.730642	0.0421616
1.31276	2	1958	2002	-0.994374	-0.0680881
1.31533	1	2075	1995.1	1.75395	0.000714777
1.3179	4	2003	1988.15	0.33184	-0.0224613
1.32047	3	1995	1981.12	0.310668	-0.00674728
1.32304	2	1920	1974.22	-1.23737	-0.0494935
1.3256	2	1996	1967.4	0.640147	0.00971733
1.32817	1	1888	1960.55	-1.66978	0.0480627
1.33074	3	1902	1953.71	-1.1856	-0.0115233
1.33331	1	1965	1946.88	0.408842	0.0437966
1.33588	4	1956	1940.12	0.359117	0.019516
1.33845	3	1926	1933.4	-0.168691	0.0110119
1.34102	2	1913	1926.78	-0.314951	0.0236679
1.34359	4	1872	1920.23	-1.11461	-0.0452655
1.34616	2	1914	1913.66	0.00785727	-0.00788666
1.34873	2	1893	1907.15	-0.325268	-0.000294765
1.35129	6	1983	1900.66	1.84904	0.00465424
1.35386	4	1834	1894.17	-1.40504	-0.0193728
1.35643	3	1924	1887.85	0.824055	0.0505703
1.359	3	1921	1881.6	0.898841	-0.0250975
1.36157	4	1904	1875.28	0.65813	0.011831
1.36414	3	1832	1868.97	-0.86365	0.0162348
1.36671	4	1844	1862.71	-0.435728	0.0323329
1.36928	5	1912	1856.49	1.26959	-0.030352
1.37185	3	1806	1850.31	-1.04259	0.00208586
1.37442	2	1881	1844.21	0.848175	-0.00532359
1.37698	2	1877	1838.1	0.897944	0.0714339
1.37955	6	1877	1831.91	1.04083	0.0208334
1.38212	6	1774	1825.75	-1.22855	-0.0128622
1.38469	2	1806	1819.77	-0.324121	0.0310069
1.38726	3	1848	1813.92	0.792669	-0.0141796
1.38983	4	1843	1807.95	0.816381	-0.0349993
1.3924	2	1804	1801.93	0.0486689	-0.0148125
1.39497	4	1801	1796	0.117905	-0.0146009
1.39754	5	1798	1790.06	0.187273	-0.0269587
1.40011	0	1801	1784.18	0.396314	-0.0424193
1.40267	2	1762	1778.4	-0.390591	0.0305882
1.40524	5	1777	1772.49	0.106999	0.0459077
1.40781	2	1776	1766.56	0.223913	0.0284438
1.41038	4	1755	1760.82	-0.139001	-0.00637815
1.41295	4	1763	1755.1	0.188044	-0.000383316
1.41552	1	1732	1749.4	-0.418152	-0.0213831
1.41809	4	1773	1743.76	0.694349	0.0104398
1.42066	3	1678	1738.06	-1.46616	0.0230261
1.42323	1	1685	1732.4	-1.15478	0.00106394
1.4258	4	1684	1726.81	-1.04324	-0.0205537
1.42836	1	1757	1721.17	0.854879	-0.0645963
1.43093	5	1751	1715.58	0.846459	-0.0313093
1.4335	4	1720	1710.03	0.240462	-0.0212337
1.43607	2	1676	1704.56	-0.697652	-0.00487084
1.43864	2	1717	1699.19	0.42984	0.00627665
1.44121	3	1676	1693.73	-0.433176	-0.0146595
1.44378	1	1705	1688.25	0.405604	-0.0320195
1.44635	1	1651	1682.82	-0.783212	0.00770792
1.44892	2	1711	1677.38	0.812815	0.019013
1.45149	7	1692	1671.9	0.48854	-0.0199863
1.45405	3	1640	1666.54	-0.655287	0.0531393
1.45662	3	1638	1661.39	-0.577967	-0.0168631
1.45919	0	1587	1656.27	-1.7388	-0.00167425
1.46176	4	1669	1651.02	0.440116	-0.0355256
1.46433	2	1625	1645.71	-0.513678	-0.0169229
1.4669	0	1722	1640.47	1.96463	-0.0549062
1.46947	3	1659	1635.3	0.581943	-0.0268821
1.47204	0	1542	1630.04	-2.24191	-0.0228786
1.47461	2	1678	1624.83	1.29788	0.0569042
1.47718	5	1584	1619.65	-0.895701	0.0578753
1.47974	5	1625	1614.5	0.260527	0.00944414
1.48231	2	1592	1609.55	-0.439852	0.0412877
1.48488	2	1660	1604.69	1.35744	0.0310522
1.48745	2	1538	1599.74	-1.57428	-0.0276864
1.49002	2	1496	1594.71	-2.55214	0.0506637
1.49259	5	1589	1589.7	-0.0176817	0.0105362
1.49516	2	1617	1584.75	0.802058	-0.0275803
1.49773	2	1613	1579.91	0.82393	-0.00438305
1.5003	2	1554	1575.07	-0.534454	0.0179036
1.50287	0	1559	1570.16	-0.282677	-0.000326885
1.50543	0	1552	1565.26	-0.336671	0.0307638
1.508	4	1577	1560.31	0.420225	0.0177534
1.51057	2	1539	1555.36	-0.417002	0.00106644
1.51314	1	1497	1550.57	-1.38468	0.01301
1.51571	3	1503	1545.85	-1.10532	0.0210621
1.51828	3	1544	1541.07	0.074686	-0.0287585
1.52085	2	1585	1536.35	1.22207	0.00369672
1.52342	4	1559	1531.7	0.691383	-0.0036622
1.52599	1	1552	1527.05	0.633197	0.00786653
1.52856	0	1455	1522.45	-1.76839	0.0207712
1.53112	3	1455	1517.81	-1.6466	0.00256257
1.53369	2	1460	1513.08	-1.38913	0.0582842
1.53626	1	1587	1508.45	1.97175	-0.014178
1.53883	3	1518	1503.89	0.362095	0.0291506
1.5414	1	1492	1499.3	-0.189083	-0.0129157
1.54397	1	1460	1494.77	-0.909928	-0.0245807
1.54654	3	1474	1490.24	-0.422911	0.0510631
1.54911	2	1491	1485.68	0.137746	0.0136651
1.55168	7	1479	1481.21	-0.0574868	-0.00545266
1.55425	3	1444	1476.82	-0.863718	-0.00834144
1.55681	1	1450	1472.58	-0.593081	0.0146998
1.55938	1	1460	1468.34	-0.21834	0.0632236
1.56195	2	1436	1463.92	-0.736692	0.00858342
1.56452	3	1481	1459.45	0.559908	0.0497664
1.56709	3	1489	1455.06	0.879613	0.0735346
1.56966	4	1459	1450.75	0.215881	-0.0344904
1.57223	1	1474	1446.51	0.716012	0.043611
1.5748	3	1413	1442.3	-0.779434	-0.0356247
1.57737	4	1472	1438.03	0.885378	0.0358669
1.57994	4	1481	1433.77	1.22718	0.00536355
1.5825	2	1404	1429.63	-0.684115	-0.00415464
1.58507	4	1402	1425.53	-0.628304	-0.0220371
1.58764	1	1418	1421.37	-0.0895615	0.00760654
1.59021	0	1441	1417.23	0.626126	0.0449605
1.59278	1	1447	1413.05	0.892551	-0.00212816
1.59535	1	1360	1408.76	-1.3223	0.0667261
1.59792	1	1484	1404.51	2.06338	0.0551392
1.60049	4	1416	1400.32	0.416803	0.0207127
1.60306	4	1368	1396.16	-0.761459	-0.00159411
1.60563	0	1414	1392.15	0.581038	-0.0203167
1.60819	2	1392	1388.22	0.10141	0.0186449
1.61076	2	1348	1384.16	-0.984788	-0.0312872
1.61333	4	1372	1380.07	-0.217756	0.0256527
1.6159	1	1347	1376.07	-0.792098	-0.0728886
1.61847	2	1379	1372.15	0.184436	0.00317216
1.62104	1	1384	1368.2	0.424701	-0.0318664
1.62361	1	1365	1364.21	0.021463	0.0397849
1.62618	0	1404	1360.23	1.16826	-0.0260467
1.62875	3	1347	1356.22	-0.251335	0.00583253
1.63132	4	1305	1352.23	-1.30729	0.0123229
1.63388	3	1315	1348.34	-0.919395	-0.0269611
1.63645	1	1336	1344.6	-0.235168	0.0321769
1.63902	1	1380	1340.84	1.05407	-0.0483357
1.64159	2	1272	1336.99	-1.82234	0.0578653
1.64416	3	1372	1333.1	1.05007	-0.00661501
1.64673	3	1305	1329.28	-0.672102	-0.055584
1.6493	2	1358	1325.54	0.880786	-0.0126988
1.65187	2	1312	1321.84	-0.271755	0.0129359
1.65444	1	1316	1318.12	-0.0584597	-0.0173257
1.65701	2	1276	1314.37	-1.07427	-0.0277626
1.65957	3	1237	1310.61	-2.09295	0.0380585
1.66214	3	1243	1306.88	-1.81189	-0.0258045
1.66471	3	1310	1303.24	0.186903	0.0592788
1.66728	2	1284	1299.64	-0.436361	0.00714021
1.66985	1	1321	1296.04	0.686633	-0.0101153
1.67242	0	1327	1292.42	0.949262	-0.0158912
1.67499	4	1265	1288.73	-0.667249	0.00566577
1.67756	3	1284	1285.02	-0.0284932	-0.0175749
1.68013	5	1270	1281.44	-0.321088	0.0205505
1.6827	2	1303	1277.98	0.693145	-0.00988836
1.68526	1	1253	1274.55	-0.608925	-0.0021254
1.68783	1	1228	1271.08	-1.22926	0.0299372
1.6904	0	1201	1267.48	-1.9184	-0.039787
1.69297	3	1318	1263.87	1.49114	0.0556623
1.69554	1	1255	1260.25	-0.148282	0.0535195
1.69811	2	1232	1256.73	-0.704602	-0.000759352
1.70068	2	1251	1253.25	-0.0635935	0.0148462
1.70325	0	1279	1249.76	0.817496	-0.0195202
1.70582	1	1225	1246.31	-0.608807	0.018878
1.70839	4	1237	1242.8	-0.164799	0.0377433
1.71095	3	1278	1239.3	1.08255	-0.0247019
1.71352	2	1243	1235.96	0.199731	-0.0444744
1.71609	3	1233	1232.67	0.00927501	0.0350192
1.71866	4	1243	1229.34	0.387547	-0.0587992
1.72123	4	1230	1226.02	0.113423	0.0573595
1.7238	0	1240	1222.79	0.488716	0.000247966
1.72637	1	1228	1219.57	0.24055	-0.0141289
1.72894	2	1184	1216.21	-0.936165	0.026525
1.73151	3	1178	1212.79	-1.01369	-0.0544946
1.73408	2	1209	1209.47	-0.0133829	0.00478572
1.73664	1	1217	1206.22	0.309019	0.000376758
1.73921	0	1215	1202.97	0.344997	0.00427961
1.74178	4	1222	1199.66	0.63898	-0.0411025
1.74435	1	1205	1196.33	0.249798	0.0220422
1.74692	2	1197	1193.11	0.112365	0.0664627
1.74949	3	1141	1189.92	-1.44833	-0.0215949
1.75206	1	1204	1186.7	0.498484	0.0299412
1.75463	1	1257	1183.55	2.07169	0.0274816
1.7572	0	1132	1180.36	-1.43749	-0.0128991
1.75977	3	1125	1177.12	-1.554	-0.0298271
1.76233	1	1226	1173.88	1.48852	0.0368663
1.7649	5	1166	1170.72	-0.138273	0.0426262
1.76747	3	1121	1167.62	-1.39243	-0.019324
1.77004	0	1222	1164.61	1.64164	0.0560166
1.77261	0	1149	1161.64	-0.372791	0.0323778
1.77518	2	1138	1158.49	-0.607452	-0.0176387
1.77775	0	1087	1155.28	-2.07112	0.0183948
1.78032	4	1148	1152.15	-0.122556	-0.0341574
1.78289	1	1087	1149.05	-1.88214	-0.00468241
1.78546	1	1136	1146.04	-0.297934	0.0208777
1.78802	0	1202	1143.05	1.70036	0.0163287
1.79059	5	1108	1139.96	-0.96028	0.00837464
1.79316	2	1162	1136.89	0.736584	-0.0229781
1.79573	1	1099	1133.97	-1.05497	-0.00108161
1.7983	4	1138	1131.09	0.204779	-0.0256705
1.80087	2	1141	1128.11	0.381526	-0.042016
1.80344	1	1081	1125.21	-1.34473	0.0287183
1.80601	0	1108	1122.33	-0.430553	-0.00865652
1.80858	1	1083	1119.36	-1.10472	-0.037538
1.81115	1	1165	1116.33	1.42596	-0.00559619
1.81371	3	1103	1113.33	-0.3109	0.0801169
1.81628	2	1032	1110.38	-2.43997	0.0167301
1.81885	1	1141	1107.53	0.990951	0.0381152
1.82142	1	1083	1104.7	-0.659293	0.0282976
1.82399	2	1073	1101.81	-0.879413	0.00972462
1.82656	2	1055	1098.9	-1.35168	-0.0513836
1.82913	1	1118	1096.05	0.656394	0.0748065
1.8317	2	1067	1093.24	-0.803191	-0.00908715
1.83427	0	1083	1090.4	-0.224923	-0.0139407
1.83684	0	1117	1087.57	0.880476	-0.00303162
1.8394	3	1102	1084.71	0.520929	-0.0475161
1.84197	5	1072	1081.81	-0.299693	0.0143545
1.84454	2	1103	1079.06	0.720772	0.0267232
1.84711	4	1054	1076.47	-0.692008	-0.01753
1.84968	1	1052	1073.84	-0.673276	-0.0362912
1.85225	2	1079	1071.17	0.23822	-0.0140318
1.85482	0	1035	1068.47	-1.04042	0.00350148
1.85739	3	993	1065.71	-2.30736	-0.00852098
1.85996	3	1077	1062.93	0.428675	0.00184695
1.86253	4	1073	1060.22	0.390094	0.011395
1.86509	0	1100	1057.62	1.27767	-0.00646192
1.86766	4	1071	1055.04	0.487623	0.0113501
1.87023	1	1060	1052.37	0.234256	0.0185575
1.8728	2	1014	1049.72	-1.12184	-0.0460191
1.87537	0	1041	1047.1	-0.189012	0.00110189
1.87794	3	983	1044.42	-1.95887	-0.0103247
1.88051	2	1031	1041.72	-0.333871	-0.0112265
1.88308	3	1048	1039.08	0.275398	-0.0195262
1.88565	1	1007	1036.52	-0.930309	-0.0467201
1.88822	1	1079	1033.96	1.37106	0.0296398
1.89078	1	1037	1031.37	0.174941	0.0482807
1.89335	2	987	1028.72	-1.32792	0.0134045
1.89592	3	1019	1026.09	-0.222058	-0.0575109
1.89849	1	1007	1023.52	-0.520553	0.0983322
1.90106	3	977	1021.01	-1.40809	0.0089196
1.90363	1	996	1018.49	-0.712466	0.0544707
1.9062	2	1050	1015.97	1.05029	0.0235687
1.90877	1	1037	1013.45	0.731359	-0.0423438
1.91134	3	1047	1010.91	1.11538	0.0344423
1.91391	0	1067	1008.39	1.79431	-0.00150844
1.91647	3	1013	1005.9	0.223014	-0.0109133
1.91904	0	1038	1003.39	1.0741	0.0180186
1.92161	0	972	1000.9	-0.927016	0.0240042
1.92418	1	955	998.394	-1.40419	-0.016588
1.92675	2	967	995.814	-0.926604	0.0273597
1.92932	3	1032	993.291	1.20495	-0.0342863
1.93189	1	937	990.86	-1.75952	0.0335629
1.93446	1	1021	988.492	1.01736	0.0655877
1.93703	1	933	986.086	-1.73794	0.00921999
1.9396	1	933	983.626	-1.65741	0.0386546
1.94216	3	975	981.173	-0.197684	0.022112
1.94473	2	966	978.746	-0.410087	-0.0195305
1.9473	2	1060	976.398	2.56781	0.0261808
1.94987	1	952	974.082	-0.715667	0.0121529
1.95244	2	949	971.733	-0.737938	-0.0674417
1.95501	3	963	969.358	-0.204871	0.0482535
1.95758	2	957	967.007	-0.323469	-0.0047525
1.96015	2	928	964.725	-1.20557	-0.0479356
1.96272	1	967	962.444	0.146514	0.0499781
1.96529	3	893	960.129	-2.2464	-0.0119796
1.96785	1	935	957.799	-0.745615	-0.00755098
1.97042	3	1013	955.508	1.80634	-0.024188
1.97299	2	912	953.225	-1.36508	0.0403477
1.97556	1	966	950.959	0.483923	0.0010557
1.97813	0	971	948.718	0.715073	-0.0123357
1.9807	2	961	946.407	0.470741	-0.00873047
1.98327	4	940	944.049	-0.132052	-0.00357185
1.98584	0	943	941.766	0.0401809	0.0435042
1.98841	3	934	939.6	-0.183245	-0.0166174
1.99098	2	961	937.371	0.762239	0.0275291
1.99354	3	951	935.133	0.514533	-0.0790046
1.99611	1	891	932.962	-1.4058	-0.0462813
1.99868	1	1022	930.794	2.85297	-0.0288367
2.00125	4	928	928.582	-0.0191061	-0.0753633
2.00382	1	952	926.341	0.831611	0.0524933
2.00639	0	890	924.204	-1.14652	-0.0409995
2.00896	1	873	922.043	-1.65987	0.0195117
2.01153	3	937	919.767	0.562985	-0.014063
2.0141	3	874	917.522	-1.47214	-0.0513174
2.01667	1	954	915.397	1.24981	-0.0420173
2.01923	1	906	913.328	-0.243451	-0.041139
2.0218	3	960	911.185	1.5755	-0.0403523
2.02437	1	905	909.004	-0.133082	-0.0480397
2.02694	0	953	906.894	1.49351	-0.0365644
2.02951	0	931	904.772	0.859599	-0.0379594
2.03208	3	904	902.556	0.0480196	-0.0596498
2.03465	1	918	900.344	0.582747	-0.0211667
2.03722	3	903	898.242	0.158324	-0.0361141
2.03979	0	890	896.182	-0.207217	0.0182982
2.04236	1	807	894.123	-3.06686	-0.0131028
2.04492	1	899	892.021	0.232751	-0.014324
2.04749	2	837	889.875	-1.82763	-0.00868929
2.05006	3	859	887.773	-0.981735	-0.0755888
2.05263	1	884	885.729	-0.0581506	-0.00298709
2.0552	2	919	883.745	1.16296	0.019308
2.05777	1	874	881.727	-0.261382	-0.0224523
2.06034	2	911	879.685	1.03753	0.0166467
2.06291	3	886	877.645	0.280681	-0.0518656
2.06548	5	882	875.626	0.214622	-0.0240065
2.06805	2	885	873.698	0.379929	-0.024817
2.07061	2	877	871.858	0.173622	0.017897
2.07318	2	813	869.965	-1.99785	-0.0462774
2.07575	1	851	867.983	-0.582183	-0.0506199
2.07832	0	810	866.001	-1.96767	-0.0119884
2.08089	1	793	863.981	-2.52062	0.0239747
2.08346	1	845	861.911	-0.581748	0.00662881
2.08603	2	840	859.859	-0.685216	-0.0276538
2.0886	2	865	857.858	0.242847	-0.0214511
2.09117	1	896	855.906	1.33945	0.0304344
2.09374	3	862	853.983	0.273071	0.026957
2.0963	1	822	852.043	-1.04788	-0.0424683
2.09887	1	825	850.142	-0.875339	0.00255715
2.10144	4	888	848.227	1.33468	0.0275392
2.10401	1	797	846.282	-1.74567	-0.0333072
2.10658	2	854	844.436	0.32728	-0.0264892
2.10915	1	864	842.579	0.728756	0.0280687
2.11172	1	830	840.668	-0.370297	0.0110329
2.11429	1	802	838.755	-1.29786	0.0151213
2.11686	2	820	836.819	-0.587355	0.0271805
2.11943	1	869	834.9	1.15675	-0.0272712
2.12199	3	796	833.02	-1.31213	0.0350385
2.12456	3	831	831.152	-0.00527416	0.00333945
2.12713	4	861	829.335	1.07914	0.0155109
2.1297	2	831	827.591	0.118257	0.0362445
2.13227	1	853	825.874	0.928772	-0.0389993
2.13484	2	847	824.103	0.786743	-0.00498154
2.13741	1	875	822.244	1.78347	-0.00831152
2.13998	1	804	820.393	-0.57813	-0.00105448
2.14255	2	841	818.541	0.774437	-0.0106297
2.14512	3	834	816.675	0.599931	-0.00349335
2.14768	4	774	814.86	-1.46868	-0.0127673
2.15025	1	808	813.131	-0.180505	0.0163691
2.15282	3	806	811.451	-0.192007	0.00515242
2.15539	5	809	809.7	-0.0245961	0.0365394
2.15796	1	795	807.954	-0.459422	0.0067038
2.16053	4	861	806.317	1.86361	0.0266329
2.1631	3	790	804.611	-0.519837	-0.0752292
2.16567	3	790	802.894	-0.458752	0.00388426
2.16824	0	802	801.235	0.0269964	0.0200257
2.17081	1	756	799.53	-1.58317	-0.0441079
2.17337	4	790	797.718	-0.274595	0.0295128
2.17594	3	784	795.884	-0.424432	-0.0632093
2.17851	1	815	794.2	0.728583	-0.00659039
2.18108	3	776	792.561	-0.594504	0.0117533
2.18365	2	787	790.834	-0.136658	-0.0107106
2.18622	4	793	789.117	0.137876	-0.00297881
2.18879	2	779	787.445	-0.302569	-0.0167355
2.19136	2	810	785.811	0.849922	0.0304645
2.19393	1	776	784.165	-0.293112	0.00786707
2.1965	0	771	782.458	-0.412665	-0.00317647
2.19906	1	769	780.712	-0.422347	-0.0436199
2.20163	2	754	778.913	-0.907292	0.0128483
2.2042	3	803	777.14	0.912577	-0.0282548
2.20677	3	741	775.453	-1.26567	-0.0148649
2.20934	2	778	773.844	0.148998	-0.0116348
2.21191	1	784	772.263	0.419181	0.00567697
2.21448	3	749	770.637	-0.790586	0.0259984
2.21705	1	749	768.961	-0.729361	0
2.21962	1	770	767.324	0.0964505	0
2.22219	3	761	765.675	-0.169459	0
2.22475	0	727	763.99	-1.37187	0
2.22732	1	788	762.366	0.913157	0
2.22989	0	743	760.705	-0.649536	0
2.23246	1	695	758.992	-2.42734	0
2.23503	4	748	757.283	-0.339405	0
2.2376	1	771	755.616	0.554031	0
2.24017	0	753	754.083	-0.0394714	0
2.24274	1	745	752.523	-0.275626	0
2.24531	0	736	750.846	-0.547227	0
2.24788	4	763	749.171	0.500627	0
2.25044	2	755	747.528	0.271931	0
2.25301	0	703	746.004	-1.62192	0
2.25558	2	734	744.512	-0.388006	0
2.25815	0	754	742.902	0.404162	0
2.26072	3	742	741.294	0.0258999	0
2.26329	3	706	739.698	-1.26826	0
2.26586	1	745	738.166	0.250393	0
2.26843	3	768	736.711	1.12904	0
2.271	0	725	735.2	-0.378805	0
2.27357	3	781	733.682	1.69318	0
2.27613	2	757	732.135	0.903749	0
2.2787	2	757	730.61	0.959153	0
2.28127	1	729	729.144	-0.0053191	0
2.28384	1	741	727.645	0.490616	0
2.28641	1	718	726.111	-0.30271	0
2.28898	1	733	724.554	0.311969	0
2.29155	2	709	723.003	-0.52588	0
2.29412	3	742	721.465	0.753858	0
2.29669	2	731	719.981	0.407565	0
2.29926	0	687	718.565	-1.20427	0
2.30182	0	740	717.13	0.840713	0
2.30439	0	715	715.592	-0.0221479	0
2.30696	0	765	714.001	1.84388	0
2.30953	0	731	712.42	0.687211	0
2.3121	2	725	710.849	0.525564	0
2.31467	3	729	709.301	0.72961	0
2.31724	3	741	707.844	1.21803	0
2.31981	1	707	706.492	0.0191189	0
2.32238	4	690	705.153	-0.576863	0
2.32495	2	804	703.758	3.53526	0
2.32751	1	683	702.404	-0.742473	0
2.33008	1	707	701.057	0.223495	0
2.33265	2	732	699.613	1.19706	0
2.33522	4	676	698.146	-0.851762	0
2.33779	0	715	696.741	0.68284	0
2.34036	2	706	695.419	0.398221	0
2.34293	0	714	694.023	0.747615	0
2.3455	1	749	692.572	2.06184	0
2.34807	1	711	691.117	0.745671	0
2.35064	1	701	689.65	0.428701	0
2.3532	0	648	688.221	-1.58005	0
2.35577	0	716	686.795	1.09143	0
2.35834	1	702	685.337	0.628908	0
2.36091	2	684	683.862	0.00527425	0
2.36348	2	715	682.44	1.21766	0
2.36605	1	717	681.095	1.34089	0
2.36862	2	710	679.776	1.13429	0
2.37119	1	697	678.428	0.703463	0
2.37376	0	670	677.084	-0.273697	0
2.37633	0	718	675.73	1.57752	0
2.37889	0	658	674.312	-0.635889	0
2.38146	0	654	672.87	-0.737882	0
2.38403	2	675	671.436	0.137186	0
2.3866	1	658	670.025	-0.468799	0
2.38917	2	678	668.691	0.357518	0
2.39174	2	671	667.39	0.139376	0
2.39431	1	653	666.1	-0.512637	0
2.39688	2	684	664.833	0.732878	0
2.39945	2	726	663.536	2.31827	0
2.40202	0	709	662.25	1.75575	0
2.40458	5	654	660.977	-0.27281	0
2.40715	1	656	659.668	-0.143215	0
2.40972	3	677	658.462	0.712455	0
2.41229	1	620	657.271	-1.49685	0
2.41486	1	689	656.022	1.25635	0
2.41743	1	629	654.757	-1.027	0
2.42	0	607	653.437	-1.88482	0
2.42257	4	666	652.111	0.538185	0
2.42514	1	613	650.785	-1.52611	0
2.42771	3	709	649.565	2.23215	0
2.43027	1	680	648.37	1.21297	0
2.43284	1	630	647.149	-0.683215	0
2.43541	1	670	645.912	0.930613	0
2.43798	4	659	644.615	0.560356	0
2.44055	1	662	643.346	0.724991	0
2.44312	2	704	642.176	2.33008	0
2.44569	0	687	640.993	1.75527	0
2.44826	1	614	639.745	-1.039	0
2.45083	0	622	638.462	-0.66007	0
2.4534	2	618	637.155	-0.770538	0
2.45596	1	694	635.863	2.20686	0
2.45853	0	633	634.619	-0.0643623	0
2.4611	0	645	633.397	0.456857	0
2.46367	1	650	632.111	0.701649	0
2.46624	2	643	630.807	0.48085	0
2.46881	1	658	629.556	1.10887	0
2.47138	3	602	628.37	-1.07477	0
2.47395	1	645	627.195	0.701052	0
2.47652	5	651	626.05	0.977882	0
2.47909	2	663	624.918	1.479	0
2.48165	2	610	623.857	-0.561036	0
2.48422	2	627	622.798	0.167798	0
2.48679	2	626	621.648	0.173958	0
2.48936	2	641	620.496	0.80987	0
2.49193	0	634	619.349	0.581851	0
2.4945	1	567	618.192	-2.14985	0
2.49707	2	625	616.968	0.321284	0
2.49964	2	641	615.735	0.99791	0
2.50221	1	649	614.578	1.35118	0
2.50478	4	597	613.447	-0.673144	0
2.50734	0	622	612.306	0.388693	0
2.50991	0	562	611.224	-2.07639	0
2.51248	1	630	610.081	0.79359	0
2.51505	0	588	608.83	-0.858998	0
2.51762	0	611	607.616	0.136896	0
2.52019	1	627	606.404	0.822542	0
2.52276	0	599	605.177	-0.252405	0
2.52533	0	687	603.991	3.167	0
2.5279	2	599	602.801	-0.155311	0
2.53047	1	552	601.603	-2.11123	0
2.53303	0	605	600.48	0.18375	0
2.5356	0	637	599.378	1.49065	0
2.53817	2	612	598.208	0.557526	0
2.54074	3	605	597.023	0.324306	0
2.54331	0	618	595.93	0.887788	0
2.54588	3	625	594.914	1.20343	0
2.54845	2	631	593.835	1.4795	0
2.55102	2	606	592.773	0.537327	0
2.55359	1	607	591.763	0.618466	0
2.55616	3	601	590.714	0.419578	0
2.55872	1	534	589.642	-2.40787	0
2.56129	2	625	588.603	1.45588	0
2.56386	2	575	587.556	-0.523633	0
2.56643	1	564	586.49	-0.947015	0
2.569	2	576	585.448	-0.393687	0
2.57157	0	599	584.38	0.597337	0
2.57414	3	585	583.306	0.0700194	0
2.57671	2	567	582.212	-0.638825	0
2.57928	0	582	581.171	0.0343775	0
2.58185	4	624	580.167	1.75473	0
2.58441	2	571	579.088	-0.338478	0
2.58698	1	560	578.091	-0.764469	0
2.58955	1	553	577.132	-1.02621	0
2.59212	2	603	576.076	1.09644	0
2.59469	1	538	574.998	-1.5951	0
2.59726	0	584	573.958	0.415533	0
2.59983	0	570	572.909	-0.121837	0
2.6024	1	563	571.795	-0.370682	0
2.60497	1	565	570.665	-0.238338	0
2.60754	2	568	569.58	-0.0663012	0
2.6101	2	561	568.539	-0.318299	0
2.61267	0	521	567.543	-2.03907	0
2.61524	1	528	566.564	-1.67827	0
2.61781	1	584	565.517	0.764848	0
2.62038	0	612	564.451	1.92204	0
2.62295	3	586	563.411	0.933155	0
2.62552	3	571	562.358	0.361676	0
2.62809	0	553	561.396	-0.357013	0
2.63066	1	526	560.504	-1.50443	0
2.63323	3	564	559.501	0.189438	0
2.63579	4	555	558.458	-0.1468	0
2.63836	0	535	557.536	-0.974301	0
2.64093	1	578	556.685	0.886597	0
2.6435	1	535	555.716	-0.895644	0
2.64607	2	576	554.664	0.888985	0
2.64864	0	564	553.656	0.435576	0
2.65121	1	546	552.677	-0.285755	0
2.65378	1	577	551.664	1.05476	0
2.65635	0	527	550.634	-1.02953	0
2.65892	1	525	549.633	-1.07505	0
2.66148	2	514	548.604	-1.52633	0
2.66405	2	540	547.596	-0.32687	0
2.66662	2	524	546.66	-0.989898	0
2.66919	1	544	545.757	-0.0753342	0
2.67176	4	532	544.844	-0.55685	0
2.67433	2	536	543.914	-0.341835	0
2.6769	0	589	543.057	1.89305	0
2.67947	1	543	542.198	0.0344041	0
2.68204	1	563	541.21	0.918351	0
2.68461	1	554	540.201	0.586264	0
2.68717	2	510	539.228	-1.29423	0
2.68974	0	547	538.27	0.373277	0
2.69231	2	558	537.338	0.874679	0
2.69488	3	531	536.377	-0.233321	0
2.69745	1	585	535.443	2.04894	0
2.70002	3	511	534.594	-1.04372	0
2.70259	1	552	533.715	0.778276	0
2.70516	2	592	532.836	2.43163	0
2.70773	2	560	531.948	1.18542	0
2.7103	0	556	531.041	1.05848	0
2.71286	1	573	530.152	1.79	0
2.71543	0	506	529.198	-1.03128	0
2.718	0	546	528.22	0.760933	0
2.72057	1	527	527.239	-0.0103903	0
2.72314	2	502	526.241	-1.08192	0
2.72571	2	541	525.295	0.675214	0
2.72828	1	505	524.424	-0.864338	0
2.73085	2	514	523.576	-0.4224	0
2.73342	2	535	522.698	0.531875	0
2.73599	1	539	521.828	0.739653	0
2.73855	1	529	520.982	0.348598	0
2.74112	1	495	520.099	-1.12814	0
2.74369	2	520	519.187	0.0356519	0
2.74626	1	525	518.286	0.293038	0
2.74883	0	512	517.421	-0.239564	0
2.7514	0	483	516.544	-1.5263	0
2.75397	3	525	515.599	0.410307	0
2.75654	1	512	514.65	-0.117132	0
2.75911	0	523	513.81	0.401869	0
2.76168	3	487	512.976	-1.17708	0
2.76424	2	539	512.067	1.1601	0
2.76681	0	512	511.238	0.0336703	0
2.76938	0	503	510.45	-0.332193	0
2.77195	1	508	509.556	-0.069035	0
2.77452	1	536	508.61	1.18307	0
2.77709	2	514	507.707	0.277583	0
2.77966	0	513	506.849	0.271583	0
2.78223	1	475	506.018	-1.4232	0
2.7848	2	499	505.148	-0.275239	0
2.78737	0	498	504.268	-0.280883	0
2.78993	2	509	503.443	0.246298	0
2.7925	0	498	502.591	-0.205728	0
2.79507	1	520	501.742	0.800662	0
2.79764	2	470	500.885	-1.42463	0
2.80021	1	504	500.018	0.17739	0
2.80278	0	477	499.215	-1.01716	0
2.80535	0	472	498.401	-1.21518	0
2.80792	1	511	497.518	0.596396	0
2.81049	2	541	496.615	1.90826	0
2.81306	0	486	495.764	-0.442921	0
2.81562	0	561	494.973	2.78766	0
2.81819	0	496	494.138	0.0836227	0
2.82076	5	492	493.239	-0.0558412	0
2.82333	0	480	492.383	-0.565182	0
2.8259	1	490	491.686	-0.0761521	0
2.82847	1	480	490.955	-0.500015	0
2.83104	2	506	490.108	0.706481	0
2.83361	2	490	489.298	0.0317336	0
2.83618	0	483	488.531	-0.251653	0
2.83875	4	508	487.777	0.897266	0
2.84131	1	476	486.977	-0.503123	0
2.84388	0	501	486.25	0.658972	0
2.84645	1	477	485.522	-0.390179	0
2.84902	3	480	484.67	-0.213149	0
2.85159	0	471	483.844	-0.591838	0
2.85416	3	470	483.106	-0.604544	0
2.85673	2	472	482.337	-0.47582	0
2.8593	1	464	481.587	-0.816475	0
2.86187	2	442	480.881	-1.84939	0
2.86444	2	478	480.114	-0.0966913	0
2.867	2	476	479.354	-0.153746	0
2.86957	0	480	478.628	0.0626067	0
2.87214	2	500	477.888	0.988883	0
2.87471	1	465	477.087	-0.560521	0
2.87728	0	484	476.299	0.350027	0
2.87985	2	475	475.529	-0.0242704	0
2.88242	0	477	474.711	0.104826	0
2.88499	1	487	473.927	0.592373	0
2.88756	2	455	473.139	-0.85035	0
2.89013	1	459	472.34	-0.622645	0
2.89269	0	450	471.606	-1.01854	0
2.89526	0	480	470.862	0.417112	0
2.89783	0	441	470.051	-1.38336	0
2.9004	0	473	469.213	0.174117	0
2.90297	3	492	468.379	1.06492	0
2.90554	0	465	467.575	-0.119401	0
2.90811	2	477	466.867	0.463961	0
2.91068	0	431	466.152	-1.69323	0
2.91325	2	529	465.408	2.76488	0
2.91582	0	480	464.663	0.700045	0
2.91838	2	466	463.92	0.0963366	0
2.92095	1	503	463.178	1.77559	0
2.92352	3	499	462.444	1.63646	0
2.92609	2	461	461.748	-0.0348301	0
2.92866	1	504	461.092	1.91127	0
2.93123	2	458	460.448	-0.114409	0
2.9338	1	471	459.742	0.518724	0
2.93637	2	476	459.035	0.77758	0
2.93894	2	447	458.328	-0.535793	0
2.94151	1	463	457.631	0.249504	0
2.94407	2	484	456.958	1.2292	0
2.94664	1	475	456.255	0.860096	0
2.94921	1	455	455.554	-0.0259612	0
2.95178	0	447	454.848	-0.371189	0
2.95435	1	456	454.107	0.0886552	0
2.95692	0	446	453.339	-0.347526	0
2.95949	0	461	452.579	0.392222	0
2.96206	0	409	451.816	-2.1171	0
2.96463	0	469	451.029	0.829821	0
2.9672	1	417	450.247	-1.62812	0
2.96976	0	453	449.479	0.165409	0
2.97233	3	432	448.745	-0.805644	0
2.9749	0	438	448.03	-0.479234	0
2.97747	2	466	447.378	0.862665	0
2.98004	2	405	446.715	-2.07281	0
2.98261	2	428	446.036	-0.871821	0
2.98518	2	463	445.417	0.817173	0
2.98775	2	433	444.796	-0.566862	0
2.99032	1	454	444.173	0.461208	0
2.99289	1	430	443.541	-0.653025	0
2.99545	1	426	442.871	-0.817391	0
2.99802	3	427	442.168	-0.73405	0
3.00059	3	477	441.482	1.62627	0
3.00316	2	447	440.874	0.289736	0
3.00573	0	431	440.322	-0.449027	0
3.0083	1	420	439.714	-0.961965	0
3.01087	1	468	439.005	1.34028	0
3.01344	0	490	438.278	2.33657	0
3.01601	0	418	437.579	-0.957645	0
3.01858	1	391	436.847	-2.3186	0
3.02114	1	434	436.098	-0.100705	0
3.02371	1	438	435.392	0.124598	0
3.02628	4	450	434.718	0.720381	0
3.02885	2	419	434.069	-0.736179	0
3.03142	2	422	433.521	-0.56081	0
3.03399	1	446	432.984	0.616334	0
3.03656	3	418	432.374	-0.703034	0
3.03913	2	394	431.736	-1.90114	0
3.0417	0	429	431.141	-0.103374	0
3.04427	2	439	430.552	0.403194	0
3.04683	1	409	429.872	-1.03205	0
3.0494	1	430	429.203	0.0384537	0
3.05197	1	429	428.559	0.0212848	0
3.05454	2	434	427.888	0.293369	0
3.05711	2	464	427.227	1.70715	0
3.05968	0	451	426.609	1.14853	0
3.06225	2	404	426.007	-1.09489	0
3.06482	0	430	425.346	0.224446	0
3.06739	0	405	424.689	-0.97834	0
3.06996	4	433	424.014	0.431817	0
3.07252	1	429	423.315	0.274483	0
3.07509	0	409	422.752	-0.679972	0
3.07766	0	412	422.189	-0.501988	0
3.08023	1	403	421.497	-0.921408	0
3.0828	1	435	420.783	0.681648	0
3.08537	2	424	420.112	0.188808	0
3.08794	0	423	419.485	0.170884	0
3.09051	2	433	418.884	0.678389	0
3.09308	1	430	418.251	0.566587	0
3.09565	2	427	417.628	0.453563	0
3.09821	0	405	417.036	-0.598079	0
3.10078	2	381	416.438	-1.81555	0
3.10335	1	426	415.809	0.493772	0
3.10592	0	417	415.191	0.0885762	0
3.10849	1	396	414.59	-0.934163	0
3.11106	2	398	413.928	-0.798385	0
3.11363	4	413	413.28	-0.0138019	0
3.1162	1	407	412.721	-0.283581	0
3.11877	0	415	412.249	0.135051	0
3.12134	0	394	411.712	-0.892335	0
3.1239	0	415	411.045	0.194137	0
3.12647	1	444	410.349	1.59701	0
3.12904	2	408	409.665	-0.0824423	0
3.13161	1	423	409.034	0.679035	0
3.13418	0	428	408.47	0.944018	0
3.13675	1	401	407.891	-0.344132	0
3.13932	0	427	407.253	0.955642	0
3.14189	1	376	406.616	-1.57891	0
3.14446	0	415	405.984	0.442596	0
3.14703	1	421	405.355	0.762481	0
3.14959	1	439	404.729	1.63568	0
3.15216	1	360	404.113	-2.32498	0
3.15473	1	385	403.53	-0.944393	0
3.1573	0	419	402.95	0.78409	0
3.15987	1	403	402.362	0.0317567	0
3.16244	1	420	401.745	0.890763	0
3.16501	0	420	401.138	0.920355	0
3.16758	1	374	400.557	-1.3732	0
3.17015	1	403	399.946	0.152151	0
3.17272	1	407	399.344	0.379479	0
3.17528	3	411	398.773	0.603128	0
3.17785	1	429	398.218	1.48617	0
3.18042	1	389	397.725	-0.442377	0
3.18299	1	402	397.214	0.238706	0
3.18556	1	382	396.641	-0.749083	0
3.18813	0	402	396.068	0.29586	0
3.1907	0	436	395.491	1.94004	0
3.19327	1	387	394.877	-0.40042	0
3.19584	1	399	394.244	0.238109	0
3.19841	2	410	393.652	0.807385	0
3.20097	0	408	393.102	0.737542	0
3.20354	0	398	392.579	0.271731	0
3.20611	1	402	392.008	0.498338	0
3.20868	0	414	391.387	1.11138	0
3.21125	0	368	390.799	-1.1885	0
3.21382	1	384	390.207	-0.316754	0
3.21639	1	407	389.595	0.862738	0
3.21896	1	380	389.024	-0.462913	0
3.22153	0	395	388.487	0.327722	0
3.2241	0	369	387.944	-0.986165	0
3.22666	2	363	387.361	-1.2786	0
3.22923	0	385	386.765	-0.089955	0
3.2318	1	364	386.234	-1.16535	0
3.23437	0	381	385.696	-0.240564	0
3.23694	0	372	385.13	-0.680746	0
3.23951	0	393	384.557	0.425899	0
3.24208	1	375	383.956	-0.462486	0
3.24465	1	388	383.365	0.235307	0
3.24722	2	400	382.814	0.859283	0
3.24979	2	382	382.302	-0.0154549	0
3.25235	1	404	381.828	1.10308	0
3.25492	2	383	381.374	0.0830898	0
3.25749	1	394	380.886	0.660682	0
3.26006	2	368	380.395	-0.646133	0
3.26263	1	390	379.902	0.511313	0
3.2652	1	382	379.41	0.132495	0
3.26777	0	386	378.911	0.360831	0
3.27034	1	387	378.374	0.438497	0
3.27291	2	376	377.806	-0.0931232	0
3.27548	1	380	377.257	0.140718	0
3.27804	0	370	376.773	-0.352133	0
3.28061	1	404	376.275	1.37935	0
3.28318	0	384	375.717	0.422665	0
3.28575	2	397	375.16	1.09611	0
3.28832	4	383	374.609	0.428738	0
3.29089	0	384	374.125	0.503925	0
3.29346	4	371	373.745	-0.142511	0
3.29603	1	372	373.299	-0.0673664	0
3.2986	2	380	372.859	0.366302	0
3.30117	1	384	372.43	0.590436	0
3.30373	1	368	371.94	-0.2054	0
3.3063	2	384	371.44	0.640945	0
3.30887	0	346	370.921	-1.33976	0
3.31144	2	364	370.426	-0.336822	0
3.31401	1	376	369.902	0.314464	0
3.31658	2	345	369.389	-1.31305	0
3.31915	2	348	368.906	-1.12068	0
3.32172	1	350	368.434	-0.985342	0
3.32429	1	380	367.985	0.616357	0
3.32686	0	327	367.499	-2.23959	0
3.32942	2	370	366.974	0.157313	0
3.33199	0	345	366.429	-1.15372	0
3.33456	1	366	365.92	0.00416661	0
3.33713	0	396	365.406	1.53738	0
3.3397	1	389	364.866	1.22364	0
3.34227	1	391	364.327	1.34891	0
3.34484	2	359	363.799	-0.253289	0
3.34741	3	371	363.309	0.399274	0
3.34998	0	353	362.869	-0.525283	0
3.35255	1	403	362.474	2.01873	0
3.35511	0	406	362.001	2.18365	0
3.35768	1	350	361.466	-0.612889	0
3.36025	0	362	360.933	0.0560555	0
3.36282	2	336	360.405	-1.33139	0
3.36539	1	372	359.886	0.628073	0
3.36796	0	354	359.411	-0.287608	0
3.37053	1	334	358.952	-1.36531	0
3.3731	0	379	358.433	1.05643	0
3.37567	0	345	357.918	-0.695455	0
3.37824	1	332	357.396	-1.39377	0
3.3808	2	359	356.853	0.113314	0
3.38337	2	317	356.358	-2.21058	0
3.38594	0	363	355.936	0.37076	0
3.38851	0	359	355.53	0.183154	0
3.39108	0	363	355.045	0.417525	0
3.39365	1	356	354.499	0.0795435	0
3.39622	0	365	353.964	0.577626	0
3.39879	2	391	353.464	1.89829	0
3.40136	0	339	352.974	-0.758973	0
3.40393	0	352	352.519	-0.0276635	0
3.40649	1	354	352.047	0.103783	0
3.40906	0	322	351.525	-1.64534	0
3.41163	1	369	351.034	0.935282	0
3.4142	1	352	350.545	0.0775592	0
3.41677	0	345	350.067	-0.272802	0
3.41934	0	352	349.614	0.127185	0
3.42191	0	372	349.124	1.18608	0
3.42448	0	340	348.605	-0.466676	0
3.42705	2	368	348.087	1.03803	0
3.42962	0	360	347.589	0.654127	0
3.43218	0	331	347.156	-0.887991	0
3.43475	1	382	346.706	1.80581	0
3.43732	1	317	346.203	-1.64018	0
3.43989	2	361	345.737	0.803319	0
3.44246	1	346	345.311	0.0370603	0
3.44503	1	315	344.915	-1.68552	0
3.4476	1	343	344.509	-0.0814785	0
3.45017	0	323	344.072	-1.17247	0
3.45274	2	323	343.625	-1.14759	0
3.45531	1	365	343.155	1.14343	0
3.45787	1	373	342.725	1.56756	0
3.46044	1	342	342.319	-0.0172265	0
3.46301	1	345	341.882	0.167893	0
3.46558	0	357	341.445	0.823261	0
3.46815	1	348	341.001	0.375171	0
3.47072	2	347	340.526	0.347533	0
3.47329	4	350	340.065	0.531035	0
3.47586	1	376	339.69	1.87253	0
3.47843	1	350	339.4	0.566599	0
3.481	1	335	339.05	-0.221283	0
3.48356	2	317	338.604	-1.21343	0
3.48613	1	355	338.165	0.893488	0
3.4887	0	324	337.761	-0.764504	0
3.49127	0	341	337.343	0.198022	0
3.49384	1	343	336.858	0.331653	0
3.49641	1	370	336.352	1.74929	0
3.49898	1	309	335.889	-1.52966	0
3.50155	1	353	335.46	0.933539	0
3.50412	0	330	335.035	-0.277163	0
3.50669	1	365	334.602	1.59108	0
3.50925	0	382	334.141	2.44868	0
3.51182	0	361	333.683	1.43773	0
3.51439	1	325	333.219	-0.455904	0
3.51696	2	291	332.733	-2.44646	0
3.51953	2	331	332.296	-0.0712089	0
3.5221	0	349	331.93	0.913748	0
3.52467	0	311	331.579	-1.16695	0
3.52724	1	345	331.149	0.745694	0
3.52981	1	362	330.665	1.64691	0
3.53238	1	343	330.222	0.689958	0
3.53494	1	332	329.812	0.120102	0
3.53751	0	320	329.404	-0.525692	0
3.54008	0	338	328.99	0.490106	0
3.54265	1	321	328.537	-0.420662	0
3.54522	1	325	328.063	-0.169892	0
3.54779	1	335	327.63	0.402673	0
3.55036	1	299	327.229	-1.63255	0
3.55293	3	329	326.827	0.119795	0
3.5555	0	307	326.441	-1.10955	0
3.55807	1	356	326.108	1.58426	0
3.56063	0	328	325.727	0.125498	0
3.5632	2	330	325.284	0.259631	0
3.56577	2	334	324.846	0.500887	0
3.56834	1	329	324.458	0.25041	0
3.57091	4	354	324.12	1.5881	0
3.57348	1	320	323.766	-0.210527	0
3.57605	0	339	323.473	0.843288	0
3.57862	1	321	323.145	-0.119728	0
3.58119	4	299	322.69	-1.37001	0
3.58376	0	338	322.267	0.855769	0
3.58632	1	327	321.963	0.278538	0
3.58889	1	324	321.604	0.133109	0
3.59146	1	323	321.161	0.102297	0
3.59403	1	309	320.75	-0.668425	0
3.5966	1	316	320.342	-0.244259	0
3.59917	1	318	319.936	-0.108588	0
3.60174	1	327	319.533	0.41294	0
3.60431	0	297	319.132	-1.28423	0
3.60688	1	334	318.725	0.835802	0
3.60945	1	338	318.289	1.07214	0
3.61201	2	302	317.862	-0.91277	0
3.61458	0	312	317.477	-0.310073	0
3.61715	3	347	317.114	1.60434	0
3.61972	1	310	316.728	-0.3821	0
3.62229	2	325	316.38	0.478172	0
3.62486	0	315	316.053	-0.0593458	0
3.62743	2	296	315.688	-1.14434	0
3.63	0	319	315.291	0.207677	0
3.63257	0	305	314.898	-0.56673	0
3.63514	1	346	314.489	1.69404	0
3.6377	0	271	314.031	-2.61397	0
3.64027	3	285	313.605	-1.69441	0
3.64284	0	313	313.198	-0.0112174	0
3.64541	1	288	312.857	-1.4647	0
3.64798	0	275	312.499	-2.26126	0
3.65055	2	301	312.079	-0.638601	0
3.65312	3	329	311.665	0.955736	0
3.65569	0	310	311.308	-0.074311	0
3.65826	0	332	311.03	1.15088	0
3.66083	2	306	310.663	-0.266578	0
3.66339	1	319	310.219	0.491639	0
3.66596	2	328	309.845	1.00246	0
3.66853	0	299	309.504	-0.607472	0
3.6711	0	293	309.158	-0.943981	0
3.67367	0	320	308.766	0.628009	0
3.67624	0	326	308.315	0.979478	0
3.67881	0	308	307.868	0.00751553	0
3.68138	2	339	307.425	1.71494	0
3.68395	1	301	307	-0.34585	0
3.68652	1	318	306.649	0.636559	0
3.68908	0	299	306.321	-0.423362	0
3.69165	0	316	305.955	0.565086	0
3.69422	1	303	305.549	-0.146418	0
3.69679	3	311	305.119	0.333501	0
3.69936	1	338	304.745	1.80884	0
3.70193	0	283	304.466	-1.27603	0
3.7045	0	289	304.163	-0.891914	0
3.70707	4	320	303.753	0.908227	0
3.70964	2	302	303.342	-0.0772416	0
3.71221	1	301	303.073	-0.119496	0
3.71477	0	280	302.841	-1.36502	0
3.71734	0	317	302.5	0.81441	0
3.71991	0	319	302.088	0.946917	0
3.72248	0	315	301.648	0.752289	0
3.72505	1	288	301.213	-0.778599	0
3.72762	0	316	300.792	0.855519	0
3.73019	1	319	300.405	1.0411	0
3.73276	1	293	300.021	-0.410146	0
3.73533	2	270	299.644	-1.8041	0
3.7379	0	319	299.308	1.10254	0
3.74046	0	285	298.996	-0.829064	0
3.74303	0	298	298.637	-0.0369053	0
3.7456	1	266	298.217	-1.97534	0
3.74817	1	270	297.805	-1.69219	0
3.75074	1	312	297.436	0.824524	0
3.75331	1	300	297.098	0.167519	0
3.75588	2	288	296.76	-0.516172	0
3.75845	3	282	296.425	-0.859016	0
3.76102	1	275	296.136	-1.27458	0
3.76359	0	290	295.9	-0.346486	0
3.76615	2	306	295.605	0.594232	0
3.76872	1	282	295.223	-0.787429	0
3.77129	0	278	294.882	-1.01249	0
3.77386	3	354	294.554	3.15954	0
3.77643	1	288	294.181	-0.364223	0
3.779	2	286	293.878	-0.465855	0
3.78157	0	286	293.599	-0.449309	0
3.78414	2	301	293.28	0.444996	0
3.78671	1	299	292.927	0.351188	0
3.78928	1	264	292.585	-1.75931	0
3.79184	2	302	292.265	0.560171	0
3.79441	1	305	291.924	0.748739	0
3.79698	3	275	291.611	-1.0017	0
3.79955	1	299	291.306	0.444938	0
3.80212	1	286	291.033	-0.297605	0
3.80469	1	292	290.742	0.0736401	0
3.80726	0	298	290.391	0.440806	0
3.80983	0	308	290.033	1.02376	0
3.8124	1	303	289.64	0.767536	0
3.81497	3	289	289.225	-0.0132159	0
3.81753	0	281	288.869	-0.469432	0
3.8201	0	284	288.603	-0.273109	0
3.82267	1	274	288.28	-0.862714	0
3.82524	2	286	287.873	-0.110765	0
3.82781	1	281	287.513	-0.388555	0
3.83038	2	288	287.217	0.0461381	0
3.83295	0	281	286.922	-0.353269	0
3.83552	0	290	286.62	0.198486	0
3.83809	0	285	286.271	-0.0752819	0
3.84066	2	265	285.861	-1.28149	0
3.84322	2	257	285.468	-1.77579	0
3.84579	0	314	285.158	1.62768	0
3.84836	3	289	284.891	0.241687	0
3.85093	0	292	284.571	0.43475	0
3.8535	1	317	284.281	1.83766	0
3.85607	1	300	283.973	0.925293	0
3.85864	1	253	283.614	-1.92467	0
3.86121	0	276	283.286	-0.438548	0
3.86378	2	278	282.951	-0.296948	0
3.86635	0	318	282.596	1.98538	0
3.86891	0	253	282.274	-1.84046	0
3.87148	2	297	281.936	0.874084	0
3.87405	0	265	281.556	-1.01701	0
3.87662	2	263	281.237	-1.12455	0
3.87919	2	278	280.918	-0.175006	0
3.88176	1	283	280.616	0.141712	0
3.88433	0	288	280.367	0.449764	0
3.8869	0	251	280.072	-1.83503	0
3.88947	1	292	279.707	0.719417	0
3.89204	2	266	279.318	-0.816582	0
3.8946	2	266	278.978	-0.795736	0
3.89717	0	274	278.711	-0.284598	0
3.89974	0	271	278.46	-0.453146	0
3.90231	3	297	278.127	1.09514	0
3.90488	1	292	277.756	0.83359	0
3.90745	0	274	277.488	-0.210718	0
3.91002	0	274	277.229	-0.195049	0
3.91259	1	267	276.869	-0.603976	0
3.91516	2	299	276.485	1.30205	0
3.91773	0	270	276.153	-0.374448	0
3.92029	0	288	275.878	0.714325	0
3.92286	3	294	275.553	1.07583	0
3.92543	0	251	275.192	-1.52701	0
3.928	3	281	274.923	0.362516	0
3.93057	1	277	274.653	0.14104	0
3.93314	1	288	274.391	0.801924	0
3.93571	0	285	274.141	0.643209	0
3.93828	1	297	273.823	1.34488	0
3.94085	2	264	273.471	-0.582913	0
3.94342	0	291	273.139	1.04702	0
3.94598	2	283	272.862	0.602642	0
3.94855	0	265	272.555	-0.464116	0
3.95112	3	277	272.248	0.285539	0
3.95369	0	316	271.948	2.47813	0
3.95626	2	310	271.68	2.17642	0
3.95883	0	303	271.403	1.81518	0
3.9614	0	264	271.099	-0.436908	0
3.96397	1	275	270.777	0.25465	0
3.96654	1	284	270.405	0.806731	0
3.96911	0	264	270.074	-0.373844	0
3.97167	3	250	269.767	-1.25019	0
3.97424	1	264	269.446	-0.335185	0
3.97681	1	263	269.196	-0.382057	0
3.97938	0	257	268.96	-0.74604	0
3.98195	0	251	268.655	-1.1144	0
3.98452	1	260	268.311	-0.515413	0
3.98709	0	257	267.947	-0.682849	0
3.98966	1	276	267.617	0.504597	0
3.99223	1	269	267.289	0.104299	0
3.9948	0	268	266.973	0.0627252	0
3.99736	1	234	266.68	-2.13638	0
3.99993	2	285	266.356	1.10437	0
4.0025	0	261	266.049	-0.312545	0
4.00507	1	256	265.797	-0.612293	0
4.00764	1	289	265.504	1.38209	0
4.01021	0	289	265.191	1.40056	0
4.01278	1	270	264.899	0.310425	0
4.01535	1	270	264.578	0.329972	0
4.01792	1	241	264.266	-1.49868	0
4.02049	2	254	263.983	-0.626414	0
4.02305	3	265	263.707	0.0794208	0
4.02562	0	270	263.477	0.396963	0
4.02819	6	245	263.286	-1.16822	0
4.03076	2	258	263.05	-0.314406	0
4.03333	0	276	262.923	0.787152	0
4.0359	3	285	262.8	1.31499	0
4.03847	0	272	262.5	0.576044	0
4.04104	2	302	262.227	2.28869	0
4.04361	1	261	261.947	-0.0586003	0
4.04618	1	276	261.648	0.86387	0
4.04874	1	250	261.373	-0.71931	0
4.05131	0	248	261.072	-0.830072	0
4.05388	3	263	260.762	0.137994	0
4.05645	3	267	260.437	0.401641	0
4.05902	0	256	260.202	-0.262609	0
4.06159	2	256	260.034	-0.252119	0
4.06416	0	260	259.765	0.0145713	0
4.06673	1	246	259.465	-0.858512	0
4.0693	1	255	259.158	-0.260353	0
4.07187	1	271	258.831	0.739194	0
4.07443	1	253	258.538	-0.348169	0
4.077	0	246	258.249	-0.780961	0
4.07957	0	270	257.955	0.733055	0
4.08214	2	259	257.622	0.0856128	0
4.08471	1	258	257.277	0.045002	0
4.08728	0	233	257.006	-1.57268	0
4.08985	2	253	256.75	-0.235743	0
4.09242	0	260	256.441	0.220704	0
4.09499	1	263	256.164	0.421511	0
4.09756	2	268	255.878	0.740471	0
4.10012	1	252	255.579	-0.22543	0
4.10269	0	258	255.342	0.165481	0
4.10526	0	260	255.091	0.304444	0
4.10783	0	244	254.771	-0.689568	0
4.1104	0	260	254.423	0.345853	0
4.11297	1	245	254.078	-0.579996	0
4.11554	0	244	253.746	-0.623925	0
4.11811	2	270	253.446	1.00742	0
4.12068	0	260	253.157	0.424399	0
4.12325	0	259	252.9	0.379007	0
4.12581	2	262	252.626	0.579155	0
4.12838	0	254	252.306	0.106264	0
4.13095	1	264	252.049	0.735516	0
4.13352	0	260	251.785	0.509471	0
4.13609	1	277	251.491	1.53271	0
4.13866	3	242	251.193	-0.590935	0
4.14123	1	250	250.92	-0.0581848	0
4.1438	1	248	250.739	-0.173956	0
4.14637	0	220	250.542	-2.05911	0
4.14894	2	253	250.271	0.171585	0
4.1515	2	236	249.974	-0.909608	0
4.15407	0	216	249.726	-2.29478	0
4.15664	0	231	249.526	-1.2189	0
4.15921	1	238	249.247	-0.729051	0
4.16178	0	223	248.916	-1.73548	0
4.16435	1	245	248.618	-0.231163	0
4.16692	1	267	248.323	1.14303	0
4.16949	1	285	248.038	2.18947	0
4.17206	3	240	247.781	-0.502273	0
4.17463	1	233	247.541	-0.952604	0
4.17719	0	240	247.363	-0.475259	0
4.17976	1	242	247.158	-0.331559	0
4.18233	0	268	246.86	1.29131	0
4.1849	0	265	246.564	1.13251	0
4.18747	0	237	246.263	-0.601701	0
4.19004	2	252	245.933	0.382157	0
4.19261	0	263	245.623	1.07151	0
4.19518	1	246	245.377	0.0396968	0
4.19775	0	222	245.125	-1.55204	0
4.20032	0	259	244.843	0.879645	0
4.20288	2	210	244.552	-2.38432	0
4.20545	1	227	244.247	-1.14475	0
4.20802	0	235	244.015	-0.588057	0
4.21059	0	266	243.798	1.3613	0
4.21316	1	263	243.511	1.20176	0
4.21573	0	248	243.201	0.304714	0
4.2183	1	256	242.925	0.81721	0
4.22087	0	235	242.65	-0.499031	0
4.22344	3	246	242.375	0.231151	0
4.22601	0	253	242.115	0.684322	0
4.22857	0	216	241.92	-1.76362	0
4.23114	3	247	241.695	0.337544	0
4.23371	1	234	241.401	-0.483821	0
4.23628	1	219	241.206	-1.50058	0
4.23885	1	251	241.026	0.629576	0
4.24142	0	234	240.783	-0.443434	0
4.24399	1	251	240.531	0.66081	0
4.24656	1	256	240.248	0.984497	0
4.24913	1	255	239.975	0.940903	0
4.2517	1	228	239.734	-0.777087	0
4.25426	1	260	239.494	1.27176	0
4.25683	1	220	239.253	-1.29804	0
4.2594	2	236	239.011	-0.196014	0
4.26197	0	249	238.778	0.647776	0
4.26454	0	232	238.57	-0.431312	0
4.26711	1	221	238.313	-1.1646	0
4.26968	1	250	238.004	0.758702	0
4.27225	0	244	237.736	0.401012	0
4.27482	1	251	237.493	0.852534	0
4.27739	1	236	237.221	-0.079459	0
4.27995	0	237	236.958	0.0027257	0
4.28252	1	255	236.719	1.14481	0
4.28509	0	254	236.451	1.10115	0
4.28766	1	239	236.183	0.1822	0
4.29023	0	261	235.917	1.55258	0
4.2928	0	260	235.654	1.50984	0
4.29537	0	222	235.385	-0.898336	0
4.29794	2	259	235.085	1.48601	0
4.30051	2	238	234.8	0.207396	0
4.30308	0	240	234.596	0.34881	0
4.30564	0	252	234.438	1.1063	0
4.30821	0	225	234.201	-0.613386	0
4.31078	0	267	233.902	2.02559	0
4.31335	3	251	233.601	1.09824	0
4.31592	0	236	233.327	0.174001	0
4.31849	1	231	233.148	-0.141326	0
4.32106	0	217	232.952	-1.08288	0
4.32363	0	224	232.695	-0.58095	0
4.3262	1	267	232.428	2.11578	0
4.32877	0	266	232.141	2.07603	0
4.33133	0	210	231.888	-1.51039	0
4.3339	0	228	231.629	-0.240314	0
4.33647	1	234	231.34	0.173876	0
4.33904	0	202	231.062	-2.04476	0
4.34161	0	213	230.817	-1.22078	0
4.34418	0	237	230.565	0.41798	0
4.34675	1	216	230.284	-0.971872	0
4.34932	1	213	230.01	-1.16548	0
4.35189	2	210	229.774	-1.36456	0
4.35446	1	255	229.577	1.59204	0
4.35702	0	216	229.41	-0.912453	0
4.35959	1	202	229.224	-1.91547	0
4.36216	2	234	228.972	0.328667	0
4.36473	1	234	228.736	0.344148	0
4.3673	0	220	228.561	-0.577212	0
4.36987	1	235	228.37	0.432465	0
4.37244	1	203	228.116	-1.76281	0
4.37501	1	220	227.87	-0.530566	0
4.37758	2	243	227.653	0.984497	0
4.38015	0	222	227.446	-0.365534	0
4.38271	1	203	227.262	-1.70286	0
4.38528	0	233	227.038	0.390567	0
4.38785	0	215	226.785	-0.803764	0
4.39042	1	253	226.525	1.66449	0
4.39299	1	224	226.244	-0.149904	0
4.39556	0	240	226.004	0.903437	0
4.39813	2	232	225.788	0.407868	0
4.4007	1	220	225.548	-0.37404	0
4.40327	1	224	225.347	-0.0900186	0
4.40584	0	262	225.169	2.27543	0
4.4084	2	208	224.95	-1.17529	0
4.41097	0	206	224.708	-1.30344	0
4.41354	1	237	224.498	0.812117	0
4.41611	0	206	224.28	-1.2736	0
4.41868	1	228	224.032	0.262768	0
4.42125	0	211	223.785	-0.880183	0
4.42382	1	221	223.541	-0.170917	0
4.42639	1	226	223.296	0.179839	0
4.42896	1	220	223.062	-0.206415	0
4.43153	0	221	222.859	-0.125023	0
