# Supplementary material for: Direct energy transfer from photosystem II to photosystem I confers winter sustainability in Scots Pine
Source: Nat Commun. 2020 Dec 15;11:6388. doi: 10.1038/s41467-020-20137-9 (PMC7738668; doi:10.1038/s41467-020-20137-9)
Supplement: Supplementary file 3 — Source Data [file 41467_2020_20137_MOESM3_ESM.zip › Source data file_Bag et al., 2020/Source data file/time resolved fluoresence data/Time resolved decay/Pine_winter_quench/Pine_winter_quench_spillover_4.txt]

Time	IRF	Exp. data	Th. data	Residuals	Aurocorr
0	43205	18527	18842.7	-2.31963	0.0520304
0.002569	45817	20722	20967.1	-1.7029	0.0520605
0.005138	47396	22933	23173.6	-1.5888	-0.0216804
0.007707	48463	25243	25436.9	-1.22027	0.0258444
0.010276	49341	27491	27704.1	-1.28541	-0.00917383
0.012845	49938	30168	29952.7	1.23956	0.021244
0.015414	50031	32212	32169.4	0.237169	0.030208
0.017983	50114	34466	34331.8	0.722882	-0.0139008
0.020552	49597	36430	36426.9	0.016475	-0.00967067
0.023121	48424	38630	38438	0.976934	-0.0236738
0.02569	46762	40631	40327.9	1.50371	-0.0258349
0.028259	45030	42394	42064.8	1.5989	-0.0107215
0.030828	43460	43581	43639	-0.277811	-0.0200457
0.033397	40801	45243	45061.8	0.85205	-0.0368544
0.035966	38416	46877	46309.9	2.61949	0.0113986
0.038535	35403	47300	47364.6	-0.296877	0.00160387
0.041104	32977	48688	48223.2	2.10669	-0.0381734
0.043673	30109	48785	48894.4	-0.495423	0.0187191
0.046242	27336	49411	49391.4	0.0882345	-0.0267515
0.048811	24445	49971	49710.6	1.16479	-0.0413685
0.05138	21632	50011	49858.4	0.682537	-0.00360845
0.053949	18529	49991	49840	0.675545	0.0467065
0.056518	16287	49660	49655.4	0.0206842	-0.016608
0.059087	13909	49556	49330.8	1.01148	0.00401107
0.061656	11846	48427	48895.5	-2.12886	-0.00181145
0.064225	10050	48508	48359.7	0.673415	-0.00858039
0.066794	8268	47618	47745.2	-0.58271	-0.0384231
0.069363	6906	46712	47063.1	-1.6246	0.00817852
0.071932	5676	46537	46329.3	0.962998	0.0336487
0.074501	4758	45634	45562.2	0.335966	0.0321823
0.07707	3813	44077	44776.3	-3.3307	0.0114826
0.079639	3158	43484	43979.4	-2.37548	0.0163262
0.082208	2583	42965	43178.7	-1.03086	0.0421122
0.084777	2145	42218	42384.4	-0.809899	0.0427212
0.087346	1845	41392	41601.7	-1.03052	-0.0274576
0.089915	1465	40661	40836.9	-0.872159	-0.000334569
0.092484	1247	40202	40089.2	0.562468	0.00683626
0.095053	1101	39241	39359.1	-0.596132	-0.0226158
0.097622	1007	38640	38651.9	-0.0604705	0.0123069
0.100191	830	38035	37969.3	0.336975	0.0311098
0.10276	773	37569	37307.8	1.34757	0.00332831
0.105329	645	36296	36666.5	-1.94497	-0.00300535
0.107898	657	36132	36045.2	0.456377	-0.00671994
0.110467	564	35403	35444.5	-0.220768	-0.0310482
0.113036	555	34589	34863.8	-1.4777	-0.0132102
0.115605	560	34068	34301	-1.26257	-0.0220818
0.118174	505	34259	33757.9	2.70714	-0.00544341
0.120743	489	33233	33231.6	0.00747826	-0.0177899
0.123312	415	32473	32720.2	-1.37197	-0.00642616
0.125881	467	32161	32222.1	-0.340897	0.0116513
0.12845	451	31799	31738.9	0.337213	0.02855
0.131019	413	31500	31271.4	1.28825	-0.0277499
0.133588	431	30507	30815.8	-1.76815	0.0124408
0.136157	442	30484	30372.7	0.637407	0.0258026
0.138726	444	29963	29943	0.115744	0.0114931
0.141295	471	29308	29525.4	-1.27017	-0.0101744
0.143864	477	28998	29120.1	-0.716766	0.0168883
0.146433	423	28725	28726.2	-0.00722549	-0.0171584
0.149002	470	28282	28340.8	-0.349448	-0.0147809
0.151571	464	28055	27964.7	0.53904	0.0135876
0.15414	476	27872	27599.2	1.6339	0.0472468
0.156709	475	27138	27242.8	-0.635948	0.0346654
0.159278	496	26711	26895.1	-1.12636	-0.0243769
0.161847	520	26356	26556.2	-1.23316	0.00253721
0.164416	543	26419	26226.6	1.18378	0.0122979
0.166985	531	26143	25905.9	1.46616	-0.0274002
0.169554	572	25795	25592.7	1.25947	0.00989468
0.172123	581	25513	25287.3	1.41318	-0.0517745
0.174692	593	25146	24990	0.983799	0.018922
0.177261	589	24771	24699.6	0.453422	0.0197666
0.17983	628	24368	24415.5	-0.30455	0.0189913
0.182399	667	24299	24138.5	1.02974	0.0210818
0.184968	691	23837	23869.7	-0.211553	0.0187775
0.187537	706	23470	23608.3	-0.9027	0.0364788
0.190106	725	23684	23353.3	2.14892	0.0546116
0.192675	716	23316	23104.2	1.38686	0.0386102
0.195244	766	22880	22860.2	0.130969	0.0146375
0.197813	766	22418	22622.1	-1.36307	0.0261279
0.200382	821	22381	22390.1	-0.0606423	0.0282191
0.202951	821	22287	22164.2	0.82281	-0.00193903
0.20552	926	22051	21944.2	0.71906	0.000807623
0.208089	926	21940	21731.8	1.40582	0.0317829
0.210658	954	21523	21526.4	-0.0233511	-0.0277305
0.213227	958	21269	21325.4	-0.386932	-0.020524
0.215796	951	21209	21128.7	0.551632	0.022345
0.218365	980	20883	20934.9	-0.359486	-0.00529979
0.220934	990	20744	20745.1	-0.00762114	0.00615185
0.223503	1030	20512	20559.7	-0.332721	0.0222032
0.226072	1017	20414	20378.9	0.245826	-0.0231733
0.228641	1091	20188	20201.9	-0.0979693	-0.0780857
0.23121	1112	20219	20029.9	1.32994	-0.0130831
0.233779	1066	19872	19863.6	0.0595353	-0.00680095
0.236348	1128	19807	19699	0.767498	-0.0129655
0.238917	1045	19848	19537.3	2.20561	0.0195591
0.241486	1039	19404	19377.1	0.193156	-0.0379575
0.244055	1073	19212	19216.4	-0.0320008	-0.0108381
0.246624	1104	19005	19059.3	-0.393788	-0.0077694
0.249193	1059	18684	18906.8	-1.63016	-0.0455555
0.251762	1053	18583	18756.2	-1.27073	0.00780466
0.254331	1092	18465	18606.3	-1.0398	0.0124776
0.2569	1076	18443	18459.8	-0.123928	-0.0192021
0.259469	1015	18371	18316.3	0.403264	0.0273262
0.262038	998	18018	18172.4	-1.15034	0.0333111
0.264607	1006	17955	18028.1	-0.54568	0.0144472
0.267176	1001	17699	17885.9	-1.40477	-0.00650291
0.269745	941	17453	17746.1	-2.21828	-0.00837148
0.272314	951	17629	17606.3	0.170784	-0.0100109
0.274883	933	17663	17467.3	1.47284	-0.00700124
0.277452	921	17363	17330.2	0.24863	0.0261442
0.280021	897	17088	17194.5	-0.815026	0.0197901
0.28259	899	17124	17059.9	0.489644	0.0379651
0.285159	868	16758	16926.8	-1.3043	0.022359
0.287728	828	16831	16795	0.277686	-0.0145705
0.290297	835	16706	16663	0.333032	-0.0165861
0.292866	844	16557	16532.1	0.193227	0.000965569
0.295435	825	16166	16404.1	-1.8729	0.00403056
0.298004	831	16300	16278	0.172279	-0.0348832
0.300573	785	16237	16153.5	0.655075	-0.00755695
0.303142	794	15842	16029.7	-1.49155	-0.0446423
0.305711	749	16123	15906.7	1.70324	-0.0479363
0.30828	812	15969	15784.6	1.45921	0.0268717
0.310849	733	15366	15665.1	-2.41321	0.0273866
0.313418	711	15587	15547	0.320531	-0.00380183
0.315987	731	15395	15427.4	-0.261313	-0.00191398
0.318556	746	15431	15309.8	0.975567	0.00553847
0.321125	791	15422	15195.5	1.8241	0.00306813
0.323694	720	15064	15085	-0.171139	0.0456199
0.326263	779	15077	14975.4	0.827667	-0.0302422
0.328832	750	14621	14867	-2.03484	-0.0479618
0.331401	800	14698	14761.4	-0.52255	-0.00254806
0.33397	757	14660	14658	0.0168086	-0.050089
0.336539	812	14585	14556.3	0.2378	-0.0129328
0.339108	794	14515	14456.5	0.485622	-0.00453912
0.341677	811	14176	14359.3	-1.53933	0.00562471
0.344246	826	14416	14263.4	1.27104	0.069565
0.346815	780	14260	14169.8	0.755742	-0.00827323
0.349384	835	14180	14076.3	0.870945	-0.0274541
0.351953	801	13882	13984.4	-0.868689	0.0113934
0.354522	767	13891	13894.2	-0.0270034	0.0355389
0.357091	801	13671	13802.9	-1.12826	-0.00553484
0.35966	830	13863	13712.9	1.27459	-0.00744869
0.362229	781	13504	13626.2	-1.05185	0.00929802
0.364798	808	13751	13540	1.79948	-0.0438044
0.367367	802	13529	13454.1	0.643722	-0.00150997
0.369936	884	13409	13370.2	0.335421	0.0376786
0.372505	916	13172	13290	-1.02807	-0.0507102
0.375074	907	13296	13214.6	0.70592	-0.0105779
0.377643	903	13094	13140.7	-0.408371	0.0297566
0.380212	873	13015	13067	-0.455833	-0.000345587
0.382781	839	12809	12992.7	-1.62302	-0.00667
0.38535	875	12927	12917	0.0882279	0.00894235
0.387919	881	12696	12842.2	-1.29769	0.0301361
0.390488	960	12889	12769.9	1.0492	0.0363921
0.393057	904	12718	12701.3	0.148276	-0.00119086
0.395626	936	12558	12634.1	-0.678969	0.00213625
0.398195	921	12785	12566.7	1.93025	0.0254907
0.400764	955	12493	12500.6	-0.0677998	0.0382104
0.403333	974	12339	12435.8	-0.871188	-0.0197253
0.405902	935	12418	12373.3	0.401146	-0.0118748
0.408471	990	12244	12310.7	-0.603019	0.00342398
0.41104	989	12344	12249.3	0.852342	-0.0235854
0.413609	986	12138	12190.2	-0.473733	0.0809711
0.416178	993	12121	12131.5	-0.0949904	0.00569535
0.418747	991	12129	12073.3	0.505653	-0.00189597
0.421316	977	12094	12015.8	0.711291	-0.015524
0.423885	962	11948	11958.1	-0.0928524	-0.0143025
0.426454	1020	11806	11900.1	-0.866262	-0.00861963
0.429023	940	11811	11844.1	-0.304259	-0.00904308
0.431592	946	11822	11787.7	0.315452	-0.0177124
0.434161	955	11786	11729.5	0.520856	0.000618929
0.43673	974	11718	11672.4	0.421687	0.0148305
0.439299	953	11560	11616.9	-0.528957	0.00664474
0.441868	908	11474	11561.9	-0.820139	-0.0581317
0.444437	860	11542	11505.1	0.343626	0.00368634
0.447006	870	11386	11445.8	-0.560476	0.0246089
0.449575	894	11553	11386.1	1.5527	0.000472795
0.452144	782	11436	11328.3	1.00701	0.0225979
0.454713	803	11077	11268.3	-1.81771	-0.0591031
0.457282	761	11204	11206.1	-0.0202972	-0.0150554
0.459851	691	10931	11144.1	-2.03827	0.0139701
0.46242	664	11010	11079.3	-0.660289	-0.00828855
0.464989	663	10944	11012.3	-0.653241	0.00565226
0.467558	595	10834	10945.6	-1.07258	0.00114882
0.470127	568	10710	10877.8	-1.62174	0.0419089
0.472696	532	10867	10808.1	0.56486	0.0280387
0.475265	484	10618	10737.6	-1.16042	0.00180128
0.477834	422	10689	10665.5	0.226847	0.0204138
0.480403	441	10382	10591.3	-2.05417	-0.00490001
0.482972	387	10618	10517.2	0.978385	0.00749267
0.485541	339	10207	10443.4	-2.3396	-0.0382768
0.48811	324	10306	10367.7	-0.607523	0.0170805
0.490679	319	10320	10291.5	0.28095	-0.00283876
0.493248	279	10257	10216.2	0.403163	-0.0370063
0.495817	272	10136	10140.9	-0.0490232	0.00297742
0.498386	248	10266	10065.7	1.97719	0.0270028
0.500955	218	10134	9990.83	1.42216	-0.0103125
0.503524	192	9871	9915.65	-0.449373	-0.012496
0.506093	201	9889	9840.08	0.491976	0.0192481
0.508662	169	9685	9765.43	-0.817232	-0.00304714
0.511231	174	9521	9691.46	-1.74691	0.000407882
0.5138	128	9661	9617.97	0.437738	-0.0032368
0.516369	117	9603	9544.43	0.597707	-0.0137554
0.518938	140	9491	9470.39	0.211568	0.00736935
0.521507	141	9459	9398.17	0.625434	0.00574937
0.524076	135	9338	9328.1	0.102443	-0.00398056
0.526645	120	9141	9259.08	-1.23499	-0.0466568
0.529214	128	9159	9190.49	-0.328991	-0.00289302
0.531783	104	9222	9122.75	1.03347	0.0345049
0.534352	121	9047	9055.57	-0.090063	0.0149313
0.536921	115	9142	8989.23	1.59775	-0.0208647
0.53949	132	8696	8924.31	-2.44833	0.0117563
0.542059	114	8844	8860.75	-0.178152	0.0242707
0.544628	121	8897	8798.06	1.0489	0.0379499
0.547197	128	8780	8735.91	0.470503	0.0100544
0.549766	115	8558	8675.08	-1.26555	0.0167571
0.552335	116	8756	8614.85	1.50842	-0.0383146
0.554904	132	8538	8555.05	-0.18454	-0.0232998
0.557473	125	8452	8496.62	-0.485335	-0.0263108
0.560042	133	8479	8439.25	0.431704	-0.0143126
0.562611	111	8271	8382.61	-1.22724	0.0230037
0.56518	106	8253	8326.15	-0.805213	0.000748945
0.567749	119	8325	8269.49	0.60834	-0.0178248
0.570318	135	8291	8213.86	0.84722	0.00509795
0.572887	110	8134	8159.89	-0.287023	-0.00957932
0.575456	112	8148	8106.24	0.462656	-0.0255053
0.578025	131	8008	8052.48	-0.497058	0.0405907
0.580594	122	7936	8000.07	-0.719205	-0.0164496
0.583163	110	7948	7948.59	-0.00659976	-0.00067707
0.585732	105	8063	7896.97	1.84901	-0.0148283
0.588301	124	7744	7845.38	-1.1521	-0.0119641
0.59087	108	8020	7794.88	2.51376	-0.000951536
0.593439	114	7624	7745.06	-1.38646	0.0374295
0.596008	114	7749	7695.49	0.607897	-0.0289711
0.598577	104	7783	7646.66	1.54546	-0.00945612
0.601146	105	7637	7598.04	0.445862	0.0357548
0.603715	109	7598	7549.67	0.55444	0.0209473
0.606284	97	7466	7502.01	-0.41679	0.00248297
0.608853	99	7403	7454.62	-0.599944	-0.00318828
0.611422	94	7332	7407.43	-0.880886	-0.0284747
0.613991	104	7343	7360.68	-0.20633	0.030476
0.61656	106	7385	7314.66	0.818491	-0.0017438
0.619129	79	7233	7269.53	-0.429513	-0.0292316
0.621698	104	7417	7224.05	2.24038	0.0190472
0.624267	91	7150	7179.03	-0.343337	-0.0253481
0.626836	97	7136	7134.9	0.0130228	-0.0421152
0.629405	100	7071	7091.05	-0.238429	-0.0213084
0.631974	84	7083	7047.95	0.41651	0.0143823
0.634543	73	6959	7004.83	-0.549409	-0.00233582
0.637112	84	7053	6961.28	1.09218	0.00850512
0.639681	78	6998	6918.21	0.953751	0.00935246
0.64225	75	6877	6875.81	0.0143963	-0.0310381
0.644819	84	6900	6833.59	0.799437	0.0160494
0.647388	90	6721	6792.07	-0.866946	0.0101812
0.649957	84	6720	6751.51	-0.384421	-0.0223221
0.652526	76	6763	6711.36	0.627939	0.0266418
0.655095	57	6666	6671.1	-0.0625261	-0.00949018
0.657664	77	6642	6630.36	0.142826	0.000470888
0.660233	84	6651	6590.14	0.746303	-0.0103202
0.662802	68	6569	6551.25	0.218966	0.0256036
0.665371	82	6603	6512.49	1.11386	-0.0188298
0.66794	66	6436	6474.05	-0.47426	0.0150013
0.670509	57	6551	6435.89	1.42225	0.0226427
0.673078	56	6426	6397.27	0.358361	-0.00200431
0.675647	78	6473	6358.76	1.41989	0.00118209
0.678216	67	6197	6321.4	-1.58031	-0.0269829
0.680785	65	6241	6284.8	-0.554403	-0.0437149
0.683354	76	6184	6248.14	-0.815677	-0.0216105
0.685923	65	6239	6212.14	0.340009	-0.0434943
0.688492	63	6223	6176.48	0.589737	-0.0521813
0.691061	56	6039	6140.71	-1.30885	-0.0311075
0.69363	62	6017	6104.99	-1.13434	-0.0399406
0.696199	60	6139	6069.61	0.885636	-0.0238651
0.698768	53	6078	6034.71	0.555243	-0.00347264
0.701337	66	5985	5999.88	-0.192377	-0.0820334
0.703906	49	6017	5965.6	0.662638	-0.0302961
0.706475	73	5969	5931.53	0.484936	0.00735001
0.709044	66	5967	5898.07	0.892323	-0.0301514
0.711613	60	5905	5865.47	0.514416	0.0247213
0.714182	52	5894	5832.72	0.798226	0.0250408
0.716751	47	5818	5799.76	0.239078	-0.054267
0.71932	43	5742	5766.68	-0.325654	-0.0389958
0.721889	43	5659	5733.62	-0.991916	0.0239815
0.724458	58	5668	5700.8	-0.435649	0.00964177
0.727027	49	5684	5668.84	0.201077	0.0106041
0.729596	59	5748	5637.41	1.45868	0.0425374
0.732165	50	5457	5606.32	-2.02131	-0.00936922
0.734734	46	5569	5575.52	-0.0873238	0.00322758
0.737303	50	5561	5544.56	0.220405	-0.019316
0.739872	56	5412	5513.91	-1.38528	-0.00592292
0.742441	49	5536	5483.88	0.700486	-0.00599636
0.74501	41	5500	5454.08	0.61925	-0.00709194
0.747579	40	5495	5424.02	0.957503	-0.0122041
0.750148	43	5345	5393.95	-0.669513	-0.0388369
0.752717	47	5453	5364.25	1.20191	-0.000182941
0.755286	44	5335	5335.07	-0.00102281	-0.0328403
0.757855	43	5199	5306.21	-1.48688	-0.00485154
0.760424	40	5305	5277.47	0.377959	0.0203886
0.762993	40	5294	5248.85	0.620473	-0.0517532
0.765562	44	5268	5220.41	0.655699	-0.00693769
0.768131	32	5353	5192.35	2.19573	-0.0544634
0.7707	42	5250	5164.28	1.18301	-0.00229711
0.773269	42	5043	5136.42	-1.31557	-0.0336585
0.775838	47	5020	5109.16	-1.25846	-0.00371189
0.778407	36	5134	5082.31	0.721342	-0.0428425
0.780976	37	5056	5055.48	0.00738202	0.00702924
0.783545	41	5104	5028.54	1.05625	-0.00178008
0.786114	44	4953	5002.02	-0.696481	-0.0469195
0.788683	42	4925	4975.97	-0.726295	-0.00551179
0.791252	35	4860	4950.17	-1.2934	0.0294919
0.793821	41	4930	4924.28	0.081517	-0.0130471
0.79639	29	4919	4898.56	0.291421	0.0214616
0.798959	50	4924	4872.88	0.728485	0.00584798
0.801528	38	4815	4847.75	-0.471955	0.0422215
0.804097	34	4722	4823.11	-1.47134	0.0235104
0.806666	36	4803	4798.13	0.0702228	-0.00418109
0.809235	33	4774	4773.29	0.010247	-0.00497589
0.811804	38	4752	4748.64	0.0487539	0.0261594
0.814373	32	4649	4724.27	-1.10397	0.0239877
0.816942	21	4745	4700.06	0.652422	-0.0459632
0.819511	25	4674	4675.48	-0.0216191	0.0225666
0.82208	35	4764	4650.91	1.63852	0.0120707
0.824649	25	4692	4627.04	0.948317	-0.00305249
0.827218	34	4582	4603.4	-0.316172	0.00525075
0.829787	26	4509	4579.94	-1.05645	0.0164114
0.832356	31	4558	4556.7	0.0192382	-0.0130128
0.834925	27	4530	4533.57	-0.0529958	-0.00945797
0.837494	39	4513	4510.67	0.0346992	-0.0303268
0.840063	29	4564	4488.24	1.12145	-0.0261621
0.842632	31	4470	4466.04	0.059244	-0.0208593
0.845201	28	4401	4443.75	-0.644356	0.00694877
0.84777	22	4408	4421.58	-0.20449	-0.0672615
0.850339	22	4492	4399.28	1.38339	-0.0210038
0.852908	23	4410	4376.98	0.497238	0.057652
0.855477	26	4380	4354.92	0.379018	-0.00975139
0.858046	15	4251	4333.18	-1.26038	-0.0348676
0.860615	18	4511	4311.35	2.9726	0.0153695
0.863184	17	4352	4289.45	0.948175	-0.0213559
0.865753	22	4262	4267.82	-0.0891537	-0.0208768
0.868322	17	4311	4246.53	0.981914	-0.035991
0.870891	17	4211	4225.42	-0.222183	-0.0254897
0.87346	23	4160	4204.33	-0.687324	-0.0134916
0.876029	19	4203	4183.63	0.298833	-0.0144918
0.878598	25	4174	4163.17	0.167699	-0.00939781
0.881167	14	4149	4142.93	0.0942257	-0.0107868
0.883736	19	4108	4122.67	-0.228936	0.00738653
0.886305	17	3993	4102.38	-1.73102	0.00304614
0.888874	13	3988	4082.35	-1.49402	0.00841144
0.891443	19	4035	4062.29	-0.429553	0.00776705
0.894012	19	3898	4042.47	-2.31391	-0.0102226
0.896581	13	4068	4023	0.705464	0.0120627
0.89915	23	3977	4003.51	-0.420308	-0.019566
0.901719	19	3965	3984.3	-0.306555	-0.0693018
0.904288	13	3927	3965.43	-0.61333	0.00569029
0.906857	20	3913	3946.38	-0.533582	-0.0203709
0.909426	14	4005	3927.5	1.22465	-0.0386263
0.911995	13	3936	3908.79	0.43373	-0.0156598
0.914564	15	3836	3890	-0.87184	0.030949
0.917133	9	3834	3871.38	-0.603734	-0.00125518
0.919702	18	3959	3852.79	1.68797	-0.0207593
0.922271	14	3874	3834.46	0.63521	0.0556544
0.92484	7	3741	3816.43	-1.2333	-0.00984152
0.927409	13	3793	3798.18	-0.0840556	0.0039618
0.929978	11	3776	3780.04	-0.0656785	0.0271137
0.932547	10	3767	3762.17	0.078633	-0.0121354
0.935116	15	3898	3744.37	2.46074	0.00609515
0.937685	17	3773	3726.84	0.751451	-0.0180768
0.940254	5	3692	3709.67	-0.290875	-0.022806
0.942823	16	3753	3692.29	0.990917	-0.0378949
0.945392	14	3759	3675.02	1.36969	0.00158891
0.947961	15	3715	3658.18	0.93222	0.0271405
0.95053	18	3662	3641.44	0.339767	-0.0315249
0.953099	14	3558	3624.94	-1.12229	-0.0691482
0.955668	13	3698	3608.52	1.47148	0.0163533
0.958237	12	3574	3592.03	-0.30162	0.0262899
0.960806	12	3515	3575.59	-1.02198	0.0193879
0.963375	10	3617	3559.24	0.960475	-0.0294918
0.965944	11	3559	3542.93	0.269291	-0.0380391
0.968513	18	3521	3526.74	-0.0966762	0.0315834
0.971082	10	3504	3510.93	-0.117033	-0.0163019
0.973651	11	3500	3495.19	0.0813213	-0.0250078
0.97622	9	3408	3479.32	-1.22177	0.0173388
0.978789	11	3416	3463.54	-0.813352	-0.00288695
0.981358	14	3463	3447.88	0.256942	-0.00806052
0.983927	7	3509	3432.5	1.29141	0.0336694
0.986496	12	3472	3417.1	0.931749	0.0066484
0.989065	12	3391	3401.75	-0.184543	0.0399847
0.991634	11	3325	3386.67	-1.0695	0.000132036
0.994203	7	3322	3371.66	-0.861677	0.0452885
0.996772	7	3508	3356.59	2.5564	0.0202647
0.999341	10	3363	3341.49	0.370884	0.033296
1.00191	18	3354	3326.63	0.472656	-0.0506708
1.00448	15	3359	3312.25	0.806638	0.0057328
1.00705	11	3352	3298.13	0.930536	0.02472
1.00962	7	3237	3283.84	-0.823235	0.00307124
1.01219	10	3316	3269.36	0.809872	0.0152391
1.01476	10	3407	3254.96	2.60478	0.0481792
1.01732	11	3295	3240.77	0.944824	-0.0114497
1.01989	8	3256	3226.71	0.513385	0.0252105
1.02246	13	3213	3212.68	0.00565522	0.0227325
1.02503	7	3170	3198.82	-0.511816	-0.0286001
1.0276	9	3234	3185.01	0.861494	0.00106177
1.03017	6	3216	3171.16	0.790664	0.0227306
1.03274	10	3186	3157.38	0.507082	-0.0294188
1.03531	9	3187	3143.74	0.766376	0.00251074
1.03788	8	3109	3130.29	-0.381778	-0.0178199
1.04045	4	3096	3116.86	-0.374896	-0.036799
1.04301	4	3073	3103.35	-0.547489	-0.0141876
1.04558	5	3132	3089.81	0.753956	0.0195064
1.04815	4	3166	3076.4	1.59244	0.0140123
1.05072	9	3037	3063.1	-0.473631	0.016185
1.05329	7	3091	3050.04	0.736667	0.0217199
1.05586	3	3073	3037.17	0.646353	-0.0711577
1.05843	9	2994	3024.18	-0.551649	0.0263317
1.061	10	3002	3011.36	-0.170892	0.0643268
1.06357	7	2945	2998.86	-0.992486	-0.00135033
1.06614	9	3018	2986.37	0.575764	0.0210456
1.0687	6	2983	2973.92	0.166286	-0.0174691
1.07127	7	2903	2961.51	-1.08586	0.0201861
1.07384	7	2951	2949.11	0.0348213	-0.00284428
1.07641	10	2967	2936.83	0.553898	0.00386414
1.07898	4	2882	2924.73	-0.795913	-0.04142
1.08155	6	2862	2912.6	-0.945778	0.0403957
1.08412	7	2907	2900.41	0.122137	0.0290028
1.08669	4	3003	2888.41	2.09107	-0.0300855
1.08926	10	2876	2876.43	-0.00795314	-0.0146689
1.09183	4	2869	2864.62	0.0816977	-0.0233452
1.09439	15	2788	2852.9	-1.2292	-0.0447804
1.09696	3	2887	2841.43	0.848195	-0.0100936
1.09953	3	2886	2829.96	1.04316	-0.0310189
1.1021	8	2744	2818.17	-1.41592	-0.0461011
1.10467	4	2746	2806.62	-1.15687	-0.00606413
1.10724	6	2765	2795.19	-0.574113	-0.0257256
1.10981	9	2733	2783.77	-0.971223	-0.0223696
1.11238	4	2824	2772.6	0.967313	0.0173482
1.11495	6	2754	2761.42	-0.141348	0.0214517
1.11752	5	2750	2750.21	-0.0040038	-0.0319725
1.12008	5	2691	2739.1	-0.927304	0.0124643
1.12265	4	2726	2728.04	-0.0390121	0.00211402
1.12522	6	2795	2717.01	1.47519	0.025687
1.12779	3	2754	2706.09	0.91298	-0.000652723
1.13036	5	2778	2695.2	1.57091	0.0206623
1.13293	13	2644	2684.37	-0.785094	0.0153949
1.1355	6	2688	2673.94	0.271156	0.00236715
1.13807	7	2672	2663.6	0.162539	-0.0199445
1.14064	5	2709	2653.11	1.0739	-0.0113679
1.14321	4	2605	2642.63	-0.737236	0.0233905
1.14577	4	2652	2632.11	0.386159	0.0259631
1.14834	8	2592	2621.64	-0.582163	-0.0255154
1.15091	3	2636	2611.37	0.479784	0.00878945
1.15348	4	2646	2601.12	0.872473	0.0159212
1.15605	2	2560	2590.8	-0.608812	0.0100261
1.15862	5	2586	2580.52	0.107781	0.00620531
1.16119	3	2558	2570.34	-0.243997	0.00161849
1.16376	5	2649	2560.26	1.7241	0.00643913
1.16633	6	2624	2550.26	1.4396	-0.0351182
1.1689	5	2570	2540.41	0.583653	-0.0199967
1.17146	6	2488	2530.63	-0.854563	0.00195392
1.17403	4	2559	2520.89	0.753292	-0.00523276
1.1766	3	2491	2511.18	-0.404288	-0.0131974
1.17917	1	2513	2501.41	0.231104	0.00290268
1.18174	5	2484	2491.61	-0.15277	0.00699334
1.18431	6	2521	2481.95	0.777678	0.00809242
1.18688	4	2510	2472.52	0.748081	-0.014057
1.18945	4	2434	2463.11	-0.590048	-0.00583797
1.19202	7	2449	2453.69	-0.0947458	-0.0286817
1.19459	2	2471	2444.42	0.534746	0.000873686
1.19715	1	2494	2435.12	1.17893	-0.0142436
1.19972	5	2424	2425.69	-0.0343048	0.0440481
1.20229	2	2442	2416.41	0.51777	-0.0167147
1.20486	6	2407	2407.23	-0.0047772	0.011432
1.20743	7	2430	2398.15	0.646023	0.0648474
1.21	6	2413	2389.29	0.482632	0.0463706
1.21257	4	2406	2380.47	0.52042	0.0386894
1.21514	2	2364	2371.59	-0.156097	0.0221789
1.21771	3	2351	2362.62	-0.239578	-0.038492
1.22028	4	2346	2353.67	-0.158278	-0.0145785
1.22284	1	2419	2344.84	1.50789	0.0034377
1.22541	3	2310	2336	-0.540876	-0.0289958
1.22798	4	2415	2327.18	1.78703	-0.0102346
1.23055	5	2340	2318.52	0.443968	-0.0110489
1.23312	2	2242	2309.98	-1.43579	-0.020959
1.23569	4	2348	2301.42	0.961212	-0.00989425
1.23826	3	2316	2292.88	0.480455	0.000670293
1.24083	3	2241	2284.41	-0.917064	-0.00355392
1.2434	8	2309	2275.97	0.68734	-0.0159043
1.24597	7	2224	2267.75	-0.927743	-0.0173974
1.24853	7	2276	2259.71	0.341539	-0.00137995
1.2511	8	2336	2251.66	1.74492	0.00511483
1.25367	5	2254	2243.68	0.217286	0.00309322
1.25624	3	2261	2235.66	0.532843	-0.0168005
1.25881	6	2235	2227.51	0.158349	-0.0301427
1.26138	5	2183	2219.44	-0.780015	-0.0181381
1.26395	4	2190	2211.49	-0.459119	-0.0355899
1.26652	3	2202	2203.5	-0.0320228	0.0493558
1.26909	3	2121	2195.49	-1.61754	0.0367195
1.27166	3	2212	2187.5	0.520902	0.0202405
1.27422	4	2154	2179.56	-0.550688	-0.0466339
1.27679	5	2103	2171.7	-1.49811	0.0143899
1.27936	6	2144	2163.96	-0.431091	-0.0111729
1.28193	2	2050	2156.33	-2.34835	0.00966305
1.2845	5	2036	2148.63	-2.49607	0.0063538
1.28707	5	2089	2140.94	-1.13643	-0.0983324
1.28964	2	2185	2133.39	1.10405	-0.0351396
1.29221	1	2143	2125.78	0.372003	0.0198841
1.29478	5	2099	2118.08	-0.416423	0.0146129
1.29735	3	2136	2110.53	0.55115	-0.000204106
1.29991	3	2029	2103.09	-1.64476	0.00260837
1.30248	3	2104	2095.62	0.182616	0.0013333
1.30505	3	2054	2088.2	-0.754599	0.0179401
1.30762	4	2066	2080.82	-0.326024	0.00446527
1.31019	5	2141	2073.52	1.45845	-0.0268739
1.31276	2	2158	2066.32	1.97361	0.02395
1.31533	1	1994	2059.08	-1.45748	0.00808281
1.3179	4	2053	2051.75	0.0274853	-0.0299128
1.32047	3	2099	2044.54	1.18874	0.00950549
1.32304	2	2044	2037.43	0.145343	0.0231358
1.3256	2	2080	2030.29	1.08993	0.018427
1.32817	1	2059	2023.16	0.789889	-0.0350406
1.33074	3	1986	2016.03	-0.67392	-0.0176339
1.33331	1	1977	2008.98	-0.719341	-0.053158
1.33588	4	2040	2001.98	0.841821	0.00958087
1.33845	3	1963	1995.05	-0.723359	0.0371165
1.34102	2	2002	1988.22	0.307974	0.00728437
1.34359	4	1933	1981.36	-1.09998	0.0216332
1.34616	2	1859	1974.57	-2.68045	-0.00270678
1.34873	2	1933	1967.81	-0.791771	0.0295005
1.35129	6	1939	1961.03	-0.500195	0.00112514
1.35386	4	1992	1954.41	0.842177	0.023869
1.35643	3	2003	1947.89	1.23129	-0.00942086
1.359	3	1862	1941.3	-1.8378	-0.0110456
1.36157	4	1855	1934.71	-1.85067	-0.00277326
1.36414	3	1889	1928.18	-0.901463	0.0125856
1.36671	4	1950	1921.69	0.641204	0.0242057
1.36928	5	1934	1915.23	0.426903	0.0405984
1.37185	3	1910	1908.86	0.0260042	-0.0843323
1.37442	2	1918	1902.49	0.354078	0.0151152
1.37698	2	1840	1896.05	-1.30669	-0.0174645
1.37955	6	1843	1889.61	-1.08581	-0.0251018
1.38212	6	1879	1883.35	-0.100425	0.0235824
1.38469	2	1886	1877.25	0.201423	0.0269467
1.38726	3	1911	1871.04	0.914113	-0.0709372
1.38983	4	1897	1864.75	0.740341	0.03183
1.3924	2	1876	1858.57	0.402496	-0.0182904
1.39497	4	1808	1852.38	-1.04371	0.0635882
1.39754	5	1891	1846.23	1.02956	0.0343695
1.40011	0	1850	1840.2	0.227741	-0.0396074
1.40267	2	1754	1834.07	-1.91189	0.0597393
1.40524	5	1760	1827.88	-1.61796	0.0802578
1.40781	2	1765	1821.88	-1.35402	-0.01444
1.41038	4	1848	1815.93	0.746128	-0.0706615
1.41295	4	1891	1809.96	1.8635	-0.0324406
1.41552	1	1838	1804.09	0.790879	0.0359728
1.41809	4	1799	1798.15	0.0200167	0.0140892
1.42066	3	1849	1792.24	1.31998	-0.00879466
1.42323	1	1776	1786.42	-0.247332	0.0139034
1.4258	4	1705	1780.54	-1.82936	-0.00794692
1.42836	1	1762	1774.72	-0.302915	0.0238626
1.43093	5	1770	1768.92	0.0255536	0.00969215
1.4335	4	1754	1763.2	-0.219769	0.0224522
1.43607	2	1747	1757.61	-0.25374	0.00244567
1.43864	2	1632	1751.93	-2.96871	-0.000496084
1.44121	3	1834	1746.21	2.04989	-0.0227644
1.44378	1	1776	1740.56	0.841016	0.0464841
1.44635	1	1700	1734.9	-0.846355	0.0223214
1.44892	2	1697	1729.2	-0.781659	-0.0329533
1.45149	7	1764	1723.58	0.96242	-0.00445185
1.45405	3	1716	1718.19	-0.0528922	0.00231435
1.45662	3	1726	1712.85	0.316409	-0.00677133
1.45919	0	1660	1707.4	-1.16339	0.0519549
1.46176	4	1690	1701.87	-0.288648	-0.0833544
1.46433	2	1628	1696.4	-1.6952	-0.0337923
1.4669	0	1718	1691.02	0.650882	0.0625697
1.46947	3	1640	1685.54	-1.12456	0.0237177
1.47204	0	1716	1680.12	0.866087	-0.00479931
1.47461	2	1682	1674.73	0.177199	0.0533128
1.47718	5	1698	1669.35	0.695328	0.0201997
1.47974	5	1662	1664.16	-0.0530409	-0.0123596
1.48231	2	1656	1659.1	-0.0761177	-0.0106754
1.48488	2	1693	1653.95	0.949177	-0.0128828
1.48745	2	1625	1648.71	-0.588175	0.004825
1.49002	2	1646	1643.5	0.0616596	-0.030575
1.49259	5	1641	1638.32	0.0661892	-0.00717621
1.49516	2	1604	1633.27	-0.730746	0.0124929
1.49773	2	1678	1628.23	1.21493	0.0110327
1.5003	2	1666	1623.12	1.05056	-0.00198968
1.50287	0	1566	1618.03	-1.3147	-0.0441315
1.50543	0	1644	1612.89	0.767259	-0.0109334
1.508	4	1614	1607.72	0.156258	0.00827267
1.51057	2	1606	1602.72	0.0817987	-0.00913755
1.51314	1	1619	1597.81	0.526594	0.0143849
1.51571	3	1596	1592.83	0.0794634	-0.00619472
1.51828	3	1541	1587.9	-1.19466	0.0863531
1.52085	2	1598	1583.06	0.373781	0.00228567
1.52342	4	1493	1578.21	-2.20523	0.0266939
1.52599	1	1544	1573.41	-0.748497	0.0290337
1.52856	0	1523	1568.59	-1.16831	0.0442758
1.53112	3	1632	1563.67	1.69147	0.0383692
1.53369	2	1619	1558.84	1.49523	0.052644
1.53626	1	1535	1554.1	-0.487408	-0.0162723
1.53883	3	1506	1549.31	-1.11613	-0.0084942
1.5414	1	1519	1544.59	-0.6565	-0.0133786
1.54397	1	1570	1539.88	0.760188	-0.0142905
1.54654	3	1455	1535.13	-2.1007	-0.0370508
1.54911	2	1552	1530.47	0.546446	0.0286248
1.55168	7	1558	1525.88	0.813832	0.0486112
1.55425	3	1538	1521.44	0.422345	0.0041496
1.55681	1	1554	1517.03	0.937724	0.0195879
1.55938	1	1549	1512.44	0.928908	0.0552172
1.56195	2	1474	1507.8	-0.8803	0.0259446
1.56452	3	1547	1503.21	1.11322	-0.013017
1.56709	3	1468	1498.73	-0.801957	0.000798914
1.56966	4	1493	1494.3	-0.0335162	0.0377057
1.57223	1	1505	1489.91	0.388911	0.00500394
1.5748	3	1541	1485.48	1.41439	-0.0176632
1.57737	4	1483	1481.03	0.0511076	-0.00294423
1.57994	4	1487	1476.71	0.266916	-0.0310689
1.5825	2	1459	1472.43	-0.351662	0.00520395
1.58507	4	1472	1468.11	0.101518	-0.00667025
1.58764	1	1436	1463.79	-0.733419	-0.0034222
1.59021	0	1417	1459.46	-1.12792	-0.0136307
1.59278	1	1420	1455.01	-0.929102	0.0527492
1.59535	1	1506	1450.59	1.42784	0.00177574
1.59792	1	1486	1446.23	1.03171	0.00413008
1.60049	4	1447	1441.9	0.134103	0.00303622
1.60306	4	1405	1437.7	-0.872299	0.0463613
1.60563	0	1515	1433.61	2.09111	0.0124512
1.60819	2	1401	1429.4	-0.758654	0.00565208
1.61076	2	1432	1425.14	0.181378	0.00278828
1.61333	4	1432	1420.97	0.291587	0.014776
1.6159	1	1363	1416.88	-1.45948	0.00351769
1.61847	2	1415	1412.78	0.0590516	-0.0244224
1.62104	1	1440	1408.62	0.826807	0.0350609
1.62361	1	1289	1404.49	-3.21668	0.00879297
1.62618	0	1361	1400.34	-1.06626	0.0147376
1.62875	3	1389	1396.18	-0.192545	-0.00803989
1.63132	4	1389	1392.11	-0.0834856	-0.0261965
1.63388	3	1418	1388.2	0.791349	0.0199102
1.63645	1	1394	1384.3	0.259786	-0.00510906
1.63902	1	1373	1380.31	-0.197222	-0.029677
1.64159	2	1386	1376.26	0.261512	0.0303796
1.64416	3	1350	1372.28	-0.606279	-0.00446612
1.64673	3	1343	1368.38	-0.692467	0.0278091
1.6493	2	1406	1364.53	1.10606	-0.0332939
1.65187	2	1371	1360.66	0.279386	-0.0238836
1.65444	1	1313	1356.76	-1.20774	-0.00488281
1.65701	2	1366	1352.85	0.355704	0.00397357
1.65957	3	1358	1348.97	0.245164	0.0393332
1.66214	3	1419	1345.16	1.96008	0.0142833
1.66471	3	1317	1341.41	-0.672723	0.00302665
1.66728	2	1306	1337.67	-0.876471	0.0399658
1.66985	1	1310	1333.91	-0.660653	0.0230422
1.67242	0	1294	1330.09	-1.00337	-0.0251198
1.67499	4	1328	1326.23	0.0485779	0.0175389
1.67756	3	1260	1322.49	-1.76051	-0.00873836
1.68013	5	1304	1318.87	-0.411905	-0.00663537
1.6827	2	1248	1315.3	-1.90513	0.0807962
1.68526	1	1317	1311.7	0.146072	0.0379447
1.68783	1	1265	1307.97	-1.20818	-0.0491257
1.6904	0	1345	1304.22	1.11187	-0.0177935
1.69297	3	1264	1300.47	-1.02566	0.0256097
1.69554	1	1299	1296.8	0.0611001	-0.00756152
1.69811	2	1274	1293.18	-0.537401	-0.0157285
1.70068	2	1306	1289.55	0.455167	-0.0274761
1.70325	0	1270	1285.97	-0.448005	-0.034666
1.70582	1	1339	1282.33	1.54874	0.0650978
1.70839	4	1249	1278.68	-0.839818	0.0164487
1.71095	3	1325	1275.19	1.36846	-0.00975431
1.71352	2	1310	1271.77	1.05616	0.0456302
1.71609	3	1230	1268.3	-1.09215	0.002403
1.71866	4	1230	1264.85	-0.993552	0.045388
1.72123	4	1187	1261.47	-2.16142	0.00340939
1.7238	0	1269	1258.13	0.305205	-0.00420513
1.72637	1	1258	1254.66	0.0942193	0.0365936
1.72894	2	1207	1251.1	-1.26948	-0.0243508
1.73151	3	1301	1247.64	1.47944	-0.0527585
1.73408	2	1303	1244.26	1.62734	0.0155261
1.73664	1	1217	1240.89	-0.684812	-0.0275537
1.73921	0	1269	1237.47	0.885229	0.0524408
1.74178	4	1272	1233.99	1.06567	0.0388066
1.74435	1	1222	1230.64	-0.247171	0.000266328
1.74692	2	1200	1227.33	-0.789071	-0.0446435
1.74949	3	1212	1223.98	-0.34407	0.0102258
1.75206	1	1186	1220.7	-1.00759	0.0499608
1.75463	1	1301	1217.4	2.3178	-0.0326927
1.7572	0	1205	1214.04	-0.260478	-0.0295786
1.75977	3	1216	1210.67	0.152854	0.014565
1.76233	1	1172	1207.38	-1.03359	-0.0604207
1.7649	5	1179	1204.15	-0.732491	-0.0210095
1.76747	3	1236	1201	0.995485	0.0204756
1.77004	0	1162	1197.92	-1.05375	-0.0013669
1.77261	0	1191	1194.67	-0.106483	-0.0185077
1.77518	2	1197	1191.34	0.163539	0.00231327
1.77775	0	1178	1188.09	-0.294086	-0.0139595
1.78032	4	1118	1184.87	-1.99983	-0.00109948
1.78289	1	1161	1181.73	-0.608284	0.0279945
1.78546	1	1150	1178.63	-0.844145	0.0431554
1.78802	0	1209	1175.44	0.965274	0.0652628
1.79059	5	1206	1172.23	0.972404	0.0579832
1.79316	2	1218	1169.18	1.3989	0.0231874
1.79573	1	1193	1166.2	0.775953	0.0472862
1.7983	4	1139	1163.1	-0.714006	-0.0468456
1.80087	2	1172	1160.07	0.348427	-0.0048938
1.80344	1	1053	1157.09	-3.2076	0.0498872
1.80601	0	1090	1154.01	-1.93875	-0.0179801
1.80858	1	1170	1150.87	0.559164	-0.0537948
1.81115	1	1113	1147.76	-1.04183	0.0290052
1.81371	3	1182	1144.69	1.08508	-0.0132336
1.81628	2	1165	1141.72	0.682139	0.012383
1.81885	1	1102	1138.78	-1.10801	0.00332568
1.82142	1	1145	1135.79	0.272233	-0.0234802
1.82399	2	1092	1132.77	-1.23383	-0.00858692
1.82656	2	1098	1129.81	-0.959842	-0.018729
1.82913	1	1145	1126.88	0.535394	-0.030599
1.8317	2	1140	1123.94	0.475672	-0.0564794
1.83427	0	1129	1121.01	0.237935	-0.0519041
1.83684	0	1169	1118.05	1.49028	0.0331493
1.8394	3	1124	1115.04	0.267282	-0.0117509
1.84197	5	1151	1112.15	1.14499	-0.00569812
1.84454	2	1118	1109.45	0.255732	0.0186652
1.84711	4	1123	1106.71	0.485965	0.00847596
1.84968	1	1168	1103.95	1.87417	0.00254246
1.85225	2	1149	1101.15	1.41165	-0.0261641
1.85482	0	1055	1098.29	-1.33283	0.0251784
1.85739	3	1117	1095.41	0.645938	-0.0260544
1.85996	3	1143	1092.59	1.49119	0.00519493
1.86253	4	1018	1089.87	-2.25266	-0.01698
1.86509	0	1024	1087.2	-1.97503	-0.0116767
1.86766	4	1094	1084.43	0.28925	0.0495215
1.87023	1	1054	1081.68	-0.852456	0.0502163
1.8728	2	1074	1078.96	-0.15127	0.0827864
1.87537	0	1028	1076.18	-1.50281	0.0188316
1.87794	3	999	1073.39	-2.35353	0.0204856
1.88051	2	1039	1070.64	-0.981697	0.0128161
1.88308	3	1023	1067.98	-1.40626	0.0234414
1.88565	1	1051	1065.32	-0.441807	0.00666987
1.88822	1	1112	1062.64	1.48026	0.0272353
1.89078	1	1015	1059.9	-1.40924	-0.0509661
1.89335	2	1036	1057.17	-0.657687	-0.0283244
1.89592	3	1101	1054.49	1.40165	0.0288351
1.89849	1	1023	1051.89	-0.903311	-0.0362137
1.90106	3	1013	1049.27	-1.13951	-0.0366027
1.90363	1	1024	1046.65	-0.707897	0.0271791
1.9062	2	1046	1044.04	0.0604729	-0.0276806
1.90877	1	1029	1041.41	-0.386958	0.0055121
1.91134	3	1078	1038.79	1.19415	-0.0314253
1.91391	0	1041	1036.22	0.148265	-0.0153159
1.91647	3	1041	1033.62	0.228859	0.0162448
1.91904	0	1023	1031.03	-0.250969	-0.0326024
1.92161	0	1044	1028.44	0.48147	0.00587172
1.92418	1	1084	1025.77	1.76851	0.0266248
1.92675	2	1001	1023.15	-0.700174	0.0464104
1.92932	3	1040	1020.62	0.601051	0.00722501
1.93189	1	1029	1018.16	0.337995	-0.0531646
1.93446	1	1007	1015.67	-0.273199	-0.0311254
1.93703	1	978	1013.12	-1.12305	-0.00844082
1.9396	1	1001	1010.58	-0.302857	0.00405757
1.94216	3	1084	1008.06	2.30659	0.0357953
1.94473	2	1013	1005.61	0.232094	0.0398699
1.9473	2	964	1003.21	-1.26283	0.0654159
1.94987	1	1065	1000.78	1.96796	0.00448707
1.95244	2	948	998.317	-1.63422	0.00204468
1.95501	3	949	995.869	-1.52144	0.0188945
1.95758	2	1018	993.497	0.767958	0.0142831
1.96015	2	969	991.132	-0.710981	-0.00330099
1.96272	1	973	988.738	-0.50453	-0.0309283
1.96529	3	984	986.318	-0.0739047	0.0478587
1.96785	1	978	983.942	-0.190001	-0.0465185
1.97042	3	1019	981.574	1.17243	0.0123609
1.97299	2	990	979.217	0.342713	-0.0184274
1.97556	1	1028	976.897	1.59386	0.00504574
1.97813	0	974	974.516	-0.0165256	0.00764953
1.9807	2	1011	972.077	1.22413	0.00316194
1.98327	4	975	969.69	0.170042	0.0397026
1.98584	0	948	967.447	-0.631602	-0.0171515
1.98841	3	913	965.142	-1.72566	-0.0299266
1.99098	2	973	962.814	0.326557	0.0143923
1.99354	3	968	960.559	0.239176	-0.0739216
1.99611	1	979	958.311	0.661226	-0.0343622
1.99868	1	930	956.032	-0.853618	-0.00997288
2.00125	4	976	953.698	0.713868	0.00486996
2.00382	1	924	951.474	-0.903828	0.0257028
2.00639	0	983	949.253	1.07638	0.0433452
2.00896	1	932	946.905	-0.48822	-0.00116745
2.01153	3	925	944.571	-0.643476	-0.0281287
2.0141	3	972	942.353	0.950925	-0.0492892
2.01667	1	999	940.21	1.86004	-0.0120857
2.01923	1	969	938.002	0.995812	-0.00224419
2.0218	3	951	935.735	0.49501	0.0313294
2.02437	1	928	933.544	-0.181977	0.0397182
2.02694	0	967	931.357	1.1462	0.0234289
2.02951	0	911	929.077	-0.598923	0.0329865
2.03208	3	934	926.778	0.236315	-0.017358
2.03465	1	893	924.594	-1.05726	0.00674649
2.03722	3	851	922.455	-2.44944	0.0849103
2.03979	0	886	920.322	-1.15306	-0.0447697
2.04236	1	907	918.157	-0.370451	-0.0553714
2.04492	1	969	915.935	1.70471	-0.0232099
2.04749	2	871	913.756	-1.44874	0.00935958
2.05006	3	981	911.626	2.21495	0.0047067
2.05263	1	955	909.569	1.47013	0.0428543
2.0552	2	975	907.482	2.16231	-0.0103591
2.05777	1	898	905.367	-0.245828	0.016951
2.06034	2	884	903.257	-0.647696	0.0734451
2.06291	3	898	901.16	-0.105437	0.0408792
2.06548	5	937	899.14	1.23682	0.0501001
2.06805	2	923	897.225	0.848381	0.0212014
2.07061	2	890	895.273	-0.176756	0.00183091
2.07318	2	865	893.221	-0.959549	0.0409266
2.07575	1	942	891.171	1.65609	-0.000254177
2.07832	0	862	889.093	-0.922794	-0.0387014
2.08089	1	917	886.958	0.992088	-0.0221682
2.08346	1	881	884.835	-0.12922	-0.0113823
2.08603	2	864	882.761	-0.638262	-0.0615588
2.0886	2	867	880.733	-0.466407	-0.0436981
2.09117	1	885	878.746	0.210231	0.0377816
2.09374	3	882	876.733	0.177348	-0.00771691
2.0963	1	859	874.76	-0.537729	0.0133284
2.09887	1	877	872.79	0.142164	0.0385799
2.10144	4	874	870.764	0.109466	0.00627981
2.10401	1	891	868.845	0.742223	0.024634
2.10658	2	817	866.929	-1.7468	0.0258222
2.10915	1	893	864.951	0.938608	0.015416
2.11172	1	905	862.977	1.39689	0.0251428
2.11429	1	856	860.978	-0.17015	-0.042299
2.11686	2	862	858.989	0.10254	-0.0571095
2.11943	1	903	857.044	1.52932	0.0401532
2.12199	3	818	855.108	-1.29745	0.00540698
2.12456	3	873	853.216	0.669589	-0.0272619
2.12713	4	878	851.397	0.897807	0.0233847
2.1297	2	831	849.613	-0.645692	0.0201212
2.13227	1	884	847.792	1.21782	-0.020967
2.13484	2	816	845.871	-1.04571	0.0502996
2.13741	1	795	843.956	-1.73631	-0.0664654
2.13998	1	822	842.049	-0.699281	0.0204422
2.14255	2	840	840.119	-0.00409179	0.00373262
2.14512	3	892	838.234	1.80023	-0.0102106
2.14768	4	854	836.427	0.601321	0.0275633
2.15025	1	821	834.69	-0.477799	-0.0188704
2.15282	3	827	832.886	-0.204691	-0.0231421
2.15539	5	848	831.057	0.58181	0.0475278
2.15796	1	837	829.363	0.26397	0.00665735
2.16053	4	828	827.603	0.0137851	-0.00651072
2.1631	3	826	825.815	0.00643052	0.032552
2.16567	3	794	824.095	-1.06803	0.0272283
2.16824	0	833	822.342	0.369283	-0.0436
2.17081	1	818	820.488	-0.0869986	-0.0246747
2.17337	4	804	818.582	-0.51426	-0.0530546
2.17594	3	776	816.823	-1.46547	-0.0470604
2.17851	1	791	815.136	-0.85819	-0.0142193
2.18108	3	809	813.353	-0.153046	0.0292138
2.18365	2	897	811.575	2.85225	-0.0276248
2.18622	4	814	809.838	0.145865	-0.0325316
2.18879	2	810	808.142	0.0652825	-0.0242066
2.19136	2	873	806.446	2.25252	-0.0203923
2.19393	1	828	804.686	0.810231	-0.0379821
2.1965	0	825	802.894	0.769637	-0.00377891
2.19906	1	764	801.044	-1.34022	0.0800315
2.20163	2	854	799.209	1.8749	-0.0318469
2.2042	3	807	797.456	0.335952	0.0529662
2.20677	3	792	795.782	-0.134372	0.04121
2.20934	2	783	794.144	-0.398243	-0.0424173
2.21191	1	781	792.471	-0.410482	-0.0124338
2.21448	3	850	790.736	2.03272	0.019996
2.21705	1	823	789.041	1.18375	0
2.21962	1	769	787.348	-0.661653	0
2.22219	3	792	785.599	0.227454	0
2.22475	0	752	783.922	-1.16408	0
2.22732	1	784	782.216	0.0637076	0
2.22989	0	790	780.451	0.339732	0
2.23246	1	768	778.694	-0.385894	0
2.23503	4	766	776.955	-0.395812	0
2.2376	1	820	775.359	1.55894	0
2.24017	0	791	773.762	0.612921	0
2.24274	1	774	772.034	0.07066	0
2.24531	0	793	770.312	0.805687	0
2.24788	4	739	768.603	-1.08897	0
2.25044	2	732	767.008	-1.29394	0
2.25301	0	783	765.479	0.626154	0
2.25558	2	773	763.818	0.330245	0
2.25815	0	751	762.161	-0.407253	0
2.26072	3	717	760.511	-1.62495	0
2.26329	3	770	758.908	0.399723	0
2.26586	1	820	757.407	2.18583	0
2.26843	3	763	755.843	0.259116	0
2.271	0	753	754.278	-0.046569	0
2.27357	3	747	752.682	-0.207909	0
2.27613	2	706	751.096	-1.69723	0
2.2787	2	742	749.58	-0.278282	0
2.28127	1	714	748.035	-1.27371	0
2.28384	1	719	746.457	-1.02396	0
2.28641	1	731	744.851	-0.512291	0
2.28898	1	741	743.252	-0.0827388	0
2.29155	2	698	741.663	-1.65268	0
2.29412	3	731	740.119	-0.337263	0
2.29669	2	786	738.647	1.68904	0
2.29926	0	747	737.174	0.359532	0
2.30182	0	710	735.599	-0.960706	0
2.30439	0	789	733.962	1.9594	0
2.30696	0	740	732.335	0.281761	0
2.30953	0	731	730.72	0.0103505	0
2.3121	2	743	729.119	0.509253	0
2.31467	3	713	727.599	-0.546721	0
2.31724	3	727	726.187	0.0301656	0
2.31981	1	718	724.807	-0.25404	0
2.32238	4	670	723.36	-2.06148	0
2.32495	2	722	721.948	0.00193304	0
2.32751	1	688	720.565	-1.24154	0
2.33008	1	667	719.082	-2.01663	0
2.33265	2	714	717.569	-0.13357	0
2.33522	4	738	716.101	0.806124	0
2.33779	0	768	714.736	1.92199	0
2.34036	2	715	713.304	0.0634125	0
2.34293	0	686	711.809	-0.985379	0
2.3455	1	732	710.316	0.801476	0
2.34807	1	695	708.8	-0.52347	0
2.35064	1	719	707.326	0.435374	0
2.3532	0	715	705.859	0.341872	0
2.35577	0	705	704.363	0.0239917	0
2.35834	1	681	702.843	-0.837029	0
2.36091	2	696	701.368	-0.203482	0
2.36348	2	691	699.97	-0.341236	0
2.36605	1	653	698.609	-1.7848	0
2.36862	2	698	697.216	0.0296863	0
2.37119	1	739	695.825	1.58822	0
2.37376	0	703	694.434	0.323072	0
2.37633	0	672	692.979	-0.809292	0
2.37889	0	730	691.497	1.42507	0
2.38146	0	682	690.023	-0.307222	0
2.38403	2	667	688.562	-0.834877	0
2.3866	1	703	687.178	0.596753	0
2.38917	2	717	685.832	1.16398	0
2.39174	2	672	684.492	-0.481892	0
2.39431	1	703	683.185	0.747342	0
2.39688	2	679	681.846	-0.109208	0
2.39945	2	659	680.51	-0.837899	0
2.40202	0	690	679.207	0.410895	0
2.40458	5	668	677.844	-0.380861	0
2.40715	1	662	676.586	-0.566903	0
2.40972	3	667	675.36	-0.323688	0
2.41229	1	687	674.068	0.493405	0
2.41486	1	676	672.771	0.124204	0
2.41743	1	653	671.411	-0.720486	0
2.42	0	650	670.055	-0.78661	0
2.42257	4	697	668.676	1.07284	0
2.42514	1	644	667.408	-0.922388	0
2.42771	3	668	666.175	0.070626	0
2.43027	1	702	664.911	1.39984	0
2.43284	1	654	663.644	-0.377095	0
2.43541	1	677	662.313	0.564458	0
2.43798	4	686	660.991	0.95484	0
2.44055	1	728	659.776	2.52854	0
2.44312	2	647	658.561	-0.454504	0
2.44569	0	614	657.279	-1.7466	0
2.44826	1	658	655.964	0.0793862	0
2.45083	0	664	654.622	0.363944	0
2.4534	2	722	653.288	2.55718	0
2.45596	1	657	651.999	0.195104	0
2.45853	0	635	650.746	-0.624865	0
2.4611	0	627	649.43	-0.89577	0
2.46367	1	663	648.087	0.579169	0
2.46624	2	637	646.788	-0.38783	0
2.46881	1	650	645.564	0.173996	0
2.47138	3	649	644.345	0.182719	0
2.47395	1	642	643.162	-0.04586	0
2.47652	5	620	641.982	-0.882811	0
2.47909	2	677	640.871	1.38854	0
2.48165	2	651	639.787	0.439482	0
2.48422	2	610	638.6	-1.15799	0
2.48679	2	629	637.412	-0.335393	0
2.48936	2	626	636.226	-0.408723	0
2.49193	0	648	635.041	0.50907	0
2.4945	1	664	633.791	1.17234	0
2.49707	2	624	632.516	-0.340917	0
2.49964	2	653	631.317	0.84853	0
2.50221	1	691	630.156	2.31461	0
2.50478	4	698	628.968	2.6129	0
2.50734	0	650	627.848	0.868855	0
2.50991	0	593	626.691	-1.38351	0
2.51248	1	615	625.404	-0.41951	0
2.51505	0	641	624.155	0.665332	0
2.51762	0	609	622.915	-0.563858	0
2.52019	1	615	621.651	-0.268192	0
2.52276	0	613	620.428	-0.300026	0
2.52533	0	590	619.212	-1.20262	0
2.5279	2	586	617.971	-1.32071	0
2.53047	1	611	616.805	-0.23484	0
2.53303	0	630	615.674	0.570751	0
2.5356	0	601	614.478	-0.549785	0
2.53817	2	590	613.255	-0.957373	0
2.54074	3	641	612.108	1.14116	0
2.54331	0	625	611.064	0.557446	0
2.54588	3	599	609.953	-0.447513	0
2.54845	2	569	608.844	-1.67035	0
2.55102	2	614	607.801	0.25017	0
2.55359	1	588	606.724	-0.772175	0
2.55616	3	619	605.614	0.538018	0
2.55872	1	649	604.54	1.74521	0
2.56129	2	594	603.465	-0.388365	0
2.56386	2	607	602.361	0.188288	0
2.56643	1	613	601.29	0.472946	0
2.569	2	642	600.189	1.65014	0
2.57157	0	573	599.089	-1.0899	0
2.57414	3	628	597.961	1.19869	0
2.57671	2	597	596.874	0.00514589	0
2.57928	0	602	595.853	0.250532	0
2.58185	4	589	594.737	-0.236386	0
2.58441	2	605	593.693	0.459703	0
2.58698	1	603	592.713	0.418919	0
2.58955	1	585	591.633	-0.274228	0
2.59212	2	627	590.521	1.45685	0
2.59469	1	599	589.447	0.390332	0
2.59726	0	620	588.375	1.27009	0
2.59983	0	565	587.239	-0.93562	0
2.6024	1	576	586.077	-0.419891	0
2.60497	1	598	584.959	0.533304	0
2.60754	2	574	583.882	-0.412473	0
2.6101	2	582	582.846	-0.0350682	0
2.61267	0	558	581.843	-1.00935	0
2.61524	1	566	580.772	-0.620917	0
2.61781	1	592	579.672	0.50668	0
2.62038	0	607	578.608	1.15239	0
2.62295	3	639	577.519	2.43213	0
2.62552	3	527	576.507	-2.15655	0
2.62809	0	579	575.593	0.141607	0
2.63066	1	583	574.574	0.348953	0
2.63323	3	582	573.493	0.352627	0
2.63579	4	598	572.519	1.04198	0
2.63836	0	515	571.645	-2.49609	0
2.64093	1	566	570.664	-0.196035	0
2.6435	1	596	569.582	1.08211	0
2.64607	2	598	568.539	1.20475	0
2.64864	0	564	567.535	-0.148844	0
2.65121	1	548	566.5	-0.790265	0
2.65378	1	552	565.437	-0.571922	0
2.65635	0	631	564.411	2.65085	0
2.65892	1	550	563.358	-0.569601	0
2.66148	2	586	562.313	0.978486	0
2.66405	2	540	561.342	-0.91841	0
2.66662	2	565	560.407	0.193217	0
2.66919	1	557	559.471	-0.104721	0
2.67176	4	539	558.504	-0.840116	0
2.67433	2	548	557.607	-0.410377	0
2.6769	0	511	556.736	-2.02322	0
2.67947	1	561	555.728	0.22258	0
2.68204	1	559	554.69	0.182312	0
2.68461	1	506	553.69	-2.12009	0
2.68717	2	558	552.699	0.2244	0
2.68974	0	582	551.745	1.25412	0
2.69231	2	615	550.76	2.59041	0
2.69488	3	595	549.783	1.85371	0
2.69745	1	543	548.908	-0.253551	0
2.70002	3	536	548.001	-0.518376	0
2.70259	1	533	547.094	-0.610471	0
2.70516	2	573	546.184	1.12025	0
2.70773	2	568	545.244	0.954812	0
2.7103	0	568	544.336	0.992919	0
2.71286	1	581	543.362	1.56148	0
2.71543	0	514	542.358	-1.25084	0
2.718	0	516	541.359	-1.11636	0
2.72057	1	553	540.335	0.53857	0
2.72314	2	571	539.354	1.32433	0
2.72571	2	564	538.449	1.0759	0
2.72828	1	548	537.578	0.445206	0
2.73085	2	567	536.674	1.27358	0
2.73342	2	537	535.771	0.0530196	0
2.73599	1	546	534.902	0.474962	0
2.73855	1	565	533.998	1.30425	0
2.74112	1	512	533.063	-0.930842	0
2.74369	2	478	532.131	-2.4759	0
2.74626	1	513	531.237	-0.805205	0
2.74883	0	524	530.344	-0.277123	0
2.7514	0	516	529.384	-0.589194	0
2.75397	3	493	528.399	-1.59429	0
2.75654	1	564	527.523	1.53598	0
2.75911	0	534	526.679	0.316815	0
2.76168	3	498	525.739	-1.24302	0
2.76424	2	552	524.871	1.1547	0
2.76681	0	547	524.067	0.980541	0
2.76938	0	503	523.161	-0.898921	0
2.77195	1	533	522.19	0.468251	0
2.77452	1	522	521.259	0.0324446	0
2.77709	2	521	520.369	0.0276251	0
2.77966	0	531	519.516	0.498342	0
2.78223	1	548	518.63	1.25462	0
2.7848	2	558	517.716	1.70537	0
2.78737	0	525	516.87	0.354828	0
2.78993	2	476	515.993	-1.8331	0
2.7925	0	535	515.12	0.859509	0
2.79507	1	515	514.246	0.0332345	0
2.79764	2	500	513.346	-0.59683	0
2.80021	1	505	512.515	-0.334408	0
2.80278	0	532	511.684	0.880803	0
2.80535	0	527	510.786	0.706286	0
2.80792	1	524	509.859	0.617759	0
2.81049	2	517	508.974	0.353002	0
2.81306	0	455	508.159	-2.49213	0
2.81562	0	481	507.31	-1.19964	0
2.81819	0	475	506.396	-1.44056	0
2.82076	5	507	505.493	0.0669264	0
2.82333	0	458	504.763	-2.1851	0
2.8259	1	511	504.027	0.308483	0
2.82847	1	477	503.156	-1.1976	0
2.83104	2	495	502.319	-0.328948	0
2.83361	2	457	501.521	-2.08258	0
2.83618	0	512	500.754	0.496996	0
2.83875	4	507	499.924	0.314257	0
2.84131	1	486	499.163	-0.597095	0
2.84388	0	511	498.43	0.556083	0
2.84645	1	501	497.562	0.153576	0
2.84902	3	454	496.701	-2.00404	0
2.85159	0	531	495.943	1.52135	0
2.85416	3	506	495.154	0.48215	0
2.85673	2	511	494.37	0.735671	0
2.8593	1	484	493.649	-0.438593	0
2.86187	2	474	492.862	-0.866363	0
2.86444	2	495	492.076	0.131425	0
2.867	2	538	491.325	2.01231	0
2.86957	0	492	490.572	0.0643659	0
2.87214	2	509	489.753	0.85311	0
2.87471	1	480	488.938	-0.40796	0
2.87728	0	489	488.157	0.0381253	0
2.87985	2	495	487.315	0.345431	0
2.88242	0	492	486.51	0.247527	0
2.88499	1	485	485.707	-0.0321102	0
2.88756	2	501	484.879	0.720244	0
2.89013	1	455	484.12	-1.36519	0
2.89269	0	465	483.362	-0.851529	0
2.89526	0	457	482.537	-1.19457	0
2.89783	0	461	481.681	-0.963223	0
2.9004	0	453	480.831	-1.30763	0
2.90297	3	508	479.992	1.24263	0
2.90554	0	473	479.26	-0.287829	0
2.90811	2	463	478.527	-0.721623	0
2.91068	0	533	477.762	2.39261	0
2.91325	2	481	476.996	0.182553	0
2.91582	0	487	476.233	0.487885	0
2.91838	2	490	475.471	0.656352	0
2.92095	1	448	474.713	-1.26209	0
2.92352	3	467	473.991	-0.32352	0
2.92609	2	475	473.306	0.0777275	0
2.92866	1	517	472.649	1.95055	0
2.93123	2	457	471.924	-0.698094	0
2.9338	1	463	471.197	-0.380929	0
2.93637	2	459	470.471	-0.535401	0
2.93894	2	444	469.748	-1.22195	0
2.94151	1	474	469.058	0.226976	0
2.94407	2	467	468.336	-0.0618283	0
2.94664	1	489	467.615	0.967077	0
2.94921	1	437	466.893	-1.42998	0
2.95178	0	440	466.139	-1.24613	0
2.95435	1	463	465.354	-0.109403	0
2.95692	0	458	464.574	-0.307196	0
2.95949	0	434	463.798	-1.43035	0
2.96206	0	451	462.994	-0.564785	0
2.96463	0	473	462.196	0.496785	0
2.9672	1	529	461.405	2.93892	0
2.96976	0	471	460.653	0.476755	0
2.97233	3	490	459.908	1.3594	0
2.9749	0	477	459.234	0.813471	0
2.97747	2	487	458.557	1.28889	0
2.98004	2	477	457.85	0.876828	0
2.98261	2	463	457.208	0.269171	0
2.98518	2	495	456.567	1.72746	0
2.98775	2	452	455.922	-0.184492	0
2.99032	1	427	455.275	-1.36831	0
2.99289	1	403	454.591	-2.56993	0
2.99545	1	468	453.874	0.652965	0
2.99802	3	414	453.162	-1.92473	0
3.00059	3	463	452.524	0.486879	0
3.00316	2	505	451.951	2.36066	0
3.00573	0	392	451.338	-2.997	0
3.0083	1	464	450.619	0.621188	0
3.01087	1	455	449.87	0.240485	0
3.01344	0	441	449.158	-0.388482	0
3.01601	0	424	448.417	-1.18578	0
3.01858	1	443	447.648	-0.220842	0
3.02114	1	424	446.921	-1.11312	0
3.02371	1	459	446.232	0.595969	0
3.02628	4	418	445.551	-1.34755	0
3.02885	2	410	444.973	-1.72719	0
3.03142	2	458	444.423	0.634397	0
3.03399	1	424	443.802	-0.961651	0
3.03656	3	415	443.144	-1.38152	0
3.03913	2	477	442.522	1.57866	0
3.0417	0	442	441.928	0.0034112	0
3.04427	2	407	441.234	-1.69694	0
3.04683	1	424	440.543	-0.803417	0
3.0494	1	448	439.888	0.383279	0
3.05197	1	416	439.202	-1.13758	0
3.05454	2	451	438.521	0.587625	0
3.05711	2	446	437.878	0.384601	0
3.05968	0	442	437.267	0.225114	0
3.06225	2	460	436.59	1.09148	0
3.06482	0	440	435.915	0.19474	0
3.06739	0	456	435.239	0.972207	0
3.06996	4	429	434.507	-0.26588	0
3.07252	1	426	433.914	-0.383436	0
3.07509	0	442	433.35	0.411418	0
3.07766	0	396	432.651	-1.84178	0
3.08023	1	465	431.919	1.53408	0
3.0828	1	429	431.229	-0.107598	0
3.08537	2	399	430.578	-1.5809	0
3.08794	0	403	429.964	-1.34315	0
3.09051	2	456	429.316	1.24961	0
3.09308	1	420	428.671	-0.423098	0
3.09565	2	443	428.06	0.709805	0
3.09821	0	415	427.45	-0.611156	0
3.10078	2	426	426.806	-0.0390479	0
3.10335	1	459	426.165	1.5326	0
3.10592	0	440	425.556	0.688582	0
3.10849	1	461	424.883	1.68216	0
3.11106	2	399	424.214	-1.26228	0
3.11363	4	427	423.62	0.163554	0
3.1162	1	441	423.127	0.851079	0
3.11877	0	441	422.591	0.876596	0
3.12134	0	435	421.917	0.627288	0
3.1239	0	409	421.209	-0.603704	0
3.12647	1	469	420.509	2.23909	0
3.12904	2	407	419.853	-0.637098	0
3.13161	1	390	419.268	-1.48206	0
3.13418	0	397	418.683	-1.08821	0
3.13675	1	453	418.03	1.64305	0
3.13932	0	434	417.379	0.797857	0
3.14189	1	386	416.731	-1.56415	0
3.14446	0	431	416.087	0.718323	0
3.14703	1	414	415.446	-0.0710902	0
3.14959	1	435	414.811	0.967993	0
3.15216	1	422	414.211	0.379158	0
3.15473	1	388	413.613	-1.30032	0
3.1573	0	409	413.015	-0.198515	0
3.15987	1	427	412.383	0.707343	0
3.16244	1	393	411.756	-0.946108	0
3.16501	0	401	411.163	-0.5075	0
3.16758	1	399	410.538	-0.577634	0
3.17015	1	445	409.917	1.66309	0
3.17272	1	417	409.332	0.375517	0
3.17528	3	437	408.751	1.35133	0
3.17785	1	443	408.238	1.65161	0
3.18042	1	396	407.719	-0.588918	0
3.18299	1	399	407.132	-0.407112	0
3.18556	1	403	406.543	-0.176514	0
3.18813	0	377	405.956	-1.49128	0
3.1907	0	407	405.335	0.0825496	0
3.19327	1	386	404.685	-0.951037	0
3.19584	1	391	404.075	-0.661207	0
3.19841	2	419	403.503	0.757069	0
3.20097	0	429	402.966	1.25694	0
3.20354	0	385	402.392	-0.886363	0
3.20611	1	394	401.753	-0.390578	0
3.20868	0	388	401.15	-0.66758	0
3.21125	0	375	400.549	-1.31937	0
3.21382	1	396	399.92	-0.197008	0
3.21639	1	395	399.329	-0.217841	0
3.21896	1	379	398.775	-1.01578	0
3.22153	0	377	398.221	-1.09292	0
3.2241	0	411	397.631	0.659438	0
3.22666	2	424	397.013	1.31062	0
3.22923	0	384	396.464	-0.63605	0
3.2318	1	402	395.916	0.303461	0
3.23437	0	398	395.335	0.133589	0
3.23694	0	395	394.753	0.0124299	0
3.23951	0	426	394.141	1.5436	0
3.24208	1	384	393.533	-0.486453	0
3.24465	1	397	392.963	0.202588	0
3.24722	2	373	392.432	-1.00614	0
3.24979	2	357	391.935	-1.84898	0
3.25235	1	399	391.469	0.377013	0
3.25492	2	429	390.966	1.83628	0
3.25749	1	381	390.461	-0.484702	0
3.26006	2	404	389.954	0.698822	0
3.26263	1	415	389.447	1.25437	0
3.2652	1	445	388.937	2.65766	0
3.26777	0	404	388.392	0.776523	0
3.27034	1	358	387.815	-1.57576	0
3.27291	2	402	387.244	0.735978	0
3.27548	1	414	386.743	1.33962	0
3.27804	0	422	386.24	1.74075	0
3.28061	1	388	385.671	0.118238	0
3.28318	0	388	385.103	0.147075	0
3.28575	2	370	384.54	-0.755874	0
3.28832	4	382	384.019	-0.103308	0
3.29089	0	382	383.63	-0.0834233	0
3.29346	4	386	383.172	0.143954	0
3.29603	1	382	382.711	-0.0363669	0
3.2986	2	373	382.276	-0.480282	0
3.30117	1	361	381.773	-1.09334	0
3.30373	1	396	381.267	0.740363	0
3.3063	2	354	380.73	-1.42071	0
3.30887	0	369	380.228	-0.5845	0
3.31144	2	380	379.694	0.01571	0
3.31401	1	391	379.164	0.598585	0
3.31658	2	380	378.669	0.0682879	0
3.31915	2	387	378.178	0.448461	0
3.32172	1	362	377.718	-0.826133	0
3.32429	1	381	377.224	0.193469	0
3.32686	0	412	376.694	1.73941	0
3.32942	2	346	376.134	-1.62	0
3.33199	0	308	375.611	-3.85251	0
3.33456	1	370	375.09	-0.264618	0
3.33713	0	328	374.539	-2.56967	0
3.3397	1	361	373.99	-0.683661	0
3.34227	1	334	373.446	-2.15841	0
3.34484	2	368	372.941	-0.257557	0
3.34741	3	391	372.474	0.936899	0
3.34998	0	358	372.071	-0.74366	0
3.35255	1	351	371.595	-1.09926	0
3.35511	0	361	371.05	-0.52895	0
3.35768	1	383	370.506	0.638393	0
3.36025	0	364	369.968	-0.312793	0
3.36282	2	370	369.434	0.0294397	0
3.36539	1	382	368.939	0.668279	0
3.36796	0	366	368.475	-0.129383	0
3.37053	1	386	367.946	0.918931	0
3.3731	0	362	367.417	-0.284728	0
3.37567	0	387	366.89	1.02225	0
3.37824	1	350	366.334	-0.873113	0
3.3808	2	355	365.819	-0.57419	0
3.38337	2	349	365.374	-0.87649	0
3.38594	0	351	364.96	-0.745149	0
3.38851	0	348	364.474	-0.883101	0
3.39108	0	368	363.92	0.21269	0
3.39365	1	349	363.37	-0.769194	0
3.39622	0	336	362.858	-1.46524	0
3.39879	2	352	362.351	-0.551735	0
3.40136	0	402	361.881	2.00096	0
3.40393	0	355	361.407	-0.340073	0
3.40649	1	322	360.87	-2.16613	0
3.40906	0	354	360.367	-0.338401	0
3.41163	1	344	359.867	-0.855503	0
3.4142	1	348	359.371	-0.609568	0
3.41677	0	362	358.909	0.162479	0
3.41934	0	393	358.412	1.74473	0
3.42191	0	397	357.883	1.96322	0
3.42448	0	369	357.357	0.606127	0
3.42705	2	341	356.837	-0.857625	0
3.42962	0	361	356.388	0.242753	0
3.43218	0	333	355.936	-1.25689	0
3.43475	1	362	355.419	0.345886	0
3.43732	1	364	354.938	0.475004	0
3.43989	2	320	354.493	-1.92822	0
3.44246	1	328	354.082	-1.44016	0
3.44503	1	357	353.668	0.176335	0
3.4476	1	392	353.219	1.95876	0
3.45017	0	372	352.766	0.997229	0
3.45274	2	354	352.282	0.0913035	0
3.45531	1	358	351.835	0.325847	0
3.45787	1	362	351.42	0.556078	0
3.46044	1	340	350.972	-0.595033	0
3.46301	1	356	350.523	0.29029	0
3.46558	0	343	350.073	-0.381913	0
3.46815	1	328	349.591	-1.19215	0
3.47072	2	337	349.113	-0.659856	0
3.47329	4	346	348.709	-0.145647	0
3.47586	1	349	348.404	0.0318889	0
3.47843	1	358	348.056	0.525533	0
3.481	1	356	347.603	0.445019	0
3.48356	2	334	347.15	-0.719509	0
3.48613	1	318	346.732	-1.61118	0
3.4887	0	309	346.312	-2.12258	0
3.49127	0	336	345.824	-0.535942	0
3.49384	1	374	345.306	1.48371	0
3.49641	1	358	344.829	0.696125	0
3.49898	1	327	344.389	-0.961604	0
3.50155	1	343	343.951	-0.0513617	0
3.50412	0	323	343.513	-1.14137	0
3.50669	1	341	343.042	-0.110572	0
3.50925	0	357	342.573	0.763563	0
3.51182	0	329	342.105	-0.722491	0
3.51439	1	364	341.608	1.17366	0
3.51696	2	362	341.15	1.09583	0
3.51953	2	343	340.764	0.120734	0
3.5221	0	356	340.408	0.826385	0
3.52467	0	333	339.979	-0.382437	0
3.52724	1	318	339.483	-1.20471	0
3.52981	1	360	339.024	1.10551	0
3.53238	1	329	338.603	-0.529424	0
3.53494	1	385	338.183	2.38602	0
3.53751	0	324	337.761	-0.764526	0
3.54008	0	369	337.305	1.64995	0
3.54265	1	343	336.819	0.333733	0
3.54522	1	331	336.371	-0.29521	0
3.54779	1	327	335.959	-0.495431	0
3.55036	1	351	335.548	0.824763	0
3.55293	3	329	335.14	-0.338491	0
3.5555	0	309	334.796	-1.46751	0
3.55807	1	304	334.414	-1.74438	0
3.56063	0	322	333.964	-0.666717	0
3.5632	2	323	333.514	-0.585035	0
3.56577	2	337	333.105	0.212179	0
3.56834	1	358	332.762	1.33389	0
3.57091	4	324	332.387	-0.465939	0
3.57348	1	315	332.077	-0.962156	0
3.57605	0	312	331.756	-1.11848	0
3.57862	1	363	331.299	1.66385	0
3.58119	4	328	330.848	-0.157234	0
3.58376	0	344	330.532	0.72614	0
3.58632	1	358	330.178	1.47042	0
3.58889	1	338	329.724	0.450129	0
3.59146	1	335	329.304	0.311223	0
3.59403	1	279	328.887	-2.98665	0
3.5966	1	325	328.472	-0.192594	0
3.59917	1	312	328.059	-0.909166	0
3.60174	1	319	327.648	-0.484184	0
3.60431	0	356	327.237	1.52446	0
3.60688	1	332	326.793	0.28575	0
3.60945	1	319	326.354	-0.411762	0
3.61201	2	316	325.953	-0.559885	0
3.61458	0	315	325.585	-0.596417	0
3.61715	3	361	325.185	1.88498	0
3.61972	1	325	324.821	0.00995203	0
3.62229	2	338	324.486	0.73505	0
3.62486	0	317	324.116	-0.399702	0
3.62743	2	331	323.711	0.400667	0
3.63	0	300	323.306	-1.34558	0
3.63257	0	328	322.9	0.281624	0
3.63514	1	329	322.431	0.362184	0
3.6377	0	325	321.998	0.166525	0
3.64027	3	337	321.572	0.840394	0
3.64284	0	309	321.217	-0.695005	0
3.64541	1	296	320.858	-1.44485	0
3.64798	0	299	320.432	-1.23947	0
3.65055	2	322	320.008	0.111029	0
3.65312	3	305	319.624	-0.837376	0
3.65569	0	313	319.339	-0.358284	0
3.65826	0	328	318.98	0.498056	0
3.66083	2	306	318.521	-0.715786	0
3.66339	1	315	318.132	-0.176478	0
3.66596	2	326	317.78	0.455284	0
3.66853	0	314	317.426	-0.193362	0
3.6711	0	313	317.035	-0.228077	0
3.67367	0	303	316.578	-0.780038	0
3.67624	0	311	316.124	-0.290543	0
3.67881	0	311	315.675	-0.265091	0
3.68138	2	304	315.234	-0.644295	0
3.68395	1	308	314.865	-0.39116	0
3.68652	1	314	314.529	-0.0298579	0
3.68908	0	325	314.158	0.601427	0
3.69165	0	298	313.75	-0.912345	0
3.69422	1	329	313.311	0.864974	0
3.69679	3	342	312.913	1.57286	0
3.69936	1	306	312.617	-0.378297	0
3.70193	0	327	312.316	0.812016	0
3.7045	0	317	311.91	0.285893	0
3.70707	4	345	311.475	1.80495	0
3.70964	2	328	311.179	0.928758	0
3.71221	1	323	310.946	0.670693	0
3.71477	0	347	310.605	1.95376	0
3.71734	0	331	310.192	1.14373	0
3.71991	0	307	309.746	-0.156747	0
3.72248	0	316	309.306	0.376576	0
3.72505	1	299	308.872	-0.570927	0
3.72762	0	305	308.477	-0.199087	0
3.73019	1	310	308.085	0.108793	0
3.73276	1	331	307.696	1.28091	0
3.73533	2	307	307.343	-0.0195788	0
3.7379	0	323	307.023	0.888983	0
3.74046	0	297	306.665	-0.560808	0
3.74303	0	303	306.239	-0.186092	0
3.7456	1	301	305.817	-0.277632	0
3.74817	1	302	305.433	-0.197565	0
3.75074	1	294	305.086	-0.646538	0
3.75331	1	288	304.739	-0.986349	0
3.75588	2	280	304.393	-1.45774	0
3.75845	3	315	304.082	0.615158	0
3.76102	1	322	303.835	1.01229	0
3.76359	0	291	303.546	-0.73547	0
3.76615	2	292	303.154	-0.652767	0
3.76872	1	272	302.797	-1.86736	0
3.77129	0	311	302.473	0.483548	0
3.77386	3	282	302.085	-1.19603	0
3.77643	1	338	301.766	1.97085	0
3.779	2	298	301.48	-0.201581	0
3.78157	0	287	301.158	-0.835707	0
3.78414	2	312	300.799	0.634109	0
3.78671	1	309	300.444	0.486739	0
3.78928	1	306	300.121	0.336089	0
3.79184	2	303	299.767	0.185715	0
3.79441	1	321	299.447	1.20297	0
3.79698	3	340	299.128	2.21657	0
3.79955	1	284	298.843	-0.880778	0
3.80212	1	303	298.552	0.255503	0
3.80469	1	298	298.194	-0.0112275	0
3.80726	0	282	297.833	-0.942849	0
3.80983	0	311	297.44	0.768917	0
3.8124	1	293	297.018	-0.234756	0
3.81497	3	320	296.639	1.30591	0
3.81753	0	321	296.363	1.37512	0
3.8201	0	292	296.048	-0.236899	0
3.82267	1	259	295.634	-2.2763	0
3.82524	2	292	295.256	-0.190567	0
3.82781	1	271	294.95	-1.45487	0
3.83038	2	294	294.644	-0.0375863	0
3.83295	0	299	294.336	0.269712	0
3.83552	0	275	293.99	-1.14513	0
3.83809	0	306	293.577	0.710151	0
3.84066	2	266	293.171	-1.66593	0
3.84322	2	310	292.839	0.974701	0
3.84579	0	290	292.573	-0.151065	0
3.84836	3	286	292.24	-0.368957	0
3.85093	0	322	291.939	1.67525	0
3.8535	1	306	291.633	0.821305	0
3.85607	1	306	291.263	0.842484	0
3.85864	1	299	290.925	0.466978	0
3.86121	0	311	290.589	1.1574	0
3.86378	2	273	290.222	-1.04231	0
3.86635	0	308	289.89	1.03192	0
3.86891	0	295	289.556	0.31695	0
3.87148	2	308	289.16	1.07349	0
3.87405	0	268	288.833	-1.27258	0
3.87662	2	245	288.508	-2.77961	0
3.87919	2	265	288.187	-1.42434	0
3.88176	1	266	287.93	-1.34459	0
3.88433	0	308	287.635	1.1604	0
3.8869	0	316	287.27	1.61619	0
3.88947	1	296	286.874	0.530465	0
3.89204	2	283	286.517	-0.209086	0
3.8946	2	299	286.233	0.738338	0
3.89717	0	319	285.979	1.84881	0
3.89974	0	319	285.653	1.86707	0
3.90231	3	287	285.263	0.102523	0
3.90488	1	280	284.977	-0.29745	0
3.90745	0	283	284.722	-0.102336	0
3.91002	0	290	284.363	0.331019	0
3.91259	1	277	283.972	-0.418884	0
3.91516	2	292	283.62	0.490374	0
3.91773	0	290	283.338	0.391187	0
3.92029	0	287	283.02	0.234927	0
3.92286	3	291	282.639	0.490118	0
3.92543	0	278	282.36	-0.261511	0
3.928	3	290	282.082	0.464968	0
3.93057	1	294	281.805	0.711256	0
3.93314	1	265	281.554	-1.01691	0
3.93571	0	294	281.234	0.744508	0
3.93828	1	268	280.879	-0.78674	0
3.94085	2	289	280.53	0.498225	0
3.94342	0	285	280.249	0.281429	0
3.94598	2	259	279.935	-1.30085	0
3.94855	0	307	279.622	1.56256	0
3.95112	3	282	279.309	0.160224	0
3.95369	0	258	279.032	-1.30942	0
3.95626	2	268	278.752	-0.656788	0
3.95883	0	286	278.439	0.447099	0
3.9614	0	265	278.121	-0.806028	0
3.96397	1	256	277.741	-1.35879	0
3.96654	1	284	277.397	0.391798	0
3.96911	0	279	277.09	0.114362	0
3.97167	3	292	276.753	0.892237	0
3.97424	1	258	276.487	-1.15093	0
3.97681	1	281	276.25	0.28339	0
3.97938	0	304	275.942	1.60921	0
3.98195	0	264	275.598	-0.713826	0
3.98452	1	238	275.224	-2.4129	0
3.98709	0	277	274.888	0.126916	0
3.98966	1	278	274.554	0.206658	0
3.99223	1	279	274.225	0.285871	0
3.9948	0	257	273.929	-1.056	0
3.99736	1	293	273.6	1.13333	0
3.99993	2	269	273.276	-0.260688	0
4.0025	0	263	273.017	-0.617693	0
4.00507	1	279	272.724	0.375751	0
4.00764	1	286	272.397	0.804335	0
4.01021	0	273	272.103	0.054278	0
4.01278	1	256	271.777	-0.986055	0
4.01535	1	283	271.453	0.686392	0
4.01792	1	280	271.164	0.528046	0
4.02049	2	296	270.878	1.46021	0
4.02305	3	296	270.627	1.47479	0
4.02562	0	261	270.438	-0.584218	0
4.02819	6	269	270.183	-0.0721334	0
4.03076	2	293	270.028	1.34204	0
4.03333	0	255	269.924	-0.934605	0
4.0359	3	291	269.616	1.25356	0
4.03847	0	267	269.336	-0.142972	0
4.04104	2	291	269.056	1.28637	0
4.04361	1	288	268.747	1.1345	0
4.04618	1	225	268.47	-2.89801	0
4.04874	1	260	268.163	-0.506228	0
4.05131	0	305	267.855	2.12693	0
4.05388	3	259	267.519	-0.529334	0
4.05645	3	282	267.257	0.877917	0
4.05902	0	263	267.092	-0.252335	0
4.06159	2	235	266.823	-2.07588	0
4.06416	0	272	266.517	0.332465	0
4.06673	1	246	266.21	-1.28851	0
4.0693	1	267	265.874	0.0689086	0
4.07187	1	273	265.574	0.449436	0
4.07443	1	300	265.277	2.00471	0
4.077	0	298	264.981	1.91275	0
4.07957	0	265	264.65	0.0214707	0
4.08214	2	235	264.292	-1.91081	0
4.08471	1	287	264.006	1.35729	0
4.08728	0	298	263.753	1.9839	0
4.08985	2	254	263.434	-0.591924	0
4.09242	0	276	263.148	0.773569	0
4.09499	1	299	262.863	2.08988	0
4.09756	2	293	262.548	1.77905	0
4.10012	1	282	262.3	1.17312	0
4.10269	0	259	262.05	-0.189506	0
4.10526	0	264	261.73	0.139701	0
4.10783	0	259	261.378	-0.147737	0
4.1104	0	274	261.029	0.783628	0
4.11297	1	239	260.686	-1.40274	0
4.11554	0	271	260.38	0.6451	0
4.11811	2	246	260.079	-0.897618	0
4.12068	0	255	259.812	-0.301336	0
4.12325	0	278	259.542	1.10706	0
4.12581	2	278	259.208	1.12709	0
4.12838	0	278	258.941	1.14308	0
4.13095	1	261	258.674	0.143969	0
4.13352	0	281	258.374	1.34975	0
4.13609	1	258	258.073	-0.00456366	0
4.13866	3	257	257.779	-0.0485979	0
4.14123	1	275	257.586	1.05011	0
4.1438	1	244	257.388	-0.857055	0
4.14637	0	244	257.117	-0.839761	0
4.14894	2	273	256.813	0.979703	0
4.1515	2	250	256.546	-0.414003	0
4.15407	0	260	256.344	0.226743	0
4.15664	0	265	256.071	0.548507	0
4.15921	1	222	255.731	-2.26391	0
4.16178	0	263	255.428	0.466929	0
4.16435	1	241	255.127	-0.910031	0
4.16692	1	289	254.832	2.00991	0
4.16949	1	259	254.57	0.275249	0
4.17206	3	261	254.313	0.413918	0
4.17463	1	253	254.122	-0.0705324	0
4.17719	0	227	253.924	-1.78698	0
4.17976	1	280	253.622	1.57639	0
4.18233	0	268	253.319	0.896756	0
4.1849	0	271	253.018	1.09232	0
4.18747	0	237	252.687	-1.01895	0
4.19004	2	265	252.361	0.776402	0
4.19261	0	245	252.107	-0.454019	0
4.19518	1	261	251.852	0.566274	0
4.19775	0	238	251.564	-0.879192	0
4.20032	0	248	251.273	-0.207866	0
4.20288	2	249	250.955	-0.123901	0
4.20545	1	243	250.707	-0.494413	0
4.20802	0	278	250.49	1.64992	0
4.21059	0	260	250.204	0.607505	0
4.21316	1	261	249.885	0.687984	0
4.21573	0	252	249.602	0.151053	0
4.2183	1	236	249.321	-0.867138	0
4.22087	0	275	249.042	1.56532	0
4.22344	3	255	248.766	0.390377	0
4.22601	0	255	248.559	0.403373	0
4.22857	0	264	248.345	0.963529	0
4.23114	3	261	248.033	0.802632	0
4.23371	1	240	247.823	-0.504953	0
4.23628	1	238	247.643	-0.625048	0
4.23885	1	255	247.394	0.476317	0
4.24142	0	247	247.141	-0.00893999	0
4.24399	1	242	246.854	-0.312041	0
4.24656	1	252	246.571	0.341989	0
4.24913	1	252	246.323	0.357606	0
4.2517	1	257	246.077	0.681378	0
4.25426	1	265	245.83	1.1776	0
4.25683	1	244	245.583	-0.101353	0
4.2594	2	230	245.338	-1.01134	0
4.26197	0	254	245.124	0.556908	0
4.26454	0	258	244.873	0.817226	0
4.26711	1	233	244.557	-0.757132	0
4.26968	1	236	244.277	-0.538819	0
4.27225	0	240	244.033	-0.260333	0
4.27482	1	257	243.756	0.826112	0
4.27739	1	250	243.482	0.412225	0
4.27995	0	257	243.241	0.858261	0
4.28252	1	263	242.967	1.23526	0
4.28509	0	258	242.695	0.952874	0
4.28766	1	245	242.423	0.164655	0
4.29023	0	282	242.153	2.37286	0
4.2928	0	240	241.883	-0.121517	0
4.29537	0	253	241.581	0.717936	0
4.29794	2	234	241.283	-0.476122	0
4.30051	2	239	241.059	-0.13317	0
4.30308	0	259	240.898	1.12479	0
4.30564	0	242	240.665	0.0858116	0
4.30821	0	269	240.362	1.74607	0
4.31078	0	247	240.06	0.441551	0
4.31335	3	216	239.767	-1.61712	0
4.31592	0	241	239.576	0.0916972	0
4.31849	1	245	239.382	0.358902	0
4.32106	0	233	239.12	-0.400903	0
4.32363	0	262	238.853	1.43002	0
4.3262	1	242	238.557	0.221324	0
4.32877	0	230	238.296	-0.54705	0
4.33133	0	258	238.036	1.24288	0
4.3339	0	251	237.745	0.836675	0
4.33647	1	238	237.456	0.0352815	0
4.33904	0	231	237.203	-0.408133	0
4.34161	0	220	236.95	-1.14279	0
4.34418	0	246	236.665	0.595185	0
4.34675	1	224	236.382	-0.827303	0
4.34932	1	251	236.136	0.938194	0
4.35189	2	224	235.926	-0.796847	0
4.35446	1	212	235.749	-1.63106	0
4.35702	0	234	235.565	-0.102287	0
4.35959	1	257	235.311	1.35293	0
4.36216	2	258	235.059	1.42825	0
4.36473	1	249	234.874	0.895172	0
4.3673	0	233	234.686	-0.110477	0
4.36987	1	239	234.429	0.295663	0
4.37244	1	217	234.173	-1.16577	0
4.37501	1	233	233.951	-0.0623263	0
4.37758	2	234	233.732	0.0174991	0
4.38015	0	227	233.545	-0.434383	0
4.38271	1	217	233.32	-1.1079	0
4.38528	0	248	233.062	0.948544	0
4.38785	0	223	232.803	-0.656453	0
4.39042	1	207	232.514	-1.77337	0
4.39299	1	224	232.263	-0.552103	0
4.39556	0	213	232.046	-1.30503	0
4.39813	2	244	231.798	0.781164	0
4.4007	1	219	231.585	-0.850384	0
4.40327	1	221	231.403	-0.69975	0
4.40584	0	258	231.185	1.66945	0
4.4084	2	214	230.933	-1.1575	0
4.41097	0	228	230.715	-0.17982	0
4.41354	1	218	230.496	-0.846351	0
4.41611	0	239	230.245	0.566341	0
4.41868	1	245	229.993	0.958779	0
4.42125	0	235	229.743	0.342909	0
4.42382	1	233	229.495	0.229628	0
4.42639	1	197	229.25	-2.29771	0
4.42896	1	255	229.039	1.62574	0
4.43153	0	209	228.827	-1.37147	0
