# Supplementary material for: Direct energy transfer from photosystem II to photosystem I confers winter sustainability in Scots Pine
Source: Nat Commun. 2020 Dec 15;11:6388. doi: 10.1038/s41467-020-20137-9 (PMC7738668; doi:10.1038/s41467-020-20137-9)
Supplement: Supplementary file 3 — Source Data [file 41467_2020_20137_MOESM3_ESM.zip › Source data file_Bag et al., 2020/Source data file/time resolved fluoresence data/Time resolved decay/Pine_winter_quench/Pine_winter_quench_spillover_6.txt]

Time	IRF	Exp. data	Th. data	Residuals	Aurocorr
0	43205	14702	14942.9	-1.9865	0.00199496
0.002569	45817	16956	16892.2	0.489979	0.00199611
0.005138	47396	19013	18954.9	0.421227	-0.0082433
0.007707	48463	20850	21103.3	-1.75427	0.0256204
0.010276	49341	23288	23333.3	-0.296865	0.0147185
0.012845	49938	25255	25624.1	-2.32285	0.0362511
0.015414	50031	28115	27921.1	1.15664	0.00517904
0.017983	50114	30498	30195.1	1.73455	-0.00482682
0.020552	49597	32417	32432.6	-0.0867069	0.0158504
0.023121	48424	35120	34611.1	2.71536	-0.0138184
0.02569	46762	36926	36716.8	1.08848	0.0106147
0.028259	45030	38529	38735.6	-1.05248	0.00582757
0.030828	43460	40168	40631.3	-2.31148	0.0321087
0.033397	40801	42226	42368.2	-0.692135	0.0115863
0.035966	38416	44125	43932.3	0.917448	-0.0247637
0.038535	35403	45071	45337	-1.25315	0.0446127
0.041104	32977	46825	46563.7	1.20749	0.058493
0.043673	30109	47844	47591.3	1.1552	-0.0102491
0.046242	27336	48575	48414.6	0.727734	0.00932524
0.048811	24445	49068	49042.1	0.116863	0.0466469
0.05138	21632	49618	49489.6	0.576404	0.0137414
0.053949	18529	49710	49755.8	-0.205476	-0.0224563
0.056518	16287	50018	49846.6	0.766274	-0.00304315
0.059087	13909	49440	49768.9	-1.47941	0.0153079
0.061656	11846	49797	49521.5	1.23462	0.0225638
0.064225	10050	49154	49128.4	0.115651	0.0266944
0.066794	8268	48513	48622.2	-0.495853	0.0171297
0.069363	6906	47655	48015.8	-1.65277	0.0121105
0.071932	5676	47195	47331.3	-0.627229	-0.0195517
0.074501	4758	46449	46581.3	-0.614012	-0.00298317
0.07707	3813	45558	45781.3	-1.04607	-0.0276603
0.079639	3158	44946	44950.4	-0.0208759	0.0447792
0.082208	2583	44143	44104.6	0.182891	-0.0130983
0.084777	2145	43465	43252.5	1.01925	-0.0264702
0.087346	1845	42291	42401	-0.534762	0.0201893
0.089915	1465	41840	41560.1	1.36816	-0.00528651
0.092484	1247	40837	40735.4	0.502813	0.00593695
0.095053	1101	39614	39933.4	-1.60464	-0.000279039
0.097622	1007	39605	39153.6	2.26847	-0.00157139
0.100191	830	38659	38395	1.34252	-0.00435253
0.10276	773	37607	37662.7	-0.287119	-0.0126701
0.105329	645	37603	36958.8	3.32185	-0.0547888
0.107898	657	36639	36279.9	1.87616	0.0142535
0.110467	564	35511	35624	-0.599566	-0.00302751
0.113036	555	35415	34990.4	2.25648	-0.0210633
0.115605	560	34237	34379.4	-0.769565	-0.00754622
0.118174	505	33746	33790.5	-0.242369	0.0062004
0.120743	489	33496	33221.2	1.50153	0.0244212
0.123312	415	32537	32672.9	-0.753628	0.00886467
0.125881	467	32117	32143.2	-0.146006	0.0417741
0.12845	451	31915	31629.5	1.59812	-0.0186687
0.131019	413	31223	31129.8	0.52742	0.0299433
0.133588	431	30460	30645.2	-1.06136	-0.00730169
0.136157	442	29940	30177.3	-1.37117	0.0186927
0.138726	444	29942	29722.1	1.27098	0.0616595
0.141295	471	29247	29279.4	-0.189468	-0.0191966
0.143864	477	29175	28850.4	1.90053	0.0330454
0.146433	423	28419	28434	-0.0886892	-0.000516749
0.149002	470	28206	28029.9	1.04865	0.00690773
0.151571	464	27532	27637.9	-0.637961	0.00703966
0.15414	476	27587	27254.5	2.00218	0.0352296
0.156709	475	26430	26880.1	-2.76874	-0.0330234
0.159278	496	26700	26516.4	1.12387	-0.00372407
0.161847	520	25981	26161.8	-1.12175	-0.0149724
0.164416	543	25982	25816	1.02991	0.0226931
0.166985	531	25744	25478.8	1.65266	0.0208437
0.169554	572	25501	25150.9	2.19251	0.00926074
0.172123	581	24616	24832	-1.37683	-0.0049193
0.174692	593	24469	24520.6	-0.330041	0.00877074
0.177261	589	24466	24216.8	1.59316	-0.000491157
0.17983	628	23964	23921.1	0.276952	0.0307854
0.182399	667	23695	23632.5	0.406227	-0.00589914
0.184968	691	23469	23349.9	0.777357	0.0202183
0.187537	706	23143	23074.1	0.453205	0.0261363
0.190106	725	22646	22806.3	-1.06533	-0.0016315
0.192675	716	22619	22546.2	0.484099	0.0123518
0.195244	766	22240	22292.5	-0.352092	-0.00808249
0.197813	766	21620	22044.8	-2.88885	0.0534493
0.200382	821	21938	21801.9	0.91884	-0.00645325
0.202951	821	21506	21564.7	-0.400443	-0.0164874
0.20552	926	21333	21333.5	-0.00359713	0.0172714
0.208089	926	21013	21108.4	-0.658	-0.0108564
0.210658	954	20497	20889	-2.73816	0.0565354
0.213227	958	20685	20677	0.0556512	-0.0159695
0.215796	951	20627	20472.4	1.07625	-0.0291872
0.218365	980	20322	20272.5	0.347467	0.0269768
0.220934	990	20059	20076.7	-0.124954	-0.0331143
0.223503	1030	19903	19883.9	0.135688	0.0210491
0.226072	1017	19745	19694.6	0.358887	-0.0133438
0.228641	1091	19478	19509.5	-0.225788	-0.0534396
0.23121	1112	19345	19329.1	0.114124	0.022041
0.233779	1066	19310	19152.5	1.13344	0.0112573
0.236348	1128	18784	18980.6	-1.43413	0.000168934
0.238917	1045	18792	18814.7	-0.165487	0.024472
0.241486	1039	18525	18650.8	-0.924009	0.0133588
0.244055	1073	18346	18489.6	-1.06	0.0439301
0.246624	1104	18293	18330.1	-0.274618	-0.0280729
0.249193	1059	17904	18169.9	-1.98695	-0.00716218
0.251762	1053	17971	18012.4	-0.308844	0.0192913
0.254331	1092	17775	17859.8	-0.636363	-0.025039
0.2569	1076	17667	17709.6	-0.320556	0.046544
0.259469	1015	17319	17559.8	-1.82978	-0.000876947
0.262038	998	17338	17413.2	-0.570746	-0.00418104
0.264607	1006	17296	17269.9	0.198336	0.0175476
0.267176	1001	17452	17126.6	2.46355	-0.0123737
0.269745	941	16973	16982.4	-0.07223	-0.0135102
0.272314	951	16794	16840	-0.354675	-0.0120549
0.274883	933	16594	16700.2	-0.824081	-0.00737403
0.277452	921	16450	16560.7	-0.862751	0.000544458
0.280021	897	16370	16421.6	-0.402989	-0.0284037
0.28259	899	16143	16284.5	-1.11331	-0.0020249
0.285159	868	16027	16148.8	-0.962293	0.027173
0.287728	828	15749	16014.3	-2.11393	-0.0308033
0.290297	835	15629	15881.3	-2.01815	0.0023171
0.292866	844	15803	15749.7	0.423726	-0.00624057
0.295435	825	15627	15618	0.0717063	0.00315012
0.298004	831	15400	15487.2	-0.702947	0.00705932
0.300573	785	15117	15359.3	-1.97034	0.00177787
0.303142	794	15043	15233.4	-1.55252	0.00803448
0.305711	749	15255	15109.4	1.17866	-0.0424386
0.30828	812	14849	14986.2	-1.12632	-0.0125088
0.310849	733	14664	14863.9	-1.6504	-0.0198072
0.313418	711	14643	14742.2	-0.819635	0.0179973
0.315987	731	14671	14623.2	0.394668	-0.0322872
0.318556	746	14504	14506	-0.0168257	0.0109999
0.321125	791	14200	14387.4	-1.57276	-0.00743207
0.323694	720	14428	14270.2	1.31345	-0.00738038
0.326263	779	14400	14156.3	2.03103	0.00925354
0.328832	750	13744	14046.6	-2.58137	-0.0429687
0.331401	800	13824	13938.2	-0.971508	-0.012002
0.33397	757	13804	13831	-0.229548	0.00500307
0.336539	812	13761	13726.3	0.295873	0.00140086
0.339108	794	13563	13624.1	-0.524941	-0.0332461
0.341677	811	13448	13523.8	-0.653616	-0.0120466
0.344246	826	13385	13425.3	-0.348543	-0.0441383
0.346815	780	13472	13329.5	1.22737	-0.0282351
0.349384	835	13195	13235.2	-0.34999	0.00270691
0.351953	801	13247	13143.2	0.901467	-0.0243707
0.354522	767	13097	13051.6	0.396915	-0.0459081
0.357091	801	13125	12961.2	1.4294	-0.000298939
0.35966	830	12689	12873	-1.63314	-0.0308455
0.362229	781	12850	12783.7	0.585208	0.0269101
0.364798	808	12872	12695.1	1.55909	-0.00310671
0.367367	802	12633	12610	0.204528	-0.0263236
0.369936	884	12475	12525.8	-0.45456	-0.00299713
0.372505	916	12382	12441.8	-0.537005	-0.00684065
0.375074	907	12414	12359.3	0.490945	0.014706
0.377643	903	12151	12280.5	-1.17462	0.0151378
0.380212	873	12156	12206.9	-0.461309	-0.0587352
0.382781	839	12167	12135.4	0.286557	0.0180795
0.38535	875	12195	12064.2	1.18406	0.0425222
0.387919	881	12020	11992.6	0.250323	0.00631589
0.390488	960	11862	11919.2	-0.525085	-0.00790379
0.393057	904	11811	11846.3	-0.324918	0.0239005
0.395626	936	11759	11775.6	-0.15342	-0.0392107
0.398195	921	11668	11708.9	-0.378886	-0.0407454
0.400764	955	11742	11644.2	0.902956	0.000663072
0.403333	974	11668	11579.3	0.821537	-0.0132676
0.405902	935	11694	11515.3	1.65228	-0.0660111
0.408471	990	11371	11452.7	-0.765847	0.00401869
0.41104	989	11411	11392.5	0.17302	0.0210256
0.413609	986	11373	11332.4	0.380289	-0.0134367
0.416178	993	11220	11273.2	-0.502551	-0.00123715
0.418747	991	11285	11216.4	0.645392	-0.00462805
0.421316	977	11022	11160.3	-1.3169	0.0103332
0.423885	962	10829	11104.6	-2.64838	-0.0127243
0.426454	1020	11118	11049.6	0.648748	0.00281187
0.429023	940	10961	10994.6	-0.320668	0.0503245
0.431592	946	10966	10938.9	0.258794	0.0234181
0.434161	955	10838	10885.2	-0.452956	0.0185263
0.43673	974	10930	10831.5	0.941818	-0.0256682
0.439299	953	10661	10775.8	-1.11207	-0.0348677
0.441868	908	10699	10720.8	-0.210879	0.00377578
0.444437	860	10774	10667.6	1.02538	0.00146047
0.447006	870	10719	10615.2	1.00281	-0.0423555
0.449575	894	10436	10561.3	-1.22655	-0.00840835
0.452144	782	10270	10504.6	-2.31541	-0.0046713
0.454713	803	10304	10447	-1.40899	0.000359271
0.457282	761	10294	10391.5	-0.961014	0.0138483
0.459851	691	10054	10334.3	-2.79506	0.0119707
0.46242	664	10224	10274.5	-0.499563	0.0248569
0.464989	663	10234	10214.9	0.189176	0.0178368
0.467558	595	10175	10152.7	0.221343	0.0222572
0.470127	568	10014	10088	-0.738985	0.0206613
0.472696	532	10043	10023.3	0.196132	-0.0376084
0.475265	484	9923	9957.92	-0.350502	0.0733789
0.477834	422	10003	9890.54	1.12439	0.00150326
0.480403	441	9821	9822.27	-0.0128499	-0.00739501
0.482972	387	9640	9752.67	-1.14759	-0.0290147
0.485541	339	9573	9680.69	-1.10066	-0.0297642
0.48811	324	9591	9608.57	-0.17942	0.0303483
0.490679	319	9550	9537.06	0.132438	-0.00107685
0.493248	279	9430	9463.83	-0.348345	-0.0338182
0.495817	272	9263	9389.78	-1.3173	-0.0104125
0.498386	248	9312	9316.68	-0.0485252	-0.0170147
0.500955	218	9135	9243.86	-1.13899	0.0320576
0.503524	192	9079	9171.04	-0.965967	0.0249741
0.506093	201	9085	9098.74	-0.144186	-0.00467632
0.508662	169	9034	9026.24	0.0815999	-0.0385624
0.511231	174	8876	8953.26	-0.820079	-0.00732398
0.5138	128	8969	8881.14	0.92777	-0.0225961
0.516369	117	8890	8809.83	0.850267	0.0124185
0.518938	140	8747	8739.16	0.0838154	-0.00907062
0.521507	141	8575	8668.56	-1.01038	-0.0250558
0.524076	135	8624	8597.3	0.287483	0.0234529
0.526645	120	8557	8527.63	0.31749	-0.0348017
0.529214	128	8406	8460.32	-0.592472	0.00262297
0.531783	104	8428	8394.34	0.366599	-0.00879078
0.534352	121	8322	8328.86	-0.0752454	-0.0841319
0.536921	115	8395	8264.24	1.42709	-0.00378244
0.53949	132	8290	8200.19	0.986361	-0.0136815
0.542059	114	8265	8136.93	1.40873	-0.00805198
0.544628	121	8080	8075.06	0.0549072	-0.00153241
0.547197	128	7981	8014.67	-0.376933	-0.0271965
0.549766	115	7986	7955.27	0.343873	-0.023173
0.552335	116	7968	7896.37	0.802431	-0.00385745
0.554904	132	7881	7838.78	0.475631	0.0113799
0.557473	125	7837	7781.91	0.622323	-0.00627836
0.560042	133	7739	7725.38	0.154841	-0.000986058
0.562611	111	7679	7670.15	0.101033	-0.0101542
0.56518	106	7532	7616.07	-0.96873	0.0125928
0.567749	119	7670	7562.83	1.2237	0.00966648
0.570318	135	7452	7509.83	-0.669951	-0.0258483
0.572887	110	7441	7456.51	-0.179851	-0.0111739
0.575456	112	7395	7403.99	-0.104562	-0.0282561
0.578025	131	7326	7353.24	-0.318205	0.0182002
0.580594	122	7409	7303.01	1.23131	0.00180408
0.583163	110	7309	7252.55	0.66031	-0.00657234
0.585732	105	7080	7203.29	-1.46526	-0.0400005
0.588301	124	7402	7155.14	2.86928	-0.0199025
0.59087	108	7045	7106.94	-0.737915	-0.017811
0.593439	114	7059	7058.59	0.00487596	0.00990621
0.596008	114	6983	7011.24	-0.337899	0.0391831
0.598577	104	6852	6964.67	-1.36108	-0.0412489
0.601146	105	6963	6918.34	0.535248	0.00338675
0.603715	109	6830	6872.73	-0.517008	-0.00260421
0.606284	97	6749	6827.37	-0.954009	-0.00699194
0.608853	99	6959	6782.2	2.11938	0.00924234
0.611422	94	6751	6737.71	0.161708	-0.0108381
0.613991	104	6617	6693.54	-0.940944	0.0138728
0.61656	106	6638	6649.53	-0.141527	-0.0247329
0.619129	79	6608	6605.89	0.0259189	0.0510649
0.621698	104	6490	6562.94	-0.905411	0.027824
0.624267	91	6543	6520.99	0.272135	-0.0130938
0.626836	97	6411	6478.74	-0.845977	-0.00257818
0.629405	100	6551	6436.77	1.41132	0.0150117
0.631974	84	6349	6395.71	-0.586215	0.0186185
0.634543	73	6328	6354.96	-0.33893	0.00259759
0.637112	84	6446	6314.97	1.63198	-0.0240097
0.639681	78	6197	6275.09	-0.991957	0.0260173
0.64225	75	6375	6234.67	1.75758	0.0393656
0.644819	84	6245	6194.59	0.637911	0.00545919
0.647388	90	6198	6155.2	0.543677	0.0142521
0.649957	84	6168	6116.01	0.662018	-0.00175221
0.652526	76	6098	6077.42	0.263482	0.0290381
0.655095	57	6142	6039.85	1.30346	0.000298874
0.657664	77	6058	6002.8	0.709237	-0.0123513
0.660233	84	5988	5965.71	0.288014	0.0340792
0.662802	68	5960	5928.03	0.414123	0.0244615
0.665371	82	5778	5890.64	-1.4819	0.00675766
0.66794	66	5847	5854.66	-0.100127	0.0293422
0.670509	57	5784	5818.93	-0.459258	0.0127938
0.673078	56	5851	5783.48	0.882696	0.016475
0.675647	78	5695	5748.37	-0.707247	0.0506462
0.678216	67	5699	5712.81	-0.182877	-0.0445771
0.680785	65	5638	5677.14	-0.521208	-0.0339311
0.683354	76	5756	5642.55	1.49532	-0.00501373
0.685923	65	5566	5608.88	-0.574754	0.0175516
0.688492	63	5581	5575.18	0.0779618	0.00631384
0.691061	56	5459	5542.06	-1.12417	-0.0448592
0.69363	62	5535	5509.36	0.344696	-0.015563
0.696199	60	5433	5476.56	-0.590988	-0.0195259
0.698768	53	5383	5443.73	-0.827734	-0.0122922
0.701337	66	5462	5411.18	0.687687	-0.000404254
0.703906	49	5353	5379.13	-0.357147	-0.02307
0.706475	73	5278	5347.14	-0.951744	-0.0301567
0.709044	66	5317	5315.67	0.018214	0.00440461
0.711613	60	5301	5284.42	0.22779	0.00921769
0.714182	52	5284	5253.69	0.416964	-0.0116686
0.716751	47	5213	5223.91	-0.151121	-0.0357503
0.71932	43	5240	5194.09	0.634177	0.000859528
0.721889	43	5220	5164.02	0.774753	-0.0259919
0.724458	58	5090	5133.76	-0.613327	-0.0188328
0.727027	49	5100	5103.45	-0.0483397	0.0190241
0.729596	59	5049	5073.29	-0.341835	0.0116502
0.732165	50	5142	5043.96	1.36716	-0.00744553
0.734734	46	4904	5015.25	-1.58857	-0.0307024
0.737303	50	4977	4986.89	-0.140197	-0.0373211
0.739872	56	4945	4958.86	-0.197158	0.00564045
0.742441	49	4915	4930.67	-0.2235	-0.01996
0.74501	41	4931	4902.66	0.403525	0.00536907
0.747579	40	4949	4875.29	1.04777	0.049765
0.750148	43	4842	4848.23	-0.0895312	-0.0119131
0.752717	47	4909	4820.92	1.25706	-0.045973
0.755286	44	4816	4793.5	0.324255	0.0336126
0.757855	43	4708	4766.37	-0.850699	-0.00264906
0.760424	40	4751	4739.79	0.162698	0.0213018
0.762993	40	4753	4713.55	0.57218	-0.0427729
0.765562	44	4653	4687.45	-0.505104	-0.0311485
0.768131	32	4785	4661.46	1.78601	-0.00857105
0.7707	42	4762	4635.58	1.83192	-0.0319869
0.773269	42	4728	4610.11	1.71452	-0.0082656
0.775838	47	4722	4584.63	1.999	-0.0103012
0.778407	36	4621	4559.29	0.907794	-0.0221694
0.780976	37	4688	4534.52	2.24161	-0.0445771
0.783545	41	4641	4510.23	1.9196	0.0161802
0.786114	44	4550	4485.99	0.948973	0.0104018
0.788683	42	4423	4461.59	-0.580183	0.0364301
0.791252	35	4496	4437.52	0.872214	0.00781458
0.793821	41	4391	4413.94	-0.346238	0.000737733
0.79639	29	4380	4390.67	-0.161244	0.0215595
0.798959	50	4440	4367.3	1.09103	-0.0611735
0.801528	38	4340	4344.07	-0.0617183	-0.00235903
0.804097	34	4307	4320.82	-0.210527	-0.0303069
0.806666	36	4280	4298.06	-0.276026	-0.000884644
0.809235	33	4284	4275.88	0.124009	-0.0162509
0.811804	38	4345	4253.41	1.38949	-0.0284466
0.814373	32	4258	4230.98	0.414153	-0.0472277
0.816942	21	4174	4208.7	-0.537116	0.0166151
0.819511	25	4228	4186.71	0.635021	0.00527987
0.82208	35	4202	4164.93	0.571916	-0.0132765
0.824649	25	4060	4142.77	-1.29903	-0.0236025
0.827218	34	4112	4120.48	-0.132303	0.0382236
0.829787	26	4179	4098.88	1.23946	-0.00297775
0.832356	31	4062	4077.56	-0.244191	-0.0162744
0.834925	27	4067	4056.42	0.165864	-0.00991998
0.837494	39	4044	4035.5	0.133637	-0.010031
0.840063	29	4105	4014.68	1.40978	0.0521646
0.842632	31	4053	3994.04	0.926192	0.00759492
0.845201	28	3988	3973.86	0.223892	-0.0287395
0.84777	22	3964	3953.98	0.159218	0.00311043
0.850339	22	3972	3933.99	0.603059	-0.0166047
0.852908	23	3947	3914.11	0.523546	0.0162628
0.855477	26	3913	3894.09	0.302235	-0.0335748
0.858046	15	3916	3874.01	0.671011	0.0110432
0.860615	18	3816	3854.12	-0.617053	-0.0316462
0.863184	17	3825	3834.58	-0.154909	0.0046651
0.865753	22	3837	3814.99	0.355336	-0.0377982
0.868322	17	3795	3795.27	-0.00435148	0.00757747
0.870891	17	3745	3775.76	-0.502648	-0.0125575
0.87346	23	3755	3756.6	-0.026136	-0.0402463
0.876029	19	3694	3737.65	-0.718263	-0.061309
0.878598	25	3647	3718.7	-1.18733	0.00898078
0.881167	14	3703	3700.1	0.0476668	0.0301521
0.883736	19	3642	3681.76	-0.658806	-0.0351361
0.886305	17	3628	3663.66	-0.592091	0.0278528
0.888874	13	3623	3645.56	-0.374806	-0.035267
0.891443	19	3619	3627.38	-0.139216	-0.0169787
0.894012	19	3669	3609.43	0.983535	0.00799587
0.896581	13	3643	3591.44	0.854171	-0.0248208
0.89915	23	3503	3573.65	-1.19376	0.0263095
0.901719	19	3578	3556.25	0.363686	-0.0477895
0.904288	13	3519	3538.81	-0.333876	0.0135552
0.906857	20	3529	3521.61	0.124422	0.0114957
0.909426	14	3612	3504.79	1.78383	-0.00570799
0.911995	13	3530	3487.8	0.710338	-0.0470818
0.914564	15	3526	3470.91	0.927671	-0.0489298
0.917133	9	3485	3454.22	0.521371	-0.00202098
0.919702	18	3459	3437.44	0.36666	-0.00954405
0.922271	14	3440	3420.79	0.327448	0.0142504
0.92484	7	3364	3404.16	-0.69245	-0.0678745
0.927409	13	3436	3387.75	0.823055	0.0249297
0.929978	11	3384	3371.69	0.211581	0.00836687
0.932547	10	3334	3355.42	-0.370886	-0.0280259
0.935116	15	3352	3339.18	0.221477	-0.0044614
0.937685	17	3252	3323.22	-1.24885	0.00969987
0.940254	5	3262	3307.31	-0.793341	-0.0350285
0.942823	16	3304	3291.65	0.214866	0.00231193
0.945392	14	3264	3276.39	-0.216905	0.0404367
0.947961	15	3274	3260.94	0.228171	-0.0096209
0.95053	18	3269	3245.52	0.410753	0.00432534
0.953099	14	3193	3230.51	-0.66379	-0.0334801
0.955668	13	3220	3215.63	0.0770433	-0.00789246
0.958237	12	3127	3200.99	-1.32306	-0.0233694
0.960806	12	3267	3186.44	1.40952	-0.0180885
0.963375	10	3118	3171.81	-0.963681	-0.0250127
0.965944	11	3101	3157.2	-1.00917	0.0217871
0.968513	18	3163	3142.65	0.361766	0.011096
0.971082	10	3162	3128.15	0.601919	-0.0440513
0.973651	11	3000	3113.71	-2.07608	-0.0755185
0.97622	9	3041	3099.66	-1.0637	-0.014988
0.978789	11	3074	3085.73	-0.211535	-0.0156656
0.981358	14	3116	3071.66	0.794377	0.020127
0.983927	7	3060	3057.62	0.0431063	0.0106043
0.986496	12	3137	3043.68	1.66624	-0.00471294
0.989065	12	3096	3030.02	1.18571	0.0263215
0.991634	11	3007	3016.37	-0.170875	-0.0187853
0.994203	7	2995	3002.72	-0.1411	-0.0175381
0.996772	7	3047	2989.34	1.04461	-0.0323569
0.999341	10	2954	2976.06	-0.405843	-0.0463474
1.00191	18	2977	2962.7	0.262039	-0.0297629
1.00448	15	3017	2949.28	1.23293	-0.00450942
1.00705	11	2920	2936.03	-0.296568	0.0521506
1.00962	7	3077	2923.26	2.77148	-0.0462279
1.01219	10	2942	2910.83	0.574651	-0.014252
1.01476	10	2800	2898.27	-1.8571	0.0230082
1.01732	11	2923	2885.47	0.694213	0.0215903
1.01989	8	2866	2872.68	-0.124695	-0.0392765
1.02246	13	2784	2860.08	-1.44189	-0.0403748
1.02503	7	2859	2847.63	0.21256	0.0354282
1.0276	9	2860	2835.21	0.463479	-0.037947
1.03017	6	2844	2822.94	0.394834	0.0185802
1.03274	10	2704	2810.74	-2.05274	-0.00918729
1.03531	9	2768	2798.49	-0.579532	-0.00214355
1.03788	8	2836	2786.27	0.933847	0.0225494
1.04045	4	2808	2774.17	0.638445	-0.0044643
1.04301	4	2765	2762.27	0.0518987	-0.0318083
1.04558	5	2772	2750.42	0.409921	0.0241327
1.04815	4	2789	2738.47	0.956754	0.0588286
1.05072	9	2740	2726.46	0.258762	0.00605033
1.05329	7	2689	2714.55	-0.492687	0.0107802
1.05586	3	2754	2702.74	0.976761	0.00459341
1.05843	9	2719	2691.16	0.533847	-0.0292947
1.061	10	2711	2679.8	0.599144	-0.0314217
1.06357	7	2632	2668.33	-0.708161	0.00335721
1.06614	9	2713	2656.96	1.07586	-0.0246288
1.0687	6	2615	2645.93	-0.604782	0.0105645
1.07127	7	2717	2634.93	1.57442	-0.0066981
1.07384	7	2607	2623.96	-0.332218	-0.00894438
1.07641	10	2681	2613.02	1.31287	-0.0221407
1.07898	4	2513	2602.08	-1.77692	-0.0346598
1.08155	6	2609	2591.22	0.348017	0.00977771
1.08412	7	2557	2580.56	-0.46591	0.0115103
1.08669	4	2594	2569.88	0.473528	-0.00370557
1.08926	10	2678	2559.12	2.29723	-0.000534059
1.09183	4	2557	2548.52	0.167795	-0.0124429
1.09439	15	2618	2537.93	1.56491	-0.00891264
1.09696	3	2540	2527.51	0.247811	0.0343724
1.09953	3	2525	2517.17	0.155888	-0.012389
1.1021	8	2532	2507.07	0.495491	0.0211251
1.10467	4	2535	2497.03	0.754085	0.0329831
1.10724	6	2491	2486.64	0.0874378	-0.00277994
1.10981	9	2491	2476.41	0.292265	-0.0261648
1.11238	4	2500	2466.33	0.673398	-0.0263588
1.11495	6	2561	2456.25	2.06991	0.00201503
1.11752	5	2388	2446.4	-1.19508	-0.0142726
1.12008	5	2414	2436.58	-0.459526	0.028388
1.12265	4	2443	2426.7	0.329723	-0.0203763
1.12522	6	2396	2416.91	-0.427208	-0.0360477
1.12779	3	2293	2407.16	-2.38404	-0.0315168
1.13036	5	2288	2397.43	-2.28784	0.000146966
1.13293	13	2440	2387.81	1.05662	0.00806647
1.1355	6	2368	2378.22	-0.209934	-0.0368064
1.13807	7	2362	2368.63	-0.136512	-0.0168916
1.14064	5	2291	2359.45	-1.43015	0.00621601
1.14321	4	2366	2350.42	0.320314	0.0483105
1.14577	4	2366	2341.23	0.509186	-0.0396065
1.14834	8	2392	2332.03	1.2262	-0.0218279
1.15091	3	2344	2322.78	0.43838	-0.00695623
1.15348	4	2285	2313.53	-0.596801	-0.026346
1.15605	2	2286	2304.48	-0.386507	-0.00596822
1.15862	5	2259	2295.48	-0.76763	-0.0317968
1.16119	3	2286	2286.41	-0.00853254	0.0226058
1.16376	5	2220	2277.33	-1.21683	0.0268986
1.16633	6	2355	2268.35	1.7855	0.0078396
1.1689	5	2262	2259.47	0.0531036	-0.0221189
1.17146	6	2186	2250.66	-1.38292	0.0165845
1.17403	4	2273	2242	0.650217	-0.00598146
1.1766	3	2171	2233.41	-1.33946	0.025392
1.17917	1	2201	2224.87	-0.508839	-0.00200391
1.18174	5	2210	2216.35	-0.135119	-0.0176894
1.18431	6	2284	2207.78	1.59487	-0.0407758
1.18688	4	2186	2199.14	-0.281008	0.019187
1.18945	4	2162	2190.6	-0.615165	-0.00864264
1.19202	7	2230	2182.31	1.00988	0.00798746
1.19459	2	2201	2174.06	0.574127	-0.0323095
1.19715	1	2159	2165.79	-0.146053	-0.0248401
1.19972	5	2170	2157.65	0.265087	0.0168275
1.20229	2	2136	2149.52	-0.292513	-0.00431947
1.20486	6	2137	2141.21	-0.0911704	0.00777699
1.20743	7	2146	2133.03	0.27991	-0.0103174
1.21	6	2077	2124.96	-1.05226	-0.0442148
1.21257	4	2154	2116.96	0.798005	0.0546547
1.21514	2	2233	2109.19	2.61998	0.0120374
1.21771	3	2039	2101.5	-1.38402	0.0521576
1.22028	4	2108	2093.74	0.310662	-0.0659847
1.22284	1	2095	2085.86	0.199591	0.0302725
1.22541	3	2039	2077.98	-0.863292	0.00475441
1.22798	4	2075	2070.22	0.104951	0.0333774
1.23055	5	2094	2062.45	0.689427	0.0193124
1.23312	2	2117	2054.69	1.35434	-0.0183491
1.23569	4	2071	2047.06	0.52595	-0.0138792
1.23826	3	2023	2039.58	-0.368645	-0.0153631
1.24083	3	2012	2032.08	-0.447701	-0.0140035
1.2434	8	1989	2024.58	-0.797762	0.0249288
1.24597	7	2020	2017.15	0.0634491	-0.00735661
1.24853	7	2134	2009.72	2.69022	0.0385093
1.2511	8	2025	2002.5	0.499919	0.0439343
1.25367	5	2049	1995.48	1.18228	-0.034077
1.25624	3	1918	1988.48	-1.60922	0.0161646
1.25881	6	1957	1981.53	-0.554397	0.0404179
1.26138	5	2030	1974.54	1.23082	0.014975
1.26395	4	1898	1967.41	-1.59323	-0.00120096
1.26652	3	1887	1960.32	-1.68785	-0.0305204
1.26909	3	2001	1953.35	1.06527	-0.000994076
1.27166	3	1909	1946.36	-0.855141	0.0214294
1.27422	4	2062	1939.34	2.70121	-0.0192139
1.27679	5	1849	1932.32	-1.93757	-0.0355343
1.27936	6	2018	1925.33	2.0629	-0.00276868
1.28193	2	1926	1918.42	0.172682	0.054274
1.2845	5	1923	1911.63	0.259348	-0.0102119
1.28707	5	1872	1904.96	-0.76168	0.0109608
1.28964	2	1838	1898.23	-1.40478	0.0407863
1.29221	1	1858	1891.48	-0.776651	0.0374261
1.29478	5	1864	1884.87	-0.483352	0.0264018
1.29735	3	1880	1878.22	0.0411378	0.01464
1.29991	3	1880	1871.44	0.197327	0.0579107
1.30248	3	1925	1864.79	1.37222	-0.00462536
1.30505	3	1822	1858.27	-0.849816	0.0114261
1.30762	4	1927	1851.74	1.71453	0.0586666
1.31019	5	1822	1845.22	-0.54406	0.0328383
1.31276	2	1861	1838.75	0.515861	0.0140168
1.31533	1	1897	1832.34	1.48462	0.0637852
1.3179	4	1778	1826.04	-1.13936	-0.0626072
1.32047	3	1768	1819.73	-1.23022	0.0155323
1.32304	2	1825	1813.29	0.273998	0.0209364
1.3256	2	1713	1806.94	-2.26983	0.00155208
1.32817	1	1737	1800.72	-1.52879	0.0283157
1.33074	3	1883	1794.47	2.04021	0.00906991
1.33331	1	1791	1788.21	0.0658836	-0.0385868
1.33588	4	1795	1781.95	0.307989	-0.0606479
1.33845	3	1761	1775.76	-0.351713	0.0471585
1.34102	2	1779	1769.61	0.222668	0.0110337
1.34359	4	1781	1763.53	0.414063	-0.00732153
1.34616	2	1755	1757.55	-0.0609292	-0.0353853
1.34873	2	1805	1751.55	1.25806	0.0497222
1.35129	6	1721	1745.6	-0.59305	0.00126464
1.35386	4	1723	1739.69	-0.402133	-0.0165987
1.35643	3	1729	1733.74	-0.113932	-0.0188335
1.359	3	1695	1727.94	-0.80002	0.0229028
1.36157	4	1715	1722.26	-0.175289	-0.00757152
1.36414	3	1666	1716.51	-1.2376	-0.0320567
1.36671	4	1675	1710.74	-0.873303	0.0178833
1.36928	5	1652	1705.03	-1.30461	0.0173009
1.37185	3	1771	1699.34	1.70272	-0.0317774
1.37442	2	1658	1693.69	-0.876455	0.0101564
1.37698	2	1648	1688.13	-0.988517	0.00391762
1.37955	6	1659	1682.58	-0.578865	0.0190177
1.38212	6	1679	1676.94	0.050162	-0.0179201
1.38469	2	1668	1671.28	-0.0803896	-0.018534
1.38726	3	1654	1665.78	-0.28968	0.0284774
1.38983	4	1717	1660.47	1.36419	0.01353
1.3924	2	1690	1655.07	0.849595	-0.0674617
1.39497	4	1686	1649.57	0.887246	-0.0382966
1.39754	5	1662	1644.15	0.437958	0.0719937
1.40011	0	1672	1638.73	0.813678	0.0312658
1.40267	2	1639	1633.33	0.140006	0.00456637
1.40524	5	1662	1628.07	0.832201	0.0267332
1.40781	2	1636	1622.72	0.328249	0.00966785
1.41038	4	1583	1617.27	-0.861332	0.0300949
1.41295	4	1631	1612	0.470364	-0.0176919
1.41552	1	1579	1606.8	-0.699528	-0.0201006
1.41809	4	1611	1601.58	0.234711	0.0303457
1.42066	3	1564	1596.45	-0.820619	0.0248857
1.42323	1	1670	1591.26	1.92682	0.0294052
1.4258	4	1558	1586.07	-0.711222	-0.0250184
1.42836	1	1654	1580.99	1.79529	-0.000507508
1.43093	5	1563	1575.83	-0.324625	0.00961884
1.4335	4	1574	1570.73	0.0824998	-0.0166624
1.43607	2	1603	1565.65	0.932875	0.0255466
1.43864	2	1591	1560.63	0.761345	0.00679818
1.44121	3	1441	1555.75	-3.02288	0.000584346
1.44378	1	1531	1550.81	-0.506186	-0.050617
1.44635	1	1562	1545.8	0.40997	0.023511
1.44892	2	1506	1540.84	-0.897767	0.0394837
1.45149	7	1551	1535.88	0.38381	0.00111748
1.45405	3	1520	1530.88	-0.279107	0.0474995
1.45662	3	1489	1525.92	-0.956834	0.026172
1.45919	0	1544	1521.2	0.580202	0.0677875
1.46176	4	1522	1516.57	0.139083	0.0365341
1.46433	2	1496	1511.83	-0.4094	-0.026258
1.4669	0	1515	1506.99	0.20591	0.0208562
1.46947	3	1479	1502.18	-0.602696	0.0528483
1.47204	0	1539	1497.48	1.05842	-0.0556967
1.47461	2	1543	1492.68	1.28111	0.0315592
1.47718	5	1513	1487.91	0.644912	0.00563379
1.47974	5	1501	1483.19	0.459789	0.00730731
1.48231	2	1441	1478.44	-0.986415	0.0664261
1.48488	2	1461	1473.89	-0.337232	0.0163073
1.48745	2	1462	1469.49	-0.195904	0.0297949
1.49002	2	1464	1465.02	-0.0267129	0.0010943
1.49259	5	1500	1460.45	1.02122	-0.00262076
1.49516	2	1438	1455.88	-0.471452	0.0435891
1.49773	2	1451	1451.33	-0.00859158	0.0250593
1.5003	2	1421	1446.9	-0.68719	0.0510054
1.50287	0	1448	1442.52	0.143966	-0.036285
1.50543	0	1449	1438.06	0.287524	0.0101511
1.508	4	1460	1433.6	0.691026	0.00991635
1.51057	2	1393	1429.1	-0.967109	-0.0216994
1.51314	1	1383	1424.54	-1.1169	0.0443726
1.51571	3	1450	1420.13	0.784421	0.00773303
1.51828	3	1389	1415.84	-0.720268	2.0855e-06
1.52085	2	1335	1411.48	-2.0933	-0.00303169
1.52342	4	1432	1407.16	0.656458	0.0164182
1.52599	1	1401	1402.93	-0.0515188	0.0710123
1.52856	0	1431	1398.69	0.854079	0.0375608
1.53112	3	1439	1394.5	1.17301	-0.0272401
1.53369	2	1327	1390.31	-1.73787	0.00694252
1.53626	1	1363	1385.99	-0.622585	-0.00234463
1.53883	3	1397	1381.73	0.408543	0.0289369
1.5414	1	1408	1377.58	0.810655	0.00782748
1.54397	1	1415	1373.4	1.10603	-0.0188009
1.54654	3	1392	1369.25	0.609705	0.0198999
1.54911	2	1358	1365.14	-0.193671	0.0300109
1.55168	7	1322	1360.97	-1.07181	-0.0185308
1.55425	3	1354	1356.88	-0.0782646	-4.32384e-05
1.55681	1	1361	1352.85	0.220987	-0.00490045
1.55938	1	1329	1348.97	-0.547898	-0.0215572
1.56195	2	1356	1345.17	0.293989	-0.0320735
1.56452	3	1404	1341.19	1.67638	0.0273942
1.56709	3	1364	1337.11	0.728154	-0.0210581
1.56966	4	1363	1333.07	0.810649	-0.00446571
1.57223	1	1348	1329.13	0.513897	0.00305322
1.5748	3	1391	1325.26	1.76276	-0.0254878
1.57737	4	1315	1321.44	-0.17754	0.0231687
1.57994	4	1335	1317.57	0.477014	0.0132665
1.5825	2	1374	1313.67	1.62758	0.0276579
1.58507	4	1236	1309.88	-2.10147	0.0294852
1.58764	1	1312	1306.16	0.161179	0.00963207
1.59021	0	1305	1302.39	0.0722221	-0.00788148
1.59278	1	1308	1298.63	0.259216	0.0107688
1.59535	1	1239	1294.85	-1.58656	0.0235856
1.59792	1	1310	1290.94	0.526505	-0.0201741
1.60049	4	1327	1287.04	1.09692	-0.019891
1.60306	4	1254	1283.2	-0.824581	-0.0212184
1.60563	0	1315	1279.38	0.982166	0.00169808
1.60819	2	1269	1275.69	-0.187747	0.0545522
1.61076	2	1223	1272.13	-1.40498	-0.0485032
1.61333	4	1270	1268.47	0.0428446	0.01236
1.6159	1	1231	1264.73	-0.961414	-0.0101776
1.61847	2	1320	1261.06	1.62221	0.0295667
1.62104	1	1220	1257.49	-1.07342	0.0192726
1.62361	1	1253	1253.92	-0.0259123	-0.0189907
1.62618	0	1213	1250.28	-1.07046	-0.0227705
1.62875	3	1223	1246.65	-0.676368	-0.0198471
1.63132	4	1272	1243.01	0.812784	-0.00540438
1.63388	3	1180	1239.35	-1.72765	0.0177216
1.63645	1	1173	1235.76	-1.83246	0.0144853
1.63902	1	1258	1232.34	0.723478	-0.00899601
1.64159	2	1212	1228.96	-0.487089	-0.0160119
1.64416	3	1279	1225.48	1.49642	-0.0139724
1.64673	3	1201	1221.93	-0.60407	0.0283973
1.6493	2	1223	1218.42	0.130886	-0.0131074
1.65187	2	1185	1215	-0.871546	-0.0251745
1.65444	1	1246	1211.64	0.973326	-0.0104624
1.65701	2	1224	1208.27	0.449678	0.00865169
1.65957	3	1174	1204.87	-0.900847	0.00768481
1.66214	3	1242	1201.44	1.15094	-0.00942218
1.66471	3	1226	1198.02	0.799126	0.0353107
1.66728	2	1165	1194.68	-0.869657	0.0265062
1.66985	1	1176	1191.41	-0.449273	0.0312245
1.67242	0	1152	1188.15	-1.06504	-0.0025276
1.67499	4	1175	1184.87	-0.287927	0.0155707
1.67756	3	1120	1181.53	-1.8386	0.0587031
1.68013	5	1187	1178.12	0.25762	0.0253193
1.6827	2	1164	1174.82	-0.317267	0.00425533
1.68526	1	1189	1171.66	0.502939	-0.0228405
1.68783	1	1160	1168.56	-0.251189	0.00204525
1.6904	0	1254	1165.43	2.501	0.0199922
1.69297	3	1237	1162.18	2.12727	0.0672124
1.69554	1	1116	1158.89	-1.28379	-0.0131525
1.69811	2	1130	1155.57	-0.760635	-0.0476749
1.70068	2	1139	1152.33	-0.395114	0.000311502
1.70325	0	1112	1149.16	-1.11449	0.0010591
1.70582	1	1140	1145.98	-0.177133	-0.0336929
1.70839	4	1164	1142.84	0.62014	0.0289574
1.71095	3	1111	1139.66	-0.85973	-0.00973954
1.71352	2	1169	1136.43	0.95248	-0.00537164
1.71609	3	1161	1133.36	0.811261	0.0313867
1.71866	4	1079	1130.39	-1.56438	0.03552
1.72123	4	1133	1127.37	0.167373	-0.021408
1.7238	0	1145	1124.34	0.610625	0.0355738
1.72637	1	1107	1121.39	-0.432358	0.0179424
1.72894	2	1080	1118.49	-1.17129	-0.0175867
1.73151	3	1073	1115.48	-1.29678	0.0411945
1.73408	2	1120	1112.35	0.228676	0.0285916
1.73664	1	1109	1109.28	-0.00846386	0.00716919
1.73921	0	1047	1106.32	-1.83312	-0.0104236
1.74178	4	1057	1103.38	-1.42645	-0.0193998
1.74435	1	1096	1100.38	-0.132395	-0.0193454
1.74692	2	1125	1097.32	0.8253	-0.0229419
1.74949	3	1059	1094.36	-1.08666	-0.013236
1.75206	1	1065	1091.47	-0.811216	0.0220666
1.75463	1	1091	1088.53	0.0747457	0.019192
1.7572	0	1079	1085.66	-0.202711	0.0702705
1.75977	3	1051	1082.78	-0.980203	-0.0236054
1.76233	1	1014	1079.84	-2.06747	0.0287318
1.7649	5	1099	1076.86	0.667898	-0.0676933
1.76747	3	1041	1073.96	-1.02157	-0.00870233
1.77004	0	1036	1071.12	-1.09107	0.0312718
1.77261	0	1070	1068.36	0.0501404	0.0770559
1.77518	2	1077	1065.69	0.344495	-0.0127236
1.77775	0	1016	1062.88	-1.4707	-0.00043887
1.78032	4	1047	1059.94	-0.39982	-0.0314492
1.78289	1	967	1057.07	-2.89631	-0.0373333
1.78546	1	1058	1054.22	0.11625	-0.0193603
1.78802	0	1079	1051.46	0.838516	-0.00423934
1.79059	5	1029	1048.75	-0.615804	0.0177006
1.79316	2	994	1045.97	-1.64825	-0.00983071
1.79573	1	1005	1043.13	-1.20277	0.0202124
1.7983	4	1065	1040.44	0.752617	-0.0487825
1.80087	2	1023	1037.85	-0.464388	0.0142701
1.80344	1	1018	1035.14	-0.537336	0.0115837
1.80601	0	988	1032.49	-1.41534	-0.0400425
1.80858	1	1057	1029.89	0.833884	0.0220211
1.81115	1	993	1027.2	-1.08546	-0.0183312
1.81371	3	1005	1024.45	-0.613395	0.00900487
1.81628	2	1064	1021.69	1.29711	0.00552371
1.81885	1	973	1018.98	-1.47409	0.0291677
1.82142	1	1066	1016.36	1.52034	-0.0474358
1.82399	2	1025	1013.8	0.34982	0.0115433
1.82656	2	956	1011.19	-1.78483	-0.0359456
1.82913	1	984	1008.53	-0.782072	-0.0126605
1.8317	2	1035	1005.92	0.903937	0.0586409
1.83427	0	1040	1003.36	1.1362	-0.021675
1.83684	0	1014	1000.78	0.415179	-0.00784633
1.8394	3	1033	998.207	1.08255	0.0362626
1.84197	5	986	995.613	-0.306126	-0.00523889
1.84454	2	988	992.952	-0.157551	0.0587695
1.84711	4	980	990.39	-0.331907	0.0359871
1.84968	1	983	988.029	-0.160408	-0.00947274
1.85225	2	987	985.665	0.0424806	-0.000755731
1.85482	0	994	983.264	0.34052	-0.000529448
1.85739	3	964	980.827	-0.54196	-0.0128702
1.85996	3	989	978.325	0.339445	-0.044379
1.86253	4	1006	975.785	0.952626	-0.0107119
1.86509	0	975	973.284	0.0549639	0.0333121
1.86766	4	951	970.901	-0.64533	-0.00614309
1.87023	1	925	968.582	-1.43296	0.0352564
1.8728	2	970	966.168	0.123045	0.0435013
1.87537	0	968	963.744	0.136794	0.021708
1.87794	3	984	961.365	0.721578	0.0355363
1.88051	2	960	958.936	0.0343511	0.0333791
1.88308	3	926	956.469	-1.00126	0.00967949
1.88565	1	905	954.042	-1.6302	-0.0178528
1.88822	1	967	951.7	0.492012	0.0777159
1.89078	1	947	949.381	-0.0773755	0.00909622
1.89335	2	918	947.037	-0.958357	-0.0114244
1.89592	3	952	944.627	0.238952	-0.0188472
1.89849	1	950	942.216	0.252548	0.0333581
1.90106	3	939	939.849	-0.027718	-0.0457639
1.90363	1	922	937.57	-0.512763	0.000440593
1.9062	2	899	935.274	-1.20981	0.019057
1.90877	1	901	932.981	-1.06544	-0.00369386
1.91134	3	883	930.696	-1.60509	0.0671333
1.91391	0	883	928.385	-1.52734	-0.0543272
1.91647	3	909	926.077	-0.566393	0.0334502
1.91904	0	881	923.815	-1.44246	-0.0090884
1.92161	0	908	921.532	-0.449075	0.00751686
1.92418	1	932	919.255	0.417472	-0.0417719
1.92675	2	886	916.991	-1.04117	0.0564257
1.92932	3	920	914.635	0.176891	-0.0404579
1.93189	1	970	912.305	1.85246	0.03255
1.93446	1	935	910.061	0.815577	0.0131329
1.93703	1	890	907.909	-0.600319	0.00394969
1.9396	1	966	905.742	1.93877	-0.0198107
1.94216	3	906	903.506	0.0828481	-0.0111401
1.94473	2	946	901.267	1.45439	0.033828
1.9473	2	876	899.036	-0.778302	0.00120422
1.94987	1	894	896.882	-0.0963769	-0.0263405
1.95244	2	880	894.781	-0.498282	-0.020424
1.95501	3	896	892.659	0.111615	-0.0119047
1.95758	2	913	890.501	0.744615	0.031993
1.96015	2	908	888.341	0.652393	-0.00949648
1.96272	1	892	886.259	0.192234	-0.00527855
1.96529	3	842	884.194	-1.45411	0.0072056
1.96785	1	884	882.102	0.063839	0.0197074
1.97042	3	882	879.973	0.0682396	0.0457226
1.97299	2	922	877.882	1.45294	-0.0111466
1.97556	1	861	875.804	-0.504503	0.0710842
1.97813	0	862	873.732	-0.399583	-0.00300501
1.9807	2	792	871.703	-2.83213	-0.0290498
1.98327	4	841	869.622	-0.986951	0.0437809
1.98584	0	827	867.466	-1.40714	-0.0274059
1.98841	3	870	865.34	0.157994	0.0159206
1.99098	2	858	863.371	-0.183364	0.0162444
1.99354	3	868	861.362	0.225294	-0.000655918
1.99611	1	868	859.311	0.294912	0.00174241
1.99868	1	841	857.328	-0.563043	0.00168887
2.00125	4	847	855.365	-0.287431	0.0539162
2.00382	1	823	853.374	-1.05878	-0.0446892
2.00639	0	892	851.311	1.36237	0.00961021
2.00896	1	841	849.349	-0.287907	0.0193096
2.01153	3	825	847.417	-0.780459	0.0083633
2.0141	3	814	845.354	-1.09896	0.0594056
2.01667	1	862	843.273	0.637835	-0.0475777
2.01923	1	855	841.305	0.468351	0.0333985
2.0218	3	805	839.435	-1.21366	-0.0933206
2.02437	1	866	837.513	0.968034	-0.0182101
2.02694	0	845	835.513	0.326377	0.0082253
2.02951	0	820	833.578	-0.474173	-0.00057354
2.03208	3	864	831.668	1.09997	-0.00467636
2.03465	1	850	829.663	0.69755	0.00708574
2.03722	3	773	827.613	-1.96429	-0.0261358
2.03979	0	816	825.672	-0.338594	0.0282143
2.04236	1	893	823.792	2.31597	0.00689871
2.04492	1	796	821.926	-0.918915	0.0238691
2.04749	2	830	820.032	0.34601	-0.0582273
2.05006	3	810	818.069	-0.283519	0.0359635
2.05263	1	806	816.137	-0.357044	0.033158
2.0552	2	844	814.251	1.024	0.0336262
2.05777	1	832	812.448	0.677831	0.0226203
2.06034	2	846	810.627	1.21614	-0.0175004
2.06291	3	794	808.771	-0.524186	-0.0190715
2.06548	5	824	806.912	0.595272	0.0399957
2.06805	2	798	805.058	-0.249859	-0.0581085
2.07061	2	825	803.274	0.756411	0.0292754
2.07318	2	800	801.609	-0.0568763	-0.0531714
2.07575	1	862	799.928	2.11417	-0.0295093
2.07832	0	774	798.138	-0.867631	0.00168217
2.08089	1	808	796.336	0.410336	-0.0180994
2.08346	1	811	794.51	0.579038	-0.00923444
2.08603	2	775	792.62	-0.632914	0.00216377
2.0886	2	770	790.729	-0.747015	0.0385785
2.09117	1	778	788.884	-0.390198	-0.0411421
2.09374	3	787	787.089	-0.00315472	-0.0438674
2.0963	1	823	785.342	1.31266	0.0172908
2.09887	1	811	783.571	0.963157	0.0237743
2.10144	4	781	781.835	-0.0298685	0.00252996
2.10401	1	776	780.111	-0.147562	0.00718963
2.10658	2	821	778.319	1.48959	0.0747754
2.10915	1	772	776.625	-0.166462	0.0530173
2.11172	1	802	774.955	0.954985	-0.0564513
2.11429	1	735	773.221	-1.40981	-0.000817606
2.11686	2	769	771.482	-0.0894898	-0.0240456
2.11943	1	811	769.716	1.44968	-0.0120079
2.12199	3	809	767.952	1.44319	0.00135809
2.12456	3	788	766.231	0.775492	-0.0408859
2.12713	4	769	764.521	0.161513	-0.00365718
2.1297	2	753	762.849	-0.358915	0.00173224
2.13227	1	722	761.252	-1.46082	0.0303706
2.13484	2	734	759.704	-0.948767	0.0392314
2.13741	1	748	758.13	-0.370387	0.0113214
2.13998	1	752	756.447	-0.162173	-0.0193101
2.14255	2	746	754.753	-0.320472	-0.0113333
2.14512	3	760	753.068	0.251433	0.0253796
2.14768	4	728	751.357	-0.865672	-0.031816
2.15025	1	807	749.68	2.01775	0.026863
2.15282	3	732	748.082	-0.594411	-0.0400129
2.15539	5	757	746.571	0.379049	0.0324489
2.15796	1	760	745.003	0.544016	0.0382471
2.16053	4	777	743.384	1.20597	-0.0719688
2.1631	3	745	741.903	0.113465	-0.0215755
2.16567	3	684	740.377	-2.15562	-0.0332282
2.16824	0	722	738.804	-0.625369	-0.0154879
2.17081	1	742	737.297	0.172671	-0.00801592
2.17337	4	739	735.775	0.118642	-0.0224493
2.17594	3	727	734.149	-0.265157	-0.042535
2.17851	1	779	732.441	1.66816	-0.0354171
2.18108	3	718	730.867	-0.480197	0.0476207
2.18365	2	763	729.397	1.21651	-0.00740374
2.18622	4	646	727.838	-3.21987	-0.0335971
2.18879	2	705	726.264	-0.800857	0.0160778
2.19136	2	710	724.728	-0.55274	-0.000930983
2.19393	1	691	723.238	-1.22641	0.0318999
2.1965	0	750	721.759	1.03121	-0.0251467
2.19906	1	727	720.217	0.251573	-0.049806
2.20163	2	738	718.637	0.712757	0.0132044
2.2042	3	718	716.992	0.0376044	-0.0317416
2.20677	3	698	715.346	-0.65654	-0.0420668
2.20934	2	733	713.777	0.710028	-0.0453798
2.21191	1	713	712.295	0.0263894	-0.0589745
2.21448	3	691	710.865	-0.755698	-0.0427048
2.21705	1	709	709.409	-0.0153762	0
2.21962	1	732	707.88	0.891516	0
2.22219	3	677	706.379	-1.12911	0
2.22475	0	662	704.891	-1.66702	0
2.22732	1	684	703.339	-0.739452	0
2.22989	0	717	701.854	0.565647	0
2.23246	1	727	700.355	0.988223	0
2.23503	4	695	698.79	-0.143746	0
2.2376	1	682	697.221	-0.582859	0
2.24017	0	677	695.659	-0.717105	0
2.24274	1	704	694.243	0.367731	0
2.24531	0	710	692.859	0.643278	0
2.24788	4	693	691.341	0.063027	0
2.25044	2	716	689.805	0.978947	0
2.25301	0	689	688.273	0.0276775	0
2.25558	2	695	686.852	0.309062	0
2.25815	0	681	685.526	-0.17342	0
2.26072	3	694	684.074	0.376794	0
2.26329	3	679	682.603	-0.138262	0
2.26586	1	693	681.135	0.450702	0
2.26843	3	666	679.706	-0.531099	0
2.271	0	692	678.392	0.517297	0
2.27357	3	639	677.027	-1.50433	0
2.27613	2	683	675.654	0.281101	0
2.2787	2	635	674.247	-1.55746	0
2.28127	1	645	672.837	-1.0961	0
2.28384	1	653	671.502	-0.724035	0
2.28641	1	670	670.149	-0.00575586	0
2.28898	1	711	668.76	1.58412	0
2.29155	2	685	667.337	0.674883	0
2.29412	3	660	665.915	-0.230228	0
2.29669	2	651	664.499	-0.529071	0
2.29926	0	693	663.122	1.13497	0
2.30182	0	675	661.825	0.50711	0
2.30439	0	636	660.546	-0.973294	0
2.30696	0	638	659.167	-0.838021	0
2.30953	0	717	657.709	2.21425	0
2.3121	2	686	656.25	1.13585	0
2.31467	3	672	654.804	0.663357	0
2.31724	3	669	653.365	0.604477	0
2.31981	1	668	652	0.619049	0
2.32238	4	639	650.753	-0.464953	0
2.32495	2	619	649.56	-1.22832	0
2.32751	1	654	648.298	0.222972	0
2.33008	1	657	647.056	0.387946	0
2.33265	2	669	645.857	0.894758	0
2.33522	4	630	644.562	-0.580169	0
2.33779	0	674	643.216	1.18574	0
2.34036	2	617	641.901	-1.00247	0
2.34293	0	587	640.703	-2.21658	0
2.3455	1	602	639.458	-1.52667	0
2.34807	1	614	638.136	-0.974057	0
2.35064	1	674	636.809	1.43255	0
2.3532	0	626	635.455	-0.377903	0
2.35577	0	656	634.139	0.853539	0
2.35834	1	620	632.838	-0.515594	0
2.36091	2	646	631.512	0.570036	0
2.36348	2	663	630.151	1.27573	0
2.36605	1	656	628.826	1.06098	0
2.36862	2	624	627.581	-0.143335	0
2.37119	1	596	626.386	-1.24466	0
2.37376	0	559	625.164	-2.79842	0
2.37633	0	638	623.937	0.556759	0
2.37889	0	602	622.716	-0.844306	0
2.38146	0	633	621.431	0.459825	0
2.38403	2	614	620.107	-0.246473	0
2.3866	1	587	618.787	-1.31199	0
2.38917	2	612	617.473	-0.221241	0
2.39174	2	598	616.235	-0.745699	0
2.39431	1	631	615.047	0.635069	0
2.39688	2	639	613.866	0.994297	0
2.39945	2	581	612.72	-1.31596	0
2.40202	0	620	611.545	0.339564	0
2.40458	5	615	610.364	0.186946	0
2.40715	1	626	609.221	0.670619	0
2.40972	3	663	608.011	2.13558	0
2.41229	1	574	606.896	-1.37304	0
2.41486	1	644	605.832	1.50401	0
2.41743	1	581	604.706	-0.983498	0
2.42	0	628	603.569	0.974885	0
2.42257	4	591	602.368	-0.467601	0
2.42514	1	566	601.161	-1.47792	0
2.42771	3	597	599.922	-0.119582	0
2.43027	1	605	598.787	0.25259	0
2.43284	1	627	597.707	1.16984	0
2.43541	1	567	596.601	-1.24312	0
2.43798	4	601	595.491	0.224736	0
2.44055	1	571	594.314	-0.975669	0
2.44312	2	587	593.126	-0.252849	0
2.44569	0	652	592.047	2.34792	0
2.44826	1	600	590.99	0.367837	0
2.45083	0	581	589.867	-0.36786	0
2.4534	2	591	588.701	0.0945586	0
2.45596	1	613	587.503	1.02982	0
2.45853	0	583	586.305	-0.136866	0
2.4611	0	590	585.149	0.199711	0
2.46367	1	571	584.042	-0.545811	0
2.46624	2	556	582.879	-1.13994	0
2.46881	1	578	581.675	-0.152844	0
2.47138	3	567	580.504	-0.567095	0
2.47395	1	589	579.414	0.394999	0
2.47652	5	599	578.336	0.844296	0
2.47909	2	540	577.294	-1.6049	0
2.48165	2	581	576.253	0.196942	0
2.48422	2	566	575.279	-0.390015	0
2.48679	2	572	574.349	-0.0982217	0
2.48936	2	542	573.319	-1.34525	0
2.49193	0	594	572.269	0.891642	0
2.4945	1	602	571.221	1.25445	0
2.49707	2	591	570.18	0.856418	0
2.49964	2	580	569.075	0.453653	0
2.50221	1	557	567.927	-0.462987	0
2.50478	4	556	566.848	-0.460077	0
2.50734	0	643	565.823	3.04356	0
2.50991	0	574	564.768	0.385321	0
2.51248	1	530	563.782	-1.46738	0
2.51505	0	558	562.778	-0.202259	0
2.51762	0	566	561.633	0.183572	0
2.52019	1	570	560.506	0.397645	0
2.52276	0	559	559.397	-0.0167772	0
2.52533	0	565	558.26	0.283536	0
2.5279	2	554	557.162	-0.134332	0
2.53047	1	556	556.078	-0.00328735	0
2.53303	0	569	554.962	0.588484	0
2.5356	0	585	553.916	1.28518	0
2.53817	2	526	552.922	-1.17384	0
2.54074	3	569	551.868	0.718209	0
2.54331	0	551	550.768	0.0098625	0
2.54588	3	548	549.733	-0.0740367	0
2.54845	2	575	548.818	1.09184	0
2.55102	2	581	547.85	1.3753	0
2.55359	1	533	546.866	-0.600607	0
2.55616	3	555	545.951	0.384112	0
2.55872	1	489	545.014	-2.53302	0
2.56129	2	532	544.033	-0.521687	0
2.56386	2	544	543.082	0.0393497	0
2.56643	1	520	542.139	-0.970848	0
2.569	2	529	541.161	-0.528756	0
2.57157	0	567	540.215	1.12485	0
2.57414	3	564	539.243	1.04246	0
2.57671	2	532	538.269	-0.271816	0
2.57928	0	526	537.262	-0.491066	0
2.58185	4	546	536.287	0.415673	0
2.58441	2	550	535.393	0.62285	0
2.58698	1	538	534.405	0.155006	0
2.58955	1	574	533.468	1.69176	0
2.59212	2	520	532.617	-0.553284	0
2.59469	1	526	531.675	-0.247449	0
2.59726	0	512	530.681	-0.825609	0
2.59983	0	570	529.721	1.68708	0
2.6024	1	552	528.775	0.988515	0
2.60497	1	525	527.767	-0.120742	0
2.60754	2	533	526.717	0.272135	0
2.6101	2	496	525.704	-1.33375	0
2.61267	0	545	524.737	0.867982	0
2.61524	1	514	523.813	-0.43284	0
2.61781	1	542	522.934	0.818936	0
2.62038	0	545	521.994	0.985463	0
2.62295	3	533	521.01	0.519363	0
2.62552	3	507	520.059	-0.579988	0
2.62809	0	533	519.082	0.602857	0
2.63066	1	549	518.168	1.31587	0
2.63323	3	500	517.375	-0.777023	0
2.63579	4	522	516.495	0.240931	0
2.63836	0	549	515.525	1.42869	0
2.64093	1	481	514.644	-1.53404	0
2.6435	1	520	513.89	0.267943	0
2.64607	2	529	513.05	0.693476	0
2.64864	0	529	512.088	0.735312	0
2.65121	1	547	511.145	1.53305	0
2.65378	1	501	510.251	-0.413303	0
2.65635	0	487	509.334	-1.01203	0
2.65892	1	524	508.38	0.682361	0
2.66148	2	546	507.462	1.64927	0
2.66405	2	502	506.521	-0.20179	0
2.66662	2	501	505.577	-0.204491	0
2.66919	1	537	504.705	1.39363	0
2.67176	4	541	503.881	1.59587	0
2.67433	2	536	503.063	1.42266	0
2.6769	0	495	502.205	-0.323862	0
2.67947	1	494	501.41	-0.333393	0
2.68204	1	530	500.664	1.27428	0
2.68461	1	496	499.785	-0.169959	0
2.68717	2	518	498.85	0.841401	0
2.68974	0	509	497.949	0.489808	0
2.69231	2	458	497.06	-1.82514	0
2.69488	3	532	496.211	1.55165	0
2.69745	1	505	495.336	0.430059	0
2.70002	3	501	494.454	0.292446	0
2.70259	1	502	493.68	0.371361	0
2.70516	2	492	492.887	-0.0399832	0
2.70773	2	552	492.088	2.55002	0
2.7103	0	492	491.289	0.0320763	0
2.71286	1	483	490.455	-0.339201	0
2.71543	0	494	489.654	0.19554	0
2.718	0	499	488.794	0.456898	0
2.72057	1	520	487.893	1.40799	0
2.72314	2	466	486.994	-0.972526	0
2.72571	2	471	486.067	-0.694266	0
2.72828	1	507	485.174	0.969323	0
2.73085	2	508	484.36	1.04886	0
2.73342	2	469	483.595	-0.673939	0
2.73599	1	471	482.8	-0.543733	0
2.73855	1	520	481.998	1.66649	0
2.74112	1	490	481.232	0.396093	0
2.74369	2	520	480.439	1.73487	0
2.74626	1	472	479.607	-0.350126	0
2.74883	0	456	478.77	-1.06631	0
2.7514	0	467	477.972	-0.507731	0
2.75397	3	447	477.186	-1.42773	0
2.75654	1	524	476.334	2.0823	0
2.75911	0	508	475.437	1.44477	0
2.76168	3	486	474.642	0.51519	0
2.76424	2	464	473.906	-0.459893	0
2.76681	0	476	473.07	0.134276	0
2.76938	0	475	472.285	0.124552	0
2.77195	1	508	471.586	1.6156	0
2.77452	1	463	470.798	-0.362395	0
2.77709	2	437	469.924	-1.57495	0
2.77966	0	508	469.077	1.72694	0
2.78223	1	448	468.275	-0.957899	0
2.7848	2	475	467.519	0.34325	0
2.78737	0	494	466.737	1.22664	0
2.78993	2	467	465.914	0.0502568	0
2.7925	0	486	465.159	0.945375	0
2.79507	1	447	464.382	-0.822163	0
2.79764	2	474	463.603	0.477529	0
2.80021	1	469	462.827	0.285047	0
2.80278	0	483	462.017	0.954774	0
2.80535	0	454	461.273	-0.341324	0
2.80792	1	451	460.545	-0.449453	0
2.81049	2	424	459.751	-1.73622	0
2.81306	0	496	458.913	1.66526	0
2.81562	0	457	458.106	-0.0517516	0
2.81819	0	452	457.381	-0.253102	0
2.82076	5	475	456.637	0.842541	0
2.82333	0	431	455.821	-1.19556	0
2.8259	1	475	454.988	0.918198	0
2.82847	1	494	454.334	1.78466	0
2.83104	2	469	453.711	0.705988	0
2.83361	2	448	452.946	-0.233692	0
2.83618	0	450	452.19	-0.103256	0
2.83875	4	476	451.476	1.12404	0
2.84131	1	466	450.806	0.70386	0
2.84388	0	450	450.068	-0.00319516	0
2.84645	1	453	449.387	0.169731	0
2.84902	3	411	448.757	-1.86241	0
2.85159	0	451	447.994	0.141546	0
2.85416	3	449	447.206	0.084673	0
2.85673	2	459	446.527	0.582174	0
2.8593	1	420	445.832	-1.26049	0
2.86187	2	391	445.13	-2.73749	0
2.86444	2	434	444.499	-0.503963	0
2.867	2	472	443.809	1.29758	0
2.86957	0	439	443.107	-0.195994	0
2.87214	2	465	442.439	1.04624	0
2.87471	1	439	441.781	-0.132746	0
2.87728	0	472	441.055	1.42438	0
2.87985	2	457	440.319	0.780307	0
2.88242	0	450	439.624	0.489128	0
2.88499	1	457	438.869	0.848149	0
2.88756	2	450	438.141	0.559016	0
2.89013	1	458	437.425	0.961407	0
2.89269	0	472	436.676	1.62592	0
2.89526	0	434	435.994	-0.0957028	0
2.89783	0	420	435.328	-0.747948	0
2.9004	0	412	434.597	-1.11329	0
2.90297	3	428	433.824	-0.281538	0
2.90554	0	453	433.052	0.937234	0
2.90811	2	438	432.282	0.273212	0
2.91068	0	440	431.622	0.399427	0
2.91325	2	420	430.98	-0.535755	0
2.91582	0	416	430.304	-0.701315	0
2.91838	2	459	429.621	1.37128	0
2.92095	1	433	428.941	0.195063	0
2.92352	3	404	428.261	-1.20703	0
2.92609	2	435	427.582	0.355667	0
2.92866	1	441	426.936	0.669729	0
2.93123	2	407	426.329	-0.958091	0
2.9338	1	411	425.762	-0.728142	0
2.93637	2	426	425.128	0.0422298	0
2.93894	2	415	424.482	-0.465471	0
2.94151	1	405	423.836	-0.93598	0
2.94407	2	394	423.19	-1.4706	0
2.94664	1	427	422.581	0.213842	0
2.94921	1	422	421.943	0.00276316	0
2.95178	0	477	421.301	2.55029	0
2.95435	1	410	420.661	-0.526505	0
2.95692	0	416	419.991	-0.195672	0
2.95949	0	411	419.284	-0.408627	0
2.96206	0	425	418.578	0.311517	0
2.96463	0	415	417.879	-0.14132	0
2.9672	1	407	417.152	-0.503221	0
2.96976	0	402	416.426	-0.719505	0
2.97233	3	407	415.705	-0.431502	0
2.9749	0	410	415.025	-0.248153	0
2.97747	2	451	414.35	1.72577	0
2.98004	2	384	413.748	-1.51805	0
2.98261	2	381	413.155	-1.64737	0
2.98518	2	410	412.525	-0.124722	0
2.98775	2	391	411.956	-1.05979	0
2.99032	1	404	411.396	-0.367966	0
2.99289	1	409	410.833	-0.0906198	0
2.99545	1	402	410.268	-0.412371	0
2.99802	3	396	409.668	-0.686863	0
3.00059	3	376	409.029	-1.70333	0
3.00316	2	426	408.382	0.853579	0
3.00573	0	408	407.804	0.00968452	0
3.0083	1	397	407.308	-0.517321	0
3.01087	1	394	406.789	-0.644285	0
3.01344	0	386	406.159	-1.02606	0
3.01601	0	416	405.479	0.515848	0
3.01858	1	413	404.834	0.401807	0
3.02114	1	436	404.169	1.52444	0
3.02371	1	432	403.468	1.37275	0
3.02628	4	394	402.801	-0.443382	0
3.02885	2	387	402.179	-0.771594	0
3.03142	2	426	401.561	1.18408	0
3.03399	1	350	401.045	-2.72849	0
3.03656	3	404	400.58	0.17016	0
3.03913	2	418	400.047	0.878088	0
3.0417	0	390	399.463	-0.479175	0
3.04427	2	388	398.906	-0.55367	0
3.04683	1	416	398.393	0.863258	0
3.0494	1	396	397.781	-0.0895204	0
3.05197	1	378	397.154	-0.98517	0
3.05454	2	366	396.565	-1.59768	0
3.05711	2	399	395.952	0.152577	0
3.05968	0	423	395.335	1.34513	0
3.06225	2	401	394.754	0.311923	0
3.06482	0	406	394.218	0.584751	0
3.06739	0	392	393.618	-0.0817373	0
3.06996	4	407	393.011	0.693432	0
3.07252	1	394	392.408	0.0802212	0
3.07509	0	394	391.734	0.114141	0
3.07766	0	388	391.191	-0.16201	0
3.08023	1	385	390.711	-0.291075	0
3.0828	1	408	390.1	0.886168	0
3.08537	2	382	389.432	-0.380247	0
3.08794	0	412	388.797	1.14314	0
3.09051	2	411	388.206	1.12435	0
3.09308	1	396	387.66	0.419108	0
3.09565	2	387	387.085	-0.0043157	0
3.09821	0	372	386.504	-0.752019	0
3.10078	2	368	385.959	-0.936155	0
3.10335	1	382	385.421	-0.175044	0
3.10592	0	397	384.848	0.609875	0
3.10849	1	351	384.271	-1.77585	0
3.11106	2	384	383.731	0.0137077	0
3.11363	4	387	383.131	0.196686	0
3.1162	1	386	382.518	0.177221	0
3.11877	0	360	381.973	-1.15807	0
3.12134	0	362	381.545	-1.02724	0
3.1239	0	364	381.1	-0.896279	0
3.12647	1	384	380.51	0.178093	0
3.12904	2	387	379.865	0.362704	0
3.13161	1	342	379.219	-2.01258	0
3.13418	0	333	378.612	-2.49955	0
3.13675	1	363	378.086	-0.791784	0
3.13932	0	381	377.574	0.175519	0
3.14189	1	372	376.994	-0.258912	0
3.14446	0	388	376.404	0.588681	0
3.14703	1	407	375.818	1.54562	0
3.14959	1	405	375.237	1.47894	0
3.15216	1	369	374.658	-0.294562	0
3.15473	1	396	374.082	1.10141	0
3.1573	0	361	373.542	-0.660127	0
3.15987	1	361	373.01	-0.632106	0
3.16244	1	385	372.48	0.638101	0
3.16501	0	341	371.915	-1.67415	0
3.16758	1	374	371.346	0.137238	0
3.17015	1	380	370.815	0.47118	0
3.17272	1	344	370.257	-1.41568	0
3.17528	3	381	369.694	0.579218	0
3.17785	1	326	369.167	-2.39081	0
3.18042	1	345	368.644	-1.27294	0
3.18299	1	341	368.189	-1.47237	0
3.18556	1	368	367.745	0.0132819	0
3.18813	0	351	367.23	-0.866291	0
3.1907	0	400	366.702	1.66489	0
3.19327	1	391	366.178	1.2553	0
3.19584	1	379	365.623	0.687123	0
3.19841	2	365	365.03	-0.00159257	0
3.20097	0	366	364.47	0.0799839	0
3.20354	0	352	363.952	-0.637024	0
3.20611	1	359	363.477	-0.236296	0
3.20868	0	359	362.976	-0.209836	0
3.21125	0	366	362.4	0.188199	0
3.21382	1	348	361.85	-0.74242	0
3.21639	1	355	361.311	-0.334937	0
3.21896	1	381	360.74	1.03798	0
3.22153	0	376	360.199	0.814868	0
3.2241	0	363	359.702	0.173126	0
3.22666	2	347	359.212	-0.655581	0
3.22923	0	355	358.689	-0.195817	0
3.2318	1	356	358.125	-0.112639	0
3.23437	0	351	357.627	-0.353745	0
3.23694	0	320	357.143	-2.07637	0
3.23951	0	388	356.626	1.59278	0
3.24208	1	368	356.105	0.620071	0
3.24465	1	333	355.553	-1.23587	0
3.24722	2	360	354.996	0.263724	0
3.24979	2	370	354.477	0.80702	0
3.25235	1	342	353.997	-0.648736	0
3.25492	2	350	353.556	-0.190081	0
3.25749	1	348	353.153	-0.27624	0
3.26006	2	368	352.717	0.796679	0
3.26263	1	351	352.272	-0.0678929	0
3.2652	1	347	351.824	-0.258973	0
3.26777	0	345	351.376	-0.343251	0
3.27034	1	332	350.927	-1.03876	0
3.27291	2	354	350.446	0.188886	0
3.27548	1	332	349.926	-0.983805	0
3.27804	0	327	349.4	-1.23875	0
3.28061	1	346	348.947	-0.158454	0
3.28318	0	381	348.51	1.66453	0
3.28575	2	330	348.003	-0.991052	0
3.28832	4	371	347.488	1.2207	0
3.29089	0	352	346.973	0.267952	0
3.29346	4	359	346.49	0.66025	0
3.29603	1	316	346.154	-1.69627	0
3.2986	2	371	345.765	1.31013	0
3.30117	1	394	345.36	2.45043	0
3.30373	1	362	344.987	0.894188	0
3.3063	2	316	344.549	-1.60601	0
3.30887	0	344	344.099	-0.00533932	0
3.31144	2	322	343.615	-1.20455	0
3.31401	1	353	343.164	0.523537	0
3.31658	2	361	342.685	0.963936	0
3.31915	2	319	342.203	-1.29912	0
3.32172	1	307	341.757	-1.98366	0
3.32429	1	348	341.316	0.358283	0
3.32686	0	339	340.912	-0.103827	0
3.32942	2	321	340.479	-1.08721	0
3.33199	0	333	340.008	-0.384037	0
3.33456	1	337	339.497	-0.136039	0
3.33713	0	378	339.02	2.00489	0
3.3397	1	382	338.554	2.22291	0
3.34227	1	359	338.056	1.10537	0
3.34484	2	336	337.556	-0.0848901	0
3.34741	3	362	337.059	1.31087	0
3.34998	0	345	336.597	0.452388	0
3.35255	1	307	336.174	-1.66508	0
3.35511	0	349	335.828	0.705073	0
3.35768	1	335	335.423	-0.0231162	0
3.36025	0	351	334.937	0.857384	0
3.36282	2	342	334.441	0.408755	0
3.36539	1	337	333.95	0.166153	0
3.36796	0	303	333.461	-1.74993	0
3.37053	1	335	333.009	0.108765	0
3.3731	0	302	332.602	-1.76093	0
3.37567	0	346	332.132	0.74557	0
3.37824	1	346	331.652	0.771354	0
3.3808	2	346	331.177	0.796914	0
3.38337	2	299	330.669	-1.83146	0
3.38594	0	348	330.191	0.954678	0
3.38851	0	331	329.788	0.0666145	0
3.39108	0	328	329.434	-0.0791519	0
3.39365	1	359	329.016	1.58252	0
3.39622	0	328	328.517	-0.0285448	0
3.39879	2	311	328.009	-0.964473	0
3.40136	0	339	327.54	0.622415	0
3.40393	0	344	327.079	0.91232	0
3.40649	1	369	326.655	2.20437	0
3.40906	0	333	326.24	0.370445	0
3.41163	1	340	325.755	0.772517	0
3.4142	1	333	325.296	0.422167	0
3.41677	0	307	324.845	-1.01846	0
3.41934	0	329	324.395	0.253889	0
3.42191	0	368	323.982	2.2946	0
3.42448	0	307	323.542	-0.944127	0
3.42705	2	302	323.064	-1.21212	0
3.42962	0	294	322.584	-1.66703	0
3.43218	0	334	322.104	0.650943	0
3.43475	1	314	321.696	-0.434316	0
3.43732	1	319	321.303	-0.128923	0
3.43989	2	333	320.839	0.666429	0
3.44246	1	301	320.397	-1.11803	0
3.44503	1	300	319.995	-1.15442	0
3.4476	1	322	319.633	0.131908	0
3.45017	0	320	319.275	0.0405393	0
3.45274	2	345	318.88	1.40627	0
3.45531	1	311	318.479	-0.424087	0
3.45787	1	301	318.042	-0.982277	0
3.46044	1	322	317.634	0.243304	0
3.46301	1	325	317.268	0.428906	0
3.46558	0	287	316.873	-1.76332	0
3.46815	1	311	316.471	-0.310224	0
3.47072	2	344	316.071	1.50582	0
3.47329	4	312	315.638	-0.205949	0
3.47586	1	293	315.197	-1.29679	0
3.47843	1	315	314.823	0.00997981	0
3.481	1	331	314.564	0.903426	0
3.48356	2	309	314.285	-0.300629	0
3.48613	1	308	313.891	-0.335688	0
3.4887	0	314	313.477	0.0294893	0
3.49127	0	295	313.1	-1.05384	0
3.49384	1	288	312.733	-1.45741	0
3.49641	1	301	312.299	-0.651291	0
3.49898	1	316	311.822	0.235038	0
3.50155	1	326	311.377	0.809889	0
3.50412	0	333	310.977	1.20686	0
3.50669	1	303	310.585	-0.435738	0
3.50925	0	275	310.195	-2.12235	0
3.51182	0	314	309.772	0.238603	0
3.51439	1	319	309.346	0.54053	0
3.51696	2	323	308.924	0.783231	0
3.51953	2	281	308.469	-1.63865	0
3.5221	0	296	308.043	-0.699983	0
3.52467	0	315	307.692	0.411738	0
3.52724	1	354	307.39	2.47732	0
3.52981	1	335	307.023	1.52856	0
3.53238	1	302	306.573	-0.263171	0
3.53494	1	297	306.148	-0.53083	0
3.53751	0	320	305.766	0.795697	0
3.54008	0	312	305.391	0.374139	0
3.54265	1	311	305.018	0.339184	0
3.54522	1	299	304.613	-0.324593	0
3.54779	1	301	304.167	-0.182569	0
3.55036	1	307	303.753	0.185324	0
3.55293	3	303	303.381	-0.0218851	0
3.5555	0	287	303.015	-0.94534	0
3.55807	1	324	302.645	1.18637	0
3.56063	0	319	302.345	0.932494	0
3.5632	2	294	302.021	-0.467796	0
3.56577	2	302	301.621	0.0217948	0
3.56834	1	316	301.208	0.832109	0
3.57091	4	290	300.83	-0.635944	0
3.57348	1	294	300.527	-0.380679	0
3.57605	0	316	300.196	0.889028	0
3.57862	1	282	299.926	-1.06748	0
3.58119	4	305	299.667	0.305339	0
3.58376	0	299	299.268	-0.0154833	0
3.58632	1	300	298.84	0.067001	0
3.58889	1	332	298.554	1.83557	0
3.59146	1	294	298.26	-0.248456	0
3.59403	1	301	297.855	0.181272	0
3.5966	1	308	297.468	0.600124	0
3.59917	1	255	297.09	-2.63578	0
3.60174	1	309	296.715	0.69888	0
3.60431	0	270	296.342	-1.6031	0
3.60688	1	284	295.971	-0.71032	0
3.60945	1	313	295.603	0.983352	0
3.61201	2	290	295.202	-0.305481	0
3.61458	0	300	294.798	0.300366	0
3.61715	3	282	294.428	-0.740104	0
3.61972	1	350	294.103	2.98783	0
3.62229	2	233	293.745	-3.97956	0
3.62486	0	323	293.416	1.64611	0
3.62743	2	300	293.125	0.396927	0
3.63	0	289	292.806	-0.223881	0
3.63257	0	325	292.444	1.80588	0
3.63514	1	273	292.079	-1.15469	0
3.6377	0	309	291.717	0.983197	0
3.64027	3	279	291.289	-0.735698	0
3.64284	0	257	290.887	-2.11383	0
3.64541	1	297	290.492	0.377613	0
3.64798	0	267	290.17	-1.41799	0
3.65055	2	311	289.861	1.19869	0
3.65312	3	288	289.483	-0.0873849	0
3.65569	0	273	289.092	-0.973903	0
3.65826	0	280	288.733	-0.521904	0
3.66083	2	288	288.487	-0.0287021	0
3.66339	1	275	288.19	-0.795394	0
3.66596	2	313	287.774	1.42588	0
3.66853	0	257	287.409	-1.89689	0
3.6711	0	283	287.093	-0.243299	0
3.67367	0	309	286.785	1.26379	0
3.67624	0	302	286.443	0.895182	0
3.67881	0	296	286.029	0.579528	0
3.68138	2	279	285.608	-0.395618	0
3.68395	1	304	285.193	1.07867	0
3.68652	1	296	284.779	0.652185	0
3.68908	0	277	284.438	-0.446896	0
3.69165	0	297	284.144	0.745991	0
3.69422	1	277	283.822	-0.409868	0
3.69679	3	297	283.459	0.785728	0
3.69936	1	294	283.056	0.638267	0
3.70193	0	270	282.68	-0.771678	0
3.7045	0	296	282.415	0.789608	0
3.70707	4	320	282.169	2.11483	0
3.70964	2	300	281.817	1.04981	0
3.71221	1	286	281.406	0.271643	0
3.71477	0	264	281.128	-1.05412	0
3.71734	0	265	280.943	-0.97934	0
3.71991	0	289	280.664	0.490362	0
3.72248	0	275	280.297	-0.319423	0
3.72505	1	307	279.887	1.54742	0
3.72762	0	294	279.477	0.847001	0
3.73019	1	276	279.072	-0.184905	0
3.73276	1	281	278.707	0.1368	0
3.73533	2	289	278.35	0.626449	0
3.7379	0	274	277.995	-0.241334	0
3.74046	0	292	277.673	0.838435	0
3.74303	0	274	277.393	-0.20497	0
3.7456	1	296	277.085	1.09942	0
3.74817	1	275	276.702	-0.102649	0
3.75074	1	265	276.309	-0.694695	0
3.75331	1	265	275.953	-0.672808	0
3.75588	2	276	275.639	0.0217567	0
3.75845	3	272	275.33	-0.201927	0
3.76102	1	261	275.019	-0.867744	0
3.76359	0	308	274.737	1.89532	0
3.76615	2	250	274.529	-1.55135	0
3.76872	1	270	274.296	-0.261472	0
3.77129	0	279	273.949	0.302381	0
3.77386	3	262	273.618	-0.717791	0
3.77643	1	275	273.332	0.100603	0
3.779	2	288	272.98	0.885088	0
3.78157	0	263	272.685	-0.597203	0
3.78414	2	217	272.437	-3.76328	0
3.78671	1	274	272.16	0.11116	0
3.78928	1	275	271.84	0.190535	0
3.79184	2	242	271.515	-1.8973	0
3.79441	1	290	271.226	1.10244	0
3.79698	3	267	270.908	-0.239161	0
3.79955	1	272	270.619	0.0837584	0
3.80212	1	236	270.333	-2.23487	0
3.80469	1	288	270.081	1.05588	0
3.80726	0	276	269.835	0.371094	0
3.80983	0	274	269.519	0.270714	0
3.8124	1	301	269.193	1.8333	0
3.81497	3	288	268.838	1.12914	0
3.81753	0	259	268.445	-0.586877	0
3.8201	0	279	268.081	0.653676	0
3.82267	1	244	267.833	-1.52574	0
3.82524	2	295	267.57	1.59704	0
3.82781	1	259	267.196	-0.509274	0
3.83038	2	263	266.838	-0.236673	0
3.83295	0	277	266.558	0.627383	0
3.83552	0	266	266.29	-0.0177629	0
3.83809	0	273	266.022	0.422341	0
3.84066	2	271	265.72	0.320707	0
3.84322	2	281	265.346	0.933839	0
3.84579	0	258	264.96	-0.433335	0
3.84836	3	261	264.646	-0.225678	0
3.85093	0	262	264.416	-0.149251	0
3.8535	1	245	264.124	-1.22181	0
3.85607	1	262	263.855	-0.114607	0
3.85864	1	245	263.592	-1.18777	0
3.86121	0	268	263.258	0.289645	0
3.86378	2	280	262.949	1.01902	0
3.86635	0	275	262.648	0.74484	0
3.86891	0	258	262.313	-0.268521	0
3.87148	2	262	262.01	-0.000590125	0
3.87405	0	247	261.715	-0.936308	0
3.87662	2	286	261.351	1.45752	0
3.87919	2	263	261.047	0.120416	0
3.88176	1	266	260.755	0.321574	0
3.88433	0	273	260.462	0.758858	0
3.8869	0	260	260.237	-0.0146811	0
3.88947	1	263	259.99	0.185622	0
3.89204	2	251	259.668	-0.547096	0
3.8946	2	262	259.3	0.166832	0
3.89717	0	263	258.961	0.249039	0
3.89974	0	265	258.699	0.387056	0
3.90231	3	266	258.486	0.460736	0
3.90488	1	288	258.208	1.75548	0
3.90745	0	268	257.846	0.620272	0
3.91002	0	254	257.576	-0.224385	0
3.91259	1	260	257.362	0.163573	0
3.91516	2	276	257.052	1.14055	0
3.91773	0	248	256.688	-0.551699	0
3.92029	0	235	256.354	-1.39301	0
3.92286	3	241	256.101	-0.97271	0
3.92543	0	250	255.826	-0.368476	0
3.928	3	288	255.473	1.91668	0
3.93057	1	297	255.213	2.4247	0
3.93314	1	242	254.97	-0.833728	0
3.93571	0	258	254.724	0.203939	0
3.93828	1	244	254.512	-0.672957	0
3.94085	2	272	254.236	1.07707	0
3.94342	0	260	253.914	0.377438	0
3.94598	2	261	253.586	0.458927	0
3.94855	0	241	253.331	-0.794293	0
3.95112	3	254	253.053	0.0594233	0
3.95369	0	239	252.77	-0.890727	0
3.95626	2	226	252.485	-1.76177	0
3.95883	0	248	252.236	-0.269018	0
3.9614	0	253	251.992	0.0633424	0
3.96397	1	245	251.715	-0.428999	0
3.96654	1	266	251.433	0.893136	0
3.96911	0	276	251.084	1.49976	0
3.97167	3	257	250.76	0.389228	0
3.97424	1	273	250.481	1.3629	0
3.97681	1	240	250.172	-0.656597	0
3.97938	0	262	249.926	0.745934	0
3.98195	0	229	249.727	-1.36966	0
3.98452	1	238	249.464	-0.743105	0
3.98709	0	265	249.156	0.97332	0
3.98966	1	265	248.808	0.994663	0
3.99223	1	248	248.494	-0.0313596	0
3.9948	0	248	248.189	-0.011978	0
3.99736	1	244	247.885	-0.248718	0
3.99993	2	241	247.619	-0.426358	0
4.0025	0	264	247.324	1.02632	0
4.00507	1	241	247.022	-0.387924	0
4.00764	1	256	246.791	0.575545	0
4.01021	0	280	246.537	1.99977	0
4.01278	1	222	246.242	-1.627	0
4.01535	1	232	245.976	-0.917593	0
4.01792	1	249	245.683	0.210199	0
4.02049	2	240	245.384	-0.347556	0
4.02305	3	238	245.121	-0.461578	0
4.02562	0	243	244.862	-0.11943	0
4.02819	6	278	244.633	2.00122	0
4.03076	2	239	244.479	-0.354376	0
4.03333	0	232	244.255	-0.804602	0
4.0359	3	220	244.118	-1.62605	0
4.03847	0	254	244.066	0.623292	0
4.04104	2	247	243.811	0.202918	0
4.04361	1	256	243.553	0.777939	0
4.04618	1	239	243.302	-0.278288	0
4.04874	1	262	243.019	1.17262	0
4.05131	0	239	242.768	-0.243729	0
4.05388	3	244	242.491	0.0966177	0
4.05645	3	246	242.211	0.241554	0
4.05902	0	251	241.897	0.574597	0
4.06159	2	248	241.645	0.403574	0
4.06416	0	228	241.511	-0.894799	0
4.06673	1	223	241.289	-1.22474	0
4.0693	1	246	241.014	0.317866	0
4.07187	1	261	240.735	1.25435	0
4.07443	1	230	240.425	-0.687374	0
4.077	0	241	240.146	0.0550378	0
4.07957	0	231	239.876	-0.583977	0
4.08214	2	240	239.609	0.0252069	0
4.08471	1	245	239.312	0.363395	0
4.08728	0	217	238.974	-1.49172	0
4.08985	2	254	238.703	0.959818	0
4.09242	0	240	238.482	0.0979888	0
4.09499	1	260	238.196	1.35221	0
4.09756	2	198	237.934	-2.83802	0
4.10012	1	231	237.68	-0.439496	0
4.10269	0	199	237.389	-2.72134	0
4.10526	0	234	237.162	-0.206736	0
4.10783	0	234	236.95	-0.192836	0
4.1104	0	231	236.669	-0.372998	0
4.11297	1	235	236.344	-0.0876785	0
4.11554	0	221	236.018	-1.0102	0
4.11811	2	239	235.695	0.213783	0
4.12068	0	248	235.411	0.799389	0
4.12325	0	233	235.134	-0.139776	0
4.12581	2	242	234.892	0.456891	0
4.12838	0	241	234.658	0.408498	0
4.13095	1	242	234.353	0.491591	0
4.13352	0	253	234.106	1.18788	0
4.13609	1	244	233.871	0.648428	0
4.13866	3	241	233.603	0.476476	0
4.14123	1	248	233.328	0.931646	0
4.1438	1	208	233.051	-1.73696	0
4.14637	0	211	232.877	-1.50606	0
4.14894	2	235	232.719	0.148775	0
4.1515	2	216	232.491	-1.12204	0
4.15407	0	231	232.212	-0.079713	0
4.15664	0	248	231.96	1.01854	0
4.15921	1	216	231.787	-1.07414	0
4.16178	0	243	231.557	0.734073	0
4.16435	1	262	231.245	1.90002	0
4.16692	1	235	230.96	0.263531	0
4.16949	1	248	230.684	1.09957	0
4.17206	3	236	230.41	0.363911	0
4.17463	1	212	230.171	-1.24796	0
4.17719	0	234	229.934	0.26577	0
4.17976	1	255	229.767	1.58018	0
4.18233	0	247	229.61	1.10648	0
4.1849	0	207	229.348	-1.55328	0
4.18747	0	233	229.068	0.257568	0
4.19004	2	241	228.793	0.786309	0
4.19261	0	230	228.488	0.0997271	0
4.19518	1	238	228.177	0.636721	0
4.19775	0	246	227.94	1.15146	0
4.20032	0	258	227.716	1.88538	0
4.20288	2	247	227.459	1.24337	0
4.20545	1	207	227.197	-1.40379	0
4.20802	0	233	226.9	0.399656	0
4.21059	0	262	226.666	2.18292	0
4.21316	1	195	226.482	-2.25446	0
4.21573	0	207	226.234	-1.33688	0
4.2183	1	204	225.939	-1.53607	0
4.22087	0	213	225.676	-0.868539	0
4.22344	3	226	225.42	0.038573	0
4.22601	0	225	225.166	-0.0110738	0
4.22857	0	239	224.909	0.911463	0
4.23114	3	214	224.723	-0.732977	0
4.23371	1	245	224.548	1.30662	0
4.23628	1	205	224.264	-1.34546	0
4.23885	1	233	224.065	0.585373	0
4.24142	0	227	223.918	0.204577	0
4.24399	1	235	223.705	0.736785	0
4.24656	1	205	223.481	-1.29074	0
4.24913	1	218	223.221	-0.353643	0
4.2517	1	214	222.958	-0.612322	0
4.25426	1	226	222.73	0.217533	0
4.25683	1	234	222.509	0.751198	0
4.2594	2	245	222.288	1.45103	0
4.26197	0	196	222.066	-1.86189	0
4.26454	0	238	221.843	1.04729	0
4.26711	1	208	221.656	-0.946873	0
4.26968	1	217	221.441	-0.301507	0
4.27225	0	194	221.152	-1.94936	0
4.27482	1	197	220.886	-1.70179	0
4.27739	1	230	220.665	0.615551	0
4.27995	0	210	220.416	-0.71878	0
4.28252	1	219	220.162	-0.0785147	0
4.28509	0	212	219.945	-0.545651	0
4.28766	1	227	219.7	0.484539	0
4.29023	0	232	219.45	0.823933	0
4.2928	0	247	219.202	1.76876	0
4.29537	0	230	218.956	0.728232	0
4.29794	2	237	218.712	1.18791	0
4.30051	2	219	218.437	0.0380721	0
4.30308	0	213	218.154	-0.353147	0
4.30564	0	230	217.94	0.795204	0
4.30821	0	228	217.809	0.67493	0
4.31078	0	196	217.619	-1.54423	0
4.31335	3	227	217.347	0.640667	0
4.31592	0	240	217.065	1.48043	0
4.31849	1	223	216.782	0.416362	0
4.32106	0	223	216.606	0.428159	0
4.32363	0	217	216.448	0.0374879	0
4.3262	1	246	216.219	1.89876	0
4.32877	0	223	215.979	0.470186	0
4.33133	0	227	215.704	0.749712	0
4.3339	0	221	215.462	0.372528	0
4.33647	1	222	215.229	0.454461	0
4.33904	0	232	214.963	1.11854	0
4.34161	0	223	214.692	0.556339	0
4.34418	0	206	214.459	-0.589348	0
4.34675	1	209	214.234	-0.362024	0
4.34932	1	204	213.975	-0.698414	0
4.35189	2	220	213.711	0.424009	0
4.35446	1	224	213.481	0.702803	0
4.35702	0	216	213.29	0.184364	0
4.35959	1	202	213.138	-0.783664	0
4.36216	2	222	212.99	0.604723	0
4.36473	1	225	212.769	0.815398	0
4.3673	0	224	212.533	0.766187	0
4.36987	1	205	212.366	-0.51444	0
4.37244	1	223	212.211	0.722459	0
4.37501	1	239	211.986	1.7474	0
4.37758	2	220	211.747	0.556385	0
4.38015	0	227	211.544	1.02582	0
4.38271	1	187	211.346	-1.78037	0
4.38528	0	220	211.183	0.594418	0
4.38785	0	217	210.991	0.407915	0
4.39042	1	208	210.759	-0.191294	0
4.39299	1	216	210.523	0.372657	0
4.39556	0	204	210.254	-0.437892	0
4.39813	2	206	210.016	-0.279821	0
4.4007	1	203	209.822	-0.478788	0
4.40327	1	220	209.597	0.701369	0
4.40584	0	237	209.4	1.79281	0
4.4084	2	232	209.243	1.49405	0
4.41097	0	186	209.058	-1.69068	0
4.41354	1	185	208.829	-1.75192	0
4.41611	0	210	208.629	0.0945755	0
4.41868	1	207	208.437	-0.099876	0
4.42125	0	239	208.211	1.99156	0
4.42382	1	192	207.98	-1.15326	0
4.42639	1	193	207.751	-1.06183	0
4.42896	1	205	207.524	-0.176282	0
4.43153	0	196	207.297	-0.806938	0
