# Supplementary material for: Direct energy transfer from photosystem II to photosystem I confers winter sustainability in Scots Pine
Source: Nat Commun. 2020 Dec 15;11:6388. doi: 10.1038/s41467-020-20137-9 (PMC7738668; doi:10.1038/s41467-020-20137-9)
Supplement: Supplementary file 3 — Source Data [file 41467_2020_20137_MOESM3_ESM.zip › Source data file_Bag et al., 2020/Source data file/time resolved fluoresence data/Time resolved decay/Pine_winter_quench/Pine_winter_quench_spillover_7.txt]

Time	IRF	Exp. data	Th. data	Residuals	Aurocorr
0	43205	13609	13662	-0.454689	0.0366425
0.002569	45817	15532	15514.4	0.141367	0.0366637
0.005138	47396	17515	17487.1	0.210876	0.0242371
0.007707	48463	19680	19560.7	0.850596	0.0148327
0.010276	49341	21727	21719.1	0.0532668	0.0547465
0.012845	49938	24013	23954.6	0.376946	0.00911932
0.015414	50031	26284	26228.5	0.342199	0.037846
0.017983	50114	28639	28496.9	0.839842	0.0260107
0.020552	49597	30528	30741.3	-1.22067	0.0219626
0.023121	48424	32774	32944.6	-0.942169	-0.0244078
0.02569	46762	35299	35087.9	1.12358	0.0251342
0.028259	45030	36908	37159.2	-1.30771	0.0202084
0.030828	43460	39159	39134.1	0.125842	0.0347811
0.033397	40801	41277	40974.6	1.48854	0.0394152
0.035966	38416	42725	42654.6	0.340526	0.0227064
0.038535	35403	43754	44175.7	-2.01611	0.0151726
0.041104	32977	45809	45537.3	1.26933	-0.00858514
0.043673	30109	46704	46716	-0.0556535	0.00770139
0.046242	27336	47217	47697.7	-2.21225	0.0151177
0.048811	24445	48036	48483.8	-2.04307	-0.0112179
0.05138	21632	49237	49086.7	0.677213	0.0184966
0.053949	18529	49307	49513.4	-0.9294	-0.0202152
0.056518	16287	50038	49763.8	1.22567	-0.0092616
0.059087	13909	49581	49844.8	-1.18474	-0.00306626
0.061656	11846	50024	49757.4	1.1918	0.0277933
0.064225	10050	49071	49510.8	-1.9852	0.0307684
0.066794	8268	49309	49134.5	0.785696	0.0235947
0.069363	6906	48809	48650.7	0.716351	-0.00940238
0.071932	5676	47975	48074.7	-0.455181	0.0368701
0.074501	4758	47439	47424.2	0.0677211	0.0133601
0.07707	3813	47043	46711.8	1.52697	0.0456082
0.079639	3158	45714	45954.6	-1.12526	0.000154331
0.082208	2583	44907	45170.4	-1.24283	0.0521497
0.084777	2145	44826	44371.2	2.14829	0.0196569
0.087346	1845	43832	43564.1	1.27938	0.0380554
0.089915	1465	42966	42757.9	1.0041	0.0082035
0.092484	1247	42256	41960.5	1.43761	0.0105338
0.095053	1101	41185	41178	0.0343388	0.0172943
0.097622	1007	40475	40414.1	0.302564	0.0354801
0.100191	830	39858	39667.6	0.953726	-0.0130156
0.10276	773	39109	38940.7	0.850858	0.00897479
0.105329	645	38631	38238.1	1.99902	-0.00143084
0.107898	657	37861	37559.1	1.55135	-0.00243313
0.110467	564	37242	36901	1.76701	-0.0153267
0.113036	555	36329	36262.8	0.347317	0.0027468
0.115605	560	36170	35644.6	2.76235	-0.000245094
0.118174	505	34809	35046.8	-1.27475	0.0191613
0.120743	489	34986	34467.8	2.7703	-0.00315287
0.123312	415	33798	33907.3	-0.594387	-0.0369798
0.125881	467	33565	33365.2	1.09034	-0.0227037
0.12845	451	33002	32839.1	0.89685	0.0580551
0.131019	413	32573	32326.6	1.36505	-0.029515
0.133588	431	32077	31827.5	1.39309	0.00907901
0.136157	442	31498	31343.5	0.870614	-0.0400019
0.138726	444	30772	30873.5	-0.578646	-0.00638605
0.141295	471	30067	30415.1	-2.00769	-0.00891285
0.143864	477	29925	29969.2	-0.255741	0.0110573
0.146433	423	29660	29536	0.719983	-0.0261557
0.149002	470	29388	29114.7	1.59435	0.0157038
0.151571	464	28386	28705.3	-1.89508	-0.0283943
0.15414	476	28433	28305.9	0.753621	0.00833402
0.156709	475	27609	27914.8	-1.84067	-0.0165257
0.159278	496	27701	27533.5	1.00663	0.0335499
0.161847	520	27311	27161.9	0.902151	0.0044262
0.164416	543	26645	26799.1	-0.943892	-0.00158418
0.166985	531	26432	26444.8	-0.0785675	0.0331313
0.169554	572	25817	26099.3	-1.7569	-0.00930241
0.172123	581	25602	25763	-1.00615	0.0204099
0.174692	593	25665	25434.9	1.43603	-0.00119483
0.177261	589	24806	25114.3	-1.95725	-0.00514358
0.17983	628	24704	24801.5	-0.620439	0.00627582
0.182399	667	24339	24496.5	-1.00943	-0.0244353
0.184968	691	24375	24198	1.13393	-0.0251017
0.187537	706	23941	23905.8	0.227528	-0.0069316
0.190106	725	23738	23621.1	0.758551	0.0200947
0.192675	716	23219	23344.5	-0.823854	0.0475444
0.195244	766	22977	23075	-0.646825	-0.0228971
0.197813	766	22777	22811.8	-0.230875	0.023742
0.200382	821	22809	22554.2	1.6874	0.0100635
0.202951	821	22366	22301.8	0.429353	-0.022043
0.20552	926	22009	22055.4	-0.313057	0.0275673
0.208089	926	21814	21815.3	-0.00847658	0.014757
0.210658	954	21681	21581	0.67889	1.16781e-05
0.213227	958	21338	21353.4	-0.105628	-0.0430034
0.215796	951	20891	21133.6	-1.67816	0.00968653
0.218365	980	20839	20919.9	-0.56058	0.00978954
0.220934	990	20361	20710.7	-2.45102	0.00933044
0.223503	1030	20650	20505.3	1.00667	-0.032212
0.226072	1017	20228	20303.3	-0.5292	0.0297448
0.228641	1091	20190	20105.3	0.596034	-0.00692616
0.23121	1112	19989	19912	0.544346	0.0148659
0.233779	1066	19568	19723.2	-1.10914	0.028651
0.236348	1128	19423	19538.5	-0.828793	0.00706661
0.238917	1045	19373	19359.6	0.0962061	-0.0179595
0.241486	1039	19427	19185	1.7359	-0.00847277
0.244055	1073	18944	19012.8	-0.499672	0.0147667
0.246624	1104	18739	18843.2	-0.761329	0.0247507
0.249193	1059	18794	18674.2	0.873948	-0.0305447
0.251762	1053	18615	18506	0.798661	0.00520012
0.254331	1092	17983	18342.3	-2.67903	-0.00518389
0.2569	1076	18066	18182.5	-0.866607	0.0037981
0.259469	1015	17999	18024	-0.186257	0.0217181
0.262038	998	17529	17867.3	-2.55524	0.00869537
0.264607	1006	17484	17714.4	-1.7427	0.0352678
0.267176	1001	17519	17563.5	-0.335985	0.00323697
0.269745	941	17345	17411.9	-0.508256	0.011737
0.272314	951	17163	17261	-0.747839	0.0184656
0.274883	933	17066	17112.6	-0.356636	0.0161407
0.277452	921	16813	16965.9	-1.17932	0.0127371
0.280021	897	16794	16819.5	-0.196938	0.00718823
0.28259	899	16673	16674.5	-0.0116016	0.0133873
0.285159	868	16441	16531.5	-0.705591	0.00356514
0.287728	828	16277	16389.8	-0.884102	0.0118087
0.290297	835	16297	16249.5	0.371739	0.0427903
0.292866	844	15929	16111	-1.44208	0.0210133
0.295435	825	15910	15973.2	-0.501176	-0.00458031
0.298004	831	15700	15835.7	-1.08318	0.0604704
0.300573	785	15384	15700.3	-2.54982	0.00124262
0.303142	794	15689	15567.5	0.97	-0.00536454
0.305711	749	15389	15436.8	-0.38528	0.00466916
0.30828	812	15240	15307.5	-0.547079	0.0486593
0.310849	733	15054	15179.1	-1.01975	0.0293077
0.313418	711	14975	15051.5	-0.625021	-0.0152534
0.315987	731	14764	14925.6	-1.33026	0.000615574
0.318556	746	14786	14802.4	-0.134971	-0.0111577
0.321125	791	14658	14679.3	-0.176284	-0.00146554
0.323694	720	14535	14556	-0.174242	-0.0207258
0.326263	779	14521	14435.2	0.711916	-0.0154113
0.328832	750	14178	14318.4	-1.179	-0.0287957
0.331401	800	14179	14204.5	-0.214166	0.0245203
0.33397	757	14061	14091.6	-0.257995	-0.00585759
0.336539	812	13842	13980.6	-1.17819	-0.0055646
0.339108	794	13953	13872.4	0.682602	0.00860108
0.341677	811	13838	13766.3	0.609207	-0.0144747
0.344246	826	13548	13662.1	-0.980515	0.00229085
0.346815	780	13595	13560.3	0.297606	0.000314268
0.349384	835	13455	13460.7	-0.0487542	0.00946943
0.351953	801	13393	13363	0.259557	-0.00352162
0.354522	767	13081	13266.8	-1.62434	0.0468515
0.357091	801	13246	13171.3	0.649077	-0.0249403
0.35966	830	12912	13077.8	-1.45925	0.0140871
0.362229	781	12663	12985	-2.86126	-0.0088559
0.364798	808	12782	12891.7	-0.970589	-0.010366
0.367367	802	12845	12800.9	0.389347	-0.0426109
0.369936	884	12617	12712.5	-0.849921	0.0344351
0.372505	916	12644	12624.4	0.174147	0.00144369
0.375074	907	12583	12537.2	0.408345	0.0316357
0.377643	903	12451	12452.6	-0.0141342	-0.00528074
0.380212	873	12473	12372.6	0.899085	-0.00254783
0.382781	839	12285	12296.5	-0.103932	0.00873186
0.38535	875	12261	12221.6	0.355685	0.0180563
0.387919	881	12235	12146.7	0.798187	-0.00557969
0.390488	960	11997	12070.7	-0.673175	0.0240082
0.393057	904	12102	11994.1	0.980991	0.00276669
0.395626	936	12030	11918.9	1.01298	-0.00453689
0.398195	921	11819	11846.9	-0.25706	0.000385357
0.400764	955	11801	11778.2	0.209844	-0.0618674
0.403333	974	11612	11710.3	-0.91192	-0.0339616
0.405902	935	11655	11642.7	0.114202	-0.00510217
0.408471	990	11687	11576.3	1.02392	0.0178836
0.41104	989	11739	11512	2.09544	-0.034287
0.413609	986	11459	11449.1	0.0926691	-0.0149961
0.416178	993	11380	11386.5	-0.0605745	0.000561835
0.418747	991	11628	11325.7	2.80367	0.0258664
0.421316	977	11399	11266.6	1.24019	-0.0439103
0.423885	962	11155	11208	-0.501812	0.0361724
0.426454	1020	11104	11150.1	-0.437767	0.0476917
0.429023	940	10940	11092.7	-1.46	-0.00893549
0.431592	946	11012	11034.9	-0.218228	0.0246243
0.434161	955	10869	10977.8	-1.04352	0.0117531
0.43673	974	10762	10922.1	-1.54326	-0.0130462
0.439299	953	10943	10865.3	0.742975	-0.0504738
0.441868	908	10883	10807.6	0.722684	-0.00878188
0.444437	860	10497	10751.5	-2.48366	-0.0226628
0.447006	870	10617	10696.8	-0.774748	-0.0276195
0.449575	894	10612	10642	-0.291155	-0.0462388
0.452144	782	10360	10584.9	-2.20992	0.0472842
0.454713	803	10419	10525.9	-1.04713	0.0110432
0.457282	761	10303	10467.7	-1.62254	0.0211394
0.459851	691	10507	10410.1	0.945784	-0.0214188
0.46242	664	10249	10350	-0.997636	-0.0281902
0.464989	663	10088	10288.9	-2.00001	0.0346238
0.467558	595	10143	10226.9	-0.8327	-0.0336622
0.470127	568	10307	10162.1	1.42758	-0.0119646
0.472696	532	10035	10096.1	-0.610407	-0.0207322
0.475265	484	10232	10030.2	1.99539	-0.0358418
0.477834	422	9963	9962.72	0.00284707	-0.0183236
0.480403	441	9779	9893.83	-1.16125	0.0282258
0.482972	387	9787	9824.02	-0.374182	-0.00912393
0.485541	339	9830	9752.27	0.784017	0.00622689
0.48811	324	9742	9679.13	0.636922	-0.0307181
0.490679	319	9676	9606.48	0.706709	0.0178949
0.493248	279	9396	9533.31	-1.4165	-0.00866466
0.495817	272	9266	9458.6	-2.00086	-0.00721959
0.498386	248	9401	9384.03	0.17501	0.00283711
0.500955	218	9443	9310.17	1.3669	-0.015912
0.503524	192	9184	9236.34	-0.546146	0.0321747
0.506093	201	9034	9162.76	-1.35467	-0.055033
0.508662	169	9204	9089.39	1.19468	-0.0382801
0.511231	174	9027	9015.55	0.120505	-0.00919718
0.5138	128	8978	8941.85	0.381566	-0.00499519
0.516369	117	9013	8869.06	1.51621	0.0149216
0.518938	140	8816	8796.98	0.202617	0.0366218
0.521507	141	8619	8725.26	-1.14456	-0.0404174
0.524076	135	8667	8653.12	0.149049	-0.0197429
0.526645	120	8499	8581.3	-0.892709	-0.0239672
0.529214	128	8482	8511.59	-0.321298	0.00101828
0.531783	104	8350	8443.76	-1.02607	-0.0338403
0.534352	121	8482	8376.75	1.14286	-0.0522473
0.536921	115	8330	8310.35	0.215249	0.0104369
0.53949	132	8424	8244.71	1.95348	0.0106519
0.542059	114	8278	8179.67	1.08076	0.00495539
0.544628	121	8042	8115.71	-0.821986	0.0130465
0.547197	128	8059	8053.23	0.0642198	0.013621
0.549766	115	8099	7992	1.18894	0.0177352
0.552335	116	7978	7931.46	0.521056	-0.00624936
0.554904	132	7823	7871.8	-0.55178	0.0341231
0.557473	125	7663	7813.26	-1.71646	-0.0272223
0.560042	133	7810	7755.17	0.620431	-0.0383641
0.562611	111	7635	7697.88	-0.719576	-0.0153855
0.56518	106	7534	7641.9	-1.24312	-0.0268316
0.567749	119	7581	7586.94	-0.0682492	-0.0283102
0.570318	135	7558	7532.56	0.292631	0.0237079
0.572887	110	7580	7478.1	1.17043	-0.0329788
0.575456	112	7337	7423.8	-1.01338	0.0150264
0.578025	131	7387	7370.91	0.187194	-0.000752279
0.580594	122	7449	7319.29	1.5029	0.0311092
0.583163	110	7374	7267.69	1.23799	-0.0125831
0.585732	105	7180	7216.53	-0.431141	0.00429059
0.588301	124	7280	7166.71	1.3278	-0.0242304
0.59087	108	7133	7117.43	0.184335	-0.0526111
0.593439	114	7155	7067.97	1.02893	-0.0251889
0.596008	114	7015	7018.94	-0.0470759	-0.0182707
0.598577	104	7027	6970.93	0.668897	0.0107863
0.601146	105	6958	6923.41	0.414715	0.0256697
0.603715	109	6813	6876.36	-0.767641	-0.0476738
0.606284	97	6902	6829.88	0.868093	-0.00192666
0.608853	99	6738	6783.58	-0.555301	-0.033722
0.611422	94	6828	6737.75	1.09225	-0.000938579
0.613991	104	6787	6692.48	1.1473	0.004424
0.61656	106	6686	6647.44	0.471591	0.0508758
0.619129	79	6717	6602.66	1.39511	-0.0117857
0.621698	104	6449	6558.42	-1.36259	-0.0150328
0.624267	91	6563	6515.11	0.5912	-0.00724829
0.626836	97	6472	6472.18	-0.00220929	-0.00691786
0.629405	100	6308	6429.13	-1.52516	-0.0476943
0.631974	84	6442	6386.77	0.688163	0.0205481
0.634543	73	6318	6345.05	-0.340322	0.0174833
0.637112	84	6333	6303.85	0.366241	-0.0505911
0.639681	78	6154	6263.19	-1.39191	-0.026886
0.64225	75	6213	6222.27	-0.117563	-0.0157053
0.644819	84	6150	6181.2	-0.397888	0.0129497
0.647388	90	6259	6140.75	1.4947	-0.0331597
0.649957	84	6247	6100.75	1.85033	0.0271745
0.652526	76	6009	6061.11	-0.672187	0.0279285
0.655095	57	5847	6022.32	-2.29274	-0.0153989
0.657664	77	5917	5984.36	-0.875633	0.0128199
0.660233	84	6034	5946.66	1.12439	-0.0154706
0.662802	68	5938	5908.61	0.381356	0.0416441
0.665371	82	5911	5870.34	0.528819	-0.0354494
0.66794	66	5965	5833.02	1.70889	-0.0294181
0.670509	57	5752	5796.61	-0.588182	-0.0454688
0.673078	56	5825	5760.39	0.846566	-0.0188365
0.675647	78	5778	5724.55	0.703215	-0.0192351
0.678216	67	5673	5688.67	-0.208053	-0.026338
0.680785	65	5707	5652.42	0.722461	-0.0326265
0.683354	76	5667	5616.69	0.668323	0.039183
0.685923	65	5755	5582.07	2.27953	-0.015453
0.688492	63	5471	5547.86	-1.03918	-0.0286764
0.691061	56	5545	5513.88	0.417957	-0.0187833
0.69363	62	5532	5480.48	0.692651	-0.0185885
0.696199	60	5591	5447.25	1.92247	-0.0279341
0.698768	53	5504	5413.93	1.21405	0.00848712
0.701337	66	5489	5380.74	1.46123	-0.0268581
0.703906	49	5308	5347.99	-0.54884	0.0072127
0.706475	73	5291	5315.53	-0.337222	0.000577555
0.709044	66	5414	5283.33	1.77585	-0.0228144
0.711613	60	5180	5251.54	-0.993988	-0.00392992
0.714182	52	5231	5220.07	0.151097	-0.0519658
0.716751	47	5246	5189.4	0.781399	0.00770176
0.71932	43	5223	5159.25	0.882051	-0.019286
0.721889	43	5180	5128.91	0.709875	0.0445153
0.724458	58	5043	5098.36	-0.779507	-0.00641102
0.727027	49	5059	5067.7	-0.122285	-0.0252044
0.729596	59	5155	5037.08	1.64238	0.017845
0.732165	50	5115	5006.96	1.51068	-0.0547892
0.734734	46	5020	4977.61	0.59825	-0.000305662
0.737303	50	5063	4948.74	1.60585	-0.0194319
0.739872	56	4880	4920.22	-0.575744	-0.0042821
0.742441	49	4788	4891.79	-1.49996	0.0252265
0.74501	41	4818	4863.32	-0.652961	0.00839029
0.747579	40	4776	4835.31	-0.858201	-0.0210481
0.750148	43	4669	4807.83	-2.03174	-0.0156523
0.752717	47	4728	4780.38	-0.761724	-0.0354688
0.755286	44	4733	4752.7	-0.286375	-0.0305363
0.757855	43	4719	4725.12	-0.0891338	-0.0687103
0.760424	40	4761	4698	0.913072	-0.0330559
0.762993	40	4738	4671.35	0.968339	0.0147077
0.765562	44	4598	4644.93	-0.692149	-0.0147198
0.768131	32	4736	4618.63	1.70546	0.0164291
0.7707	42	4592	4592.44	-0.00655708	0.0215673
0.773269	42	4491	4566.54	-1.12716	0.0217872
0.775838	47	4574	4540.85	0.490084	-0.0168231
0.778407	36	4597	4515.19	1.20657	0.0276376
0.780976	37	4495	4489.89	0.076172	-0.00362428
0.783545	41	4382	4465.17	-1.2564	0.00243777
0.786114	44	4464	4440.72	0.348409	-0.0313204
0.788683	42	4418	4416.18	0.0273128	-0.024397
0.791252	35	4508	4391.71	1.73197	-0.0299507
0.793821	41	4474	4367.7	1.58921	-0.015824
0.79639	29	4315	4344.12	-0.443231	-0.0684073
0.798959	50	4356	4320.62	0.536014	-0.0286002
0.801528	38	4175	4297.13	-1.89021	0.0110208
0.804097	34	4304	4273.72	0.461585	0.0288207
0.806666	36	4250	4250.52	-0.00790184	-0.00885216
0.809235	33	4307	4227.92	1.20494	0.0228535
0.811804	38	4215	4205.48	0.146583	0.0362212
0.814373	32	4134	4182.85	-0.759767	-0.00094029
0.816942	21	4008	4160.35	-2.40652	-0.0250405
0.819511	25	4070	4138.09	-1.06727	-0.0128491
0.82208	35	4142	4116.11	0.402311	0.00545941
0.824649	25	4087	4094.05	-0.110309	-0.0183815
0.827218	34	4084	4071.68	0.192841	0.0026082
0.829787	26	4047	4049.6	-0.0408372	-0.0498606
0.832356	31	3896	4028.07	-2.1159	-0.00984577
0.834925	27	4060	4006.74	0.835881	0.00590265
0.837494	39	4079	3985.61	1.4623	-0.0174048
0.840063	29	3959	3964.64	-0.0896041	0.0429845
0.842632	31	3999	3943.79	0.873075	-0.0079165
0.845201	28	3983	3923.28	0.946338	-0.0168862
0.84777	22	3907	3903.18	0.0611543	0.005742
0.850339	22	3966	3883.17	1.31531	0.0672498
0.852908	23	3940	3863.15	1.22438	-0.0183381
0.855477	26	3827	3843.14	-0.260938	-0.01318
0.858046	15	3860	3823.02	0.595277	-0.0211421
0.860615	18	3711	3802.95	-1.50945	-0.019597
0.863184	17	3838	3783.2	0.884633	-0.0150094
0.865753	22	3872	3763.61	1.74186	-0.0114612
0.868322	17	3778	3743.9	0.554797	-0.0181086
0.870891	17	3732	3724.22	0.127357	-0.00369847
0.87346	23	3723	3704.85	0.297495	-0.0281242
0.876029	19	3736	3685.77	0.821768	-0.0401296
0.878598	25	3674	3666.78	0.119147	0.0177702
0.881167	14	3688	3647.94	0.659678	-0.0234788
0.883736	19	3680	3629.43	0.833563	0.022839
0.886305	17	3604	3611.18	-0.119656	-0.0527961
0.888874	13	3683	3593.06	1.48194	0.0151871
0.891443	19	3614	3574.88	0.65075	-0.0171791
0.894012	19	3575	3556.78	0.304771	-0.0113699
0.896581	13	3539	3538.8	0.00334881	0.024407
0.89915	23	3501	3520.87	-0.335827	-0.035054
0.901719	19	3451	3503.26	-0.889567	-0.0255757
0.904288	13	3477	3485.83	-0.149719	-0.00312398
0.906857	20	3451	3468.46	-0.297269	-0.0400448
0.909426	14	3491	3451.45	0.669309	0.0340309
0.911995	13	3461	3434.55	0.449515	-0.0401097
0.914564	15	3409	3417.58	-0.14694	-0.0376097
0.917133	9	3342	3400.8	-1.01708	-0.0170148
0.919702	18	3360	3384.06	-0.415155	-0.0562771
0.922271	14	3375	3367.34	0.131814	0.0179764
0.92484	7	3482	3350.71	2.22487	0.0400772
0.927409	13	3388	3334.18	0.924606	0.0356837
0.929978	11	3362	3317.97	0.759339	-0.0426143
0.932547	10	3383	3301.84	1.39544	-0.0155798
0.935116	15	3482	3285.56	3.32896	-0.0218828
0.937685	17	3316	3269.48	0.807883	0.0022419
0.940254	5	3238	3253.57	-0.273593	-0.0031954
0.942823	16	3163	3237.78	-1.32961	-0.0184712
0.945392	14	3236	3222.35	0.239995	-0.0133635
0.947961	15	3146	3207.04	-1.08823	-0.00366362
0.95053	18	3167	3191.58	-0.436802	-0.0445198
0.953099	14	3313	3176.37	2.37372	-0.00748738
0.955668	13	3305	3161.46	2.4968	0.0164299
0.958237	12	3263	3146.71	2.0358	-0.037414
0.960806	12	3036	3132.15	-1.74497	-0.00725572
0.963375	10	3044	3117.59	-1.3338	-0.063908
0.965944	11	3173	3102.99	1.24286	-0.0237334
0.968513	18	3127	3088.44	0.689475	-0.0232416
0.971082	10	3069	3073.96	-0.0895543	0.00228493
0.973651	11	3079	3059.51	0.351181	0.000558343
0.97622	9	2887	3045.29	-2.94605	-0.00770385
0.978789	11	2991	3031.37	-0.73814	-0.0384657
0.981358	14	2987	3017.41	-0.556498	0.0140331
0.983927	7	2964	3003.39	-0.723463	-0.00768233
0.986496	12	2972	2989.43	-0.319802	-0.0338299
0.989065	12	3048	2975.69	1.30982	0.0103414
0.991634	11	2961	2962.1	-0.0202258	-0.045513
0.994203	7	2989	2948.48	0.741093	0.0187964
0.996772	7	2936	2935.01	0.0182976	-0.0173662
0.999341	10	2901	2921.75	-0.385202	-0.0302763
1.00191	18	2999	2908.49	1.65272	-0.0338586
1.00448	15	2866	2895.15	-0.544456	0.0300572
1.00705	11	2901	2881.84	0.355761	0.0135356
1.00962	7	3003	2868.87	2.44761	-0.018182
1.01219	10	2846	2856.35	-0.194062	-0.0264827
1.01476	10	2894	2843.93	0.930673	0.012847
1.01732	11	2840	2831.3	0.163233	-0.0169998
1.01989	8	2873	2818.55	1.01594	0.00112166
1.02246	13	2804	2805.91	-0.0360774	0.00771458
1.02503	7	2813	2793.46	0.368344	-0.00236787
1.0276	9	2728	2781.1	-1.01661	-0.0162566
1.03017	6	2827	2768.81	1.09437	-0.00737997
1.03274	10	2769	2756.66	0.234586	0.0123315
1.03531	9	2655	2744.5	-1.737	-0.00799068
1.03788	8	2737	2732.33	0.0893098	-0.00377495
1.04045	4	2754	2720.23	0.643459	0.0346621
1.04301	4	2718	2708.31	0.185897	0.0193359
1.04558	5	2620	2696.52	-1.49499	0.000608875
1.04815	4	2595	2684.71	-1.76097	0.0286101
1.05072	9	2711	2672.8	0.733736	-0.0137024
1.05329	7	2666	2660.91	0.0986429	-0.0347384
1.05586	3	2637	2649.13	-0.236183	-0.0235707
1.05843	9	2679	2637.51	0.801669	-0.0127503
1.061	10	2538	2626.13	-1.74933	-0.0210026
1.06357	7	2661	2614.8	0.895634	-0.0314753
1.06614	9	2548	2603.43	-1.09806	0.0221707
1.0687	6	2628	2592.3	0.696399	0.0167436
1.07127	7	2595	2581.38	0.267408	-0.00782514
1.07384	7	2634	2570.47	1.23792	-0.0318174
1.07641	10	2515	2559.59	-0.889114	0.0382255
1.07898	4	2507	2548.72	-0.833292	-0.0173961
1.08155	6	2562	2537.89	0.476245	0.0171767
1.08412	7	2592	2527.22	1.27241	-0.00160048
1.08669	4	2476	2516.65	-0.816855	0.0197103
1.08926	10	2507	2506	0.0199135	0.00722898
1.09183	4	2549	2495.4	1.06174	0.00767977
1.09439	15	2488	2484.89	0.0623324	-0.0269067
1.09696	3	2568	2474.47	1.84575	0.00290608
1.09953	3	2352	2464.17	-2.31285	-0.0317321
1.1021	8	2461	2454.02	0.140628	-0.00561661
1.10467	4	2479	2444.07	0.701571	-0.0246981
1.10724	6	2389	2433.94	-0.919512	-0.0442819
1.10981	9	2328	2423.69	-1.98323	-0.0146255
1.11238	4	2363	2413.64	-1.04178	-0.00808157
1.11495	6	2455	2403.65	1.03641	-0.00359434
1.11752	5	2319	2393.76	-1.55256	-0.00144701
1.12008	5	2411	2384.04	0.549146	-0.00740531
1.12265	4	2316	2374.27	-1.2109	-0.00951449
1.12522	6	2384	2364.53	0.398846	-0.0117172
1.12779	3	2393	2354.85	0.779825	-0.0288312
1.13036	5	2344	2345.2	-0.0248856	0.0179831
1.13293	13	2330	2335.62	-0.116431	-0.0280315
1.1355	6	2339	2326.11	0.266538	-0.00948711
1.13807	7	2331	2316.6	0.298255	0.0118133
1.14064	5	2268	2307.29	-0.82508	-0.00219168
1.14321	4	2293	2298.3	-0.110733	-0.0390082
1.14577	4	2273	2289.29	-0.341657	-0.0284718
1.14834	8	2246	2280.18	-0.721135	0.0389625
1.15091	3	2264	2271.05	-0.148065	-0.0264169
1.15348	4	2337	2261.88	1.55389	0.0239002
1.15605	2	2178	2252.83	-1.60332	0.0244792
1.15862	5	2222	2243.92	-0.464948	-0.00928118
1.16119	3	2234	2234.98	-0.0207801	0.00196056
1.16376	5	2278	2226	1.08956	0.00150966
1.16633	6	2257	2217.06	0.840598	-0.0500971
1.1689	5	2242	2208.24	0.71307	0.00313992
1.17146	6	2197	2199.48	-0.0530084	0.00168589
1.17403	4	2198	2190.84	0.152724	-0.0248999
1.1766	3	2112	2182.32	-1.53009	-0.0175809
1.17917	1	2168	2173.85	-0.125621	-0.04378
1.18174	5	2172	2165.42	0.141168	0.0165271
1.18431	6	2202	2156.98	0.959441	-0.0643266
1.18688	4	2089	2148.47	-1.30105	0.077972
1.18945	4	2181	2139.96	0.878738	-0.0701283
1.19202	7	2202	2131.65	1.49923	-0.03893
1.19459	2	2092	2123.49	-0.688491	0.0306701
1.19715	1	2057	2115.32	-1.28587	0.0310609
1.19972	5	2094	2107.2	-0.288555	0.0129148
1.20229	2	2109	2099.19	0.213696	0.0440372
1.20486	6	2065	2091.07	-0.5736	0.0215104
1.20743	7	2058	2082.91	-0.549011	-0.034334
1.21	6	2087	2074.88	0.265252	-0.032454
1.21257	4	2091	2066.94	0.526162	-0.0182811
1.21514	2	2049	2059.15	-0.224256	-0.0119574
1.21771	3	2182	2051.53	2.79315	-0.0358707
1.22028	4	2014	2043.9	-0.666311	-0.00412443
1.22284	1	2127	2036.18	1.96914	-0.010103
1.22541	3	1999	2028.4	-0.657531	0.0338441
1.22798	4	2003	2020.68	-0.394987	0.0149178
1.23055	5	2023	2013.02	0.2218	-0.00893272
1.23312	2	1972	2005.35	-0.751053	0.0478414
1.23569	4	2062	1997.75	1.41486	0.0468482
1.23826	3	1971	1990.31	-0.434888	0.0333641
1.24083	3	1998	1982.92	0.337304	-0.0197309
1.2434	8	2005	1975.52	0.658457	-0.0101889
1.24597	7	1982	1968.15	0.311158	-0.0458854
1.24853	7	1940	1960.82	-0.472598	-0.00597222
1.2511	8	1948	1953.58	-0.126354	-0.0160462
1.25367	5	1985	1946.56	0.862834	0.0230031
1.25624	3	1900	1939.64	-0.909502	0.0236277
1.25881	6	1866	1932.76	-1.5454	0.0580059
1.26138	5	1985	1925.9	1.32655	0.00128491
1.26395	4	1930	1918.94	0.251803	0.0704338
1.26652	3	1923	1911.91	0.25287	0.0433446
1.26909	3	1903	1904.99	-0.0455084	0.0531976
1.27166	3	1900	1898.12	0.0431499	-0.0393557
1.27422	4	1951	1891.22	1.35345	0.0204236
1.27679	5	1851	1884.3	-0.773899	-0.052191
1.27936	6	1884	1877.39	0.15223	0.0421612
1.28193	2	1876	1870.55	0.125926	0.00678305
1.2845	5	1849	1863.79	-0.344042	0.0315023
1.28707	5	1858	1857.17	0.0193111	0.0078309
1.28964	2	1778	1850.58	-1.72118	0.00311422
1.29221	1	1868	1843.93	0.556971	0.0420307
1.29478	5	1873	1837.35	0.823758	0.0218561
1.29735	3	1773	1830.84	-1.37357	0.0422188
1.29991	3	1807	1824.22	-0.405132	0.0412431
1.30248	3	1782	1817.6	-0.843312	-0.00132728
1.30505	3	1771	1811.13	-0.953476	0.00844248
1.30762	4	1755	1804.71	-1.18648	-0.0336025
1.31019	5	1746	1798.28	-1.25107	-0.0130379
1.31276	2	1788	1791.88	-0.0917878	0.000865609
1.31533	1	1772	1785.54	-0.321543	0.0212144
1.3179	4	1818	1779.29	0.907963	0.010053
1.32047	3	1747	1773.09	-0.624287	0.0437824
1.32304	2	1859	1766.82	2.13801	0.0126494
1.3256	2	1764	1760.51	0.0830078	-0.0232159
1.32817	1	1750	1754.33	-0.103541	-0.00902406
1.33074	3	1730	1748.2	-0.437634	0.0661077
1.33331	1	1698	1742.05	-1.06899	0.0285204
1.33588	4	1762	1735.89	0.622007	0.00622194
1.33845	3	1678	1729.76	-1.26364	-0.0342992
1.34102	2	1735	1723.69	0.271449	-0.00138464
1.34359	4	1738	1717.67	0.487607	-0.0303635
1.34616	2	1662	1711.75	-1.22021	0.00896416
1.34873	2	1811	1705.86	2.47063	0.0208259
1.35129	6	1698	1699.98	-0.0479758	-0.0438426
1.35386	4	1706	1694.15	0.286892	0.00687748
1.35643	3	1700	1688.31	0.28349	-0.00575744
1.359	3	1645	1682.52	-0.925043	-0.0555969
1.36157	4	1653	1676.89	-0.587492	0.0348636
1.36414	3	1690	1671.28	0.455409	0.019035
1.36671	4	1680	1665.61	0.351131	-0.0313168
1.36928	5	1665	1659.96	0.123589	-0.047741
1.37185	3	1716	1654.36	1.48806	-0.0471144
1.37442	2	1647	1648.78	-0.0439213	0.0178161
1.37698	2	1597	1643.27	-1.15785	0.00391132
1.37955	6	1670	1637.82	0.787418	0.074863
1.38212	6	1646	1632.33	0.336969	0.0300343
1.38469	2	1672	1626.77	1.10617	-0.0570685
1.38726	3	1642	1621.27	0.511524	0.0376345
1.38983	4	1615	1615.97	-0.0242032	-0.0358353
1.3924	2	1592	1610.73	-0.469452	0.0317787
1.39497	4	1606	1605.37	0.0158121	0.0316576
1.39754	5	1545	1599.99	-1.39907	-0.00569981
1.40011	0	1626	1594.68	0.776801	-0.0653647
1.40267	2	1588	1589.36	-0.0341493	0.0314917
1.40524	5	1557	1584.13	-0.687623	-0.0299159
1.40781	2	1530	1578.94	-1.25121	0.00159636
1.41038	4	1638	1573.63	1.59059	-0.0958039
1.41295	4	1581	1568.35	0.318099	0.0196312
1.41552	1	1585	1563.23	0.546936	-0.0540914
1.41809	4	1513	1558.11	-1.15964	-0.0366908
1.42066	3	1561	1553.03	0.201729	0.0620441
1.42323	1	1541	1547.97	-0.177635	-0.00593106
1.4258	4	1544	1542.87	0.0287765	0.0426591
1.42836	1	1542	1537.83	0.106156	0.0585124
1.43093	5	1472	1532.81	-1.58509	-0.00139428
1.4335	4	1533	1527.77	0.133501	-0.0327927
1.43607	2	1565	1522.78	1.06729	-0.0456181
1.43864	2	1510	1517.82	-0.201231	0.0289145
1.44121	3	1455	1512.97	-1.51965	-0.00120343
1.44378	1	1496	1508.16	-0.314368	-0.0464168
1.44635	1	1559	1503.27	1.41143	0.0211903
1.44892	2	1547	1498.38	1.23617	-0.00474942
1.45149	7	1499	1493.53	0.141404	0.00588131
1.45405	3	1570	1488.64	2.05332	-0.0548221
1.45662	3	1420	1483.74	-1.6915	-0.0121609
1.45919	0	1413	1478.99	-1.75546	0.0232255
1.46176	4	1454	1474.42	-0.53557	0.0123396
1.46433	2	1465	1469.84	-0.126429	0.0052838
1.4669	0	1469	1465.13	0.100984	0.0577071
1.46947	3	1403	1460.38	-1.53203	-0.00674742
1.47204	0	1379	1455.73	-2.06629	0.0216332
1.47461	2	1426	1451.08	-0.664222	-0.0207166
1.47718	5	1407	1446.39	-1.04999	-0.0198117
1.47974	5	1403	1441.74	-1.03422	-0.0147939
1.48231	2	1446	1437.09	0.234293	-0.0383018
1.48488	2	1446	1432.52	0.354462	0.0192918
1.48745	2	1398	1428.14	-0.806219	-0.0514737
1.49002	2	1413	1423.81	-0.287624	-0.0324608
1.49259	5	1381	1419.38	-1.03266	0.00793539
1.49516	2	1427	1414.89	0.320644	0.0270774
1.49773	2	1420	1410.41	0.254381	0.0184517
1.5003	2	1423	1406.01	0.450269	0.0145881
1.50287	0	1482	1401.71	2.08557	0.0803342
1.50543	0	1433	1397.38	0.940946	0.0280013
1.508	4	1416	1393	0.611092	0.00179261
1.51057	2	1382	1388.62	-0.178144	0.0326536
1.51314	1	1370	1384.18	-0.383045	0.0388111
1.51571	3	1359	1379.78	-0.563566	0.0162306
1.51828	3	1277	1375.53	-2.75726	-0.0632024
1.52085	2	1330	1371.3	-1.13254	0.000465376
1.52342	4	1351	1367.04	-0.436313	0.0526452
1.52599	1	1296	1362.85	-1.85689	0.0030981
1.52856	0	1331	1358.71	-0.759413	-0.0436238
1.53112	3	1308	1354.58	-1.28786	0.0257184
1.53369	2	1353	1350.48	0.0684703	0.0284093
1.53626	1	1301	1346.31	-1.2562	0.00566884
1.53883	3	1370	1342.1	0.753859	-0.035405
1.5414	1	1320	1337.99	-0.495145	0.0661231
1.54397	1	1253	1333.92	-2.28588	0.0369639
1.54654	3	1307	1329.83	-0.631542	0.0173093
1.54911	2	1381	1325.8	1.48553	0.0127196
1.55168	7	1321	1321.74	-0.0203766	-0.0124217
1.55425	3	1325	1317.69	0.200813	-0.00738466
1.55681	1	1311	1313.71	-0.0748886	0.0184644
1.55938	1	1296	1309.84	-0.384369	-0.00943541
1.56195	2	1309	1306.1	0.0801957	-0.0188438
1.56452	3	1305	1302.3	0.0747801	-0.00807627
1.56709	3	1298	1298.34	-0.00938201	0.0436875
1.56966	4	1281	1294.36	-0.373281	0.000752286
1.57223	1	1265	1290.46	-0.715783	-0.000150961
1.5748	3	1292	1286.64	0.149204	-0.0097148
1.57737	4	1251	1282.88	-0.90127	0.0192084
1.57994	4	1257	1279.12	-0.624024	0.0103466
1.5825	2	1267	1275.32	-0.233626	-0.00478332
1.58507	4	1244	1271.55	-0.781041	0.00262597
1.58764	1	1353	1267.88	2.31397	0.0629892
1.59021	0	1263	1264.23	-0.0345134	0.0231669
1.59278	1	1224	1260.54	-1.04438	0.0292238
1.59535	1	1189	1256.86	-1.96792	0.0475683
1.59792	1	1205	1253.11	-1.38581	-0.061902
1.60049	4	1259	1249.28	0.273903	0.0236036
1.60306	4	1181	1245.5	-1.87677	-0.0270882
1.60563	0	1278	1241.75	1.01395	0.0294508
1.60819	2	1229	1238.07	-0.258782	-0.0385391
1.61076	2	1239	1234.54	0.126764	-0.0172969
1.61333	4	1234	1231.03	0.0846783	0.0590446
1.6159	1	1221	1227.4	-0.183038	-0.0168665
1.61847	2	1267	1223.76	1.21468	0.0155917
1.62104	1	1282	1220.23	1.72518	0.050277
1.62361	1	1186	1216.75	-0.892811	-0.00207716
1.62618	0	1248	1213.22	0.984436	0.0119171
1.62875	3	1155	1209.67	-1.60865	0.00929415
1.63132	4	1229	1206.12	0.652611	0.0383257
1.63388	3	1184	1202.55	-0.539018	0.0225737
1.63645	1	1160	1198.99	-1.14488	-0.00103564
1.63902	1	1182	1195.57	-0.394684	0.057738
1.64159	2	1178	1192.26	-0.415445	0.0196442
1.64416	3	1204	1188.91	0.434752	-0.0132069
1.64673	3	1254	1185.48	1.93504	0.0236801
1.6493	2	1157	1182.02	-0.735522	-0.0185234
1.65187	2	1166	1178.63	-0.369903	0.0330031
1.65444	1	1229	1175.32	1.53109	0.00417979
1.65701	2	1234	1172.04	1.76383	0.0345831
1.65957	3	1120	1168.73	-1.45609	-0.00951902
1.66214	3	1132	1165.39	-0.99252	-0.00500645
1.66471	3	1092	1162.04	-2.11964	0.00299234
1.66728	2	1105	1158.74	-1.61671	-0.0107205
1.66985	1	1198	1155.52	1.22742	-0.0445363
1.67242	0	1194	1152.33	1.20595	0.0223246
1.67499	4	1141	1149.14	-0.241024	0.0333835
1.67756	3	1120	1145.91	-0.774323	0.0330943
1.68013	5	1143	1142.61	0.0114133	0.000235079
1.6827	2	1096	1139.33	-1.30875	0.0287222
1.68526	1	1055	1136.17	-2.49911	-0.00897817
1.68783	1	1093	1133.12	-1.21352	-0.026203
1.6904	0	1079	1130.09	-1.55538	0.0384876
1.69297	3	1150	1126.98	0.678701	0.0336087
1.69554	1	1076	1123.78	-1.45667	0.00554025
1.69811	2	1132	1120.55	0.340246	-0.0281398
1.70068	2	1096	1117.35	-0.6449	0.0065835
1.70325	0	1152	1114.23	1.11278	0.00820508
1.70582	1	1108	1111.13	-0.0941089	-0.0302248
1.70839	4	1144	1108.05	1.06296	-0.00233979
1.71095	3	1089	1104.97	-0.483865	0.0500619
1.71352	2	1139	1101.83	1.10134	-0.0114466
1.71609	3	1140	1098.75	1.22181	-0.0280344
1.71866	4	1100	1095.81	0.126435	0.0448177
1.72123	4	1102	1092.89	0.274449	-0.00109167
1.7238	0	991	1089.93	-3.14257	0.0159929
1.72637	1	1080	1087.01	-0.213193	-0.00376995
1.72894	2	1084	1084.16	-0.00499787	0.0350496
1.73151	3	1051	1081.29	-0.934473	0.00202179
1.73408	2	1104	1078.29	0.77383	-0.0291008
1.73664	1	1103	1075.25	0.835412	-0.0185285
1.73921	0	1082	1072.32	0.294379	-0.0122323
1.74178	4	1112	1069.45	1.27612	-0.0146918
1.74435	1	1031	1066.56	-1.10742	-0.00196842
1.74692	2	1092	1063.6	0.85949	0.000860845
1.74949	3	1011	1060.65	-1.56159	0.0435712
1.75206	1	1025	1057.81	-1.02489	-0.0168264
1.75463	1	1076	1054.97	0.641093	-0.0419276
1.7572	0	969	1052.13	-2.67051	0.00284896
1.75977	3	1029	1049.33	-0.63388	0.000819586
1.76233	1	1008	1046.5	-1.21252	0.0170282
1.7649	5	1026	1043.6	-0.549592	-0.00521818
1.76747	3	1071	1040.73	0.924823	-0.0118846
1.77004	0	1019	1037.94	-0.593213	-0.0179824
1.77261	0	1064	1035.2	0.882844	0.0226728
1.77518	2	1032	1032.57	-0.0176923	0.0185613
1.77775	0	1046	1029.91	0.497469	0.0192987
1.78032	4	1078	1027.09	1.55049	0.0270311
1.78289	1	1025	1024.25	0.0233879	-0.0582427
1.78546	1	1024	1021.47	0.0791626	0.0284855
1.78802	0	1032	1018.73	0.413087	-0.00147312
1.79059	5	964	1016.07	-1.67722	-0.0118366
1.79316	2	1042	1013.41	0.885815	0.0249816
1.79573	1	981	1010.65	-0.946728	-0.0192466
1.7983	4	1069	1007.95	1.86726	0.0156425
1.80087	2	1008	1005.39	0.0821818	0.00535893
1.80344	1	1014	1002.82	0.351212	0.0448011
1.80601	0	1031	1000.19	0.959612	0.0640203
1.80858	1	1000	997.636	0.0747702	0.0322023
1.81115	1	984	995.071	-0.352934	0.0818425
1.81371	3	994	992.415	0.0502797	0.0337743
1.81628	2	962	989.722	-0.893804	-0.00827383
1.81885	1	1006	987.057	0.597241	0.0253398
1.82142	1	992	984.461	0.239377	0.0270825
1.82399	2	948	981.944	-1.10244	-0.00899206
1.82656	2	920	979.428	-1.95929	-0.0418086
1.82913	1	944	976.857	-1.0694	0.000104257
1.8317	2	950	974.287	-0.78796	0.0527092
1.83427	0	985	971.769	0.42156	-0.00864897
1.83684	0	994	969.27	0.784393	0.034646
1.8394	3	965	966.76	-0.0566528	0.0360678
1.84197	5	929	964.248	-1.15645	-0.0252956
1.84454	2	1005	961.684	1.36635	-0.0139698
1.84711	4	976	959.125	0.540161	0.0105398
1.84968	1	943	956.73	-0.447112	0.0646644
1.85225	2	962	954.443	0.243646	0.0470303
1.85482	0	989	952.122	1.17266	0.0410445
1.85739	3	934	949.767	-0.515923	0.0436771
1.85996	3	870	947.364	-2.6229	0.000601117
1.86253	4	963	944.905	0.583096	-0.0280305
1.86509	0	951	942.443	0.277464	0.00509433
1.86766	4	914	940.064	-0.862125	0.0125715
1.87023	1	946	937.786	0.267044	-0.0395637
1.8728	2	921	935.489	-0.477417	0.0308919
1.87537	0	913	933.125	-0.666048	0.0470095
1.87794	3	945	930.791	0.462228	0.00969395
1.88051	2	1022	928.458	2.92605	0.0334141
1.88308	3	940	926.071	0.454318	0.055392
1.88565	1	923	923.683	-0.0224967	0.038148
1.88822	1	873	921.364	-1.63688	0.005342
1.89078	1	919	919.103	-0.00340259	0.0338772
1.89335	2	911	916.839	-0.19345	0.0463292
1.89592	3	870	914.526	-1.50957	-0.0377877
1.89849	1	870	912.175	-1.42986	0.0471865
1.90106	3	919	909.847	0.301944	-0.00601229
1.90363	1	882	907.588	-0.861601	-0.0382244
1.9062	2	895	905.369	-0.346584	0.0355548
1.90877	1	886	903.134	-0.575617	0.0236627
1.91134	3	906	900.908	0.169168	0.0247037
1.91391	0	903	898.674	0.143966	-0.0327524
1.91647	3	973	896.423	2.45494	0.025101
1.91904	0	920	894.201	0.850572	0.0387759
1.92161	0	914	891.994	0.727879	0.0190578
1.92418	1	924	889.775	1.12593	-0.0340796
1.92675	2	886	887.572	-0.0527967	0.0423589
1.92932	3	883	885.327	-0.0782963	0.0183376
1.93189	1	874	883.036	-0.305662	0.0540455
1.93446	1	901	880.81	0.672643	-0.00843572
1.93703	1	861	878.676	-0.602383	0.0350976
1.9396	1	871	876.584	-0.189194	0.0283368
1.94216	3	896	874.442	0.720212	0.00706011
1.94473	2	846	872.26	-0.902852	-0.0198949
1.9473	2	865	870.083	-0.172832	0.0482376
1.94987	1	825	867.946	-1.4952	0.00927935
1.95244	2	885	865.883	0.642617	-0.0297233
1.95501	3	881	863.834	0.578332	-0.0648548
1.95758	2	839	861.751	-0.785451	0.0498608
1.96015	2	838	859.646	-0.747744	-0.0075368
1.96272	1	871	857.581	0.454684	0.046822
1.96529	3	871	855.571	0.52278	0.0451063
1.96785	1	839	853.553	-0.502431	0.00264394
1.97042	3	831	851.498	-0.711084	0.020806
1.97299	2	825	849.444	-0.85103	-0.0279526
1.97556	1	864	847.42	0.564066	-0.00151137
1.97813	0	815	845.401	-1.06491	-0.0265263
1.9807	2	848	843.411	0.157589	-0.0193286
1.98327	4	908	841.422	2.20948	-0.0405243
1.98584	0	809	839.359	-1.06736	-0.0417991
1.98841	3	803	837.266	-1.20923	-0.0561662
1.99098	2	827	835.278	-0.287848	-0.029204
1.99354	3	856	833.359	0.773857	0.00745354
1.99611	1	826	831.379	-0.187156	0.0229317
1.99868	1	816	829.414	-0.469582	-0.0526211
2.00125	4	826	827.503	-0.0523042	0.0145464
2.00382	1	885	825.587	1.99716	-0.0292681
2.00639	0	815	823.612	-0.301672	-0.00277844
2.00896	1	774	821.649	-1.71271	0.0586548
2.01153	3	807	819.772	-0.449586	-0.0471722
2.0141	3	826	817.836	0.284066	-0.0122116
2.01667	1	816	815.809	0.00669415	-0.0448131
2.01923	1	852	813.836	1.30748	-0.0187676
2.0218	3	842	811.98	1.03455	0.000177727
2.02437	1	809	810.148	-0.0403705	-0.00750805
2.02694	0	787	808.237	-0.757028	-0.00912244
2.02951	0	842	806.319	1.22963	-0.00895597
2.03208	3	792	804.462	-0.442828	-0.0477034
2.03465	1	808	802.566	0.19116	-0.0288399
2.03722	3	783	800.586	-0.628488	0.00518516
2.03979	0	811	798.641	0.433981	0.0130813
2.04236	1	799	796.792	0.0781202	0.00741121
2.04492	1	815	794.976	0.701401	0.0357507
2.04749	2	797	793.154	0.136224	0.0273272
2.05006	3	835	791.279	1.51302	0.00142349
2.05263	1	808	789.38	0.655049	0.0166742
2.0552	2	781	787.524	-0.233447	-0.0131738
2.05777	1	739	785.735	-1.71916	-0.00887037
2.06034	2	752	783.982	-1.16627	0.0251793
2.06291	3	795	782.194	0.454166	-0.0160967
2.06548	5	774	780.388	-0.229608	0.0309554
2.06805	2	751	778.582	-1.00648	-0.00408687
2.07061	2	776	776.808	-0.0289983	-0.0202556
2.07318	2	750	775.136	-0.91783	0.0307032
2.07575	1	780	773.525	0.231854	-0.00414876
2.07832	0	793	771.841	0.751387	-0.00153214
2.08089	1	803	770.092	1.1613	0.0119271
2.08346	1	740	768.336	-1.04167	0.0541455
2.08603	2	748	766.534	-0.677663	-0.0434464
2.0886	2	732	764.693	-1.20838	-0.0581595
2.09117	1	782	762.879	0.68378	0.0121767
2.09374	3	734	761.112	-1.00073	-0.00906353
2.0963	1	747	759.397	-0.453573	-0.0111796
2.09887	1	722	757.692	-1.3283	-0.0120747
2.10144	4	726	755.986	-1.11287	0.000869231
2.10401	1	691	754.312	-2.40849	0.0476461
2.10658	2	773	752.603	0.733639	0.0114543
2.10915	1	767	750.903	0.581231	0.045036
2.11172	1	752	749.282	0.0991315	0.0320883
2.11429	1	703	747.632	-1.68334	-0.0318184
2.11686	2	765	745.944	0.688981	0.00476201
2.11943	1	691	744.244	-2.02551	0.0233728
2.12199	3	728	742.528	-0.538451	0.0110325
2.12456	3	768	740.837	0.980174	0.0248929
2.12713	4	696	739.173	-1.63647	0.0186506
2.1297	2	730	737.528	-0.278613	0.00230676
2.13227	1	750	735.94	0.513396	0.0163984
2.13484	2	732	734.42	-0.0894316	0.0532058
2.13741	1	718	732.913	-0.556551	0.0340675
2.13998	1	724	731.334	-0.272572	-0.0405436
2.14255	2	713	729.69	-0.625027	0.0340674
2.14512	3	723	728.053	-0.187936	0.0154737
2.14768	4	707	726.407	-0.729868	0.0301816
2.15025	1	738	724.757	0.487474	0.012309
2.15282	3	715	723.166	-0.305403	0.000199107
2.15539	5	716	721.664	-0.211692	0.0153674
2.15796	1	770	720.18	1.7954	0.00143434
2.16053	4	759	718.624	1.46556	0.00180841
2.1631	3	705	717.117	-0.456371	0.0634917
2.16567	3	714	715.674	-0.0626323	0.0288946
2.16824	0	766	714.164	1.8729	0.0510698
2.17081	1	715	712.669	0.0871765	-0.00321929
2.17337	4	731	711.213	0.731857	-0.0195796
2.17594	3	668	709.693	-1.61314	-0.0096006
2.17851	1	666	708.066	-1.63004	-0.0256334
2.18108	3	678	706.464	-1.09317	-0.0274176
2.18365	2	733	705.003	1.0341	-0.0212924
2.18622	4	679	703.544	-0.941913	-0.0346667
2.18879	2	716	702.017	0.522564	-0.0303313
2.19136	2	681	700.508	-0.74755	0.0272774
2.19393	1	686	699.044	-0.498018	-0.00170793
2.1965	0	716	697.612	0.687201	-0.011834
2.19906	1	719	696.152	0.852072	-0.0311914
2.20163	2	673	694.64	-0.834166	0.0316372
2.2042	3	665	693.079	-1.08884	-0.0015073
2.20677	3	703	691.477	0.43461	0.0146237
2.20934	2	694	689.914	0.155112	-0.0269933
2.21191	1	709	688.437	0.772252	0.00166513
2.21448	3	668	687.032	-0.73636	-0.0235912
2.21705	1	707	685.64	0.80333	0
2.21962	1	733	684.191	1.80279	0
2.22219	3	697	682.717	0.54101	0
2.22475	0	728	681.275	1.73174	0
2.22732	1	693	679.802	0.501353	0
2.22989	0	673	678.325	-0.205264	0
2.23246	1	712	676.889	1.31585	0
2.23503	4	684	675.404	0.328665	0
2.2376	1	704	673.881	1.13514	0
2.24017	0	688	672.358	0.596354	0
2.24274	1	639	670.91	-1.26234	0
2.24531	0	694	669.57	0.927357	0
2.24788	4	653	668.168	-0.593557	0
2.25044	2	713	666.677	1.7348	0
2.25301	0	701	665.186	1.35269	0
2.25558	2	680	663.748	0.623239	0
2.25815	0	698	662.428	1.34644	0
2.26072	3	670	661.09	0.344222	0
2.26329	3	635	659.663	-0.97873	0
2.26586	1	639	658.237	-0.761011	0
2.26843	3	679	656.827	0.850909	0
2.271	0	695	655.5	1.49832	0
2.27357	3	707	654.211	1.98533	0
2.27613	2	672	652.881	0.737549	0
2.2787	2	665	651.534	0.522175	0
2.28127	1	639	650.164	-0.441648	0
2.28384	1	656	648.834	0.279786	0
2.28641	1	624	647.539	-0.942334	0
2.28898	1	663	646.212	0.651998	0
2.29155	2	664	644.848	0.743224	0
2.29412	3	678	643.468	1.32619	0
2.29669	2	632	642.092	-0.40145	0
2.29926	0	614	640.735	-1.07895	0
2.30182	0	681	639.44	1.59257	0
2.30439	0	620	638.202	-0.731016	0
2.30696	0	655	636.922	0.706378	0
2.30953	0	614	635.543	-0.869406	0
2.3121	2	622	634.126	-0.4862	0
2.31467	3	663	632.719	1.17602	0
2.31724	3	644	631.318	0.499731	0
2.31981	1	627	629.953	-0.117915	0
2.32238	4	641	628.687	0.486353	0
2.32495	2	607	627.513	-0.832592	0
2.32751	1	616	626.325	-0.416021	0
2.33008	1	629	625.104	0.155346	0
2.33265	2	645	623.928	0.829722	0
2.33522	4	566	622.727	-2.38443	0
2.33779	0	642	621.441	0.811414	0
2.34036	2	594	620.144	-1.0727	0
2.34293	0	634	618.93	0.598502	0
2.3455	1	597	617.761	-0.849683	0
2.34807	1	646	616.516	1.16005	0
2.35064	1	614	615.23	-0.0496503	0
2.3532	0	668	613.933	2.09193	0
2.35577	0	579	612.637	-1.39791	0
2.35834	1	623	611.375	0.465756	0
2.36091	2	627	610.106	0.674683	0
2.36348	2	560	608.802	-2.06227	0
2.36605	1	584	607.495	-0.97222	0
2.36862	2	569	606.248	-1.56153	0
2.37119	1	578	605.072	-1.12605	0
2.37376	0	616	603.905	0.487335	0
2.37633	0	616	602.716	0.535235	0
2.37889	0	577	601.534	-1.02135	0
2.38146	0	572	600.324	-1.1843	0
2.38403	2	576	599.058	-0.960739	0
2.3866	1	583	597.775	-0.611924	0
2.38917	2	616	596.497	0.785818	0
2.39174	2	608	595.257	0.516804	0
2.39431	1	637	594.085	1.70034	0
2.39688	2	559	592.938	-1.43543	0
2.39945	2	565	591.811	-1.12794	0
2.40202	0	565	590.69	-1.08079	0
2.40458	5	598	589.545	0.345761	0
2.40715	1	550	588.421	-1.63829	0
2.40972	3	576	587.282	-0.470093	0
2.41229	1	581	586.146	-0.213512	0
2.41486	1	572	585.101	-0.547796	0
2.41743	1	554	584.047	-1.27655	0
2.42	0	555	582.95	-1.18641	0
2.42257	4	597	581.821	0.621223	0
2.42514	1	617	580.653	1.46326	0
2.42771	3	585	579.467	0.22877	0
2.43027	1	596	578.311	0.724553	0
2.43284	1	578	577.248	0.0312619	0
2.43541	1	593	576.195	0.690116	0
2.43798	4	579	575.123	0.161108	0
2.44055	1	599	574.02	1.02067	0
2.44312	2	539	572.867	-1.45874	0
2.44569	0	595	571.767	0.952446	0
2.44826	1	570	570.746	-0.0312274	0
2.45083	0	563	569.695	-0.282174	0
2.4534	2	541	568.587	-1.18605	0
2.45596	1	602	567.443	1.40845	0
2.45853	0	582	566.28	0.651599	0
2.4611	0	587	565.14	0.902261	0
2.46367	1	540	564.051	-1.03499	0
2.46624	2	567	562.96	0.169671	0
2.46881	1	556	561.809	-0.24636	0
2.47138	3	599	560.653	1.56682	0
2.47395	1	483	559.559	-3.48357	0
2.47652	5	609	558.514	2.04579	0
2.47909	2	593	557.487	1.45834	0
2.48165	2	598	556.478	1.69796	0
2.48422	2	539	555.499	-0.710642	0
2.48679	2	577	554.586	0.933092	0
2.48936	2	551	553.644	-0.11265	0
2.49193	0	548	552.631	-0.197836	0
2.4945	1	553	551.618	0.0587694	0
2.49707	2	557	550.613	0.270645	0
2.49964	2	580	549.58	1.26313	0
2.50221	1	562	548.484	0.570125	0
2.50478	4	569	547.403	0.9054	0
2.50734	0	561	546.392	0.616752	0
2.50991	0	573	545.387	1.15353	0
2.51248	1	515	544.398	-1.29544	0
2.51505	0	566	543.449	0.94788	0
2.51762	0	570	542.411	1.15556	0
2.52019	1	526	541.303	-0.667252	0
2.52276	0	567	540.227	1.12435	0
2.52533	0	528	539.142	-0.484881	0
2.5279	2	544	538.058	0.254757	0
2.53047	1	546	537.007	0.384872	0
2.53303	0	522	535.941	-0.610188	0
2.5356	0	547	534.889	0.517822	0
2.53817	2	528	533.909	-0.257159	0
2.54074	3	558	532.925	1.06152	0
2.54331	0	601	531.876	2.81965	0
2.54588	3	563	530.833	1.35568	0
2.54845	2	581	529.894	2.12022	0
2.55102	2	556	528.992	1.14537	0
2.55359	1	532	528.039	0.171713	0
2.55616	3	538	527.12	0.46906	0
2.55872	1	515	526.232	-0.494944	0
2.56129	2	470	525.302	-2.55088	0
2.56386	2	519	524.365	-0.235481	0
2.56643	1	544	523.454	0.880919	0
2.569	2	534	522.525	0.496563	0
2.57157	0	565	521.594	1.82609	0
2.57414	3	535	520.671	0.619477	0
2.57671	2	504	519.731	-0.70071	0
2.57928	0	518	518.774	-0.0340043	0
2.58185	4	541	517.81	0.997021	0
2.58441	2	553	516.912	1.53461	0
2.58698	1	551	516.008	1.4907	0
2.58955	1	543	515.066	1.19877	0
2.59212	2	537	514.21	0.983447	0
2.59469	1	540	513.355	1.14663	0
2.59726	0	537	512.412	1.06103	0
2.59983	0	539	511.466	1.18598	0
2.6024	1	476	510.552	-1.58368	0
2.60497	1	487	509.612	-1.02466	0
2.60754	2	504	508.613	-0.2055	0
2.6101	2	535	507.612	1.18407	0
2.61267	0	512	506.656	0.236191	0
2.61524	1	543	505.742	1.59889	0
2.61781	1	485	504.876	-0.902519	0
2.62038	0	515	504.003	0.48457	0
2.62295	3	477	503.068	-1.19356	0
2.62552	3	513	502.131	0.479878	0
2.62809	0	502	501.2	0.0357093	0
2.63066	1	491	500.277	-0.418645	0
2.63323	3	487	499.458	-0.564536	0
2.63579	4	520	498.664	0.935648	0
2.63836	0	491	497.76	-0.305058	0
2.64093	1	519	496.852	0.972188	0
2.6435	1	503	496.072	0.308916	0
2.64607	2	526	495.318	1.3378	0
2.64864	0	543	494.442	2.08382	0
2.65121	1	534	493.512	1.75207	0
2.65378	1	512	492.629	0.856079	0
2.65635	0	498	491.76	0.279604	0
2.65892	1	463	490.854	-1.2945	0
2.66148	2	534	489.949	1.90627	0
2.66405	2	505	489.055	0.709533	0
2.66662	2	506	488.139	0.794014	0
2.66919	1	513	487.258	1.13654	0
2.67176	4	461	486.443	-1.18498	0
2.67433	2	475	485.653	-0.488806	0
2.6769	0	526	484.842	1.79459	0
2.67947	1	476	484.037	-0.368375	0
2.68204	1	494	483.303	0.481269	0
2.68461	1	511	482.528	1.25954	0
2.68717	2	515	481.642	1.46993	0
2.68974	0	460	480.753	-0.967596	0
2.69231	2	499	479.89	0.855485	0
2.69488	3	500	479.052	0.936838	0
2.69745	1	476	478.223	-0.101896	0
2.70002	3	474	477.368	-0.154682	0
2.70259	1	541	476.566	2.77022	0
2.70516	2	474	475.819	-0.0835298	0
2.70773	2	424	475.048	-2.47911	0
2.7103	0	457	474.278	-0.808239	0
2.71286	1	468	473.49	-0.253765	0
2.71543	0	472	472.701	-0.0322726	0
2.718	0	440	471.907	-1.52109	0
2.72057	1	488	471.054	0.767131	0
2.72314	2	474	470.185	0.175243	0
2.72571	2	472	469.303	0.124117	0
2.72828	1	473	468.418	0.210664	0
2.73085	2	471	467.593	0.156994	0
2.73342	2	470	466.836	0.145945	0
2.73599	1	453	466.086	-0.614855	0
2.73855	1	486	465.311	0.938464	0
2.74112	1	485	464.555	0.928378	0
2.74369	2	487	463.807	1.05096	0
2.74626	1	442	463.021	-0.999889	0
2.74883	0	450	462.212	-0.575678	0
2.7514	0	464	461.422	0.119667	0
2.75397	3	441	460.664	-0.936371	0
2.75654	1	460	459.877	0.00572713	0
2.75911	0	481	459.024	1.00201	0
2.76168	3	452	458.2	-0.291644	0
2.76424	2	455	457.473	-0.115946	0
2.76681	0	446	456.717	-0.507459	0
2.76938	0	462	455.921	0.282806	0
2.77195	1	421	455.213	-1.66742	0
2.77452	1	485	454.507	1.38464	0
2.77709	2	449	453.697	-0.221678	0
2.77966	0	432	452.859	-1.00357	0
2.78223	1	435	452.063	-0.818109	0
2.7848	2	478	451.314	1.22057	0
2.78737	0	463	450.577	0.577346	0
2.78993	2	453	449.797	0.15047	0
2.7925	0	476	449.033	1.23605	0
2.79507	1	438	448.299	-0.492125	0
2.79764	2	437	447.546	-0.50449	0
2.80021	1	413	446.797	-1.66303	0
2.80278	0	471	446.029	1.15063	0
2.80535	0	430	445.274	-0.736556	0
2.80792	1	441	444.572	-0.170072	0
2.81049	2	443	443.841	-0.0399529	0
2.81306	0	441	443.047	-0.0974964	0
2.81562	0	453	442.247	0.505241	0
2.81819	0	492	441.509	2.27631	0
2.82076	5	456	440.809	0.711367	0
2.82333	0	447	440.055	0.328473	0
2.8259	1	411	439.246	-1.39326	0
2.82847	1	432	438.522	-0.313799	0
2.83104	2	465	437.924	1.2556	0
2.83361	2	444	437.257	0.320002	0
2.83618	0	437	436.51	0.0234336	0
2.83875	4	462	435.8	1.21892	0
2.84131	1	454	435.137	0.885289	0
2.84388	0	442	434.459	0.358701	0
2.84645	1	439	433.766	0.249819	0
2.84902	3	433	433.144	-0.00692666	0
2.85159	0	438	432.479	0.263796	0
2.85416	3	466	431.716	1.58816	0
2.85673	2	456	431.007	1.17038	0
2.8593	1	423	430.354	-0.357567	0
2.86187	2	414	429.675	-0.770379	0
2.86444	2	428	429.033	-0.0499403	0
2.867	2	419	428.404	-0.459402	0
2.86957	0	447	427.726	0.911624	0
2.87214	2	439	427.065	0.569632	0
2.87471	1	433	426.432	0.315614	0
2.87728	0	413	425.768	-0.628272	0
2.87985	2	430	425.057	0.238371	0
2.88242	0	422	424.37	-0.11538	0
2.88499	1	404	423.675	-0.978861	0
2.88756	2	436	422.955	0.624763	0
2.89013	1	464	422.263	1.93759	0
2.89269	0	400	421.555	-1.07773	0
2.89526	0	463	420.86	1.95841	0
2.89783	0	400	420.219	-1.01094	0
2.9004	0	412	419.55	-0.371945	0
2.90297	3	477	418.821	2.66385	0
2.90554	0	422	418.073	0.191177	0
2.90811	2	401	417.324	-0.815173	0
2.91068	0	430	416.63	0.644748	0
2.91325	2	395	416.011	-1.05717	0
2.91582	0	431	415.376	0.75258	0
2.91838	2	399	414.718	-0.786874	0
2.92095	1	401	414.06	-0.652179	0
2.92352	3	402	413.404	-0.568757	0
2.92609	2	424	412.746	0.546544	0
2.92866	1	420	412.104	0.385297	0
2.93123	2	448	411.499	1.72451	0
2.9338	1	380	410.937	-1.58705	0
2.93637	2	409	410.363	-0.0674114	0
2.93894	2	399	409.742	-0.537751	0
2.94151	1	426	409.119	0.817894	0
2.94407	2	409	408.495	0.0249724	0
2.94664	1	431	407.891	1.11312	0
2.94921	1	411	407.294	0.182802	0
2.95178	0	406	406.675	-0.0335006	0
2.95435	1	376	406.059	-1.55019	0
2.95692	0	404	405.432	-0.0712207	0
2.95949	0	435	404.767	1.44955	0
2.96206	0	399	404.084	-0.254536	0
2.96463	0	383	403.409	-1.04286	0
2.9672	1	428	402.723	1.22179	0
2.96976	0	426	402.021	1.16181	0
2.97233	3	401	401.321	-0.0160429	0
2.9749	0	436	400.644	1.69324	0
2.97747	2	385	399.989	-0.763926	0
2.98004	2	412	399.371	0.62221	0
2.98261	2	380	398.8	-0.964435	0
2.98518	2	369	398.208	-1.52051	0
2.98775	2	397	397.624	-0.0313296	0
2.99032	1	394	397.084	-0.155383	0
2.99289	1	386	396.543	-0.536604	0
2.99545	1	364	396	-1.67728	0
2.99802	3	403	395.442	0.376476	0
3.00059	3	419	394.844	1.1801	0
3.00316	2	409	394.219	0.730896	0
3.00573	0	400	393.623	0.318834	0
3.0083	1	389	393.111	-0.208415	0
3.01087	1	417	392.633	1.19325	0
3.01344	0	358	392.083	-1.80134	0
3.01601	0	379	391.444	-0.639229	0
3.01858	1	407	390.805	0.802743	0
3.02114	1	390	390.18	-0.00913437	0
3.02371	1	372	389.52	-0.908349	0
3.02628	4	401	388.856	0.606466	0
3.02885	2	360	388.236	-1.48816	0
3.03142	2	375	387.636	-0.65251	0
3.03399	1	421	387.084	1.65295	0
3.03656	3	394	386.621	0.371733	0
3.03913	2	400	386.147	0.692656	0
3.0417	0	414	385.603	1.39562	0
3.04427	2	388	385.049	0.149831	0
3.04683	1	413	384.54	1.40041	0
3.0494	1	389	384.005	0.253233	0
3.05197	1	398	383.4	0.731815	0
3.05454	2	368	382.816	-0.772338	0
3.05711	2	381	382.242	-0.0636157	0
3.05968	0	388	381.645	0.322605	0
3.06225	2	360	381.066	-1.11027	0
3.06482	0	392	380.533	0.579161	0
3.06739	0	384	379.992	0.204551	0
3.06996	4	369	379.406	-0.541701	0
3.07252	1	384	378.826	0.264029	0
3.07509	0	417	378.207	1.89969	0
3.07766	0	367	377.611	-0.553864	0
3.08023	1	348	377.134	-1.56173	0
3.0828	1	367	376.617	-0.502012	0
3.08537	2	390	375.99	0.709412	0
3.08794	0	375	375.357	-0.0184288	0
3.09051	2	381	374.766	0.319367	0
3.09308	1	408	374.222	1.67228	0
3.09565	2	371	373.685	-0.139397	0
3.09821	0	391	373.124	0.904039	0
3.10078	2	375	372.58	0.124975	0
3.10335	1	377	372.062	0.254319	0
3.10592	0	340	371.528	-1.70985	0
3.10849	1	326	370.97	-2.49064	0
3.11106	2	346	370.434	-1.31357	0
3.11363	4	352	369.889	-0.953504	0
3.1162	1	379	369.296	0.498452	0
3.11877	0	373	368.731	0.221046	0
3.12134	0	369	368.265	0.0382443	0
3.1239	0	383	367.86	0.773595	0
3.12647	1	338	367.366	-1.5973	0
3.12904	2	413	366.762	2.27521	0
3.13161	1	368	366.136	0.0971573	0
3.13418	0	370	365.529	0.232449	0
3.13675	1	358	364.983	-0.369071	0
3.13932	0	328	364.491	-2.01489	0
3.14189	1	366	363.967	0.10625	0
3.14446	0	344	363.398	-1.04589	0
3.14703	1	350	362.832	-0.685893	0
3.14959	1	334	362.269	-1.54682	0
3.15216	1	343	361.71	-1.01024	0
3.15473	1	377	361.151	0.816248	0
3.1573	0	342	360.612	-1.00642	0
3.15987	1	324	360.097	-2.00541	0
3.16244	1	352	359.586	-0.404351	0
3.16501	0	374	359.059	0.772569	0
3.16758	1	351	358.508	-0.400763	0
3.17015	1	327	357.978	-1.7131	0
3.17272	1	382	357.457	1.25575	0
3.17528	3	363	356.912	0.319549	0
3.17785	1	369	356.385	0.656726	0
3.18042	1	383	355.877	1.38591	0
3.18299	1	334	355.403	-1.17113	0
3.18556	1	376	354.978	1.08412	0
3.18813	0	359	354.518	0.236547	0
3.1907	0	332	354.01	-1.20798	0
3.19327	1	359	353.505	0.289992	0
3.19584	1	328	352.988	-1.37976	0
3.19841	2	362	352.433	0.50285	0
3.20097	0	364	351.872	0.635703	0
3.20354	0	355	351.351	0.193644	0
3.20611	1	368	350.876	0.892637	0
3.20868	0	348	350.413	-0.129345	0
3.21125	0	384	349.892	1.74059	0
3.21382	1	371	349.343	1.1244	0
3.21639	1	384	348.822	1.79518	0
3.21896	1	341	348.286	-0.394568	0
3.22153	0	352	347.745	0.226802	0
3.2241	0	346	347.246	-0.0669625	0
3.22666	2	368	346.774	1.10649	0
3.22923	0	337	346.288	-0.505966	0
3.2318	1	380	345.759	1.75651	0
3.23437	0	344	345.242	-0.0669759	0
3.23694	0	309	344.775	-2.03519	0
3.23951	0	359	344.293	0.77618	0
3.24208	1	349	343.792	0.278785	0
3.24465	1	322	343.275	-1.18562	0
3.24722	2	352	342.736	0.49376	0
3.24979	2	346	342.214	0.203519	0
3.25235	1	323	341.732	-1.04228	0
3.25492	2	304	341.288	-2.13859	0
3.25749	1	365	340.883	1.26233	0
3.26006	2	347	340.482	0.349897	0
3.26263	1	350	340.055	0.531594	0
3.2652	1	336	339.625	-0.197738	0
3.26777	0	314	339.193	-1.42173	0
3.27034	1	334	338.763	-0.260633	0
3.27291	2	316	338.319	-1.25554	0
3.27548	1	347	337.836	0.491966	0
3.27804	0	339	337.327	0.09088	0
3.28061	1	353	336.854	0.859368	0
3.28318	0	340	336.434	0.193396	0
3.28575	2	328	335.982	-0.440737	0
3.28832	4	327	335.485	-0.469222	0
3.29089	0	325	334.987	-0.553982	0
3.29346	4	368	334.499	1.74635	0
3.29603	1	350	334.106	0.849554	0
3.2986	2	339	333.77	0.284059	0
3.30117	1	322	333.382	-0.634278	0
3.30373	1	355	333.01	1.16712	0
3.3063	2	349	332.625	0.876535	0
3.30887	0	348	332.195	0.847219	0
3.31144	2	354	331.746	1.18277	0
3.31401	1	351	331.295	1.05175	0
3.31658	2	328	330.853	-0.15752	0
3.31915	2	341	330.387	0.574708	0
3.32172	1	339	329.94	0.492063	0
3.32429	1	276	329.515	-3.22124	0
3.32686	0	299	329.11	-1.74132	0
3.32942	2	329	328.714	0.0157935	0
3.33199	0	312	328.28	-0.921663	0
3.33456	1	333	327.805	0.284673	0
3.33713	0	357	327.327	1.57046	0
3.3397	1	319	326.878	-0.441081	0
3.34227	1	325	326.416	-0.0785312	0
3.34484	2	317	325.934	-0.501759	0
3.34741	3	325	325.452	-0.0250722	0
3.34998	0	336	324.988	0.600768	0
3.35255	1	290	324.56	-2.02945	0
3.35511	0	329	324.194	0.26497	0
3.35768	1	311	323.843	-0.728264	0
3.36025	0	319	323.412	-0.247	0
3.36282	2	306	322.934	-0.96805	0
3.36539	1	338	322.459	0.845315	0
3.36796	0	308	321.986	-0.796928	0
3.37053	1	320	321.531	-0.0855688	0
3.3731	0	335	321.122	0.758237	0
3.37567	0	341	320.704	1.09907	0
3.37824	1	297	320.242	-1.34864	0
3.3808	2	308	319.784	-0.67144	0
3.38337	2	311	319.31	-0.471196	0
3.38594	0	337	318.828	0.989912	0
3.38851	0	283	318.402	-2.10442	0
3.39108	0	315	318.044	-0.171531	0
3.39365	1	352	317.68	1.82924	0
3.39622	0	310	317.236	-0.410973	0
3.39879	2	282	316.744	-2.06898	0
3.40136	0	304	316.272	-0.70387	0
3.40393	0	310	315.825	-0.330863	0
3.40649	1	319	315.398	0.201673	0
3.40906	0	324	314.999	0.500031	0
3.41163	1	318	314.566	0.192555	0
3.4142	1	300	314.105	-0.814355	0
3.41677	0	294	313.668	-1.14709	0
3.41934	0	307	313.232	-0.355701	0
3.42191	0	332	312.817	1.05281	0
3.42448	0	317	312.411	0.257736	0
3.42705	2	341	311.967	1.5722	0
3.42962	0	295	311.502	-0.960804	0
3.43218	0	339	311.036	1.51882	0
3.43475	1	289	310.605	-1.2709	0
3.43732	1	293	310.227	-1.00642	0
3.43989	2	287	309.814	-1.34667	0
3.44246	1	352	309.369	2.27223	0
3.44503	1	294	308.962	-0.872589	0
3.4476	1	291	308.595	-1.03142	0
3.45017	0	304	308.251	-0.243835	0
3.45274	2	291	307.889	-0.990074	0
3.45531	1	305	307.505	-0.143431	0
3.45787	1	301	307.101	-0.351641	0
3.46044	1	310	306.689	0.188073	0
3.46301	1	281	306.319	-1.51041	0
3.46558	0	290	305.956	-0.936979	0
3.46815	1	297	305.57	-0.497291	0
3.47072	2	309	305.186	0.21696	0
3.47329	4	317	304.786	0.685985	0
3.47586	1	300	304.36	-0.251713	0
3.47843	1	305	303.96	0.0595263	0
3.481	1	279	303.659	-1.4763	0
3.48356	2	295	303.414	-0.489891	0
3.48613	1	317	303.092	0.781157	0
3.4887	0	282	302.695	-1.23236	0
3.49127	0	311	302.314	0.492536	0
3.49384	1	308	301.963	0.343996	0
3.49641	1	344	301.582	2.287	0
3.49898	1	308	301.139	0.390929	0
3.50155	1	272	300.691	-1.73963	0
3.50412	0	324	300.286	1.31744	0
3.50669	1	304	299.908	0.234693	0
3.50925	0	306	299.534	0.369646	0
3.51182	0	289	299.144	-0.596707	0
3.51439	1	287	298.733	-0.692574	0
3.51696	2	297	298.326	-0.0769682	0
3.51953	2	309	297.904	0.631245	0
3.5221	0	286	297.473	-0.678394	0
3.52467	0	293	297.097	-0.239377	0
3.52724	1	314	296.79	0.971201	0
3.52981	1	323	296.476	1.47583	0
3.53238	1	272	296.079	-1.45998	0
3.53494	1	276	295.65	-1.18277	0
3.53751	0	291	295.263	-0.249878	0
3.54008	0	308	294.901	0.746381	0
3.54265	1	290	294.543	-0.266771	0
3.54522	1	309	294.171	0.843602	0
3.54779	1	333	293.758	2.15045	0
3.55036	1	299	293.339	0.327402	0
3.55293	3	302	292.961	0.520115	0
3.5555	0	270	292.608	-1.37591	0
3.55807	1	309	292.251	0.952827	0
3.56063	0	288	291.928	-0.23144	0
3.5632	2	306	291.637	0.821089	0
3.56577	2	309	291.288	1.00759	0
3.56834	1	274	290.89	-1.02037	0
3.57091	4	293	290.505	0.145763	0
3.57348	1	297	290.179	0.395769	0
3.57605	0	259	289.878	-1.91865	0
3.57862	1	282	289.584	-0.451638	0
3.58119	4	284	289.342	-0.317004	0
3.58376	0	319	289.031	1.67797	0
3.58632	1	317	288.616	1.59419	0
3.58889	1	277	288.271	-0.677223	0
3.59146	1	278	288.01	-0.600364	0
3.59403	1	285	287.674	-0.158395	0
3.5966	1	314	287.285	1.50761	0
3.59917	1	264	286.921	-1.41066	0
3.60174	1	296	286.559	0.548726	0
3.60431	0	260	286.2	-1.62487	0
3.60688	1	286	285.843	0.00928798	0
3.60945	1	299	285.49	0.781315	0
3.61201	2	291	285.122	0.344585	0
3.61458	0	274	284.731	-0.648257	0
3.61715	3	274	284.356	-0.625626	0
3.61972	1	281	284.025	-0.180458	0
3.62229	2	263	283.699	-1.27633	0
3.62486	0	274	283.363	-0.565638	0
3.62743	2	269	283.068	-0.857741	0
3.63	0	301	282.78	1.05016	0
3.63257	0	274	282.452	-0.510604	0
3.63514	1	285	282.1	0.171772	0
3.6377	0	266	281.754	-0.965962	0
3.64027	3	304	281.375	1.2976	0
3.64284	0	274	280.97	-0.421097	0
3.64541	1	273	280.587	-0.459172	0
3.64798	0	267	280.24	-0.810265	0
3.65055	2	290	279.945	0.590469	0
3.65312	3	256	279.616	-1.47602	0
3.65569	0	294	279.239	0.860871	0
3.65826	0	281	278.872	0.126934	0
3.66083	2	262	278.584	-1.02458	0
3.66339	1	280	278.338	0.0993227	0
3.66596	2	295	277.99	0.990366	0
3.66853	0	283	277.603	0.320831	0
3.6711	0	277	277.28	-0.016796	0
3.67367	0	328	276.984	2.8169	0
3.67624	0	270	276.676	-0.406297	0
3.67881	0	267	276.313	-0.569931	0
3.68138	2	277	275.906	0.0657299	0
3.68395	1	284	275.503	0.504181	0
3.68652	1	297	275.101	1.2707	0
3.68908	0	236	274.734	-2.52135	0
3.69165	0	277	274.433	0.154226	0
3.69422	1	290	274.142	0.931237	0
3.69679	3	275	273.812	0.0716476	0
3.69936	1	270	273.44	-0.209331	0
3.70193	0	288	273.056	0.880607	0
3.7045	0	282	272.746	0.551064	0
3.70707	4	247	272.513	-1.62333	0
3.70964	2	263	272.229	-0.5691	0
3.71221	1	276	271.849	0.249883	0
3.71477	0	284	271.506	0.741356	0
3.71734	0	276	271.297	0.28311	0
3.71991	0	275	271.086	0.236036	0
3.72248	0	258	270.772	-0.795144	0
3.72505	1	285	270.395	0.865155	0
3.72762	0	277	269.998	0.420721	0
3.73019	1	256	269.604	-0.850269	0
3.73276	1	246	269.233	-1.48126	0
3.73533	2	279	268.888	0.605393	0
3.7379	0	271	268.543	0.149239	0
3.74046	0	293	268.214	1.44801	0
3.74303	0	261	267.927	-0.428774	0
3.7456	1	286	267.651	1.08501	0
3.74817	1	237	267.318	-1.96936	0
3.75074	1	278	266.937	0.663503	0
3.75331	1	262	266.573	-0.282532	0
3.75588	2	273	266.252	0.408427	0
3.75845	3	273	265.954	0.426428	0
3.76102	1	273	265.654	0.444617	0
3.76359	0	274	265.363	0.521754	0
3.76615	2	267	265.13	0.114466	0
3.76872	1	276	264.929	0.666415	0
3.77129	0	275	264.649	0.624184	0
3.77386	3	291	264.313	1.56443	0
3.77643	1	273	264.021	0.543445	0
3.779	2	288	263.715	1.43098	0
3.78157	0	271	263.396	0.461921	0
3.78414	2	259	263.141	-0.257295	0
3.78671	1	267	262.894	0.251273	0
3.78928	1	275	262.607	0.747352	0
3.79184	2	279	262.293	1.00024	0
3.79441	1	251	261.999	-0.694223	0
3.79698	3	258	261.709	-0.230925	0
3.79955	1	255	261.414	-0.401657	0
3.80212	1	273	261.139	0.717873	0
3.80469	1	237	260.88	-1.55117	0
3.80726	0	250	260.647	-0.673399	0
3.80983	0	265	260.38	0.283789	0
3.8124	1	259	260.069	-0.0664472	0
3.81497	3	278	259.745	1.09483	0
3.81753	0	243	259.383	-1.05097	0
3.8201	0	277	259.011	1.08084	0
3.82267	1	251	258.718	-0.487174	0
3.82524	2	253	258.487	-0.344934	0
3.82781	1	254	258.18	-0.262249	0
3.83038	2	238	257.816	-1.28446	0
3.83295	0	256	257.509	-0.094326	0
3.83552	0	258	257.251	0.0466398	0
3.83809	0	258	256.995	0.0625784	0
3.84066	2	279	256.726	1.33352	0
3.84322	2	260	256.4	0.223233	0
3.84579	0	241	256.026	-0.967937	0
3.84836	3	270	255.684	0.871233	0
3.85093	0	253	255.428	-0.152674	0
3.8535	1	270	255.183	0.901719	0
3.85607	1	240	254.907	-0.962263	0
3.85864	1	263	254.657	0.514457	0
3.86121	0	256	254.371	0.101838	0
3.86378	2	312	254.055	3.28047	0
3.86635	0	247	253.766	-0.430524	0
3.86891	0	240	253.46	-0.868856	0
3.87148	2	263	253.15	0.607403	0
3.87405	0	259	252.868	0.381032	0
3.87662	2	259	252.55	0.40078	0
3.87919	2	245	252.221	-0.461346	0
3.88176	1	233	251.939	-1.24076	0
3.88433	0	263	251.654	0.699612	0
3.8869	0	240	251.404	-0.736133	0
3.88947	1	232	251.187	-1.25967	0
3.89204	2	232	250.914	-1.24179	0
3.8946	2	227	250.577	-1.56483	0
3.89717	0	257	250.23	0.422324	0
3.89974	0	232	249.94	-1.17779	0
3.90231	3	239	249.718	-0.693303	0
3.90488	1	235	249.49	-0.945233	0
3.90745	0	267	249.174	1.09092	0
3.91002	0	238	248.86	-0.70395	0
3.91259	1	204	248.639	-3.12538	0
3.91516	2	262	248.395	0.840527	0
3.91773	0	243	248.062	-0.324746	0
3.92029	0	261	247.72	0.822022	0
3.92286	3	233	247.439	-0.94595	0
3.92543	0	258	247.195	0.672718	0
3.928	3	247	246.887	0.00717976	0
3.93057	1	279	246.584	1.94072	0
3.93314	1	267	246.349	1.26382	0
3.93571	0	264	246.112	1.10092	0
3.93828	1	243	245.894	-0.185666	0
3.94085	2	259	245.666	0.828522	0
3.94342	0	259	245.375	0.846628	0
3.94598	2	262	245.056	1.04679	0
3.94855	0	257	244.775	0.762556	0
3.95112	3	244	244.526	-0.0336435	0
3.95369	0	230	244.254	-0.939849	0
3.95626	2	252	243.979	0.505282	0
3.95883	0	234	243.721	-0.63549	0
3.9614	0	255	243.489	0.720867	0
3.96397	1	234	243.239	-0.603989	0
3.96654	1	245	242.971	0.129599	0
3.96911	0	238	242.669	-0.302632	0
3.97167	3	261	242.337	1.15519	0
3.97424	1	227	242.05	-0.998928	0
3.97681	1	241	241.768	-0.0494519	0
3.97938	0	235	241.494	-0.423628	0
3.98195	0	261	241.287	1.22019	0
3.98452	1	227	241.072	-0.933961	0
3.98709	0	209	240.795	-2.19927	0
3.98966	1	249	240.476	0.5402	0
3.99223	1	269	240.154	1.75878	0
3.9948	0	248	239.858	0.517001	0
3.99736	1	223	239.564	-1.10918	0
3.99993	2	226	239.29	-0.884015	0
4.0025	0	222	239.023	-1.14251	0
4.00507	1	231	238.73	-0.508568	0
4.00764	1	237	238.472	-0.0956206	0
4.01021	0	220	238.246	-1.23016	0
4.01278	1	237	237.978	-0.0635575	0
4.01535	1	238	237.706	0.0190507	0
4.01792	1	247	237.441	0.60825	0
4.02049	2	246	237.151	0.564178	0
4.02305	3	262	236.879	1.55198	0
4.02562	0	263	236.628	1.62617	0
4.02819	6	238	236.389	0.104453	0
4.03076	2	236	236.207	-0.0134965	0
4.03333	0	233	236.028	-0.198358	0
4.0359	3	253	235.843	1.07865	0
4.03847	0	226	235.768	-0.64977	0
4.04104	2	224	235.632	-0.777171	0
4.04361	1	261	235.37	1.58648	0
4.04618	1	242	235.13	0.441593	0
4.04874	1	263	234.875	1.73426	0
4.05131	0	249	234.618	0.91145	0
4.05388	3	219	234.368	-1.0385	0
4.05645	3	233	234.101	-0.0721318	0
4.05902	0	253	233.814	1.20622	0
4.06159	2	212	233.533	-1.47886	0
4.06416	0	207	233.355	-1.83179	0
4.06673	1	236	233.198	0.182412	0
4.0693	1	235	232.953	0.133508	0
4.07187	1	233	232.687	0.0205115	0
4.07443	1	247	232.404	0.928748	0
4.077	0	245	232.117	0.823053	0
4.07957	0	197	231.857	-2.48342	0
4.08214	2	250	231.601	1.16365	0
4.08471	1	212	231.333	-1.3278	0
4.08728	0	232	231.023	0.0641445	0
4.08985	2	229	230.724	-0.113911	0
4.09242	0	247	230.494	1.05024	0
4.09499	1	215	230.254	-1.04028	0
4.09756	2	252	229.984	1.38689	0
4.10012	1	246	229.739	1.03675	0
4.10269	0	237	229.475	0.48883	0
4.10526	0	238	229.221	0.569067	0
4.10783	0	235	229.018	0.390233	0
4.1104	0	224	228.784	-0.319671	0
4.11297	1	237	228.489	0.552859	0
4.11554	0	244	228.173	1.01325	0
4.11811	2	249	227.858	1.3398	0
4.12068	0	249	227.565	1.3584	0
4.12325	0	260	227.295	2.02829	0
4.12581	2	221	227.043	-0.40652	0
4.12838	0	203	226.82	-1.67181	0
4.13095	1	250	226.558	1.48261	0
4.13352	0	223	226.284	-0.219895	0
4.13609	1	222	226.058	-0.272357	0
4.13866	3	238	225.817	0.789727	0
4.14123	1	214	225.552	-0.789677	0
4.1438	1	229	225.28	0.245803	0
4.14637	0	208	225.059	-1.18283	0
4.14894	2	245	224.91	1.2835	0
4.1515	2	231	224.728	0.412693	0
4.15407	0	203	224.477	-1.5074	0
4.15664	0	236	224.215	0.767157	0
4.15921	1	216	224.014	-0.545284	0
4.16178	0	200	223.831	-1.68509	0
4.16435	1	242	223.566	1.18498	0
4.16692	1	245	223.273	1.38812	0
4.16949	1	234	223.005	0.71878	0
4.17206	3	218	222.738	-0.320902	0
4.17463	1	191	222.49	-2.2785	0
4.17719	0	200	222.26	-1.574	0
4.17976	1	219	222.063	-0.206977	0
4.18233	0	228	221.917	0.40286	0
4.1849	0	280	221.719	3.48297	0
4.18747	0	209	221.45	-0.861218	0
4.19004	2	217	221.185	-0.284122	0
4.19261	0	202	220.907	-1.33029	0
4.19518	1	238	220.605	1.12757	0
4.19775	0	238	220.339	1.14482	0
4.20032	0	218	220.123	-0.143811	0
4.20288	2	222	219.893	0.141441	0
4.20545	1	208	219.641	-0.80717	0
4.20802	0	209	219.369	-0.717243	0
4.21059	0	196	219.107	-1.65048	0
4.21316	1	228	218.913	0.601829	0
4.21573	0	222	218.711	0.220766	0
4.2183	1	214	218.443	-0.303749	0
4.22087	0	210	218.17	-0.56381	0
4.22344	3	207	217.922	-0.759165	0
4.22601	0	251	217.676	2.10337	0
4.22857	0	238	217.426	1.33358	0
4.23114	3	225	217.21	0.519323	0
4.23371	1	221	217.046	0.265988	0
4.23628	1	218	216.823	0.0797228	0
4.23885	1	201	216.577	-1.09873	0
4.24142	0	233	216.42	1.08619	0
4.24399	1	218	216.252	0.118398	0
4.24656	1	219	216.038	0.200151	0
4.24913	1	219	215.806	0.215813	0
4.2517	1	207	215.55	-0.594298	0
4.25426	1	207	215.313	-0.57778	0
4.25683	1	193	215.1	-1.59076	0
4.2594	2	189	214.887	-1.883	0
4.26197	0	236	214.674	1.38821	0
4.26454	0	221	214.458	0.440039	0
4.26711	1	222	214.262	0.519368	0
4.26968	1	212	214.075	-0.142544	0
4.27225	0	214	213.831	0.0115624	0
4.27482	1	203	213.556	-0.740866	0
4.27739	1	229	213.325	1.03586	0
4.27995	0	191	213.102	-1.59927	0
4.28252	1	225	212.856	0.809594	0
4.28509	0	205	212.63	-0.532877	0
4.28766	1	209	212.411	-0.235923	0
4.29023	0	220	212.17	0.527902	0
4.2928	0	204	211.93	-0.555215	0
4.29537	0	205	211.692	-0.467379	0
4.29794	2	191	211.458	-1.48027	0
4.30051	2	216	211.208	0.326031	0
4.30308	0	214	210.933	0.209654	0
4.30564	0	202	210.688	-0.611279	0
4.30821	0	194	210.527	-1.1866	0
4.31078	0	220	210.383	0.648363	0
4.31335	3	185	210.158	-1.84964	0
4.31592	0	208	209.885	-0.130736	0
4.31849	1	208	209.608	-0.111503	0
4.32106	0	211	209.383	0.11129	0
4.32363	0	237	209.233	1.80366	0
4.3262	1	181	209.049	-2.08483	0
4.32877	0	211	208.819	0.150157	0
4.33133	0	202	208.57	-0.462277	0
4.3339	0	210	208.318	0.116095	0
4.33647	1	229	208.092	1.38161	0
4.33904	0	195	207.853	-0.920418	0
4.34161	0	190	207.59	-1.2761	0
4.34418	0	208	207.345	0.0453895	0
4.34675	1	189	207.128	-1.31864	0
4.34932	1	198	206.896	-0.632203	0
4.35189	2	228	206.639	1.41466	0
4.35446	1	212	206.397	0.384783	0
4.35702	0	237	206.194	2.00107	0
4.35959	1	202	206.029	-0.283494	0
4.36216	2	224	205.89	1.21005	0
4.36473	1	199	205.714	-0.475917	0
4.3673	0	243	205.485	2.40661	0
4.36987	1	197	205.288	-0.590502	0
4.37244	1	181	205.142	-1.79444	0
4.37501	1	217	204.961	0.817245	0
4.37758	2	223	204.731	1.22337	0
4.38015	0	223	204.517	1.23768	0
4.38271	1	205	204.325	0.0471155	0
4.38528	0	191	204.152	-0.951676	0
4.38785	0	214	203.987	0.684469	0
4.39042	1	203	203.782	-0.054863	0
4.39299	1	169	203.556	-2.65814	0
4.39556	0	214	203.313	0.730576	0
4.39813	2	238	203.064	2.26459	0
4.4007	1	181	202.858	-1.62472	0
4.40327	1	208	202.659	0.370364	0
4.40584	0	196	202.45	-0.460728	0
4.4084	2	199	202.283	-0.232726	0
4.41097	0	177	202.124	-1.8884	0
4.41354	1	222	201.921	1.34762	0
4.41611	0	200	201.711	-0.121003	0
4.41868	1	195	201.527	-0.467422	0
4.42125	0	198	201.327	-0.236456	0
4.42382	1	218	201.105	1.14428	0
4.42639	1	191	200.884	-0.715163	0
4.42896	1	200	200.664	-0.0469747	0
4.43153	0	197	200.444	-0.245372	0
