# Supplementary material for: Direct energy transfer from photosystem II to photosystem I confers winter sustainability in Scots Pine
Source: Nat Commun. 2020 Dec 15;11:6388. doi: 10.1038/s41467-020-20137-9 (PMC7738668; doi:10.1038/s41467-020-20137-9)
Supplement: Supplementary file 3 — Source Data [file 41467_2020_20137_MOESM3_ESM.zip › Source data file_Bag et al., 2020/Source data file/time resolved fluoresence data/Time resolved decay/Pine_winter_quench/Pine_winter_quench_spillover_3.txt]

Time	IRF	Exp. data	Th. data	Residuals	Aurocorr
0	43205	17370	17733.3	-2.75642	0.0496703
0.002569	45817	19614	19798.6	-1.31796	0.0496991
0.005138	47396	21728	21950.4	-1.5091	0.0110025
0.007707	48463	23908	24173.4	-1.7165	0.0286674
0.010276	49341	26311	26420	-0.671717	0.038195
0.012845	49938	28808	28658.9	0.87849	-0.0261909
0.015414	50031	30954	30875.7	0.444982	0.0163786
0.017983	50114	33283	33049.6	1.27938	0.00667472
0.020552	49597	35006	35165.5	-0.852553	0.0248833
0.023121	48424	37244	37210.3	0.174821	-0.0467985
0.02569	46762	39104	39152.1	-0.243109	-0.0289538
0.028259	45030	41116	40955.7	0.790513	-0.0298796
0.030828	43460	42969	42603.1	1.76517	0.00212253
0.033397	40801	44184	44103	0.385366	0.0200195
0.035966	38416	45623	45441	0.852261	-0.00225719
0.038535	35403	46911	46595.4	1.45729	-0.0106555
0.041104	32977	47485	47557.6	-0.333082	-0.00524154
0.043673	30109	48529	48332.2	0.893466	0.0212269
0.046242	27336	49408	48932.1	2.14101	-0.0138273
0.048811	24445	49888	49356.9	2.37768	0.00173124
0.05138	21632	49931	49610	1.43658	0.0195494
0.053949	18529	50031	49697.1	1.493	-0.00294825
0.056518	16287	49680	49616.3	0.285612	-0.0416919
0.059087	13909	49230	49385.8	-0.702261	-0.0156835
0.061656	11846	48771	49035	-1.19559	0.0211155
0.064225	10050	48359	48577.7	-0.99442	0.00489553
0.066794	8268	48227	48033	0.883203	0.00300563
0.069363	6906	47319	47414.4	-0.438447	-0.041579
0.071932	5676	46491	46735.5	-1.13397	-0.0403945
0.074501	4758	45782	46014.4	-1.08627	-0.0028121
0.07707	3813	45006	45267	-1.23039	-0.00572205
0.079639	3158	44423	44503	-0.379658	0.00609314
0.082208	2583	43531	43729.5	-0.951377	0.0259531
0.084777	2145	42309	42956.4	-3.14729	0.0489406
0.087346	1845	41958	42190	-1.13274	-0.0413121
0.089915	1465	41652	41437.4	1.05136	-0.045743
0.092484	1247	40689	40699.8	-0.0536222	-0.022628
0.095053	1101	40263	39976.9	1.42589	0.00879433
0.097622	1007	39094	39273.2	-0.90626	0.0220155
0.100191	830	38743	38592.1	0.766634	0.0462932
0.10276	773	37361	37931.5	-2.95156	-0.0104235
0.105329	645	36971	37289.9	-1.65873	-0.0150492
0.107898	657	36664	36667	-0.0156676	-0.0295089
0.110467	564	35831	36063.3	-1.22742	-0.0213585
0.113036	555	35096	35479	-2.04429	-0.00907455
0.115605	560	35146	34912	1.24839	0.0441817
0.118174	505	34643	34363.6	1.50119	0.05474
0.120743	489	33731	33832.3	-0.551439	0.0169474
0.123312	415	33021	33315.9	-1.62304	0.00221837
0.125881	467	32746	32812.6	-0.368243	0.0130682
0.12845	451	32439	32323.2	0.643179	0.0346059
0.131019	413	31542	31849.1	-1.72931	-0.0193681
0.133588	431	31174	31387.7	-1.21026	0.0807693
0.136157	442	30868	30938.1	-0.399034	0.026077
0.138726	444	30240	30501.5	-1.50351	-0.0100291
0.141295	471	29996	30077.1	-0.468136	-0.0314271
0.143864	477	29552	29664.7	-0.65548	-0.0230703
0.146433	423	29248	29264.1	-0.094424	0.0180679
0.149002	470	28998	28872.6	0.736264	-0.00950119
0.151571	464	28492	28490	0.0119296	-0.0334608
0.15414	476	27996	28117.6	-0.726994	-0.00127211
0.156709	475	27525	27754.7	-1.38436	0.01479
0.159278	496	27547	27400.5	0.882792	-0.02001
0.161847	520	27030	27055	-0.151776	-0.0199074
0.164416	543	26758	26718.5	0.241235	0.00619615
0.166985	531	26355	26391.3	-0.223462	0.00486216
0.169554	572	26058	26071.8	-0.0854693	-0.0329845
0.172123	581	25779	25759.9	0.118714	0.0128924
0.174692	593	25246	25456.3	-1.32327	0.033517
0.177261	589	25211	25159.9	0.321839	-0.0230144
0.17983	628	25043	24869.9	1.09371	-0.0119293
0.182399	667	24522	24586.6	-0.412789	0.00136178
0.184968	691	24251	24311.3	-0.387459	-0.0111664
0.187537	706	23808	24043.8	-1.52823	-0.0404392
0.190106	725	24110	23783	2.10601	-0.0178469
0.192675	716	23564	23528.4	0.232051	0.044915
0.195244	766	23354	23279	0.490888	0.0340645
0.197813	766	23040	23035.3	0.0310103	-0.0167948
0.200382	821	22763	22797.7	-0.229794	0.0184028
0.202951	821	22453	22566.2	-0.755321	0.00390914
0.20552	926	22158	22340.5	-1.2263	0.00895953
0.208089	926	22316	22122	1.29862	-0.0279164
0.210658	954	22128	21911	1.45892	-0.017782
0.213227	958	21780	21705.1	0.507456	-0.00450064
0.215796	951	21776	21503.7	1.84522	0.0129866
0.218365	980	21319	21305.7	0.0912554	0.0149572
0.220934	990	21569	21111.3	3.11647	-0.0383178
0.223503	1030	21442	20921.2	3.55658	-0.0463136
0.226072	1017	21097	20735.8	2.48652	-0.00740491
0.228641	1091	20465	20554.4	-0.625233	0.0204317
0.23121	1112	20410	20377.6	0.226738	0.0163609
0.233779	1066	20341	20206.8	0.941286	0.0136569
0.236348	1128	20154	20038.6	0.812812	-0.0184588
0.238917	1045	19671	19873.3	-1.44216	-0.00801796
0.241486	1039	19735	19710.2	0.176806	-0.0187586
0.244055	1073	19730	19546.8	1.30419	-0.0119864
0.246624	1104	19296	19385.8	-0.646495	-0.00254047
0.249193	1059	19123	19229.5	-0.770002	-0.00941838
0.251762	1053	18936	19076	-1.0171	-0.00246859
0.254331	1092	18798	18923.2	-0.9132	0.0070878
0.2569	1076	18909	18773.2	0.987244	-0.0130392
0.259469	1015	18717	18626.8	0.65936	-0.0272816
0.262038	998	18409	18480.9	-0.530013	-0.0223498
0.264607	1006	18432	18334.5	0.718299	-0.0356226
0.267176	1001	18324	18189.5	0.993875	-0.0118666
0.269745	941	18105	18047	0.430833	-0.0307878
0.272314	951	17934	17905.3	0.214203	0.022878
0.274883	933	17783	17764	0.142391	0.00337246
0.277452	921	17652	17624.5	0.207072	0.00268354
0.280021	897	17463	17486.5	-0.178068	0.0305051
0.28259	899	17338	17349.7	-0.0888648	0.0267279
0.285159	868	16919	17214.3	-2.27058	0.00224315
0.287728	828	17079	17080.5	-0.011149	0.0197753
0.290297	835	16925	16946.7	-0.166719	-0.0274329
0.292866	844	16782	16813.6	-0.243987	0.0170742
0.295435	825	16474	16683	-1.62822	-0.0263313
0.298004	831	16630	16554.5	0.585374	-0.0379588
0.300573	785	16506	16427.9	0.608213	-0.0620454
0.303142	794	16469	16302.2	1.3	0.0224222
0.305711	749	16101	16177.3	-0.600977	-0.0166371
0.30828	812	16239	16053	1.4594	-0.0180207
0.310849	733	15961	15931.1	0.236587	-0.00954229
0.313418	711	15820	15811.2	0.0701806	0.00823798
0.315987	731	15618	15690.3	-0.578192	0.001539
0.318556	746	15624	15570.2	0.430037	-0.00208395
0.321125	791	15436	15453	-0.137121	0.0214324
0.323694	720	15384	15339.8	0.356282	0.01094
0.326263	779	15397	15228.2	1.36042	0.0181416
0.328832	750	14993	15117.6	-1.01779	0.0281015
0.331401	800	15033	15009.3	0.192901	0.0211516
0.33397	757	15005	14903.5	0.828446	-0.0193962
0.336539	812	14639	14799.5	-1.32686	-0.0147299
0.339108	794	14660	14697.3	-0.308289	0.00817181
0.341677	811	14755	14597.6	1.29554	0.0178641
0.344246	826	14493	14499.5	-0.0540575	-0.0301751
0.346815	780	14330	14403.6	-0.614981	0.0114613
0.349384	835	14186	14308.4	-1.02725	-0.00237265
0.351953	801	14400	14214.2	1.54801	0.0273931
0.354522	767	14290	14122.2	1.40405	-0.0125783
0.357091	801	13958	14029.6	-0.605698	-0.0333111
0.35966	830	13897	13937.4	-0.342626	0.00935473
0.362229	781	13895	13848.3	0.396558	0.00846194
0.364798	808	13669	13760.4	-0.78142	-0.0210547
0.367367	802	13763	13672.7	0.769424	0.0257505
0.369936	884	13442	13586.4	-1.24531	-0.0103434
0.372505	916	13555	13503.1	0.445369	0.0341862
0.375074	907	13663	13424.7	2.0386	-0.0233761
0.377643	903	13195	13348.8	-1.33907	0.0391704
0.380212	873	13310	13273.6	0.315708	-0.00908074
0.382781	839	13189	13198.1	-0.079337	-0.0201007
0.38535	875	13059	13121.3	-0.54505	0.00853427
0.387919	881	12959	13044.7	-0.752468	0.0216334
0.390488	960	12878	12969.9	-0.809725	0.0203183
0.393057	904	13153	12898.7	2.21741	-0.0460057
0.395626	936	12824	12829.7	-0.0503704	0.00242481
0.398195	921	12693	12760.9	-0.60252	-0.0420018
0.400764	955	12647	12692.9	-0.407979	-0.00619669
0.403333	974	12628	12626.1	0.0170155	-0.000866746
0.405902	935	12604	12561.6	0.377464	0.0451524
0.408471	990	12575	12497.6	0.690118	0.0261169
0.41104	989	12546	12434.3	0.997252	0.034087
0.413609	986	12376	12373.2	0.0252551	0.0369879
0.416178	993	12278	12313	-0.315682	0.0152171
0.418747	991	12448	12253.3	1.74486	-0.0480558
0.421316	977	12320	12194.4	1.13172	0.0291218
0.423885	962	12281	12135.6	1.31193	0.0383326
0.426454	1020	12200	12076.3	1.11986	0.0572361
0.429023	940	12064	12018.6	0.413515	-0.033526
0.431592	946	11907	11961.4	-0.498237	-0.0218447
0.434161	955	11747	11902.4	-1.4341	-0.0228649
0.43673	974	11934	11843.8	0.825819	-0.00411164
0.439299	953	12101	11786.7	2.85676	0.0267393
0.441868	908	11962	11730.7	2.11458	-0.0254386
0.444437	860	11505	11673.7	-1.57288	0.00239695
0.447006	870	11504	11614.2	-1.02784	-0.00926817
0.449575	894	11430	11553.6	-1.15586	-0.0239839
0.452144	782	11691	11494.6	1.81632	0.0246509
0.454713	803	11175	11434.6	-2.45566	0.048263
0.457282	761	11387	11372.2	0.138527	0.0367928
0.459851	691	11523	11309.7	1.98716	0.0475902
0.46242	664	11248	11245.1	0.026878	0.0564287
0.464989	663	11024	11178.1	-1.46772	0.0393876
0.467558	595	11016	11110.8	-0.903364	-0.0112537
0.470127	568	11023	11042.9	-0.189377	-0.0191098
0.472696	532	10917	10973.2	-0.53761	0.00891592
0.475265	484	11088	10902.4	1.7623	0.00158101
0.477834	422	10888	10830.5	0.551203	0.0165381
0.480403	441	10549	10756.3	-2.0183	-0.0023865
0.482972	387	10649	10681.6	-0.315565	-0.0254341
0.485541	339	10621	10607.3	0.132917	-0.000160726
0.48811	324	10486	10531.6	-0.445447	-0.00685301
0.490679	319	10512	10454.9	0.557155	0.00320703
0.493248	279	10329	10378.7	-0.489311	-0.022496
0.495817	272	10276	10302.9	-0.264914	-0.0270771
0.498386	248	10136	10226.9	-0.902895	-0.0351801
0.500955	218	10046	10151.3	-1.05077	-0.00449108
0.503524	192	10229	10075.6	1.51683	-0.0164439
0.506093	201	9924	9999.34	-0.756268	0.0213854
0.508662	169	10072	9923.65	1.47816	0.022857
0.511231	174	9621	9848.7	-2.32145	0.0268757
0.5138	128	9785	9774.33	0.107816	0.0108193
0.516369	117	9654	9700.09	-0.469105	0.0145557
0.518938	140	9473	9625.22	-1.56398	0.0322662
0.521507	141	9545	9551.47	-0.0662113	0.00607656
0.524076	135	9408	9479.84	-0.740636	0.0542474
0.526645	120	9350	9409.59	-0.616223	0.0118711
0.529214	128	9440	9339.88	1.03047	-0.0100477
0.531783	104	9227	9270.94	-0.457481	-0.0385965
0.534352	121	9068	9202.6	-1.41343	0.00498087
0.536921	115	9381	9134.95	2.54042	-0.0262029
0.53949	132	9229	9068.54	1.67026	-0.00798238
0.542059	114	9156	9003.55	1.59326	0.00657899
0.544628	121	8838	8939.58	-1.08051	0.00830985
0.547197	128	8937	8876.16	0.643585	-0.0348838
0.549766	115	8858	8813.91	0.468468	-0.0222986
0.552335	116	8536	8752.48	-2.34314	0.00228232
0.554904	132	8696	8691.44	0.0489264	0.00165926
0.557473	125	8750	8631.53	1.26652	-0.00319476
0.560042	133	8429	8572.79	-1.56619	0.0724324
0.562611	111	8471	8514.94	-0.477437	-0.00160016
0.56518	106	8389	8457.48	-0.747652	-0.0184486
0.567749	119	8398	8399.81	-0.0197784	-0.00375612
0.570318	135	8356	8342.76	0.144789	-0.0207659
0.572887	110	8290	8287.34	0.0292273	-0.00991514
0.575456	112	8384	8232.65	1.6529	-0.0534706
0.578025	131	8050	8177.84	-1.42481	0.0163507
0.580594	122	8115	8124.01	-0.100059	0.0204718
0.583163	110	7928	8071.35	-1.60994	-0.00302507
0.585732	105	7996	8018.83	-0.255366	0.00463659
0.588301	124	7963	7966.22	-0.0360429	0.0111488
0.59087	108	7830	7914.44	-0.954244	-0.0373045
0.593439	114	7729	7863.5	-1.52986	-0.00207947
0.596008	114	7862	7812.88	0.553967	0.0272728
0.598577	104	7786	7762.94	0.261377	0.01395
0.601146	105	7427	7713.35	-3.32272	-0.00789488
0.603715	109	7729	7663.98	0.739636	-0.0081463
0.606284	97	7592	7615.24	-0.266679	0.00318788
0.608853	99	7602	7566.9	0.402595	-0.0215674
0.611422	94	7669	7518.76	1.71555	0.0116757
0.613991	104	7389	7470.99	-0.953775	-0.0228926
0.61656	106	7407	7423.84	-0.195678	-0.0205527
0.619129	79	7242	7377.67	-1.59425	-0.0234657
0.621698	104	7299	7331.42	-0.379507	0.00961842
0.624267	91	7328	7285.38	0.497934	-0.0269762
0.626836	97	7240	7240.16	-0.00191667	0.0332984
0.629405	100	7192	7195.35	-0.0395032	0.0330086
0.631974	84	7206	7151.24	0.645035	-0.0240421
0.634543	73	7173	7107.4	0.774616	0.00932063
0.637112	84	6983	7063.14	-0.95907	-0.00269423
0.639681	78	7069	7019.12	0.59321	0.0580734
0.64225	75	7079	6975.76	1.22701	-0.0252809
0.644819	84	6893	6932.67	-0.477853	-0.0241143
0.647388	90	6863	6890.11	-0.327237	-0.0101792
0.649957	84	6974	6848.48	1.50299	0.0139452
0.652526	76	6850	6807.48	0.513793	-0.0214561
0.655095	57	6730	6766.56	-0.445703	0.0229869
0.657664	77	6505	6725.18	-2.72997	0.0227688
0.660233	84	6791	6683.96	1.29888	-0.00456323
0.662802	68	6548	6643.98	-1.18611	-0.0241007
0.665371	82	6440	6604.43	-2.04894	0.0122748
0.66794	66	6456	6565.15	-1.3585	-0.013309
0.670509	57	6489	6526.26	-0.462597	0.00768307
0.673078	56	6629	6487.08	1.74307	0.00772937
0.675647	78	6585	6447.75	1.69137	-0.0533394
0.678216	67	6588	6409.31	2.20148	-0.0097123
0.680785	65	6288	6371.82	-1.05704	0.0742385
0.683354	76	6333	6334.43	-0.0179102	-0.0136818
0.685923	65	6198	6297.53	-1.26426	-0.0323084
0.688492	63	6363	6261.11	1.27729	-0.00390719
0.691061	56	6238	6224.71	0.168275	-0.032249
0.69363	62	6330	6188.29	1.78111	-0.00999398
0.696199	60	6140	6152.12	-0.154738	-0.0273853
0.698768	53	6105	6116.45	-0.146551	-0.0140397
0.701337	66	6101	6080.91	0.257197	-0.0261605
0.703906	49	6135	6045.82	1.13852	-0.0342977
0.706475	73	6006	6011.01	-0.0645931	-0.053627
0.709044	66	5919	5976.65	-0.749389	0.00431033
0.711613	60	5897	5943.2	-0.601616	0.00112858
0.714182	52	5922	5909.89	0.157427	0.0227046
0.716751	47	5829	5876.4	-0.62079	-0.0431702
0.71932	43	5725	5842.75	-1.55628	-0.0134773
0.721889	43	5896	5809.09	1.13191	-0.0229235
0.724458	58	5840	5775.53	0.84358	-0.00778268
0.727027	49	5745	5742.7	0.0303164	-0.0230786
0.729596	59	5878	5710.5	2.18471	-0.00663333
0.732165	50	5749	5678.7	0.927193	-0.00552251
0.734734	46	5643	5647.25	-0.0566087	0.0237303
0.737303	50	5543	5615.74	-0.976998	-0.0343141
0.739872	56	5615	5584.37	0.408749	0.00314651
0.742441	49	5520	5553.58	-0.451992	0.0015361
0.74501	41	5478	5523.18	-0.610431	0.0506881
0.747579	40	5484	5492.65	-0.116799	-0.00704644
0.750148	43	5436	5462.01	-0.352715	-0.013375
0.752717	47	5460	5431.61	0.384192	0.0117862
0.755286	44	5584	5401.73	2.43921	0.0242473
0.757855	43	5315	5372.23	-0.785004	0.00737009
0.760424	40	5320	5342.91	-0.31415	-0.00166703
0.762993	40	5254	5313.72	-0.82393	0.00992377
0.765562	44	5290	5284.67	0.07327	0.0442198
0.768131	32	5256	5255.99	8.08209e-05	-0.01305
0.7707	42	5306	5227.4	1.07907	-0.0413024
0.773269	42	5137	5198.91	-0.863829	0.0439314
0.775838	47	5286	5170.94	1.58259	0.0195781
0.778407	36	5187	5143.47	0.604467	-0.0272717
0.780976	37	5067	5116.13	-0.690241	-0.0310487
0.783545	41	5123	5088.69	0.479385	0.0119996
0.786114	44	5091	5061.51	0.41327	0.0227748
0.788683	42	5110	5034.82	1.05171	0.0198755
0.791252	35	5164	5008.47	2.16429	-0.0171785
0.793821	41	4945	4982.11	-0.527675	0.0349641
0.79639	29	4916	4955.87	-0.568625	0.050076
0.798959	50	4860	4929.65	-0.999148	0.020584
0.801528	38	4789	4903.85	-1.65965	-0.00210957
0.804097	34	4858	4878.64	-0.296166	-0.00659406
0.806666	36	4921	4853.29	0.965268	0.0548345
0.809235	33	4783	4827.94	-0.649811	-0.0154813
0.811804	38	4783	4802.76	-0.285721	-0.0155411
0.814373	32	4872	4777.86	1.34877	0.00861029
0.816942	21	4899	4753.2	2.08303	-0.0253703
0.819511	25	4776	4728.3	0.69027	-0.0715721
0.82208	35	4734	4703.23	0.447219	0.0141399
0.824649	25	4736	4678.73	0.832252	-0.0373122
0.827218	34	4687	4654.58	0.473556	0.0426873
0.829787	26	4651	4630.62	0.298811	-0.00721325
0.832356	31	4638	4606.89	0.4568	0.0372992
0.834925	27	4524	4583.29	-0.881431	-0.00718751
0.837494	39	4526	4559.86	-0.503272	-0.00209121
0.840063	29	4498	4536.86	-0.579381	0.0292113
0.842632	31	4626	4514.19	1.64391	0.00102843
0.845201	28	4468	4491.5	-0.351599	-0.0208203
0.84777	22	4421	4468.91	-0.720607	-0.00579332
0.850339	22	4517	4446.26	1.05248	0.000914006
0.852908	23	4456	4423.56	0.486034	9.30283e-06
0.855477	26	4389	4401.01	-0.18131	-0.00639584
0.858046	15	4421	4378.81	0.634481	0.0175377
0.860615	18	4356	4356.64	-0.00973603	-0.0495051
0.863184	17	4336	4334.37	0.0248114	0.0192139
0.865753	22	4322	4312.26	0.148129	0.00812692
0.868322	17	4341	4290.49	0.766613	-0.0116924
0.870891	17	4196	4268.96	-1.12634	0.0108399
0.87346	23	4258	4247.46	0.161502	0.0115301
0.876029	19	4209	4226.26	-0.266062	0.00628654
0.878598	25	4216	4205.34	0.164117	0.00959732
0.881167	14	4221	4184.69	0.558956	-0.0181597
0.883736	19	4111	4164.08	-0.827862	-0.038814
0.886305	17	4122	4143.42	-0.333644	0.0491046
0.888874	13	4105	4122.97	-0.280499	-0.0164556
0.891443	19	4094	4102.55	-0.133578	0.0548097
0.894012	19	4090	4082.28	0.120702	-0.0313373
0.896581	13	4135	4062.38	1.12929	-0.0412495
0.89915	23	4063	4042.52	0.321281	0.0080583
0.901719	19	4005	4022.86	-0.282248	0.0350166
0.904288	13	4001	4003.58	-0.0408397	-0.067001
0.906857	20	3910	3984.23	-1.18704	0.000950946
0.909426	14	3899	3964.95	-1.0562	-0.00703987
0.911995	13	3788	3945.88	-2.5652	0.0241301
0.914564	15	3822	3926.77	-1.69474	0.0304062
0.917133	9	3816	3907.79	-1.48594	0.0230868
0.919702	18	3747	3888.85	-2.31739	-0.00198132
0.922271	14	3847	3870.11	-0.37259	-0.00891855
0.92484	7	3843	3851.71	-0.140509	0.0299048
0.927409	13	3748	3833.2	-1.39164	0.00876675
0.929978	11	3824	3814.69	0.150483	0.00462774
0.932547	10	3722	3796.45	-1.22032	0.00431357
0.935116	15	3712	3778.3	-1.08815	-0.0292976
0.937685	17	3762	3760.36	0.0267923	0.0159211
0.940254	5	3725	3742.81	-0.291855	-0.0110201
0.942823	16	3813	3725.18	1.42214	-0.0173494
0.945392	14	3757	3707.55	0.806841	-0.017761
0.947961	15	3809	3690.28	1.9236	-0.035276
0.95053	18	3697	3673.19	0.391566	-0.0170168
0.953099	14	3658	3656.33	0.0276347	-0.027016
0.955668	13	3659	3639.6	0.320694	-0.051453
0.958237	12	3614	3622.84	-0.147126	0.0327483
0.960806	12	3599	3606.11	-0.118449	-0.0214121
0.963375	10	3658	3589.45	1.13343	0.0190728
0.965944	11	3649	3572.85	1.26057	0.0120089
0.968513	18	3491	3556.32	-1.10547	0.0552939
0.971082	10	3571	3540.12	0.516689	-0.0232976
0.973651	11	3476	3524.11	-0.816024	0.0268397
0.97622	9	3536	3508.01	0.470694	-0.0138159
0.978789	11	3457	3491.93	-0.594109	0.00555321
0.981358	14	3674	3475.95	3.26739	0.0098177
0.983927	7	3463	3460.24	0.046839	-0.0188443
0.986496	12	3473	3444.59	0.48212	0.0286524
0.989065	12	3368	3428.94	-1.05009	0.0459823
0.991634	11	3406	3413.53	-0.129071	-0.0232458
0.994203	7	3351	3398.27	-0.816521	-0.0241507
0.996772	7	3448	3382.97	1.10748	-0.0167412
0.999341	10	3272	3367.62	-1.67155	0.0115682
1.00191	18	3465	3352.39	1.91296	-0.0130752
1.00448	15	3287	3337.61	-0.882775	-0.0242445
1.00705	11	3325	3323.19	0.0314243	0.00236404
1.00962	7	3262	3308.72	-0.818086	-0.0238833
1.01219	10	3375	3294.06	1.3932	0.00123843
1.01476	10	3249	3279.39	-0.533169	0.0135951
1.01732	11	3315	3264.9	0.870194	-0.00920199
1.01989	8	3225	3250.57	-0.450285	-0.0238395
1.02246	13	3293	3236.29	0.988174	-0.0103766
1.02503	7	3297	3222.16	1.30343	0.0198198
1.0276	9	3211	3208.12	0.0508482	0.000425379
1.03017	6	3085	3194.06	-1.96352	-0.00937184
1.03274	10	3253	3180.03	1.27937	-0.0166461
1.03531	9	3202	3166.12	0.634144	-0.00584697
1.03788	8	3119	3152.4	-0.59805	-0.00997817
1.04045	4	3129	3138.77	-0.174581	0.00140474
1.04301	4	3077	3125.08	-0.866717	-0.00562574
1.04558	5	3058	3111.33	-0.964352	-0.00733892
1.04815	4	3123	3097.67	0.45322	-0.0415093
1.05072	9	3097	3084.12	0.231437	-0.0282151
1.05329	7	3075	3070.78	0.0761664	-0.00350195
1.05586	3	3104	3057.66	0.831712	-0.00844006
1.05843	9	2993	3044.49	-0.9412	0.00727645
1.061	10	3072	3031.39	0.732625	0.00664176
1.06357	7	3011	3018.6	-0.138553	-0.0484521
1.06614	9	3130	3005.91	2.21809	-0.036043
1.0687	6	2996	2993.24	0.050344	-0.05012
1.07127	7	2986	2980.63	0.0983053	-0.00774711
1.07384	7	3010	2968.03	0.76507	0.0162688
1.07641	10	3012	2955.51	1.02934	-0.0330478
1.07898	4	2916	2943.17	-0.503228	0.0318204
1.08155	6	2942	2930.87	0.205142	-0.0138899
1.08412	7	2919	2918.51	0.00914605	0.0238278
1.08669	4	3004	2906.27	1.78306	-0.0335472
1.08926	10	2891	2894.09	-0.0573935	-0.00230781
1.09183	4	2889	2882.05	0.129348	0.0099174
1.09439	15	2871	2870.1	0.0167767	-0.00554684
1.09696	3	2903	2858.38	0.828201	-0.000708096
1.09953	3	2923	2846.77	1.41002	-0.0318267
1.1021	8	2807	2834.87	-0.526089	-0.0203741
1.10467	4	2789	2823.08	-0.64535	0.00594691
1.10724	6	2870	2811.45	1.09294	0.00595555
1.10981	9	2874	2799.84	1.38338	0.000612403
1.11238	4	2620	2788.43	-3.29054	-0.00613318
1.11495	6	2843	2777.09	1.23612	0.0253336
1.11752	5	2777	2765.72	0.214072	0.0531253
1.12008	5	2719	2754.42	-0.679313	0.026491
1.12265	4	2719	2743.18	-0.46378	0.0199646
1.12522	6	2732	2731.98	0.000406367	0.0365447
1.12779	3	2741	2720.87	0.384496	-0.0263374
1.13036	5	2757	2709.82	0.898631	0.00248093
1.13293	13	2705	2698.77	0.119762	-0.0253823
1.1355	6	2716	2688.07	0.535987	0.0195495
1.13807	7	2678	2677.56	0.00852969	-0.008849
1.14064	5	2679	2666.95	0.232754	0.0149432
1.14321	4	2611	2656.33	-0.887083	-0.00339761
1.14577	4	2643	2645.68	-0.0520525	0.0353101
1.14834	8	2640	2635.03	0.0967944	-0.0376194
1.15091	3	2611	2624.55	-0.265254	0.021844
1.15348	4	2677	2614.17	1.21441	0.0117069
1.15605	2	2681	2603.73	1.49237	0.00140865
1.15862	5	2602	2593.29	0.170808	0.0521564
1.16119	3	2725	2582.93	2.7215	0.0241866
1.16376	5	2552	2572.69	-0.409469	0.0230928
1.16633	6	2564	2562.51	0.0294979	7.72478e-05
1.1689	5	2616	2552.47	1.24202	0.0148265
1.17146	6	2536	2542.53	-0.129685	-0.00171187
1.17403	4	2522	2532.65	-0.212028	0.0460529
1.1766	3	2556	2522.8	0.656651	-0.0165937
1.17917	1	2544	2512.93	0.616048	-0.00898437
1.18174	5	2626	2503	2.4003	-0.0557345
1.18431	6	2488	2493.15	-0.103222	0.0211062
1.18688	4	2469	2483.52	-0.292306	-0.0527653
1.18945	4	2560	2473.98	1.70009	-0.00305697
1.19202	7	2522	2464.42	1.14653	-0.0426308
1.19459	2	2497	2454.99	0.840739	0.00902311
1.19715	1	2459	2445.59	0.270331	-0.00887277
1.19972	5	2405	2436.06	-0.633416	0.019527
1.20229	2	2477	2426.62	1.01232	0.00642054
1.20486	6	2478	2417.28	1.2197	0.000206428
1.20743	7	2462	2408.03	1.08761	0.00378631
1.21	6	2435	2398.99	0.729799	0.015088
1.21257	4	2401	2390.04	0.223598	-0.0138496
1.21514	2	2355	2381.07	-0.537248	-0.0582081
1.21771	3	2470	2372.01	1.97167	0.022771
1.22028	4	2388	2362.93	0.512985	-0.0178164
1.22284	1	2351	2353.96	-0.0611068	-0.0123417
1.22541	3	2384	2345.01	0.798451	-0.0557809
1.22798	4	2220	2336.07	-2.46343	0.00205149
1.23055	5	2295	2327.25	-0.673181	-0.0152718
1.23312	2	2265	2318.57	-1.12566	-0.0280849
1.23569	4	2300	2309.91	-0.206621	-0.0196543
1.23826	3	2346	2301.25	0.923979	-0.00642053
1.24083	3	2289	2292.65	-0.07637	0.0292999
1.2434	8	2207	2284.08	-1.64072	-0.00368778
1.24597	7	2300	2275.67	0.507231	-0.0106206
1.24853	7	2239	2267.47	-0.601729	0.0255755
1.2511	8	2273	2259.32	0.287012	0.059392
1.25367	5	2175	2251.22	-1.63432	0.0425001
1.25624	3	2277	2243.12	0.709942	0.003297
1.25881	6	2121	2234.9	-2.47325	-0.0133801
1.26138	5	2263	2226.71	0.762932	-0.00277645
1.26395	4	2217	2218.63	-0.0345328	-0.00215546
1.26652	3	2273	2210.56	1.30969	-0.0168
1.26909	3	2157	2202.47	-0.97897	0.0326266
1.27166	3	2121	2194.38	-1.59323	-0.0106731
1.27422	4	2136	2186.32	-1.0888	-0.004793
1.27679	5	2163	2178.34	-0.329821	-0.0240475
1.27936	6	2218	2170.47	1.00931	0.0147092
1.28193	2	2243	2162.72	1.69511	-0.0239603
1.2845	5	2102	2154.95	-1.15489	0.0264537
1.28707	5	2079	2147.16	-1.49482	-0.00154107
1.28964	2	2237	2139.49	2.06161	0.0451488
1.29221	1	2133	2131.82	0.0255007	0.0642255
1.29478	5	2109	2124.05	-0.327686	0.0212079
1.29735	3	2081	2116.36	-0.775221	0.0186374
1.29991	3	2156	2108.81	1.01622	0.0103826
1.30248	3	2141	2101.27	0.858622	0.00697597
1.30505	3	2124	2093.75	0.656353	-0.0300482
1.30762	4	2047	2086.27	-0.867976	-0.0128245
1.31019	5	2094	2078.86	0.330949	-0.00140607
1.31276	2	2087	2071.55	0.338146	0.0204717
1.31533	1	2139	2064.26	1.61604	-0.0107582
1.3179	4	2141	2056.87	1.81821	0.0104311
1.32047	3	2059	2049.54	0.208548	-0.0545974
1.32304	2	2124	2042.33	1.77217	-0.0119594
1.3256	2	2002	2035.12	-0.740259	-0.000212023
1.32817	1	1991	2027.91	-0.827282	0.0135303
1.33074	3	2019	2020.71	-0.0379904	-0.012149
1.33331	1	2005	2013.56	-0.191214	-0.015224
1.33588	4	1970	2006.46	-0.821558	-0.00433807
1.33845	3	2048	1999.43	1.07321	-0.0248062
1.34102	2	2030	1992.51	0.832155	-0.00769482
1.34359	4	2022	1985.58	0.809975	-0.0566385
1.34616	2	1888	1978.7	-2.08729	-0.0508865
1.34873	2	1983	1971.86	0.25015	-0.0538485
1.35129	6	2068	1965	2.26506	-0.00563968
1.35386	4	1985	1958.26	0.600275	0.00599978
1.35643	3	1976	1951.65	0.547798	-0.0366176
1.359	3	1943	1945.01	-0.0456108	-0.0329453
1.36157	4	1913	1938.34	-0.579452	-0.0564193
1.36414	3	1899	1931.73	-0.751061	-0.0139424
1.36671	4	1898	1925.16	-0.623355	0.00918211
1.36928	5	1890	1918.61	-0.658176	0.0613848
1.37185	3	1868	1912.16	-1.02177	-0.00814917
1.37442	2	1839	1905.74	-1.55627	0.0406932
1.37698	2	1854	1899.26	-1.05102	0.044079
1.37955	6	1888	1892.74	-0.109063	0.00430375
1.38212	6	1989	1886.35	2.30162	-0.00730718
1.38469	2	1826	1880.16	-1.26737	0.0297676
1.38726	3	1839	1873.92	-0.814345	-0.0304751
1.38983	4	1849	1867.59	-0.432313	0.0383764
1.3924	2	1809	1861.32	-1.23009	0.0236497
1.39497	4	1800	1855.07	-1.29804	-0.0132598
1.39754	5	1865	1848.84	0.374162	0.00969089
1.40011	0	1819	1842.74	-0.556593	0.0124758
1.40267	2	1849	1836.59	0.288648	0.0324211
1.40524	5	1791	1830.34	-0.929518	0.0109769
1.40781	2	1877	1824.23	1.21794	-0.0624371
1.41038	4	1812	1818.21	-0.145911	-0.00611778
1.41295	4	1863	1812.19	1.17723	-0.00216035
1.41552	1	1841	1806.25	0.809956	-0.0187392
1.41809	4	1861	1800.27	1.40777	-0.0232106
1.42066	3	1852	1794.29	1.34099	0.0138905
1.42323	1	1846	1788.41	1.34051	-0.00308148
1.4258	4	1774	1782.48	-0.201387	-0.00671942
1.42836	1	1797	1776.59	0.481445	-0.00896737
1.43093	5	1676	1770.74	-2.31408	0.0425077
1.4335	4	1720	1764.93	-1.08346	0.0214794
1.43607	2	1822	1759.26	1.46982	0.0164702
1.43864	2	1831	1753.56	1.8097	0.0111678
1.44121	3	1756	1747.8	0.195565	-0.0433059
1.44378	1	1754	1742.09	0.284414	0.0127703
1.44635	1	1713	1736.39	-0.565102	0.0184896
1.44892	2	1838	1730.65	2.50393	-0.029468
1.45149	7	1742	1724.94	0.408725	0.0373889
1.45405	3	1654	1719.44	-1.609	-0.0233405
1.45662	3	1735	1714.05	0.502922	-0.0277737
1.45919	0	1700	1708.59	-0.208414	-0.0572628
1.46176	4	1715	1703.03	0.288977	-0.0307148
1.46433	2	1681	1697.5	-0.402368	-0.036059
1.4669	0	1721	1692.07	0.697472	-0.0288663
1.46947	3	1642	1686.57	-1.09983	-0.0139699
1.47204	0	1706	1681.09	0.603094	-0.0428265
1.47461	2	1680	1675.65	0.106054	-0.0114609
1.47718	5	1713	1670.21	1.03396	-0.0572179
1.47974	5	1659	1664.91	-0.145139	-0.0130803
1.48231	2	1653	1659.78	-0.166752	-0.00658214
1.48488	2	1640	1654.62	-0.360982	0.0107597
1.48745	2	1617	1649.37	-0.804878	0.0517537
1.49002	2	1629	1644.11	-0.374318	-0.0116071
1.49259	5	1603	1638.87	-0.895889	-0.014708
1.49516	2	1610	1633.74	-0.591705	0.0481091
1.49773	2	1653	1628.67	0.598331	0.0311383
1.5003	2	1650	1623.54	0.651288	-0.0229114
1.50287	0	1625	1618.42	0.163304	0.00618348
1.50543	0	1607	1613.26	-0.15626	0.0177304
1.508	4	1555	1608.06	-1.34544	-0.005773
1.51057	2	1622	1602.97	0.472607	-0.0464111
1.51314	1	1579	1598	-0.478259	0.0125631
1.51571	3	1569	1593	-0.605868	-0.00768716
1.51828	3	1638	1588.01	1.23512	0.0118892
1.52085	2	1548	1583.12	-0.892507	0.00905078
1.52342	4	1578	1578.23	-0.00577101	0.00547073
1.52599	1	1541	1573.39	-0.825016	-0.0051563
1.52856	0	1537	1568.55	-0.804875	-0.0220514
1.53112	3	1625	1563.62	1.52267	0.0359411
1.53369	2	1590	1558.72	0.784376	-0.0474798
1.53626	1	1514	1553.93	-1.02626	0.0264035
1.53883	3	1568	1549.12	0.476669	0.0029642
1.5414	1	1580	1544.35	0.896846	-0.0374273
1.54397	1	1595	1539.61	1.38683	-0.00340615
1.54654	3	1528	1534.84	-0.174925	0.00614834
1.54911	2	1548	1530.12	0.454446	-0.0156087
1.55168	7	1588	1525.46	1.56939	-0.0173466
1.55425	3	1512	1520.94	-0.229954	-0.0173816
1.55681	1	1468	1516.52	-1.2663	0.0720865
1.55938	1	1513	1511.95	0.0268981	-0.0121853
1.56195	2	1587	1507.29	2.00082	-0.0577118
1.56452	3	1484	1502.66	-0.484378	-0.0221627
1.56709	3	1486	1498.11	-0.314243	0.0358546
1.56966	4	1555	1493.63	1.55619	0.00144453
1.57223	1	1415	1489.22	-1.97298	0.0545939
1.5748	3	1511	1484.77	0.674748	0.0258978
1.57737	4	1516	1480.29	0.917121	-0.0164519
1.57994	4	1445	1475.9	-0.812945	0.0541623
1.5825	2	1462	1471.59	-0.250902	0.0232097
1.58507	4	1473	1467.25	0.149714	0.0137865
1.58764	1	1471	1462.92	0.210762	-0.0113748
1.59021	0	1431	1458.58	-0.729042	0.0215492
1.59278	1	1589	1454.14	3.38313	-0.0214112
1.59535	1	1448	1449.69	-0.0443433	0.0149233
1.59792	1	1493	1445.29	1.23481	0.0704158
1.60049	4	1454	1440.92	0.343149	-0.0264902
1.60306	4	1475	1436.64	0.99872	-0.0183835
1.60563	0	1361	1432.51	-1.93845	-0.0229055
1.60819	2	1406	1428.32	-0.595209	0.0172688
1.61076	2	1464	1424.04	1.0443	0.00911235
1.61333	4	1487	1419.82	1.74219	-0.000194113
1.6159	1	1437	1415.69	0.562094	0.0143959
1.61847	2	1397	1411.58	-0.390058	0.0457469
1.62104	1	1447	1407.42	1.04054	0.0457579
1.62361	1	1345	1403.26	-1.58858	0.00368976
1.62618	0	1393	1399.1	-0.163356	-0.0310195
1.62875	3	1400	1394.91	0.135973	-0.0353722
1.63132	4	1351	1390.79	-1.08246	-0.0178663
1.63388	3	1417	1386.81	0.801944	0.0167266
1.63645	1	1379	1382.9	-0.10498	0.00728343
1.63902	1	1333	1378.92	-1.25768	0.0646142
1.64159	2	1389	1374.87	0.379224	0.0115864
1.64416	3	1400	1370.84	0.779393	-0.011122
1.64673	3	1427	1366.89	1.59119	-0.0462546
1.6493	2	1369	1363.01	0.161839	-0.0703071
1.65187	2	1393	1359.13	0.907449	-0.0328135
1.65444	1	1341	1355.23	-0.388612	-0.00312961
1.65701	2	1378	1351.31	0.719017	0.0393009
1.65957	3	1286	1347.39	-1.71193	0.0354044
1.66214	3	1345	1343.55	0.0396624	-0.000509982
1.66471	3	1352	1339.76	0.332807	0.0210431
1.66728	2	1336	1336.01	-0.000187023	-0.0205346
1.66985	1	1299	1332.24	-0.922314	0.0048196
1.67242	0	1294	1328.43	-0.957146	0.0137865
1.67499	4	1238	1324.55	-2.45996	0.00837992
1.67756	3	1340	1320.76	0.5257	-7.66424e-05
1.68013	5	1272	1317.08	-1.26412	0.0180493
1.6827	2	1294	1313.49	-0.541732	-0.00578039
1.68526	1	1292	1309.89	-0.497737	-0.01458
1.68783	1	1321	1306.19	0.407543	0.00963954
1.6904	0	1279	1302.44	-0.65533	-0.00041504
1.69297	3	1384	1298.66	2.29388	-0.00130445
1.69554	1	1301	1294.95	0.167602	0.0192396
1.69811	2	1253	1291.31	-1.08241	-0.0159204
1.70068	2	1240	1287.67	-1.35379	-0.000591531
1.70325	0	1354	1284.07	1.90048	0.0443433
1.70582	1	1273	1280.44	-0.208428	-0.00980497
1.70839	4	1275	1276.77	-0.0494337	0.0201123
1.71095	3	1254	1273.21	-0.542462	0.00336696
1.71352	2	1270	1269.77	0.00653904	0.0810306
1.71609	3	1281	1266.3	0.410767	-0.0714746
1.71866	4	1199	1262.82	-1.84299	0.0918812
1.72123	4	1260	1259.4	0.0168955	0.0181841
1.7238	0	1151	1256.05	-3.09647	0.0470154
1.72637	1	1286	1252.62	0.930882	-0.0278744
1.72894	2	1261	1249.07	0.33593	-0.05684
1.73151	3	1258	1245.56	0.350621	-0.00530846
1.73408	2	1222	1242.15	-0.576439	0.0202514
1.73664	1	1220	1238.78	-0.53758	-0.0581001
1.73921	0	1215	1235.37	-0.58426	0.00500124
1.74178	4	1228	1231.89	-0.110917	0.0195526
1.74435	1	1176	1228.49	-1.53062	-0.0315021
1.74692	2	1161	1225.17	-1.8832	0.0120943
1.74949	3	1209	1221.81	-0.368377	-0.0414134
1.75206	1	1189	1218.5	-0.855624	0.0513904
1.75463	1	1222	1215.21	0.194326	0.0324196
1.7572	0	1243	1211.86	0.883208	-0.00457328
1.75977	3	1196	1208.48	-0.360847	-0.0141855
1.76233	1	1176	1205.16	-0.850285	0.00375275
1.7649	5	1166	1201.89	-1.05119	-0.00954339
1.76747	3	1176	1198.71	-0.662122	-0.0242926
1.77004	0	1178	1195.61	-0.513202	-0.014152
1.77261	0	1179	1192.42	-0.390742	0.0332485
1.77518	2	1168	1189.1	-0.617263	0.0176639
1.77775	0	1171	1185.82	-0.433044	-0.00230921
1.78032	4	1182	1182.57	-0.0166558	-0.0169905
1.78289	1	1114	1179.4	-1.9594	-0.0213866
1.78546	1	1150	1176.29	-0.775255	0.0197162
1.78802	0	1196	1173.12	0.661532	0.0305205
1.79059	5	1158	1169.9	-0.349709	0.0237082
1.79316	2	1146	1166.79	-0.614202	0.00187552
1.79573	1	1180	1163.8	0.471641	-0.0123665
1.7983	4	1127	1160.72	-1.00433	-0.0217636
1.80087	2	1133	1157.66	-0.732631	0.01019
1.80344	1	1154	1154.67	-0.0196847	0.0322735
1.80601	0	1149	1151.62	-0.0772462	-0.000769219
1.80858	1	1144	1148.5	-0.13293	0.0246423
1.81115	1	1162	1145.37	0.487914	-0.0253845
1.81371	3	1137	1142.28	-0.156569	0.00919432
1.81628	2	1134	1139.27	-0.156501	0.059173
1.81885	1	1215	1136.32	2.25709	-0.00782005
1.82142	1	1137	1133.35	0.108363	-0.0193374
1.82399	2	1102	1130.33	-0.853375	0.0114998
1.82656	2	1097	1127.34	-0.916071	-0.0202535
1.82913	1	1135	1124.41	0.314454	0.00691413
1.8317	2	1100	1121.46	-0.647175	0.0139651
1.83427	0	1128	1118.53	0.282019	0.00012529
1.83684	0	1089	1115.58	-0.805461	0.049782
1.8394	3	1136	1112.57	0.695083	0.0273625
1.84197	5	1189	1109.63	2.30171	-0.00217622
1.84454	2	1090	1106.88	-0.511155	-0.029277
1.84711	4	1082	1104.15	-0.673284	-0.00910123
1.84968	1	1138	1101.39	1.08529	-0.0163416
1.85225	2	1065	1098.6	-1.02966	0.0223155
1.85482	0	1082	1095.76	-0.418391	-0.00376555
1.85739	3	1040	1092.88	-1.63986	-0.0284188
1.85996	3	1150	1090.03	1.76841	-0.012261
1.86253	4	1067	1087.28	-0.620872	-0.0469126
1.86509	0	1070	1084.6	-0.446476	-0.0533757
1.86766	4	1036	1081.86	-1.42481	0.0491159
1.87023	1	1032	1079.1	-1.46601	-0.019966
1.8728	2	1092	1076.37	0.472908	-0.0329575
1.87537	0	1053	1073.62	-0.635357	-0.00542674
1.87794	3	1076	1070.82	0.157801	0.0157015
1.88051	2	1074	1068.06	0.181318	-0.0288724
1.88308	3	1110	1065.37	1.33958	-0.0387477
1.88565	1	1019	1062.71	-1.36941	0.0258509
1.88822	1	1074	1060.04	0.425854	0.00301265
1.89078	1	1101	1057.32	1.31645	0.0261913
1.89335	2	1047	1054.58	-0.234374	0.0215145
1.89592	3	1043	1051.89	-0.275131	0.0402635
1.89849	1	1018	1049.27	-0.979976	0.0212188
1.90106	3	991	1046.65	-1.76775	-0.0220091
1.90363	1	1047	1044.03	0.0917488	-0.00828664
1.9062	2	1026	1041.42	-0.481544	0.0421882
1.90877	1	1002	1038.8	-1.16255	-0.01264
1.91134	3	1046	1036.17	0.303825	0.0463389
1.91391	0	1012	1033.59	-0.678663	0.00778456
1.91647	3	983	1031	-1.53085	0.0219944
1.91904	0	987	1028.41	-1.31797	-0.0149425
1.92161	0	1051	1025.83	0.776297	0.0352698
1.92418	1	1014	1023.19	-0.28846	-0.0258227
1.92675	2	1008	1020.55	-0.395164	0.0107706
1.92932	3	1053	1017.98	1.07918	-0.0384093
1.93189	1	1000	1015.5	-0.49029	-0.0485606
1.93446	1	1055	1013.03	1.29211	-0.0591583
1.93703	1	1010	1010.5	-0.0157713	0.0335587
1.9396	1	1064	1007.96	1.71798	-0.0430296
1.94216	3	1004	1005.43	-0.0450416	-0.0270371
1.94473	2	1027	1002.96	0.75021	-0.0357269
1.9473	2	1012	1000.55	0.360026	0.0182943
1.94987	1	974	998.127	-0.773077	0.0181635
1.95244	2	989	995.676	-0.212289	-0.00472885
1.95501	3	983	993.22	-0.325957	-0.039
1.95758	2	980	990.828	-0.3459	0.051134
1.96015	2	1006	988.466	0.552818	-0.0489804
1.96272	1	952	986.085	-1.1047	0.0452837
1.96529	3	1009	983.671	0.797381	0.0228622
1.96785	1	984	981.286	0.0865266	-0.0188088
1.97042	3	954	978.918	-0.806737	0.0289915
1.97299	2	961	976.557	-0.501827	-0.0232029
1.97556	1	1024	974.237	1.55511	-0.0543297
1.97813	0	999	971.883	0.857956	-0.054169
1.9807	2	951	969.46	-0.598611	-0.0532311
1.98327	4	970	967.049	0.0947505	-0.0288082
1.98584	0	970	964.776	0.16774	-0.02751
1.98841	3	993	962.493	0.968097	-0.0512819
1.99098	2	957	960.168	-0.102392	-0.0449407
1.99354	3	906	957.895	-1.7241	-0.0100346
1.99611	1	959	955.652	0.108113	-0.00767499
1.99868	1	894	953.392	-1.98636	-0.00420534
2.00125	4	977	951.066	0.829691	-0.0193823
2.00382	1	973	948.816	0.775288	0.0314224
2.00639	0	991	946.612	1.41003	0.04407
2.00896	1	950	944.304	0.184806	-0.0030019
2.01153	3	955	941.96	0.42195	0.0450131
2.0141	3	937	939.708	-0.0884707	-0.0169601
2.01667	1	1006	937.555	2.15797	0.0795958
2.01923	1	981	935.375	1.4567	-0.0684196
2.0218	3	950	933.122	0.54761	-0.00357706
2.02437	1	903	930.915	-0.928942	0.0189682
2.02694	0	899	928.742	-0.991964	-0.00534623
2.02951	0	922	926.497	-0.148107	-0.0176768
2.03208	3	963	924.199	1.25036	0.0149672
2.03465	1	914	921.985	-0.264118	0.0104581
2.03722	3	891	919.837	-0.966083	-0.0156049
2.03979	0	943	917.71	0.823547	-0.0180001
2.04236	1	851	915.566	-2.21328	-0.0123255
2.04492	1	917	913.361	0.12016	0.0049346
2.04749	2	923	911.173	0.389301	0.0527181
2.05006	3	852	909.027	-1.9537	0.0206194
2.05263	1	942	906.957	1.14177	-0.0441269
2.0552	2	908	904.886	0.10335	0.0141595
2.05777	1	938	902.783	1.14987	-0.022776
2.06034	2	936	900.677	1.15456	-0.0143997
2.06291	3	954	898.574	1.79449	-0.0106064
2.06548	5	931	896.526	1.12984	-0.0256148
2.06805	2	885	894.589	-0.322337	-0.00295494
2.07061	2	878	892.661	-0.494787	0.00925059
2.07318	2	877	890.642	-0.460652	-0.0415652
2.07575	1	898	888.602	0.31363	-0.0273742
2.07832	0	874	886.546	-0.424363	-0.00991723
2.08089	1	835	884.434	-1.71073	-0.0104426
2.08346	1	888	882.312	0.190864	-0.0167789
2.08603	2	837	880.228	-1.49419	0.028458
2.0886	2	849	878.19	-1.00181	-0.0537585
2.09117	1	818	876.201	-2.03495	0.0505862
2.09374	3	920	874.197	1.51008	-0.0657639
2.0963	1	878	872.219	0.195091	0.0378445
2.09887	1	887	870.261	0.562049	0.00988603
2.10144	4	913	868.245	1.48116	0.0290195
2.10401	1	880	866.303	0.461724	-0.0319906
2.10658	2	906	864.399	1.38211	-0.0857785
2.10915	1	850	862.445	-0.426852	0.0145341
2.11172	1	890	860.48	0.989509	0.0302003
2.11429	1	841	858.495	-0.603286	0.00221558
2.11686	2	891	856.508	1.15554	-0.0295108
2.11943	1	864	854.557	0.321255	0.0624522
2.12199	3	903	852.621	1.67651	0.00518744
2.12456	3	819	850.715	-1.10822	0.0214707
2.12713	4	848	848.877	-0.0301294	-0.0328407
2.1297	2	833	847.093	-0.488277	0.0389417
2.13227	1	838	845.297	-0.252085	0.0292585
2.13484	2	886	843.411	1.43079	0.0233777
2.13741	1	818	841.503	-0.821773	-0.0740969
2.13998	1	853	839.605	0.458626	-0.0234143
2.14255	2	818	837.686	-0.688291	-0.000901617
2.14512	3	839	835.788	0.110877	-0.0429211
2.14768	4	857	833.96	0.787041	-0.0235013
2.15025	1	794	832.216	-1.35625	-0.00151651
2.15282	3	862	830.44	1.07495	-0.0427564
2.15539	5	817	828.61	-0.406184	-0.0223856
2.15796	1	859	826.892	1.09551	0.00709755
2.16053	4	800	825.159	-0.889518	-0.00672013
2.1631	3	807	823.379	-0.576569	0.0092277
2.16567	3	822	821.651	0.012177	7.58655e-05
2.16824	0	820	819.925	0.00260249	0.017378
2.17081	1	851	818.115	1.12728	0.0155213
2.17337	4	779	816.219	-1.3335	0.0198009
2.17594	3	792	814.421	-0.796701	0.0584395
2.17851	1	816	812.732	0.114392	0.0528441
2.18108	3	855	810.983	1.50535	0.0301715
2.18365	2	796	809.208	-0.468154	0.00589398
2.18622	4	801	807.464	-0.228402	0.0162424
2.18879	2	779	805.764	-0.958934	-0.0276706
2.19136	2	783	804.083	-0.753441	0.0123594
2.19393	1	744	802.353	-2.13932	0.0167053
2.1965	0	775	800.587	-0.9191	0.0201162
2.19906	1	742	798.763	-2.08385	0.0166864
2.20163	2	736	796.927	-2.24581	-0.01053
2.2042	3	742	795.153	-1.95132	-0.0248711
2.20677	3	787	793.461	-0.230303	-0.0668679
2.20934	2	776	791.823	-0.568023	-0.0238014
2.21191	1	792	790.175	0.0648555	-0.0303376
2.21448	3	802	788.462	0.478053	0.0110795
2.21705	1	784	786.764	-0.0987178	0
2.21962	1	806	785.086	0.736656	0
2.22219	3	773	783.355	-0.372427	0
2.22475	0	803	781.671	0.752698	0
2.22732	1	770	779.989	-0.359972	0
2.22989	0	846	778.25	2.32929	0
2.23246	1	801	776.5	0.86565	0
2.23503	4	773	774.751	-0.0629782	0
2.2376	1	751	773.124	-0.807304	0
2.24017	0	756	771.548	-0.565492	0
2.24274	1	759	769.866	-0.394401	0
2.24531	0	759	768.151	-0.332167	0
2.24788	4	795	766.437	1.01303	0
2.25044	2	820	764.812	1.92725	0
2.25301	0	719	763.286	-1.65157	0
2.25558	2	776	761.669	0.514455	0
2.25815	0	702	760.019	-2.1898	0
2.26072	3	771	758.372	0.454768	0
2.26329	3	792	756.754	1.2524	0
2.26586	1	720	755.24	-1.3133	0
2.26843	3	802	753.7	1.70554	0
2.271	0	754	752.147	0.0674877	0
2.27357	3	736	750.568	-0.536986	0
2.27613	2	772	748.981	0.828463	0
2.2787	2	728	747.458	-0.72115	0
2.28127	1	767	745.932	0.760717	0
2.28384	1	701	744.376	-1.63828	0
2.28641	1	658	742.787	-3.30536	0
2.28898	1	772	741.197	1.10864	0
2.29155	2	726	739.611	-0.505139	0
2.29412	3	757	738.055	0.688559	0
2.29669	2	735	736.571	-0.0579646	0
2.29926	0	728	735.118	-0.263794	0
2.30182	0	694	733.587	-1.50272	0
2.30439	0	713	731.979	-0.710769	0
2.30696	0	773	730.361	1.53363	0
2.30953	0	710	728.753	-0.703785	0
2.3121	2	762	727.15	1.26247	0
2.31467	3	747	725.605	0.782792	0
2.31724	3	698	724.167	-0.990435	0
2.31981	1	722	722.792	-0.0294635	0
2.32238	4	728	721.366	0.245862	0
2.32495	2	725	719.949	0.187595	0
2.32751	1	703	718.576	-0.587473	0
2.33008	1	739	717.133	0.804386	0
2.33265	2	700	715.634	-0.590916	0
2.33522	4	739	714.152	0.914036	0
2.33779	0	731	712.775	0.674068	0
2.34036	2	700	711.378	-0.430031	0
2.34293	0	708	709.91	-0.071772	0
2.3455	1	764	708.43	2.01045	0
2.34807	1	695	706.928	-0.452452	0
2.35064	1	715	705.453	0.357049	0
2.3532	0	635	703.997	-2.73807	0
2.35577	0	706	702.523	0.130847	0
2.35834	1	697	701.017	-0.152149	0
2.36091	2	620	699.532	-3.19409	0
2.36348	2	700	698.118	0.0711313	0
2.36605	1	708	696.758	0.422503	0
2.36862	2	654	695.382	-1.61816	0
2.37119	1	660	693.999	-1.32342	0
2.37376	0	691	692.625	-0.0618156	0
2.37633	0	680	691.201	-0.429555	0
2.37889	0	675	689.737	-0.567246	0
2.38146	0	679	688.272	-0.355826	0
2.38403	2	716	686.81	1.09087	0
2.3866	1	673	685.41	-0.478381	0
2.38917	2	706	684.062	0.825642	0
2.39174	2	667	682.725	-0.608869	0
2.39431	1	679	681.42	-0.0928681	0
2.39688	2	708	680.097	1.04864	0
2.39945	2	684	678.766	0.200134	0
2.40202	0	696	677.469	0.702418	0
2.40458	5	649	676.12	-1.06456	0
2.40715	1	660	674.838	-0.577585	0
2.40972	3	683	673.618	0.358995	0
2.41229	1	649	672.353	-0.916667	0
2.41486	1	652	671.073	-0.746975	0
2.41743	1	654	669.742	-0.615549	0
2.42	0	637	668.398	-1.24405	0
2.42257	4	660	667.026	-0.27347	0
2.42514	1	683	665.733	0.660716	0
2.42771	3	679	664.502	0.556398	0
2.43027	1	687	663.255	0.905916	0
2.43284	1	611	662.005	-2.06346	0
2.43541	1	627	660.702	-1.34593	0
2.43798	4	626	659.377	-1.33402	0
2.44055	1	668	658.142	0.381416	0
2.44312	2	700	656.943	1.62742	0
2.44569	0	677	655.693	0.818911	0
2.44826	1	648	654.401	-0.251443	0
2.45083	0	674	653.077	0.805909	0
2.4534	2	658	651.749	0.243691	0
2.45596	1	660	650.455	0.371555	0
2.45853	0	634	649.209	-0.604016	0
2.4611	0	649	647.924	0.042241	0
2.46367	1	666	646.595	0.751913	0
2.46624	2	645	645.288	-0.0113241	0
2.46881	1	671	644.052	1.04033	0
2.47138	3	625	642.836	-0.71344	0
2.47395	1	649	641.651	0.288481	0
2.47652	5	642	640.47	0.060383	0
2.47909	2	644	639.344	0.183455	0
2.48165	2	607	638.271	-1.26923	0
2.48422	2	663	637.12	1.00508	0
2.48679	2	654	635.942	0.706123	0
2.48936	2	618	634.766	-0.674417	0
2.49193	0	636	633.598	0.0952446	0
2.4945	1	608	632.38	-0.988737	0
2.49707	2	591	631.116	-1.65015	0
2.49964	2	655	629.903	0.980632	0
2.50221	1	659	628.744	1.1786	0
2.50478	4	599	627.566	-1.16717	0
2.50734	0	626	626.441	-0.0176153	0
2.50991	0	593	625.317	-1.3271	0
2.51248	1	657	624.073	1.28459	0
2.51505	0	597	622.826	-1.057	0
2.51762	0	615	621.599	-0.26608	0
2.52019	1	644	620.349	0.931987	0
2.52276	0	632	619.126	0.512108	0
2.52533	0	600	617.921	-0.731625	0
2.5279	2	627	616.69	0.411747	0
2.53047	1	608	615.51	-0.304551	0
2.53303	0	604	614.385	-0.42257	0
2.5356	0	637	613.22	0.942201	0
2.53817	2	618	612.006	0.241107	0
2.54074	3	600	610.837	-0.442423	0
2.54331	0	599	609.78	-0.440443	0
2.54588	3	639	608.694	1.19888	0
2.54845	2	578	607.586	-1.23063	0
2.55102	2	605	606.537	-0.0624775	0
2.55359	1	609	605.481	0.142601	0
2.55616	3	584	604.385	-0.84355	0
2.55872	1	565	603.31	-1.61173	0
2.56129	2	634	602.248	1.26103	0
2.56386	2	599	601.158	-0.0881743	0
2.56643	1	599	600.091	-0.0445797	0
2.569	2	602	599.008	0.121943	0
2.57157	0	587	597.921	-0.450776	0
2.57414	3	609	596.807	0.494087	0
2.57671	2	619	595.712	0.936032	0
2.57928	0	605	594.692	0.419077	0
2.58185	4	556	593.604	-1.59476	0
2.58441	2	639	592.542	1.83783	0
2.58698	1	593	591.564	0.0589559	0
2.58955	1	598	590.525	0.305694	0
2.59212	2	631	589.428	1.65496	0
2.59469	1	643	588.354	2.15502	0
2.59726	0	601	587.3	0.558848	0
2.59983	0	587	586.196	0.0331803	0
2.6024	1	580	585.049	-0.209654	0
2.60497	1	620	583.926	1.44878	0
2.60754	2	590	582.844	0.294626	0
2.6101	2	577	581.802	-0.19991	0
2.61267	0	545	580.806	-1.53374	0
2.61524	1	612	579.766	1.30297	0
2.61781	1	568	578.681	-0.448164	0
2.62038	0	608	577.621	1.23205	0
2.62295	3	565	576.541	-0.485521	0
2.62552	3	530	575.506	-1.97663	0
2.62809	0	568	574.583	-0.276214	0
2.63066	1	549	573.608	-1.05026	0
2.63323	3	555	572.543	-0.74465	0
2.63579	4	585	571.538	0.556589	0
2.63836	0	560	570.655	-0.450257	0
2.64093	1	582	569.722	0.508938	0
2.6435	1	594	568.675	1.0391	0
2.64607	2	548	567.628	-0.838474	0
2.64864	0	550	566.627	-0.708978	0
2.65121	1	569	565.614	0.141956	0
2.65378	1	569	564.566	0.185886	0
2.65635	0	586	563.544	0.927646	0
2.65892	1	562	562.508	-0.0214465	0
2.66148	2	548	561.464	-0.575145	0
2.66405	2	524	560.477	-1.59352	0
2.66662	2	604	559.541	1.80902	0
2.66919	1	550	558.617	-0.367412	0
2.67176	4	569	557.659	0.475442	0
2.67433	2	574	556.747	0.720123	0
2.6769	0	606	555.891	2.03554	0
2.67947	1	533	554.934	-0.950068	0
2.68204	1	554	553.911	0.00376783	0
2.68461	1	555	552.912	0.0886442	0
2.68717	2	558	551.925	0.257184	0
2.68974	0	559	550.973	0.339489	0
2.69231	2	550	550.006	-0.000247242	0
2.69488	3	567	549.026	0.754855	0
2.69745	1	538	548.135	-0.43693	0
2.70002	3	583	547.244	1.48085	0
2.70259	1	505	546.345	-1.83985	0
2.70516	2	562	545.448	0.698189	0
2.70773	2	539	544.523	-0.23788	0
2.7103	0	532	543.623	-0.503902	0
2.71286	1	592	542.68	2.02703	0
2.71543	0	541	541.696	-0.0299201	0
2.718	0	544	540.71	0.14107	0
2.72057	1	553	539.7	0.565594	0
2.72314	2	505	538.71	-1.50007	0
2.72571	2	530	537.789	-0.338319	0
2.72828	1	585	536.92	1.98787	0
2.73085	2	561	536.033	1.05411	0
2.73342	2	559	535.135	1.00939	0
2.73599	1	566	534.268	1.33378	0
2.73855	1	518	533.387	-0.676046	0
2.74112	1	545	532.469	0.536772	0
2.74369	2	539	531.542	0.321229	0
2.74626	1	525	530.648	-0.246481	0
2.74883	0	515	529.77	-0.650856	0
2.7514	0	538	528.842	0.394838	0
2.75397	3	547	527.863	0.818235	0
2.75654	1	493	526.963	-1.52961	0
2.75911	0	486	526.129	-1.82028	0
2.76168	3	562	525.217	1.55161	0
2.76424	2	495	524.33	-1.3183	0
2.76681	0	495	523.528	-1.28224	0
2.76938	0	518	522.666	-0.205005	0
2.77195	1	553	521.719	1.3302	0
2.77452	1	564	520.784	1.81974	0
2.77709	2	500	519.888	-0.88944	0
2.77966	0	520	519.038	0.0421934	0
2.78223	1	504	518.173	-0.631301	0
2.7848	2	508	517.268	-0.411204	0
2.78737	0	509	516.416	-0.328693	0
2.78993	2	553	515.556	1.59227	0
2.7925	0	518	514.691	0.145406	0
2.79507	1	498	513.829	-0.709314	0
2.79764	2	524	512.938	0.483254	0
2.80021	1	534	512.097	0.947844	0
2.80278	0	480	511.282	-1.42781	0
2.80535	0	491	510.415	-0.876179	0
2.80792	1	533	509.502	1.01783	0
2.81049	2	507	508.607	-0.0713664	0
2.81306	0	507	507.785	-0.0348687	0
2.81562	0	479	506.961	-1.27759	0
2.81819	0	499	506.074	-0.316672	0
2.82076	5	497	505.159	-0.365967	0
2.82333	0	522	504.389	0.770815	0
2.8259	1	448	503.675	-2.63039	0
2.82847	1	515	502.846	0.535586	0
2.83104	2	483	502.004	-0.864713	0
2.83361	2	491	501.2	-0.460315	0
2.83618	0	490	500.439	-0.471608	0
2.83875	4	492	499.627	-0.343867	0
2.84131	1	491	498.852	-0.354372	0
2.84388	0	478	498.133	-0.920872	0
2.84645	1	505	497.311	0.342138	0
2.84902	3	498	496.447	0.0695934	0
2.85159	0	513	495.673	0.765014	0
2.85416	3	480	494.9	-0.680101	0
2.85673	2	497	494.116	0.129369	0
2.8593	1	497	493.392	0.161826	0
2.86187	2	505	492.631	0.550395	0
2.86444	2	468	491.85	-1.10247	0
2.867	2	551	491.098	2.55192	0
2.86957	0	516	490.361	1.12869	0
2.87214	2	502	489.569	0.554824	0
2.87471	1	511	488.759	0.983884	0
2.87728	0	483	487.985	-0.226819	0
2.87985	2	495	487.165	0.352146	0
2.88242	0	456	486.36	-1.42172	0
2.88499	1	408	485.569	-3.84023	0
2.88756	2	492	484.749	0.326884	0
2.89013	1	483	483.98	-0.0446129	0
2.89269	0	481	483.238	-0.102035	0
2.89526	0	471	482.444	-0.527298	0
2.89783	0	495	481.606	0.602004	0
2.9004	0	511	480.764	1.33756	0
2.90297	3	504	479.92	1.07259	0
2.90554	0	487	479.167	0.354964	0
2.90811	2	519	478.445	1.78018	0
2.91068	0	476	477.696	-0.0777493	0
2.91325	2	464	476.938	-0.600645	0
2.91582	0	485	476.183	0.400381	0
2.91838	2	478	475.428	0.11765	0
2.92095	1	458	474.673	-0.77908	0
2.92352	3	485	473.945	0.501999	0
2.92609	2	451	473.253	-1.04783	0
2.92866	1	458	472.601	-0.682282	0
2.93123	2	439	471.902	-1.57033	0
2.9338	1	504	471.184	1.46176	0
2.93637	2	480	470.465	0.435209	0
2.93894	2	484	469.746	0.647905	0
2.94151	1	430	469.059	-1.88358	0
2.94407	2	479	468.353	0.486461	0
2.94664	1	479	467.64	0.519051	0
2.94921	1	464	466.931	-0.136047	0
2.95178	0	471	466.198	0.221266	0
2.95435	1	470	465.431	0.210756	0
2.95692	0	463	464.659	-0.0771214	0
2.95949	0	441	463.895	-1.09025	0
2.96206	0	457	463.109	-0.285745	0
2.96463	0	460	462.318	-0.108067	0
2.9672	1	441	461.53	-0.977632	0
2.96976	0	470	460.776	0.425477	0
2.97233	3	491	460.029	1.39768	0
2.9749	0	439	459.342	-0.970889	0
2.97747	2	459	458.676	0.0151318	0
2.98004	2	483	457.977	1.1386	0
2.98261	2	460	457.323	0.124796	0
2.98518	2	438	456.688	-0.892942	0
2.98775	2	441	456.051	-0.716713	0
2.99032	1	472	455.415	0.76339	0
2.99289	1	461	454.752	0.290986	0
2.99545	1	458	454.052	0.184456	0
2.99802	3	488	453.34	1.56899	0
3.00059	3	461	452.681	0.387457	0
3.00316	2	459	452.1	0.322066	0
3.00573	0	457	451.515	0.256558	0
3.0083	1	442	450.838	-0.420368	0
3.01087	1	405	450.103	-2.2412	0
3.01344	0	472	449.394	1.04052	0
3.01601	0	461	448.673	0.574108	0
3.01858	1	468	447.918	0.928291	0
3.02114	1	471	447.184	1.09737	0
3.02371	1	459	446.492	0.583809	0
3.02628	4	463	445.805	0.799116	0
3.02885	2	465	445.201	0.91814	0
3.03142	2	432	444.656	-0.608934	0
3.03399	1	488	444.064	1.98888	0
3.03656	3	458	443.42	0.681295	0
3.03913	2	426	442.792	-0.81356	0
3.0417	0	389	442.208	-2.69777	0
3.04427	2	440	441.55	-0.0738942	0
3.04683	1	469	440.863	1.29923	0
3.0494	1	423	440.21	-0.836765	0
3.05197	1	434	439.541	-0.265961	0
3.05454	2	452	438.863	0.617935	0
3.05711	2	488	438.213	2.25374	0
3.05968	0	431	437.608	-0.318305	0
3.06225	2	425	436.957	-0.580007	0
3.06482	0	450	436.29	0.646291	0
3.06739	0	428	435.629	-0.368779	0
3.06996	4	429	434.906	-0.285159	0
3.07252	1	420	434.279	-0.696752	0
3.07509	0	394	433.728	-2.00148	0
3.07766	0	440	433.077	0.330027	0
3.08023	1	451	432.36	0.877736	0
3.0828	1	424	431.663	-0.372129	0
3.08537	2	422	431.005	-0.438369	0
3.08794	0	421	430.391	-0.457698	0
3.09051	2	420	429.759	-0.476195	0
3.09308	1	434	429.117	0.234391	0
3.09565	2	441	428.504	0.595056	0
3.09821	0	457	427.904	1.36106	0
3.10078	2	441	427.276	0.65353	0
3.10335	1	429	426.638	0.114028	0
3.10592	0	412	426.035	-0.691444	0
3.10849	1	410	425.386	-0.759873	0
3.11106	2	436	424.716	0.540392	0
3.11363	4	438	424.098	0.66428	0
3.1162	1	435	423.586	0.547249	0
3.11877	0	403	423.082	-1.00036	0
3.12134	0	410	422.457	-0.615203	0
3.1239	0	405	421.767	-0.833174	0
3.12647	1	396	421.07	-1.25983	0
3.12904	2	422	420.403	0.0777549	0
3.13161	1	459	419.805	1.82945	0
3.13418	0	446	419.233	1.26744	0
3.13675	1	438	418.606	0.926673	0
3.13932	0	439	417.962	1.00408	0
3.14189	1	449	417.321	1.49502	0
3.14446	0	430	416.684	0.642162	0
3.14703	1	417	416.049	0.0465522	0
3.14959	1	392	415.416	-1.18268	0
3.15216	1	411	414.813	-0.188064	0
3.15473	1	426	414.221	0.570706	0
3.1573	0	419	413.632	0.262222	0
3.15987	1	399	413.017	-0.70172	0
3.16244	1	392	412.392	-1.02994	0
3.16501	0	396	411.799	-0.793949	0
3.16758	1	395	411.19	-0.814612	0
3.17015	1	417	410.571	0.314814	0
3.17272	1	411	409.982	0.05021	0
3.17528	3	414	409.399	0.226145	0
3.17785	1	427	408.872	0.877268	0
3.18042	1	381	408.367	-1.40207	0
3.18299	1	416	407.805	0.401783	0
3.18556	1	420	407.224	0.623408	0
3.18813	0	401	406.647	-0.281977	0
3.1907	0	399	406.046	-0.352722	0
3.19327	1	379	405.408	-1.35648	0
3.19584	1	429	404.79	1.16886	0
3.19841	2	393	404.211	-0.565515	0
3.20097	0	399	403.674	-0.233993	0
3.20354	0	399	403.123	-0.20642	0
3.20611	1	406	402.506	0.173419	0
3.20868	0	406	401.9	0.203465	0
3.21125	0	384	401.31	-0.883328	0
3.21382	1	387	400.692	-0.695993	0
3.21639	1	403	400.093	0.144787	0
3.21896	1	415	399.535	0.759145	0
3.22153	0	372	398.99	-1.39937	0
3.2241	0	425	398.42	1.28932	0
3.22666	2	403	397.809	0.258589	0
3.22923	0	409	397.247	0.58113	0
3.2318	1	433	396.708	1.74407	0
3.23437	0	411	396.143	0.732851	0
3.23694	0	399	395.571	0.171646	0
3.23951	0	389	394.974	-0.302902	0
3.24208	1	385	394.368	-0.477438	0
3.24465	1	360	393.791	-1.78092	0
3.24722	2	353	393.25	-2.1423	0
3.24979	2	421	392.745	1.37706	0
3.25235	1	416	392.279	1.16304	0
3.25492	2	372	391.79	-1.02608	0
3.25749	1	414	391.291	1.11609	0
3.26006	2	412	390.79	1.04496	0
3.26263	1	380	390.288	-0.527772	0
3.2652	1	397	389.789	0.361934	0
3.26777	0	375	389.264	-0.736571	0
3.27034	1	372	388.702	-0.865961	0
3.27291	2	394	388.129	0.295778	0
3.27548	1	408	387.615	1.00921	0
3.27804	0	396	387.126	0.445932	0
3.28061	1	409	386.582	1.10852	0
3.28318	0	360	386.02	-1.37138	0
3.28575	2	427	385.458	2.01037	0
3.28832	4	391	384.917	0.307632	0
3.29089	0	345	384.503	-2.12679	0
3.29346	4	361	384.068	-1.21408	0
3.29603	1	382	383.609	-0.0823131	0
3.2986	2	356	383.179	-1.44047	0
3.30117	1	396	382.701	0.668311	0
3.30373	1	382	382.205	-0.0105052	0
3.3063	2	399	381.68	0.867064	0
3.30887	0	371	381.179	-0.528456	0
3.31144	2	386	380.66	0.271811	0
3.31401	1	384	380.132	0.1974	0
3.31658	2	385	379.633	0.273525	0
3.31915	2	363	379.143	-0.847298	0
3.32172	1	375	378.684	-0.190253	0
3.32429	1	391	378.209	0.646876	0
3.32686	0	387	377.699	0.472799	0
3.32942	2	391	377.151	0.700394	0
3.33199	0	417	376.625	1.97718	0
3.33456	1	374	376.113	-0.109272	0
3.33713	0	370	375.577	-0.289937	0
3.3397	1	382	375.034	0.356416	0
3.34227	1	341	374.492	-1.81368	0
3.34484	2	380	373.978	0.308939	0
3.34741	3	388	373.498	0.736224	0
3.34998	0	383	373.089	0.506429	0
3.35255	1	392	372.645	0.977577	0
3.35511	0	384	372.126	0.605959	0
3.35768	1	345	371.589	-1.43148	0
3.36025	0	376	371.055	0.25501	0
3.36282	2	329	370.522	-2.2892	0
3.36539	1	371	370.019	0.0509319	0
3.36796	0	389	369.559	0.985683	0
3.37053	1	395	369.054	1.30549	0
3.3731	0	371	368.531	0.12816	0
3.37567	0	379	368.014	0.564334	0
3.37824	1	369	367.468	0.0797423	0
3.3808	2	354	366.94	-0.687739	0
3.38337	2	328	366.477	-2.12453	0
3.38594	0	373	366.066	0.359025	0
3.38851	0	340	365.612	-1.389	0
3.39108	0	356	365.083	-0.481376	0
3.39365	1	344	364.534	-1.10714	0
3.39622	0	375	364.018	0.567101	0
3.39879	2	367	363.512	0.182079	0
3.40136	0	331	363.037	-1.7609	0
3.40393	0	353	362.576	-0.509682	0
3.40649	1	332	362.058	-1.64965	0
3.40906	0	367	361.551	0.28441	0
3.41163	1	398	361.056	1.85183	0
3.4142	1	372	360.561	0.593091	0
3.41677	0	404	360.098	2.18422	0
3.41934	0	336	359.619	-1.28853	0
3.42191	0	352	359.105	-0.378698	0
3.42448	0	379	358.584	1.04872	0
3.42705	2	362	358.06	0.207066	0
3.42962	0	366	357.597	0.439252	0
3.43218	0	352	357.157	-0.274866	0
3.43475	1	355	356.659	-0.088065	0
3.43732	1	363	356.169	0.358523	0
3.43989	2	333	355.715	-1.24478	0
3.44246	1	350	355.299	-0.283247	0
3.44503	1	355	354.893	0.00567059	0
3.4476	1	358	354.458	0.187213	0
3.45017	0	355	354.014	0.0523084	0
3.45274	2	397	353.54	2.18117	0
3.45531	1	330	353.084	-1.27076	0
3.45787	1	350	352.669	-0.142643	0
3.46044	1	370	352.234	0.923596	0
3.46301	1	366	351.791	0.742736	0
3.46558	0	353	351.35	0.0878301	0
3.46815	1	342	350.882	-0.48026	0
3.47072	2	357	350.4	0.349288	0
3.47329	4	357	349.969	0.372101	0
3.47586	1	336	349.644	-0.744334	0
3.47843	1	404	349.322	2.72036	0
3.481	1	359	348.902	0.53295	0
3.48356	2	326	348.45	-1.24341	0
3.48613	1	326	348.028	-1.22002	0
3.4887	0	360	347.621	0.652426	0
3.49127	0	320	347.162	-1.51838	0
3.49384	1	327	346.655	-1.08693	0
3.49641	1	330	346.169	-0.890076	0
3.49898	1	364	345.724	0.957928	0
3.50155	1	314	345.291	-1.76584	0
3.50412	0	350	344.861	0.274687	0
3.50669	1	333	344.404	-0.624953	0
3.50925	0	368	343.941	1.25419	0
3.51182	0	333	343.481	-0.574363	0
3.51439	1	347	342.994	0.215062	0
3.51696	2	317	342.523	-1.43352	0
3.51953	2	352	342.118	0.526738	0
3.5221	0	345	341.764	0.174233	0
3.52467	0	326	341.366	-0.851046	0
3.52724	1	344	340.89	0.167658	0
3.52981	1	333	340.423	-0.406798	0
3.53238	1	346	339.996	0.322767	0
3.53494	1	353	339.58	0.714265	0
3.53751	0	323	339.167	-0.899579	0
3.54008	0	343	338.729	0.230589	0
3.54265	1	342	338.253	0.202607	0
3.54522	1	325	337.796	-0.709784	0
3.54779	1	330	337.378	-0.406152	0
3.55036	1	349	336.971	0.643922	0
3.55293	3	336	336.558	-0.0304455	0
3.5555	0	320	336.204	-0.905837	0
3.55807	1	358	335.843	1.17102	0
3.56063	0	386	335.416	2.57464	0
3.5632	2	364	334.968	1.5217	0
3.56577	2	301	334.545	-1.93348	0
3.56834	1	337	334.19	0.153075	0
3.57091	4	340	333.82	0.335179	0
3.57348	1	354	333.495	1.08982	0
3.57605	0	326	333.195	-0.3985	0
3.57862	1	329	332.78	-0.208406	0
3.58119	4	333	332.318	0.0373704	0
3.58376	0	331	331.973	-0.0534939	0
3.58632	1	349	331.644	0.929027	0
3.58889	1	321	331.22	-0.570403	0
3.59146	1	330	330.795	-0.0437708	0
3.59403	1	306	330.382	-1.39385	0
3.5966	1	358	329.972	1.48133	0
3.59917	1	335	329.563	0.297039	0
3.60174	1	320	329.156	-0.511862	0
3.60431	0	350	328.754	1.13566	0
3.60688	1	328	328.324	-0.0179037	0
3.60945	1	333	327.885	0.28028	0
3.61201	2	333	327.474	0.302801	0
3.61458	0	329	327.105	0.104477	0
3.61715	3	311	326.714	-0.89105	0
3.61972	1	353	326.34	1.41899	0
3.62229	2	319	326.004	-0.392138	0
3.62486	0	299	325.651	-1.54127	0
3.62743	2	356	325.259	1.62925	0
3.63	0	341	324.86	0.874042	0
3.63257	0	327	324.466	0.140144	0
3.63514	1	324	324.016	-0.000879924	0
3.6377	0	335	323.578	0.624037	0
3.64027	3	295	323.148	-1.63884	0
3.64284	0	337	322.777	0.774749	0
3.64541	1	338	322.43	0.84689	0
3.64798	0	335	322.027	0.70879	0
3.65055	2	308	321.602	-0.775068	0
3.65312	3	321	321.201	-0.0112045	0
3.65569	0	299	320.899	-1.26643	0
3.65826	0	317	320.574	-0.200717	0
3.66083	2	310	320.14	-0.575904	0
3.66339	1	376	319.733	2.90177	0
3.66596	2	345	319.374	1.37967	0
3.66853	0	310	319.028	-0.512769	0
3.6711	0	284	318.659	-2.05662	0
3.67367	0	318	318.225	-0.0126263	0
3.67624	0	301	317.776	-0.966939	0
3.67881	0	322	317.33	0.260226	0
3.68138	2	318	316.884	0.0625598	0
3.68395	1	319	316.496	0.140209	0
3.68652	1	311	316.157	-0.29245	0
3.68908	0	304	315.803	-0.676933	0
3.69165	0	327	315.412	0.640807	0
3.69422	1	346	314.982	1.66752	0
3.69679	3	321	314.566	0.359109	0
3.69936	1	338	314.245	1.29208	0
3.70193	0	285	313.959	-1.71538	0
3.7045	0	310	313.588	-0.203791	0
3.70707	4	281	313.15	-1.91793	0
3.70964	2	293	312.813	-1.15747	0
3.71221	1	317	312.575	0.248541	0
3.71477	0	309	312.274	-0.186242	0
3.71734	0	299	311.888	-0.745357	0
3.71991	0	336	311.457	1.33891	0
3.72248	0	287	311.021	-1.41791	0
3.72505	1	323	310.587	0.690684	0
3.72762	0	328	310.185	0.983645	0
3.73019	1	298	309.796	-0.683318	0
3.73276	1	316	309.406	0.370936	0
3.73533	2	304	309.043	-0.289236	0
3.7379	0	314	308.721	0.297938	0
3.74046	0	309	308.383	0.0350915	0
3.74303	0	333	307.98	1.37107	0
3.7456	1	314	307.558	0.36356	0
3.74817	1	271	307.164	-2.1968	0
3.75074	1	325	306.809	1.00903	0
3.75331	1	342	306.465	1.92151	0
3.75588	2	307	306.117	0.0503778	0
3.75845	3	299	305.792	-0.392788	0
3.76102	1	296	305.533	-0.554099	0
3.76359	0	331	305.268	1.41434	0
3.76615	2	307	304.905	0.119578	0
3.76872	1	303	304.539	-0.0884081	0
3.77129	0	295	304.216	-0.536555	0
3.77386	3	272	303.842	-1.93068	0
3.77643	1	291	303.504	-0.732988	0
3.779	2	313	303.215	0.553093	0
3.78157	0	312	302.909	0.51467	0
3.78414	2	286	302.564	-0.97946	0
3.78671	1	309	302.208	0.386364	0
3.78928	1	322	301.883	1.12106	0
3.79184	2	299	301.538	-0.146774	0
3.79441	1	326	301.212	1.3729	0
3.79698	3	283	300.892	-1.06356	0
3.79955	1	296	300.6	-0.267395	0
3.80212	1	295	300.321	-0.30981	0
3.80469	1	315	299.985	0.845993	0
3.80726	0	297	299.633	-0.152791	0
3.80983	0	284	299.257	-0.90535	0
3.8124	1	321	298.844	1.2366	0
3.81497	3	293	298.447	-0.318217	0
3.81753	0	308	298.149	0.561301	0
3.8201	0	323	297.858	1.39891	0
3.82267	1	307	297.472	0.543813	0
3.82524	2	334	297.081	2.02011	0
3.82781	1	308	296.758	0.64056	0
3.83038	2	281	296.455	-0.921962	0
3.83295	0	286	296.154	-0.60042	0
3.83552	0	314	295.829	1.02547	0
3.83809	0	331	295.439	1.95463	0
3.84066	2	292	295.027	-0.177157	0
3.84322	2	283	294.671	-0.693772	0
3.84579	0	326	294.396	1.75038	0
3.84836	3	280	294.08	-0.841444	0
3.85093	0	293	293.773	-0.045174	0
3.8535	1	308	293.479	0.827435	0
3.85607	1	274	293.126	-1.15543	0
3.85864	1	279	292.783	-0.82517	0
3.86121	0	295	292.453	0.148269	0
3.86378	2	266	292.095	-1.59996	0
3.86635	0	290	291.757	-0.103156	0
3.86891	0	290	291.434	-0.0841853	0
3.87148	2	278	291.051	-0.782763	0
3.87405	0	281	290.708	-0.57916	0
3.87662	2	278	290.385	-0.742804	0
3.87919	2	293	290.058	0.171869	0
3.88176	1	295	289.789	0.303385	0
3.88433	0	294	289.515	0.261595	0
3.8869	0	321	289.176	1.77626	0
3.88947	1	300	288.788	0.647311	0
3.89204	2	295	288.417	0.383263	0
3.8946	2	276	288.112	-0.72906	0
3.89717	0	313	287.859	1.42105	0
3.89974	0	292	287.562	0.259705	0
3.90231	3	288	287.182	0.0481791	0
3.90488	1	281	286.868	-0.350029	0
3.90745	0	278	286.616	-0.516782	0
3.91002	0	276	286.293	-0.619553	0
3.91259	1	299	285.911	0.756977	0
3.91516	2	282	285.545	-0.211099	0
3.91773	0	271	285.25	-0.865644	0
3.92029	0	284	284.951	-0.0564507	0
3.92286	3	305	284.58	1.16924	0
3.92543	0	287	284.276	0.160814	0
3.928	3	263	283.999	-1.29483	0
3.93057	1	281	283.719	-0.162225	0
3.93314	1	297	283.471	0.785057	0
3.93571	0	302	283.176	1.08318	0
3.93828	1	293	282.834	0.593884	0
3.94085	2	251	282.48	-1.987	0
3.94342	0	255	282.186	-1.70248	0
3.94598	2	266	281.884	-0.973913	0
3.94855	0	238	281.573	-2.82443	0
3.95112	3	303	281.259	1.24896	0
3.95369	0	300	280.975	1.0984	0
3.95626	2	268	280.702	-0.775868	0
3.95883	0	284	280.4	0.213592	0
3.9614	0	278	280.094	-0.125606	0
3.96397	1	269	279.731	-0.654284	0
3.96654	1	281	279.378	0.0967792	0
3.96911	0	292	279.067	0.756874	0
3.97167	3	299	278.733	1.17205	0
3.97424	1	276	278.446	-0.147238	0
3.97681	1	250	278.209	-1.78412	0
3.97938	0	275	277.928	-0.176545	0
3.98195	0	279	277.6	0.0837862	0
3.98452	1	311	277.235	1.91463	0
3.98709	0	270	276.892	-0.41941	0
3.98966	1	286	276.56	0.558194	0
3.99223	1	277	276.229	0.0463265	0
3.9948	0	276	275.93	0.00422864	0
3.99736	1	286	275.612	0.614237	0
3.99993	2	284	275.282	0.517328	0
4.0025	0	274	275.011	-0.0610649	0
4.00507	1	255	274.732	-1.23568	0
4.00764	1	279	274.414	0.27456	0
4.01021	0	250	274.117	-1.52529	0
4.01278	1	254	273.802	-1.24248	0
4.01535	1	273	273.476	-0.0288355	0
4.01792	1	294	273.18	1.21425	0
4.02049	2	281	272.89	0.483776	0
4.02305	3	266	272.624	-0.406147	0
4.02562	0	281	272.426	0.511499	0
4.02819	6	247	272.178	-1.60204	0
4.03076	2	283	271.989	0.654513	0
4.03333	0	304	271.893	1.84148	0
4.0359	3	259	271.639	-0.785342	0
4.03847	0	258	271.355	-0.831431	0
4.04104	2	271	271.081	-0.00494041	0
4.04361	1	264	270.78	-0.417291	0
4.04618	1	262	270.501	-0.525209	0
4.04874	1	286	270.206	0.933941	0
4.05131	0	299	269.905	1.68263	0
4.05388	3	252	269.572	-1.10693	0
4.05645	3	237	269.282	-2.09693	0
4.05902	0	257	269.102	-0.754913	0
4.06159	2	234	268.867	-2.2793	0
4.06416	0	262	268.574	-0.406143	0
4.06673	1	268	268.274	-0.0167327	0
4.0693	1	302	267.946	1.95958	0
4.07187	1	271	267.64	0.204132	0
4.07443	1	272	267.345	0.282256	0
4.077	0	262	267.055	-0.312287	0
4.07957	0	266	266.74	-0.0453904	0
4.08214	2	239	266.386	-1.77143	0
4.08471	1	261	266.079	-0.314381	0
4.08728	0	279	265.825	0.788748	0
4.08985	2	251	265.523	-0.916684	0
4.09242	0	272	265.231	0.410426	0
4.09499	1	249	264.951	-1.01084	0
4.09756	2	255	264.639	-0.603603	0
4.10012	1	280	264.375	0.933798	0
4.10269	0	289	264.134	1.46271	0
4.10526	0	265	263.84	0.0712847	0
4.10783	0	282	263.5	1.10169	0
4.1104	0	303	263.153	2.28916	0
4.11297	1	248	262.808	-0.940294	0
4.11554	0	267	262.494	0.275743	0
4.11811	2	273	262.19	0.654267	0
4.12068	0	275	261.915	0.789038	0
4.12325	0	266	261.654	0.26645	0
4.12581	2	258	261.333	-0.207481	0
4.12838	0	293	261.05	1.86657	0
4.13095	1	273	260.788	0.739128	0
4.13352	0	245	260.499	-0.990163	0
4.13609	1	243	260.199	-1.10335	0
4.13866	3	264	259.894	0.252693	0
4.14123	1	257	259.674	-0.166798	0
4.1438	1	275	259.485	0.935613	0
4.14637	0	260	259.239	0.0471906	0
4.14894	2	273	258.942	0.85083	0
4.1515	2	276	258.66	1.04376	0
4.15407	0	266	258.449	0.463007	0
4.15664	0	252	258.204	-0.39081	0
4.15921	1	282	257.882	1.4362	0
4.16178	0	259	257.571	0.0887682	0
4.16435	1	262	257.273	0.292065	0
4.16692	1	264	256.974	0.43242	0
4.16949	1	231	256.705	-1.69123	0
4.17206	3	288	256.44	1.8597	0
4.17463	1	280	256.232	1.42044	0
4.17719	0	255	256.047	-0.0655368	0
4.17976	1	249	255.775	-0.429366	0
4.18233	0	254	255.476	-0.0926143	0
4.1849	0	239	255.181	-1.04665	0
4.18747	0	250	254.86	-0.307391	0
4.19004	2	270	254.529	0.941558	0
4.19261	0	248	254.257	-0.397291	0
4.19518	1	226	254.007	-1.86297	0
4.19775	0	263	253.73	0.571641	0
4.20032	0	247	253.445	-0.410113	0
4.20288	2	285	253.13	1.88784	0
4.20545	1	258	252.86	0.319978	0
4.20802	0	299	252.643	2.68088	0
4.21059	0	236	252.381	-1.06632	0
4.21316	1	254	252.07	0.121104	0
4.21573	0	257	251.779	0.325674	0
4.2183	1	249	251.499	-0.158385	0
4.22087	0	224	251.221	-1.81878	0
4.22344	3	239	250.938	-0.772219	0
4.22601	0	270	250.713	1.17377	0
4.22857	0	236	250.512	-0.944623	0
4.23114	3	262	250.217	0.727934	0
4.23371	1	265	249.977	0.922861	0
4.23628	1	250	249.796	0.0129027	0
4.23885	1	252	249.567	0.153256	0
4.24142	0	273	249.32	1.43316	0
4.24399	1	269	249.045	1.21667	0
4.24656	1	257	248.76	0.514012	0
4.24913	1	284	248.504	2.10631	0
4.2517	1	235	248.258	-0.864878	0
4.25426	1	251	248.013	0.188535	0
4.25683	1	252	247.767	0.266623	0
4.2594	2	212	247.52	-2.43949	0
4.26197	0	239	247.302	-0.537034	0
4.26454	0	268	247.07	1.27848	0
4.26711	1	247	246.771	0.0145886	0
4.26968	1	231	246.48	-1.0185	0
4.27225	0	280	246.231	2.01807	0
4.27482	1	272	245.965	1.57861	0
4.27739	1	249	245.688	0.209867	0
4.27995	0	264	245.443	1.14209	0
4.28252	1	238	245.18	-0.465419	0
4.28509	0	265	244.909	1.23419	0
4.28766	1	278	244.639	2.00089	0
4.29023	0	239	244.37	-0.347362	0
4.2928	0	248	244.105	0.24732	0
4.29537	0	247	243.814	0.202743	0
4.29794	2	248	243.509	0.285155	0
4.30051	2	227	243.259	-1.07913	0
4.30308	0	236	243.088	-0.461379	0
4.30564	0	232	242.882	-0.714462	0
4.30821	0	251	242.601	0.530158	0
4.31078	0	239	242.301	-0.213498	0
4.31335	3	242	241.996	0.000282491	0
4.31592	0	226	241.778	-1.04952	0
4.31849	1	235	241.592	-0.430008	0
4.32106	0	234	241.349	-0.480438	0
4.32363	0	232	241.089	-0.596727	0
4.3262	1	228	240.8	-0.847671	0
4.32877	0	238	240.531	-0.164069	0
4.33133	0	233	240.276	-0.476675	0
4.3339	0	251	239.995	0.694647	0
4.33647	1	247	239.703	0.464282	0
4.33904	0	253	239.442	0.852374	0
4.34161	0	281	239.194	2.49393	0
4.34418	0	256	238.919	1.06756	0
4.34675	1	260	238.633	1.32511	0
4.34932	1	238	238.374	-0.0242681	0
4.35189	2	246	238.151	0.500439	0
4.35446	1	260	237.964	1.36659	0
4.35702	0	230	237.789	-0.513608	0
4.35959	1	222	237.555	-1.044	0
4.36216	2	238	237.297	0.0455946	0
4.36473	1	225	237.094	-0.80629	0
4.3673	0	230	236.915	-0.455949	0
4.36987	1	238	236.678	0.0857157	0
4.37244	1	222	236.419	-0.96775	0
4.37501	1	213	236.189	-1.58889	0
4.37758	2	235	235.967	-0.0630569	0
4.38015	0	239	235.775	0.208626	0
4.38271	1	213	235.565	-1.54613	0
4.38528	0	228	235.318	-0.484655	0
4.38785	0	208	235.065	-1.87659	0
4.39042	1	256	234.782	1.3261	0
4.39299	1	262	234.519	1.69777	0
4.39556	0	235	234.297	0.0458389	0
4.39813	2	230	234.055	-0.26736	0
4.4007	1	248	233.829	0.899855	0
4.40327	1	240	233.642	0.410379	0
4.40584	0	258	233.439	1.52913	0
4.4084	2	268	233.194	2.12614	0
4.41097	0	232	232.968	-0.0635535	0
4.41354	1	246	232.754	0.844535	0
4.41611	0	206	232.513	-1.84724	0
4.41868	1	242	232.263	0.625943	0
4.42125	0	228	232.014	-0.265843	0
4.42382	1	257	231.767	1.57401	0
4.42639	1	245	231.518	0.861308	0
4.42896	1	233	231.299	0.111433	0
4.43153	0	252	231.092	1.31709	0
