# Supplementary material for: Direct energy transfer from photosystem II to photosystem I confers winter sustainability in Scots Pine
Source: Nat Commun. 2020 Dec 15;11:6388. doi: 10.1038/s41467-020-20137-9 (PMC7738668; doi:10.1038/s41467-020-20137-9)
Supplement: Supplementary file 3 — Source Data [file 41467_2020_20137_MOESM3_ESM.zip › Source data file_Bag et al., 2020/Source data file/time resolved fluoresence data/Time resolved decay/Pine_winter_quench/Pine_winter_quench_spillover_2.txt]

Time	IRF	Exp. data	Th. data	Residuals	Aurocorr
0	43205	15565	15684.3	-0.956549	0.0130961
0.002569	45817	17285	17654.4	-2.80958	0.0131037
0.005138	47396	19748	19718.6	0.209562	0.0186452
0.007707	48463	21681	21870.1	-1.28404	0.0702831
0.010276	49341	24217	24094.3	0.788162	0.0106941
0.012845	49938	26301	26344.8	-0.270347	-0.0306806
0.015414	50031	28721	28589.4	0.776432	0.0430171
0.017983	50114	30723	30813.2	-0.51488	-0.00385784
0.020552	49597	33013	32995.8	0.0946599	5.81886e-05
0.023121	48424	35085	35121.7	-0.195907	0.0360345
0.02569	46762	37582	37177.9	2.08463	0.024242
0.028259	45030	39295	39133.2	0.816032	0.0219721
0.030828	43460	40674	40952.3	-1.38	0.0155624
0.033397	40801	42762	42616.2	0.705143	0.0280886
0.035966	38416	44599	44132.8	2.20734	0.0643968
0.038535	35403	45246	45488.9	-1.14188	-0.00753618
0.041104	32977	46542	46662.5	-0.558354	0.0255423
0.043673	30109	47723	47644.3	0.360449	0.0201468
0.046242	27336	49209	48438.3	3.47419	2.4713e-05
0.048811	24445	49177	49057.3	0.539561	-0.0180981
0.05138	21632	49835	49501.3	1.49469	-0.00425244
0.053949	18529	50020	49773.2	1.10361	-0.000915759
0.056518	16287	49882	49878.6	0.0152162	0.0118167
0.059087	13909	49917	49815.9	0.452621	0.0245129
0.061656	11846	49416	49602	-0.83656	0.0203605
0.064225	10050	48774	49266.2	-2.22876	0.0240974
0.066794	8268	48679	48822.8	-0.651941	-0.0211108
0.069363	6906	48486	48290.7	0.886908	0.0387291
0.071932	5676	47132	47683.4	-2.53972	-0.00715666
0.074501	4758	47199	47014.5	0.849401	0.0302427
0.07707	3813	45901	46301.9	-1.87112	0.0201952
0.079639	3158	45358	45561.6	-0.956194	0.00746853
0.082208	2583	44761	44803.7	-0.201841	-0.0207139
0.084777	2145	43785	44035.2	-1.19567	0.0264949
0.087346	1845	43156	43266	-0.529357	-0.00310624
0.089915	1465	42741	42502.6	1.15306	0.0241204
0.092484	1247	41453	41752.1	-1.46912	-0.00873333
0.095053	1101	40733	41016	-1.40217	0.00401327
0.097622	1007	40354	40293.9	0.298973	0.0247266
0.100191	830	39521	39590.4	-0.349148	0.0106994
0.10276	773	38537	38908.9	-1.89468	0.0086307
0.105329	645	38322	38247.6	0.37985	0.0156749
0.107898	657	37411	37605	-1.00298	0.0390111
0.110467	564	36898	36980.6	-0.430201	-0.019981
0.113036	555	36384	36375.2	0.0460773	0.0411412
0.115605	560	35824	35788.8	0.18593	-0.00998869
0.118174	505	35436	35219.6	1.14977	-0.0459949
0.120743	489	34617	34668.7	-0.277722	0.0141476
0.123312	415	34374	34134.7	1.29052	-0.0182269
0.125881	467	33408	33615.7	-1.13609	0.00527371
0.12845	451	33092	33109.5	-0.0962433	-0.00351723
0.131019	413	32400	32617	-1.20547	-0.00900592
0.133588	431	32130	32139.8	-0.0544265	0.00626008
0.136157	442	31750	31675.1	0.420198	0.0180617
0.138726	444	31711	31222.2	2.74462	-0.0186066
0.141295	471	31065	30782.2	1.60464	-0.000640895
0.143864	477	30371	30354.3	0.095587	0.0290611
0.146433	423	29971	29938.4	0.188192	0.00483674
0.149002	470	29744	29534.3	1.21572	0.00269678
0.151571	464	28894	29139.3	-1.44315	0.0142424
0.15414	476	29134	28753.1	2.23155	0.025986
0.156709	475	28282	28377.1	-0.565593	-0.00374526
0.159278	496	28184	28010.5	1.03327	-0.0573791
0.161847	520	27639	27652.7	-0.0824601	-0.0224564
0.164416	543	27305	27303.5	0.00888847	-0.0127757
0.166985	531	26916	26963.4	-0.289134	-0.0284293
0.169554	572	26631	26632.5	-0.00917977	0.0210848
0.172123	581	26573	26309.4	1.61715	-0.000323088
0.174692	593	26180	25993.9	1.15027	-0.0246681
0.177261	589	25805	25686.5	0.737398	0.0374469
0.17983	628	25709	25386.6	2.01081	0.0311034
0.182399	667	25423	25093	2.06945	0.0323098
0.184968	691	24606	24806.2	-1.27606	0.056146
0.187537	706	24582	24527.2	0.349251	0.00237029
0.190106	725	24389	24256.1	0.850812	0.00791092
0.192675	716	23879	23991.8	-0.729918	0.0220808
0.195244	766	23590	23733.7	-0.935537	-0.0231163
0.197813	766	23466	23480.9	-0.0969893	-0.00688187
0.200382	821	23341	23233.7	0.702167	-0.0309668
0.202951	821	23004	22992.7	0.0746761	-0.0151122
0.20552	926	22642	22757.8	-0.769438	-0.0408597
0.208089	926	22664	22528.8	0.898321	-0.00755842
0.210658	954	22283	22306.8	-0.15956	0.0267895
0.213227	958	22019	22092.4	-0.49481	0.0505227
0.215796	951	21840	21883.3	-0.293081	0.0466729
0.218365	980	21573	21678.7	-0.719695	0.038646
0.220934	990	21521	21477.5	0.29619	-0.00615929
0.223503	1030	21308	21280.1	0.191456	-0.023413
0.226072	1017	21345	21086.9	1.76694	0.0138246
0.228641	1091	20765	20898.4	-0.925744	0.00819519
0.23121	1112	20529	20714	-1.29103	-0.0309453
0.233779	1066	20768	20534.1	1.62299	-0.0322348
0.236348	1128	20493	20360.2	0.927461	-0.0202072
0.238917	1045	20119	20189.2	-0.495147	-0.00731161
0.241486	1039	20273	20021	1.76962	0.0084949
0.244055	1073	19875	19855.2	0.140702	0.00582655
0.246624	1104	19479	19689.1	-1.50569	0.0230229
0.249193	1059	19635	19525.4	0.782351	0.0226496
0.251762	1053	19198	19366.3	-1.21447	0.0198788
0.254331	1092	19296	19210.1	0.618361	-0.0254933
0.2569	1076	19046	19054.8	-0.0635298	0.0212003
0.259469	1015	19032	18902.2	0.941137	0.0100132
0.262038	998	18692	18753.1	-0.447072	0.0550901
0.264607	1006	18543	18604.8	-0.453813	-0.0175542
0.267176	1001	18454	18456	-0.0143632	0.00321495
0.269745	941	18557	18308.5	1.82444	-0.0450902
0.272314	951	18186	18163.6	0.166223	-0.0212478
0.274883	933	17984	18019.5	-0.264894	0.000558067
0.277452	921	17930	17875.9	0.404138	0.0502487
0.280021	897	17594	17734	-1.05548	0.00265737
0.28259	899	17721	17593.7	0.95602	0.0134599
0.285159	868	17497	17454.6	0.320338	0.0455661
0.287728	828	17277	17317	-0.304287	0.0143529
0.290297	835	17079	17180.9	-0.779551	0.014177
0.292866	844	17161	17044.9	0.885929	0.0168622
0.295435	825	16886	16909.7	-0.182137	-0.0126818
0.298004	831	16762	16776.8	-0.114471	-0.000346606
0.300573	785	16618	16646.2	-0.218507	0.0156873
0.303142	794	16522	16517.4	0.0360272	-0.00801863
0.305711	749	16130	16389.6	-2.04392	0.00370752
0.30828	812	16322	16262.6	0.464946	-0.0212158
0.310849	733	16164	16136.3	0.217822	0.0113946
0.313418	711	16030	16012.3	0.139863	0.0170956
0.315987	731	15879	15890.3	-0.089874	-0.0204629
0.318556	746	15750	15767.5	-0.139342	0.0124488
0.321125	791	15722	15645.5	0.610428	0.00688448
0.323694	720	15582	15526.2	0.447014	0.0211299
0.326263	779	15319	15410.9	-0.742691	0.0146864
0.328832	750	15444	15297.4	1.17989	-0.030354
0.331401	800	15177	15184.9	-0.0638914	0.00515601
0.33397	757	15062	15074.6	-0.102982	0.026988
0.336539	812	14927	14966.9	-0.326429	-0.0188572
0.339108	794	14830	14861	-0.254657	-0.039346
0.341677	811	14403	14756.9	-2.94903	-0.00529088
0.344246	826	14643	14655.3	-0.102032	-0.0117233
0.346815	780	14750	14555.4	1.60228	-0.0115813
0.349384	835	14385	14457.7	-0.606053	-0.00994377
0.351953	801	14301	14360.7	-0.49909	-0.00641304
0.354522	767	14357	14264.8	0.769371	0.068104
0.357091	801	14283	14171	0.937189	-0.00687993
0.35966	830	14221	14076.8	1.20947	0.050782
0.362229	781	13943	13982.9	-0.338024	0.0259082
0.364798	808	13810	13892	-0.698176	-0.0170036
0.367367	802	14123	13802.5	2.69664	0.0055986
0.369936	884	13751	13713.3	0.32143	-0.0139039
0.372505	916	13752	13625.3	1.08026	-0.0428545
0.375074	907	13468	13540.4	-0.623813	0.0167951
0.377643	903	13355	13460.3	-0.910769	-0.000556759
0.380212	873	13275	13382.8	-0.935479	-0.0381482
0.382781	839	13306	13306	-0.000313241	0.0202033
0.38535	875	13068	13229.1	-1.40944	-0.000204153
0.387919	881	13183	13150.9	0.279614	0.0381994
0.390488	960	13098	13072.8	0.220124	0.0158472
0.393057	904	12699	12996.5	-2.64034	-0.000746711
0.395626	936	12884	12923.8	-0.350799	0.0153112
0.398195	921	12769	12853.4	-0.746906	0.00497234
0.400764	955	12891	12783.2	0.949292	-0.0279926
0.403333	974	12911	12713.8	1.7352	0.00503326
0.405902	935	12779	12645.7	1.17946	-0.0366105
0.408471	990	12616	12579.8	0.322119	-0.0141868
0.41104	989	12526	12514.5	0.102578	0.0235364
0.413609	986	12567	12449.9	1.04463	-0.0435757
0.416178	993	12210	12387.5	-1.60595	-0.0285213
0.418747	991	12298	12326	-0.252453	-0.00833759
0.421316	977	12339	12265.1	0.665231	-0.043539
0.423885	962	11952	12204.9	-2.31371	-0.0370765
0.426454	1020	12196	12145	0.461764	0.0145164
0.429023	940	12162	12084.6	0.702269	-0.0518097
0.431592	946	11908	12025.6	-1.07787	-0.0317969
0.434161	955	12039	11967.3	0.653478	0.00485726
0.43673	974	11837	11907.3	-0.646338	-0.0348129
0.439299	953	11985	11847.5	1.25556	-0.00792209
0.441868	908	11730	11789.4	-0.548202	-0.0196692
0.444437	860	11821	11732.3	0.815979	-0.0272221
0.447006	870	11505	11674.3	-1.57827	-0.0334924
0.449575	894	11494	11613.9	-1.11822	-0.0176634
0.452144	782	11564	11552.2	0.109538	-0.0165138
0.454713	803	11437	11492.2	-0.516188	-0.0519019
0.457282	761	11397	11431.3	-0.321125	-0.00283595
0.459851	691	11272	11368	-0.904342	0.00423796
0.46242	664	11147	11304.5	-1.49209	0.00830098
0.464989	663	11153	11239.2	-0.815795	-0.029517
0.467558	595	10925	11171.3	-2.35598	0.0188417
0.470127	568	11012	11103	-0.867578	-0.0105355
0.472696	532	10974	11034.2	-0.575048	0.0290841
0.475265	484	10789	10963.7	-1.68183	0.0359064
0.477834	422	10761	10892.1	-1.26368	0.0199624
0.480403	441	10777	10819.3	-0.407558	-0.0178228
0.482972	387	10633	10744.3	-1.07949	0.00950432
0.485541	339	10612	10668.7	-0.55041	-0.0264188
0.48811	324	10420	10593.6	-1.70022	-0.0184798
0.490679	319	10350	10517.1	-1.64209	-0.0482466
0.493248	279	10414	10439.5	-0.249535	-0.0257315
0.495817	272	10380	10362.4	0.172591	0.0109281
0.498386	248	10206	10285.7	-0.788599	-0.00539605
0.500955	218	10124	10208.8	-0.843226	0.00895782
0.503524	192	10144	10132.4	0.115403	-0.0115866
0.506093	201	10093	10055.8	0.370342	-0.0213579
0.508662	169	10054	9978.69	0.75109	0.0352144
0.511231	174	9865	9902.11	-0.373605	0.0110727
0.5138	128	9962	9826.27	1.35987	-0.00755084
0.516369	117	9780	9751.03	0.292987	-0.0557372
0.518938	140	9666	9675.93	-0.100988	-0.0430763
0.521507	141	9445	9600.22	-1.59712	-0.007893
0.524076	135	9493	9525.55	-0.334057	0.019393
0.526645	120	9545	9452.99	0.941782	-0.0162869
0.529214	128	9200	9381.85	-1.8959	-0.029812
0.531783	104	9356	9311.28	0.462352	0.01537
0.534352	121	9234	9241.47	-0.0777338	0.00287882
0.536921	115	8987	9172.27	-1.95428	0.0442643
0.53949	132	9085	9103.75	-0.196757	0.0403627
0.542059	114	9183	9036.47	1.52907	-0.0169877
0.544628	121	9073	8970.61	1.07497	-0.0128112
0.547197	128	8818	8905.79	-0.934931	-0.000478905
0.549766	115	8940	8841.54	1.04129	-0.00999676
0.552335	116	8653	8778.45	-1.3486	-0.0182681
0.554904	132	8677	8716.21	-0.420921	-0.0153738
0.557473	125	8626	8654.36	-0.305356	-0.0215304
0.560042	133	8701	8593.63	1.1511	0.0390869
0.562611	111	8507	8534.08	-0.293625	-0.0114895
0.56518	106	8613	8475.45	1.48216	0.0330925
0.567749	119	8340	8417.23	-0.845636	-0.0196579
0.570318	135	8216	8358.82	-1.57569	0.0081504
0.572887	110	8220	8301.01	-0.893482	0.0234083
0.575456	112	8237	8244.8	-0.0859408	-0.0324227
0.578025	131	8088	8189.39	-1.12735	-0.0204617
0.580594	122	7986	8133.86	-1.6546	0.0123337
0.583163	110	8193	8079.3	1.25619	-0.0326101
0.585732	105	8127	8025.91	1.12138	-0.0219072
0.588301	124	7972	7972.72	-0.00804997	-0.0161792
0.59087	108	7933	7919.43	0.152398	0.0125481
0.593439	114	7714	7866.95	-1.74144	-0.0292975
0.596008	114	7893	7815.33	0.874237	0.0187033
0.598577	104	7769	7764.06	0.0560619	-0.01048
0.601146	105	7599	7713.45	-1.31294	0.0385263
0.603715	109	7629	7663.23	-0.391931	0.0199866
0.606284	97	7617	7613.23	0.0432304	-0.0128551
0.608853	99	7544	7563.85	-0.228579	-0.0125195
0.611422	94	7544	7514.9	0.334987	0.0163478
0.613991	104	7334	7466.17	-1.54334	0.0371874
0.61656	106	7416	7417.79	-0.0207863	-0.0265698
0.619129	79	7278	7370.04	-1.07889	-0.00736633
0.621698	104	7397	7323.27	0.85725	0.00643685
0.624267	91	7387	7276.47	1.28599	-0.0322375
0.626836	97	7255	7229.85	0.295229	-0.00782769
0.629405	100	7158	7184.06	-0.308072	-6.08254e-05
0.631974	84	7102	7138.7	-0.435501	-0.0275601
0.634543	73	7044	7094.04	-0.596205	-0.0263613
0.637112	84	7042	7049.67	-0.0913644	0.056054
0.639681	78	6923	7004.92	-0.984508	-0.0147111
0.64225	75	7130	6960.37	2.00887	-0.0366341
0.644819	84	6738	6916.49	-2.17444	0.0436752
0.647388	90	6892	6872.9	0.230089	-0.0310957
0.649957	84	6940	6829.82	1.32256	-0.000738278
0.652526	76	6817	6787.68	0.35507	-0.0139806
0.655095	57	6750	6746.19	0.0464162	0.018908
0.657664	77	6687	6704.81	-0.217832	-0.0529873
0.660233	84	6699	6662.99	0.43998	-0.00703458
0.662802	68	6637	6621.3	0.192729	-0.00398206
0.665371	82	6701	6580.83	1.46805	0.0274379
0.66794	66	6611	6540.83	0.863037	-0.00714214
0.670509	57	6542	6501.11	0.505525	0.0219621
0.673078	56	6420	6461.79	-0.521531	0.0164452
0.675647	78	6361	6422.2	-0.767375	-0.0624297
0.678216	67	6558	6382.45	2.16773	-0.0234675
0.680785	65	6419	6343.57	0.94142	0.00885904
0.683354	76	6216	6305.65	-1.13714	-0.0318328
0.685923	65	6326	6267.87	0.730923	-0.0297502
0.688492	63	6216	6230.56	-0.184687	0.0634312
0.691061	56	6132	6193.75	-0.788543	0.00181962
0.69363	62	6211	6156.97	0.685528	-0.0197081
0.696199	60	6268	6120.19	1.86702	-0.0342307
0.698768	53	6060	6083.65	-0.303747	-0.0476756
0.701337	66	6024	6047.6	-0.304056	-0.00813476
0.703906	49	6048	6011.71	0.466702	-0.0376748
0.706475	73	5909	5976.26	-0.874923	-0.0194666
0.709044	66	5754	5941.09	-2.4664	-0.0319919
0.711613	60	6003	5906.38	1.24704	-0.0104806
0.714182	52	5915	5872.57	0.551718	0.0372542
0.716751	47	5897	5838.94	0.756127	-0.0221268
0.71932	43	6069	5805.14	3.38703	0.00430687
0.721889	43	5730	5771.19	-0.54415	0.0270921
0.724458	58	5746	5737.22	0.11585	0.0241183
0.727027	49	5908	5703.36	2.6624	-0.0322102
0.729596	59	5624	5670.2	-0.616096	0.000246322
0.732165	50	5637	5637.69	-0.00925446	-0.0373455
0.734734	46	5775	5605.59	2.22924	-0.0254266
0.737303	50	5647	5573.86	0.973333	-0.0180581
0.739872	56	5521	5542.07	-0.283617	0.0220254
0.742441	49	5516	5510.43	0.0750537	-0.0370244
0.74501	41	5429	5479.35	-0.683352	-0.0155876
0.747579	40	5357	5448.68	-1.25264	-0.0115802
0.750148	43	5448	5417.91	0.407716	0.0256643
0.752717	47	5289	5387.01	-1.34773	-0.015169
0.755286	44	5357	5356.36	0.00868601	-0.0342184
0.757855	43	5401	5326.22	1.0175	0.0096734
0.760424	40	5343	5296.48	0.636438	-0.0660949
0.762993	40	5353	5266.93	1.17643	-0.0147817
0.765562	44	5259	5237.51	0.29638	-0.0524263
0.768131	32	5177	5208.23	-0.434016	-0.0688867
0.7707	42	5292	5179.32	1.54892	-0.0479395
0.773269	42	5104	5150.51	-0.651066	-0.0167916
0.775838	47	5141	5121.81	0.267592	-0.0364814
0.778407	36	5148	5093.61	0.758001	-0.00103418
0.780976	37	5040	5065.93	-0.365222	-0.00213446
0.783545	41	4970	5038.4	-0.970229	0.0106438
0.786114	44	5013	5010.77	0.031544	-0.0106839
0.788683	42	5012	4983.39	0.40412	0.00146397
0.791252	35	4969	4956.5	0.177362	-0.0324078
0.793821	41	4925	4929.96	-0.0707252	0.00121331
0.79639	29	4916	4903.43	0.179325	-0.0219943
0.798959	50	4947	4877.01	0.995044	-0.0101896
0.801528	38	4925	4850.63	1.0597	-0.0289353
0.804097	34	4795	4824.65	-0.428168	0.0108555
0.806666	36	4876	4799.27	1.09891	-0.0403737
0.809235	33	4746	4773.77	-0.403043	0.0397674
0.811804	38	4679	4748.27	-1.01261	-0.0156029
0.814373	32	4698	4722.93	-0.363771	0.0114945
0.816942	21	4546	4697.88	-2.25257	0.0220484
0.819511	25	4706	4673.08	0.479852	-0.0293459
0.82208	35	4645	4648.05	-0.044813	-0.0249831
0.824649	25	4762	4622.86	2.01635	0.0377181
0.827218	34	4607	4598.2	0.129611	-0.0194253
0.829787	26	4718	4573.92	2.09755	-0.0310797
0.832356	31	4576	4549.84	0.386742	-0.0319425
0.834925	27	4562	4525.98	0.533257	-0.0162775
0.837494	39	4481	4502.26	-0.317586	-0.0292138
0.840063	29	4563	4478.71	1.2478	-0.0248373
0.842632	31	4454	4455.59	-0.0237782	0.00985352
0.845201	28	4385	4432.81	-0.721944	-0.0404862
0.84777	22	4381	4410.02	-0.438441	0.0145117
0.850339	22	4329	4387.33	-0.886548	-0.0185497
0.852908	23	4357	4364.59	-0.115021	-0.0116966
0.855477	26	4285	4341.79	-0.867607	0.0368249
0.858046	15	4197	4319.15	-1.88556	0.0410157
0.860615	18	4195	4296.86	-1.57269	-0.0135981
0.863184	17	4305	4274.61	0.463131	-0.011642
0.865753	22	4260	4252.26	0.118568	-0.0047362
0.868322	17	4258	4230.07	0.427989	-0.0723193
0.870891	17	4171	4208.22	-0.576261	-0.0134885
0.87346	23	4227	4186.61	0.621232	-0.0158594
0.876029	19	4138	4165.04	-0.420381	-0.0150611
0.878598	25	4276	4143.76	2.02224	-0.00652579
0.881167	14	4146	4122.77	0.360697	-0.0115188
0.883736	19	4087	4102.05	-0.235404	-0.0305508
0.886305	17	4078	4081.39	-0.0530571	-0.0275524
0.888874	13	3943	4060.68	-1.87402	-0.0112445
0.891443	19	3975	4040.17	-1.03363	-0.0199069
0.894012	19	4075	4019.7	0.866356	-0.0233152
0.896581	13	4014	3999.38	0.230834	-0.00510328
0.89915	23	4035	3979.42	0.874955	-0.0127057
0.901719	19	3955	3959.52	-0.0718732	0.00303645
0.904288	13	4037	3939.81	1.52962	0.00675701
0.906857	20	3955	3920.49	0.548801	-0.0306841
0.909426	14	3867	3901.1	-0.548383	-0.0185239
0.911995	13	3941	3881.79	0.943166	-0.0209854
0.914564	15	3861	3862.69	-0.0271303	0.0270261
0.917133	9	3775	3843.56	-1.1158	-0.0222759
0.919702	18	3776	3824.55	-0.790037	0.000383181
0.922271	14	3814	3805.59	0.136224	-0.0018837
0.92484	7	3651	3786.82	-2.24773	0.0108419
0.927409	13	3836	3768.39	1.09161	-0.0111471
0.929978	11	3821	3749.87	1.15068	0.000288223
0.932547	10	3696	3731.35	-0.581519	0.0446878
0.935116	15	3674	3713.09	-0.644911	-0.0415876
0.937685	17	3725	3694.93	0.492723	-0.0633208
0.940254	5	3723	3676.97	0.754352	0.0212139
0.942823	16	3617	3659.41	-0.705226	-0.0548962
0.945392	14	3691	3641.79	0.809997	-0.0405364
0.947961	15	3749	3624.15	2.03909	0.0256768
0.95053	18	3660	3606.87	0.878161	-0.063702
0.953099	14	3621	3589.78	0.518749	-0.0402244
0.955668	13	3636	3572.92	1.04612	-0.0159078
0.958237	12	3627	3556.2	1.17561	-0.0627081
0.960806	12	3589	3539.46	0.826993	-0.000836147
0.963375	10	3488	3522.73	-0.588057	-0.0258705
0.965944	11	3568	3506.09	1.03651	0.0110187
0.968513	18	3487	3489.51	-0.042448	0.0347532
0.971082	10	3481	3472.99	0.135825	-0.0454298
0.973651	11	3525	3456.8	1.14866	-0.00503667
0.97622	9	3571	3440.81	2.17862	-0.0125294
0.978789	11	3441	3424.74	0.277191	-0.0437904
0.981358	14	3506	3408.69	1.6435	-0.0226453
0.983927	7	3362	3392.73	-0.530006	0.0206077
0.986496	12	3293	3377.04	-1.46458	0.00368083
0.989065	12	3383	3361.42	0.370982	0.0234246
0.991634	11	3327	3345.81	-0.326084	-0.00763193
0.994203	7	3346	3330.43	0.26923	-0.00455438
0.996772	7	3254	3315.2	-1.07279	-3.63379e-05
0.999341	10	3231	3299.94	-1.21285	0.0178088
1.00191	18	3227	3284.63	-1.01448	-0.00603563
1.00448	15	3303	3269.44	0.583877	-0.059263
1.00705	11	3302	3254.69	0.823355	0.00618079
1.00962	7	3265	3240.3	0.432257	0.0291419
1.01219	10	3248	3225.89	0.387961	-0.0173726
1.01476	10	3288	3211.28	1.33789	-0.0151296
1.01732	11	3333	3196.66	2.36158	-0.0154416
1.01989	8	3157	3182.21	-0.448748	-0.014155
1.02246	13	3195	3167.94	0.47878	0.00603575
1.02503	7	3148	3153.71	-0.101847	0.0238443
1.0276	9	3131	3139.63	-0.154228	-0.0113498
1.03017	6	3024	3125.65	-1.84844	0.0222097
1.03274	10	3089	3111.65	-0.407532	0.0090239
1.03531	9	3222	3097.68	2.19016	-0.0257708
1.03788	8	3163	3083.82	1.4078	-0.000467296
1.04045	4	3118	3070.17	0.85664	0.00689083
1.04301	4	3042	3056.6	-0.264656	-0.0336108
1.04558	5	3052	3042.98	0.163287	-0.011962
1.04815	4	2985	3029.3	-0.810825	-0.0209989
1.05072	9	3063	3015.71	0.854473	-0.0459443
1.05329	7	3086	3002.22	1.50806	-0.0415757
1.05586	3	2960	2988.94	-0.532012	-0.0397571
1.05843	9	3008	2975.9	0.58533	-0.0328352
1.061	10	2875	2962.8	-1.63756	-0.0121724
1.06357	7	2915	2949.78	-0.644113	-0.0307779
1.06614	9	2951	2937.05	0.256782	-0.00234197
1.0687	6	2958	2924.43	0.617225	-0.044457
1.07127	7	2957	2911.85	0.830351	-0.0230796
1.07384	7	2876	2899.31	-0.434655	0.0778483
1.07641	10	2867	2886.79	-0.369564	-0.00335278
1.07898	4	2937	2874.35	1.15605	-0.0189569
1.08155	6	2878	2862.09	0.296503	0.0153795
1.08412	7	2831	2849.88	-0.35481	-0.0199166
1.08669	4	2787	2837.6	-0.958461	-0.0344537
1.08926	10	2786	2825.45	-0.747354	-0.0133387
1.09183	4	2837	2813.35	0.444049	-0.0245804
1.09439	15	2817	2801.39	0.294052	-0.0671452
1.09696	3	2785	2789.53	-0.0859045	-0.00306125
1.09953	3	2757	2777.89	-0.3979	-0.00202021
1.1021	8	2713	2766.38	-1.02475	-0.0373473
1.10467	4	2682	2754.59	-1.40158	0.00636147
1.10724	6	2761	2742.88	0.344825	-0.0342958
1.10981	9	2806	2731.34	1.40943	0.00832177
1.11238	4	2694	2719.82	-0.49755	-0.0140813
1.11495	6	2661	2708.51	-0.920926	0.0167977
1.11752	5	2610	2697.27	-1.70813	0.0281175
1.12008	5	2630	2685.99	-1.09186	0.00340556
1.12265	4	2649	2674.79	-0.501175	0.0121845
1.12522	6	2785	2663.66	2.29936	-0.0245642
1.12779	3	2689	2652.55	0.702875	-0.0628937
1.13036	5	2695	2641.54	1.02974	-0.0487276
1.13293	13	2670	2630.59	0.762679	-0.0142244
1.1355	6	2581	2619.65	-0.760748	0.0267267
1.13807	7	2616	2609.04	0.136164	-0.0146666
1.14064	5	2567	2598.63	-0.624297	-0.0359351
1.14321	4	2577	2588.14	-0.219372	-0.00538842
1.14577	4	2590	2577.62	0.243277	0.0132435
1.14834	8	2558	2567.08	-0.179478	-0.0412555
1.15091	3	2590	2556.54	0.657541	-0.00328848
1.15348	4	2526	2546.17	-0.401268	-0.0376413
1.15605	2	2560	2535.89	0.476499	-0.0429717
1.15862	5	2539	2525.57	0.266605	0.0070983
1.16119	3	2518	2515.24	0.0550512	0.0487187
1.16376	5	2469	2504.99	-0.724383	-0.0139616
1.16633	6	2469	2494.86	-0.520365	0.02612
1.1689	5	2443	2484.79	-0.84548	-0.00835946
1.17146	6	2507	2474.87	0.641758	0.0133608
1.17403	4	2466	2465.04	0.0193901	-0.00695253
1.1766	3	2428	2455.27	-0.553408	0.0371022
1.17917	1	2505	2445.54	1.18802	0.0170371
1.18174	5	2378	2435.79	-1.18499	0.0526084
1.18431	6	2451	2425.98	0.505466	-0.0391117
1.18688	4	2413	2416.24	-0.0659775	0.0267029
1.18945	4	2411	2406.73	0.0869822	0.00602871
1.19202	7	2436	2397.31	0.783982	-0.00402863
1.19459	2	2329	2387.87	-1.21979	0.0155639
1.19715	1	2452	2378.55	1.48331	0.0309492
1.19972	5	2248	2369.28	-2.55794	0.0189882
1.20229	2	2366	2359.88	0.125901	0.0282125
1.20486	6	2313	2350.55	-0.780739	0.047657
1.20743	7	2339	2341.34	-0.0482948	0.0439067
1.21	6	2305	2332.21	-0.566685	0.059645
1.21257	4	2328	2323.28	0.0978853	-0.0180136
1.21514	2	2285	2314.46	-0.616234	0.0151389
1.21771	3	2323	2305.61	0.360734	0.0110453
1.22028	4	2283	2296.68	-0.286337	-0.0069487
1.22284	1	2363	2287.73	1.54842	0.0263117
1.22541	3	2250	2278.89	-0.608955	0.0256888
1.22798	4	2332	2270.07	1.28252	-0.00224458
1.23055	5	2333	2261.25	1.48551	-0.0044413
1.23312	2	2413	2252.55	3.2663	-0.016307
1.23569	4	2293	2244	1.02327	0.0276363
1.23826	3	2243	2235.47	0.159041	-0.0334218
1.24083	3	2214	2226.94	-0.274908	-0.0267143
1.2434	8	2258	2218.47	0.831878	-0.0176291
1.24597	7	2183	2210.03	-0.578428	0.0327624
1.24853	7	2166	2201.74	-0.768031	-0.0459012
1.2511	8	2232	2193.67	0.811352	0.0658946
1.25367	5	2249	2185.64	1.33596	-0.00540694
1.25624	3	2225	2177.68	1.00324	0.0319766
1.25881	6	2218	2169.72	1.02523	0.0378563
1.26138	5	2136	2161.64	-0.554678	0.00278072
1.26395	4	2140	2153.57	-0.293337	-0.0337398
1.26652	3	2132	2145.62	-0.294987	0.0534421
1.26909	3	2104	2137.69	-0.734486	0.0203756
1.27166	3	2050	2129.73	-1.76104	-0.0271904
1.27422	4	2055	2121.78	-1.4731	0.0480239
1.27679	5	2114	2113.86	0.00305851	0.00725396
1.27936	6	2112	2106.01	0.130309	-0.00355007
1.28193	2	2100	2098.27	0.0377353	0.0122189
1.2845	5	2060	2090.66	-0.675465	0.0329962
1.28707	5	2096	2083.03	0.283373	0.0294315
1.28964	2	2063	2075.37	-0.272418	0.00337691
1.29221	1	2144	2067.84	1.64478	0.0490649
1.29478	5	2049	2060.31	-0.249907	-0.0116504
1.29735	3	2053	2052.68	0.00705857	0.0138168
1.29991	3	2126	2045.13	1.75391	0.00996348
1.30248	3	2028	2037.72	-0.215737	0.0402851
1.30505	3	2086	2030.31	1.21927	-0.0100536
1.30762	4	1954	2022.93	-1.55938	-0.0141041
1.31019	5	2035	2015.59	0.430295	-0.0257503
1.31276	2	2004	2008.31	-0.0963123	-0.0390441
1.31533	1	2085	2001.15	1.83643	0.0162041
1.3179	4	2067	1993.99	1.60578	-0.00689031
1.32047	3	1960	1986.75	-0.604196	0.0147787
1.32304	2	1978	1979.55	-0.0349292	0.0118677
1.3256	2	1918	1972.48	-1.24399	0.014778
1.32817	1	1964	1965.42	-0.0320208	0.0248173
1.33074	3	1963	1958.35	0.104887	0.0322806
1.33331	1	1921	1951.29	-0.691045	-0.00626449
1.33588	4	2015	1944.28	1.57539	-0.00256948
1.33845	3	1927	1937.33	-0.23523	0.0200634
1.34102	2	1941	1930.43	0.23985	-0.00505447
1.34359	4	1965	1923.65	0.932875	0.0328062
1.34616	2	1864	1916.86	-1.22439	-0.081459
1.34873	2	1936	1910.12	0.58819	-0.0145556
1.35129	6	1937	1903.43	0.76282	0.0297249
1.35386	4	1928	1896.71	0.7127	0.0193716
1.35643	3	1913	1890.1	0.523491	-0.0274829
1.359	3	1848	1883.64	-0.828999	0.0358004
1.36157	4	1924	1877.14	1.06821	-0.010279
1.36414	3	1774	1870.62	-2.29404	-0.0103873
1.36671	4	1863	1864.15	-0.0266328	-0.0164678
1.36928	5	1923	1857.72	1.48863	-0.0792326
1.37185	3	1800	1851.32	-1.20963	0.0312506
1.37442	2	1873	1845.01	0.646763	0.0224261
1.37698	2	1802	1838.73	-0.865282	0.0102662
1.37955	6	1799	1832.4	-0.787361	0.0785754
1.38212	6	1790	1826.02	-0.851466	-0.0053805
1.38469	2	1801	1819.78	-0.442437	0.0118166
1.38726	3	1834	1813.72	0.473528	0.0385021
1.38983	4	1862	1807.64	1.25988	0.000959857
1.3924	2	1799	1801.45	-0.0577763	-0.00765601
1.39497	4	1779	1795.32	-0.386992	0.0139397
1.39754	5	1759	1789.22	-0.720568	0.00996797
1.40011	0	1828	1783.14	1.04933	0.0142788
1.40267	2	1698	1777.17	-1.92139	0.0413672
1.40524	5	1726	1771.17	-1.08735	-0.0139446
1.40781	2	1793	1765.07	0.65957	0.0310575
1.41038	4	1708	1759.11	-1.23662	-0.00565185
1.41295	4	1834	1753.23	1.88605	0.0238792
1.41552	1	1738	1747.35	-0.22433	-0.024418
1.41809	4	1729	1741.56	-0.301943	-0.00868167
1.42066	3	1691	1735.73	-1.08765	0.000540289
1.42323	1	1692	1729.89	-0.921197	-0.00253499
1.4258	4	1739	1724.15	0.356092	-0.0158476
1.42836	1	1754	1718.38	0.850597	0.00206967
1.43093	5	1761	1712.63	1.15265	-0.0443981
1.4335	4	1797	1706.92	2.12497	-0.0586726
1.43607	2	1697	1701.26	-0.103465	0.00504095
1.43864	2	1734	1695.73	0.919004	-0.0080271
1.44121	3	1767	1690.18	1.82744	-0.0378932
1.44378	1	1723	1684.57	0.925759	0.0360285
1.44635	1	1706	1679	0.653664	-0.0325769
1.44892	2	1664	1673.45	-0.231625	0.0508733
1.45149	7	1617	1667.86	-1.26479	-0.00106626
1.45405	3	1701	1662.29	0.938516	0.0260079
1.45662	3	1616	1656.93	-1.0181	-0.0151114
1.45919	0	1632	1651.69	-0.487311	-0.00361789
1.46176	4	1586	1646.38	-1.51611	0.0178299
1.46433	2	1650	1640.97	0.222364	0.00331121
1.4669	0	1659	1635.58	0.575083	0.0188493
1.46947	3	1676	1630.29	1.11657	0.0280844
1.47204	0	1566	1624.94	-1.48943	0.0287257
1.47461	2	1632	1619.61	0.306741	0.0225604
1.47718	5	1624	1614.32	0.240273	0.0275623
1.47974	5	1649	1609.02	0.984625	0.0295358
1.48231	2	1581	1603.86	-0.574957	-0.00773198
1.48488	2	1634	1598.87	0.869032	0.0435564
1.48745	2	1575	1593.86	-0.475215	0.00507823
1.49002	2	1612	1588.76	0.57894	-0.0327185
1.49259	5	1587	1583.64	0.084251	0.0284248
1.49516	2	1602	1578.55	0.58588	-0.00177974
1.49773	2	1520	1573.57	-1.37391	0.00270025
1.5003	2	1590	1568.64	0.535618	-0.00585515
1.50287	0	1573	1563.66	0.235439	-0.00960571
1.50543	0	1499	1558.68	-1.54146	0.0154116
1.508	4	1588	1553.68	0.861345	0.0115758
1.51057	2	1544	1548.61	-0.117427	0.0127466
1.51314	1	1552	1543.67	0.211562	0.0529912
1.51571	3	1576	1538.85	0.935882	-0.0145588
1.51828	3	1616	1533.99	2.0401	0.00859313
1.52085	2	1562	1529.15	0.831287	0.00997329
1.52342	4	1531	1524.39	0.168882	0.023763
1.52599	1	1563	1519.65	1.09646	0.00518005
1.52856	0	1529	1514.95	0.359245	0.0366485
1.53112	3	1507	1510.27	-0.084166	0.0122448
1.53369	2	1501	1505.48	-0.115656	0.0207752
1.53626	1	1472	1500.73	-0.748754	0.0383571
1.53883	3	1496	1496.08	-0.00202303	0.0219144
1.5414	1	1512	1491.42	0.529319	0.0113535
1.54397	1	1570	1486.79	2.1001	0.0312713
1.54654	3	1462	1482.19	-0.528139	0.0548923
1.54911	2	1489	1477.56	0.296347	-0.0137113
1.55168	7	1510	1472.99	0.952463	-0.0259012
1.55425	3	1438	1468.47	-0.803541	0.0288193
1.55681	1	1466	1464.09	0.0498536	0.0640513
1.55938	1	1452	1459.81	-0.204964	0.0522748
1.56195	2	1482	1455.4	0.691036	0.0150862
1.56452	3	1445	1450.88	-0.154764	0.0613979
1.56709	3	1457	1446.39	0.277907	0.0349407
1.56966	4	1391	1441.99	-1.36709	0.0711866
1.57223	1	1413	1437.65	-0.655756	-0.00697021
1.5748	3	1456	1433.37	0.592946	-0.0436582
1.57737	4	1462	1429.08	0.861095	-0.00030551
1.57994	4	1442	1424.74	0.454561	-0.000230603
1.5825	2	1395	1420.49	-0.682459	-0.00542321
1.58507	4	1410	1416.32	-0.168373	0.0462383
1.58764	1	1368	1412.13	-1.19309	0.0231651
1.59021	0	1352	1407.93	-1.52119	0.0085344
1.59278	1	1461	1403.74	1.49804	0.0281818
1.59535	1	1413	1399.45	0.36048	0.00177888
1.59792	1	1331	1395.14	-1.75806	0.0195638
1.60049	4	1374	1390.88	-0.455402	0.053409
1.60306	4	1354	1386.65	-0.887301	-0.00298274
1.60563	0	1362	1382.52	-0.555909	0.0399806
1.60819	2	1350	1378.52	-0.776326	-0.0698938
1.61076	2	1421	1374.48	1.23419	0.050129
1.61333	4	1343	1370.34	-0.746143	0.0167458
1.6159	1	1371	1366.26	0.128051	-0.0436004
1.61847	2	1355	1362.27	-0.197539	-0.0140832
1.62104	1	1427	1358.3	1.81861	0.0371598
1.62361	1	1334	1354.28	-0.555343	-0.0319621
1.62618	0	1387	1350.27	0.986338	0.0226427
1.62875	3	1338	1346.25	-0.225411	0.0094069
1.63132	4	1314	1342.2	-0.778012	0.0172468
1.63388	3	1319	1338.21	-0.529065	0.0357283
1.63645	1	1333	1334.38	-0.0376707	0.0262412
1.63902	1	1242	1330.6	-2.51409	0.0370328
1.64159	2	1325	1326.77	-0.048492	0.0108817
1.64416	3	1282	1322.86	-1.14106	0.0354664
1.64673	3	1294	1318.97	-0.694021	-0.0162537
1.6493	2	1313	1315.16	-0.0595068	-0.0254782
1.65187	2	1333	1311.41	0.591206	-0.0338018
1.65444	1	1280	1307.67	-0.773531	0.0475679
1.65701	2	1314	1303.91	0.278219	0.0138829
1.65957	3	1300	1300.13	-0.0036971	0.0109517
1.66214	3	1274	1296.35	-0.626286	0.0277426
1.66471	3	1277	1292.64	-0.437788	0.0387409
1.66728	2	1322	1289	0.907635	-0.012297
1.66985	1	1232	1285.38	-1.52085	0.0411677
1.67242	0	1239	1281.76	-1.21468	-0.0192245
1.67499	4	1210	1278.09	-1.95733	0.0414821
1.67756	3	1211	1274.35	-1.82042	0.0098208
1.68013	5	1314	1270.69	1.19492	-0.0342791
1.6827	2	1250	1267.15	-0.485014	0.0247549
1.68526	1	1284	1263.69	0.566901	0.050939
1.68783	1	1286	1260.23	0.718646	-0.0261355
1.6904	0	1295	1256.67	1.06521	0.0111662
1.69297	3	1267	1253.06	0.391764	-0.0221383
1.69554	1	1298	1249.42	1.34843	0.00513945
1.69811	2	1167	1245.85	-2.30803	-0.00319951
1.70068	2	1297	1242.34	1.51773	0.00926857
1.70325	0	1259	1238.83	0.568318	0.0171661
1.70582	1	1217	1235.37	-0.526488	0.0517854
1.70839	4	1218	1231.87	-0.39751	-0.0195143
1.71095	3	1299	1228.34	1.96057	0.0158918
1.71352	2	1170	1224.91	-1.6054	0.0307534
1.71609	3	1225	1221.6	0.0970494	-0.051134
1.71866	4	1135	1218.27	-2.47172	0.0113516
1.72123	4	1213	1214.92	-0.0552623	-0.00517594
1.7238	0	1164	1211.64	-1.39638	-0.0279256
1.72637	1	1236	1208.43	0.784304	0.0191401
1.72894	2	1210	1205.13	0.13995	0.0230472
1.73151	3	1202	1201.72	0.00799956	-0.00463606
1.73408	2	1181	1198.35	-0.504799	0.00246921
1.73664	1	1168	1195.07	-0.791953	0.051815
1.73921	0	1191	1191.83	-0.0239324	0.0781933
1.74178	4	1189	1188.55	0.0130277	0.00981615
1.74435	1	1205	1185.21	0.570173	0.0079837
1.74692	2	1141	1181.94	-1.21199	0.0363172
1.74949	3	1175	1178.75	-0.109388	0.00623606
1.75206	1	1146	1175.53	-0.872182	0.00145752
1.75463	1	1163	1172.35	-0.274199	0.0225873
1.7572	0	1187	1169.19	0.516993	-0.00259421
1.75977	3	1154	1165.98	-0.352579	-0.017505
1.76233	1	1120	1162.73	-1.27675	0.00995054
1.7649	5	1186	1159.54	0.768417	0.0568668
1.76747	3	1185	1156.4	0.830734	-0.00341303
1.77004	0	1157	1153.34	0.107515	0.0827934
1.77261	0	1130	1150.38	-0.606283	0.0187749
1.77518	2	1154	1147.32	0.196639	0.0423415
1.77775	0	1129	1144.13	-0.450388	0.0217584
1.78032	4	1123	1140.98	-0.536686	0.0459712
1.78289	1	1136	1137.87	-0.0554565	0.0151181
1.78546	1	1106	1134.82	-0.86666	0.0232215
1.78802	0	1135	1131.84	0.093693	-0.011165
1.79059	5	1125	1128.81	-0.11355	-0.021575
1.79316	2	1184	1125.72	1.69381	-0.0435882
1.79573	1	1112	1122.73	-0.321884	-0.0318429
1.7983	4	1088	1119.87	-0.966112	0.0660054
1.80087	2	1185	1116.92	1.97777	-0.0159981
1.80344	1	1105	1113.99	-0.2704	0.00158936
1.80601	0	1071	1111.12	-1.22608	0.045204
1.80858	1	1098	1108.21	-0.308019	0.0183144
1.81115	1	1121	1105.21	0.471458	0.0315188
1.81371	3	1112	1102.21	0.293434	0.00750243
1.81628	2	1084	1099.25	-0.463275	0.0716317
1.81885	1	1093	1096.37	-0.101893	0.0297487
1.82142	1	1015	1093.55	-2.46554	0.00426716
1.82399	2	1085	1090.7	-0.173055	0.0402097
1.82656	2	1114	1087.81	0.784639	0.0269126
1.82913	1	1060	1084.95	-0.766309	-0.00558069
1.8317	2	1057	1082.14	-0.773249	-0.021643
1.83427	0	1042	1079.33	-1.15629	0.012537
1.83684	0	1070	1076.52	-0.199177	0.0442537
1.8394	3	1070	1073.69	-0.11295	0.0603461
1.84197	5	1064	1070.81	-0.208918	-0.051618
1.84454	2	1074	1068	0.183195	0.0182483
1.84711	4	1062	1065.36	-0.103063	0.0494396
1.84968	1	1036	1062.76	-0.831257	0.0356856
1.85225	2	1106	1060.12	1.37948	0.00395352
1.85482	0	1020	1057.46	-1.17303	0.033147
1.85739	3	1051	1054.75	-0.115691	0.0108662
1.85996	3	1014	1052	-1.19326	0.0243756
1.86253	4	1045	1049.27	-0.131992	0.0408965
1.86509	0	1009	1046.64	-1.18488	-0.0204224
1.86766	4	1015	1044.08	-0.912895	-0.0262295
1.87023	1	1008	1041.47	-1.0541	0.00285563
1.8728	2	1056	1038.82	0.528526	0.0757038
1.87537	0	1043	1036.22	0.209797	0.0242375
1.87794	3	1038	1033.59	0.136741	-0.0186825
1.88051	2	1071	1030.92	1.22456	0.0133932
1.88308	3	1001	1028.28	-0.862243	0.00467776
1.88565	1	988	1025.71	-1.19977	-0.00647014
1.88822	1	1023	1023.18	-0.00556836	0.0568657
1.89078	1	961	1020.63	-1.92359	-0.0304949
1.89335	2	1064	1018.03	1.4093	0.00901289
1.89592	3	1063	1015.42	1.45945	-0.0112489
1.89849	1	987	1012.84	-0.822429	-0.0105667
1.90106	3	976	1010.34	-1.09914	0.060192
1.90363	1	1020	1007.84	0.380688	-0.0464912
1.9062	2	1046	1005.34	1.25705	-0.0308793
1.90877	1	996	1002.86	-0.217309	-0.0145025
1.91134	3	966	1000.35	-1.10535	0.00123612
1.91391	0	1052	997.848	1.66957	-0.0149019
1.91647	3	1011	995.383	0.491165	0.0620406
1.91904	0	1010	992.91	0.537742	0.0136062
1.92161	0	1023	990.439	1.01802	0.0164708
1.92418	1	979	987.986	-0.287179	0.100725
1.92675	2	969	985.46	-0.528772	-0.0392525
1.92932	3	964	982.938	-0.609946	-0.0220286
1.93189	1	894	980.488	-2.89259	0.0154375
1.93446	1	1005	978.127	0.847672	-0.0277596
1.93703	1	966	975.773	-0.314455	-0.0290955
1.9396	1	1032	973.363	1.82529	-0.00216625
1.94216	3	963	970.941	-0.255885	-0.0076416
1.94473	2	974	968.523	0.17548	-0.0383827
1.9473	2	1004	966.169	1.19394	0.0638436
1.94987	1	926	963.873	-1.24459	0.0102646
1.95244	2	1000	961.571	1.21524	0.0169245
1.95501	3	978	959.237	0.599961	0.0340191
1.95758	2	987	956.897	0.958196	-0.0133537
1.96015	2	945	954.619	-0.312907	-0.00283327
1.96272	1	984	952.372	1.00826	0.0369378
1.96529	3	958	950.108	0.254978	-0.0288741
1.96785	1	951	947.811	0.103419	0.031018
1.97042	3	942	945.539	-0.115307	-0.0359057
1.97299	2	912	943.286	-1.03597	-0.0573371
1.97556	1	918	941.039	-0.760402	0.0103676
1.97813	0	940	938.833	0.038079	-0.0372089
1.9807	2	892	936.595	-1.49316	-0.0189119
1.98327	4	937	934.289	0.0885605	-0.0482704
1.98584	0	943	931.99	0.358529	0.0384494
1.98841	3	926	929.826	-0.12573	0.012582
1.99098	2	899	927.659	-0.955835	-0.0147723
1.99354	3	948	925.447	0.732481	0.00743616
1.99611	1	911	923.285	-0.407029	0.024736
1.99868	1	941	921.155	0.646934	0.00598555
2.00125	4	930	919.008	0.360428	-0.0513831
2.00382	1	890	916.797	-0.898246	0.00209012
2.00639	0	891	914.656	-0.792506	0.0179862
2.00896	1	885	912.564	-0.926553	-0.0166322
2.01153	3	953	910.372	1.38086	-0.0448642
2.0141	3	898	908.14	-0.338364	0.0287568
2.01667	1	890	905.995	-0.536141	-0.0116188
2.01923	1	912	903.95	0.266572	0.0118075
2.0218	3	894	901.883	-0.263641	0.0503364
2.02437	1	836	899.742	-2.20457	-0.00598305
2.02694	0	899	897.643	0.0452441	-0.0168497
2.02951	0	876	895.581	-0.661597	-0.0112421
2.03208	3	862	893.45	-1.07118	0.0393895
2.03465	1	915	891.262	0.784763	-0.0870851
2.03722	3	894	889.154	0.162085	0.0154926
2.03979	0	942	887.114	1.78829	0.0295341
2.04236	1	907	885.096	0.727326	-0.0208422
2.04492	1	884	883.061	0.0315829	0.00250548
2.04749	2	864	880.967	-0.577237	-0.0110844
2.05006	3	893	878.886	0.472322	0.0184165
2.05263	1	847	876.846	-1.02552	-0.0231704
2.0552	2	896	874.882	0.705519	-0.0460596
2.05777	1	854	872.919	-0.647397	-0.0470169
2.06034	2	894	870.925	0.77174	0.0180666
2.06291	3	867	868.926	-0.0654195	0.0316625
2.06548	5	829	866.929	-1.31734	0.0137247
2.06805	2	870	864.985	0.170013	0.0312727
2.07061	2	816	863.151	-1.65063	-0.00765762
2.07318	2	813	861.331	-1.69504	-0.0293805
2.07575	1	850	859.421	-0.323145	-0.0176193
2.07832	0	838	857.487	-0.673176	-0.0320433
2.08089	1	779	855.539	-2.74228	-0.00509132
2.08346	1	845	853.535	-0.293602	-0.0304228
2.08603	2	862	851.518	0.357002	-0.055963
2.0886	2	856	849.538	0.220862	-0.0881592
2.09117	1	930	847.604	2.70188	-0.0138944
2.09374	3	821	845.718	-0.86265	0.00332978
2.0963	1	852	843.819	0.28028	-0.0105309
2.09887	1	844	841.944	0.0707736	0.0261488
2.10144	4	862	840.089	0.746275	0.0590964
2.10401	1	847	838.18	0.303072	0.00129677
2.10658	2	848	836.337	0.400499	0.014889
2.10915	1	856	834.536	0.733614	-0.0119027
2.11172	1	773	832.688	-2.14681	-0.0333603
2.11429	1	854	830.826	0.792998	-0.0625881
2.11686	2	812	828.945	-0.594649	-0.0446065
2.11943	1	816	827.06	-0.38716	-0.00305385
2.12199	3	790	825.21	-1.25271	-0.024805
2.12456	3	839	823.375	0.539418	-0.006596
2.12713	4	841	821.57	0.670004	-0.0445872
2.1297	2	839	819.831	0.661792	-0.0237705
2.13227	1	807	818.146	-0.392358	0.0295762
2.13484	2	794	816.453	-0.796842	-0.00368815
2.13741	1	820	814.672	0.186068	0.0357124
2.13998	1	810	812.865	-0.100653	-0.00250972
2.14255	2	798	811.067	-0.462578	0.00182991
2.14512	3	802	809.249	-0.25597	-0.00580543
2.14768	4	798	807.45	-0.33454	-0.00272618
2.15025	1	781	805.719	-0.884509	0.0217464
2.15282	3	860	804.073	1.9071	-0.091835
2.15539	5	856	802.398	1.83209	-0.058474
2.15796	1	805	800.668	0.152684	-0.0190733
2.16053	4	788	799.045	-0.393446	-0.0181127
2.1631	3	773	797.413	-0.878073	-0.0130922
2.16567	3	821	795.732	0.881855	0.00220144
2.16824	0	797	794.1	0.102711	-0.0451461
2.17081	1	827	792.475	1.20056	-0.0306669
2.17337	4	741	790.766	-1.82821	-0.0431696
2.17594	3	812	788.97	0.808211	-0.00973089
2.17851	1	743	787.265	-1.62392	-0.0207115
2.18108	3	791	785.671	0.189466	-0.032087
2.18365	2	823	784.022	1.35867	0.0304664
2.18622	4	759	782.345	-0.847355	-0.0247338
2.18879	2	786	780.696	0.189184	-0.0627862
2.19136	2	777	779.091	-0.0750318	0.0166622
2.19393	1	773	777.506	-0.162086	0.0362706
2.1965	0	771	775.875	-0.175564	0.0291397
2.19906	1	766	774.206	-0.296506	0.0264206
2.20163	2	753	772.481	-0.709934	-0.00323555
2.2042	3	807	770.74	1.2764	0.0257216
2.20677	3	765	769.059	-0.146754	0.0378822
2.20934	2	771	767.459	0.127533	0.0019611
2.21191	1	815	765.915	1.71938	-0.0479655
2.21448	3	720	764.362	-1.65328	0.0252668
2.21705	1	778	762.745	0.546901	0
2.21962	1	740	761.141	-0.777156	0
2.22219	3	740	759.557	-0.718934	0
2.22475	0	761	757.921	0.111608	0
2.22732	1	768	756.329	0.421155	0
2.22989	0	733	754.741	-0.803039	0
2.23246	1	812	753.098	2.06705	0
2.23503	4	729	751.441	-0.831159	0
2.2376	1	736	749.784	-0.508078	0
2.24017	0	769	748.244	0.748478	0
2.24274	1	764	746.761	0.623677	0
2.24531	0	772	745.175	0.965456	0
2.24788	4	755	743.552	0.416624	0
2.25044	2	751	741.929	0.331003	0
2.25301	0	717	740.391	-0.873566	0
2.25558	2	745	738.954	0.221509	0
2.25815	0	743	737.433	0.204245	0
2.26072	3	732	735.874	-0.143188	0
2.26329	3	748	734.317	0.500288	0
2.26586	1	738	732.788	0.191867	0
2.26843	3	709	731.36	-0.839733	0
2.271	0	704	729.912	-0.976579	0
2.27357	3	728	728.448	-0.0166197	0
2.27613	2	687	726.96	-1.52458	0
2.2787	2	768	725.462	1.53495	0
2.28127	1	750	724.026	0.948452	0
2.28384	1	762	722.59	1.42767	0
2.28641	1	679	721.123	-1.61655	0
2.28898	1	715	719.625	-0.172958	0
2.29155	2	739	718.122	0.767998	0
2.29412	3	718	716.624	0.0513419	0
2.29669	2	715	715.155	-0.00580233	0
2.29926	0	683	713.757	-1.17687	0
2.30182	0	709	712.39	-0.127322	0
2.30439	0	702	710.951	-0.337833	0
2.30696	0	705	709.432	-0.166921	0
2.30953	0	699	707.901	-0.336658	0
2.3121	2	665	706.38	-1.60463	0
2.31467	3	733	704.863	1.03927	0
2.31724	3	645	703.401	-2.29954	0
2.31981	1	703	702.045	0.0360284	0
2.32238	4	684	700.754	-0.640599	0
2.32495	2	684	699.416	-0.589441	0
2.32751	1	661	698.082	-1.44234	0
2.33008	1	661	696.794	-1.39223	0
2.33265	2	719	695.44	0.878658	0
2.33522	4	711	694.027	0.636552	0
2.33779	0	669	692.628	-0.913506	0
2.34036	2	717	691.332	0.958595	0
2.34293	0	732	690.021	1.5516	0
2.3455	1	716	688.639	1.02251	0
2.34807	1	665	687.244	-0.862581	0
2.35064	1	681	685.826	-0.184949	0
2.3532	0	722	684.434	1.39808	0
2.35577	0	694	683.061	0.415224	0
2.35834	1	640	681.672	-1.64722	0
2.36091	2	675	680.249	-0.202037	0
2.36348	2	696	678.846	0.650239	0
2.36605	1	706	677.511	1.07219	0
2.36862	2	683	676.232	0.258975	0
2.37119	1	645	674.939	-1.17883	0
2.37376	0	703	673.638	1.10741	0
2.37633	0	727	672.345	2.02703	0
2.37889	0	667	671.006	-0.155098	0
2.38146	0	696	669.624	0.999774	0
2.38403	2	639	668.24	-1.1567	0
2.3866	1	609	666.858	-2.34454	0
2.38917	2	669	665.536	0.133911	0
2.39174	2	633	664.267	-1.24276	0
2.39431	1	682	663.01	0.727176	0
2.39688	2	689	661.784	1.03686	0
2.39945	2	664	660.542	0.134199	0
2.40202	0	671	659.29	0.45207	0
2.40458	5	704	658.071	1.731	0
2.40715	1	615	656.804	-1.68568	0
2.40972	3	668	655.597	0.479873	0
2.41229	1	623	654.455	-1.2602	0
2.41486	1	646	653.27	-0.286042	0
2.41743	1	651	652.07	-0.0419417	0
2.42	0	689	650.819	1.45457	0
2.42257	4	648	649.554	-0.0610595	0
2.42514	1	633	648.26	-0.606543	0
2.42771	3	656	647.042	0.349766	0
2.43027	1	637	645.887	-0.352117	0
2.43284	1	677	644.719	1.24065	0
2.43541	1	644	643.547	0.0178532	0
2.43798	4	644	642.323	0.0660807	0
2.44055	1	686	641.075	1.71526	0
2.44312	2	616	639.913	-0.963476	0
2.44569	0	617	638.79	-0.877234	0
2.44826	1	645	637.619	0.290638	0
2.45083	0	638	636.405	0.0631648	0
2.4534	2	627	635.159	-0.325819	0
2.45596	1	600	633.906	-1.3842	0
2.45853	0	666	632.686	1.2909	0
2.4611	0	650	631.514	0.725065	0
2.46367	1	655	630.307	0.96483	0
2.46624	2	669	629.055	1.54437	0
2.46881	1	628	627.82	0.00716788	0
2.47138	3	644	626.657	0.683425	0
2.47395	1	618	625.515	-0.302298	0
2.47652	5	646	624.403	0.849734	0
2.47909	2	598	623.296	-1.03441	0
2.48165	2	617	622.241	-0.211006	0
2.48422	2	638	621.24	0.663528	0
2.48679	2	616	620.167	-0.167895	0
2.48936	2	638	619.062	0.749755	0
2.49193	0	590	617.959	-1.15107	0
2.4945	1	639	616.865	0.875647	0
2.49707	2	632	615.722	0.64749	0
2.49964	2	627	614.532	0.497922	0
2.50221	1	585	613.389	-1.17375	0
2.50478	4	636	612.302	0.939694	0
2.50734	0	629	611.196	0.709876	0
2.50991	0	653	610.141	1.6772	0
2.51248	1	639	609.091	1.18318	0
2.51505	0	590	607.923	-0.737895	0
2.51762	0	626	606.747	0.769504	0
2.52019	1	606	605.591	0.0166243	0
2.52276	0	581	604.413	-0.971338	0
2.52533	0	603	603.26	-0.010581	0
2.5279	2	591	602.126	-0.457659	0
2.53047	1	598	600.966	-0.121289	0
2.53303	0	635	599.853	1.39475	0
2.5356	0	648	598.798	1.93283	0
2.53817	2	613	597.705	0.617759	0
2.54074	3	614	596.562	0.703742	0
2.54331	0	605	595.46	0.38787	0
2.54588	3	605	594.468	0.428186	0
2.54845	2	605	593.454	0.46942	0
2.55102	2	632	592.415	1.57462	0
2.55359	1	587	591.432	-0.182921	0
2.55616	3	523	590.446	-2.9492	0
2.55872	1	622	589.42	1.30635	0
2.56129	2	595	588.412	0.27008	0
2.56386	2	608	587.418	0.834702	0
2.56643	1	578	586.397	-0.349278	0
2.569	2	602	585.397	0.676676	0
2.57157	0	614	584.383	1.19524	0
2.57414	3	642	583.364	2.31416	0
2.57671	2	582	582.318	-0.013199	0
2.57928	0	554	581.289	-1.1594	0
2.58185	4	624	580.335	1.74802	0
2.58441	2	563	579.316	-0.687652	0
2.58698	1	570	578.319	-0.348454	0
2.58955	1	616	577.406	1.55501	0
2.59212	2	578	576.436	0.0650625	0
2.59469	1	596	575.407	0.84353	0
2.59726	0	576	574.398	0.0667394	0
2.59983	0	571	573.41	-0.100849	0
2.6024	1	560	572.375	-0.522921	0
2.60497	1	592	571.294	0.850996	0
2.60754	2	608	570.235	1.53157	0
2.6101	2	596	569.217	1.09708	0
2.61267	0	580	568.239	0.488356	0
2.61524	1	546	567.306	-0.911827	0
2.61781	1	569	566.334	0.111763	0
2.62038	0	579	565.314	0.568754	0
2.62295	3	561	564.317	-0.14006	0
2.62552	3	527	563.302	-1.58136	0
2.62809	0	604	562.329	1.69558	0
2.63066	1	520	561.467	-1.81843	0
2.63323	3	571	560.559	0.436931	0
2.63579	4	616	559.559	2.27406	0
2.63836	0	587	558.614	1.17162	0
2.64093	1	588	557.791	1.2458	0
2.6435	1	579	556.925	0.917416	0
2.64607	2	530	555.944	-1.12694	0
2.64864	0	583	554.959	1.16134	0
2.65121	1	567	554.02	0.545128	0
2.65378	1	515	553.07	-1.67757	0
2.65635	0	560	552.086	0.334446	0
2.65892	1	596	551.125	1.83816	0
2.66148	2	492	550.152	-2.62171	0
2.66405	2	555	549.169	0.247504	0
2.66662	2	573	548.242	1.03429	0
2.66919	1	525	547.365	-0.976102	0
2.67176	4	512	546.502	-1.5248	0
2.67433	2	541	545.607	-0.198057	0
2.6769	0	546	544.753	0.053354	0
2.67947	1	532	543.957	-0.518414	0
2.68204	1	551	543.066	0.338011	0
2.68461	1	514	542.105	-1.23965	0
2.68717	2	560	541.165	0.79594	0
2.68974	0	573	540.238	1.36866	0
2.69231	2	559	539.345	0.831299	0
2.69488	3	561	538.439	0.952533	0
2.69745	1	534	537.518	-0.152236	0
2.70002	3	550	536.683	0.567834	0
2.70259	1	564	535.853	1.1852	0
2.70516	2	530	535.014	-0.217777	0
2.70773	2	528	534.176	-0.268769	0
2.7103	0	545	533.31	0.500737	0
2.71286	1	520	532.468	-0.546761	0
2.71543	0	548	531.587	0.70113	0
2.718	0	547	530.662	0.698542	0
2.72057	1	529	529.735	-0.0319532	0
2.72314	2	554	528.784	1.07133	0
2.72571	2	533	527.851	0.22303	0
2.72828	1	576	526.985	2.04228	0
2.73085	2	570	526.173	1.83572	0
2.73342	2	508	525.344	-0.769526	0
2.73599	1	507	524.504	-0.77736	0
2.73855	1	529	523.693	0.230731	0
2.74112	1	531	522.87	0.352825	0
2.74369	2	537	522.01	0.646853	0
2.74626	1	526	521.14	0.211889	0
2.74883	0	513	520.301	-0.322359	0
2.7514	0	508	519.481	-0.509372	0
2.75397	3	525	518.611	0.27884	0
2.75654	1	564	517.689	1.95003	0
2.75911	0	528	516.842	0.485609	0
2.76168	3	529	516.062	0.562503	0
2.76424	2	546	515.209	1.31773	0
2.76681	0	531	514.376	0.721419	0
2.76938	0	506	513.627	-0.339059	0
2.77195	1	518	512.824	0.227432	0
2.77452	1	504	511.935	-0.353431	0
2.77709	2	535	511.053	1.03533	0
2.77966	0	527	510.211	0.731327	0
2.78223	1	520	509.414	0.464217	0
2.7848	2	512	508.605	0.15005	0
2.78737	0	545	507.755	1.59538	0
2.78993	2	530	506.955	1.001	0
2.7925	0	544	506.151	1.62277	0
2.79507	1	510	505.339	0.206385	0
2.79764	2	537	504.531	1.40112	0
2.80021	1	492	503.695	-0.527242	0
2.80278	0	494	502.905	-0.400656	0
2.80535	0	486	502.143	-0.732281	0
2.80792	1	448	501.332	-2.51971	0
2.81049	2	483	500.473	-0.795057	0
2.81306	0	509	499.63	0.415314	0
2.81562	0	494	498.859	-0.218608	0
2.81819	0	532	498.089	1.47023	0
2.82076	5	522	497.256	1.083	0
2.82333	0	470	496.393	-1.21741	0
2.8259	1	491	495.669	-0.210724	0
2.82847	1	480	495.008	-0.684996	0
2.83104	2	487	494.235	-0.327831	0
2.83361	2	488	493.444	-0.246427	0
2.83618	0	490	492.69	-0.121518	0
2.83875	4	488	491.98	-0.180168	0
2.84131	1	468	491.221	-1.0734	0
2.84388	0	479	490.495	-0.525228	0
2.84645	1	492	489.826	0.09799	0
2.84902	3	477	489.06	-0.552201	0
2.85159	0	475	488.247	-0.607795	0
2.85416	3	523	487.52	1.55144	0
2.85673	2	463	486.799	-1.10603	0
2.8593	1	475	486.065	-0.507686	0
2.86187	2	504	485.39	0.828976	0
2.86444	2	451	484.681	-1.58598	0
2.867	2	489	483.95	0.228385	0
2.86957	0	470	483.246	-0.611004	0
2.87214	2	475	482.56	-0.346861	0
2.87471	1	468	481.82	-0.638815	0
2.87728	0	500	481.059	0.847053	0
2.87985	2	461	480.334	-0.900466	0
2.88242	0	494	479.566	0.649431	0
2.88499	1	469	478.808	-0.452899	0
2.88756	2	462	478.066	-0.747481	0
2.89013	1	480	477.297	0.123383	0
2.89269	0	461	476.574	-0.725371	0
2.89526	0	471	475.88	-0.224878	0
2.89783	0	460	475.137	-0.705777	0
2.9004	0	487	474.349	0.573254	0
2.90297	3	472	473.556	-0.0715996	0
2.90554	0	494	472.759	0.955657	0
2.90811	2	475	472.05	0.13536	0
2.91068	0	469	471.376	-0.109695	0
2.91325	2	476	470.676	0.244035	0
2.91582	0	516	469.965	2.02656	0
2.91838	2	478	469.257	0.399904	0
2.92095	1	439	468.549	-1.41031	0
2.92352	3	481	467.841	0.599983	0
2.92609	2	478	467.159	0.495877	0
2.92866	1	472	466.512	0.252614	0
2.93123	2	457	465.906	-0.416628	0
2.9338	1	502	465.256	1.63997	0
2.93637	2	475	464.584	0.477922	0
2.93894	2	433	463.912	-1.48553	0
2.94151	1	471	463.239	0.357609	0
2.94407	2	489	462.597	1.194	0
2.94664	1	468	461.938	0.280197	0
2.94921	1	442	461.271	-0.916634	0
2.95178	0	479	460.608	0.84037	0
2.95435	1	452	459.922	-0.372619	0
2.95692	0	419	459.202	-1.96398	0
2.95949	0	459	458.476	0.024469	0
2.96206	0	467	457.757	0.427716	0
2.96463	0	430	457.017	-1.30285	0
2.9672	1	452	456.271	-0.200882	0
2.96976	0	501	455.528	2.03154	0
2.97233	3	485	454.817	1.37054	0
2.9749	0	428	454.115	-1.2623	0
2.97747	2	440	453.47	-0.642134	0
2.98004	2	474	452.847	0.971585	0
2.98261	2	461	452.193	0.410187	0
2.98518	2	424	451.581	-1.33946	0
2.98775	2	431	450.989	-0.962857	0
2.99032	1	411	450.396	-1.94327	0
2.99289	1	418	449.804	-1.55558	0
2.99545	1	500	449.186	2.27246	0
2.99802	3	459	448.531	0.488645	0
3.00059	3	450	447.862	0.100802	0
3.00316	2	445	447.243	-0.106348	0
3.00573	0	463	446.703	0.757374	0
3.0083	1	439	446.163	-0.341878	0
3.01087	1	437	445.532	-0.408146	0
3.01344	0	444	444.842	-0.0399456	0
3.01601	0	449	444.174	0.227738	0
3.01858	1	437	443.498	-0.31082	0
3.02114	1	387	442.786	-2.83575	0
3.02371	1	456	442.093	0.651247	0
3.02628	4	427	441.442	-0.698898	0
3.02885	2	432	440.796	-0.42321	0
3.03142	2	448	440.231	0.367066	0
3.03399	1	431	439.726	-0.420336	0
3.03656	3	395	439.178	-2.22284	0
3.03913	2	417	438.576	-1.0566	0
3.0417	0	425	437.989	-0.630038	0
3.04427	2	420	437.446	-0.851268	0
3.04683	1	432	436.832	-0.232491	0
3.0494	1	447	436.187	0.511443	0
3.05197	1	419	435.573	-0.809659	0
3.05454	2	434	434.946	-0.0454233	0
3.05711	2	453	434.309	0.878186	0
3.05968	0	456	433.699	1.04434	0
3.06225	2	401	433.133	-1.60467	0
3.06482	0	428	432.525	-0.218733	0
3.06739	0	415	431.899	-0.829518	0
3.06996	4	451	431.278	0.928656	0
3.07252	1	453	430.597	1.05258	0
3.07509	0	442	430.005	0.570532	0
3.07766	0	443	429.493	0.641725	0
3.08023	1	434	428.887	0.245445	0
3.0828	1	461	428.21	1.52718	0
3.08537	2	475	427.551	2.1771	0
3.08794	0	424	426.932	-0.142382	0
3.09051	2	433	426.356	0.3193	0
3.09308	1	412	425.764	-0.678099	0
3.09565	2	434	425.161	0.424303	0
3.09821	0	453	424.585	1.33505	0
3.10078	2	414	424.024	-0.492652	0
3.10335	1	460	423.436	1.70482	0
3.10592	0	439	422.837	0.771439	0
3.10849	1	411	422.271	-0.555944	0
3.11106	2	390	421.663	-1.6033	0
3.11363	4	461	421.031	1.86155	0
3.1162	1	406	420.447	-0.717016	0
3.11877	0	442	419.97	1.04784	0
3.12134	0	415	419.506	-0.221175	0
3.1239	0	388	418.923	-1.56988	0
3.12647	1	403	418.273	-0.760788	0
3.12904	2	429	417.613	0.549753	0
3.13161	1	440	416.982	1.09735	0
3.13418	0	391	416.419	-1.28551	0
3.13675	1	401	415.885	-0.743302	0
3.13932	0	466	415.297	2.34878	0
3.14189	1	386	414.69	-1.46028	0
3.14446	0	425	414.086	0.529425	0
3.14703	1	385	413.485	-1.45174	0
3.14959	1	393	412.887	-1.00318	0
3.15216	1	432	412.29	0.948296	0
3.15473	1	425	411.722	0.644074	0
3.1573	0	374	411.166	-1.92182	0
3.15987	1	408	410.614	-0.129425	0
3.16244	1	395	410.036	-0.756536	0
3.16501	0	427	409.447	0.849467	0
3.16758	1	391	408.889	-0.904689	0
3.17015	1	412	408.317	0.181469	0
3.17272	1	448	407.733	1.90242	0
3.17528	3	427	407.178	0.959234	0
3.17785	1	414	406.63	0.362217	0
3.18042	1	412	406.136	0.288878	0
3.18299	1	380	405.667	-1.31669	0
3.18556	1	408	405.142	0.141482	0
3.18813	0	393	404.596	-0.584949	0
3.1907	0	388	404.054	-0.815015	0
3.19327	1	389	403.489	-0.73463	0
3.19584	1	402	402.887	-0.0442529	0
3.19841	2	413	402.303	0.526365	0
3.20097	0	410	401.757	0.407099	0
3.20354	0	386	401.253	-0.776371	0
3.20611	1	395	400.738	-0.288718	0
3.20868	0	407	400.157	0.339191	0
3.21125	0	387	399.585	-0.63972	0
3.21382	1	405	399.028	0.29674	0
3.21639	1	399	398.445	0.0277706	0
3.21896	1	406	397.879	0.403017	0
3.22153	0	386	397.353	-0.577876	0
3.2241	0	397	396.842	0.00792314	0
3.22666	2	379	396.307	-0.888984	0
3.22923	0	424	395.73	1.37292	0
3.2318	1	394	395.199	-0.060425	0
3.23437	0	382	394.693	-0.649452	0
3.23694	0	402	394.162	0.390915	0
3.23951	0	401	393.624	0.368345	0
3.24208	1	370	393.061	-1.19887	0
3.24465	1	373	392.487	-1.00901	0
3.24722	2	387	391.941	-0.251176	0
3.24979	2	410	391.432	0.917017	0
3.25235	1	408	390.958	0.84371	0
3.25492	2	387	390.522	-0.179054	0
3.25749	1	390	390.068	-0.00342442	0
3.26006	2	396	389.6	0.32159	0
3.26263	1	357	389.131	-1.70057	0
3.2652	1	377	388.662	-0.600615	0
3.26777	0	396	388.194	0.392248	0
3.27034	1	376	387.703	-0.603521	0
3.27291	2	378	387.174	-0.471871	0
3.27548	1	403	386.633	0.815315	0
3.27804	0	394	386.148	0.395574	0
3.28061	1	386	385.691	0.0157396	0
3.28318	0	330	385.18	-3.03756	0
3.28575	2	383	384.65	-0.0843139	0
3.28832	4	372	384.119	-0.628332	0
3.29089	0	382	383.607	-0.0822429	0
3.29346	4	388	383.22	0.242648	0
3.29603	1	391	382.818	0.4138	0
3.2986	2	359	382.39	-1.23446	0
3.30117	1	386	381.989	0.204132	0
3.30373	1	370	381.545	-0.600171	0
3.3063	2	370	381.08	-0.576027	0
3.30887	0	340	380.587	-2.20113	0
3.31144	2	341	380.115	-2.11819	0
3.31401	1	385	379.627	0.273811	0
3.31658	2	377	379.13	-0.109684	0
3.31915	2	411	378.66	1.59521	0
3.32172	1	391	378.2	0.647317	0
3.32429	1	375	377.77	-0.143053	0
3.32686	0	369	377.326	-0.433435	0
3.32942	2	385	376.847	0.415499	0
3.33199	0	389	376.33	0.642398	0
3.33456	1	362	375.833	-0.727029	0
3.33713	0	392	375.351	0.840909	0
3.3397	1	362	374.845	-0.675134	0
3.34227	1	394	374.332	0.990878	0
3.34484	2	348	373.819	-1.38402	0
3.34741	3	382	373.332	0.443476	0
3.34998	0	366	372.88	-0.359635	0
3.35255	1	339	372.498	-1.81936	0
3.35511	0	380	372.085	0.406019	0
3.35768	1	374	371.597	0.124247	0
3.36025	0	357	371.089	-0.745672	0
3.36282	2	379	370.584	0.432288	0
3.36539	1	373	370.08	0.151199	0
3.36796	0	345	369.604	-1.32461	0
3.37053	1	384	369.171	0.756726	0
3.3731	0	361	368.696	-0.405065	0
3.37567	0	374	368.202	0.299798	0
3.37824	1	367	367.713	-0.0371935	0
3.3808	2	365	367.196	-0.114949	0
3.38337	2	383	366.694	0.833195	0
3.38594	0	368	366.256	0.0908942	0
3.38851	0	366	365.872	0.00668221	0
3.39108	0	403	365.448	1.8706	0
3.39365	1	418	364.949	2.59482	0
3.39622	0	324	364.428	-2.246	0
3.39879	2	372	363.938	0.417999	0
3.40136	0	374	363.459	0.545079	0
3.40393	0	358	363.009	-0.264755	0
3.40649	1	357	362.576	-0.295116	0
3.40906	0	344	362.087	-0.975198	0
3.41163	1	364	361.606	0.125458	0
3.4142	1	389	361.138	1.41267	0
3.41677	0	391	360.669	1.5339	0
3.41934	0	341	360.231	-1.04144	0
3.42191	0	352	359.781	-0.414713	0
3.42448	0	334	359.294	-1.38403	0
3.42705	2	354	358.799	-0.255066	0
3.42962	0	347	358.302	-0.606712	0
3.43218	0	389	357.862	1.57877	0
3.43475	1	337	357.448	-1.1139	0
3.43732	1	378	356.979	1.08121	0
3.43989	2	387	356.514	1.54971	0
3.44246	1	360	356.084	0.206399	0
3.44503	1	344	355.692	-0.630403	0
3.4476	1	350	355.312	-0.283939	0
3.45017	0	398	354.903	2.16024	0
3.45274	2	355	354.486	0.027292	0
3.45531	1	339	354.038	-0.81677	0
3.45787	1	371	353.606	0.903027	0
3.46044	1	382	353.215	1.47277	0
3.46301	1	349	352.807	-0.203781	0
3.46558	0	353	352.389	0.0325458	0
3.46815	1	373	351.973	1.08874	0
3.47072	2	326	351.531	-1.41403	0
3.47329	4	353	351.075	0.102481	0
3.47586	1	366	350.666	0.801539	0
3.47843	1	337	350.361	-0.727843	0
3.481	1	352	350.065	0.103124	0
3.48356	2	340	349.674	-0.524642	0
3.48613	1	353	349.247	0.199756	0
3.4887	0	333	348.848	-0.868468	0
3.49127	0	343	348.466	-0.295136	0
3.49384	1	346	348.033	-0.109319	0
3.49641	1	348	347.553	0.0239825	0
3.49898	1	368	347.09	1.09003	0
3.50155	1	353	346.667	0.337051	0
3.50412	0	338	346.258	-0.449184	0
3.50669	1	369	345.853	1.205	0
3.50925	0	345	345.421	-0.022667	0
3.51182	0	322	344.981	-1.28069	0
3.51439	1	345	344.546	0.0244628	0
3.51696	2	333	344.083	-0.607345	0
3.51953	2	363	343.634	1.01643	0
3.5221	0	316	343.25	-1.53292	0
3.52467	0	316	342.918	-1.51427	0
3.52724	1	321	342.546	-1.20261	0
3.52981	1	342	342.096	-0.00521134	0
3.53238	1	336	341.651	-0.308309	0
3.53494	1	340	341.246	-0.0675789	0
3.53751	0	353	340.853	0.646516	0
3.54008	0	358	340.463	0.926838	0
3.54265	1	319	340.05	-1.17855	0
3.54522	1	340	339.597	0.021845	0
3.54779	1	328	339.161	-0.616284	0
3.55036	1	323	338.765	-0.877192	0
3.55293	3	317	338.38	-1.20082	0
3.5555	0	360	337.99	1.16005	0
3.55807	1	333	337.656	-0.255141	0
3.56063	0	334	337.319	-0.181596	0
3.5632	2	357	336.916	1.06293	0
3.56577	2	350	336.49	0.722131	0
3.56834	1	305	336.088	-1.78008	0
3.57091	4	334	335.753	-0.0959144	0
3.57348	1	309	335.405	-1.50215	0
3.57605	0	352	335.1	0.900748	0
3.57862	1	349	334.823	0.758884	0
3.58119	4	314	334.434	-1.15318	0
3.58376	0	372	333.994	1.97052	0
3.58632	1	309	333.666	-1.40322	0
3.58889	1	326	333.361	-0.407666	0
3.59146	1	329	332.961	-0.218369	0
3.59403	1	272	332.557	-3.67181	0
3.5966	1	316	332.166	-0.909396	0
3.59917	1	327	331.777	-0.264157	0
3.60174	1	327	331.39	-0.242741	0
3.60431	0	319	331.004	-0.672093	0
3.60688	1	349	330.623	0.983724	0
3.60945	1	303	330.215	-1.56348	0
3.61201	2	363	329.797	1.74268	0
3.61458	0	351	329.406	1.1526	0
3.61715	3	316	329.056	-0.734481	0
3.61972	1	331	328.687	0.127132	0
3.62229	2	328	328.332	-0.0183452	0
3.62486	0	322	328.016	-0.33526	0
3.62743	2	329	327.685	0.0724917	0
3.63	0	315	327.315	-0.693886	0
3.63257	0	334	326.936	0.386518	0
3.63514	1	292	326.563	-2.02264	0
3.6377	0	290	326.135	-2.12195	0
3.64027	3	373	325.717	2.44821	0
3.64284	0	351	325.307	1.3714	0
3.64541	1	301	324.954	-1.38069	0
3.64798	0	319	324.627	-0.315042	0
3.65055	2	323	324.246	-0.069326	0
3.65312	3	286	323.841	-2.2376	0
3.65569	0	310	323.458	-0.76435	0
3.65826	0	302	323.172	-1.21832	0
3.66083	2	326	322.869	0.17339	0
3.66339	1	330	322.458	0.415149	0
3.66596	2	300	322.069	-1.27413	0
3.66853	0	339	321.728	0.938088	0
3.6711	0	297	321.402	-1.41594	0
3.67367	0	321	321.053	-0.00297571	0
3.67624	0	333	320.641	0.677248	0
3.67881	0	321	320.211	0.0440156	0
3.68138	2	290	319.785	-1.74905	0
3.68395	1	298	319.358	-1.23724	0
3.68652	1	320	318.986	0.0566882	0
3.68908	0	298	318.665	-1.19711	0
3.69165	0	316	318.331	-0.131106	0
3.69422	1	329	317.96	0.608644	0
3.69679	3	321	317.55	0.192554	0
3.69936	1	326	317.151	0.490104	0
3.70193	0	301	316.845	-0.913307	0
3.7045	0	315	316.578	-0.0888829	0
3.70707	4	297	316.229	-1.11576	0
3.70964	2	348	315.81	1.72556	0
3.71221	1	335	315.486	1.06617	0
3.71477	0	293	315.264	-1.30069	0
3.71734	0	326	314.985	0.61006	0
3.71991	0	335	314.621	1.11345	0
3.72248	0	303	314.209	-0.643946	0
3.72505	1	328	313.791	0.784567	0
3.72762	0	335	313.375	1.18151	0
3.73019	1	320	312.99	0.391866	0
3.73276	1	342	312.618	1.58878	0
3.73533	2	301	312.246	-0.648216	0
3.7379	0	304	311.899	-0.453061	0
3.74046	0	339	311.593	1.48852	0
3.74303	0	305	311.275	-0.359305	0
3.7456	1	277	310.892	-2.03637	0
3.74817	1	306	310.487	-0.256501	0
3.75074	1	305	310.109	-0.292548	0
3.75331	1	324	309.771	0.790507	0
3.75588	2	319	309.444	0.535057	0
3.75845	3	321	309.113	0.663476	0
3.76102	1	308	308.803	-0.0457626	0
3.76359	0	336	308.559	1.49703	0
3.76615	2	276	308.313	-1.94501	0
3.76872	1	329	307.97	1.15944	0
3.77129	0	302	307.62	-0.323379	0
3.77386	3	304	307.312	-0.189985	0
3.77643	1	316	306.957	0.508693	0
3.779	2	311	306.634	0.24757	0
3.78157	0	297	306.361	-0.54316	0
3.78414	2	273	306.073	-2.00166	0
3.78671	1	309	305.746	0.185119	0
3.78928	1	290	305.407	-0.904708	0
3.79184	2	310	305.097	0.278464	0
3.79441	1	316	304.769	0.631777	0
3.79698	3	323	304.458	1.03168	0
3.79955	1	293	304.155	-0.65167	0
3.80212	1	283	303.878	-1.24109	0
3.80469	1	320	303.616	0.915907	0
3.80726	0	298	303.298	-0.306921	0
3.80983	0	334	302.963	1.69828	0
3.8124	1	302	302.604	-0.0347811	0
3.81497	3	317	302.209	0.830755	0
3.81753	0	301	301.826	-0.0476057	0
3.8201	0	335	301.541	1.82808	0
3.82267	1	296	301.267	-0.306149	0
3.82524	2	297	300.899	-0.22627	0
3.82781	1	318	300.523	0.980039	0
3.83038	2	329	300.214	1.58703	0
3.83295	0	288	299.926	-0.702746	0
3.83552	0	287	299.641	-0.746162	0
3.83809	0	296	299.332	-0.193695	0
3.84066	2	300	298.96	0.0600291	0
3.84322	2	304	298.564	0.311769	0
3.84579	0	290	298.221	-0.482733	0
3.84836	3	279	297.959	-1.13502	0
3.85093	0	277	297.66	-1.24133	0
3.8535	1	307	297.367	0.549775	0
3.85607	1	282	297.088	-0.898467	0
3.85864	1	283	296.752	-0.817489	0
3.86121	0	305	296.423	0.491089	0
3.86378	2	306	296.109	0.565437	0
3.86635	0	278	295.766	-1.06553	0
3.86891	0	273	295.442	-1.35824	0
3.87148	2	278	295.134	-1.02762	0
3.87405	0	272	294.768	-1.38052	0
3.87662	2	289	294.438	-0.319874	0
3.87919	2	274	294.129	-1.21603	0
3.88176	1	248	293.816	-2.90932	0
3.88433	0	291	293.559	-0.150038	0
3.8869	0	290	293.301	-0.193816	0
3.88947	1	318	292.979	1.40313	0
3.89204	2	301	292.607	0.483782	0
3.8946	2	283	292.249	-0.549774	0
3.89717	0	257	291.955	-2.18044	0
3.89974	0	270	291.715	-1.32155	0
3.90231	3	294	291.435	0.149594	0
3.90488	1	279	291.071	-0.722687	0
3.90745	0	287	290.767	-0.222359	0
3.91002	0	296	290.529	0.317994	0
3.91259	1	299	290.223	0.5076	0
3.91516	2	303	289.856	0.75512	0
3.91773	0	275	289.503	-0.874536	0
3.92029	0	291	289.219	0.104381	0
3.92286	3	288	288.935	-0.0551204	0
3.92543	0	291	288.58	0.14188	0
3.928	3	275	288.286	-0.801147	0
3.93057	1	265	288.022	-1.41422	0
3.93314	1	315	287.756	1.53503	0
3.93571	0	280	287.52	-0.449387	0
3.93828	1	308	287.241	1.18284	0
3.94085	2	287	286.914	0.00507994	0
3.94342	0	290	286.573	0.201257	0
3.94598	2	278	286.29	-0.497216	0
3.94855	0	300	286.002	0.808165	0
3.95112	3	269	285.705	-1.01849	0
3.95369	0	301	285.404	0.898948	0
3.95626	2	258	285.131	-1.68913	0
3.95883	0	303	284.871	1.04149	0
3.9614	0	307	284.584	1.27935	0
3.96397	1	294	284.291	0.566236	0
3.96654	1	281	283.943	-0.175562	0
3.96911	0	270	283.601	-0.827748	0
3.97167	3	274	283.302	-0.561945	0
3.97424	1	303	282.982	1.15	0
3.97681	1	296	282.705	0.772748	0
3.97938	0	295	282.48	0.728937	0
3.98195	0	278	282.213	-0.252693	0
3.98452	1	288	281.9	0.359443	0
3.98709	0	285	281.548	0.204466	0
3.98966	1	297	281.216	0.915873	0
3.99223	1	306	280.897	1.43504	0
3.9948	0	305	280.578	1.3984	0
3.99736	1	293	280.29	0.742529	0
3.99993	2	281	279.986	0.0605034	0
4.0025	0	265	279.667	-0.900999	0
4.00507	1	273	279.406	-0.387711	0
4.00764	1	290	279.141	0.637684	0
4.01021	0	301	278.835	1.27754	0
4.01278	1	271	278.549	-0.458598	0
4.01535	1	280	278.247	0.104739	0
4.01792	1	313	277.934	1.98206	0
4.02049	2	288	277.648	0.610008	0
4.02305	3	260	277.37	-1.07724	0
4.02562	0	279	277.114	0.112927	0
4.02819	6	277	276.925	0.00451071	0
4.03076	2	295	276.691	1.06601	0
4.03333	0	273	276.51	-0.212428	0
4.0359	3	255	276.423	-1.34158	0
4.03847	0	271	276.188	-0.315127	0
4.04104	2	284	275.914	0.47979	0
4.04361	1	315	275.653	2.21696	0
4.04618	1	266	275.364	-0.574163	0
4.04874	1	280	275.096	0.29307	0
4.05131	0	283	274.813	0.486667	0
4.05388	3	290	274.524	0.908802	0
4.05645	3	265	274.203	-0.565351	0
4.05902	0	295	273.922	1.22722	0
4.06159	2	250	273.75	-1.50209	0
4.06416	0	266	273.529	-0.461641	0
4.06673	1	278	273.249	0.284941	0
4.0693	1	288	272.96	0.886214	0
4.07187	1	294	272.645	1.24546	0
4.07443	1	270	272.348	-0.142907	0
4.077	0	260	272.064	-0.748208	0
4.07957	0	279	271.785	0.431923	0
4.08214	2	266	271.483	-0.33619	0
4.08471	1	275	271.14	0.232749	0
4.08728	0	277	270.842	0.370005	0
4.08985	2	285	270.598	0.853107	0
4.09242	0	262	270.308	-0.513288	0
4.09499	1	273	270.026	0.180002	0
4.09756	2	282	269.756	0.729112	0
4.10012	1	276	269.456	0.393932	0
4.10269	0	296	269.199	1.55775	0
4.10526	0	305	268.969	2.0631	0
4.10783	0	287	268.688	1.08093	0
4.1104	0	268	268.359	-0.0219542	0
4.11297	1	261	268.023	-0.434723	0
4.11554	0	253	267.688	-0.923436	0
4.11811	2	274	267.384	0.399709	0
4.12068	0	286	267.089	1.11824	0
4.12325	0	276	266.823	0.552374	0
4.12581	2	250	266.572	-1.04814	0
4.12838	0	264	266.263	-0.139261	0
4.13095	1	263	265.987	-0.184203	0
4.13352	0	252	265.735	-0.865238	0
4.13609	1	253	265.457	-0.783167	0
4.13866	3	275	265.168	0.592899	0
4.14123	1	279	264.872	0.845828	0
4.1438	1	244	264.658	-1.32248	0
4.14637	0	251	264.478	-0.850733	0
4.14894	2	249	264.245	-0.966091	0
4.1515	2	295	263.958	1.80731	0
4.15407	0	268	263.684	0.26362	0
4.15664	0	231	263.481	-2.13707	0
4.15921	1	273	263.248	0.590221	0
4.16178	0	246	262.938	-1.07992	0
4.16435	1	268	262.636	0.327672	0
4.16692	1	256	262.346	-0.396641	0
4.16949	1	274	262.057	0.721508	0
4.17206	3	273	261.796	0.678123	0
4.17463	1	267	261.54	0.334157	0
4.17719	0	267	261.338	0.346489	0
4.17976	1	282	261.163	1.24084	0
4.18233	0	252	260.904	-0.560908	0
4.1849	0	250	260.614	-0.671303	0
4.18747	0	267	260.328	0.408301	0
4.19004	2	244	260.018	-1.02545	0
4.19261	0	257	259.695	-0.168125	0
4.19518	1	276	259.43	0.99741	0
4.19775	0	271	259.189	0.717486	0
4.20032	0	255	258.922	-0.245582	0
4.20288	2	264	258.647	0.329482	0
4.20545	1	278	258.34	1.1791	0
4.20802	0	257	258.077	-0.0672116	0
4.21059	0	258	257.868	0.00822105	0
4.21316	1	249	257.617	-0.546075	0
4.21573	0	238	257.315	-1.25203	0
4.2183	1	223	257.032	-2.27896	0
4.22087	0	254	256.761	-0.173226	0
4.22344	3	228	256.491	-1.88686	0
4.22601	0	274	256.216	1.07435	0
4.22857	0	269	255.997	0.792795	0
4.23114	3	242	255.804	-0.887379	0
4.23371	1	266	255.522	0.642476	0
4.23628	1	272	255.286	1.01344	0
4.23885	1	269	255.112	0.84675	0
4.24142	0	256	254.894	0.0691309	0
4.24399	1	253	254.656	-0.104091	0
4.24656	1	283	254.39	1.7007	0
4.24913	1	272	254.113	1.08458	0
4.2517	1	273	253.864	1.15818	0
4.25426	1	265	253.626	0.698682	0
4.25683	1	248	253.389	-0.342206	0
4.2594	2	247	253.152	-0.391415	0
4.26197	0	254	252.911	0.0683025	0
4.26454	0	254	252.701	0.0814919	0
4.26711	1	252	252.479	-0.0301475	0
4.26968	1	253	252.189	0.0509778	0
4.27225	0	241	251.905	-0.702461	0
4.27482	1	251	251.663	-0.0418565	0
4.27739	1	274	251.406	1.36497	0
4.27995	0	252	251.137	0.0543701	0
4.28252	1	261	250.898	0.625269	0
4.28509	0	259	250.644	0.519206	0
4.28766	1	276	250.381	1.5421	0
4.29023	0	246	250.118	-0.262545	0
4.2928	0	264	249.857	0.870443	0
4.29537	0	258	249.6	0.522976	0
4.29794	2	258	249.317	0.54059	0
4.30051	2	251	249.02	0.124991	0
4.30308	0	274	248.774	1.52397	0
4.30564	0	264	248.608	0.947303	0
4.30821	0	232	248.412	-1.07753	0
4.31078	0	259	248.141	0.674775	0
4.31335	3	264	247.848	0.994097	0
4.31592	0	238	247.55	-0.619015	0
4.31849	1	261	247.336	0.845807	0
4.32106	0	263	247.157	0.976927	0
4.32363	0	258	246.924	0.689583	0
4.3262	1	240	246.671	-0.430603	0
4.32877	0	238	246.389	-0.543807	0
4.33133	0	261	246.127	0.920616	0
4.3339	0	269	245.879	1.40971	0
4.33647	1	244	245.606	-0.102801	0
4.33904	0	248	245.321	0.170107	0
4.34161	0	257	245.066	0.744434	0
4.34418	0	254	244.825	0.57571	0
4.34675	1	218	244.558	-1.7987	0
4.34932	1	255	244.278	0.671415	0
4.35189	2	233	244.025	-0.722267	0
4.35446	1	251	243.807	0.454035	0
4.35702	0	229	243.625	-0.966479	0
4.35959	1	256	243.457	0.783924	0
4.36216	2	256	243.232	0.797995	0
4.36473	1	254	242.98	0.691459	0
4.3673	0	220	242.782	-1.53596	0
4.36987	1	255	242.609	0.775945	0
4.37244	1	243	242.381	0.0397189	0
4.37501	1	249	242.129	0.43544	0
4.37758	2	253	241.904	0.697588	0
4.38015	0	248	241.688	0.400811	0
4.38271	1	239	241.501	-0.161807	0
4.38528	0	227	241.299	-0.94909	0
4.38785	0	243	241.06	0.124438	0
4.39042	1	240	240.813	-0.0524969	0
4.39299	1	245	240.538	0.285036	0
4.39556	0	251	240.28	0.67662	0
4.39813	2	237	240.064	-0.199007	0
4.4007	1	261	239.828	1.3105	0
4.40327	1	238	239.607	-0.104199	0
4.40584	0	240	239.426	0.0370548	0
4.4084	2	248	239.229	0.556933	0
4.41097	0	217	238.992	-1.49289	0
4.41354	1	269	238.771	1.84309	0
4.41611	0	253	238.563	0.907634	0
4.41868	1	244	238.329	0.363035	0
4.42125	0	243	238.085	0.31529	0
4.42382	1	267	237.843	1.7844	0
4.42639	1	239	237.601	0.090486	0
4.42896	1	226	237.359	-0.755562	0
4.43153	0	237	237.144	-0.00934867	0
