# Supplementary material for: Direct energy transfer from photosystem II to photosystem I confers winter sustainability in Scots Pine
Source: Nat Commun. 2020 Dec 15;11:6388. doi: 10.1038/s41467-020-20137-9 (PMC7738668; doi:10.1038/s41467-020-20137-9)
Supplement: Supplementary file 3 — Source Data [file 41467_2020_20137_MOESM3_ESM.zip › Source data file_Bag et al., 2020/Source data file/time resolved fluoresence data/Time resolved decay/Pine_winter_quench/Pine_winter_quench_spillover_1.txt]

Time	IRF	Exp. data	Th. data	Residuals	Aurocorr
0	43205	15718	15703.4	0.116794	0.0697061
0.002569	45817	17234	17691	-3.48148	0.0697465
0.005138	47396	19669	19777.4	-0.772887	0.0314579
0.007707	48463	21844	21950.7	-0.722062	0.0481503
0.010276	49341	24291	24200.2	0.582319	-0.0118853
0.012845	49938	26463	26483.2	-0.123917	-0.0140367
0.015414	50031	28804	28760.3	0.25739	0.00742279
0.017983	50114	30753	31014.8	-1.49311	0.0424962
0.020552	49597	33373	33227.7	0.795351	0.0452959
0.023121	48424	35474	35381.5	0.491223	0.0532875
0.02569	46762	37803	37463.7	1.7449	-0.0059526
0.028259	45030	39873	39446.7	2.13478	-0.0181661
0.030828	43460	41713	41293	2.05624	0.0442049
0.033397	40801	42996	42979.4	0.0800636	0.00896205
0.035966	38416	44790	44510.6	1.32009	-0.0300112
0.038535	35403	45776	45880.2	-0.487055	-0.000342073
0.041104	32977	47330	47065.1	1.21751	-0.029149
0.043673	30109	48115	48053.2	0.28169	0.00587389
0.046242	27336	49094	48847	1.11462	0.0422262
0.048811	24445	49324	49459.5	-0.610007	-0.000117854
0.05138	21632	49914	49894.2	0.0884182	-0.0272572
0.053949	18529	50037	50152.8	-0.517703	0.0227361
0.056518	16287	50036	50241.6	-0.919077	0.0295892
0.059087	13909	49934	50160.2	-1.01224	-0.0284132
0.061656	11846	49958	49921.4	0.163826	0.0327323
0.064225	10050	49315	49555.2	-1.08173	0.0458909
0.066794	8268	49165	49080.3	0.382113	0.0385297
0.069363	6906	48290	48513.8	-1.01854	-0.01382
0.071932	5676	47582	47871.9	-1.32912	0.00916902
0.074501	4758	46833	47167.7	-1.54667	0.041477
0.07707	3813	45977	46419	-2.06119	-0.00808206
0.079639	3158	45502	45642.9	-0.660747	0.00491926
0.082208	2583	44502	44850.9	-1.6539	-0.00919766
0.084777	2145	43926	44050.1	-0.592017	0.00498694
0.087346	1845	43261	43249.8	0.0539382	0.010535
0.089915	1465	42390	42457.6	-0.328094	-0.0197191
0.092484	1247	41706	41680	0.127294	0.0292208
0.095053	1101	40798	40919.8	-0.603251	0.0256962
0.097622	1007	39781	40176.2	-1.98164	0.0207673
0.100191	830	39298	39452.5	-0.779487	0.0207935
0.10276	773	38781	38752.9	0.142858	0.0038873
0.105329	645	37823	38076.1	-1.30124	0.0133787
0.107898	657	37867	37419.8	2.29793	-0.00353168
0.110467	564	37124	36783.5	1.7673	0.0184479
0.113036	555	36072	36167.3	-0.502024	-0.00325103
0.115605	560	35660	35571.6	0.468013	-0.0153789
0.118174	505	35441	34994.5	2.3716	0.0362604
0.120743	489	34756	34436.4	1.7141	-0.027172
0.123312	415	34005	33896.7	0.587173	0.0355142
0.125881	467	33446	33372.9	0.399676	-0.0047289
0.12845	451	32894	32862.9	0.17157	0.0166856
0.131019	413	32696	32366.7	1.82118	-0.0140267
0.133588	431	32307	31886.1	2.34148	-0.0264202
0.136157	442	31718	31419.3	1.67715	-0.0234568
0.138726	444	31067	30964.4	0.581854	0.0158763
0.141295	471	30966	30522.5	2.52023	0.0183716
0.143864	477	30289	30093.3	1.12441	-0.00572211
0.146433	423	29617	29676.3	-0.344398	0.00780929
0.149002	470	29267	29271.4	-0.0255278	0.0291167
0.151571	464	29351	28876.2	2.77119	-0.0217909
0.15414	476	28684	28489.8	1.1468	0.0150794
0.156709	475	28236	28113.4	0.729546	0.0116832
0.159278	496	27503	27746.8	-1.4702	-0.0142989
0.161847	520	27258	27389.1	-0.79392	-0.000502247
0.164416	543	27191	27040	0.915652	0.0168738
0.166985	531	26922	26700	1.35315	-0.0162184
0.169554	572	26538	26369.2	1.03614	0.0378615
0.172123	581	25966	26046.6	-0.499918	0.0466201
0.174692	593	25984	25731.4	1.56686	-0.0196575
0.177261	589	25356	25424.4	-0.429518	-0.00126962
0.17983	628	25079	25125	-0.290224	0.0345375
0.182399	667	24807	24832	-0.158753	-0.0154373
0.184968	691	24689	24545.5	0.913023	0.0399143
0.187537	706	24240	24266.8	-0.17214	0.0550238
0.190106	725	24244	23996	1.59251	0.0320359
0.192675	716	23783	23732.2	0.329195	-0.0129955
0.195244	766	23714	23474.7	1.55403	-0.0257764
0.197813	766	23237	23222.5	0.095006	-0.0310427
0.200382	821	23083	22975.8	0.70554	-0.0240209
0.202951	821	22509	22735.1	-1.50716	0.0189198
0.20552	926	22430	22500.6	-0.471137	0.0244818
0.208089	926	22324	22271.9	0.348828	0.020617
0.210658	954	21939	22050	-0.749362	0.0295234
0.213227	958	21970	21835.8	0.905626	-0.0191999
0.215796	951	21989	21627.3	2.43913	0.0151688
0.218365	980	21664	21423.3	1.6354	-0.000374912
0.220934	990	21122	21222.8	-0.693822	-0.0190316
0.223503	1030	20944	21025.8	-0.565179	-0.016338
0.226072	1017	20539	20832.9	-2.0506	-0.019099
0.228641	1091	20404	20644.6	-1.68463	0.0104232
0.23121	1112	20650	20460.5	1.31844	-0.0104774
0.233779	1066	20033	20280.8	-1.75045	0.0072051
0.236348	1128	20207	20106.8	0.704699	-0.00763252
0.238917	1045	20037	19936.5	0.710027	-0.0375541
0.241486	1039	20124	19768.6	2.50513	0.0178788
0.244055	1073	19422	19603.2	-1.30052	0.0218309
0.246624	1104	19284	19437.9	-1.10858	0.0550165
0.249193	1059	19152	19274	-0.881872	-0.0104238
0.251762	1053	19136	19114.6	0.154561	0.0215244
0.254331	1092	18750	18958.7	-1.52378	-0.0250434
0.2569	1076	18984	18803.7	1.30894	-0.0230109
0.259469	1015	18796	18650.8	1.05907	-0.0188761
0.262038	998	18554	18501.6	0.384508	0.00838747
0.264607	1006	18345	18353.7	-0.064516	-0.0222401
0.267176	1001	17992	18205.2	-1.5893	0.000651193
0.269745	941	17994	18057.5	-0.473089	-0.0349703
0.272314	951	17696	17912.3	-1.62587	0.010409
0.274883	933	17695	17768.3	-0.55126	-0.000205292
0.277452	921	17729	17624.6	0.783933	0.0280501
0.280021	897	17579	17482.4	0.7287	-0.00789997
0.28259	899	17375	17341.9	0.251063	5.95818e-05
0.285159	868	17118	17202.6	-0.646684	-0.000228545
0.287728	828	16940	17064.7	-0.958062	0.0102356
0.290297	835	17021	16928.4	0.710143	-0.0245748
0.292866	844	16829	16792.4	0.282053	-0.00871136
0.295435	825	16605	16656.8	-0.402264	-0.030366
0.298004	831	16619	16523.4	0.741421	0.0152046
0.300573	785	16441	16392.4	0.378828	0.00683117
0.303142	794	16435	16263.3	1.33897	0.000409732
0.305711	749	16066	16135.5	-0.547977	0.0292586
0.30828	812	15879	16008.3	-1.02629	0.0130335
0.310849	733	15957	15881.9	0.5949	0.00781703
0.313418	711	16013	15757.3	2.02027	0.00102095
0.315987	731	15639	15635.2	0.0304473	0.00774147
0.318556	746	15451	15512.6	-0.495752	-0.0079013
0.321125	791	15172	15390.2	-1.77145	-0.0159034
0.323694	720	15064	15270.4	-1.68135	-0.0319652
0.326263	779	15103	15154.5	-0.419091	0.00142695
0.328832	750	14756	15041	-2.34611	0.00760756
0.331401	800	14989	14928.4	0.494744	-0.0144778
0.33397	757	14844	14817.9	0.214139	0.0278577
0.336539	812	14824	14710	0.936492	-0.00570253
0.339108	794	14587	14604.1	-0.141346	-0.00426855
0.341677	811	14342	14499.9	-1.31869	-0.0279506
0.344246	826	14619	14398.2	1.8262	0.0356267
0.346815	780	13991	14298.4	-2.59848	0.00365711
0.349384	835	14053	14200.6	-1.24497	0.00608217
0.351953	801	13910	14103.9	-1.64408	-0.0457606
0.354522	767	14083	14008.1	0.631353	-0.0136608
0.357091	801	13766	13914.3	-1.26371	0.00206952
0.35966	830	13545	13820.6	-2.36769	-0.036919
0.362229	781	13689	13726.7	-0.322408	0.0257474
0.364798	808	13651	13635.5	0.132278	0.0329762
0.367367	802	13295	13546.3	-2.17939	0.00792559
0.369936	884	13354	13457.3	-0.893986	0.0196427
0.372505	916	13301	13369.3	-0.592009	0.0373564
0.375074	907	13270	13284	-0.121736	0.0211083
0.377643	903	13153	13203.5	-0.440297	0.0412004
0.380212	873	13046	13126.3	-0.70329	0.0170468
0.382781	839	13038	13050.1	-0.106034	-0.0374779
0.38535	875	13127	12973.8	1.33729	0.0328999
0.387919	881	12941	12896.2	0.393789	-0.00483557
0.390488	960	12771	12818.3	-0.418195	0.0161444
0.393057	904	12758	12741.9	0.142562	-0.0195543
0.395626	936	12736	12668.9	0.594363	0.0379047
0.398195	921	12474	12598.8	-1.11698	-0.0327976
0.400764	955	12521	12529.1	-0.0722621	0.0208831
0.403333	974	12470	12459.9	0.0901362	0.0294469
0.405902	935	12382	12392	-0.0896485	-0.00453603
0.408471	990	12463	12326.2	1.22556	0.0261534
0.41104	989	12185	12261.4	-0.692096	0.0193034
0.413609	986	12297	12197	0.901551	0.0345911
0.416178	993	12130	12134.6	-0.0421974	0.0247466
0.418747	991	12081	12073.6	0.0670715	0.00800423
0.421316	977	11951	12013.1	-0.568166	0.00808792
0.423885	962	11894	11953.3	-0.5438	0.0258848
0.426454	1020	11914	11893.8	0.18486	0.0134668
0.429023	940	11764	11833.8	-0.64392	0.00213145
0.431592	946	11760	11774.9	-0.137717	0.00100116
0.434161	955	11673	11717.1	-0.407973	0.0365388
0.43673	974	11561	11657.8	-0.90016	0.0307869
0.439299	953	11613	11598.1	0.138369	0.0436874
0.441868	908	11610	11539.9	0.650134	-0.0248142
0.444437	860	11360	11483.1	-1.15531	-0.023457
0.447006	870	11440	11425.8	0.132874	-0.0285766
0.449575	894	11555	11366.1	1.75755	0.00881008
0.452144	782	11193	11304.6	-1.05517	-0.0319645
0.454713	803	11069	11244.4	-1.66755	-0.00997437
0.457282	761	11220	11184.1	0.338731	-0.0228951
0.459851	691	10978	11121.4	-1.36817	-0.00191219
0.46242	664	11089	11057.9	0.29522	-0.00095904
0.464989	663	10962	10993.1	-0.296897	-0.0533048
0.467558	595	10946	10925.5	0.195652	0.0249347
0.470127	568	10841	10857.2	-0.155676	-0.018842
0.472696	532	10674	10788.6	-1.10896	-0.00326055
0.475265	484	10480	10718.3	-2.32787	-0.006004
0.477834	422	10587	10646.8	-0.580813	-0.0109559
0.480403	441	10567	10574.2	-0.0696256	-0.00570729
0.482972	387	10508	10499.4	0.0835392	0.0132836
0.485541	339	10376	10423.7	-0.467839	-0.00465875
0.48811	324	10397	10348.4	0.476972	-0.0146112
0.490679	319	10299	10272.1	0.264637	-0.00287658
0.493248	279	10092	10194.6	-1.02087	-0.0294793
0.495817	272	10177	10117.3	0.591884	0.0148513
0.498386	248	9983	10040.5	-0.575959	0.0220229
0.500955	218	9870	9963.78	-0.943909	-0.0249194
0.503524	192	9799	9887.31	-0.892107	0.0203823
0.506093	201	9931	9810.9	1.20513	-0.00883935
0.508662	169	9698	9733.99	-0.365433	-0.0158436
0.511231	174	9598	9657.38	-0.606116	-0.0518487
0.5138	128	9557	9581.62	-0.251833	-0.036028
0.516369	117	9507	9506.52	0.00489764	-0.0539691
0.518938	140	9470	9431.7	0.39357	-0.00111521
0.521507	141	9520	9356.34	1.67735	-0.0377537
0.524076	135	9384	9281.62	1.05687	0.000789558
0.526645	120	9211	9209.04	0.0204014	-0.0175444
0.529214	128	9156	9138.16	0.186491	0.00418445
0.531783	104	9078	9067.97	0.105222	-0.0406711
0.534352	121	8940	8998.49	-0.618627	-0.0271107
0.536921	115	8949	8929.69	0.20412	-0.0148458
0.53949	132	8718	8861.54	-1.5373	-0.0293624
0.542059	114	8743	8794.54	-0.551259	0.00353779
0.544628	121	8717	8729.02	-0.128716	0.00981297
0.547197	128	8607	8664.66	-0.621544	0.0120311
0.549766	115	8695	8600.94	1.00875	0.0335732
0.552335	116	8670	8538.24	1.4151	0.0336569
0.554904	132	8543	8476.54	0.719043	-0.0176955
0.557473	125	8414	8415.27	-0.0138083	-0.0313915
0.560042	133	8341	8354.94	-0.152629	-0.0257472
0.562611	111	8234	8295.89	-0.682034	-0.0244191
0.56518	106	8095	8237.82	-1.58734	0.0031244
0.567749	119	8178	8180.26	-0.0249615	-0.00906768
0.570318	135	8186	8122.56	0.701203	-0.0593596
0.572887	110	8092	8065.21	0.297852	0.00908115
0.575456	112	8055	8009.38	0.508337	0.0017373
0.578025	131	8151	7954.61	2.17524	-0.0113415
0.580594	122	7916	7899.8	0.182115	-0.0239182
0.583163	110	7758	7845.66	-0.995256	0.0183538
0.585732	105	7775	7792.81	-0.201989	-0.00257349
0.588301	124	7824	7740.35	0.9457	-0.0114577
0.59087	108	7766	7687.72	0.888232	0.0102629
0.593439	114	7682	7635.72	0.528041	-0.0157002
0.596008	114	7687	7584.66	1.16722	-0.0341927
0.598577	104	7579	7534.03	0.516535	-0.0176953
0.601146	105	7457	7483.97	-0.312333	-0.0472971
0.603715	109	7375	7434.4	-0.691639	-0.022009
0.606284	97	7457	7385.01	0.833614	0.0114041
0.608853	99	7151	7336.18	-2.18982	-0.0279215
0.611422	94	7283	7287.85	-0.0568666	-0.0698502
0.613991	104	7165	7239.74	-0.883011	-0.0247329
0.61656	106	7167	7191.94	-0.294567	0.0346491
0.619129	79	7013	7144.72	-1.57284	-0.0129522
0.621698	104	6986	7098.46	-1.34549	0.0362718
0.624267	91	7128	7052.4	0.895479	-0.0106035
0.626836	97	7034	7006.35	0.329703	0.000528199
0.629405	100	6894	6961.06	-0.80763	-0.0620265
0.631974	84	6924	6916.32	0.0923509	-0.0544606
0.634543	73	6879	6872.19	0.0821321	-0.0176828
0.637112	84	6747	6828.49	-0.992136	-0.0102798
0.639681	78	6592	6784.47	-2.37061	-0.0127351
0.64225	75	6707	6740.47	-0.408666	0.02148
0.644819	84	6710	6697.11	0.157408	-0.0179568
0.647388	90	6661	6654.12	0.084237	0.00387584
0.649957	84	6643	6611.57	0.385631	-0.0276393
0.652526	76	6564	6569.92	-0.0730688	-0.00487846
0.655095	57	6571	6529.03	0.517762	-0.00682443
0.657664	77	6351	6488.35	-1.72344	-0.00465323
0.660233	84	6487	6447.26	0.493435	-0.0628635
0.662802	68	6351	6406.1	-0.691372	-0.0272824
0.665371	82	6228	6366.03	-1.749	-0.0696307
0.66794	66	6345	6326.68	0.229982	-0.0386581
0.670509	57	6190	6287.57	-1.24013	-0.0302021
0.673078	56	6190	6248.85	-0.748063	-0.0270599
0.675647	78	6097	6210	-1.44718	-0.0471811
0.678216	67	6268	6170.86	1.22703	-0.0296853
0.680785	65	6165	6132.4	0.41522	-0.019512
0.683354	76	5982	6095	-1.46105	0.0103536
0.685923	65	6037	6057.89	-0.268869	-0.0295544
0.688492	63	5962	6021.13	-0.765754	-0.00491737
0.691061	56	6057	5984.92	0.92613	-0.00778602
0.69363	62	5919	5948.83	-0.387693	-0.00470178
0.696199	60	5873	5912.68	-0.517733	-0.0292287
0.698768	53	5957	5876.71	1.04025	0.00209238
0.701337	66	5681	5841.22	-2.12571	0.0344723
0.703906	49	5857	5805.96	0.666926	-0.0159209
0.706475	73	5780	5771.05	0.11768	-0.00770054
0.709044	66	5755	5736.5	0.243923	-0.0182709
0.711613	60	5545	5702.33	-2.11279	-0.0154145
0.714182	52	5696	5669.02	0.357426	-0.02601
0.716751	47	5783	5636.09	1.9318	-0.0127516
0.71932	43	5630	5602.98	0.360048	-0.00586611
0.721889	43	5620	5569.69	0.67104	0.00823981
0.724458	58	5471	5536.33	-0.883308	-0.0316545
0.727027	49	5506	5503.05	0.0398114	-0.0273466
0.729596	59	5497	5470.36	0.359346	0.0152919
0.732165	50	5289	5438.4	-2.05428	-0.0130228
0.734734	46	5529	5406.89	1.64223	-0.0199099
0.737303	50	5353	5375.75	-0.310991	-0.0184429
0.739872	56	5310	5344.64	-0.475424	0.0138235
0.742441	49	5337	5313.58	0.320627	-0.0202186
0.74501	41	5293	5283.03	0.137055	0.0128893
0.747579	40	5260	5252.97	0.0969213	-0.0387632
0.750148	43	5227	5222.88	0.0569745	-0.0430651
0.752717	47	5203	5192.62	0.143962	0.00774401
0.755286	44	5201	5162.52	0.533631	0.0162668
0.757855	43	5127	5132.9	-0.0824519	-0.0334228
0.760424	40	5111	5103.74	0.10152	0.00745868
0.762993	40	4997	5074.8	-1.10065	-0.0087136
0.765562	44	5065	5045.99	0.267094	-0.0181252
0.768131	32	5018	5017.31	0.00977419	-0.0346389
0.7707	42	4802	4988.96	-2.69794	-0.0635663
0.773269	42	5009	4960.78	0.681331	-0.0325938
0.775838	47	4926	4932.66	-0.0949076	-0.00219856
0.778407	36	4884	4904.98	-0.300177	-0.00818383
0.780976	37	4857	4877.86	-0.299251	0.0150954
0.783545	41	4949	4850.96	1.39357	-0.0173964
0.786114	44	4757	4823.97	-0.971055	0.0033374
0.788683	42	4801	4797.14	0.0556713	-0.0137072
0.791252	35	4745	4770.79	-0.374427	0.0211062
0.793821	41	4775	4744.85	0.436335	0.0384065
0.79639	29	4739	4718.96	0.291137	0.0189486
0.798959	50	4606	4693.13	-1.28386	-0.0120975
0.801528	38	4507	4667.36	-2.38865	-0.0150326
0.804097	34	4664	4641.89	0.323719	-0.00893409
0.806666	36	4568	4617.05	-0.7257	0.019171
0.809235	33	4668	4592.24	1.10891	0.028701
0.811804	38	4577	4567.32	0.143056	0.0464641
0.814373	32	4496	4542.56	-0.694429	0.00216725
0.816942	21	4528	4518.06	0.147659	-0.0071723
0.819511	25	4451	4493.85	-0.642293	0.0121403
0.82208	35	4446	4469.49	-0.352321	-0.0402487
0.824649	25	4370	4444.88	-1.13267	0.0147541
0.827218	34	4409	4420.68	-0.175928	0.0409016
0.829787	26	4365	4396.97	-0.483853	0.0171199
0.832356	31	4404	4373.45	0.460288	0.000911466
0.834925	27	4409	4350.16	0.886109	-0.00082587
0.837494	39	4304	4327.02	-0.350948	0.000157178
0.840063	29	4310	4304.03	0.0908649	0.00879674
0.842632	31	4291	4281.43	0.146069	-0.0191478
0.845201	28	4149	4259.22	-1.7112	-0.0199495
0.84777	22	4192	4237.06	-0.696008	0.00392174
0.850339	22	4210	4214.95	-0.0762999	-0.0354494
0.852908	23	4167	4192.83	-0.400112	0.009667
0.855477	26	4146	4170.61	-0.382256	-0.0371447
0.858046	15	4169	4148.51	0.317345	-0.0079685
0.860615	18	4085	4126.74	-0.653092	-0.0376832
0.863184	17	4210	4105.09	1.6168	-0.0119815
0.865753	22	4162	4083.33	1.21941	-0.041897
0.868322	17	4062	4061.66	0.00527861	0.0125239
0.870891	17	4068	4040.32	0.433912	0.0274199
0.87346	23	4022	4019.27	0.0430658	0.0392642
0.876029	19	4035	3998.28	0.578112	0.00168506
0.878598	25	3952	3977.51	-0.405787	-0.022431
0.881167	14	3926	3957.06	-0.495772	-0.0367349
0.883736	19	4013	3936.89	1.20151	0.0202842
0.886305	17	3964	3916.82	0.749414	-0.00289009
0.888874	13	3817	3896.69	-1.28984	-0.0275928
0.891443	19	3744	3876.71	-2.16885	-0.0232383
0.894012	19	3958	3856.82	1.60834	-0.00817711
0.896581	13	3883	3837.02	0.737871	-0.0219602
0.89915	23	3894	3817.58	1.22469	0.0409783
0.901719	19	3801	3798.26	0.0444387	-0.00782437
0.904288	13	3848	3779.07	1.11117	-0.0207251
0.906857	20	3726	3760.26	-0.561339	-0.00622851
0.909426	14	3754	3741.49	0.204147	-0.0275185
0.911995	13	3792	3722.72	1.12511	-0.060556
0.914564	15	3686	3704.15	-0.298937	-0.00064819
0.917133	9	3715	3685.6	0.482359	0.0357031
0.919702	18	3596	3667.12	-1.18595	0.0679505
0.922271	14	3671	3648.71	0.367862	0.0217021
0.92484	7	3731	3630.45	1.64617	-0.0238591
0.927409	13	3594	3612.53	-0.30912	0.0267081
0.929978	11	3641	3594.61	0.768723	-0.0252052
0.932547	10	3632	3576.62	0.91885	-0.0331859
0.935116	15	3556	3558.86	-0.0479952	0.0239246
0.937685	17	3628	3541.24	1.44035	-0.036741
0.940254	5	3628	3523.79	1.73013	0.00525207
0.942823	16	3563	3506.73	0.94276	0.00449014
0.945392	14	3557	3489.7	1.12841	-0.0142955
0.947961	15	3514	3472.59	0.698601	-0.0207971
0.95053	18	3516	3455.79	1.01549	0.0208408
0.953099	14	3337	3439.24	-1.76982	-0.0224808
0.955668	13	3546	3422.88	2.06749	-0.0193303
0.958237	12	3450	3406.71	0.737035	-0.0631734
0.960806	12	3431	3390.53	0.690937	-0.0333007
0.963375	10	3480	3374.34	1.79114	-0.0143391
0.965944	11	3354	3358.22	-0.0728454	0.00399467
0.968513	18	3318	3342.17	-0.419542	0.00214497
0.971082	10	3323	3326.16	-0.0548587	0.00247382
0.973651	11	3303	3310.45	-0.129543	-0.00329642
0.97622	9	3336	3294.98	0.710119	-0.0625765
0.978789	11	3410	3279.47	2.23521	0.0190917
0.981358	14	3334	3263.94	1.21343	0.0422813
0.983927	7	3160	3248.49	-1.57408	0.0141409
0.986496	12	3239	3233.28	0.100544	-0.0239771
0.989065	12	3196	3218.19	-0.392551	-0.0121228
0.991634	11	3315	3203.1	1.9436	0.00911485
0.994203	7	3254	3188.19	1.15369	-0.0660563
0.996772	7	3249	3173.48	1.32499	0.0324919
0.999341	10	3150	3158.76	-0.156033	0.019561
1.00191	18	3157	3143.97	0.231973	0.016235
1.00448	15	3198	3129.25	1.21567	0.000100854
1.00705	11	3130	3114.93	0.269353	0.00369278
1.00962	7	3091	3101.03	-0.180451	-0.0530313
1.01219	10	3119	3087.18	0.569701	0.0140056
1.01476	10	3059	3073.13	-0.255466	-0.0369869
1.01732	11	3038	3059	-0.38104	0.0205293
1.01989	8	2874	3045.03	-3.1902	-0.00987807
1.02246	13	3061	3031.24	0.537962	0.0166753
1.02503	7	3009	3017.52	-0.155294	0.0178936
1.0276	9	3066	3003.91	1.12128	0.0245874
1.03017	6	2974	2990.43	-0.30129	-0.010003
1.03274	10	2995	2976.95	0.329907	-0.0251586
1.03531	9	3080	2963.46	2.09982	0.0101924
1.03788	8	2912	2950.08	-0.705707	0.0558563
1.04045	4	2879	2936.89	-1.0789	0.0138658
1.04301	4	2871	2923.82	-0.985776	0.0138136
1.04558	5	2839	2910.71	-1.34592	0.025123
1.04815	4	2867	2897.53	-0.570186	-0.00173748
1.05072	9	2943	2884.4	1.08015	-0.0827678
1.05329	7	2945	2871.39	1.3565	-0.0418702
1.05586	3	2953	2858.55	1.73803	0.0447757
1.05843	9	2826	2845.97	-0.375625	0.0293942
1.061	10	2821	2833.39	-0.233269	-0.0447612
1.06357	7	2803	2820.82	-0.336583	-0.0217877
1.06614	9	2817	2808.53	0.159597	-0.0377507
1.0687	6	2816	2796.4	0.369275	-0.00322098
1.07127	7	2835	2784.31	0.95211	-0.0352332
1.07384	7	2895	2772.25	2.28139	0.00522329
1.07641	10	2712	2760.21	-0.925751	0.0251596
1.07898	4	2673	2748.23	-1.45513	-0.0181014
1.08155	6	2744	2736.43	0.144555	-0.0497933
1.08412	7	2752	2724.7	0.52037	-0.0386485
1.08669	4	2734	2712.91	0.403366	-0.0707678
1.08926	10	2726	2701.2	0.475019	0.000832049
1.09183	4	2697	2689.57	0.14304	0.0325412
1.09439	15	2702	2678.06	0.460606	0.00385299
1.09696	3	2722	2666.66	1.06073	0.00327019
1.09953	3	2654	2655.45	-0.0281641	-0.0193192
1.1021	8	2660	2644.41	0.302255	0.0519541
1.10467	4	2605	2633.15	-0.551525	0.00366346
1.10724	6	2594	2621.86	-0.547028	0.0238138
1.10981	9	2698	2610.76	1.67947	0.0132438
1.11238	4	2579	2599.71	-0.407811	-0.00981654
1.11495	6	2619	2588.81	0.589874	-0.0143378
1.11752	5	2648	2578.04	1.35956	-0.0343444
1.12008	5	2564	2567.24	-0.0638895	-0.0139011
1.12265	4	2504	2556.48	-1.04866	-0.0178933
1.12522	6	2515	2545.79	-0.613903	0.0390373
1.12779	3	2589	2535.13	1.05868	-0.0111809
1.13036	5	2560	2524.56	0.700487	-0.00879036
1.13293	13	2575	2514.05	1.20104	-0.030892
1.1355	6	2569	2503.55	1.29122	-0.0230267
1.13807	7	2525	2493.32	0.63041	-0.0386376
1.14064	5	2555	2483.37	1.41719	-0.0343614
1.14321	4	2517	2473.36	0.869909	-0.0325843
1.14577	4	2512	2463.29	0.971928	0.0240596
1.14834	8	2368	2453.2	-1.75081	-0.0495583
1.15091	3	2524	2443.09	1.61046	0.0184571
1.15348	4	2474	2433.13	0.821721	0.00825336
1.15605	2	2404	2423.29	-0.393468	0.0211832
1.15862	5	2386	2413.42	-0.561371	-0.00284876
1.16119	3	2336	2403.52	-1.39705	0.0152068
1.16376	5	2383	2393.69	-0.219084	-0.0298137
1.16633	6	2372	2383.98	-0.245884	-0.0320245
1.1689	5	2469	2374.33	1.9052	0.0303829
1.17146	6	2360	2364.82	-0.0991793	-0.0120681
1.17403	4	2323	2355.42	-0.672566	-0.0313013
1.1766	3	2373	2346.08	0.552713	0.0340057
1.17917	1	2366	2336.78	0.600761	-0.0351789
1.18174	5	2334	2327.46	0.135291	0.00390526
1.18431	6	2319	2318.09	0.0189711	0.0140461
1.18688	4	2316	2308.75	0.15065	0.0109332
1.18945	4	2276	2299.62	-0.495185	-0.00538624
1.19202	7	2287	2290.63	-0.0758623	0.0411683
1.19459	2	2225	2281.62	-1.2003	-0.0180741
1.19715	1	2294	2272.7	0.444732	-0.00878561
1.19972	5	2276	2263.86	0.254486	0.0138029
1.20229	2	2255	2254.9	0.00209248	0.0163461
1.20486	6	2232	2245.96	-0.295455	0.0437231
1.20743	7	2211	2237.15	-0.556041	0.0799158
1.21	6	2255	2228.42	0.559787	-0.0201573
1.21257	4	2253	2219.87	0.698	0.00364438
1.21514	2	2186	2211.46	-0.544648	-0.00052729
1.21771	3	2198	2203.05	-0.107774	-0.018759
1.22028	4	2100	2194.55	-2.06325	0.0296091
1.22284	1	2179	2186	-0.150005	-0.027911
1.22541	3	2186	2177.54	0.180891	0.0191594
1.22798	4	2195	2169.13	0.552113	0.0167659
1.23055	5	2113	2160.72	-1.03803	0.0206372
1.23312	2	2200	2152.4	1.01494	-0.00194843
1.23569	4	2209	2144.23	1.37809	-0.0276284
1.23826	3	2149	2136.11	0.278082	-0.0116152
1.24083	3	2130	2127.98	0.0438324	0.0352566
1.2434	8	2174	2119.9	1.16029	0.0230357
1.24597	7	2052	2111.85	-1.32127	0.0216776
1.24853	7	2056	2103.93	-1.05711	0.047998
1.2511	8	2071	2096.23	-0.554464	0.0157188
1.25367	5	2062	2088.62	-0.586125	0.00366249
1.25624	3	1965	2081.04	-2.61781	-0.0234752
1.25881	6	2090	2073.49	0.361112	-0.0357138
1.26138	5	2104	2065.83	0.832154	0.021823
1.26395	4	2009	2058.14	-1.09633	0.0288507
1.26652	3	2027	2050.56	-0.523326	-0.0187554
1.26909	3	1968	2043.03	-1.69124	0.0232957
1.27166	3	2008	2035.46	-0.612862	0.0114878
1.27422	4	2030	2027.89	0.0468606	0.0182233
1.27679	5	2001	2020.34	-0.432415	0.00553616
1.27936	6	2081	2012.86	1.49365	0.0235106
1.28193	2	1986	2005.49	-0.437236	-0.00368887
1.2845	5	2036	1998.24	0.83686	0.055468
1.28707	5	1995	1991.01	0.0894317	0.0060981
1.28964	2	1987	1983.73	0.0733477	-0.0062697
1.29221	1	1964	1976.55	-0.283268	-0.00405822
1.29478	5	2022	1969.42	1.16938	-0.0622981
1.29735	3	2014	1962.18	1.1548	0.0159603
1.29991	3	2028	1954.97	1.6217	-0.00414499
1.30248	3	1954	1947.91	0.137758	-0.00485744
1.30505	3	1953	1940.89	0.274082	0.00538966
1.30762	4	1962	1933.87	0.635032	0.0216388
1.31019	5	1934	1926.89	0.161596	0.0122902
1.31276	2	1876	1919.97	-1.01525	-0.000515344
1.31533	1	1892	1913.16	-0.486481	0.0568126
1.3179	4	1918	1906.39	0.265138	-0.0370554
1.32047	3	1916	1899.53	0.376344	-0.0149087
1.32304	2	1902	1892.67	0.213839	0.0193325
1.3256	2	1974	1885.95	1.98184	-0.0264315
1.32817	1	1882	1879.26	0.0632299	-0.0269618
1.33074	3	1884	1872.55	0.263737	0.00177289
1.33331	1	1922	1865.85	1.28086	-0.00608051
1.33588	4	1872	1859.19	0.296157	0.0399275
1.33845	3	1905	1852.58	1.20098	0.0250788
1.34102	2	1862	1846.03	0.369997	-0.00979635
1.34359	4	1850	1839.59	0.242009	0.0414511
1.34616	2	1776	1833.17	-1.35662	0.0672935
1.34873	2	1811	1826.77	-0.370673	-0.011249
1.35129	6	1878	1820.43	1.32838	0.0100103
1.35386	4	1792	1814.07	-0.521405	0.0343281
1.35643	3	1814	1807.79	0.145744	0.0487243
1.359	3	1800	1801.67	-0.0392885	-0.0241011
1.36157	4	1803	1795.54	0.175595	0.027641
1.36414	3	1787	1789.37	-0.0561479	-0.032839
1.36671	4	1810	1783.24	0.629032	-0.0146506
1.36928	5	1759	1777.15	-0.432824	0.020783
1.37185	3	1844	1771.09	1.69778	0.0412029
1.37442	2	1746	1765.11	-0.457441	0.0243262
1.37698	2	1750	1759.19	-0.219588	0.00226653
1.37955	6	1763	1753.21	0.233212	0.029934
1.38212	6	1779	1747.18	0.754521	0.0345742
1.38469	2	1728	1741.24	-0.318417	0.00802921
1.38726	3	1727	1735.5	-0.204485	-0.00560115
1.38983	4	1664	1729.78	-1.61252	-0.0122581
1.3924	2	1694	1723.95	-0.727566	0.0582165
1.39497	4	1695	1718.14	-0.561945	0.000404939
1.39754	5	1733	1712.37	0.495556	-0.0462203
1.40011	0	1720	1706.61	0.322785	-0.0138407
1.40267	2	1723	1700.96	0.530855	0.0722207
1.40524	5	1712	1695.32	0.403142	0.00155613
1.40781	2	1669	1689.56	-0.503187	-0.0499589
1.41038	4	1686	1683.88	0.0515324	0.0460313
1.41295	4	1773	1678.33	2.24824	0.0319637
1.41552	1	1604	1672.79	-1.71754	0.024026
1.41809	4	1692	1667.3	0.600375	0.0473152
1.42066	3	1719	1661.82	1.37919	0.0152623
1.42323	1	1623	1656.3	-0.826663	0.0344335
1.4258	4	1729	1650.87	1.87897	-0.00261024
1.42836	1	1600	1645.43	-1.13585	-0.0329027
1.43093	5	1675	1640	0.85524	-0.046921
1.4335	4	1556	1634.6	-1.99272	0.01029
1.43607	2	1619	1629.26	-0.2549	0.0327588
1.43864	2	1629	1624.03	0.123211	-0.00690148
1.44121	3	1658	1618.82	0.962315	0.0181394
1.44378	1	1619	1613.53	0.135893	-0.03844
1.44635	1	1638	1608.27	0.73468	0.0303033
1.44892	2	1589	1603.03	-0.351972	0.019129
1.45149	7	1570	1597.76	-0.700633	-0.00325449
1.45405	3	1547	1592.49	-1.15664	-0.0152939
1.45662	3	1523	1587.4	-1.6502	-0.0240216
1.45919	0	1619	1582.47	0.907852	-0.00758034
1.46176	4	1600	1577.5	0.562442	-0.00933296
1.46433	2	1610	1572.42	0.936668	-0.00692229
1.4669	0	1517	1567.32	-1.29198	0.0526292
1.46947	3	1516	1562.33	-1.1898	0.0443652
1.47204	0	1581	1557.3	0.595926	-0.0160858
1.47461	2	1544	1552.27	-0.210358	0.000395768
1.47718	5	1586	1547.27	0.9724	-0.0383779
1.47974	5	1563	1542.28	0.524172	0.0434166
1.48231	2	1520	1537.39	-0.446063	-0.039554
1.48488	2	1481	1532.69	-1.34315	0.00164166
1.48745	2	1521	1528	-0.179584	0.0426619
1.49002	2	1541	1523.22	0.452958	-0.0205115
1.49259	5	1536	1518.4	0.44901	0.00443389
1.49516	2	1512	1513.6	-0.0412066	0.00464662
1.49773	2	1507	1508.89	-0.0487966	-0.0216174
1.5003	2	1484	1504.27	-0.526193	-0.0101703
1.50287	0	1540	1499.6	1.02939	0.0206052
1.50543	0	1579	1494.91	2.11608	-0.0388537
1.508	4	1528	1490.21	0.966728	-0.0419631
1.51057	2	1538	1485.45	1.34007	-0.0392444
1.51314	1	1514	1480.76	0.854345	-0.0174233
1.51571	3	1483	1476.22	0.176127	0.0436438
1.51828	3	1461	1471.67	-0.279111	0.0290813
1.52085	2	1487	1467.11	0.515906	0.0159071
1.52342	4	1478	1462.63	0.399839	0.0126187
1.52599	1	1481	1458.18	0.592913	0.0708778
1.52856	0	1468	1453.77	0.371524	-0.00300816
1.53112	3	1461	1449.37	0.304162	0.0321842
1.53369	2	1412	1444.89	-0.875374	0.024732
1.53626	1	1407	1440.41	-0.890576	0.0187903
1.53883	3	1467	1436.03	0.808697	-0.00184292
1.5414	1	1426	1431.66	-0.14985	0.0621855
1.54397	1	1468	1427.3	1.06222	0.012497
1.54654	3	1459	1422.99	0.942783	-0.0279712
1.54911	2	1359	1418.65	-1.61805	0.0301528
1.55168	7	1377	1414.34	-1.00615	-0.054565
1.55425	3	1485	1410.09	1.94392	-0.0262205
1.55681	1	1406	1405.97	0.000924561	-0.0317502
1.55938	1	1396	1401.96	-0.159632	-0.0222588
1.56195	2	1491	1397.87	2.41188	-0.0145289
1.56452	3	1383	1393.64	-0.28606	0.0464972
1.56709	3	1396	1389.41	0.176412	0.01094
1.56966	4	1403	1385.26	0.473585	0.0232792
1.57223	1	1360	1381.19	-0.574586	0.0351711
1.5748	3	1408	1377.18	0.821293	0.000942257
1.57737	4	1396	1373.17	0.611092	-0.0237475
1.57994	4	1400	1369.11	0.825701	-0.0533227
1.5825	2	1340	1365.11	-0.685836	-0.0221747
1.58507	4	1398	1361.2	0.984128	-0.0390882
1.58764	1	1351	1357.29	-0.171173	0.0228198
1.59021	0	1342	1353.36	-0.31021	0.0443174
1.59278	1	1334	1349.44	-0.422811	-0.0140629
1.59535	1	1341	1345.44	-0.121168	0.011699
1.59792	1	1312	1341.38	-0.81118	0.0090909
1.60049	4	1310	1337.37	-0.756312	-0.0370268
1.60306	4	1329	1333.4	-0.120683	-0.0344843
1.60563	0	1290	1329.51	-1.09993	-0.0058486
1.60819	2	1274	1325.76	-1.45015	-0.0237807
1.61076	2	1342	1322	0.545918	-0.0422809
1.61333	4	1356	1318.14	1.02818	-0.00741432
1.6159	1	1308	1314.3	-0.174085	0.0127068
1.61847	2	1340	1310.55	0.804395	0.0462184
1.62104	1	1292	1306.85	-0.413114	0.0404087
1.62361	1	1321	1303.1	0.492502	0.00381518
1.62618	0	1300	1299.34	0.0184178	-0.0256151
1.62875	3	1303	1295.57	0.205768	0.0858273
1.63132	4	1221	1291.78	-2.02572	0.0532585
1.63388	3	1316	1288.03	0.770953	0.0171511
1.63645	1	1236	1284.42	-1.37732	0.023932
1.63902	1	1226	1280.91	-1.5681	0.00618492
1.64159	2	1252	1277.34	-0.716222	-0.00618635
1.64416	3	1250	1273.69	-0.670156	0.0161078
1.64673	3	1260	1270.04	-0.282911	-0.00524863
1.6493	2	1302	1266.47	0.984726	0.0200876
1.65187	2	1270	1262.97	0.197261	0.029218
1.65444	1	1266	1259.49	0.18308	0.0385983
1.65701	2	1290	1255.98	0.947223	-0.0140953
1.65957	3	1292	1252.45	1.10037	0.0653868
1.66214	3	1271	1248.91	0.619612	0.00998579
1.66471	3	1252	1245.43	0.18566	0.0219406
1.66728	2	1205	1242.02	-1.06657	-0.00312303
1.66985	1	1244	1238.65	0.151633	0.00059782
1.67242	0	1262	1235.28	0.752246	-0.0464242
1.67499	4	1261	1231.86	0.820615	0.0132928
1.67756	3	1233	1228.37	0.131828	0.0134745
1.68013	5	1282	1224.92	1.59411	0.0525946
1.6827	2	1204	1221.61	-0.507406	0.0643271
1.68526	1	1257	1218.38	1.08924	0.0273554
1.68783	1	1214	1215.17	-0.0337071	0.00835881
1.6904	0	1172	1211.88	-1.16478	0.00966643
1.69297	3	1161	1208.5	-1.39409	0.000701552
1.69554	1	1159	1205.1	-1.35413	0.019679
1.69811	2	1196	1201.74	-0.166075	-0.0271035
1.70068	2	1172	1198.46	-0.773046	0.0370824
1.70325	0	1124	1195.2	-2.12363	-0.0458147
1.70582	1	1208	1191.96	0.461637	-0.0275199
1.70839	4	1203	1188.7	0.412162	0.0119363
1.71095	3	1168	1185.4	-0.509187	0.0415899
1.71352	2	1126	1182.18	-1.67422	0.0548219
1.71609	3	1169	1179.09	-0.295155	-0.00275251
1.71866	4	1158	1176.01	-0.529123	0.0285891
1.72123	4	1087	1172.89	-2.60507	0.00474191
1.7238	0	1175	1169.82	0.151061	0.0106653
1.72637	1	1122	1166.83	-1.33847	0.00756547
1.72894	2	1135	1163.79	-0.854672	0.0012416
1.73151	3	1164	1160.62	0.0989373	0.015045
1.73408	2	1180	1157.46	0.656283	0.0108766
1.73664	1	1197	1154.38	1.23177	0.021534
1.73921	0	1121	1151.37	-0.907018	0.0108153
1.74178	4	1102	1148.33	-1.39558	-0.01896
1.74435	1	1071	1145.22	-2.26776	0.048017
1.74692	2	1110	1142.15	-0.964862	0.0583078
1.74949	3	1157	1139.17	0.524144	-0.0111203
1.75206	1	1147	1136.18	0.319494	0.0324522
1.75463	1	1150	1133.21	0.495046	-0.0269849
1.7572	0	1180	1130.28	1.44754	-0.0276754
1.75977	3	1138	1127.29	0.317364	0.0669814
1.76233	1	1135	1124.26	0.318675	-0.0419958
1.7649	5	1127	1121.27	0.170592	-0.0254705
1.76747	3	1087	1118.35	-0.95081	-0.00525044
1.77004	0	1083	1115.49	-0.987339	-0.018334
1.77261	0	1136	1112.74	0.690143	-0.0228314
1.77518	2	1078	1109.93	-0.972438	-0.016961
1.77775	0	1086	1106.97	-0.636305	0.0479907
1.78032	4	1112	1104.02	0.239443	0.00851296
1.78289	1	1113	1101.11	0.356471	0.00373778
1.78546	1	1079	1098.26	-0.586272	-0.011223
1.78802	0	1120	1095.49	0.732482	-0.0183175
1.79059	5	1107	1092.68	0.430362	-0.00623705
1.79316	2	1058	1089.8	-0.977706	-0.00330302
1.79573	1	1085	1087	-0.0607214	-0.00530764
1.7983	4	1053	1084.33	-0.965624	0.0181527
1.80087	2	1085	1081.62	0.102609	0.0314346
1.80344	1	1103	1078.89	0.726079	-0.050345
1.80601	0	1103	1076.23	0.806188	-0.0298215
1.80858	1	1068	1073.53	-0.169306	-0.00312922
1.81115	1	1086	1070.76	0.462578	0.00987666
1.81371	3	1050	1067.95	-0.554098	-0.0122796
1.81628	2	1039	1065.19	-0.812374	-0.0530071
1.81885	1	1063	1062.49	0.015624	0.000192346
1.82142	1	1112	1059.87	1.56326	-0.0325879
1.82399	2	1021	1057.24	-1.13408	0.00251375
1.82656	2	1045	1054.55	-0.295565	-0.0148446
1.82913	1	1072	1051.88	0.614367	-0.0389614
1.8317	2	1052	1049.27	0.0841952	-0.00700438
1.83427	0	1091	1046.66	1.34237	0.0222834
1.83684	0	1016	1044.05	-0.879997	-0.00328899
1.8394	3	1054	1041.43	0.38709	-0.0228916
1.84197	5	1051	1038.76	0.377592	0.00122218
1.84454	2	1023	1036.11	-0.410025	0.0114895
1.84711	4	1009	1033.65	-0.77588	-5.42804e-05
1.84968	1	1049	1031.25	0.547963	0.0175415
1.85225	2	1087	1028.83	1.76442	-0.00265519
1.85482	0	1024	1026.37	-0.074131	0.0267199
1.85739	3	961	1023.87	-2.02792	-0.0360859
1.85996	3	1017	1021.31	-0.135121	-0.030202
1.86253	4	1028	1018.76	0.288168	0.0305129
1.86509	0	1001	1016.3	-0.483731	0.0284665
1.86766	4	1020	1013.94	0.189713	-0.0639155
1.87023	1	997	1011.54	-0.460366	0.0347641
1.8728	2	1029	1009.08	0.62086	-0.0310807
1.87537	0	1039	1006.67	1.00307	0.0243144
1.87794	3	1022	1004.24	0.555587	-0.0632738
1.88051	2	1001	1001.76	-0.0240467	-0.0436911
1.88308	3	981	999.294	-0.584075	-0.0125271
1.88565	1	1014	996.9	0.537005	-0.0493449
1.88822	1	940	994.555	-1.77938	0.0510531
1.89078	1	1003	992.202	0.340941	-0.0101786
1.89335	2	966	989.798	-0.765675	-0.0372893
1.89592	3	1000	987.366	0.399533	-0.0256478
1.89849	1	1025	984.962	1.25057	-0.00249826
1.90106	3	1011	982.634	0.892106	0.00822134
1.90363	1	951	980.329	-0.951063	-0.0171741
1.9062	2	1016	978.015	1.19168	0.031759
1.90877	1	974	975.712	-0.0548591	0.0211347
1.91134	3	1015	973.396	1.30587	0.00624476
1.91391	0	946	971.069	-0.815076	-0.0709448
1.91647	3	908	968.778	-2.01698	0.00256715
1.91904	0	944	966.491	-0.732027	-0.0105492
1.92161	0	993	964.198	0.913992	0.0251115
1.92418	1	934	961.924	-0.91369	-0.00232123
1.92675	2	963	959.592	0.10983	-0.0478298
1.92932	3	980	957.236	0.727171	0.0390627
1.93189	1	958	954.948	0.0986018	0.000905062
1.93446	1	975	952.753	0.712459	-0.0172861
1.93703	1	935	950.586	-0.509707	0.0370588
1.9396	1	925	948.364	-0.768202	-0.00606782
1.94216	3	979	946.115	1.05101	0.0266367
1.94473	2	974	943.87	0.96543	-0.00576955
1.9473	2	919	941.676	-0.748021	-0.0271692
1.94987	1	945	939.551	0.177271	-0.0116286
1.95244	2	936	937.43	-0.0467507	-0.0200641
1.95501	3	897	935.277	-1.27802	0.00995705
1.95758	2	870	933.107	-2.13952	-0.0426559
1.96015	2	964	930.988	1.06323	0.00393629
1.96272	1	930	928.915	0.0355693	0.039561
1.96529	3	941	926.83	0.461944	0.040772
1.96785	1	944	924.708	0.627907	0.0279644
1.97042	3	952	922.598	0.952914	-0.0111722
1.97299	2	922	920.514	0.0489396	-0.0218206
1.97556	1	935	918.435	0.54172	-0.0253794
1.97813	0	976	916.392	1.90801	0.00686995
1.9807	2	927	914.335	0.41597	-0.0276138
1.98327	4	918	912.205	0.191267	0.00420104
1.98584	0	890	910.061	-0.672433	0.0187312
1.98841	3	875	908.037	-1.11687	-0.0559559
1.99098	2	919	906.051	0.427149	-0.0145636
1.99354	3	894	904.009	-0.334764	0.00810674
1.99611	1	951	902	1.58895	0.00803939
1.99868	1	919	900.035	0.625613	0.0415836
2.00125	4	912	898.059	0.461622	-0.0169692
2.00382	1	872	896.021	-0.813449	-0.0159186
2.00639	0	865	894.022	-0.986768	-0.0189232
2.00896	1	873	892.094	-0.646226	0.0352944
2.01153	3	875	890.086	-0.510014	-0.0474837
2.0141	3	925	888.009	1.21625	-0.00034665
2.01667	1	899	886.002	0.433501	0.0267277
2.01923	1	866	884.107	-0.615292	-0.00795818
2.0218	3	797	882.215	-3.01846	-0.0241749
2.02437	1	903	880.244	0.757278	0.0253123
2.02694	0	870	878.289	-0.281023	0.0179728
2.02951	0	864	876.386	-0.421367	0.0831184
2.03208	3	800	874.428	-2.63143	-0.00781797
2.03465	1	843	872.397	-1.0125	-0.0147934
2.03722	3	876	870.423	0.188443	0.0128179
2.03979	0	871	868.532	0.0836152	0.0316469
2.04236	1	854	866.671	-0.433595	-0.0283034
2.04492	1	856	864.799	-0.300748	0.0135686
2.04749	2	834	862.87	-0.999684	-0.0455365
2.05006	3	846	860.933	-0.513398	-0.0631317
2.05263	1	915	859.038	1.85004	0.0157729
2.0552	2	852	857.216	-0.178691	-0.00166402
2.05777	1	874	855.415	0.628654	-0.066396
2.06034	2	838	853.58	-0.538192	0.054735
2.06291	3	865	851.732	0.45113	0.00930989
2.06548	5	841	849.884	-0.306356	-0.00214484
2.06805	2	837	848.078	-0.382924	0.0178388
2.07061	2	852	846.38	0.192525	-0.0474898
2.07318	2	819	844.723	-0.898829	0.0203964
2.07575	1	796	842.984	-1.66529	0.0588581
2.07832	0	809	841.198	-1.13201	0.0231371
2.08089	1	881	839.402	1.40148	-0.00725195
2.08346	1	842	837.554	0.153231	0.0080915
2.08603	2	838	835.679	0.0801897	0.00710357
2.0886	2	803	833.834	-1.08811	-0.0399573
2.09117	1	800	832.037	-1.13267	-0.0240807
2.09374	3	827	830.291	-0.114425	0.0126012
2.0963	1	854	828.544	0.871101	0.0331732
2.09887	1	799	826.807	-0.983752	0.0270176
2.10144	4	860	825.099	1.19012	-0.0338174
2.10401	1	808	823.344	-0.539793	-0.0128328
2.10658	2	811	821.626	-0.373124	-0.0408262
2.10915	1	860	819.971	1.36499	-0.00335995
2.11172	1	826	818.278	0.268699	-0.029362
2.11429	1	833	816.557	0.569705	-0.00653542
2.11686	2	822	814.822	0.250367	0.0571828
2.11943	1	813	813.075	-0.00261367	-0.0414865
2.12199	3	775	811.357	-1.30599	0.0557742
2.12456	3	824	809.662	0.499478	0.0121453
2.12713	4	801	807.99	-0.246973	0.00744621
2.1297	2	798	806.38	-0.296649	-0.0825703
2.13227	1	805	804.833	0.00589215	0.010404
2.13484	2	767	803.291	-1.31038	0.0152384
2.13741	1	779	801.667	-0.812118	-0.0176957
2.13998	1	783	799.995	-0.607345	-0.00500743
2.14255	2	786	798.332	-0.439878	-0.0307391
2.14512	3	821	796.654	0.849699	-0.0422766
2.14768	4	901	794.982	3.53198	0.0263349
2.15025	1	822	793.373	0.998495	-0.00381464
2.15282	3	822	791.853	1.05149	-0.028334
2.15539	5	756	790.33	-1.24856	0.0132328
2.15796	1	795	788.74	0.222013	0.0186833
2.16053	4	774	787.229	-0.475489	-0.0211961
2.1631	3	806	785.747	0.713377	-0.00244928
2.16567	3	805	784.206	0.73288	0.00313188
2.16824	0	788	782.696	0.18893	-0.00458877
2.17081	1	766	781.212	-0.549624	0.0342262
2.17337	4	755	779.654	-0.897237	0.0330304
2.17594	3	742	777.994	-1.32139	-0.0705006
2.17851	1	808	776.391	1.11201	-9.66243e-05
2.18108	3	790	774.917	0.536629	-0.00899638
2.18365	2	828	773.419	1.89684	0.0281521
2.18622	4	812	771.869	1.40832	0.00880923
2.18879	2	751	770.342	-0.705814	0.0260737
2.19136	2	707	768.861	-2.32652	-0.0298222
2.19393	1	732	767.407	-1.30868	-0.125792
2.1965	0	796	765.916	1.06629	-0.0164026
2.19906	1	753	764.38	-0.414699	-0.0632251
2.20163	2	792	762.789	1.03795	-0.107353
2.2042	3	780	761.169	0.674273	-0.0108983
2.20677	3	801	759.596	1.46293	0.0186927
2.20934	2	793	758.109	1.23902	0.0246453
2.21191	1	759	756.687	0.0839517	-0.00899995
2.21448	3	774	755.269	0.673257	0.0196078
2.21705	1	754	753.79	0.0076441	0
2.21962	1	753	752.302	0.0254253	0
2.22219	3	711	750.843	-1.49421	0
2.22475	0	738	749.34	-0.417441	0
2.22732	1	735	747.857	-0.474228	0
2.22989	0	754	746.398	0.276837	0
2.23246	1	742	744.887	-0.105982	0
2.23503	4	723	743.348	-0.756744	0
2.2376	1	693	741.807	-1.85401	0
2.24017	0	738	740.362	-0.0869599	0
2.24274	1	755	739.005	0.582126	0
2.24531	0	740	737.564	0.0895347	0
2.24788	4	763	736.059	0.975344	0
2.25044	2	733	734.551	-0.0572749	0
2.25301	0	737	733.112	0.143223	0
2.25558	2	738	731.786	0.228758	0
2.25815	0	740	730.41	0.352532	0
2.26072	3	714	728.968	-0.560175	0
2.26329	3	666	727.527	-2.38414	0
2.26586	1	735	726.107	0.328028	0
2.26843	3	732	724.78	0.266862	0
2.271	0	716	723.464	-0.278956	0
2.27357	3	729	722.119	0.254842	0
2.27613	2	737	720.754	0.598444	0
2.2787	2	727	719.37	0.282999	0
2.28127	1	701	718.036	-0.643453	0
2.28384	1	697	716.723	-0.747074	0
2.28641	1	700	715.378	-0.581226	0
2.28898	1	678	713.997	-1.38248	0
2.29155	2	688	712.606	-0.938089	0
2.29412	3	688	711.218	-0.885186	0
2.29669	2	728	709.854	0.672549	0
2.29926	0	736	708.556	1.0116	0
2.30182	0	715	707.306	0.28775	0
2.30439	0	744	705.998	1.39321	0
2.30696	0	751	704.6	1.69317	0
2.30953	0	691	703.174	-0.463114	0
2.3121	2	701	701.758	-0.0286314	0
2.31467	3	741	700.347	1.49343	0
2.31724	3	730	698.979	1.14812	0
2.31981	1	677	697.716	-0.796174	0
2.32238	4	734	696.534	1.38289	0
2.32495	2	693	695.322	-0.0882156	0
2.32751	1	672	694.094	-0.85229	0
2.33008	1	729	692.912	1.33658	0
2.33265	2	681	691.686	-0.409504	0
2.33522	4	693	690.385	0.0993214	0
2.33779	0	737	689.084	1.76499	0
2.34036	2	700	687.878	0.458178	0
2.34293	0	648	686.689	-1.51983	0
2.3455	1	671	685.425	-0.556866	0
2.34807	1	679	684.133	-0.196972	0
2.35064	1	705	682.823	0.835248	0
2.3532	0	662	681.525	-0.758871	0
2.35577	0	645	680.256	-1.3882	0
2.35834	1	700	678.975	0.794676	0
2.36091	2	646	677.659	-1.24559	0
2.36348	2	723	676.348	1.73499	0
2.36605	1	653	675.104	-0.864982	0
2.36862	2	663	673.924	-0.424234	0
2.37119	1	671	672.742	-0.0672305	0
2.37376	0	722	671.544	1.87777	0
2.37633	0	665	670.355	-0.20766	0
2.37889	0	694	669.129	0.944096	0
2.38146	0	683	667.852	0.579637	0
2.38403	2	680	666.564	0.515251	0
2.3866	1	715	665.279	1.85947	0
2.38917	2	654	664.043	-0.392697	0
2.39174	2	703	662.868	1.51359	0
2.39431	1	668	661.712	0.243277	0
2.39688	2	703	660.582	1.59981	0
2.39945	2	670	659.448	0.407641	0
2.40202	0	654	658.296	-0.167985	0
2.40458	5	671	657.172	0.533831	0
2.40715	1	648	656.014	-0.314836	0
2.40972	3	634	654.888	-0.829559	0
2.41229	1	655	653.841	0.0452881	0
2.41486	1	678	652.769	0.968989	0
2.41743	1	651	651.668	-0.0261678	0
2.42	0	610	650.524	-1.64079	0
2.42257	4	605	649.353	-1.80322	0
2.42514	1	686	648.157	1.44485	0
2.42771	3	647	647.013	-0.000501504	0
2.43027	1	683	645.949	1.41771	0
2.43284	1	593	644.884	-2.13064	0
2.43541	1	621	643.809	-0.91528	0
2.43798	4	658	642.691	0.596824	0
2.44055	1	642	641.533	0.0184423	0
2.44312	2	639	640.445	-0.0571636	0
2.44569	0	621	639.418	-0.739107	0
2.44826	1	661	638.354	0.880837	0
2.45083	0	627	637.237	-0.408836	0
2.4534	2	634	636.086	-0.0828432	0
2.45596	1	590	634.921	-1.84937	0
2.45853	0	633	633.783	-0.0311125	0
2.4611	0	659	632.696	1.02465	0
2.46367	1	642	631.591	0.410791	0
2.46624	2	629	630.432	-0.0571173	0
2.46881	1	660	629.278	1.19584	0
2.47138	3	620	628.191	-0.328965	0
2.47395	1	633	627.14	0.232897	0
2.47652	5	627	626.114	0.0353999	0
2.47909	2	624	625.098	-0.0439536	0
2.48165	2	627	624.123	0.11488	0
2.48422	2	637	623.211	0.546321	0
2.48679	2	640	622.249	0.701662	0
2.48936	2	649	621.233	1.08994	0
2.49193	0	621	620.218	0.0313921	0
2.4945	1	598	619.211	-0.867387	0
2.49707	2	584	618.167	-1.41383	0
2.49964	2	584	617.065	-1.36823	0
2.50221	1	630	615.992	0.558077	0
2.50478	4	603	614.985	-0.488056	0
2.50734	0	570	613.971	-1.84175	0
2.50991	0	584	612.99	-1.19962	0
2.51248	1	615	612.034	0.119586	0
2.51505	0	627	610.974	0.640005	0
2.51762	0	656	609.871	1.80102	0
2.52019	1	622	608.796	0.529446	0
2.52276	0	609	607.704	0.0525174	0
2.52533	0	589	606.625	-0.726213	0
2.5279	2	610	605.572	0.179274	0
2.53047	1	592	604.499	-0.513697	0
2.53303	0	597	603.455	-0.264176	0
2.5356	0	596	602.478	-0.26533	0
2.53817	2	549	601.48	-2.2398	0
2.54074	3	584	600.423	-0.6796	0
2.54331	0	630	599.388	1.21961	0
2.54588	3	589	598.462	-0.389884	0
2.54845	2	647	597.546	1.94425	0
2.55102	2	637	596.589	1.60114	0
2.55359	1	649	595.677	2.09309	0
2.55616	3	626	594.781	1.24774	0
2.55872	1	603	593.843	0.372891	0
2.56129	2	590	592.91	-0.119797	0
2.56386	2	596	591.997	0.163954	0
2.56643	1	555	591.062	-1.53075	0
2.569	2	612	590.136	0.883818	0
2.57157	0	564	589.207	-1.06139	0
2.57414	3	582	588.266	-0.259729	0
2.57671	2	602	587.303	0.599013	0
2.57928	0	603	586.343	0.678327	0
2.58185	4	585	585.455	-0.0188278	0
2.58441	2	577	584.533	-0.313616	0
2.58698	1	582	583.6	-0.066311	0
2.58955	1	540	582.754	-1.83983	0
2.59212	2	585	581.881	0.12894	0
2.59469	1	601	580.933	0.818538	0
2.59726	0	615	579.992	1.41165	0
2.59983	0	584	579.079	0.203626	0
2.6024	1	587	578.13	0.366106	0
2.60497	1	590	577.127	0.52999	0
2.60754	2	591	576.131	0.61162	0
2.6101	2	576	575.179	0.0342077	0
2.61267	0	572	574.269	-0.0948632	0
2.61524	1	605	573.407	1.28445	0
2.61781	1	600	572.522	1.12177	0
2.62038	0	573	571.581	0.0592875	0
2.62295	3	578	570.649	0.305744	0
2.62552	3	549	569.712	-0.883958	0
2.62809	0	593	568.797	0.993908	0
2.63066	1	580	567.993	0.498574	0
2.63323	3	592	567.181	1.02006	0
2.63579	4	539	566.264	-1.17435	0
2.63836	0	618	565.37	2.11707	0
2.64093	1	575	564.605	0.43351	0
2.6435	1	522	563.834	-1.83103	0
2.64607	2	585	562.942	0.911975	0
2.64864	0	521	562.019	-1.79706	0
2.65121	1	567	561.142	0.246024	0
2.65378	1	583	560.268	0.941458	0
2.65635	0	547	559.357	-0.528357	0
2.65892	1	576	558.458	0.730911	0
2.66148	2	537	557.559	-0.887198	0
2.66405	2	541	556.643	-0.672524	0
2.66662	2	557	555.771	0.0520849	0
2.66919	1	564	554.959	0.380711	0
2.67176	4	567	554.167	0.538915	0
2.67433	2	564	553.348	0.448537	0
2.6769	0	563	552.552	0.440343	0
2.67947	1	528	551.823	-1.03675	0
2.68204	1	571	551.026	0.835896	0
2.68461	1	575	550.136	1.03692	0
2.68717	2	561	549.253	0.495967	0
2.68974	0	567	548.39	0.781528	0
2.69231	2	548	547.558	0.0188898	0
2.69488	3	537	546.724	-0.4196	0
2.69745	1	510	545.867	-1.5882	0
2.70002	3	547	545.08	0.0820821	0
2.70259	1	575	544.325	1.27923	0
2.70516	2	533	543.553	-0.457103	0
2.70773	2	545	542.782	0.0949911	0
2.7103	0	580	541.988	1.57836	0
2.71286	1	543	541.205	0.0770222	0
2.71543	0	577	540.401	1.52364	0
2.718	0	548	539.544	0.361227	0
2.72057	1	521	538.677	-0.774441	0
2.72314	2	545	537.792	0.308775	0
2.72571	2	504	536.912	-1.466	0
2.72828	1	554	536.095	0.760691	0
2.73085	2	544	535.342	0.371202	0
2.73342	2	544	534.585	0.403656	0
2.73599	1	516	533.808	-0.783955	0
2.73855	1	536	533.056	0.127176	0
2.74112	1	544	532.302	0.501534	0
2.74369	2	483	531.511	-2.20732	0
2.74626	1	510	530.701	-0.916658	0
2.74883	0	512	529.916	-0.791802	0
2.7514	0	529	529.158	-0.00687309	0
2.75397	3	541	528.361	0.543379	0
2.75654	1	508	527.503	-0.865292	0
2.75911	0	551	526.694	1.03546	0
2.76168	3	512	525.972	-0.61747	0
2.76424	2	540	525.198	0.636998	0
2.76681	0	490	524.411	-1.55452	0
2.76938	0	523	523.712	-0.0311352	0
2.77195	1	514	522.99	-0.396513	0
2.77452	1	564	522.17	1.76137	0
2.77709	2	505	521.337	-0.726989	0
2.77966	0	531	520.546	0.453667	0
2.78223	1	517	519.802	-0.123224	0
2.7848	2	489	519.058	-1.35927	0
2.78737	0	547	518.272	1.22833	0
2.78993	2	488	517.517	-1.33616	0
2.7925	0	491	516.777	-1.1633	0
2.79507	1	511	516.023	-0.222202	0
2.79764	2	480	515.273	-1.60997	0
2.80021	1	523	514.498	0.371772	0
2.80278	0	554	513.752	1.70996	0
2.80535	0	531	513.049	0.778991	0
2.80792	1	507	512.308	-0.23572	0
2.81049	2	490	511.508	-0.971652	0
2.81306	0	523	510.712	0.537319	0
2.81562	0	463	509.984	-2.18354	0
2.81819	0	521	509.278	0.513548	0
2.82076	5	506	508.512	-0.111693	0
2.82333	0	495	507.7	-0.570833	0
2.8259	1	537	507.001	1.29455	0
2.82847	1	507	506.401	0.0266106	0
2.83104	2	508	505.71	0.101616	0
2.83361	2	556	504.966	2.16431	0
2.83618	0	490	504.26	-0.644203	0
2.83875	4	466	503.6	-1.74181	0
2.84131	1	503	502.909	0.00406308	0
2.84388	0	494	502.224	-0.37003	0
2.84645	1	496	501.607	-0.251763	0
2.84902	3	506	500.92	0.225844	0
2.85159	0	498	500.156	-0.0965952	0
2.85416	3	501	499.462	0.0687071	0
2.85673	2	544	498.801	1.93788	0
2.8593	1	504	498.12	0.261937	0
2.86187	2	525	497.487	1.20078	0
2.86444	2	522	496.844	1.10103	0
2.867	2	492	496.165	-0.187762	0
2.86957	0	469	495.507	-1.22399	0
2.87214	2	441	494.874	-2.56542	0
2.87471	1	489	494.197	-0.235033	0
2.87728	0	480	493.486	-0.61553	0
2.87985	2	508	492.804	0.674218	0
2.88242	0	546	492.097	2.30684	0
2.88499	1	469	491.381	-1.03346	0
2.88756	2	543	490.689	2.2449	0
2.89013	1	487	489.973	-0.134708	0
2.89269	0	501	489.287	0.52331	0
2.89526	0	480	488.644	-0.394535	0
2.89783	0	503	487.963	0.670485	0
2.9004	0	545	487.227	2.4747	0
2.90297	3	474	486.479	-0.573175	0
2.90554	0	474	485.728	-0.538665	0
2.90811	2	458	485.047	-1.26383	0
2.91068	0	486	484.424	0.0714841	0
2.91325	2	503	483.781	0.856954	0
2.91582	0	456	483.119	-1.26996	0
2.91838	2	464	482.459	-0.856916	0
2.92095	1	466	481.799	-0.731884	0
2.92352	3	482	481.139	0.0392366	0
2.92609	2	500	480.498	0.87217	0
2.92866	1	471	479.894	-0.409809	0
2.93123	2	484	479.334	0.212097	0
2.9338	1	456	478.745	-1.06515	0
2.93637	2	438	478.121	-1.91706	0
2.93894	2	464	477.496	-0.626523	0
2.94151	1	478	476.869	0.0517327	0
2.94407	2	470	476.268	-0.289109	0
2.94664	1	474	475.663	-0.0763642	0
2.94921	1	458	475.041	-0.796274	0
2.95178	0	442	474.423	-1.54222	0
2.95435	1	463	473.789	-0.50139	0
2.95692	0	519	473.118	2.01402	0
2.95949	0	458	472.433	-0.674428	0
2.96206	0	462	471.757	-0.453936	0
2.96463	0	503	471.064	1.42394	0
2.9672	1	476	470.36	0.258526	0
2.96976	0	459	469.658	-0.497458	0
2.97233	3	494	468.983	1.12558	0
2.9749	0	487	468.323	0.846327	0
2.97747	2	468	467.71	0.0133887	0
2.98004	2	504	467.135	1.6421	0
2.98261	2	419	466.532	-2.32208	0
2.98518	2	449	465.953	-0.800075	0
2.98775	2	476	465.408	0.485485	0
2.99032	1	461	464.861	-0.179827	0
2.99289	1	470	464.315	0.262245	0
2.99545	1	479	463.748	0.696896	0
2.99802	3	456	463.141	-0.334406	0
3.00059	3	457	462.512	-0.257832	0
3.00316	2	448	461.923	-0.657778	0
3.00573	0	441	461.415	-0.972164	0
3.0083	1	484	460.928	1.0487	0
3.01087	1	488	460.359	1.25124	0
3.01344	0	465	459.713	0.24517	0
3.01601	0	483	459.078	1.0885	0
3.01858	1	451	458.446	-0.350611	0
3.02114	1	482	457.777	1.10332	0
3.02371	1	439	457.115	-0.864594	0
3.02628	4	473	456.497	0.758813	0
3.02885	2	435	455.891	-1.00163	0
3.03142	2	500	455.348	1.99688	0
3.03399	1	466	454.884	0.514934	0
3.03656	3	503	454.393	2.16728	0
3.03913	2	475	453.839	0.970951	0
3.0417	0	500	453.284	2.08918	0
3.04427	2	443	452.778	-0.464552	0
3.04683	1	421	452.223	-1.5217	0
3.0494	1	433	451.614	-0.894532	0
3.05197	1	434	451.032	-0.817553	0
3.05454	2	442	450.448	-0.401854	0
3.05711	2	455	449.848	0.24154	0
3.05968	0	422	449.269	-1.32742	0
3.06225	2	418	448.737	-1.50339	0
3.06482	0	466	448.18	0.825511	0
3.06739	0	448	447.59	0.0193882	0
3.06996	4	409	447.006	-1.8793	0
3.07252	1	477	446.371	1.40238	0
3.07509	0	427	445.79	-0.909336	0
3.07766	0	444	445.314	-0.0623508	0
3.08023	1	506	444.771	2.72196	0
3.0828	1	412	444.134	-1.58315	0
3.08537	2	449	443.502	0.259453	0
3.08794	0	465	442.912	1.02433	0
3.09051	2	439	442.367	-0.160678	0
3.09308	1	444	441.818	0.103535	0
3.09565	2	445	441.251	0.177719	0
3.09821	0	472	440.706	1.44042	0
3.10078	2	464	440.182	1.1057	0
3.10335	1	459	439.637	0.903783	0
3.10592	0	437	439.073	-0.0991503	0
3.10849	1	430	438.537	-0.41169	0
3.11106	2	430	437.976	-0.38466	0
3.11363	4	411	437.377	-1.3011	0
3.1162	1	412	436.815	-1.22255	0
3.11877	0	429	436.358	-0.355246	0
3.12134	0	439	435.941	0.146002	0
3.1239	0	391	435.42	-2.2464	0
3.12647	1	451	434.807	0.76252	0
3.12904	2	457	434.177	1.06764	0
3.13161	1	412	433.569	-1.06262	0
3.13418	0	416	433.027	-0.834836	0
3.13675	1	449	432.529	0.777321	0
3.13932	0	411	431.988	-1.03525	0
3.14189	1	432	431.413	0.0282409	0
3.14446	0	438	430.841	0.342091	0
3.14703	1	405	430.272	-1.25577	0
3.14959	1	469	429.706	1.81442	0
3.15216	1	443	429.141	0.658477	0
3.15473	1	419	428.599	-0.468958	0
3.1573	0	422	428.077	-0.295834	0
3.15987	1	433	427.559	0.261477	0
3.16244	1	380	427.02	-2.41205	0
3.16501	0	440	426.461	0.645425	0
3.16758	1	411	425.93	-0.736441	0
3.17015	1	414	425.396	-0.560077	0
3.17272	1	435	424.844	0.486962	0
3.17528	3	405	424.314	-0.959732	0
3.17785	1	430	423.798	0.299096	0
3.18042	1	390	423.326	-1.68751	0
3.18299	1	414	422.892	-0.437027	0
3.18556	1	435	422.413	0.603485	0
3.18813	0	455	421.898	1.55182	0
3.1907	0	413	421.387	-0.4127	0
3.19327	1	415	420.859	-0.287588	0
3.19584	1	433	420.291	0.610762	0
3.19841	2	431	419.728	0.542949	0
3.20097	0	396	419.205	-1.16611	0
3.20354	0	445	418.727	1.24545	0
3.20611	1	460	418.251	1.94657	0
3.20868	0	387	417.711	-1.56113	0
3.21125	0	403	417.16	-0.705374	0
3.21382	1	443	416.633	1.25275	0
3.21639	1	405	416.084	-0.550752	0
3.21896	1	443	415.539	1.3047	0
3.22153	0	466	415.037	2.36083	0
3.2241	0	405	414.556	-0.474854	0
3.22666	2	404	414.057	-0.500359	0
3.22923	0	375	413.514	-1.98885	0
3.2318	1	409	412.999	-0.19774	0
3.23437	0	363	412.523	-2.5993	0
3.23694	0	408	412.027	-0.199388	0
3.23951	0	420	411.518	0.413895	0
3.24208	1	402	410.988	-0.448269	0
3.24465	1	422	410.44	0.562716	0
3.24722	2	415	409.915	0.249627	0
3.24979	2	401	409.427	-0.420849	0
3.25235	1	417	408.977	0.392872	0
3.25492	2	407	408.568	-0.0777029	0
3.25749	1	420	408.15	0.5782	0
3.26006	2	381	407.713	-1.36855	0
3.26263	1	401	407.273	-0.313264	0
3.2652	1	394	406.832	-0.646479	0
3.26777	0	405	406.393	-0.0692417	0
3.27034	1	368	405.936	-1.97753	0
3.27291	2	415	405.439	0.469339	0
3.27548	1	387	404.921	-0.91098	0
3.27804	0	399	404.45	-0.272834	0
3.28061	1	399	404.021	-0.251357	0
3.28318	0	398	403.549	-0.278151	0
3.28575	2	395	403.043	-0.40471	0
3.28832	4	403	402.536	0.0231038	0
3.29089	0	398	402.042	-0.202627	0
3.29346	4	409	401.66	0.362952	0
3.29603	1	408	401.3	0.33168	0
3.2986	2	387	400.901	-0.706611	0
3.30117	1	420	400.524	0.950351	0
3.30373	1	423	400.118	1.11255	0
3.3063	2	419	399.679	0.943872	0
3.30887	0	410	399.216	0.532584	0
3.31144	2	368	398.762	-1.60357	0
3.31401	1	405	398.305	0.332702	0
3.31658	2	373	397.829	-1.28562	0
3.31915	2	356	397.378	-2.19301	0
3.32172	1	387	396.942	-0.505378	0
3.32429	1	441	396.532	2.11754	0
3.32686	0	372	396.119	-1.25053	0
3.32942	2	387	395.671	-0.440765	0
3.33199	0	367	395.181	-1.47105	0
3.33456	1	400	394.699	0.265041	0
3.33713	0	404	394.24	0.485562	0
3.3397	1	371	393.763	-1.1818	0
3.34227	1	408	393.271	0.729205	0
3.34484	2	369	392.779	-1.23787	0
3.34741	3	390	392.308	-0.116886	0
3.34998	0	376	391.873	-0.818607	0
3.35255	1	379	391.505	-0.642362	0
3.35511	0	409	391.132	0.883501	0
3.35768	1	380	390.679	-0.547844	0
3.36025	0	411	390.192	1.02639	0
3.36282	2	395	389.707	0.266312	0
3.36539	1	355	389.223	-1.81637	0
3.36796	0	399	388.762	0.51256	0
3.37053	1	376	388.347	-0.636742	0
3.3731	0	345	387.907	-2.31003	0
3.37567	0	360	387.434	-1.44589	0
3.37824	1	402	386.965	0.749882	0
3.3808	2	377	386.474	-0.487953	0
3.38337	2	360	385.985	-1.36955	0
3.38594	0	368	385.557	-0.915232	0
3.38851	0	379	385.192	-0.318072	0
3.39108	0	370	384.805	-0.769692	0
3.39365	1	394	384.339	0.486712	0
3.39622	0	379	383.836	-0.248426	0
3.39879	2	391	383.359	0.386428	0
3.40136	0	399	382.9	0.806031	0
3.40393	0	386	382.465	0.179925	0
3.40649	1	401	382.054	0.946104	0
3.40906	0	403	381.598	1.06611	0
3.41163	1	391	381.13	0.499135	0
3.4142	1	346	380.681	-1.86449	0
3.41677	0	392	380.233	0.594348	0
3.41934	0	387	379.81	0.365502	0
3.42191	0	409	379.386	1.4643	0
3.42448	0	359	378.925	-1.05161	0
3.42705	2	360	378.448	-0.972309	0
3.42962	0	377	377.969	-0.0498837	0
3.43218	0	366	377.536	-0.602986	0
3.43475	1	377	377.145	-0.00744374	0
3.43732	1	361	376.707	-0.826697	0
3.43989	2	379	376.254	0.14104	0
3.44246	1	372	375.838	-0.198998	0
3.44503	1	350	375.462	-1.36099	0
3.4476	1	372	375.104	-0.160954	0
3.45017	0	425	374.723	2.43878	0
3.45274	2	343	374.326	-1.69143	0
3.45531	1	377	373.903	0.159503	0
3.45787	1	372	373.483	-0.0768885	0
3.46044	1	356	373.105	-0.90658	0
3.46301	1	366	372.723	-0.35144	0
3.46558	0	385	372.324	0.646029	0
3.46815	1	366	371.927	-0.309824	0
3.47072	2	413	371.509	2.04163	0
3.47329	4	359	371.069	-0.636976	0
3.47586	1	366	370.665	-0.243838	0
3.47843	1	353	370.364	-0.924196	0
3.481	1	367	370.099	-0.161758	0
3.48356	2	364	369.747	-0.3012	0
3.48613	1	397	369.336	1.38841	0
3.4887	0	343	368.948	-1.40105	0
3.49127	0	347	368.584	-1.15869	0
3.49384	1	375	368.181	0.352151	0
3.49641	1	359	367.72	-0.460208	0
3.49898	1	373	367.264	0.297011	0
3.50155	1	361	366.851	-0.307946	0
3.50412	0	376	366.459	0.492058	0
3.50669	1	372	366.071	0.307429	0
3.50925	0	366	365.661	0.0177017	0
3.51182	0	365	365.237	-0.0123876	0
3.51439	1	397	364.817	1.61523	0
3.51696	2	377	364.375	0.650239	0
3.51953	2	362	363.934	-0.101642	0
3.5221	0	392	363.553	1.43677	0
3.52467	0	361	363.236	-0.117677	0
3.52724	1	344	362.896	-1.0188	0
3.52981	1	360	362.473	-0.130357	0
3.53238	1	366	362.036	0.207223	0
3.53494	1	356	361.639	-0.298878	0
3.53751	0	356	361.263	-0.278913	0
3.54008	0	391	360.89	1.52275	0
3.54265	1	371	360.498	0.545248	0
3.54522	1	346	360.065	-0.756146	0
3.54779	1	362	359.636	0.124234	0
3.55036	1	329	359.249	-1.66768	0
3.55293	3	370	358.88	0.578096	0
3.5555	0	371	358.506	0.648681	0
3.55807	1	357	358.177	-0.0622839	0
3.56063	0	358	357.865	0.00714678	0
3.5632	2	349	357.49	-0.45448	0
3.56577	2	314	357.077	-2.43099	0
3.56834	1	349	356.682	-0.411189	0
3.57091	4	341	356.351	-0.831287	0
3.57348	1	316	356.026	-2.25164	0
3.57605	0	320	355.726	-1.99715	0
3.57862	1	366	355.468	0.550492	0
3.58119	4	357	355.12	0.0994826	0
3.58376	0	371	354.69	0.846762	0
3.58632	1	373	354.352	0.965581	0
3.58889	1	376	354.07	1.13097	0
3.59146	1	355	353.702	0.0688812	0
3.59403	1	361	353.304	0.405058	0
3.5966	1	359	352.925	0.320646	0
3.59917	1	359	352.548	0.340515	0
3.60174	1	348	352.174	-0.223724	0
3.60431	0	315	351.801	-2.07348	0
3.60688	1	357	351.432	0.29468	0
3.60945	1	365	351.043	0.730524	0
3.61201	2	375	350.636	1.25813	0
3.61458	0	336	350.251	-0.77743	0
3.61715	3	337	349.908	-0.703168	0
3.61972	1	333	349.559	-0.907434	0
3.62229	2	341	349.211	-0.444669	0
3.62486	0	347	348.904	-0.102226	0
3.62743	2	360	348.595	0.601117	0
3.63	0	341	348.244	-0.392296	0
3.63257	0	357	347.877	0.482859	0
3.63514	1	356	347.516	0.449669	0
3.6377	0	351	347.111	0.207603	0
3.64027	3	331	346.695	-0.862694	0
3.64284	0	330	346.295	-0.896996	0
3.64541	1	366	345.941	1.04848	0
3.64798	0	305	345.629	-2.3264	0
3.65055	2	377	345.273	1.63403	0
3.65312	3	345	344.879	0.00653754	0
3.65569	0	355	344.499	0.557342	0
3.65826	0	325	344.209	-1.06553	0
3.66083	2	312	343.935	-1.80796	0
3.66339	1	350	343.553	0.344587	0
3.66596	2	361	343.16	0.938939	0
3.66853	0	314	342.825	-1.62668	0
3.6711	0	353	342.512	0.558233	0
3.67367	0	343	342.182	0.0441592	0
3.67624	0	329	341.792	-0.705252	0
3.67881	0	343	341.37	0.0880235	0
3.68138	2	335	340.951	-0.325152	0
3.68395	1	329	340.532	-0.63576	0
3.68652	1	359	340.157	0.994513	0
3.68908	0	328	339.843	-0.653908	0
3.69165	0	335	339.527	-0.247364	0
3.69422	1	339	339.175	-0.00949243	0
3.69679	3	342	338.78	0.174133	0
3.69936	1	320	338.382	-1.0276	0
3.70193	0	350	338.07	0.637701	0
3.7045	0	286	337.817	-3.06403	0
3.70707	4	310	337.5	-1.56189	0
3.70964	2	361	337.095	1.25815	0
3.71221	1	343	336.755	0.337193	0
3.71477	0	345	336.537	0.45565	0
3.71734	0	321	336.291	-0.853471	0
3.71991	0	357	335.95	1.11411	0
3.72248	0	356	335.551	1.0838	0
3.72505	1	326	335.138	-0.506131	0
3.72762	0	324	334.728	-0.596005	0
3.73019	1	346	334.344	0.626606	0
3.73276	1	352	333.981	0.960394	0
3.73533	2	301	333.618	-1.88006	0
3.7379	0	323	333.274	-0.571675	0
3.74046	0	339	332.973	0.327319	0
3.74303	0	318	332.673	-0.82283	0
3.7456	1	324	332.311	-0.461743	0
3.74817	1	344	331.913	0.651702	0
3.75074	1	316	331.536	-0.873945	0
3.75331	1	339	331.2	0.423624	0
3.75588	2	309	330.883	-1.24489	0
3.75845	3	310	330.562	-1.16786	0
3.76102	1	338	330.256	0.421196	0
3.76359	0	330	330.013	-0.000698854	0
3.76615	2	305	329.787	-1.41929	0
3.76872	1	318	329.472	-0.643317	0
3.77129	0	310	329.123	-1.08609	0
3.77386	3	336	328.818	0.391804	0
3.77643	1	325	328.483	-0.193189	0
3.779	2	310	328.155	-1.03111	0
3.78157	0	348	327.885	1.07827	0
3.78414	2	358	327.614	1.60595	0
3.78671	1	315	327.302	-0.693132	0
3.78928	1	297	326.969	-1.73899	0
3.79184	2	339	326.662	0.670127	0
3.79441	1	334	326.348	0.418724	0
3.79698	3	332	326.038	0.327196	0
3.79955	1	308	325.743	-1.01099	0
3.80212	1	321	325.469	-0.249454	0
3.80469	1	319	325.217	-0.348093	0
3.80726	0	322	324.92	-0.162736	0
3.80983	0	343	324.591	0.993982	0
3.8124	1	304	324.244	-1.1611	0
3.81497	3	318	323.859	-0.32853	0
3.81753	0	325	323.472	0.084737	0
3.8201	0	339	323.176	0.859455	0
3.82267	1	307	322.919	-0.908539	0
3.82524	2	334	322.576	0.625086	0
3.82781	1	338	322.198	0.859532	0
3.83038	2	340	321.882	0.98259	0
3.83295	0	328	321.603	0.353239	0
3.83552	0	353	321.326	1.68583	0
3.83809	0	333	321.032	0.65583	0
3.84066	2	316	320.677	-0.263126	0
3.84322	2	329	320.284	0.480536	0
3.84579	0	306	319.932	-0.796431	0
3.84836	3	323	319.666	0.185504	0
3.85093	0	317	319.388	-0.134141	0
3.8535	1	312	319.097	-0.401776	0
3.85607	1	289	318.826	-1.75447	0
3.85864	1	345	318.509	1.42624	0
3.86121	0	317	318.179	-0.0662133	0
3.86378	2	300	317.87	-1.03173	0
3.86635	0	325	317.538	0.413896	0
3.86891	0	270	317.213	-2.87329	0
3.87148	2	349	316.911	1.71766	0
3.87405	0	300	316.562	-0.956229	0
3.87662	2	306	316.224	-0.58446	0
3.87919	2	369	315.921	2.76319	0
3.88176	1	323	315.614	0.410983	0
3.88433	0	335	315.353	1.07345	0
3.8869	0	327	315.109	0.657585	0
3.88947	1	347	314.806	1.72829	0
3.89204	2	308	314.443	-0.367101	0
3.8946	2	319	314.08	0.275446	0
3.89717	0	330	313.779	0.892922	0
3.89974	0	338	313.542	1.33036	0
3.90231	3	346	313.282	1.75893	0
3.90488	1	315	312.934	0.116415	0
3.90745	0	334	312.614	1.17017	0
3.91002	0	330	312.378	0.970051	0
3.91259	1	311	312.097	-0.062206	0
3.91516	2	327	311.739	0.843953	0
3.91773	0	317	311.381	0.315609	0
3.92029	0	319	311.09	0.442879	0
3.92286	3	277	310.819	-2.03197	0
3.92543	0	306	310.479	-0.25602	0
3.928	3	304	310.169	-0.353845	0
3.93057	1	301	309.912	-0.513694	0
3.93314	1	312	309.653	0.132899	0
3.93571	0	290	309.418	-1.14026	0
3.93828	1	323	309.158	0.77019	0
3.94085	2	306	308.84	-0.162378	0
3.94342	0	301	308.501	-0.432332	0
3.94598	2	323	308.21	0.822964	0
3.94855	0	286	307.933	-1.2969	0
3.95112	3	313	307.639	0.303023	0
3.95369	0	308	307.342	0.0374907	0
3.95626	2	317	307.068	0.557851	0
3.95883	0	335	306.813	1.54002	0
3.9614	0	319	306.537	0.697812	0
3.96397	1	330	306.248	1.3075	0
3.96654	1	310	305.914	0.232076	0
3.96911	0	298	305.567	-0.438326	0
3.97167	3	299	305.264	-0.362245	0
3.97424	1	311	304.953	0.342897	0
3.97681	1	288	304.667	-0.98211	0
3.97938	0	313	304.443	0.483698	0
3.98195	0	290	304.194	-0.833495	0
3.98452	1	330	303.89	1.4373	0
3.98709	0	297	303.545	-0.379786	0
3.98966	1	295	303.207	-0.477857	0
3.99223	1	295	302.89	-0.459382	0
3.9948	0	320	302.573	0.974197	0
3.99736	1	308	302.282	0.325804	0
3.99993	2	299	301.988	-0.172773	0
4.0025	0	291	301.671	-0.625536	0
4.00507	1	298	301.401	-0.197025	0
4.00764	1	326	301.147	1.37648	0
4.01021	0	267	300.851	-2.07164	0
4.01278	1	301	300.562	0.0252628	0
4.01535	1	325	300.268	1.37186	0
4.01792	1	331	299.956	1.70631	0
4.02049	2	318	299.667	1.02807	0
4.02305	3	310	299.392	0.602494	0
4.02562	0	299	299.133	-0.00770545	0
4.02819	6	301	298.939	0.118814	0
4.03076	2	274	298.722	-1.49354	0
4.03333	0	317	298.528	1.03747	0
4.0359	3	282	298.441	-0.979022	0
4.03847	0	332	298.248	1.85236	0
4.04104	2	289	297.97	-0.52766	0
4.04361	1	307	297.71	0.530209	0
4.04618	1	313	297.428	0.880195	0
4.04874	1	300	297.154	0.164299	0
4.05131	0	300	296.878	0.180239	0
4.05388	3	305	296.589	0.48159	0
4.05645	3	303	296.274	0.386382	0
4.05902	0	298	295.98	0.117031	0
4.06159	2	278	295.795	-1.06725	0
4.06416	0	289	295.598	-0.388101	0
4.06673	1	326	295.325	1.69891	0
4.0693	1	292	295.037	-0.177735	0
4.07187	1	289	294.727	-0.336853	0
4.07443	1	267	294.423	-1.67827	0
4.077	0	291	294.14	-0.184057	0
4.07957	0	315	293.862	1.191	0
4.08214	2	288	293.566	-0.327987	0
4.08471	1	293	293.228	-0.0133001	0
4.08728	0	303	292.916	0.579324	0
4.08985	2	314	292.668	1.20383	0
4.09242	0	309	292.393	0.944765	0
4.09499	1	313	292.105	1.18108	0
4.09756	2	293	291.836	0.0679732	0
4.10012	1	284	291.542	-0.447544	0
4.10269	0	299	291.275	0.446752	0
4.10526	0	288	291.048	-0.17962	0
4.10783	0	258	290.781	-2.04085	0
4.1104	0	295	290.458	0.26447	0
4.11297	1	284	290.119	-0.363101	0
4.11554	0	272	289.782	-1.07818	0
4.11811	2	316	289.47	1.49242	0
4.12068	0	299	289.176	0.568158	0
4.12325	0	298	288.905	0.526863	0
4.12581	2	297	288.657	0.484109	0
4.12838	0	276	288.36	-0.743975	0
4.13095	1	288	288.072	-0.0042475	0
4.13352	0	313	287.822	1.42314	0
4.13609	1	290	287.551	0.1438	0
4.13866	3	300	287.262	0.735413	0
4.14123	1	313	286.965	1.47157	0
4.1438	1	288	286.735	0.0745669	0
4.14637	0	293	286.56	0.376218	0
4.14894	2	312	286.342	1.45257	0
4.1515	2	263	286.062	-1.42209	0
4.15407	0	274	285.781	-0.711706	0
4.15664	0	305	285.567	1.11274	0
4.15921	1	290	285.349	0.273105	0
4.16178	0	276	285.05	-0.544758	0
4.16435	1	303	284.739	1.04905	0
4.16692	1	267	284.448	-1.0678	0
4.16949	1	277	284.157	-0.430031	0
4.17206	3	245	283.889	-2.48455	0
4.17463	1	273	283.634	-0.643575	0
4.17719	0	308	283.422	1.40048	0
4.17976	1	286	283.251	0.162575	0
4.18233	0	298	283.012	0.868237	0
4.1849	0	283	282.72	0.0166333	0
4.18747	0	317	282.432	1.94152	0
4.19004	2	294	282.125	0.692537	0
4.19261	0	270	281.799	-0.718056	0
4.19518	1	291	281.519	0.555776	0
4.19775	0	286	281.279	0.279166	0
4.20032	0	271	281.018	-0.608547	0
4.20288	2	291	280.742	0.601324	0
4.20545	1	294	280.44	0.790853	0
4.20802	0	288	280.163	0.461816	0
4.21059	0	292	279.949	0.705247	0
4.21316	1	294	279.711	0.833339	0
4.21573	0	291	279.414	0.679189	0
4.2183	1	254	279.122	-1.57629	0
4.22087	0	266	278.849	-0.787838	0
4.22344	3	291	278.578	0.728178	0
4.22601	0	312	278.302	1.90777	0
4.22857	0	304	278.071	1.48715	0
4.23114	3	273	277.881	-0.295399	0
4.23371	1	275	277.615	-0.157719	0
4.23628	1	288	277.36	0.626978	0
4.23885	1	284	277.182	0.404555	0
4.24142	0	287	276.978	0.591595	0
4.24399	1	304	276.739	1.56351	0
4.24656	1	288	276.478	0.678957	0
4.24913	1	279	276.197	0.16779	0
4.2517	1	274	275.94	-0.117211	0
4.25426	1	271	275.702	-0.285606	0
4.25683	1	263	275.464	-0.768538	0
4.2594	2	279	275.225	0.225997	0
4.26197	0	323	274.984	2.6717	0
4.26454	0	250	274.767	-1.5664	0
4.26711	1	281	274.551	0.384734	0
4.26968	1	294	274.271	1.15064	0
4.27225	0	289	273.976	0.883757	0
4.27482	1	263	273.726	-0.661377	0
4.27739	1	273	273.473	-0.0286138	0
4.27995	0	290	273.201	0.986472	0
4.28252	1	252	272.955	-1.32002	0
4.28509	0	258	272.705	-0.915485	0
4.28766	1	273	272.439	0.0339646	0
4.29023	0	255	272.174	-1.07545	0
4.2928	0	265	271.91	-0.424478	0
4.29537	0	272	271.651	0.0211778	0
4.29794	2	287	271.371	0.922556	0
4.30051	2	284	271.07	0.767283	0
4.30308	0	306	270.808	2.01179	0
4.30564	0	297	270.631	1.53006	0
4.30821	0	267	270.45	-0.211143	0
4.31078	0	244	270.189	-1.67655	0
4.31335	3	312	269.892	2.38392	0
4.31592	0	255	269.588	-0.913537	0
4.31849	1	253	269.353	-1.0281	0
4.32106	0	289	269.176	1.16613	0
4.32363	0	304	268.954	2.01001	0
4.3262	1	282	268.699	0.792048	0
4.32877	0	293	268.42	1.43599	0
4.33133	0	261	268.147	-0.442409	0
4.3339	0	272	267.897	0.248792	0
4.33647	1	276	267.626	0.504031	0
4.33904	0	276	267.337	0.521427	0
4.34161	0	291	267.072	1.40266	0
4.34418	0	251	266.829	-0.999134	0
4.34675	1	283	266.565	0.976932	0
4.34932	1	265	266.282	-0.0787703	0
4.35189	2	277	266.019	0.659774	0
4.35446	1	238	265.793	-1.80156	0
4.35702	0	269	265.606	0.20695	0
4.35959	1	257	265.439	-0.526412	0
4.36216	2	241	265.225	-1.5605	0
4.36473	1	264	264.97	-0.0596769	0
4.3673	0	291	264.757	1.53839	0
4.36987	1	282	264.584	1.03709	0
4.37244	1	272	264.367	0.462833	0
4.37501	1	243	264.111	-1.35425	0
4.37758	2	284	263.876	1.19412	0
4.38015	0	271	263.657	0.446038	0
4.38271	1	271	263.463	0.457834	0
4.38528	0	275	263.266	0.707586	0
4.38785	0	243	263.03	-1.2849	0
4.39042	1	282	262.779	1.14462	0
4.39299	1	270	262.504	0.45617	0
4.39556	0	259	262.235	-0.200986	0
4.39813	2	289	262.009	1.58773	0
4.4007	1	248	261.776	-0.874785	0
4.40327	1	270	261.546	0.514508	0
4.40584	0	276	261.357	0.881424	0
4.4084	2	228	261.165	-2.19641	0
4.41097	0	249	260.93	-0.756038	0
4.41354	1	286	260.699	1.49606	0
4.41611	0	265	260.489	0.277115	0
4.41868	1	266	260.257	0.352102	0
4.42125	0	236	260.009	-1.56285	0
4.42382	1	290	259.762	1.77566	0
4.42639	1	279	259.516	1.16649	0
4.42896	1	250	259.269	-0.586195	0
4.43153	0	274	259.044	0.903512	0
