# Supplementary material for: Direct energy transfer from photosystem II to photosystem I confers winter sustainability in Scots Pine
Source: Nat Commun. 2020 Dec 15;11:6388. doi: 10.1038/s41467-020-20137-9 (PMC7738668; doi:10.1038/s41467-020-20137-9)
Supplement: Supplementary file 3 — Source Data [file 41467_2020_20137_MOESM3_ESM.zip › Source data file_Bag et al., 2020/Source data file/time resolved fluoresence data/Time resolved decay/Pine_summer_quench/no_spillover/Decays_summer_quench_no_spillover_12.txt]

Time	IRF	Exp. data	Th. data	Residuals	Aurocorr
0	59218	21495	20747.2	5.10043	0.253962
0.002569	60101	23454	22968.2	3.17194	0.254318
0.005138	59931	25382	25264.5	0.73762	0.270753
0.007707	59038	27596	27612.9	-0.10163	0.201991
0.010276	57442	30070	29998.1	0.41451	0.251548
0.012845	55659	32375	32408.3	-0.185304	0.209131
0.015414	54300	34648	34817.3	-0.909767	0.187034
0.017983	51212	37197	37194.2	0.0145625	0.195747
0.020552	49247	39376	39513.1	-0.690859	0.207315
0.023121	45860	41472	41765.5	-1.44132	0.194628
0.02569	42832	43782	43933.6	-0.724511	0.18859
0.028259	39553	45427	45997.7	-2.67765	0.147734
0.030828	36051	47827	47946.8	-0.547676	0.174367
0.033397	32659	49266	49762.3	-2.23584	0.149125
0.035966	29365	51352	51435	-0.366199	0.213986
0.038535	25820	52282	52956.3	-2.94907	0.175126
0.041104	22701	54442	54318.7	0.528276	0.20462
0.043673	19483	55415	55521.3	-0.451584	0.214644
0.046242	16839	56037	56561.7	-2.21659	0.169844
0.048811	14158	57476	57439.5	0.152117	0.152178
0.05138	12001	58003	58158.4	-0.645046	0.226148
0.053949	10077	58501	58725	-0.926021	0.170012
0.056518	8332	59085	59148.8	-0.262507	0.178445
0.059087	7023	59135	59439.5	-1.25219	0.158198
0.061656	5845	59501	59610.5	-0.448838	0.178705
0.064225	4676	59602	59673.4	-0.29263	0.201573
0.066794	3958	60025	59640.7	1.56849	0.211457
0.069363	3264	59490	59526.1	-0.148014	0.172952
0.071932	2838	59457	59338.3	0.486699	0.177488
0.074501	2290	59062	59086.8	-0.101937	0.122356
0.07707	1924	59351	58782.9	2.33177	0.162361
0.079639	1735	58667	58436.6	0.951062	0.177459
0.082208	1480	57602	58055.1	-1.88776	0.140702
0.084777	1263	57406	57642.8	-0.988124	0.123001
0.087346	1107	56913	57206.8	-1.23152	0.160695
0.089915	966	56822	56753.4	0.287856	0.144465
0.092484	905	56415	56285.4	0.545731	0.172041
0.095053	849	56210	55805.7	1.70509	0.162082
0.097622	803	55249	55317.6	-0.291709	0.132642
0.100191	740	54840	54823.8	0.0691911	0.12471
0.10276	729	54052	54327.3	-1.18424	0.145443
0.105329	714	53737	53830.1	-0.401557	0.119068
0.107898	667	53045	53333.1	-1.25099	0.136536
0.110467	679	52892	52837.5	0.236805	0.13602
0.113036	613	52329	52344.8	-0.0690728	0.131041
0.115605	628	51542	51855.4	-1.3803	0.140832
0.118174	626	51216	51369.8	-0.679604	0.128299
0.120743	641	50668	50888.4	-0.979098	0.0603814
0.123312	554	50018	50411.2	-1.75823	0.132584
0.125881	628	49411	49939.2	-2.37622	0.112085
0.12845	545	49580	49473	0.480664	0.133527
0.131019	591	49151	49011.7	0.628188	0.131891
0.133588	616	48584	48555.6	0.128786	0.157933
0.136157	608	48490	48105.1	1.74809	0.137584
0.138726	598	47520	47659.7	-0.64067	0.11482
0.141295	590	46891	47220.5	-1.52156	0.10614
0.143864	622	46758	46787.7	-0.137148	0.0981024
0.146433	622	46382	46360.5	0.0996855	0.13182
0.149002	662	45960	45938.8	0.0990489	0.108118
0.151571	670	45334	45522.7	-0.88629	0.127983
0.15414	665	45294	45112.6	0.852194	0.135908
0.156709	703	44541	44708.6	-0.794345	0.120912
0.159278	707	44697	44310.9	1.82624	0.15433
0.161847	763	43784	43918.9	-0.644706	0.0967549
0.164416	811	43574	43532.6	0.198284	0.0918507
0.166985	814	42837	43152.2	-1.52284	0.0856785
0.169554	853	42614	42777.8	-0.793317	0.100114
0.172123	924	42670	42410	1.25878	0.107359
0.174692	946	42250	42048.5	0.980268	0.0824831
0.177261	908	41609	41692.8	-0.410976	0.051098
0.17983	990	41045	41343.6	-1.47369	0.0792709
0.182399	1010	40893	41001	-0.534187	0.119456
0.184968	1084	40710	40663.9	0.228721	0.114927
0.187537	1072	40628	40331.8	1.46939	0.0848423
0.190106	1095	39786	40005.8	-1.1019	0.0515111
0.192675	1172	39446	39686	-1.20846	0.108388
0.195244	1197	39663	39372.2	1.46034	0.109786
0.197813	1238	39327	39063.3	1.32965	0.133702
0.200382	1251	38952	38760	0.972888	0.136505
0.202951	1245	38532	38462.7	0.353003	0.101971
0.20552	1280	38450	38171.1	1.4223	0.0699486
0.208089	1274	37871	37884.9	-0.0711779	0.096809
0.210658	1348	37928	37603.2	1.66761	0.116504
0.213227	1348	37507	37326.1	0.93427	0.0962907
0.215796	1443	37099	37053.3	0.237323	0.0573236
0.218365	1322	36782	36785.2	-0.0167423	0.0689556
0.220934	1407	36516	36522.1	-0.0317461	0.0777911
0.223503	1394	36415	36264.2	0.790064	0.0583503
0.226072	1393	35875	36010.5	-0.715638	0.0808073
0.228641	1477	35682	35759.9	-0.412345	0.0418291
0.23121	1393	35609	35513.3	0.50712	0.0256074
0.233779	1393	35198	35270.3	-0.385313	0.0709018
0.236348	1413	35274	35031.4	1.29151	0.0336979
0.238917	1442	34865	34796.5	0.366856	0.095953
0.241486	1434	34593	34563.9	0.156593	0.0519785
0.244055	1412	34140	34334	-1.04981	0.0628179
0.246624	1324	34081	34107.6	-0.144286	0.072903
0.249193	1319	34189	33884.8	1.64506	0.0760787
0.251762	1359	33753	33664.9	0.479479	0.0443474
0.254331	1339	33230	33446.6	-1.18824	0.00763069
0.2569	1234	33065	33229.2	-0.903277	0.00582286
0.259469	1201	33229	33014.2	1.17849	-0.0413631
0.262038	1212	32939	32802.1	0.754062	0.047347
0.264607	1153	32727	32591.6	0.748565	0.0478468
0.267176	1164	32148	32381.2	-1.30063	0.024477
0.269745	1088	32154	32172	-0.100404	-0.0322036
0.272314	1106	31921	31964.3	-0.242533	0.0266983
0.274883	1066	31630	31758.1	-0.720055	-0.0198917
0.277452	1066	31651	31553	0.55098	-0.0196188
0.280021	1102	31135	31349	-1.21252	-0.0593247
0.28259	952	31271	31146.4	0.704572	-0.0394819
0.285159	1059	31005	30945.3	0.339252	-0.0799383
0.287728	1030	30883	30746.4	0.777068	-0.00990047
0.290297	918	30719	30548.7	0.97149	-0.0505626
0.292866	970	30557	30351.8	1.1739	-0.0185644
0.295435	972	29887	30157.6	-1.56517	-0.0238839
0.298004	935	30286	29964.4	1.84783	-0.0393722
0.300573	927	29880	29771.7	0.626507	-0.0291939
0.303142	908	29717	29581.1	0.788235	-0.0732187
0.305711	883	29226	29392.5	-0.97374	-0.00139097
0.30828	907	29362	29205.1	0.915403	0.0215509
0.310849	887	29217	29019.2	1.15694	-0.0121788
0.313418	916	29067	28834.6	1.36308	-0.045005
0.315987	940	28773	28651.6	0.715913	-0.0407134
0.318556	884	28275	28470.4	-1.16209	-0.0639354
0.321125	987	28321	28291.2	0.177047	-0.0933866
0.323694	968	28260	28114.6	0.864974	-0.0681681
0.326263	907	27850	27939.9	-0.53848	-0.0840461
0.328832	922	27960	27767.3	1.15234	-0.0155068
0.331401	965	28023	27598	2.53861	-0.0738635
0.33397	985	27743	27430.5	1.87617	-0.0472859
0.336539	973	27589	27263.9	1.95722	-0.0797481
0.339108	985	27349	27099.4	1.50916	-0.119165
0.341677	979	27149	26937.8	1.28176	-0.0825404
0.344246	998	27226	26778.6	2.71155	-0.0353495
0.346815	1002	26777	26621.3	0.95123	-0.0633215
0.349384	1064	26518	26466	0.319121	-0.070207
0.351953	1015	26278	26312.7	-0.214066	-0.10843
0.354522	1055	26266	26161.4	0.645249	-0.0783504
0.357091	1070	26071	26012.8	0.360565	-0.0884889
0.35966	1073	26189	25866.5	1.99275	-0.042901
0.362229	1000	25728	25722	0.0375527	-0.113861
0.364798	1110	25578	25579.7	-0.0107957	-0.0309753
0.367367	1107	25575	25439.8	0.845213	-0.131178
0.369936	1154	25235	25301	-0.415386	-0.100547
0.372505	1174	25251	25163.6	0.550014	-0.114736
0.375074	1124	25171	25029.1	0.894403	-0.0511283
0.377643	1177	25153	24897.3	1.61238	-0.11653
0.380212	1206	24943	24768.2	1.10671	-0.0503911
0.382781	1154	24917	24640.9	1.74893	-0.110042
0.38535	1194	24831	24515	2.00506	-0.0408739
0.387919	1208	24502	24391.6	0.704981	-0.0934734
0.390488	1247	24285	24270.1	0.095766	-0.0888432
0.393057	1304	24300	24149.7	0.964155	-0.0236863
0.395626	1291	24350	24031.2	2.04294	-0.0558675
0.398195	1284	24162	23914.9	1.58964	-0.046609
0.400764	1273	24086	23801.4	1.83403	-0.0402727
0.403333	1334	23703	23690.4	0.0816732	-0.0852885
0.405902	1339	23838	23581.1	1.66395	-0.0216561
0.408471	1359	23750	23472.8	1.79848	-0.065461
0.41104	1372	23259	23366.3	-0.703288	-0.0814472
0.413609	1328	23202	23262	-0.393723	-0.0774024
0.416178	1292	23340	23159.7	1.18041	-0.120971
0.418747	1303	22849	23059.3	-1.39099	-0.134549
0.421316	1334	22921	22960.1	-0.258556	-0.147703
0.423885	1300	22951	22861.2	0.592438	-0.0677861
0.426454	1319	22911	22762.6	0.980203	-0.12319
0.429023	1236	22766	22665.3	0.667395	-0.13229
0.431592	1264	22562	22569.2	-0.0479938	-0.0989155
0.434161	1219	22267	22474	-1.38742	-0.127736
0.43673	1180	22678	22379.1	1.98463	-0.0538003
0.439299	1132	22424	22284.2	0.933844	-0.0546855
0.441868	1050	22347	22189.6	1.05294	-0.085391
0.444437	1074	22252	22094.9	1.05309	-0.040203
0.447006	964	22089	21999.7	0.601049	-0.0635051
0.449575	1005	22335	21903.2	2.8893	-0.0943561
0.452144	876	21674	21805.9	-0.896147	-0.0284199
0.454713	844	21732	21707.9	0.16324	-0.111054
0.457282	801	21584	21609.2	-0.171709	-0.0805245
0.459851	766	21543	21509.8	0.226217	-0.0892954
0.46242	700	21590	21408.6	1.23461	-0.0899023
0.464989	738	21212	21306	-0.645667	-0.115839
0.467558	627	21127	21202.6	-0.519969	-0.14835
0.470127	578	20879	21097.9	-1.51494	-0.189895
0.472696	501	21003	20992.7	0.0709827	-0.13191
0.475265	489	20694	20887.1	-1.34259	-0.157528
0.477834	427	20682	20780	-0.681145	-0.115497
0.480403	413	20789	20670.9	0.818968	-0.157333
0.482972	338	20424	20560.5	-0.955143	-0.134854
0.485541	306	20358	20449.1	-0.638551	-0.235988
0.48811	319	20266	20336.9	-0.49778	-0.130418
0.490679	288	20054	20223.7	-1.19819	-0.194
0.493248	273	20278	20109.2	1.18553	-0.172924
0.495817	260	19890	19994.2	-0.738862	-0.178403
0.498386	228	20039	19879.4	1.12754	-0.132567
0.500955	209	19962	19764.5	1.39768	-0.146662
0.503524	195	19712	19649.7	0.443489	-0.115519
0.506093	208	19567	19535	0.228862	-0.139407
0.508662	188	19679	19420.1	1.84542	-0.140273
0.511231	163	19320	19305.3	0.106005	-0.173531
0.5138	171	19205	19190.9	0.101728	-0.170042
0.516369	166	19073	19077.3	-0.0308585	-0.156277
0.518938	173	19148	18963.9	1.33026	-0.114589
0.521507	159	18774	18850.9	-0.561527	-0.146097
0.524076	175	18744	18738.7	0.0387319	-0.172533
0.526645	178	18658	18627.4	0.224347	-0.165907
0.529214	180	18631	18516.8	0.836352	-0.189923
0.531783	162	18455	18407.2	0.351881	-0.188796
0.534352	159	18230	18298.7	-0.508799	-0.146426
0.536921	172	18284	18191.3	0.685191	-0.177007
0.53949	173	18060	18084.9	-0.185085	-0.12544
0.542059	169	17933	17979	-0.343737	-0.161892
0.544628	161	18031	17874.1	1.1685	-0.131436
0.547197	163	17902	17770.3	0.984282	-0.125385
0.549766	207	17535	17667.5	-1.00093	-0.175042
0.552335	163	17598	17565.6	0.244256	-0.210582
0.554904	169	17315	17464.4	-1.1353	-0.150697
0.557473	183	17425	17364.6	0.457862	-0.15068
0.560042	169	17328	17266	0.470967	-0.15093
0.562611	170	17268	17168	0.761168	-0.186561
0.56518	161	17160	17070.9	0.680542	-0.19399
0.567749	179	16930	16974.7	-0.343911	-0.166343
0.570318	153	16886	16879.4	0.0506971	-0.121897
0.572887	159	16635	16784.8	-1.16126	-0.160706
0.575456	169	16669	16691	-0.170717	-0.174718
0.578025	155	16711	16598.1	0.873014	-0.094173
0.580594	154	16553	16505.8	0.366902	-0.154974
0.583163	163	16399	16414.3	-0.119559	-0.144014
0.585732	155	16241	16323.7	-0.648887	-0.190155
0.588301	154	16289	16233.7	0.43338	-0.166701
0.59087	143	16194	16144.5	0.389311	-0.179119
0.593439	129	15962	16056.1	-0.744584	-0.164124
0.596008	150	16042	15968.4	0.581209	-0.1947
0.598577	137	15924	15881.3	0.338279	-0.0980415
0.601146	152	15816	15794.6	0.169957	-0.18762
0.603715	143	15691	15708.6	-0.140181	-0.128916
0.606284	133	15598	15623.3	-0.202714	-0.154039
0.608853	117	15719	15538.9	1.43687	-0.13373
0.611422	113	15557	15455.2	0.816067	-0.0795516
0.613991	125	15535	15372.2	1.30647	-0.145885
0.61656	116	15383	15289.4	0.754294	-0.119625
0.619129	144	15369	15207	1.30669	-0.144533
0.621698	107	14992	15125.2	-1.08752	-0.152291
0.624267	118	14966	15044	-0.637582	-0.203501
0.626836	104	14948	14963.7	-0.128614	-0.148734
0.629405	113	14843	14884.2	-0.337964	-0.202367
0.631974	118	14718	14805	-0.716819	-0.153309
0.634543	104	14927	14726.2	1.64348	-0.162339
0.637112	108	14379	14648	-2.24306	-0.136893
0.639681	105	14536	14570.5	-0.286022	-0.153965
0.64225	119	14526	14493.6	0.268643	-0.144265
0.644819	93	14262	14417.2	-1.29977	-0.212345
0.647388	113	14353	14341.4	0.0970824	-0.13817
0.649957	127	14410	14266.3	1.19745	-0.125297
0.652526	99	14384	14191.7	1.60341	-0.174361
0.655095	104	14125	14117.6	0.0625632	-0.176751
0.657664	95	14035	14044.4	-0.0790931	-0.143241
0.660233	97	14013	13971.9	0.347441	-0.192165
0.662802	93	13999	13899.7	0.839588	-0.110201
0.665371	123	13479	13827.9	-3.00483	-0.167887
0.66794	96	13607	13756.5	-1.28166	-0.184921
0.670509	92	13704	13685.6	0.157191	-0.168918
0.673078	88	13492	13615.5	-1.06323	-0.149813
0.675647	84	13675	13546.2	1.10145	-0.195376
0.678216	82	13422	13477.2	-0.476171	-0.143233
0.680785	96	13189	13408.4	-1.91061	-0.177511
0.683354	87	13499	13340.1	1.36802	-0.150384
0.685923	87	13053	13272.1	-1.91743	-0.189833
0.688492	70	13146	13204.7	-0.511602	-0.164155
0.691061	67	12936	13137.9	-1.77514	-0.183646
0.69363	66	13293	13071.6	1.92015	-0.119119
0.696199	83	12996	13005.6	-0.0845241	-0.199167
0.698768	72	12945	12939.8	0.045448	-0.119855
0.701337	79	12890	12874.3	0.138295	-0.114669
0.703906	67	12802	12809.4	-0.0650346	-0.0800167
0.706475	66	12734	12745.1	-0.0979808	-0.118483
0.709044	69	12674	12681.2	-0.0643646	-0.143345
0.711613	45	12444	12617.9	-1.55858	-0.17011
0.714182	77	12558	12554.8	0.0286705	-0.178273
0.716751	54	12430	12492.1	-0.557383	-0.147781
0.71932	68	12388	12429.7	-0.374897	-0.127781
0.721889	58	12339	12367.7	-0.258354	-0.14946
0.724458	59	12223	12306.3	-0.753133	-0.226644
0.727027	65	12113	12245.2	-1.20149	-0.181898
0.729596	62	12077	12184.7	-0.979669	-0.189044
0.732165	59	11991	12124.4	-1.21868	-0.238647
0.734734	57	11946	12064.7	-1.086	-0.209191
0.737303	57	11939	12005.5	-0.608304	-0.178847
0.739872	70	11999	11946.6	0.477976	-0.138878
0.742441	59	12001	11888.2	1.02996	-0.157104
0.74501	56	11906	11830.1	0.696032	-0.107061
0.747579	46	11597	11772.5	-1.62953	-0.185305
0.750148	42	11804	11715.5	0.814921	-0.153864
0.752717	53	11741	11658.8	0.75901	-0.119227
0.755286	55	11610	11602.3	0.0717809	-0.188071
0.757855	52	11431	11545.9	-1.07494	-0.18901
0.760424	53	11468	11489.9	-0.204853	-0.178731
0.762993	42	11289	11434.5	-1.36948	-0.139934
0.765562	50	11373	11379.5	-0.0613624	-0.116121
0.768131	54	11240	11325	-0.801477	-0.127522
0.7707	56	11315	11270.7	0.416663	-0.0778866
0.773269	44	11307	11216.7	0.849583	-0.114247
0.775838	49	11109	11163.1	-0.513449	-0.14578
0.778407	57	11144	11110.1	0.321068	-0.185647
0.780976	51	10995	11057.4	-0.595351	-0.0697667
0.783545	61	11102	11005	0.920813	-0.0573923
0.786114	52	11096	10953	1.35766	-0.10302
0.788683	40	10836	10901.5	-0.62886	-0.0814826
0.791252	56	10793	10850.4	-0.552233	-0.128722
0.793821	39	10761	10799.7	-0.373274	-0.0830966
0.79639	41	10761	10749.2	0.113552	-0.0824896
0.798959	39	10509	10699	-1.85332	-0.0943151
0.801528	43	10642	10649.1	-0.0691148	-0.103158
0.804097	53	10465	10599.4	-1.3142	-0.0953946
0.806666	50	10647	10550	0.940207	-0.0437282
0.809235	47	10585	10500.8	0.817929	-0.0644006
0.811804	40	10463	10452.2	0.105696	-0.0815166
0.814373	44	10303	10404	-0.995374	-0.0760492
0.816942	34	10353	10356.2	-0.0316532	-0.0572319
0.819511	37	10195	10308.6	-1.12521	-0.075718
0.82208	29	10256	10261.2	-0.0517828	-0.0267248
0.824649	35	10154	10214.1	-0.596576	-0.0918897
0.827218	25	9919	10167.2	-2.49199	-0.101067
0.829787	30	10121	10120.5	0.00532918	-0.0914421
0.832356	36	9918	10074	-1.56627	-0.00169638
0.834925	41	10035	10027.7	0.0724417	0.0266121
0.837494	37	10052	9981.7	0.701207	0.0243712
0.840063	34	9856	9936.01	-0.805911	-0.0843559
0.842632	36	10038	9890.8	1.46925	0.0386021
0.845201	39	9631	9845.98	-2.19062	0.0050918
0.84777	27	9767	9801.42	-0.348251	0.0401721
0.850339	32	9719	9757.1	-0.386445	0.0494431
0.852908	29	9853	9713.13	1.40908	0.0482351
0.855477	30	9593	9669.41	-0.780102	-0.0223467
0.858046	29	9638	9625.84	0.123874	-0.00417321
0.860615	22	9598	9582.53	0.157924	-0.0406127
0.863184	27	9434	9539.48	-1.08599	-0.0605727
0.865753	27	9296	9496.71	-2.08167	0.0122064
0.868322	25	9438	9454.12	-0.165931	-0.0545929
0.870891	35	9086	9411.72	-3.41714	-0.0686049
0.87346	27	9349	9369.63	-0.213361	-0.0929491
0.876029	11	9242	9327.8	-0.89247	-0.0305024
0.878598	26	9175	9286.31	-1.16202	-0.0268547
0.881167	25	9236	9245.19	-0.0955791	-0.0732033
0.883736	21	9014	9204.1	-2.00224	-0.050042
0.886305	30	9178	9163.09	0.155666	-0.0172391
0.888874	24	9040	9122.46	-0.86731	0.040547
0.891443	23	9116	9082.11	0.354907	-0.010038
0.894012	28	8929	9042.04	-1.19633	-0.0249274
0.896581	24	8946	9002.3	-0.595292	-0.0329041
0.89915	16	8960	8962.76	-0.0291863	0.0831023
0.901719	31	8952	8923.48	0.301479	0.0452419
0.904288	25	8909	8884.49	0.259692	0.123213
0.906857	21	8807	8845.62	-0.411539	0.0321702
0.909426	22	8808	8806.98	0.0108217	0.0282031
0.911995	19	8793	8768.74	0.258734	0.110121
0.914564	18	8740	8730.69	0.09957	0.0629035
0.917133	13	8590	8692.8	-1.10917	0.0247047
0.919702	19	8571	8655.11	-0.908476	0
0.922271	20	8679	8617.59	0.659161	0
0.92484	10	8678	8580.21	1.04975	0
0.927409	13	8457	8543.01	-0.935276	0
0.929978	15	8319	8506.12	-2.05154	0
0.932547	22	8425	8469.4	-0.483771	0
0.935116	16	8321	8432.77	-1.22532	0
0.937685	20	8169	8396.35	-2.51543	0
0.940254	13	8304	8360.26	-0.617415	0
0.942823	17	8325	8324.47	0.00584387	0
0.945392	14	8301	8288.89	0.132942	0
0.947961	14	8149	8253.49	-1.15753	0
0.95053	19	7986	8218.26	-2.59904	0
0.953099	9	8016	8183.24	-1.86792	0
0.955668	15	8036	8148.39	-1.25376	0
0.958237	16	7985	8113.8	-1.44133	0
0.960806	10	7977	8079.39	-1.14639	0
0.963375	17	7892	8045.11	-1.72345	0
0.965944	21	8082	8011.08	0.788871	0
0.968513	16	7930	7977.24	-0.530515	0
0.971082	15	7989	7943.57	0.508225	0
0.973651	18	7553	7910.23	-4.11044	0
0.97622	16	7951	7877.16	0.828127	0
0.978789	14	7925	7844.22	0.907376	0
0.981358	12	7885	7811.47	0.828012	0
0.983927	14	7671	7778.95	-1.23254	0
0.986496	14	7660	7746.59	-0.989373	0
0.989065	12	7503	7714.36	-2.44006	0
0.991634	10	7542	7682.28	-1.6153	0
0.994203	13	7665	7650.41	0.166651	0
0.996772	11	7531	7618.72	-1.0108	0
0.999341	9	7324	7587.15	-3.07493	0
1.00191	11	7536	7555.75	-0.227525	0
1.00448	11	7502	7524.55	-0.260314	0
1.00705	9	7508	7493.48	0.167534	0
1.00962	15	7428	7462.57	-0.401091	0
1.01219	7	7309	7431.85	-1.43695	0
1.01476	10	7354	7401.29	-0.551435	0
1.01732	8	7213	7370.94	-1.85962	0
1.01989	12	7285	7340.77	-0.653393	0
1.02246	8	7277	7310.71	-0.395145	0
1.02503	15	7248	7280.79	-0.385198	0
1.0276	12	7097	7251.07	-1.82888	0
1.03017	16	7036	7221.53	-2.21178	0
1.03274	14	7058	7192.18	-1.5971	0
1.03531	7	7136	7163.06	-0.320281	0
1.03788	7	7049	7134.14	-1.0141	0
1.04045	10	6987	7105.44	-1.417	0
1.04301	7	7012	7076.84	-0.774373	0
1.04558	7	6881	7048.27	-2.01653	0
1.04815	9	7097	7019.84	0.915864	0
1.05072	11	6945	6991.58	-0.558991	0
1.05329	11	6976	6963.44	0.150344	0
1.05586	12	6917	6935.45	-0.221841	0
1.05843	8	6914	6907.66	0.0762454	0
1.061	14	6756	6880.07	-1.50947	0
1.06357	2	6821	6852.67	-0.383433	0
1.06614	5	6838	6825.4	0.152433	0
1.0687	6	6727	6798.29	-0.869179	0
1.07127	12	6573	6771.29	-2.44584	0
1.07384	4	6720	6744.31	-0.296534	0
1.07641	4	6552	6717.44	-2.04385	0
1.07898	11	6627	6690.8	-0.783756	0
1.08155	7	6595	6664.34	-0.853898	0
1.08412	11	6499	6637.93	-1.72331	0
1.08669	7	6533	6611.67	-0.973325	0
1.08926	5	6382	6585.63	-2.54893	0
1.09183	10	6375	6559.75	-2.31389	0
1.09439	11	6342	6534.03	-2.41128	0
1.09696	8	6460	6508.38	-0.601921	0
1.09953	4	6456	6482.86	-0.334259	0
1.1021	15	6467	6457.56	0.117429	0
1.10467	8	6358	6432.42	-0.933341	0
1.10724	0	6448	6407.33	0.50643	0
1.10981	5	6161	6382.41	-2.82077	0
1.11238	8	6300	6357.72	-0.727206	0
1.11495	4	6255	6333.04	-0.986736	0
1.11752	5	6221	6308.36	-1.10754	0
1.12008	5	6167	6283.85	-1.48803	0
1.12265	7	6173	6259.52	-1.10118	0
1.12522	6	6131	6235.27	-1.33168	0
1.12779	5	6109	6211.14	-1.3068	0
1.13036	4	6155	6187.16	-0.409894	0
1.13293	4	6035	6163.33	-1.65189	0
1.1355	6	6244	6139.61	1.32104	0
1.13807	7	5977	6115.99	-1.79782	0
1.14064	5	6018	6092.47	-0.959911	0
1.14321	5	6019	6069.07	-0.645396	0
1.14577	4	5918	6045.84	-1.66184	0
1.14834	4	6037	6022.75	0.183408	0
1.15091	4	5809	5999.75	-2.50279	0
1.15348	9	5877	5976.86	-1.30259	0
1.15605	12	5745	5954.06	-2.75823	0
1.15862	8	5923	5931.37	-0.108745	0
1.16119	6	5891	5908.83	-0.23235	0
1.16376	9	5893	5886.54	0.0842023	0
1.16633	9	5887	5864.41	0.294394	0
1.1689	5	5814	5842.35	-0.371755	0
1.17146	4	5608	5820.37	-2.8359	0
1.17403	4	5693	5798.55	-1.39893	0
1.1766	3	5814	5776.83	0.487445	0
1.17917	5	5695	5755.15	-0.797061	0
1.18174	4	5739	5733.53	0.0721566	0
1.18431	11	5622	5712	-1.20032	0
1.18688	5	5741	5690.57	0.665568	0
1.18945	8	5737	5669.25	0.89444	0
1.19202	4	5624	5648.11	-0.321487	0
1.19459	2	5732	5627.13	1.38518	0
1.19715	6	5666	5606.24	0.793954	0
1.19972	5	5448	5585.44	-1.862	0
1.20229	2	5489	5564.67	-1.02129	0
1.20486	7	5490	5543.98	-0.728469	0
1.20743	6	5510	5523.43	-0.180954	0
1.21	5	5594	5502.96	1.21719	0
1.21257	3	5493	5482.59	0.140499	0
1.21514	5	5515	5462.37	0.708722	0
1.21771	6	5516	5442.26	0.99287	0
1.22028	5	5451	5422.21	0.389926	0
1.22284	9	5518	5402.24	1.55838	0
1.22541	5	5381	5382.39	-0.0190106	0
1.22798	5	5431	5362.66	0.927283	0
1.23055	6	5413	5343.07	0.950545	0
1.23312	1	5423	5323.59	1.34989	0
1.23569	6	5296	5304.18	-0.112372	0
1.23826	4	5200	5284.85	-1.17669	0
1.24083	2	5241	5265.58	-0.339569	0
1.2434	4	5308	5246.38	0.84582	0
1.24597	0	5339	5227.3	1.52873	0
1.24853	2	5316	5208.29	1.47735	0
1.2511	8	5151	5189.34	-0.534228	0
1.25367	1	5209	5170.47	0.533898	0
1.25624	4	5136	5151.63	-0.218148	0
1.25881	3	5030	5132.96	-1.45173	0
1.26138	3	5071	5114.42	-0.60975	0
1.26395	5	4965	5095.92	-1.85807	0
1.26652	6	5152	5077.52	1.03769	0
1.26909	3	4925	5059.2	-1.9122	0
1.27166	4	4981	5040.97	-0.849771	0
1.27422	6	5002	5022.89	-0.295338	0
1.27679	9	4927	5004.89	-1.1097	0
1.27936	3	4965	4986.95	-0.311543	0
1.28193	2	4975	4969.11	0.0834874	0
1.2845	6	4950	4951.43	-0.0203762	0
1.28707	6	4999	4933.86	0.921375	0
1.28964	5	4971	4916.27	0.776232	0
1.29221	4	4833	4898.75	-0.94583	0
1.29478	7	4870	4881.38	-0.163028	0
1.29735	6	4883	4864.1	0.270454	0
1.29991	1	4844	4846.88	-0.0414064	0
1.30248	2	4749	4829.75	-1.17179	0
1.30505	2	4759	4812.74	-0.779071	0
1.30762	5	4721	4795.78	-1.08828	0
1.31019	4	4714	4778.8	-0.943869	0
1.31276	1	4890	4761.89	1.83205	0
1.31533	3	4882	4745.08	1.95965	0
1.3179	4	4760	4728.39	0.458212	0
1.32047	5	4809	4711.75	1.4024	0
1.32304	1	4727	4695.15	0.46331	0
1.3256	2	4706	4678.64	0.398809	0
1.32817	4	4583	4662.26	-1.17073	0
1.33074	5	4676	4645.93	0.439681	0
1.33331	2	4602	4629.63	-0.407357	0
1.33588	4	4533	4613.42	-1.19441	0
1.33845	4	4468	4597.33	-1.93476	0
1.34102	2	4686	4581.31	1.52935	0
1.34359	2	4592	4565.35	0.393346	0
1.34616	5	4579	4549.47	0.436347	0
1.34873	3	4449	4533.67	-1.26938	0
1.35129	6	4542	4517.9	0.357605	0
1.35386	6	4639	4502.22	2.00822	0
1.35643	0	4585	4486.64	1.45264	0
1.359	5	4545	4471.14	1.09552	0
1.36157	4	4683	4455.77	3.32048	0
1.36414	4	4468	4440.43	0.412456	0
1.36671	3	4402	4425.11	-0.3483	0
1.36928	2	4410	4409.89	0.00163231	0
1.37185	7	4479	4394.76	1.25874	0
1.37442	4	4380	4379.68	0.00479564	0
1.37698	3	4382	4364.64	0.262217	0
1.37955	4	4470	4349.7	1.7994	0
1.38212	4	4295	4334.87	-0.608345	0
1.38469	4	4311	4320.08	-0.138323	0
1.38726	4	4331	4305.34	0.389911	0
1.38983	3	4261	4290.67	-0.454565	0
1.3924	3	4286	4276.08	0.151569	0
1.39497	2	4292	4261.55	0.464801	0
1.39754	2	4402	4247.08	2.335	0
1.40011	5	4337	4232.66	1.58443	0
1.40267	2	4287	4218.28	1.04954	0
1.40524	5	4323	4203.95	1.81071	0
1.40781	6	4194	4189.7	0.066425	0
1.41038	0	4249	4175.53	1.12711	0
1.41295	3	4214	4161.42	0.809957	0
1.41552	3	4223	4147.43	1.16293	0
1.41809	6	4115	4133.47	-0.287976	0
1.42066	1	4120	4119.52	0.00753107	0
1.42323	1	4310	4105.63	3.11303	0
1.4258	4	4076	4091.85	-0.248257	0
1.42836	2	4147	4078.14	1.06932	0
1.43093	4	4194	4064.42	2.00088	0
1.4335	4	4191	4050.76	2.16627	0
1.43607	2	4134	4037.18	1.50578	0
1.43864	4	3996	4023.67	-0.437738	0
1.44121	3	4145	4010.24	2.0931	0
1.44378	0	4051	3996.87	0.850522	0
1.44635	3	4119	3983.54	2.11069	0
1.44892	5	4046	3970.28	1.19038	0
1.45149	3	4002	3957.05	0.710574	0
1.45405	4	4025	3943.84	1.27927	0
1.45662	3	3995	3930.74	1.01672	0
1.45919	3	4048	3917.72	2.04759	0
1.46176	1	3943	3904.76	0.608943	0
1.46433	3	4010	3891.86	1.8657	0
1.4669	2	3916	3879	0.591317	0
1.46947	2	3965	3866.17	1.56958	0
1.47204	1	3937	3853.38	1.33275	0
1.47461	0	3904	3840.65	1.01389	0
1.47718	3	3942	3827.97	1.81612	0
1.47974	2	3758	3815.34	-0.935315	0
1.48231	1	3852	3802.72	0.793986	0
1.48488	1	3892	3790.16	1.63237	0
1.48745	2	3698	3777.69	-1.31046	0
1.49002	3	3807	3765.27	0.676402	0
1.49259	3	3815	3752.87	1.0059	0
1.49516	6	3727	3740.53	-0.221565	0
1.49773	4	3826	3728.26	1.58014	0
1.5003	5	3736	3716.07	0.326096	0
1.50287	1	3747	3703.97	0.702987	0
1.50543	6	3721	3691.96	0.476118	0
1.508	3	3714	3680	0.557842	0
1.51057	5	3642	3668.07	-0.431956	0
1.51314	3	3719	3656.17	1.03021	0
1.51571	2	3601	3644.36	-0.722556	0
1.51828	6	3667	3632.6	0.568098	0
1.52085	6	3658	3620.89	0.613611	0
1.52342	5	3700	3609.19	1.49289	0
1.52599	0	3532	3597.55	-1.10298	0
1.52856	3	3642	3586.02	0.927576	0
1.53112	5	3514	3574.57	-1.02173	0
1.53369	5	3527	3563.1	-0.607851	0
1.53626	2	3605	3551.61	0.88917	0
1.53883	1	3569	3540.21	0.481975	0
1.5414	2	3558	3528.9	0.487852	0
1.54397	0	3537	3517.63	0.32569	0
1.54654	3	3545	3506.35	0.649184	0
1.54911	5	3516	3495.08	0.352736	0
1.55168	2	3489	3483.85	0.0872236	0
1.55425	4	3547	3472.65	1.24838	0
1.55681	4	3485	3461.56	0.397121	0
1.55938	3	3491	3450.53	0.68494	0
1.56195	3	3482	3439.54	0.71964	0
1.56452	5	3459	3428.6	0.516826	0
1.56709	3	3276	3417.72	-2.47608	0
1.56966	2	3385	3406.87	-0.375866	0
1.57223	4	3380	3396.07	-0.276493	0
1.5748	4	3485	3385.34	1.68813	0
1.57737	3	3324	3374.62	-0.878064	0
1.57994	2	3400	3363.94	0.61845	0
1.5825	0	3323	3353.32	-0.526038	0
1.58507	2	3352	3342.76	0.159637	0
1.58764	3	3341	3332.21	0.152022	0
1.59021	4	3322	3321.67	0.00581158	0
1.59278	2	3342	3311.13	0.53395	0
1.59535	2	3332	3300.67	0.542825	0
1.59792	4	3329	3290.28	0.671061	0
1.60049	4	3331	3279.95	0.884599	0
1.60306	3	3263	3269.62	-0.115953	0
1.60563	3	3307	3259.35	0.828613	0
1.60819	1	3306	3249.15	0.988705	0
1.61076	0	3288	3239	0.854514	0
1.61333	3	3281	3228.88	0.909897	0
1.6159	4	3240	3218.78	0.372823	0
1.61847	2	3194	3208.67	-0.259535	0
1.62104	2	3256	3198.59	1.00611	0
1.62361	3	3196	3188.6	0.130813	0
1.62618	8	3237	3178.68	1.02511	0
1.62875	5	3188	3168.76	0.340701	0
1.63132	1	3251	3158.88	1.61565	0
1.63388	4	3186	3149.1	0.65368	0
1.63645	2	3164	3139.44	0.436645	0
1.63902	3	3114	3129.76	-0.282456	0
1.64159	1	3152	3120.07	0.568676	0
1.64416	3	3205	3110.42	1.67056	0
1.64673	8	3100	3100.81	-0.0145315	0
1.6493	5	3139	3091.21	0.852938	0
1.65187	1	3146	3081.64	1.14754	0
1.65444	0	3114	3072.17	0.749661	0
1.65701	5	3046	3062.81	-0.304617	0
1.65957	6	3079	3053.45	0.460499	0
1.66214	1	3040	3044.02	-0.0729373	0
1.66471	1	3023	3034.63	-0.211518	0
1.66728	3	3010	3025.36	-0.280023	0
1.66985	0	3156	3016.14	2.48963	0
1.67242	5	3011	3006.87	0.0752631	0
1.67499	3	3043	2997.63	0.822508	0
1.67756	2	3009	2988.41	0.375279	0
1.68013	4	3061	2979.25	1.47769	0
1.6827	5	2891	2970.16	-1.47223	0
1.68526	1	3018	2961.09	1.03584	0
1.68783	1	2952	2952.06	-0.00104249	0
1.6904	4	2982	2943.1	0.712419	0
1.69297	4	2951	2934.17	0.309895	0
1.69554	2	3013	2925.21	1.59942	0
1.69811	3	2981	2916.28	1.18534	0
1.70068	2	2922	2907.44	0.269318	0
1.70325	1	2854	2898.64	-0.835532	0
1.70582	1	2985	2889.84	1.74164	0
1.70839	2	2910	2881.08	0.536047	0
1.71095	3	2860	2872.33	-0.230628	0
1.71352	3	2843	2863.59	-0.386185	0
1.71609	4	2925	2854.88	1.29652	0
1.71866	3	2866	2846.23	0.369382	0
1.72123	1	2930	2837.62	1.70656	0
1.7238	2	2800	2829.08	-0.549516	0
1.72637	6	2854	2820.58	0.625633	0
1.72894	1	2798	2812.08	-0.266193	0
1.73151	4	2756	2803.58	-0.906361	0
1.73408	1	2701	2795.16	-1.8118	0
1.73664	1	2775	2786.8	-0.223937	0
1.73921	1	2763	2778.44	-0.293749	0
1.74178	4	2770	2770.11	-0.00207816	0
1.74435	2	2831	2761.78	1.30104	0
1.74692	3	2848	2753.45	1.77173	0
1.74949	2	2752	2745.18	0.13003	0
1.75206	6	2698	2736.97	-0.750251	0
1.75463	2	2700	2728.79	-0.55405	0
1.7572	1	2793	2720.63	1.36934	0
1.75977	2	2650	2712.54	-1.21485	0
1.76233	5	2676	2704.5	-0.550993	0
1.7649	4	2757	2696.45	1.1532	0
1.76747	1	2721	2688.39	0.625179	0
1.77004	2	2735	2680.39	1.04413	0
1.77261	3	2654	2672.48	-0.358768	0
1.77518	3	2662	2664.58	-0.0499453	0
1.77775	2	2682	2656.65	0.489408	0
1.78032	3	2673	2648.77	0.468726	0
1.78289	1	2581	2640.93	-1.17963	0
1.78546	5	2630	2633.12	-0.0607977	0
1.78802	2	2595	2625.33	-0.595414	0
1.79059	1	2585	2617.56	-0.640396	0
1.79316	3	2649	2609.83	0.761052	0
1.79573	5	2544	2602.16	-1.15305	0
1.7983	3	2653	2594.48	1.1362	0
1.80087	2	2649	2586.81	1.20838	0
1.80344	3	2628	2579.21	0.95174	0
1.80601	1	2609	2571.67	0.730796	0
1.80858	4	2584	2564.14	0.390789	0
1.81115	4	2561	2556.61	0.0867508	0
1.81371	2	2609	2549.1	1.17273	0
1.81628	2	2511	2541.61	-0.610933	0
1.81885	1	2525	2534.2	-0.183018	0
1.82142	2	2619	2526.81	1.80146	0
1.82399	3	2605	2519.42	1.67681	0
1.82656	3	2395	2512.03	-2.39133	0
1.82913	2	2510	2504.65	0.106691	0
1.8317	3	2511	2497.32	0.272901	0
1.83427	2	2498	2490.05	0.15916	0
1.83684	6	2487	2482.79	0.0844337	0
