# Supplementary material for: Direct energy transfer from photosystem II to photosystem I confers winter sustainability in Scots Pine
Source: Nat Commun. 2020 Dec 15;11:6388. doi: 10.1038/s41467-020-20137-9 (PMC7738668; doi:10.1038/s41467-020-20137-9)
Supplement: Supplementary file 3 — Source Data [file 41467_2020_20137_MOESM3_ESM.zip › Source data file_Bag et al., 2020/Source data file/time resolved fluoresence data/Time resolved decay/Pine_summer_quench/no_spillover/Decays_summer_quench_no_spillover_9.txt]

Time	IRF	Exp. data	Th. data	Residuals	Aurocorr
0	59218	22913	22445.1	3.09088	0.0309862
0.002569	60101	24914	24773.2	0.892224	0.0310295
0.005138	59931	27074	27166.5	-0.561954	-0.00485887
0.007707	59038	29770	29599.3	0.989117	0.00691412
0.010276	57442	32062	32057.3	0.0262767	0.035025
0.012845	55659	34516	34527.1	-0.0598811	0.0391756
0.015414	54300	36853	36977.3	-0.647395	0.00938788
0.017983	51212	39012	39374.8	-1.83685	0.00571878
0.020552	49247	41471	41694	-1.09518	-0.00445943
0.023121	45860	44107	43930	0.842753	-0.0198305
0.02569	42832	45783	46061.1	-1.29961	-0.00262731
0.028259	39553	47823	48068.5	-1.12267	0.0157359
0.030828	36051	49994	49942.6	0.22984	0.0204494
0.033397	32659	51423	51662.8	-1.05755	0.0542395
0.035966	29365	53105	53223.5	-0.514256	0.0465652
0.038535	25820	54348	54615.8	-1.14884	-0.0237553
0.041104	22701	55775	55834.1	-0.250253	-0.0314586
0.043673	19483	57071	56879.9	0.800004	0.0142697
0.046242	16839	58182	57751.4	1.78497	-0.00926577
0.048811	14158	58165	58450.6	-1.18403	-0.050058
0.05138	12001	58971	58983.1	-0.0498819	-0.00707452
0.053949	10077	59286	59358.4	-0.297163	0.0211257
0.056518	8332	59376	59588	-0.870038	-0.0068688
0.059087	7023	59623	59683.5	-0.247962	0.00662145
0.061656	5845	59535	59661.1	-0.517006	-0.01689
0.064225	4676	60013	59533.3	1.95796	0.010697
0.066794	3958	59473	59314.4	0.650238	0.0385445
0.069363	3264	59322	59019.5	1.24215	-0.0037482
0.071932	2838	58931	58656.8	1.12947	0.0397129
0.074501	2290	58138	58237.2	-0.411543	0.0186015
0.07707	1924	57873	57773.1	0.415082	-0.00268166
0.079639	1735	57400	57274.5	0.523957	-0.00311838
0.082208	1480	56688	56748.1	-0.252364	0.0198212
0.084777	1263	56110	56198.1	-0.372097	0.0178916
0.087346	1107	55618	55632.6	-0.0619807	0.034654
0.089915	966	55018	55057.2	-0.167035	-0.0283677
0.092484	905	54309	54474	-0.70784	-0.117139
0.095053	849	53766	53885.9	-0.517099	0.00819919
0.097622	803	53535	53295.9	1.03352	-0.0411017
0.100191	740	52875	52706.7	0.732	0.0245307
0.10276	729	52266	52121	0.634127	-0.0473186
0.105329	714	51469	51540.4	-0.314765	-0.00488872
0.107898	667	50973	50965.5	0.033427	-0.00971734
0.110467	679	50359	50397.1	-0.169735	-0.0336351
0.113036	613	49526	49836.6	-1.39565	-0.0565987
0.115605	628	49582	49283.9	1.33865	-0.0415768
0.118174	626	48973	48739.5	1.05514	-0.085992
0.120743	641	47918	48203.3	-1.30313	-0.0637071
0.123312	554	47835	47675.1	0.73118	0.01922
0.125881	628	47038	47155.9	-0.543551	-0.0168303
0.12845	545	46930	46646	1.31093	-0.0381504
0.131019	591	46452	46144.1	1.42856	-0.025103
0.133588	616	46063	45650.5	1.92214	0.0554134
0.136157	608	45357	45165.3	0.900152	0.0153853
0.138726	598	44940	44687.9	1.18917	0.0146484
0.141295	590	44386	44219.7	0.78952	0.0579407
0.143864	622	43890	43760.2	0.619706	0.0127075
0.146433	622	43331	43308.6	0.107808	0.011175
0.149002	662	43022	42864.4	0.759734	-0.0522673
0.151571	670	42560	42428.1	0.639237	-0.0022485
0.15414	665	42212	41999.8	1.03273	0.030057
0.156709	703	41584	41579.5	0.0220865	-0.020625
0.159278	707	40972	41167.2	-0.964446	-0.0301366
0.161847	763	40714	40762.2	-0.238835	0.0198097
0.164416	811	40448	40364.5	0.415395	-0.0403957
0.166985	814	40025	39974.1	0.254491	0.0146231
0.169554	853	39918	39591.2	1.63574	0.0374034
0.172123	924	39096	39216.4	-0.60907	0.00909953
0.174692	946	38771	38849.1	-0.396887	-0.00396735
0.177261	908	38445	38488.8	-0.22325	-0.0217857
0.17983	990	37789	38136.1	-1.78566	-0.0715491
0.182399	1010	37707	37791.3	-0.43397	-0.00941577
0.184968	1084	37500	37452.4	0.245874	-0.0187906
0.187537	1072	37061	37119.6	-0.304282	-0.0139344
0.190106	1095	36579	36793.8	-1.12312	0.0117232
0.192675	1172	36399	36475.1	-0.399111	-0.0297496
0.195244	1197	36073	36163.1	-0.474293	-0.0545344
0.197813	1238	36040	35856.5	0.966593	-0.0985086
0.200382	1251	35473	35556.3	-0.442262	-0.0453366
0.202951	1245	35311	35262.8	0.256332	0.0477713
0.20552	1280	34882	34975.5	-0.500853	0.00193085
0.208089	1274	34580	34694	-0.613297	0.00207122
0.210658	1348	34610	34417.4	1.03503	0.0118187
0.213227	1348	33934	34145.7	-1.14907	0.0713902
0.215796	1443	34034	33878.6	0.842134	-0.0396246
0.218365	1322	33579	33616.8	-0.206114	-0.0195321
0.220934	1407	33366	33360.2	0.0315428	0.0835442
0.223503	1394	33199	33109.4	0.491481	0.0181989
0.226072	1393	32794	32862.7	-0.379427	-0.0125471
0.228641	1477	32602	32619	-0.0943461	0.029139
0.23121	1393	32207	32379.9	-0.963344	-0.0603231
0.233779	1393	32249	32144.3	0.58312	0.00950892
0.236348	1413	32109	31913.3	1.09226	0.0549989
0.238917	1442	31614	31686.1	-0.405755	0.0577242
0.241486	1434	31405	31461.1	-0.316387	0.0261338
0.244055	1412	30915	31239	-1.84268	-0.0244376
0.246624	1324	31119	31020.7	0.557087	0.0277941
0.249193	1319	30606	30806.1	-1.14354	0.0895511
0.251762	1359	30380	30594.2	-1.22873	0.012259
0.254331	1339	30180	30383.5	-1.17159	-0.0277432
0.2569	1234	30390	30173.7	1.24066	0.0317337
0.259469	1201	30079	29966.5	0.648452	-0.00122125
0.262038	1212	29462	29762.5	-1.75068	0.0461802
0.264607	1153	29219	29559.5	-1.99173	0.0136719
0.267176	1164	29349	29356.3	-0.0427186	0.00418491
0.269745	1088	29383	29154.6	1.33263	0.0813059
0.272314	1106	29029	28954.3	0.438384	-0.0275069
0.274883	1066	28821	28755.4	0.386236	0.066058
0.277452	1066	28333	28557.7	-1.33471	0.0559345
0.280021	1102	28186	28360.9	-1.04201	-0.00970892
0.28259	952	28075	28165.8	-0.541983	-0.085277
0.285159	1059	27904	27972.1	-0.407614	0.021454
0.287728	1030	27823	27781	0.251947	0.0176292
0.290297	918	27441	27590.6	-0.903018	-0.00286839
0.292866	970	27271	27401.1	-0.787711	0.0331684
0.295435	972	27013	27214.8	-1.22759	-0.0047779
0.298004	935	26863	27028.9	-1.01239	-0.0171373
0.300573	927	26829	26843.6	-0.0891569	-0.00464681
0.303142	908	26603	26660.8	-0.354511	-0.000272226
0.305711	883	26528	26479.9	0.295545	0.0238251
0.30828	907	26261	26300.2	-0.24182	0.0585674
0.310849	887	26110	26122	-0.0741551	0.00850655
0.313418	916	25944	25945	-0.00623268	0.0591853
0.315987	940	25825	25769.8	0.34372	-0.0567968
0.318556	884	25620	25596.5	0.146671	-0.0176682
0.321125	987	25374	25425.3	-0.322349	-0.0167457
0.323694	968	24982	25257	-1.73994	-0.0428282
0.326263	907	24638	25090.4	-2.8823	0.0100047
0.328832	922	24617	24926.3	-1.97121	-0.0165549
0.331401	965	24753	24765.7	-0.0806546	-0.02809
0.33397	985	24455	24606.4	-0.968289	-0.0116417
0.336539	973	24281	24448	-1.07199	0.00140642
0.339108	985	24412	24292.1	0.767432	0.00430628
0.341677	979	24263	24139.2	0.794838	-0.0288687
0.344246	998	23937	23988.6	-0.333676	0.0108848
0.346815	1002	23713	23840	-0.82474	0.021807
0.349384	1064	23613	23693.3	-0.522697	-0.0098157
0.351953	1015	23532	23548.6	-0.10849	-0.0711276
0.354522	1055	23278	23406.1	-0.839451	-0.0879715
0.357091	1070	23339	23266.3	0.475666	0.00312531
0.35966	1073	23249	23128.9	0.787789	-0.0108275
0.362229	1000	22977	22993.1	-0.105953	-0.00829386
0.364798	1110	23075	22859.7	1.41732	-0.00425811
0.367367	1107	22717	22728.6	-0.0771419	-0.100173
0.369936	1154	22682	22598.2	0.556089	-0.0238499
0.372505	1174	22692	22469.5	1.47686	-0.00552084
0.375074	1124	22317	22344	-0.180854	0.0216415
0.377643	1177	22199	22221.1	-0.148654	0.0026876
0.380212	1206	22189	22101.1	0.589925	-0.0226193
0.382781	1154	21938	21982.6	-0.30101	-0.0758738
0.38535	1194	21879	21865.4	0.0919021	0.0154138
0.387919	1208	21934	21750.9	1.23606	0.00698507
0.390488	1247	21812	21638	1.17818	-0.0272569
0.393057	1304	21626	21526.1	0.679035	0.0348392
0.395626	1291	21497	21416.3	0.550309	0.022448
0.398195	1284	21285	21308.7	-0.162656	-0.0133531
0.400764	1273	21340	21204.1	0.930274	-0.00511129
0.403333	1334	21340	21102	1.62929	0.0443584
0.405902	1339	20872	21001.2	-0.894343	-0.0345082
0.408471	1359	21108	20901.3	1.42242	0.107115
0.41104	1372	21141	20803.3	2.32279	0.0494036
0.413609	1328	20499	20707.6	-1.45673	-0.00850175
0.416178	1292	20662	20613.7	0.335859	-0.00195556
0.418747	1303	20887	20521.7	2.52733	-0.00275416
0.421316	1334	20347	20430.7	-0.587089	0.00344002
0.423885	1300	20450	20339.6	0.772162	-0.0631825
0.426454	1319	19963	20248.6	-2.0215	-0.0838843
0.429023	1236	20187	20159.1	0.196631	0.0341389
0.431592	1264	20259	20070.6	1.32366	0.0421945
0.434161	1219	19788	19982.9	-1.38553	-0.0536447
0.43673	1180	19790	19895.2	-0.747613	-0.0792127
0.439299	1132	19625	19807.2	-1.30052	-0.0104193
0.441868	1050	19816	19719.6	0.685005	-0.00801706
0.444437	1074	19846	19631.5	1.5227	0.0430148
0.447006	964	19782	19542.6	1.70213	0.0160032
0.449575	1005	19345	19452.1	-0.770023	0.00401338
0.452144	876	19469	19360.8	0.775587	-0.040676
0.454713	844	19169	19268.5	-0.718914	-0.039705
0.457282	801	18974	19175.5	-1.46265	-0.0167538
0.459851	766	18848	19081.5	-1.70088	-0.00972331
0.46242	700	19125	18985.4	1.0098	0.0882999
0.464989	738	18547	18887.9	-2.50304	-0.0330741
0.467558	627	18736	18789.4	-0.390384	-0.0360681
0.470127	578	18371	18689.6	-2.35083	-0.0136246
0.472696	501	18748	18589.5	1.1577	-0.000828742
0.475265	489	18551	18488.8	0.456382	0.0174626
0.477834	427	18332	18386.2	-0.400389	-0.0535462
0.480403	413	18238	18281.6	-0.32299	0.0141278
0.482972	338	18086	18175.7	-0.666784	0.0288202
0.485541	306	18116	18068.8	0.35079	-0.0712408
0.48811	319	17954	17961	-0.0526061	0.0173004
0.490679	288	17805	17852.3	-0.354733	-0.0220324
0.493248	273	17749	17742.2	0.0508419	0.0440817
0.495817	260	17699	17631.9	0.504072	-0.0172789
0.498386	228	17378	17522	-1.0922	0.054873
0.500955	209	17240	17412	-1.31013	-0.0299994
0.503524	195	17269	17302.3	-0.2532	-0.0405153
0.506093	208	17162	17192.6	-0.233667	0.0225751
0.508662	188	17287	17082.9	1.5525	-0.0283389
0.511231	163	16750	16973.3	-1.72516	-0.111972
0.5138	171	16703	16864.4	-1.24865	0.00928475
0.516369	166	16787	16756.3	0.236685	0.0463039
0.518938	173	16638	16648.6	-0.0819932	0.0687595
0.521507	159	16545	16541.3	0.0286529	-0.00897704
0.524076	175	16444	16435	0.0704126	-0.0243232
0.526645	178	16543	16329.7	1.65871	0.0105299
0.529214	180	16059	16225.3	-1.31199	-0.0766057
0.531783	162	16087	16121.9	-0.274849	0.0330202
0.534352	159	15954	16019.8	-0.520734	0.0551778
0.536921	172	15747	15918.9	-1.36998	-0.0257289
0.53949	173	15803	15818.9	-0.126749	0.0558481
0.542059	169	15902	15719.6	1.44644	-0.00406456
0.544628	161	15722	15621.3	0.80305	0.0279171
0.547197	163	15468	15524.3	-0.452459	0.042404
0.549766	207	15568	15428.3	1.11978	0.0273753
0.552335	163	15212	15333.1	-0.981987	-0.0102112
0.554904	169	14910	15238.7	-2.69218	0.0277943
0.557473	183	15192	15146	0.373596	-0.0112398
0.560042	169	15139	15054.4	0.687487	-0.0199966
0.562611	170	15121	14963.3	1.28266	0.0651388
0.56518	161	14746	14873.2	-1.04745	-0.0453512
0.567749	179	14727	14784.1	-0.470807	-0.013815
0.570318	153	14743	14695.8	0.388684	-0.000793564
0.572887	159	14583	14608.2	-0.208526	0.0162657
0.575456	169	14491	14521.5	-0.253546	0.000189555
0.578025	155	14581	14435.7	1.20357	0.00224085
0.580594	154	14405	14350.3	0.455699	-0.0287034
0.583163	163	14270	14265.9	0.0342287	-0.0460461
0.585732	155	14187	14182.4	0.0389857	-0.0431779
0.588301	154	13822	14099.4	-2.3592	-0.0321567
0.59087	143	13970	14017.2	-0.399392	0.0387502
0.593439	129	13837	13935.9	-0.840653	-0.0719426
0.596008	150	13801	13855.2	-0.46164	-0.0251035
0.598577	137	13726	13775.2	-0.419539	0.0386494
0.601146	152	13747	13695.4	0.440241	-0.0374812
0.603715	143	13675	13616.3	0.501976	0.0206368
0.606284	133	13603	13538.1	0.556723	-0.0273292
0.608853	117	13628	13460.6	1.4339	-0.0298122
0.611422	113	13334	13384	-0.4329	-0.0365321
0.613991	125	13439	13307.9	1.1312	0.0228724
0.61656	116	13575	13232	2.94398	0.00375242
0.619129	144	13076	13156.4	-0.702722	-0.0972657
0.621698	107	13266	13081.4	1.60296	0.055577
0.624267	118	12957	13007.1	-0.440028	-0.014953
0.626836	104	12957	12933.7	0.204263	0.0275087
0.629405	113	12909	12861.1	0.42191	0.0143357
0.631974	118	13099	12788.6	2.71194	0.0307889
0.634543	104	12616	12716.6	-0.896035	0.0295203
0.637112	108	12578	12645.2	-0.598973	-0.0696056
0.639681	105	12388	12574.5	-1.67573	-0.0137455
0.64225	119	12450	12504.4	-0.487609	-0.0948211
0.644819	93	12442	12434.7	0.0651808	-0.0252757
0.647388	113	12301	12365.6	-0.582531	-0.0284973
0.649957	127	12448	12297.3	1.3511	0.0330924
0.652526	99	12209	12229.4	-0.184522	0.027511
0.655095	104	12176	12161.9	0.12753	-0.0078327
0.657664	95	12097	12095.5	0.0133539	0.0450753
0.660233	97	12138	12029.7	0.982913	-0.0256007
0.662802	93	12011	11964.1	0.42806	-0.0583695
0.665371	123	11828	11898.9	-0.65164	0.0557323
0.66794	96	11935	11834.1	0.923863	0.0275254
0.670509	92	11852	11769.7	0.755842	0.0162655
0.673078	88	11676	11706.3	-0.279967	-0.0286667
0.675647	84	11562	11643.5	-0.758342	-0.0245544
0.678216	82	11691	11581	1.01774	0.00126975
0.680785	96	11579	11518.7	0.560831	-0.00701813
0.683354	87	11378	11456.7	-0.737752	0.0210668
0.685923	87	11485	11395.1	0.838964	0.0470685
0.688492	70	11367	11334.1	0.308468	-0.0402283
0.691061	67	11350	11273.8	0.715535	-0.0319438
0.69363	66	11139	11213.8	-0.709131	-0.0512538
0.696199	83	11234	11154.1	0.753402	0.00368935
0.698768	72	11100	11094.6	0.0516661	0.0420766
0.701337	79	11053	11035.2	0.168833	-0.00548113
0.703906	67	11053	10976.6	0.726766	-0.0357842
0.706475	66	10785	10918.6	-1.28611	0.00797083
0.709044	69	10910	10861	0.469269	0.0740677
0.711613	45	10931	10803.8	1.21661	0.0224405
0.714182	77	10617	10746.9	-1.26036	-0.0254758
0.716751	54	10942	10690.4	2.40554	-0.0267865
0.71932	68	10534	10634	-0.974438	-0.0030061
0.721889	58	10571	10578.1	-0.0689285	-0.0282194
0.724458	59	10413	10522.8	-1.07573	-0.0871972
0.727027	65	10551	10467.8	0.810015	0.0193093
0.729596	62	10597	10413.3	1.78461	0.0509935
0.732165	59	10305	10359.1	-0.532824	-0.0757833
0.734734	57	10195	10305.4	-1.09311	0.0268933
0.737303	57	10325	10252.2	0.716814	0.025355
0.739872	70	10006	10199.3	-1.93256	0.00385735
0.742441	59	10180	10146.8	0.329189	0.00924685
0.74501	56	10166	10094.6	0.708131	-0.0143921
0.747579	46	10051	10043	0.0798065	-0.0137322
0.750148	42	10062	9991.91	0.698697	-0.0471721
0.752717	53	9842	9941.06	-0.998565	-0.0218832
0.755286	55	9812	9890.38	-0.791243	0.0448192
0.757855	52	9932	9839.79	0.925212	-0.00871426
0.760424	53	9852	9789.59	0.628723	0.0578575
0.762993	42	9857	9739.98	1.17863	0.0560457
0.765562	50	9677	9690.8	-0.140272	0.0211937
0.768131	54	9567	9641.98	-0.766555	0.000937145
0.7707	56	9667	9593.38	0.748754	0.0295845
0.773269	44	9742	9545.05	1.99545	0.0290744
0.775838	49	9650	9497.22	1.55522	0.0516019
0.778407	57	9412	9449.92	-0.390845	-0.108274
0.780976	51	9385	9402.88	-0.184524	0.0308503
0.783545	61	9348	9356.03	-0.0830762	0.00584216
0.786114	52	9224	9309.69	-0.892211	-0.0187447
0.788683	40	9300	9263.78	0.375551	0.0190495
0.791252	56	9093	9218.3	-1.31402	0.0475863
0.793821	39	9161	9173.23	-0.127813	0.0532269
0.79639	41	9174	9128.21	0.47806	0.0769018
0.798959	39	9090	9083.48	0.0683808	-0.00986914
0.801528	43	8973	9039.09	-0.697737	-0.00259046
0.804097	53	9004	8994.8	0.0969262	-0.0491089
0.806666	50	9009	8950.75	0.613692	0.0109045
0.809235	47	8870	8907.01	-0.392986	0.0763952
0.811804	40	9027	8863.79	1.71786	-0.00425066
0.814373	44	8918	8821.05	1.0266	-0.0652316
0.816942	34	8694	8778.6	-0.907358	-0.0373821
0.819511	37	8739	8736.31	0.0288009	0.000521868
0.82208	29	8785	8694.23	0.968411	-0.0073735
0.824649	35	8732	8652.36	0.852261	0.0914455
0.827218	25	8749	8610.65	1.47908	-0.0383128
0.829787	30	8444	8569.12	-1.36166	-0.0615516
0.832356	36	8594	8527.83	0.71383	-0.0210606
0.834925	41	8496	8486.74	0.10047	-0.0529966
0.837494	37	8701	8445.82	2.73566	0.00228606
0.840063	34	8445	8405.3	0.43203	0.0495985
0.842632	36	8328	8365.26	-0.408334	0.0273838
0.845201	39	8266	8325.6	-0.655513	0.00884843
0.84777	27	8047	8286.13	-2.66572	-0.053624
0.850339	32	8323	8246.89	0.834211	-0.0541084
0.852908	29	8283	8208.02	0.823894	0.00743714
0.855477	30	8086	8169.32	-0.926539	-0.0410631
0.858046	29	8111	8130.74	-0.219198	-0.0321956
0.860615	22	8107	8092.43	0.161866	-0.00406808
0.863184	27	8115	8054.35	0.673297	-0.088062
0.865753	27	7887	8016.53	-1.4585	-0.104498
0.868322	25	7931	7978.85	-0.537292	0.00703666
0.870891	35	7999	7941.35	0.644602	0.0279513
0.87346	27	7800	7904.16	-1.17936	-0.0692411
0.876029	11	7753	7867.2	-1.297	-0.00494904
0.878598	26	7948	7830.6	1.31683	-0.00324064
0.881167	25	7896	7794.35	1.14392	-0.00385751
0.883736	21	7823	7758.02	0.734693	-0.0633133
0.886305	30	7716	7721.78	-0.0657929	-0.0930364
0.888874	24	7598	7685.97	-1.00923	-0.00907419
0.891443	23	7799	7650.38	1.68285	0.0512297
0.894012	28	7686	7615.09	0.808871	-0.0551284
0.896581	24	7579	7580.1	-0.0126925	0.0355096
0.89915	16	7557	7545.27	0.134895	-0.0225298
0.901719	31	7488	7510.7	-0.262374	-0.0545872
0.904288	25	7533	7476.42	0.651954	0.029234
0.906857	21	7538	7442.18	1.10362	-0.0415385
0.909426	22	7463	7408.21	0.63425	0.0325678
0.911995	19	7500	7374.63	1.44762	-0.00522385
0.914564	18	7280	7341.19	-0.717123	-0.0797385
0.917133	13	7289	7307.88	-0.221156	0.0682029
0.919702	19	7373	7274.75	1.14419	0
0.922271	20	7160	7241.77	-0.966409	0
0.92484	10	7282	7208.9	0.856657	0
0.927409	13	7135	7176.2	-0.487773	0
0.929978	15	7045	7143.83	-1.17741	0
0.932547	22	7073	7111.57	-0.458578	0
0.935116	16	7161	7079.36	0.964714	0
0.937685	20	7149	7047.39	1.20181	0
0.940254	13	7150	7015.76	1.58759	0
0.942823	17	6971	6984.4	-0.16044	0
0.945392	14	6942	6953.22	-0.134719	0
0.947961	14	6984	6922.21	0.739348	0
0.95053	19	6868	6891.34	-0.28165	0
0.953099	9	6874	6860.67	0.160767	0
0.955668	15	6791	6830.15	-0.475071	0
0.958237	16	6780	6799.89	-0.2415	0
0.960806	10	6801	6769.77	0.378697	0
0.963375	17	6789	6739.76	0.597662	0
0.965944	21	6836	6710.02	1.52376	0
0.968513	16	6747	6680.42	0.810555	0
0.971082	15	6660	6650.99	0.11039	0
0.973651	18	6523	6621.91	-1.2247	0
0.97622	16	6590	6593.07	-0.0378036	0
0.978789	14	6588	6564.32	0.2917	0
0.981358	12	6536	6535.76	0.00291717	0
0.983927	14	6347	6507.41	-2.01352	0
0.986496	14	6544	6479.19	0.801121	0
0.989065	12	6379	6451.07	-0.902397	0
0.991634	10	6402	6423.1	-0.263728	0
0.994203	13	6430	6395.33	0.432374	0
0.996772	11	6291	6367.71	-0.967152	0
0.999341	9	6311	6340.19	-0.36745	0
1.00191	11	6176	6312.83	-1.74111	0
1.00448	11	6291	6285.65	0.0673915	0
1.00705	9	6286	6258.59	0.345726	0
1.00962	15	6261	6231.66	0.370741	0
1.01219	7	6051	6204.93	-1.97883	0
1.01476	10	6363	6178.33	2.31508	0
1.01732	8	6170	6151.94	0.229895	0
1.01989	12	6125	6125.71	-0.00907779	0
1.02246	8	6150	6099.55	0.643255	0
1.02503	15	6192	6073.54	1.50537	0
1.0276	12	6059	6047.72	0.144948	0
1.03017	16	5961	6022.05	-0.790743	0
1.03274	14	5926	5996.58	-0.916831	0
1.03531	7	6013	5971.33	0.537337	0
1.03788	7	5829	5946.28	-1.53608	0
1.04045	10	5988	5921.42	0.860349	0
1.04301	7	5923	5896.61	0.342839	0
1.04558	7	5927	5871.81	0.716911	0
1.04815	9	5915	5847.15	0.882238	0
1.05072	11	5767	5822.64	-0.732717	0
1.05329	11	5786	5798.23	-0.160801	0
1.05586	12	5736	5773.97	-0.501321	0
1.05843	8	5804	5749.91	0.710015	0
1.061	14	5751	5726.04	0.329172	0
1.06357	2	5786	5702.34	1.09987	0
1.06614	5	5652	5678.74	-0.35571	0
1.0687	6	5578	5655.31	-1.03512	0
1.07127	12	5683	5631.95	0.677221	0
1.07384	4	5573	5608.55	-0.476256	0
1.07641	4	5564	5585.29	-0.285471	0
1.07898	11	5623	5562.28	0.809747	0
1.08155	7	5640	5539.41	1.33939	0
1.08412	11	5549	5516.54	0.435714	0
1.08669	7	5376	5493.86	-1.60747	0
1.08926	5	5479	5471.38	0.1029	0
1.09183	10	5430	5449.05	-0.258551	0
1.09439	11	5347	5426.86	-1.09215	0
1.09696	8	5319	5404.71	-1.17521	0
1.09953	4	5381	5382.69	-0.0230644	0
1.1021	15	5478	5360.9	1.58213	0
1.10467	8	5365	5339.25	0.351621	0
1.10724	0	5381	5317.6	0.864305	0
1.10981	5	5256	5296.14	-0.553637	0
1.11238	8	5212	5274.91	-0.871355	0
1.11495	4	5364	5253.6	1.50732	0
1.11752	5	5178	5232.3	-0.75456	0
1.12008	5	5250	5211.2	0.535515	0
1.12265	7	5052	5190.24	-1.94488	0
1.12522	6	5204	5169.34	0.480418	0
1.12779	5	5083	5148.56	-0.919572	0
1.13036	4	5183	5127.92	0.765027	0
1.13293	4	5070	5107.43	-0.525628	0
1.1355	6	4980	5087.02	-1.51658	0
1.13807	7	5090	5066.7	0.326638	0
1.14064	5	5076	5046.45	0.414723	0
1.14321	5	5029	5026.34	0.0375254	0
1.14577	4	4968	5006.39	-0.544637	0
1.14834	4	5126	4986.55	1.94771	0
1.15091	4	4973	4966.79	0.087991	0
1.15348	9	4989	4947.12	0.592868	0
1.15605	12	4955	4927.54	0.390116	0
1.15862	8	4919	4908.05	0.156157	0
1.16119	6	4915	4888.72	0.374796	0
1.16376	9	4926	4869.65	0.802888	0
1.16633	9	4914	4850.72	0.902736	0
1.1689	5	4743	4831.81	-1.28953	0
1.17146	4	4868	4812.99	0.788439	0
1.17403	4	4886	4794.33	1.31151	0
1.1766	3	4845	4775.73	0.995215	0
1.17917	5	4649	4757.14	-1.58601	0
1.18174	4	4784	4738.61	0.656245	0
1.18431	11	4736	4720.15	0.23031	0
1.18688	5	4755	4701.79	0.771638	0
1.18945	8	4608	4683.54	-1.11275	0
1.19202	4	4734	4665.47	0.99607	0
1.19459	2	4648	4647.54	0.00670367	0
1.19715	6	4527	4629.68	-1.52613	0
1.19972	5	4690	4611.9	1.14042	0
1.20229	2	4555	4594.12	-0.579572	0
1.20486	7	4552	4576.42	-0.361924	0
1.20743	6	4629	4558.87	1.03082	0
1.21	5	4561	4541.36	0.290842	0
1.21257	3	4459	4523.95	-0.972603	0
1.21514	5	4477	4506.69	-0.443785	0
1.21771	6	4538	4489.53	0.71957	0
1.22028	5	4451	4472.4	-0.320747	0
1.22284	9	4291	4455.34	-2.50882	0
1.22541	5	4466	4438.41	0.412782	0
1.22798	5	4542	4421.59	1.78671	0
1.23055	6	4383	4404.89	-0.330653	0
1.23312	1	4420	4388.3	0.476743	0
1.23569	6	4348	4371.75	-0.360172	0
1.23826	4	4357	4355.28	0.0260313	0
1.24083	2	4278	4338.84	-0.930241	0
1.2434	4	4362	4322.46	0.598613	0
1.24597	0	4212	4306.21	-1.45167	0
1.24853	2	4230	4290	-0.922531	0
1.2511	8	4261	4273.85	-0.196872	0
1.25367	1	4241	4257.75	-0.257258	0
1.25624	4	4178	4241.69	-0.985266	0
1.25881	3	4184	4225.8	-0.646247	0
1.26138	3	4250	4210.03	0.61316	0
1.26395	5	4182	4194.27	-0.189745	0
1.26652	6	4093	4178.61	-1.33809	0
1.26909	3	4201	4163.01	0.586095	0
1.27166	4	4168	4147.52	0.317246	0
1.27422	6	3999	4132.16	-2.10569	0
1.27679	9	4169	4116.87	0.807389	0
1.27936	3	4015	4101.62	-1.36696	0
1.28193	2	4116	4086.47	0.460292	0
1.2845	6	4006	4071.49	-1.03472	0
1.28707	6	4066	4056.58	0.147713	0
1.28964	5	3990	4041.63	-0.817397	0
1.29221	4	4053	4026.76	0.412146	0
1.29478	7	4059	4012.03	0.737174	0
1.29735	6	3943	3997.39	-0.866154	0
1.29991	1	4015	3982.78	0.508444	0
1.30248	2	3930	3968.27	-0.610421	0
1.30505	2	3996	3953.87	0.666473	0
1.30762	5	3999	3939.47	0.941331	0
1.31019	4	3890	3925.06	-0.562092	0
1.31276	1	3893	3910.7	-0.283661	0
1.31533	3	3885	3896.45	-0.183684	0
1.3179	4	3946	3882.31	1.01382	0
1.32047	5	3941	3868.2	1.15961	0
1.32304	1	3840	3854.12	-0.227902	0
1.3256	2	3811	3840.14	-0.472096	0
1.32817	4	3897	3826.28	1.13287	0
1.33074	5	3859	3812.45	0.74928	0
1.33331	2	3883	3798.64	1.35387	0
1.33588	4	3754	3784.91	-0.50444	0
1.33845	4	3790	3771.3	0.303706	0
1.34102	2	3792	3757.75	0.556131	0
1.34359	2	3750	3744.25	0.0939529	0
1.34616	5	3687	3730.83	-0.721855	0
1.34873	3	3689	3717.46	-0.468648	0
1.35129	6	3698	3704.12	-0.100641	0
1.35386	6	3638	3690.87	-0.876563	0
1.35643	0	3633	3677.71	-0.741806	0
1.359	5	3617	3664.63	-0.792033	0
1.36157	4	3713	3651.68	1.00637	0
1.36414	4	3680	3638.72	0.680546	0
1.36671	3	3681	3625.77	0.910316	0
1.36928	2	3635	3612.94	0.36593	0
1.37185	7	3562	3600.17	-0.63957	0
1.37442	4	3545	3587.45	-0.712966	0
1.37698	3	3633	3574.75	0.966406	0
1.37955	4	3541	3562.16	-0.355517	0
1.38212	4	3487	3549.67	-1.06135	0
1.38469	4	3601	3537.2	1.06311	0
1.38726	4	3587	3524.78	1.03894	0
1.38983	3	3552	3512.42	0.664118	0
1.3924	3	3418	3500.12	-1.40472	0
1.39497	2	3561	3487.89	1.22515	0
1.39754	2	3497	3475.7	0.360203	0
1.40011	5	3510	3463.55	0.784082	0
1.40267	2	3546	3451.43	1.5881	0
1.40524	5	3432	3439.35	-0.125406	0
1.40781	6	3440	3427.35	0.215612	0
1.41038	0	3462	3415.43	0.791478	0
1.41295	3	3332	3403.56	-1.23967	0
1.41552	3	3466	3391.81	1.26022	0
1.41809	6	3339	3380.06	-0.710632	0
1.42066	1	3290	3368.3	-1.36517	0
1.42323	1	3361	3356.62	0.0755194	0
1.4258	4	3425	3345.05	1.3661	0
1.42836	2	3417	3333.53	1.428	0
1.43093	4	3285	3321.97	-0.645041	0
1.4335	4	3235	3310.48	-1.32714	0
1.43607	2	3195	3299.07	-1.84124	0
1.43864	4	3327	3287.72	0.680985	0
1.44121	3	3271	3276.45	-0.0953124	0
1.44378	0	3210	3265.22	-0.974553	0
1.44635	3	3184	3254.02	-1.24092	0
1.44892	5	3230	3242.9	-0.22694	0
1.45149	3	3282	3231.77	0.876761	0
1.45405	4	3239	3220.67	0.322081	0
1.45662	3	3202	3209.69	-0.13585	0
1.45919	3	3254	3198.78	0.968023	0
1.46176	1	3205	3187.91	0.301843	0
1.46433	3	3118	3177.09	-1.05825	0
1.4669	2	3173	3166.31	0.118782	0
1.46947	2	3132	3155.54	-0.420648	0
1.47204	1	3185	3144.81	0.712144	0
1.47461	0	3171	3134.14	0.654582	0
1.47718	3	3262	3123.51	2.42485	0
1.47974	2	3091	3112.9	-0.393994	0
1.48231	1	3119	3102.31	0.29882	0
1.48488	1	3092	3091.78	0.00396468	0
1.48745	2	3124	3081.33	0.763368	0
1.49002	3	3148	3070.92	1.37387	0
1.49259	3	3042	3060.52	-0.335794	0
1.49516	6	2962	3050.18	-1.62019	0
1.49773	4	2995	3039.91	-0.820659	0
1.5003	5	2963	3029.71	-1.22561	0
1.50287	1	3071	3019.61	0.927302	0
1.50543	6	2976	3009.59	-0.615741	0
1.508	3	2996	2999.61	-0.0660043	0
1.51057	5	2995	2989.64	0.0980281	0
1.51314	3	2956	2979.7	-0.435913	0
1.51571	2	2912	2969.84	-1.07193	0
1.51828	6	2865	2960.03	-1.77537	0
1.52085	6	3021	2950.26	1.2871	0
1.52342	5	2916	2940.48	-0.453328	0
1.52599	0	2930	2930.77	-0.014221	0
1.52856	3	2813	2921.18	-2.03959	0
1.53112	5	2862	2911.64	-0.927843	0
1.53369	5	2957	2902.06	1.0104	0
1.53626	2	2880	2892.45	-0.232023	0
1.53883	1	2831	2882.94	-0.976257	0
1.5414	2	2931	2873.53	1.06151	0
1.54397	0	2780	2864.13	-1.59566	0
1.54654	3	2766	2854.7	-1.68659	0
1.54911	5	2943	2845.29	1.80109	0
1.55168	2	2822	2835.9	-0.261662	0
1.55425	4	2859	2826.55	0.606927	0
1.55681	4	2854	2817.31	0.686761	0
1.55938	3	2827	2808.13	0.354983	0
1.56195	3	2782	2798.96	-0.321576	0
1.56452	5	2765	2789.86	-0.47285	0
1.56709	3	2788	2780.8	0.136308	0
1.56966	2	2879	2771.76	1.99863	0
1.57223	4	2779	2762.78	0.307638	0
1.5748	4	2731	2753.86	-0.437369	0
1.57737	3	2802	2744.93	1.07823	0
1.57994	2	2700	2736.03	-0.693389	0
1.5825	0	2639	2727.21	-1.71702	0
1.58507	2	2666	2718.42	-1.01517	0
1.58764	3	2631	2709.64	-1.53307	0
1.59021	4	2704	2700.84	0.0607957	0
1.59278	2	2612	2692.06	-1.56641	0
1.59535	2	2645	2683.35	-0.74562	0
1.59792	4	2698	2674.72	0.448242	0
1.60049	4	2705	2666.12	0.747491	0
1.60306	3	2655	2657.53	-0.0491298	0
1.60563	3	2581	2648.99	-1.33835	0
1.60819	1	2665	2640.53	0.474017	0
1.61076	0	2491	2632.1	-2.82711	0
1.61333	3	2728	2623.69	1.99706	0
1.6159	4	2619	2615.29	0.0724796	0
1.61847	2	2566	2606.87	-0.806749	0
1.62104	2	2603	2598.48	0.0885316	0
1.62361	3	2613	2590.2	0.446027	0
1.62618	8	2524	2581.96	-1.15367	0
1.62875	5	2566	2573.72	-0.15241	0
1.63132	1	2563	2565.51	-0.0496565	0
1.63388	4	2581	2557.43	0.463921	0
1.63645	2	2522	2549.45	-0.546643	0
1.63902	3	2617	2541.42	1.47735	0
1.64159	1	2495	2533.38	-0.768415	0
1.64416	3	2492	2525.38	-0.668722	0
1.64673	8	2535	2517.4	0.349471	0
1.6493	5	2420	2509.44	-1.81809	0
1.65187	1	2456	2501.49	-0.917894	0
1.65444	0	2485	2493.67	-0.173921	0
1.65701	5	2479	2485.96	-0.139719	0
1.65957	6	2466	2478.2	-0.245587	0
1.66214	1	2465	2470.36	-0.107921	0
1.66471	1	2469	2462.57	0.129325	0
1.66728	3	2434	2454.93	-0.424196	0
1.66985	0	2431	2447.29	-0.330432	0
1.67242	5	2449	2439.6	0.190024	0
1.67499	3	2516	2431.93	1.67595	0
1.67756	2	2390	2424.29	-0.701445	0
1.68013	4	2449	2416.7	0.652727	0
1.6827	5	2309	2409.19	-2.08505	0
1.68526	1	2316	2401.69	-1.78048	0
1.68783	1	2317	2394.21	-1.604	0
1.6904	4	2419	2386.81	0.65439	0
1.69297	4	2399	2379.43	0.399586	0
1.69554	2	2398	2372	0.530999	0
1.69811	3	2363	2364.61	-0.0332129	0
1.70068	2	2439	2357.32	1.65393	0
1.70325	1	2355	2350.04	0.102197	0
1.70582	1	2369	2342.77	0.538919	0
1.70839	2	2320	2335.52	-0.322318	0
1.71095	3	2364	2328.28	0.734662	0
1.71352	3	2331	2321.04	0.20636	0
1.71609	4	2313	2313.83	-0.0171885	0
1.71866	3	2229	2306.68	-1.64523	0
1.72123	1	2257	2299.58	-0.896176	0
1.7238	2	2209	2292.53	-1.77714	0
1.72637	6	2289	2285.52	0.0728388	0
1.72894	1	2292	2278.49	0.282143	0
1.73151	4	2275	2271.46	0.0741477	0
1.73408	1	2344	2264.53	1.64146	0
1.73664	1	2360	2257.64	2.10715	0
1.73921	1	2238	2250.74	-0.26925	0
1.74178	4	2288	2243.86	0.922745	0
1.74435	2	2221	2236.97	-0.338847	0
1.74692	3	2336	2230.08	2.19144	0
1.74949	2	2239	2223.26	0.332601	0
1.75206	6	2244	2216.5	0.580577	0
1.75463	2	2173	2209.75	-0.788391	0
1.7572	1	2150	2203.03	-1.14357	0
1.75977	2	2144	2196.37	-1.13101	0
1.76233	5	2231	2189.76	0.873042	0
1.7649	4	2239	2183.11	1.1811	0
1.76747	1	2113	2176.46	-1.38053	0
1.77004	2	2137	2169.88	-0.711365	0
1.77261	3	2164	2163.39	0.0131415	0
1.77518	3	2210	2156.88	1.13006	0
1.77775	2	2149	2150.34	-0.0288709	0
1.78032	3	2190	2143.84	0.98632	0
1.78289	1	2169	2137.4	0.678613	0
1.78546	5	2169	2130.96	0.816713	0
1.78802	2	2205	2124.55	1.71319	0
1.79059	1	2169	2118.15	1.09183	0
1.79316	3	2026	2111.79	-1.90608	0
1.79573	5	2135	2105.49	0.638598	0
1.7983	3	2119	2099.16	0.430969	0
1.80087	2	2111	2092.85	0.395136	0
1.80344	3	2013	2086.61	-1.64074	0
1.80601	1	2101	2080.43	0.448753	0
1.80858	4	2065	2074.23	-0.203147	0
1.81115	4	2116	2068.04	1.04253	0
1.81371	2	2044	2061.86	-0.395091	0
1.81628	2	2140	2055.71	1.8221	0
1.81885	1	2074	2049.63	0.535128	0
1.82142	2	2012	2043.56	-0.703643	0
1.82399	3	1979	2037.48	-1.31462	0
1.82656	3	1997	2031.4	-0.769791	0
1.82913	2	1993	2025.33	-0.724216	0
1.8317	3	1974	2019.31	-1.01983	0
1.83427	2	1988	2013.34	-0.568261	0
1.83684	6	2020	2007.38	0.280837	0
