# Supplementary material for: Direct energy transfer from photosystem II to photosystem I confers winter sustainability in Scots Pine
Source: Nat Commun. 2020 Dec 15;11:6388. doi: 10.1038/s41467-020-20137-9 (PMC7738668; doi:10.1038/s41467-020-20137-9)
Supplement: Supplementary file 3 — Source Data [file 41467_2020_20137_MOESM3_ESM.zip › Source data file_Bag et al., 2020/Source data file/time resolved fluoresence data/Time resolved decay/Pine_summer_quench/no_spillover/Decays_summer_quench_no_spillover_8.txt]

Time	IRF	Exp. data	Th. data	Residuals	Aurocorr
0	59218	26084	26821.8	-4.56836	0.290768
0.002569	60101	28410	29225.4	-4.83747	0.291175
0.005138	59931	31039	31654	-3.49084	0.280641
0.007707	59038	33277	34094.5	-4.48138	0.256072
0.010276	57442	35380	36515.6	-6.03711	0.276686
0.012845	55659	38074	38884.8	-4.1553	0.23375
0.015414	54300	41144	41177	-0.162613	0.264748
0.017983	51212	42893	43387.1	-2.38551	0.211864
0.020552	49247	45073	45493.4	-1.98002	0.184589
0.023121	45860	47310	47477.5	-0.769905	0.13052
0.02569	42832	49172	49329.7	-0.710954	0.151966
0.028259	39553	50382	51029.5	-2.88492	0.0970239
0.030828	36051	52891	52571.6	1.38876	0.0804208
0.033397	32659	54211	53947	1.13406	0.0894308
0.035966	29365	55255	55149.9	0.44692	0.0783096
0.038535	25820	56825	56182	2.69719	0.033839
0.041104	22701	57283	57041.4	1.00924	0.138769
0.043673	19483	58205	57729.9	1.96923	0.00567555
0.046242	16839	58443	58253.2	0.785015	0.0157408
0.048811	14158	59186	58620.5	2.32455	0.00340247
0.05138	12001	59822	58843.2	4.00178	0.0336062
0.053949	10077	59700	58932.8	3.14003	-0.0618115
0.056518	8332	60036	58905.1	4.61544	-0.00203324
0.059087	7023	59087	58772.6	1.29339	0.0551085
0.061656	5845	59326	58549.4	3.18836	-0.0142788
0.064225	4676	58951	58250.4	2.88532	-0.0422779
0.066794	3958	58822	57884	3.86746	0.0184182
0.069363	3264	57899	57460.9	1.82085	-0.0355794
0.071932	2838	57917	56993.3	3.83807	0.0325023
0.074501	2290	57357	56491.2	3.61499	-0.00595879
0.07707	1924	56379	55961.4	1.75855	0.0181623
0.079639	1735	55500	55408.2	0.389772	0.0297307
0.082208	1480	55732	54839.4	3.781	0.0501401
0.084777	1263	54411	54260.7	0.644311	0.0440942
0.087346	1107	54045	53674.3	1.59462	0.0130194
0.089915	966	53312	53083.1	0.991188	0.0100629
0.092484	905	52468	52490.1	-0.0965568	0.00858023
0.095053	849	51728	51898.1	-0.74768	-0.0168054
0.097622	803	51405	51309.6	0.420678	0.0171251
0.100191	740	51330	50726.3	2.66453	-0.0353974
0.10276	729	50362	50148.8	0.950006	-0.0330956
0.105329	714	49800	49578	0.994736	-0.0608642
0.107898	667	48920	49015.2	-0.430524	-0.00314168
0.110467	679	48411	48460.4	-0.224495	-0.0574182
0.113036	613	48240	47914	1.48447	0.00964132
0.115605	628	47504	47375.9	0.587943	-0.0554431
0.118174	626	46931	46846	0.392472	-0.042099
0.120743	641	46489	46325.2	0.759571	-0.0978789
0.123312	554	46071	45813.9	1.19775	-0.0280167
0.125881	628	45589	45310.7	1.30329	-0.0476445
0.12845	545	45048	44816	1.09328	-0.00450887
0.131019	591	44113	44329.8	-1.0322	-0.0315369
0.133588	616	43999	43851.6	0.702907	-0.038971
0.136157	608	43093	43382.6	-1.395	-0.0464148
0.138726	598	42737	42922.5	-0.897139	-0.0331538
0.141295	590	42885	42470.3	2.00233	-0.0387752
0.143864	622	41569	42025.8	-2.24056	-0.0238294
0.146433	622	41524	41589.3	-0.320265	-0.0109463
0.149002	662	40923	41160.8	-1.17548	0.0416465
0.151571	670	40736	40740.4	-0.0217733	0.0019504
0.15414	665	40569	40328.1	1.19588	-0.0350658
0.156709	703	39867	39923.2	-0.281484	0.00409697
0.159278	707	39150	39525.7	-1.8986	0.0223868
0.161847	763	38627	39135.6	-2.58767	-0.0258735
0.164416	811	38819	38753	0.334824	0.0221526
0.166985	814	38201	38378.7	-0.909096	0.0149156
0.169554	853	37714	38011.9	-1.53381	0.0090201
0.172123	924	37285	37652	-1.90078	0.00698245
0.174692	946	37349	37300	0.253708	-0.0157862
0.177261	908	36423	36955.7	-2.79143	-0.0428739
0.17983	990	36757	36617.5	0.727395	0.00693337
0.182399	1010	36023	36285.5	-1.38308	-0.0322901
0.184968	1084	35629	35960.5	-1.75648	0.0257996
0.187537	1072	35198	35642.7	-2.37047	0.00753245
0.190106	1095	34926	35331.5	-2.17003	-0.0181978
0.192675	1172	34714	35025.9	-1.67402	-0.0301918
0.195244	1197	34486	34726.7	-1.29602	-0.035137
0.197813	1238	34022	34434.2	-2.23483	0.00163722
0.200382	1251	34022	34148	-0.682877	-0.0275319
0.202951	1245	33810	33867.5	-0.31284	-0.0542887
0.20552	1280	33562	33592	-0.163884	-0.000288484
0.208089	1274	32942	33321.4	-2.09042	0.00273928
0.210658	1348	32539	33055.6	-2.86372	-0.00537555
0.213227	1348	32880	32794.9	0.469129	-0.0543428
0.215796	1443	32497	32539.7	-0.236625	-0.0272677
0.218365	1322	32151	32290.1	-0.775882	-0.00890483
0.220934	1407	32214	32044.7	0.943467	0.0246949
0.223503	1394	31618	31802.3	-1.03664	-0.00537367
0.226072	1393	31407	31564.6	-0.889044	0.0441448
0.228641	1477	30841	31330.4	-2.78651	0.0443547
0.23121	1393	30803	31100.8	-1.69664	0.0250075
0.233779	1393	30512	30875.1	-2.07853	0.0250497
0.236348	1413	30579	30651.5	-0.414452	0.0200127
0.238917	1442	30386	30430.9	-0.25776	0.0407666
0.241486	1434	30154	30214.2	-0.34675	0.0477741
0.244055	1412	29403	30001.1	-3.48799	0.0509188
0.246624	1324	29407	29790.8	-2.23793	0.0779319
0.249193	1319	29565	29581.8	-0.0974377	0.00828459
0.251762	1359	28970	29373.6	-2.37141	0.0589544
0.254331	1339	28949	29168.2	-1.28813	0.0236774
0.2569	1234	28992	28965.8	0.153616	0.0287995
0.259469	1201	28555	28764.5	-1.24003	0.0134275
0.262038	1212	28426	28563.2	-0.813848	0.0746872
0.264607	1153	28268	28363.3	-0.566953	0.00978599
0.267176	1164	27817	28164.9	-2.08618	0.0684185
0.269745	1088	27576	27968	-2.36037	0.0284633
0.272314	1106	27838	27772.1	0.394811	0.00968265
0.274883	1066	27328	27577.4	-1.50845	0.0873053
0.277452	1066	27178	27384.2	-1.25089	0.067437
0.280021	1102	26717	27192.5	-2.9091	0.0256489
0.28259	952	26877	27003.4	-0.770935	0.0615618
0.285159	1059	26656	26815	-0.974011	0.00406954
0.287728	1030	26425	26627.6	-1.24624	0.0482091
0.290297	918	26227	26443.3	-1.33574	0.0506209
0.292866	970	26315	26259.6	0.341781	0.0820801
0.295435	972	25638	26076.4	-2.73769	0.0463652
0.298004	935	26088	25895.7	1.19055	-0.0293708
0.300573	927	25736	25716.9	0.119252	0.0438215
0.303142	908	25212	25539.3	-2.06153	0.0639683
0.305711	883	25081	25363.3	-1.7825	0.0276693
0.30828	907	25156	25188.5	-0.204897	0.0532347
0.310849	887	24902	25015.5	-0.718963	0.0105866
0.313418	916	24696	24844.4	-0.944437	0.0181748
0.315987	940	24602	24675.4	-0.468251	0.0523103
0.318556	884	24486	24509.3	-0.148931	0.0205595
0.321125	987	24357	24344.9	0.0774531	-0.00110084
0.323694	968	23911	24183	-1.75889	-0.00709545
0.326263	907	24200	24024.6	1.1277	0.0556167
0.328832	922	24059	23867.5	1.23472	0.030614
0.331401	965	23624	23711.3	-0.568143	0.0173796
0.33397	985	23780	23557.6	1.44215	0.0467627
0.336539	973	23097	23406.9	-2.03926	-0.00172012
0.339108	985	23279	23258.6	0.134015	-0.00688939
0.341677	979	23110	23112.1	-0.0140555	0.0210085
0.344246	998	22997	22967.7	0.193435	-0.00811357
0.346815	1002	22789	22825.2	-0.239832	-0.0432715
0.349384	1064	22638	22684.9	-0.311429	-0.0207622
0.351953	1015	22509	22547.3	-0.255405	-0.0555757
0.354522	1055	22217	22412.1	-1.30866	-0.0169184
0.357091	1070	22291	22278.4	0.0841286	-0.024729
0.35966	1073	22188	22147.3	0.27336	-0.0654939
0.362229	1000	22223	22018.4	1.37258	-0.0588794
0.364798	1110	22159	21890.2	1.80569	-0.0500763
0.367367	1107	21811	21763.7	0.320214	0.00527791
0.369936	1154	21740	21640.4	0.67553	-0.0268313
0.372505	1174	21914	21519.7	2.66361	-0.0295662
0.375074	1124	21461	21401.8	0.403982	0.0323874
0.377643	1177	21204	21285.4	-0.559128	0.01868
0.380212	1206	20922	21170.4	-1.71732	-0.0409612
0.382781	1154	20958	21058.1	-0.691283	-0.0472726
0.38535	1194	21036	20947.3	0.611788	0.0167517
0.387919	1208	21022	20837.6	1.27207	0.00442405
0.390488	1247	20797	20729.9	0.465421	0.0479281
0.393057	1304	20501	20624.4	-0.862036	-0.0200022
0.395626	1291	20437	20521.9	-0.593911	-0.0613097
0.398195	1284	20355	20421.9	-0.468626	-0.010401
0.400764	1273	20343	20323.1	0.139224	-0.031694
0.403333	1334	20301	20225.4	0.53088	-0.00556713
0.405902	1339	20198	20129.4	0.482895	-0.0089496
0.408471	1359	20040	20035.7	0.03016	-0.0273518
0.41104	1372	20061	19943.9	0.826553	-0.0785525
0.413609	1328	19789	19854	-0.461897	-0.00839317
0.416178	1292	20008	19765	1.71793	-0.0325806
0.418747	1303	19530	19675.9	-1.04386	-0.00842411
0.421316	1334	19762	19587	1.24492	-0.00327365
0.423885	1300	19323	19499.5	-1.26973	0.0188491
0.426454	1319	19404	19413.1	-0.0652265	0.0301047
0.429023	1236	19310	19327.4	-0.125429	-0.0782187
0.431592	1264	19383	19241.8	1.01456	-0.0534889
0.434161	1219	18850	19155.8	-2.22758	-0.0559533
0.43673	1180	18971	19070.3	-0.720883	-0.0862944
0.439299	1132	18949	18984.3	-0.256344	-0.0286015
0.441868	1050	18992	18897.5	0.685776	-0.0333817
0.444437	1074	18923	18809.1	0.827829	-0.0846865
0.447006	964	18754	18720	0.248574	-0.0659859
0.449575	1005	18690	18629.9	0.439781	-0.0783177
0.452144	876	18754	18539	1.57003	-0.053543
0.454713	844	18559	18447.2	0.820596	-0.0292162
0.457282	801	18666	18353.3	2.28904	-0.0507371
0.459851	766	18358	18258	0.737764	-0.0459773
0.46242	700	18298	18161.8	1.00654	0.000874323
0.464989	738	17947	18064.3	-0.875671	0.0209965
0.467558	627	17883	17966.4	-0.623938	0.036782
0.470127	578	17957	17868.1	0.663738	-0.0301692
0.472696	501	17768	17767.7	0.00215391	0.039982
0.475265	489	17675	17665.4	0.0718388	-0.021137
0.477834	427	17480	17561.9	-0.619094	-0.021759
0.480403	413	17472	17457.3	0.110998	0.0279229
0.482972	338	17361	17352	0.0686167	0.0747055
0.485541	306	17352	17245.6	0.807586	-0.0193348
0.48811	319	17199	17137.9	0.465789	-0.0161181
0.490679	288	16959	17030	-0.545473	-0.0545192
0.493248	273	16711	16922.5	-1.63589	0.0338991
0.495817	260	17003	16814.9	1.44252	-0.0309586
0.498386	228	16728	16707.5	0.158169	0.0508103
0.500955	209	16501	16600.3	-0.772774	0.0089392
0.503524	195	16545	16492.9	0.404846	0.0187783
0.506093	208	16271	16385.7	-0.899378	0.0153245
0.508662	188	16304	16279.2	0.194055	-0.0641098
0.511231	163	15903	16173.6	-2.14551	0.010494
0.5138	171	16310	16068.2	1.89343	0.0411475
0.516369	166	16050	15963.3	0.684226	-0.0491593
0.518938	173	15885	15859.4	0.203455	-0.00287302
0.521507	159	15696	15756.4	-0.482257	0.0159149
0.524076	175	15701	15654.4	0.371964	0.0233277
0.526645	178	15501	15553.4	-0.420508	0.0375121
0.529214	180	15660	15453.6	1.64918	0.0152809
0.531783	162	15278	15355.1	-0.623809	-0.0184879
0.534352	159	15168	15257.5	-0.726389	0.0575362
0.536921	172	15263	15160.5	0.82992	-0.00381358
0.53949	173	15074	15064.5	0.0772334	0.0789929
0.542059	169	15028	14969.8	0.474664	0.00841441
0.544628	161	15003	14876.1	1.03567	0.030901
0.547197	163	14827	14783.3	0.358918	-0.00550459
0.549766	207	14700	14691.2	0.0722896	-0.0221817
0.552335	163	14288	14600.8	-2.61656	0.0180618
0.554904	169	14703	14511.5	1.5792	0.0478271
0.557473	183	14474	14422.7	0.426656	-0.0242351
0.560042	169	14297	14334.9	-0.31685	0.00619175
0.562611	170	14206	14248.1	-0.353299	0.0243819
0.56518	161	14198	14162.1	0.301618	-0.0143369
0.567749	179	14111	14076.7	0.288612	-0.0466945
0.570318	153	14038	13992.3	0.385459	0.0570845
0.572887	159	13903	13908.7	-0.0486911	-0.0178643
0.575456	169	13666	13825.6	-1.36566	0.00160774
0.578025	155	13751	13743.5	0.0638496	-0.0586782
0.580594	154	13738	13662.2	0.646639	-0.0470756
0.583163	163	13575	13581.5	-0.0554782	-0.0920135
0.585732	155	13593	13501.5	0.784398	-0.0798555
0.588301	154	13479	13422.5	0.48699	-0.131004
0.59087	143	13367	13344	0.198656	-0.0804535
0.593439	129	13459	13266.2	1.66211	-0.0960977
0.596008	150	13353	13188.6	1.42246	-0.0561568
0.598577	137	13271	13111.8	1.38225	-0.0926696
0.601146	152	13330	13035.7	2.54867	-0.0538242
0.603715	143	13125	12960.5	1.43604	-0.0726348
0.606284	133	13070	12886	1.60902	-0.0732014
0.608853	117	12916	12812.1	0.914182	-0.0942222
0.611422	113	12734	12738.4	-0.0391075	-0.0088725
0.613991	125	12696	12665	0.275445	-0.06277
0.61656	116	12652	12592.2	0.53199	-0.0433929
0.619129	144	12679	12520	1.41167	-0.0528643
0.621698	107	12493	12448.9	0.394916	-0.0562579
0.624267	118	12453	12378.3	0.669258	-0.0698874
0.626836	104	12531	12308	1.99203	-0.0149883
0.629405	113	12245	12238.2	0.0616611	-0.0343165
0.631974	118	11938	12168.8	-2.11275	-0.0181077
0.634543	104	12225	12100.3	1.12783	-0.0984128
0.637112	108	11993	12032.3	-0.358933	-0.069015
0.639681	105	11930	11964.7	-0.318036	-0.0134174
0.64225	119	11986	11897.7	0.806364	-0.00916579
0.644819	93	11833	11831.5	0.0141754	-0.0981502
0.647388	113	11979	11765.7	1.94913	-0.0826244
0.649957	127	11571	11700.3	-1.20193	-0.0492872
0.652526	99	11600	11636	-0.333871	-0.0342409
0.655095	104	11695	11572.2	1.13565	-0.0528575
0.657664	95	11593	11508.6	0.783748	-0.0566143
0.660233	97	11526	11445.4	0.750347	-0.0979285
0.662802	93	11338	11382.7	-0.419652	-0.094618
0.665371	123	11322	11320.4	0.0153636	-0.0731182
0.66794	96	11330	11258.9	0.667706	-0.039265
0.670509	92	11147	11198.2	-0.485149	-0.101612
0.673078	88	10892	11137.6	-2.35366	-0.0636813
0.675647	84	11141	11077.3	0.60316	-0.171796
0.678216	82	11284	11017.4	2.50997	-0.0529147
0.680785	96	10929	10957.8	-0.27515	-0.0794863
0.683354	87	10923	10898.8	0.231832	-0.0496123
0.685923	87	10970	10840.4	1.23741	-0.0854625
0.688492	70	11071	10782.4	2.74258	-0.14001
0.691061	67	10747	10724.7	0.215221	-0.0730222
0.69363	66	10700	10667.1	0.318504	-0.033069
0.696199	83	10612	10609.7	0.0223345	-0.0927867
0.698768	72	10531	10553	-0.21423	-0.0527352
0.701337	79	10564	10496.9	0.65301	-0.0357295
0.703906	67	10500	10441.2	0.573637	-0.0496869
0.706475	66	10488	10385.9	0.996502	-0.0629254
0.709044	69	10259	10330.9	-0.710024	0.00710921
0.711613	45	10111	10276.3	-1.64409	-0.0667334
0.714182	77	10320	10221.9	0.966129	-0.013017
0.716751	54	10189	10167.8	0.209852	-0.0556614
0.71932	68	10251	10114.4	1.34939	-0.0271472
0.721889	58	9850	10061.3	-2.12872	-0.0460867
0.724458	59	9961	10008.6	-0.477132	-0.0160346
0.727027	65	10037	9956.27	0.805796	-0.00391347
0.729596	62	9952	9904.4	0.477143	-0.0492369
0.732165	59	9800	9853.02	-0.535627	-0.0217589
0.734734	57	9832	9802	0.302552	-0.00227837
0.737303	57	9677	9751.29	-0.755217	-0.042831
0.739872	70	9702	9700.92	0.0109555	-0.00142749
0.742441	59	9717	9651.12	0.668314	-0.0172513
0.74501	56	9550	9601.83	-0.530332	0.0363969
0.747579	46	9654	9552.76	1.03037	-0.0442277
0.750148	42	9676	9503.85	1.75005	0.030015
0.752717	53	9387	9455.05	-0.702366	0.0156855
0.755286	55	9367	9406.62	-0.40941	0.00676862
0.757855	52	9287	9358.77	-0.744766	0.0383818
0.760424	53	9354	9311.34	0.441117	-0.0061477
0.762993	42	9115	9264.26	-1.56334	0.00559739
0.765562	50	9344	9217.4	1.30973	0.00580034
0.768131	54	9125	9170.79	-0.479352	-0.00367832
0.7707	56	9118	9124.69	-0.070045	-0.0543135
0.773269	44	9041	9079.09	-0.400601	-0.0186635
0.775838	49	9055	9033.75	0.223324	-0.0277547
0.778407	57	8832	8988.6	-1.66635	-0.0205302
0.780976	51	8976	8943.95	0.338307	0.0364723
0.783545	61	9092	8899.72	2.01654	-0.0725931
0.786114	52	8780	8855.91	-0.810074	-0.0358175
0.788683	40	8899	8812.49	0.917012	-0.0173284
0.791252	56	8811	8769.12	0.44611	-0.0171782
0.793821	39	8772	8726.05	0.490643	-0.0435306
0.79639	41	8897	8683.3	2.26559	-0.0195125
0.798959	39	8648	8640.65	0.0790746	0.0230336
0.801528	43	8552	8598.23	-0.499871	-0.0731946
0.804097	53	8484	8556.11	-0.782905	-0.0873071
0.806666	50	8623	8514.5	1.16842	-0.0471154
0.809235	47	8527	8473.37	0.580818	-0.045507
0.811804	40	8537	8432.51	1.13091	-0.118232
0.814373	44	8423	8391.8	0.339968	-0.00104347
0.816942	34	8292	8351.31	-0.651278	-0.0561492
0.819511	37	8395	8311.01	0.916671	-0.173671
0.82208	29	8304	8270.87	0.363528	-0.0269301
0.824649	35	8217	8230.91	-0.153464	-0.0579766
0.827218	25	8291	8191.17	1.09638	-0.0814586
0.829787	30	8266	8151.63	1.2579	-0.0432307
0.832356	36	8318	8112.26	2.25582	-0.0381635
0.834925	41	8110	8073.28	0.407778	-0.13887
0.837494	37	8208	8034.77	1.91209	-0.0777213
0.840063	34	8113	7996.62	1.29213	-0.0199666
0.842632	36	7963	7958.65	0.0486937	-0.0708677
0.845201	39	7922	7920.92	0.012102	-0.0593274
0.84777	27	8070	7883.54	2.07565	0.0182278
0.850339	32	7716	7846.33	-1.48365	-0.0581148
0.852908	29	7850	7809.23	0.460118	-0.0883491
0.855477	30	7958	7772.4	2.0806	-0.0605106
0.858046	29	7612	7735.79	-1.4188	-0.0398703
0.860615	22	7710	7699.43	0.120398	-0.126522
0.863184	27	7740	7663.21	0.872889	-0.0162687
0.865753	27	7574	7627.16	-0.61079	0.0105913
0.868322	25	7755	7591.41	1.85766	-0.0344831
0.870891	35	7619	7555.89	0.723033	-0.044807
0.87346	27	7534	7520.72	0.15304	0.0107043
0.876029	11	7509	7485.88	0.266791	-0.046783
0.878598	26	7498	7450.96	0.543238	-0.0906046
0.881167	25	7371	7416.13	-0.525712	-0.0523095
0.883736	21	7341	7381.73	-0.475364	-0.0687568
0.886305	30	7301	7347.54	-0.544621	-0.0621388
0.888874	24	7359	7313.62	0.528941	0.00164525
0.891443	23	7268	7280.02	-0.141005	-0.0740816
0.894012	28	7182	7246.56	-0.761806	-0.110491
0.896581	24	7286	7213.36	0.851034	-0.0854169
0.89915	16	7365	7180.42	2.15074	-0.122917
0.901719	31	7129	7147.54	-0.219628	-0.0441208
0.904288	25	7223	7114.92	1.27172	-0.0516952
0.906857	21	7012	7082.68	-0.844067	-0.0137421
0.909426	22	7136	7050.56	1.01137	-0.107545
0.911995	19	7048	7018.58	0.350378	-0.0899482
0.914564	18	7158	6986.78	2.0238	-0.106083
0.917133	13	6885	6955.11	-0.844978	-0.0816213
0.919702	19	6950	6923.55	0.317322	0
0.922271	20	6966	6892.15	0.88477	0
0.92484	10	6840	6861.07	-0.254808	0
0.927409	13	6962	6830.1	1.58076	0
0.929978	15	6799	6799.19	-0.00224433	0
0.932547	22	6740	6768.49	-0.347	0
0.935116	16	6829	6738.13	1.09963	0
0.937685	20	6701	6708.03	-0.0858701	0
0.940254	13	6767	6678.11	1.08054	0
0.942823	17	6694	6648.35	0.557952	0
0.945392	14	6696	6618.72	0.944369	0
0.947961	14	6601	6589.29	0.144111	0
0.95053	19	6580	6560	0.246521	0
0.953099	9	6459	6530.96	-0.895443	0
0.955668	15	6566	6502.07	0.788985	0
0.958237	16	6470	6473.27	-0.0406414	0
0.960806	10	6363	6444.74	-1.02469	0
0.963375	17	6451	6416.34	0.431487	0
0.965944	21	6349	6388.11	-0.490857	0
0.968513	16	6483	6360.22	1.52488	0
0.971082	15	6296	6332.56	-0.460711	0
0.973651	18	6329	6304.99	0.30185	0
0.97622	16	6225	6277.6	-0.666636	0
0.978789	14	6277	6250.41	0.335626	0
0.981358	12	6312	6223.35	1.11585	0
0.983927	14	6252	6196.38	0.70342	0
0.986496	14	6152	6169.56	-0.223856	0
0.989065	12	6224	6142.93	1.02763	0
0.991634	10	6104	6116.44	-0.159287	0
0.994203	13	6203	6090.06	1.43404	0
0.996772	11	6252	6063.82	2.37991	0
0.999341	9	6018	6037.77	-0.254798	0
1.00191	11	6009	6011.81	-0.0363135	0
1.00448	11	6001	5986	0.193639	0
1.00705	9	5814	5960.37	-1.91958	0
1.00962	15	5876	5934.87	-0.76793	0
1.01219	7	6026	5909.57	1.49987	0
1.01476	10	5838	5884.42	-0.607562	0
1.01732	8	5870	5859.35	0.139048	0
1.01989	12	5860	5834.41	0.334267	0
1.02246	8	5906	5809.66	1.25366	0
1.02503	15	5812	5785.05	0.353463	0
1.0276	12	5837	5760.64	0.999497	0
1.03017	16	5778	5736.44	0.54669	0
1.03274	14	5591	5712.43	-1.62402	0
1.03531	7	5686	5688.62	-0.0347211	0
1.03788	7	5507	5664.84	-2.127	0
1.04045	10	5588	5641.07	-0.709904	0
1.04301	7	5787	5617.44	2.22898	0
1.04558	7	5555	5593.95	-0.522644	0
1.04815	9	5597	5570.56	0.353433	0
1.05072	11	5550	5547.31	0.0361336	0
1.05329	11	5529	5524.25	0.0638283	0
1.05586	12	5537	5501.38	0.478668	0
1.05843	8	5454	5478.68	-0.334122	0
1.061	14	5435	5456.07	-0.285773	0
1.06357	2	5435	5433.62	0.0187438	0
1.06614	5	5395	5411.23	-0.221031	0
1.0687	6	5487	5388.82	1.32545	0
1.07127	12	5438	5366.53	0.969149	0
1.07384	4	5274	5344.48	-0.970547	0
1.07641	4	5285	5322.57	-0.516847	0
1.07898	11	5353	5300.66	0.715362	0
1.08155	7	5431	5278.93	2.06347	0
1.08412	11	5250	5257.4	-0.102108	0
1.08669	7	5282	5236.01	0.632847	0
1.08926	5	5282	5214.75	0.925336	0
1.09183	10	5158	5193.53	-0.494684	0
1.09439	11	5155	5172.44	-0.242854	0
1.09696	8	5165	5151.57	0.186927	0
1.09953	4	5199	5130.82	0.945526	0
1.1021	15	5175	5110.09	0.902334	0
1.10467	8	5101	5089.53	0.160531	0
1.10724	0	5209	5069.2	1.93697	0
1.10981	5	5069	5048.8	0.283764	0
1.11238	8	5141	5028.39	1.57062	0
1.11495	4	5078	5008.18	0.97983	0
1.11752	5	5074	4988.1	1.20592	0
1.12008	5	5040	4968.09	1.01297	0
1.12265	7	5025	4948.18	1.08369	0
1.12522	6	5050	4928.41	1.71097	0
1.12779	5	4966	4908.78	0.811954	0
1.13036	4	4969	4889.24	1.1315	0
1.13293	4	4745	4869.77	-1.8113	0
1.1355	6	4725	4850.38	-1.824	0
1.13807	7	4792	4831.11	-0.565044	0
1.14064	5	4990	4812.01	2.51971	0
1.14321	5	4742	4793.01	-0.740752	0
1.14577	4	4871	4774.09	1.38858	0
1.14834	4	4831	4755.25	1.08988	0
1.15091	4	4693	4736.49	-0.634836	0
1.15348	9	4774	4717.82	0.813061	0
1.15605	12	4772	4699.32	1.05216	0
1.15862	8	4724	4681.05	0.624843	0
1.16119	6	4737	4662.93	1.07623	0
1.16376	9	4817	4644.82	2.4808	0
1.16633	9	4721	4626.8	1.37096	0
1.1689	5	4567	4608.93	-0.620507	0
1.17146	4	4577	4591.13	-0.208792	0
1.17403	4	4583	4573.33	0.14289	0
1.1766	3	4404	4555.58	-2.28415	0
1.17917	5	4480	4537.91	-0.865125	0
1.18174	4	4547	4520.32	0.395606	0
1.18431	11	4512	4502.84	0.136319	0
1.18688	5	4467	4485.54	-0.277419	0
1.18945	8	4395	4468.38	-1.10688	0
1.19202	4	4355	4451.28	-1.45894	0
1.19459	2	4503	4434.25	1.0245	0
1.19715	6	4575	4417.22	2.33268	0
1.19972	5	4418	4400.27	0.266686	0
1.20229	2	4463	4383.47	1.19052	0
1.20486	7	4320	4366.7	-0.710521	0
1.20743	6	4365	4350.03	0.226632	0
1.21	5	4344	4333.51	0.159199	0
1.21257	3	4237	4317.07	-1.23008	0
1.21514	5	4327	4300.67	0.40032	0
1.21771	6	4340	4284.33	0.844993	0
1.22028	5	4276	4268.12	0.120437	0
1.22284	9	4340	4252.01	1.33563	0
1.22541	5	4153	4236.02	-1.28833	0
1.22798	5	4124	4220.14	-1.49715	0
1.23055	6	4242	4204.29	0.578952	0
1.23312	1	4070	4188.52	-1.85784	0
1.23569	6	4287	4172.78	1.74444	0
1.23826	4	4111	4157.1	-0.718961	0
1.24083	2	4153	4141.54	0.177882	0
1.2434	4	4053	4126.01	-1.1468	0
1.24597	0	4289	4110.54	2.72492	0
1.24853	2	4058	4095.13	-0.582803	0
1.2511	8	4037	4079.74	-0.672605	0
1.25367	1	3976	4064.53	-1.40392	0
1.25624	4	4044	4049.42	-0.0851945	0
1.25881	3	4119	4034.33	1.31932	0
1.26138	3	3974	4019.32	-0.718991	0
1.26395	5	3958	4004.39	-0.737366	0
1.26652	6	3978	3989.55	-0.183142	0
1.26909	3	3911	3974.84	-1.02086	0
1.27166	4	3954	3960.2	-0.0985829	0
1.27422	6	3962	3945.59	0.260685	0
1.27679	9	4051	3931.09	1.88402	0
1.27936	3	3879	3916.74	-0.606028	0
1.28193	2	3869	3902.47	-0.538048	0
1.2845	6	3794	3888.15	-1.52852	0
1.28707	6	3872	3873.91	-0.0306817	0
1.28964	5	3844	3859.81	-0.254954	0
1.29221	4	3802	3845.78	-0.710055	0
1.29478	7	3859	3831.79	0.437942	0
1.29735	6	3798	3817.89	-0.322817	0
1.29991	1	3675	3804.11	-2.12973	0
1.30248	2	3726	3790.32	-1.05371	0
1.30505	2	3847	3776.51	1.13646	0
1.30762	5	3845	3762.76	1.3263	0
1.31019	4	3753	3749.11	0.0634883	0
1.31276	1	3772	3735.57	0.593113	0
1.31533	3	3582	3722.06	-2.34011	0
1.3179	4	3789	3708.57	1.30669	0
1.32047	5	3751	3695.18	0.911448	0
1.32304	1	3634	3681.9	-0.794556	0
1.3256	2	3771	3668.65	1.66664	0
1.32817	4	3645	3655.42	-0.172517	0
1.33074	5	3699	3642.26	0.932845	0
1.33331	2	3633	3629.23	0.0624788	0
1.33588	4	3690	3616.25	1.21401	0
1.33845	4	3567	3603.31	-0.608042	0
1.34102	2	3478	3590.46	-1.907	0
1.34359	2	3485	3577.66	-1.56958	0
1.34616	5	3553	3564.87	-0.199209	0
1.34873	3	3531	3552.18	-0.356464	0
1.35129	6	3481	3539.58	-0.992816	0
1.35386	6	3489	3527.05	-0.644147	0
1.35643	0	3437	3514.64	-1.3243	0
1.359	5	3513	3502.22	0.181874	0
1.36157	4	3486	3489.82	-0.064655	0
1.36414	4	3424	3477.52	-0.914722	0
1.36671	3	3377	3465.29	-1.51938	0
1.36928	2	3525	3453.11	1.2109	0
1.37185	7	3541	3440.94	1.68151	0
1.37442	4	3363	3428.87	-1.13592	0
1.37698	3	3227	3416.92	-3.3432	0
1.37955	4	3315	3404.97	-1.56262	0
1.38212	4	3462	3393.06	1.17164	0
1.38469	4	3330	3381.22	-0.887659	0
1.38726	4	3446	3369.44	1.30413	0
1.38983	3	3283	3357.72	-1.3041	0
1.3924	3	3393	3346.04	0.80617	0
1.39497	2	3264	3334.4	-1.23218	0
1.39754	2	3233	3322.79	-1.5791	0
1.40011	5	3233	3311.21	-1.37542	0
1.40267	2	3312	3299.71	0.213482	0
1.40524	5	3298	3288.29	0.169118	0
1.40781	6	3413	3276.91	2.32946	0
1.41038	0	3190	3265.65	-1.33944	0
1.41295	3	3237	3254.4	-0.305767	0
1.41552	3	3203	3243.13	-0.709001	0
1.41809	6	3224	3231.93	-0.139673	0
1.42066	1	3255	3220.84	0.59871	0
1.42323	1	3234	3209.8	0.4256	0
1.4258	4	3165	3198.72	-0.599377	0
1.42836	2	3222	3187.71	0.604086	0
1.43093	4	3172	3176.78	-0.0847895	0
1.4335	4	3244	3165.89	1.37137	0
1.43607	2	3185	3155.09	0.529964	0
1.43864	4	3172	3144.32	0.491459	0
1.44121	3	3176	3133.59	0.752514	0
1.44378	0	3109	3122.93	-0.249813	0
1.44635	3	3090	3112.26	-0.400496	0
1.44892	5	3091	3101.62	-0.191007	0
1.45149	3	3045	3091.09	-0.835294	0
1.45405	4	3088	3080.64	0.132492	0
1.45662	3	3042	3070.22	-0.511633	0
1.45919	3	2972	3059.85	-1.61139	0
1.46176	1	2963	3049.51	-1.58927	0
1.46433	3	3005	3039.19	-0.623629	0
1.4669	2	3049	3028.9	0.364073	0
1.46947	2	3030	3018.67	0.205893	0
1.47204	1	2996	3008.47	-0.227857	0
1.47461	0	3100	2998.31	1.82649	0
1.47718	3	2930	2988.15	-1.07421	0
1.47974	2	2895	2978.05	-1.54347	0
1.48231	1	2907	2968.03	-1.13193	0
1.48488	1	3033	2958.04	1.36112	0
1.48745	2	2964	2948.07	0.292609	0
1.49002	3	2932	2938.15	-0.11358	0
1.49259	3	2950	2928.31	0.399425	0
1.49516	6	2904	2918.53	-0.269557	0
1.49773	4	2945	2908.84	0.666332	0
1.5003	5	2967	2899.23	1.24415	0
1.50287	1	2856	2889.66	-0.629914	0
1.50543	6	2876	2880.1	-0.076372	0
1.508	3	2809	2870.57	-1.16168	0
1.51057	5	2840	2861.12	-0.396294	0
1.51314	3	2831	2851.71	-0.389159	0
1.51571	2	2913	2842.34	1.30927	0
1.51828	6	2831	2832.96	-0.0368318	0
1.52085	6	2756	2823.65	-1.2886	0
1.52342	5	2782	2814.45	-0.615218	0
1.52599	0	2841	2805.3	0.669706	0
1.52856	3	2775	2796.11	-0.40082	0
1.53112	5	2741	2786.9	-0.876755	0
1.53369	5	2709	2777.78	-1.32155	0
1.53626	2	2673	2768.76	-1.85213	0
1.53883	1	2729	2759.74	-0.588482	0
1.5414	2	2715	2750.7	-0.68507	0
1.54397	0	2718	2741.67	-0.45398	0
1.54654	3	2723	2732.66	-0.185067	0
1.54911	5	2776	2723.68	0.992938	0
1.55168	2	2627	2714.82	-1.7135	0
1.55425	4	2722	2706.01	0.306453	0
1.55681	4	2675	2697.22	-0.429603	0
1.55938	3	2624	2688.49	-1.25899	0
1.56195	3	2650	2679.8	-0.578859	0
1.56452	5	2698	2671.12	0.517429	0
1.56709	3	2699	2662.51	0.70238	0
1.56966	2	2568	2653.95	-1.69601	0
1.57223	4	2678	2645.38	0.630414	0
1.5748	4	2615	2636.84	-0.427113	0
1.57737	3	2560	2628.38	-1.35138	0
1.57994	2	2568	2619.94	-1.025	0
1.5825	0	2672	2611.52	1.17009	0
1.58507	2	2556	2603.07	-0.93108	0
1.58764	3	2582	2594.64	-0.248814	0
1.59021	4	2591	2586.28	0.0926309	0
1.59278	2	2700	2578	2.34783	0
1.59535	2	2497	2569.76	-1.45598	0
1.59792	4	2572	2561.51	0.206881	0
1.60049	4	2545	2553.31	-0.164783	0
1.60306	3	2417	2545.19	-2.60747	0
1.60563	3	2463	2537.1	-1.49311	0
1.60819	1	2542	2529.03	0.257223	0
1.61076	0	2463	2520.97	-1.16799	0
1.61333	3	2530	2512.88	0.34041	0
1.6159	4	2460	2504.83	-0.903857	0
1.61847	2	2415	2496.88	-1.66615	0
1.62104	2	2455	2488.97	-0.685558	0
1.62361	3	2490	2481.06	0.179197	0
1.62618	8	2416	2473.18	-1.1633	0
1.62875	5	2400	2465.42	-1.33542	0
1.63132	1	2430	2457.76	-0.563234	0
1.63388	4	2477	2450.06	0.541363	0
1.63645	2	2491	2442.34	0.975018	0
1.63902	3	2411	2434.66	-0.481798	0
1.64159	1	2382	2427	-0.921973	0
1.64416	3	2391	2419.35	-0.579752	0
1.64673	8	2367	2411.72	-0.919099	0
1.6493	5	2379	2404.21	-0.516877	0
1.65187	1	2443	2396.81	0.934583	0
1.65444	0	2394	2389.35	0.0949448	0
1.65701	5	2363	2381.83	-0.38731	0
1.65957	6	2319	2374.35	-1.14946	0
1.66214	1	2488	2367.01	2.42556	0
1.66471	1	2402	2359.68	0.86348	0
1.66728	3	2335	2352.29	-0.35779	0
1.66985	0	2334	2344.93	-0.226259	0
1.67242	5	2331	2337.59	-0.136496	0
1.67499	3	2356	2330.3	0.529539	0
1.67756	2	2323	2323.09	-0.00181849	0
1.68013	4	2315	2315.88	-0.0182467	0
1.6827	5	2338	2308.7	0.606019	0
1.68526	1	2310	2301.6	0.174852	0
1.68783	1	2196	2294.5	-2.10196	0
1.6904	4	2222	2287.36	-1.38661	0
1.69297	4	2205	2280.27	-1.60295	0
1.69554	2	2314	2273.26	0.846848	0
1.69811	3	2276	2266.27	0.203925	0
1.70068	2	2274	2259.29	0.308549	0
1.70325	1	2248	2252.33	-0.0912546	0
1.70582	1	2103	2245.37	-3.10445	0
1.70839	2	2218	2238.41	-0.433283	0
1.71095	3	2174	2231.48	-1.23273	0
1.71352	3	2193	2224.61	-0.674926	0
1.71609	4	2139	2217.78	-1.70348	0
1.71866	3	2205	2211.01	-0.128014	0
1.72123	1	2242	2204.28	0.796717	0
1.7238	2	2196	2197.53	-0.0325875	0
1.72637	6	2210	2190.77	0.409004	0
1.72894	1	2211	2184.11	0.571861	0
1.73151	4	2146	2177.49	-0.679674	0
1.73408	1	2088	2170.86	-1.81329	0
1.73664	1	2204	2164.25	0.846688	0
1.73921	1	2138	2157.62	-0.42443	0
1.74178	4	2208	2151.01	1.21291	0
1.74435	2	2131	2144.45	-0.291391	0
1.74692	3	2109	2137.95	-0.630396	0
1.74949	2	2172	2131.47	0.869739	0
1.75206	6	2058	2125	-1.47694	0
1.75463	2	2108	2118.61	-0.230991	0
1.7572	1	2119	2112.26	0.146497	0
1.75977	2	2181	2105.86	1.60888	0
1.76233	5	2135	2099.47	0.76899	0
1.7649	4	2067	2093.15	-0.575159	0
1.76747	1	2048	2086.91	-0.859715	0
1.77004	2	2057	2080.65	-0.521342	0
1.77261	3	2041	2074.36	-0.738435	0
1.77518	3	2054	2068.12	-0.311482	0
1.77775	2	1997	2061.92	-1.45272	0
1.78032	3	2123	2055.74	1.45985	0
1.78289	1	1881	2049.57	-3.88682	0
1.78546	5	2053	2043.42	0.211488	0
1.78802	2	2004	2037.31	-0.744032	0
1.79059	1	2063	2031.25	0.699054	0
1.79316	3	2065	2025.16	0.876705	0
1.79573	5	2026	2019.09	0.153573	0
1.7983	3	1954	2013.1	-1.33692	0
1.80087	2	2025	2007.15	0.396604	0
1.80344	3	1954	2001.19	-1.06759	0
1.80601	1	2028	1995.24	0.727415	0
1.80858	4	1991	1989.3	0.0381417	0
1.81115	4	2022	1983.38	0.858829	0
1.81371	2	1957	1977.54	-0.464219	0
1.81628	2	1911	1971.7	-1.38858	0
1.81885	1	1906	1965.85	-1.37099	0
1.82142	2	2018	1960	1.29102	0
1.82399	3	1871	1954.17	-1.92272	0
1.82656	3	1991	1948.38	0.955229	0
1.82913	2	1920	1942.63	-0.516507	0
1.8317	3	1978	1936.9	0.924112	0
1.83427	2	1861	1931.19	-1.62698	0
1.83684	6	1919	1925.49	-0.148182	0
