# Supplementary material for: Direct energy transfer from photosystem II to photosystem I confers winter sustainability in Scots Pine
Source: Nat Commun. 2020 Dec 15;11:6388. doi: 10.1038/s41467-020-20137-9 (PMC7738668; doi:10.1038/s41467-020-20137-9)
Supplement: Supplementary file 3 — Source Data [file 41467_2020_20137_MOESM3_ESM.zip › Source data file_Bag et al., 2020/Source data file/time resolved fluoresence data/Time resolved decay/Pine_summer_quench/no_spillover/Decays_summer_quench_no_spillover_13.txt]

Time	IRF	Exp. data	Th. data	Residuals	Aurocorr
0	59218	22843	22554.7	1.90739	0.0404894
0.002569	60101	25239	24841.8	2.50042	0.040546
0.005138	59931	27552	27185.7	2.2066	0.141674
0.007707	59038	29637	29568.2	0.399635	0.019385
0.010276	57442	32252	31977.9	1.52629	0.111912
0.012845	55659	34278	34393.3	-0.622998	0.047235
0.015414	54300	36860	36782.6	0.403322	0.0732256
0.017983	51212	39128	39117.9	0.051107	0.0085503
0.020552	49247	41279	41386	-0.526839	0.0117437
0.023121	45860	43887	43575	1.4895	0.0512443
0.02569	42832	45519	45663	-0.67474	0.0172399
0.028259	39553	46705	47637.2	-4.31347	0.0737915
0.030828	36051	48941	49482.6	-2.44807	-0.0887307
0.033397	32659	50764	51185.2	-1.86954	0.0522709
0.035966	29365	52401	52738.7	-1.47528	-0.00128229
0.038535	25820	53717	54134.3	-1.80057	0.0141323
0.041104	22701	54991	55369.7	-1.61484	0.0294088
0.043673	19483	56566	56443.9	0.513336	-0.00695189
0.046242	16839	57117	57355.4	-0.997681	0.0148381
0.048811	14158	57584	58107.2	-2.18014	0.0348059
0.05138	12001	58476	58705.4	-0.948447	0.125255
0.053949	10077	59107	59159.1	-0.214096	-0.00725317
0.056518	8332	59982	59478.2	2.05708	0.0907153
0.059087	7023	59385	59675	-1.19015	-0.0557849
0.061656	5845	60019	59762.6	1.04678	0.0350445
0.064225	4676	59893	59752.4	0.574708	0.0570384
0.066794	3958	59424	59658.2	-0.960769	0.0118419
0.069363	3264	59275	59490.6	-0.885396	0.013511
0.071932	2838	59207	59257.6	-0.208039	0.0487941
0.074501	2290	58537	58970.6	-1.79224	-0.0291906
0.07707	1924	58526	58640.1	-0.471566	0.0180657
0.079639	1735	57969	58273.7	-1.26548	0.049301
0.082208	1480	57688	57876.4	-0.784362	-0.00250691
0.084777	1263	57410	57454.1	-0.183848	-0.00950217
0.087346	1107	56860	57013.7	-0.644534	0.0133006
0.089915	966	56541	56558.8	-0.0747792	0.0652196
0.092484	905	56010	56091.8	-0.345558	0.0413044
0.095053	849	55329	55615.8	-1.21935	-0.0206393
0.097622	803	55371	55133.8	1.00816	0.0482945
0.100191	740	54806	54648.5	0.672703	0.0199268
0.10276	729	54032	54162.3	-0.560408	0.0578564
0.105329	714	54023	53676.1	1.49231	0.02816
0.107898	667	53349	53191.1	0.683586	0.0145852
0.110467	679	53099	52708.5	1.69452	-0.0618763
0.113036	613	52447	52229.2	0.951075	0.00492345
0.115605	628	51408	51753.4	-1.52351	-0.034153
0.118174	626	51097	51281.7	-0.817051	-0.0281063
0.120743	641	50739	50814	-0.332993	0.00932472
0.123312	554	50356	50351	0.0222467	0.00405214
0.125881	628	50227	49893.6	1.48772	0.00672822
0.12845	545	49369	49441.3	-0.325293	0.087575
0.131019	591	48726	48993.7	-1.21274	-0.0200429
0.133588	616	48634	48551.4	0.374398	0.106873
0.136157	608	48591	48114.3	2.16269	-0.00532045
0.138726	598	47791	47682.7	0.495403	-0.00835869
0.141295	590	47259	47257.5	0.00704375	0.0285833
0.143864	622	46985	46837.9	0.678655	0.0334845
0.146433	622	46473	46423.5	0.229581	0.0146567
0.149002	662	46171	46014.5	0.728423	0.0720576
0.151571	670	45448	45611.2	-0.765582	0.0303014
0.15414	665	45303	45213.8	0.419007	0.0451659
0.156709	703	45025	44822.4	0.954605	-0.0224048
0.159278	707	44613	44436.8	0.83415	-0.0272714
0.161847	763	44271	44056.6	1.01893	0.0244269
0.164416	811	43474	43682.1	-0.997882	-0.034642
0.166985	814	43165	43313.3	-0.713745	-0.00582453
0.169554	853	42724	42950.8	-1.0972	0.0813693
0.172123	924	42740	42594.6	0.703095	-0.000506546
0.174692	946	41734	42244.2	-2.49738	0.0335645
0.177261	908	42041	41899.7	0.689103	0.0350917
0.17983	990	41479	41561.8	-0.40669	0.0538506
0.182399	1010	41219	41229.6	-0.0522181	-0.0043561
0.184968	1084	41009	40902.2	0.527548	0.112182
0.187537	1072	40913	40580.3	1.6447	0.00443582
0.190106	1095	40716	40264.6	2.23698	0.146498
0.192675	1172	40043	39954.8	0.440759	0.0159363
0.195244	1197	39759	39650.1	0.546297	0.0866073
0.197813	1238	39533	39350.4	0.918483	0.0134255
0.200382	1251	39259	39056.6	1.02171	0.100113
0.202951	1245	38855	38768.4	0.439183	-0.0169888
0.20552	1280	38625	38485.6	0.709548	0.0550071
0.208089	1274	38056	38207.4	-0.775906	0.0414887
0.210658	1348	38050	37933.4	0.59762	0.0466958
0.213227	1348	37725	37663.8	0.315309	0.0626865
0.215796	1443	37462	37398.5	0.327978	0.0112011
0.218365	1322	37331	37138.1	0.998618	0.0902923
0.220934	1407	37337	36882.7	2.35118	0.000307759
0.223503	1394	36481	36631.8	-0.789512	0.055834
0.226072	1393	36791	36383.9	2.12224	0.0514325
0.228641	1477	36159	36139.6	0.102178	0.0103087
0.23121	1393	35942	35899	0.226771	0.060401
0.233779	1393	35736	35662.1	0.39077	-0.00393298
0.236348	1413	35380	35429.3	-0.262271	-0.0132731
0.238917	1442	35162	35199.1	-0.198005	0.00540633
0.241486	1434	34946	34971.2	-0.134549	0.0972415
0.244055	1412	34605	34746.5	-0.760717	-0.0482417
0.246624	1324	34842	34525.4	1.6962	0.0812932
0.249193	1319	34213	34307.3	-0.50957	-0.0431835
0.251762	1359	34279	34091	1.01565	0.0710203
0.254331	1339	33905	33875.5	0.160189	0.0291345
0.2569	1234	33675	33661.7	0.0723106	0.0145599
0.259469	1201	33139	33450.9	-1.71345	-0.0673217
0.262038	1212	33245	33242.1	0.016175	-0.0134867
0.264607	1153	32699	33033.4	-1.84923	-0.0213612
0.267176	1164	32910	32825.4	0.46646	0.0209622
0.269745	1088	32782	32618.9	0.90089	0.0219129
0.272314	1106	32255	32413.7	-0.883794	-0.0641429
0.274883	1066	32164	32209.7	-0.255032	0.0555595
0.277452	1066	31960	32006.7	-0.261373	0.00116486
0.280021	1102	32001	31805	1.09582	0.0809637
0.28259	952	31863	31604.6	1.44744	0.0518579
0.285159	1059	31549	31406.2	0.803889	-0.0210181
0.287728	1030	31185	31209.4	-0.138251	-0.0190519
0.290297	918	31057	31013.1	0.248976	0.0167799
0.292866	970	30984	30818.9	0.937734	-0.0501079
0.295435	972	30733	30626.6	0.607	-0.0236511
0.298004	935	30303	30434.4	-0.754692	0.00958692
0.300573	927	30314	30243.7	0.403505	-0.109358
0.303142	908	29683	30055.3	-2.16099	0.0509881
0.305711	883	29691	29868.2	-1.02843	-0.0570089
0.30828	907	29841	29682.4	0.918123	0.00270969
0.310849	887	29549	29497.9	0.297494	-0.0685259
0.313418	916	29207	29314.7	-0.630186	0.00768318
0.315987	940	28801	29133.3	-1.95831	-0.0691519
0.318556	884	28889	28953.9	-0.381679	0.0024116
0.321125	987	28703	28776.8	-0.43531	-0.0375339
0.323694	968	28551	28601.8	-0.300614	-0.0117971
0.326263	907	28569	28428.7	0.830101	-0.0345159
0.328832	922	28316	28258.6	0.34109	-0.0417011
0.331401	965	28143	28090.9	0.310842	-0.0644211
0.33397	985	28101	27923.9	1.05636	-0.0134314
0.336539	973	27682	27758.6	-0.46058	-0.0248378
0.339108	985	27626	27596.1	0.179836	0.0208208
0.341677	979	27530	27436.2	0.565591	-0.0760501
0.344246	998	27297	27278.2	0.113912	-0.00470871
0.346815	1002	27286	27122.1	0.992426	-0.0352316
0.349384	1064	27172	26967.9	1.23837	-0.0290922
0.351953	1015	27051	26815.6	1.43095	-0.0260483
0.354522	1055	26748	26665.8	0.502337	0.0674546
0.357091	1070	26681	26518.6	0.994455	-0.0994233
0.35966	1073	26558	26373.1	1.13464	0.0156283
0.362229	1000	26213	26229.6	-0.1026	-0.0545347
0.364798	1110	26172	26088.6	0.515742	-0.0480139
0.367367	1107	26006	25948.9	0.354076	-0.0637564
0.369936	1154	25971	25810.3	0.997243	0.0284886
0.372505	1174	25718	25674.2	0.273065	0.0111884
0.375074	1124	25764	25541	1.38914	0.0471107
0.377643	1177	25546	25410.5	0.848014	-0.0186821
0.380212	1206	25464	25282	1.14035	0.0275689
0.382781	1154	25194	25154.9	0.246469	0.00730316
0.38535	1194	25068	25029.8	0.240994	-0.033091
0.387919	1208	24845	24907	-0.393344	0.0145006
0.390488	1247	25050	24785.3	1.67225	-0.000226961
0.393057	1304	24605	24665.2	-0.384064	0.00403077
0.395626	1291	24821	24547.3	1.73707	0.0261289
0.398195	1284	24609	24432	1.12844	-0.07929
0.400764	1273	24634	24319.4	2.00455	0.0540443
0.403333	1334	24275	24208.6	0.425977	0.0067431
0.405902	1339	24061	24099	-0.244663	0.0122555
0.408471	1359	24120	23990.7	0.832743	0.00296658
0.41104	1372	23981	23884.6	0.622685	-0.0285182
0.413609	1328	23801	23780.6	0.132271	-0.0165217
0.416178	1292	23694	23678.5	0.100937	0.052185
0.418747	1303	23641	23577.8	0.410806	-0.0387067
0.421316	1334	23338	23477.6	-0.913994	0.0519292
0.423885	1300	23597	23377.5	1.42895	0.0418997
0.426454	1319	23585	23278.3	1.99678	0.0840601
0.429023	1236	23195	23180.6	0.0946945	-0.0525738
0.431592	1264	23052	23083.8	-0.209233	0.00744381
0.434161	1219	23069	22987.4	0.537259	-0.016294
0.43673	1180	23254	22890.9	2.38083	-0.0412687
0.439299	1132	23074	22794.7	1.83866	-0.0103169
0.441868	1050	22796	22698.6	0.645184	-0.00541987
0.444437	1074	22718	22601.9	0.770145	-0.0401966
0.447006	964	22426	22504.2	-0.522135	-0.0147128
0.449575	1005	22337	22405.4	-0.457572	0.0173729
0.452144	876	22431	22305.9	0.835097	-0.023449
0.454713	844	21640	22205.7	-3.84552	-0.071523
0.457282	801	21972	22104.8	-0.895742	-0.0515361
0.459851	766	21969	22002.4	-0.225265	0.0929854
0.46242	700	21834	21898.3	-0.435253	-0.0593495
0.464989	738	21795	21793.3	0.0113644	-0.0696932
0.467558	627	21817	21687.2	0.878726	-0.0459097
0.470127	578	21489	21580.3	-0.622759	-0.125232
0.472696	501	21359	21473.1	-0.780771	0.0529571
0.475265	489	21493	21364.7	0.87528	-0.0172949
0.477834	427	21166	21254.3	-0.606724	0.00657183
0.480403	413	21216	21142.3	0.505776	-0.0600274
0.482972	338	20970	21029.3	-0.409763	-0.0376203
0.485541	306	20801	20915.5	-0.793828	-0.0743237
0.48811	319	20676	20800.7	-0.867494	-0.00339154
0.490679	288	20493	20684.8	-1.33955	-0.0798874
0.493248	273	20618	20568	0.348473	-0.0112415
0.495817	260	20637	20451.3	1.29278	0.0369139
0.498386	228	20522	20334.7	1.30764	0.00144948
0.500955	209	20400	20218.1	1.27389	-0.0596588
0.503524	195	20076	20101.5	-0.180164	-0.0301382
0.506093	208	19985	19984.9	0.00063553	-0.0339453
0.508662	188	19924	19868.2	0.395102	-0.0605227
0.511231	163	19631	19751.9	-0.86292	-0.0413186
0.5138	171	19569	19636.3	-0.481114	-0.105018
0.516369	166	19622	19521.1	0.719964	-0.108534
0.518938	173	19455	19406.2	0.349538	-0.159066
0.521507	159	19143	19292	-1.07684	0.00183478
0.524076	175	19128	19178.6	-0.366041	-0.0209922
0.526645	178	18937	19066.1	-0.938286	-0.0358159
0.529214	180	18882	18954.4	-0.527199	0.0218332
0.531783	162	18913	18843.8	0.50295	-0.0473485
0.534352	159	18792	18734.4	0.420078	-0.085445
0.536921	172	18752	18625.9	0.920553	-0.0636373
0.53949	173	18548	18518.1	0.219347	-0.0140834
0.542059	169	18363	18411.1	-0.354866	-0.0976996
0.544628	161	18186	18305.2	-0.883657	0.0333032
0.547197	163	18222	18200.3	0.16056	-0.090941
0.549766	207	18170	18096.3	0.54647	0.0980079
0.552335	163	17926	17993.1	-0.500943	-0.110164
0.554904	169	17885	17891	-0.0445874	0.0867642
0.557473	183	17642	17790.3	-1.11635	-0.12981
0.560042	169	17982	17690.3	2.17534	-0.011902
0.562611	170	17701	17591	0.826949	-0.053233
0.56518	161	17658	17492.7	1.24362	0.00465303
0.567749	179	17327	17395.3	-0.519084	-0.0786662
0.570318	153	17385	17298.6	0.655341	-0.0837958
0.572887	159	17331	17202.7	0.974669	-0.0863334
0.575456	169	17035	17107.7	-0.556795	-0.0707534
0.578025	155	16830	17013.3	-1.41265	-0.0373233
0.580594	154	17016	16919.6	0.739219	-0.0690481
0.583163	163	16740	16826.8	-0.670987	-0.0354792
0.585732	155	16737	16734.7	0.0176484	-0.0766837
0.588301	154	16623	16643.3	-0.157486	0.050328
0.59087	143	16721	16552.8	1.30112	-0.0340794
0.593439	129	16570	16462.9	0.831688	-0.0131817
0.596008	150	16341	16373.8	-0.256196	-0.0493612
0.598577	137	16312	16285	0.211387	-0.0768009
0.601146	152	16065	16196.8	-1.0395	0.0498331
0.603715	143	16056	16109.3	-0.420752	-0.0445524
0.606284	133	16185	16022.7	1.27591	0.0503306
0.608853	117	15969	15936.8	0.254433	-0.0451177
0.611422	113	16166	15851.7	2.47198	-0.0127948
0.613991	125	15769	15766.9	0.0165722	-0.0193161
0.61656	116	15716	15682.4	0.268018	-0.0296572
0.619129	144	15455	15598.4	-1.15318	-0.0837815
0.621698	107	15678	15515	1.30156	-0.0187506
0.624267	118	15370	15432.5	-0.50428	-0.071826
0.626836	104	15445	15350.8	0.757729	-0.0124513
0.629405	113	15219	15269.6	-0.409876	0.000399109
0.631974	118	15369	15188.7	1.45465	-0.0124462
0.634543	104	14910	15108.3	-1.62396	0.0168338
0.637112	108	14972	15028.6	-0.462558	-0.0498705
0.639681	105	14941	14949.6	-0.0704739	0.0188916
0.64225	119	14729	14871.1	-1.17092	0.0197879
0.644819	93	14832	14793.1	0.319382	0.00757425
0.647388	113	14791	14715.8	0.61833	-0.0271866
0.649957	127	14551	14639.1	-0.730684	-0.0521259
0.652526	99	14490	14562.9	-0.605622	0.0266831
0.655095	104	14309	14487.4	-1.49168	-0.000367553
0.657664	95	14327	14412.8	-0.717177	0.085159
0.660233	97	14264	14338.6	-0.624587	-0.0785498
0.662802	93	14228	14264.7	-0.307498	0.00368945
0.665371	123	14073	14191.2	-0.99661	-0.0719467
0.66794	96	14184	14118.2	0.552368	0.0470614
0.670509	92	14080	14045.9	0.287383	-0.088082
0.673078	88	13817	13974.5	-1.33952	0.00646608
0.675647	84	13693	13903.4	-1.79832	-0.0688618
0.678216	82	13749	13832.6	-0.713124	0.0703872
0.680785	96	13623	13762.2	-1.19246	-0.126665
0.683354	87	13636	13692.1	-0.48059	-0.034251
0.685923	87	13503	13622.6	-1.02903	-0.0273686
0.688492	70	13566	13553.7	0.105594	-0.026573
0.691061	67	13548	13485.4	0.538127	0.0429428
0.69363	66	13468	13417.4	0.436287	-0.113416
0.696199	83	13332	13349.6	-0.152137	0.0152416
0.698768	72	13308	13282	0.225482	-0.0459568
0.701337	79	13150	13214.9	-0.566163	-0.0431819
0.703906	67	12961	13148.5	-1.64725	-0.0649787
0.706475	66	12916	13082.7	-1.46665	-0.058041
0.709044	69	12839	13017.3	-1.57329	-0.0759404
0.711613	45	12906	12952.2	-0.406667	-0.123052
0.714182	77	12980	12887.5	0.811852	0.0212596
0.716751	54	12739	12823.1	-0.745466	-0.108833
0.71932	68	12576	12759.1	-1.63239	-0.025389
0.721889	58	12716	12695.6	0.181231	-0.183736
0.724458	59	12421	12632.6	-1.8982	0.00497911
0.727027	65	12600	12570	0.267679	-0.0458275
0.729596	62	12269	12507.8	-2.15567	0.0405495
0.732165	59	12440	12446	-0.0537774	-0.0865184
0.734734	57	12382	12384.8	-0.0248014	0.0633471
0.737303	57	12045	12324	-2.54189	-0.0738222
0.739872	70	12448	12263.5	1.65332	0.0296911
0.742441	59	12308	12203.5	0.942299	0.0088128
0.74501	56	12179	12143.9	0.318299	-0.0300228
0.747579	46	12202	12084.9	1.0603	-0.000937476
0.750148	42	12200	12026.3	1.5729	-0.0159209
0.752717	53	11838	11967.9	-1.19369	-0.147996
0.755286	55	11851	11909.7	-0.538793	0.0636215
0.757855	52	11683	11851.7	-1.56083	-0.0703493
0.760424	53	11959	11794.3	1.50613	-0.0892487
0.762993	42	11585	11737.4	-1.416	-0.0717477
0.765562	50	11761	11680.9	0.738346	-0.152349
0.768131	54	11418	11624.8	-1.93499	-0.0929232
0.7707	56	11706	11568.9	1.26754	-0.128347
0.773269	44	11466	11513.4	-0.442438	-0.0724937
0.775838	49	11481	11458.4	0.21047	-0.0523881
0.778407	57	11336	11403.9	-0.637949	-0.0286003
0.780976	51	11339	11349.6	-0.0998346	-0.0675173
0.783545	61	11092	11295.7	-1.93437	-0.0695469
0.786114	52	11161	11242.3	-0.769829	-0.0391633
0.788683	40	11160	11189.4	-0.278009	-0.057878
0.791252	56	11206	11136.9	0.653106	-0.104831
0.793821	39	11062	11084.6	-0.214921	-0.0480053
0.79639	41	11030	11032.5	-0.0240924	0.0661201
0.798959	39	11100	10980.8	1.131	0.00363452
0.801528	43	10907	10929.4	-0.214423	0.0322135
0.804097	53	11007	10878.1	1.22834	-0.028469
0.806666	50	10677	10827.2	-1.45345	0.0730099
0.809235	47	10604	10776.7	-1.67685	-0.0479458
0.811804	40	10953	10726.7	2.16232	0.105033
0.814373	44	10676	10677.1	-0.0108975	-0.0193972
0.816942	34	10820	10627.8	1.84791	-0.0640332
0.819511	37	10643	10578.7	0.62367	-0.00814013
0.82208	29	10715	10529.8	1.78922	-0.0227708
0.824649	35	10364	10481.1	-1.15063	0.0221216
0.827218	25	10284	10432.7	-1.46622	-0.0129631
0.829787	30	10344	10384.5	-0.398007	0.0334899
0.832356	36	10309	10336.5	-0.271078	-0.038523
0.834925	41	10245	10288.8	-0.432517	0.0153706
0.837494	37	10194	10241.3	-0.468824	-0.0599288
0.840063	34	10213	10194.4	0.184336	-0.00148977
0.842632	36	9950	10147.9	-1.98347	-0.0160909
0.845201	39	10163	10101.6	0.608857	0.0163479
0.84777	27	9952	10055.6	-1.03872	0.0962458
0.850339	32	10087	10010	0.76709	-0.0733288
0.852908	29	9947	9964.59	-0.176415	0.0177152
0.855477	30	9803	9919.39	-1.17557	-0.120749
0.858046	29	9767	9874.42	-1.08695	0.0173863
0.860615	22	9752	9829.73	-0.787156	-0.0777292
0.863184	27	9792	9785.32	0.0675322	0.0144869
0.865753	27	9565	9741.13	-1.80089	-0.00820411
0.868322	25	9875	9697.12	1.79004	0.00721292
0.870891	35	9433	9653.39	-2.26915	-0.115148
0.87346	27	9718	9609.95	1.09602	-0.00562186
0.876029	11	9438	9566.83	-1.32609	0.0919346
0.878598	26	9411	9524.1	-1.16585	-0.0179034
0.881167	25	9453	9481.52	-0.293291	0.00854318
0.883736	21	9510	9438.94	0.728692	0.00111036
0.886305	30	9472	9396.69	0.773851	-0.0118825
0.888874	24	9396	9354.79	0.425139	-0.0345928
0.891443	23	9343	9313.15	0.308843	-0.119119
0.894012	28	9042	9271.84	-2.41712	-0.0737796
0.896581	24	9190	9230.79	-0.425456	-0.039804
0.89915	16	9189	9189.95	-0.0099124	0.0386428
0.901719	31	9077	9149.43	-0.76021	-0.0766126
0.904288	25	8907	9109.09	-2.14129	0.0369761
0.906857	21	9026	9068.92	-0.451733	-0.116179
0.909426	22	8979	9029.13	-0.528992	0.134884
0.911995	19	8931	8989.62	-0.620272	-0.105554
0.914564	18	8898	8950.25	-0.553911	0.0236985
0.917133	13	8857	8911.08	-0.574627	-0.0294601
0.919702	19	8789	8872.1	-0.886441	0
0.922271	20	8947	8833.28	1.20229	0
0.92484	10	8889	8794.62	1.0011	0
0.927409	13	8672	8756.24	-0.904596	0
0.929978	15	8615	8718.11	-1.11091	0
0.932547	22	8744	8680.07	0.683651	0
0.935116	16	8855	8642.2	2.26139	0
0.937685	20	8560	8604.65	-0.482633	0
0.940254	13	8754	8567.43	1.99402	0
0.942823	17	8355	8530.45	-1.91949	0
0.945392	14	8563	8493.67	0.749261	0
0.947961	14	8360	8457.05	-1.06146	0
0.95053	19	8473	8420.64	0.568853	0
0.953099	9	8213	8384.42	-1.89154	0
0.955668	15	8258	8348.43	-0.995137	0
0.958237	16	8158	8312.67	-1.71249	0
0.960806	10	8217	8277.05	-0.662474	0
0.963375	17	8169	8241.65	-0.803756	0
0.965944	21	8337	8206.48	1.42946	0
0.968513	16	8037	8171.47	-1.5	0
0.971082	15	8072	8136.75	-0.720746	0
0.973651	18	8161	8102.36	0.649134	0
0.97622	16	7965	8068.13	-1.15557	0
0.978789	14	8001	8034.07	-0.369671	0
0.981358	12	7940	8000.23	-0.67597	0
0.983927	14	7783	7966.59	-2.08104	0
0.986496	14	7841	7933.08	-1.03993	0
0.989065	12	8006	7899.73	1.18773	0
0.991634	10	7812	7866.57	-0.617429	0
0.994203	13	7727	7833.62	-1.2129	0
0.996772	11	7803	7800.81	0.0248246	0
0.999341	9	7704	7768.15	-0.730838	0
1.00191	11	7694	7735.69	-0.475281	0
1.00448	11	7639	7703.4	-0.736829	0
1.00705	9	7651	7671.25	-0.231519	0
1.00962	15	7564	7639.3	-0.86575	0
1.01219	7	7632	7607.52	0.280187	0
1.01476	10	7648	7575.94	0.823982	0
1.01732	8	7464	7544.57	-0.932587	0
1.01989	12	7568	7513.33	0.628443	0
1.02246	8	7503	7482.22	0.239925	0
1.02503	15	7458	7451.3	0.0775847	0
1.0276	12	7454	7420.57	0.387174	0
1.03017	16	7488	7390.04	1.13208	0
1.03274	14	7262	7359.73	-1.14687	0
1.03531	7	7314	7329.65	-0.183044	0
1.03788	7	7317	7299.79	0.201176	0
1.04045	10	7295	7270.08	0.291823	0
1.04301	7	7235	7240.39	-0.0633982	0
1.04558	7	7203	7210.82	-0.0920923	0
1.04815	9	7193	7181.43	0.136476	0
1.05072	11	7076	7152.17	-0.905531	0
1.05329	11	7067	7123.06	-0.666821	0
1.05586	12	7027	7094.14	-0.800941	0
1.05843	8	7078	7065.44	0.149304	0
1.061	14	6960	7036.93	-0.922159	0
1.06357	2	6844	7008.58	-1.9894	0
1.06614	5	7004	6980.38	0.282228	0
1.0687	6	6956	6952.33	0.0440376	0
1.07127	12	6845	6924.31	-0.958556	0
1.07384	4	6785	6896.35	-1.35187	0
1.07641	4	6860	6868.63	-0.104206	0
1.07898	11	6789	6841.12	-0.632591	0
1.08155	7	6889	6813.69	0.907356	0
1.08412	11	6842	6786.37	0.672591	0
1.08669	7	6795	6759.27	0.433419	0
1.08926	5	6666	6732.36	-0.812822	0
1.09183	10	6673	6705.61	-0.399258	0
1.09439	11	6778	6678.97	1.20284	0
1.09696	8	6648	6652.43	-0.0543225	0
1.09953	4	6697	6626.1	0.866416	0
1.1021	15	6509	6599.97	-1.12752	0
1.10467	8	6654	6573.91	0.981805	0
1.10724	0	6620	6547.97	0.885267	0
1.10981	5	6393	6522.28	-1.61688	0
1.11238	8	6512	6496.68	0.189868	0
1.11495	4	6494	6471.04	0.284939	0
1.11752	5	6310	6445.54	-1.70628	0
1.12008	5	6364	6420.24	-0.705031	0
1.12265	7	6352	6395.05	-0.540207	0
1.12522	6	6337	6369.97	-0.414171	0
1.12779	5	6341	6345.04	-0.0506858	0
1.13036	4	6138	6320.26	-2.3264	0
1.13293	4	6226	6295.62	-0.882359	0
1.1355	6	6365	6271.08	1.1772	0
1.13807	7	6240	6246.64	-0.0840467	0
1.14064	5	6269	6222.32	0.589549	0
1.14321	5	6174	6198.17	-0.307604	0
1.14577	4	6038	6174.17	-1.75246	0
1.14834	4	6174	6150.29	0.301794	0
1.15091	4	6085	6126.5	-0.532008	0
1.15348	9	6082	6102.82	-0.266946	0
1.15605	12	6007	6079.24	-0.932099	0
1.15862	8	6130	6055.81	0.947571	0
1.16119	6	5993	6032.61	-0.511622	0
1.16376	9	5922	6009.62	-1.13855	0
1.16633	9	6049	5986.71	0.800885	0
1.1689	5	5922	5963.88	-0.544159	0
1.17146	4	6038	5941.19	1.24585	0
1.17403	4	6072	5918.64	1.96813	0
1.1766	3	5913	5896.13	0.219351	0
1.17917	5	5820	5873.68	-0.703682	0
1.18174	4	5845	5851.32	-0.0826761	0
1.18431	11	5768	5829.06	-0.803985	0
1.18688	5	5737	5806.92	-0.923089	0
1.18945	8	5752	5784.93	-0.43424	0
1.19202	4	5820	5763.13	0.745399	0
1.19459	2	5864	5741.45	1.60039	0
1.19715	6	5684	5719.85	-0.475456	0
1.19972	5	5708	5698.3	0.128366	0
1.20229	2	5609	5676.81	-0.905468	0
1.20486	7	5558	5655.47	-1.30739	0
1.20743	6	5812	5634.23	2.3318	0
1.21	5	5495	5613.07	-1.5928	0
1.21257	3	5514	5592.06	-1.05126	0
1.21514	5	5533	5571.19	-0.513441	0
1.21771	6	5580	5550.39	0.396374	0
1.22028	5	5488	5529.66	-0.562366	0
1.22284	9	5618	5509.05	1.45357	0
1.22541	5	5422	5488.57	-0.904041	0
1.22798	5	5523	5468.21	0.737203	0
1.23055	6	5380	5448	-0.927048	0
1.23312	1	5365	5427.86	-0.858233	0
1.23569	6	5442	5407.8	0.463593	0
1.23826	4	5573	5387.82	2.48057	0
1.24083	2	5326	5367.89	-0.574026	0
1.2434	4	5376	5348.08	0.380776	0
1.24597	0	5383	5328.37	0.744605	0
1.24853	2	5304	5308.72	-0.0647658	0
1.2511	8	5342	5289.14	0.723186	0
1.25367	1	5240	5269.62	-0.40918	0
1.25624	4	5262	5250.22	0.162404	0
1.25881	3	5216	5230.99	-0.207531	0
1.26138	3	5173	5211.82	-0.539758	0
1.26395	5	5296	5192.72	1.41916	0
1.26652	6	5123	5173.73	-0.708697	0
1.26909	3	5134	5154.82	-0.290589	0
1.27166	4	5182	5136.05	0.638293	0
1.27422	6	5175	5117.4	0.800731	0
1.27679	9	5152	5098.8	0.741142	0
1.27936	3	5213	5080.29	1.83802	0
1.28193	2	4992	5061.94	-0.989892	0
1.2845	6	5007	5043.72	-0.518946	0
1.28707	6	4939	5025.52	-1.2311	0
1.28964	5	5077	5007.35	0.977507	0
1.29221	4	4983	4989.32	-0.0895005	0
1.29478	7	4919	4971.41	-0.747276	0
1.29735	6	4964	4953.57	0.148046	0
1.29991	1	5047	4935.81	1.56519	0
1.30248	2	4878	4918.17	-0.575107	0
1.30505	2	4892	4900.6	-0.122966	0
1.30762	5	4814	4883.03	-0.994944	0
1.31019	4	4920	4865.5	0.776966	0
1.31276	1	4823	4848.07	-0.361023	0
1.31533	3	4792	4830.77	-0.560071	0
1.3179	4	4734	4813.55	-1.15613	0
1.32047	5	4758	4796.35	-0.556044	0
1.32304	1	4835	4779.25	0.801799	0
1.3256	2	4727	4762.26	-0.512917	0
1.32817	4	4745	4745.37	-0.00535888	0
1.33074	5	4579	4728.5	-2.20933	0
1.33331	2	4689	4711.7	-0.331455	0
1.33588	4	4716	4695.02	0.305519	0
1.33845	4	4607	4678.44	-1.05253	0
1.34102	2	4801	4661.92	2.00731	0
1.34359	2	4702	4645.47	0.824368	0
1.34616	5	4723	4629.12	1.36611	0
1.34873	3	4681	4612.8	0.996819	0
1.35129	6	4571	4596.56	-0.378013	0
1.35386	6	4524	4580.42	-0.838868	0
1.35643	0	4551	4564.38	-0.198349	0
1.359	5	4553	4548.45	0.0673851	0
1.36157	4	4575	4532.6	0.626916	0
1.36414	4	4515	4516.75	-0.0259932	0
1.36671	3	4543	4500.98	0.623397	0
1.36928	2	4501	4485.32	0.233662	0
1.37185	7	4490	4469.73	0.302548	0
1.37442	4	4506	4454.17	0.772064	0
1.37698	3	4395	4438.7	-0.659106	0
1.37955	4	4370	4423.34	-0.806943	0
1.38212	4	4433	4408.06	0.37456	0
1.38469	4	4527	4392.81	1.99439	0
1.38726	4	4296	4377.64	-1.24551	0
1.38983	3	4339	4362.54	-0.357336	0
1.3924	3	4339	4347.51	-0.129225	0
1.39497	2	4385	4332.55	0.792075	0
1.39754	2	4203	4317.64	-1.76829	0
1.40011	5	4266	4302.78	-0.563102	0
1.40267	2	4263	4287.96	-0.382329	0
1.40524	5	4287	4273.22	0.210451	0
1.40781	6	4270	4258.57	0.17489	0
1.41038	0	4284	4243.99	0.611311	0
1.41295	3	4318	4229.5	1.34674	0
1.41552	3	4191	4215.1	-0.372219	0
1.41809	6	4351	4200.69	2.27879	0
1.42066	1	4031	4186.32	-2.4464	0
1.42323	1	4134	4172.07	-0.592108	0
1.4258	4	4097	4157.91	-0.951552	0
1.42836	2	4315	4143.75	2.60694	0
1.43093	4	4058	4129.63	-1.12445	0
1.4335	4	4177	4115.6	0.950041	0
1.43607	2	4114	4101.64	0.1927	0
1.43864	4	4133	4087.76	0.703711	0
1.44121	3	4109	4073.95	0.546801	0
1.44378	0	4041	4060.18	-0.301757	0
1.44635	3	4120	4046.49	1.14529	0
1.44892	5	3996	4032.84	-0.582711	0
1.45149	3	4051	4019.2	0.499647	0
1.45405	4	4042	4005.65	0.571752	0
1.45662	3	4094	3992.21	1.59083	0
1.45919	3	3868	3978.83	-1.78206	0
1.46176	1	4069	3965.51	1.62246	0
1.46433	3	3964	3952.23	0.186874	0
1.4669	2	3985	3939	0.728719	0
1.46947	2	4039	3925.8	1.78122	0
1.47204	1	3909	3912.66	-0.0585224	0
1.47461	0	4002	3899.58	1.61899	0
1.47718	3	4025	3886.54	2.18237	0
1.47974	2	3875	3873.54	0.0235083	0
1.48231	1	3816	3860.57	-0.721552	0
1.48488	1	3776	3847.7	-1.16677	0
1.48745	2	3881	3834.89	0.74022	0
1.49002	3	4053	3822.1	3.62683	0
1.49259	3	3732	3809.37	-1.2665	0
1.49516	6	3793	3796.71	-0.0602707	0
1.49773	4	3735	3784.13	-0.803949	0
1.5003	5	3768	3771.64	-0.0593209	0
1.50287	1	3767	3759.25	0.126315	0
1.50543	6	3753	3746.92	0.0992117	0
1.508	3	3700	3734.63	-0.56924	0
1.51057	5	3716	3722.36	-0.104302	0
1.51314	3	3624	3710.17	-1.43135	0
1.51571	2	3720	3698.04	0.359988	0
1.51828	6	3709	3685.97	0.378164	0
1.52085	6	3684	3673.92	0.166015	0
1.52342	5	3544	3661.91	-1.98071	0
1.52599	0	3704	3650.01	0.88707	0
1.52856	3	3651	3638.21	0.211742	0
1.53112	5	3616	3626.41	-0.173098	0
1.53369	5	3523	3614.58	-1.54297	0
1.53626	2	3670	3602.81	1.1091	0
1.53883	1	3549	3591.15	-0.707524	0
1.5414	2	3624	3579.55	0.73842	0
1.54397	0	3649	3567.94	1.34189	0
1.54654	3	3627	3556.34	1.17329	0
1.54911	5	3450	3544.77	-1.61348	0
1.55168	2	3451	3533.24	-1.39989	0
1.55425	4	3691	3521.79	2.78517	0
1.55681	4	3509	3510.44	-0.0242752	0
1.55938	3	3517	3499.12	0.301494	0
1.56195	3	3483	3487.86	-0.0822724	0
1.56452	5	3506	3476.65	0.495621	0
1.56709	3	3566	3465.48	1.68325	0
1.56966	2	3405	3454.36	-0.845951	0
1.57223	4	3483	3443.31	0.672464	0
1.5748	4	3466	3432.29	0.572565	0
1.57737	3	3392	3421.29	-0.502916	0
1.57994	2	3460	3410.36	0.843966	0
1.5825	0	3432	3399.48	0.555033	0
1.58507	2	3408	3388.64	0.331629	0
1.58764	3	3464	3377.8	1.46461	0
1.59021	4	3450	3366.97	1.41368	0
1.59278	2	3342	3356.19	-0.245403	0
1.59535	2	3383	3345.49	0.644826	0
1.59792	4	3387	3334.86	0.895826	0
1.60049	4	3362	3324.26	0.650946	0
1.60306	3	3379	3313.68	1.12366	0
1.60563	3	3302	3303.18	-0.0206187	0
1.60819	1	3274	3292.75	-0.327659	0
1.61076	0	3221	3282.34	-1.08089	0
1.61333	3	3164	3271.96	-1.91937	0
1.6159	4	3226	3261.58	-0.626459	0
1.61847	2	3347	3251.22	1.65564	0
1.62104	2	3160	3240.93	-1.43975	0
1.62361	3	3356	3230.73	2.16239	0
1.62618	8	3232	3220.55	0.201421	0
1.62875	5	3136	3210.39	-1.32837	0
1.63132	1	3214	3200.32	0.241362	0
1.63388	4	3232	3190.37	0.732258	0
1.63645	2	3173	3180.45	-0.132279	0
1.63902	3	3195	3170.5	0.433437	0
1.64159	1	3155	3160.58	-0.0993785	0
1.64416	3	3115	3150.71	-0.639749	0
1.64673	8	3192	3140.85	0.905326	0
1.6493	5	3148	3131.02	0.302722	0
1.65187	1	3193	3121.26	1.26958	0
1.65444	0	3138	3111.64	0.470605	0
1.65701	5	3091	3102.04	-0.198639	0
1.65957	6	3122	3092.39	0.530019	0
1.66214	1	3044	3082.73	-0.701945	0
1.66471	1	3102	3073.19	0.517356	0
1.66728	3	3111	3063.72	0.847611	0
1.66985	0	3198	3054.23	2.5423	0
1.67242	5	3008	3044.74	-0.669796	0
1.67499	3	3050	3035.28	0.266515	0
1.67756	2	2979	3025.86	-0.858604	0
1.68013	4	3146	3016.52	2.30842	0
1.6827	5	2898	3007.23	-2.02906	0
1.68526	1	2926	2997.95	-1.33017	0
1.68783	1	3011	2988.74	0.405609	0
1.6904	4	2925	2979.59	-1.00933	0
1.69297	4	2986	2970.41	0.285261	0
1.69554	2	2969	2961.25	0.142308	0
1.69811	3	3062	2952.16	1.98494	0
1.70068	2	2851	2943.14	-1.72556	0
1.70325	1	2913	2934.12	-0.391337	0
1.70582	1	2873	2925.13	-0.972634	0
1.70839	2	2874	2916.17	-0.78656	0
1.71095	3	2786	2907.21	-2.29634	0
1.71352	3	2876	2898.27	-0.415275	0
1.71609	4	2880	2889.39	-0.174934	0
1.71866	3	2843	2880.57	-0.704531	0
1.72123	1	2953	2871.8	1.49431	0
1.7238	2	2966	2863.08	1.8898	0
1.72637	6	2895	2854.38	0.75493	0
1.72894	1	2833	2845.67	-0.238132	0
1.73151	4	2990	2837.02	2.79762	0
1.73408	1	2871	2828.45	0.794097	0
1.73664	1	2862	2819.89	0.787052	0
1.73921	1	2843	2811.36	0.59349	0
1.74178	4	2776	2802.83	-0.509172	0
1.74435	2	2874	2794.3	1.48674	0
1.74692	3	2792	2785.81	0.117114	0
1.74949	2	2847	2777.4	1.30449	0
1.75206	6	2706	2769.02	-1.21145	0
1.75463	2	2820	2760.66	1.11739	0
1.7572	1	2813	2752.36	1.14335	0
1.75977	2	2732	2744.13	-0.231984	0
1.76233	5	2714	2735.9	-0.420286	0
1.7649	4	2624	2727.64	-2.02328	0
1.76747	1	2794	2719.44	1.41055	0
1.77004	2	2743	2711.33	0.604748	0
1.77261	3	2761	2703.25	1.09914	0
1.77518	3	2712	2695.14	0.323698	0
1.77775	2	2688	2687.06	0.0181436	0
1.78032	3	2634	2679.03	-0.877408	0
1.78289	1	2763	2671.04	1.74953	0
1.78546	5	2755	2663.07	1.75152	0
1.78802	2	2659	2655.12	0.0753318	0
1.79059	1	2605	2647.2	-0.826752	0
1.79316	3	2532	2639.34	-2.13315	0
1.79573	5	2708	2631.49	1.47019	0
1.7983	3	2581	2623.64	-0.839353	0
1.80087	2	2709	2615.85	1.78964	0
1.80344	3	2490	2608.14	-2.36748	0
1.80601	1	2547	2600.44	-1.05882	0
1.80858	4	2595	2592.74	0.0444083	0
1.81115	4	2639	2585.06	1.05005	0
1.81371	2	2591	2577.4	0.267216	0
1.81628	2	2507	2569.8	-1.2542	0
1.81885	1	2613	2562.25	0.992877	0
1.82142	2	2592	2554.7	0.732738	0
1.82399	3	2586	2547.14	0.764098	0
1.82656	3	2597	2539.6	1.12628	0
1.82913	2	2473	2532.1	-1.18846	0
1.8317	3	2581	2524.65	1.10911	0
1.83427	2	2549	2517.24	0.629109	0
1.83684	6	2554	2509.84	0.873783	0
