# Supplementary material for: Direct energy transfer from photosystem II to photosystem I confers winter sustainability in Scots Pine
Source: Nat Commun. 2020 Dec 15;11:6388. doi: 10.1038/s41467-020-20137-9 (PMC7738668; doi:10.1038/s41467-020-20137-9)
Supplement: Supplementary file 3 — Source Data [file 41467_2020_20137_MOESM3_ESM.zip › Source data file_Bag et al., 2020/Source data file/time resolved fluoresence data/Time resolved decay/Pine_summer_quench/no_spillover/Decays_summer_quench_no_spillover_11.txt]

Time	IRF	Exp. data	Th. data	Residuals	Aurocorr
0	59218	21388	21171.4	1.48082	0.370943
0.002569	60101	23557	23410.5	0.954771	0.371462
0.005138	59931	25926	25720.9	1.2735	0.370554
0.007707	59038	28060	28080	-0.119267	0.350802
0.010276	57442	30458	30474	-0.0919251	0.342382
0.012845	55659	33018	32890	0.704253	0.320177
0.015414	54300	35392	35298.7	0.495965	0.345111
0.017983	51212	37415	37670.1	-1.31873	0.347563
0.020552	49247	40131	39980.3	0.752324	0.366271
0.023121	45860	41494	42222.9	-3.57828	0.347439
0.02569	42832	43752	44376.5	-2.98567	0.312348
0.028259	39553	46156	46423	-1.24299	0.319841
0.030828	36051	48359	48352.1	0.0315119	0.383243
0.033397	32659	50381	50143.5	1.05818	0.321308
0.035966	29365	51643	51790.8	-0.650454	0.36767
0.038535	25820	53180	53284.2	-0.451931	0.332546
0.041104	22701	54576	54617.2	-0.176389	0.284391
0.043673	19483	55999	55789.6	0.885092	0.283916
0.046242	16839	56527	56798.3	-1.14092	0.301743
0.048811	14158	57140	57643.8	-2.10759	0.289902
0.05138	12001	58599	58330.4	1.10966	0.354392
0.053949	10077	58990	58865.3	0.513502	0.294335
0.056518	8332	59222	59258.2	-0.148718	0.334479
0.059087	7023	59189	59518.8	-1.35568	0.263352
0.061656	5845	60004	59661.3	1.39918	0.320414
0.064225	4676	60012	59696.5	1.2878	0.253139
0.066794	3958	59790	59637.5	0.623623	0.286933
0.069363	3264	59540	59497.8	0.17291	0.247262
0.071932	2838	59191	59285.3	-0.387571	0.271007
0.074501	2290	58916	59010.2	-0.388153	0.241403
0.07707	1924	58451	58684.2	-0.964403	0.238793
0.079639	1735	58186	58316.5	-0.540875	0.270789
0.082208	1480	58337	57914	1.75149	0.283315
0.084777	1263	57774	57481.1	1.21849	0.262898
0.087346	1107	57477	57025.8	1.88215	0.275782
0.089915	966	56049	56553.4	-2.13076	0.21936
0.092484	905	55850	56066.7	-0.917116	0.253832
0.095053	849	55402	55568.9	-0.709237	0.240684
0.097622	803	54717	55063.1	-1.47968	0.256283
0.100191	740	54316	54552.3	-1.01395	0.236352
0.10276	729	53960	54039.3	-0.341584	0.236871
0.105329	714	53274	53526	-1.09175	0.225796
0.107898	667	52693	53013.2	-1.39509	0.224748
0.110467	679	52142	52502.3	-1.57802	0.256746
0.113036	613	51896	51994.7	-0.433413	0.27833
0.115605	628	51634	51490.7	0.630587	0.277372
0.118174	626	51085	50991	0.4161	0.295189
0.120743	641	50338	50495.7	-0.702724	0.225329
0.123312	554	50389	50005	1.71069	0.22189
0.125881	628	49613	49520	0.417633	0.190888
0.12845	545	48791	49041.1	-1.13207	0.236991
0.131019	591	48112	48567.3	-2.07557	0.228689
0.133588	616	48234	48099.1	0.614407	0.253587
0.136157	608	47099	47636.8	-2.4779	0.234684
0.138726	598	47340	47179.9	0.735855	0.194683
0.141295	590	46695	46729.8	-0.161138	0.191456
0.143864	622	45972	46286.2	-1.46564	0.221793
0.146433	622	45745	45848.6	-0.48428	0.207921
0.149002	662	45266	45416.6	-0.707743	0.251301
0.151571	670	44998	44990.7	0.0345091	0.257053
0.15414	665	44358	44571.1	-1.0117	0.233446
0.156709	703	43835	44157.9	-1.54205	0.220051
0.159278	707	43463	43751.2	-1.38217	0.199779
0.161847	763	43279	43350.4	-0.342977	0.186963
0.164416	811	43289	42955.6	1.60249	0.200545
0.166985	814	42460	42567	-0.519195	0.173014
0.169554	853	42226	42184.7	0.200987	0.187908
0.172123	924	41734	41809.4	-0.368982	0.206285
0.174692	946	41502	41440.5	0.30198	0.173156
0.177261	908	41067	41077.6	-0.0523339	0.139612
0.17983	990	40826	40721.5	0.517013	0.19014
0.182399	1010	40220	40372.3	-0.759535	0.161565
0.184968	1084	40361	40028.4	1.65532	0.164724
0.187537	1072	39653	39690.1	-0.186259	0.142091
0.190106	1095	39372	39358.1	0.0700836	0.139215
0.192675	1172	39046	39032.5	0.068201	0.144157
0.195244	1197	38930	38713	1.09993	0.141522
0.197813	1238	38471	38398.5	0.369494	0.104099
0.200382	1251	38010	38090	-0.410417	0.12253
0.202951	1245	37877	37787.7	0.458666	0.140292
0.20552	1280	37763	37491.2	1.39862	0.149568
0.208089	1274	37074	37200.2	-0.65518	0.157499
0.210658	1348	36957	36913.8	0.224794	0.164474
0.213227	1348	36446	36632.1	-0.97474	0.115851
0.215796	1443	36524	36355	0.884439	0.125003
0.218365	1322	36161	36082.8	0.411145	0.113914
0.220934	1407	36058	35815.8	1.27558	0.0441817
0.223503	1394	35697	35554.2	0.755834	0.0696077
0.226072	1393	35229	35296.6	-0.360128	0.105794
0.228641	1477	35072	35042.2	0.159274	0.0675693
0.23121	1393	34649	34792.2	-0.76932	0.0910883
0.233779	1393	34730	34545.8	0.988553	0.0527833
0.236348	1413	34413	34303.8	0.588441	0.0502249
0.238917	1442	34110	34065.7	0.239825	0.0476394
0.241486	1434	33879	33829.8	0.267148	0.0762848
0.244055	1412	33658	33597.1	0.332091	0.0562345
0.246624	1324	33371	33368.1	0.0159947	0.0726804
0.249193	1319	32976	33142.6	-0.917596	0.0687244
0.251762	1359	32880	32920	-0.220616	-0.0019139
0.254331	1339	32295	32698.9	-2.24751	-0.00269422
0.2569	1234	32366	32478.9	-0.627793	-0.00765318
0.259469	1201	32306	32261.7	0.246462	0.0147767
0.262038	1212	31960	32047.5	-0.48949	0.0451124
0.264607	1153	31893	31834.5	0.327639	0.058403
0.267176	1164	31708	31621.8	0.484334	0.0164796
0.269745	1088	31476	31410.6	0.368718	-0.00311475
0.272314	1106	31250	31201	0.277307	-0.0206705
0.274883	1066	31010	30992.8	0.0974141	-0.0647477
0.277452	1066	30981	30786	1.10814	-0.0300908
0.280021	1102	30657	30580.2	0.438454	-0.0337282
0.28259	952	30529	30376.2	0.874709	-0.0558236
0.285159	1059	30149	30173.6	-0.141562	-0.0224885
0.287728	1030	29756	29973.5	-1.26095	-0.0433989
0.290297	918	29790	29774.3	0.0909471	-0.0490134
0.292866	970	29287	29576.2	-1.68968	-0.0722763
0.295435	972	29677	29381.1	1.71794	-0.0788954
0.298004	935	29353	29186.5	0.971551	-0.0290551
0.300573	927	29095	28992.8	0.599177	-0.0716128
0.303142	908	28930	28801.5	0.75533	-0.046397
0.305711	883	28470	28612	-0.84181	-0.088809
0.30828	907	28147	28423.9	-1.65059	-0.0919371
0.310849	887	28255	28237.3	0.105074	-0.0918291
0.313418	916	28056	28052.1	0.0234726	-0.101797
0.315987	940	27980	27868.6	0.666158	-0.0911859
0.318556	884	27715	27687.1	0.167838	-0.127861
0.321125	987	27123	27507.6	-2.33527	-0.0571986
0.323694	968	27410	27330.9	0.477972	-0.0896791
0.326263	907	27296	27155.9	0.847877	-0.136052
0.328832	922	27085	26983.4	0.617238	-0.124239
0.331401	965	27148	26814.3	2.02539	-0.177592
0.33397	985	26446	26646.5	-1.23322	-0.144949
0.336539	973	26699	26479.9	1.34067	-0.173901
0.339108	985	26128	26315.8	-1.16168	-0.170462
0.341677	979	26166	26154.5	0.0708519	-0.156985
0.344246	998	25967	25995.6	-0.177553	-0.0957899
0.346815	1002	26120	25838.7	1.74059	-0.143223
0.349384	1064	25929	25683.8	1.52287	-0.163649
0.351953	1015	25620	25530.9	0.556497	-0.102145
0.354522	1055	25482	25380.2	0.637531	-0.177103
0.357091	1070	25393	25232.3	1.00846	-0.146325
0.35966	1073	25250	25086.7	1.02791	-0.127768
0.362229	1000	24877	24942.8	-0.416965	-0.155689
0.364798	1110	25078	24801.4	1.74694	-0.183864
0.367367	1107	24583	24662.2	-0.50518	-0.159394
0.369936	1154	24535	24524	0.070351	-0.178165
0.372505	1174	24640	24387.6	1.60824	-0.163532
0.375074	1124	24485	24254.2	1.47477	-0.177121
0.377643	1177	24258	24123.5	0.863677	-0.168875
0.380212	1206	24285	23995.5	1.85753	-0.198637
0.382781	1154	23974	23869.2	0.677029	-0.149709
0.38535	1194	24164	23744.4	2.69955	-0.192752
0.387919	1208	24047	23622.2	2.73916	-0.18677
0.390488	1247	23595	23501.7	0.607299	-0.135889
0.393057	1304	23507	23382.5	0.812219	-0.200773
0.395626	1291	23454	23265.3	1.23202	-0.17922
0.398195	1284	23176	23150.4	0.168028	-0.17278
0.400764	1273	23087	23038.4	0.319852	-0.186232
0.403333	1334	23174	22928.9	1.61038	-0.181437
0.405902	1339	22985	22820.8	1.08328	-0.196861
0.408471	1359	22791	22713.8	0.511249	-0.199477
0.41104	1372	22939	22608.8	2.18042	-0.18756
0.413609	1328	22796	22506.1	1.92035	-0.121242
0.416178	1292	22531	22405.3	0.837743	-0.156131
0.418747	1303	22489	22306.4	1.2179	-0.155037
0.421316	1334	22371	22208.6	1.08588	-0.157574
0.423885	1300	22186	22110.9	0.503906	-0.214729
0.426454	1319	22218	22013.8	1.37011	-0.199589
0.429023	1236	22300	21918.1	2.55762	-0.211487
0.431592	1264	22053	21823.5	1.54542	-0.232889
0.434161	1219	21985	21729.8	1.72113	-0.173688
0.43673	1180	21423	21636.3	-1.45711	-0.248211
0.439299	1132	21494	21542.7	-0.332292	-0.222426
0.441868	1050	21400	21449.7	-0.339403	-0.201336
0.444437	1074	21571	21356.3	1.46185	-0.252955
0.447006	964	21445	21262.4	1.24718	-0.310703
0.449575	1005	21186	21167.1	0.12965	-0.239965
0.452144	876	20987	21071.3	-0.581722	-0.261502
0.454713	844	21182	20974.6	1.42473	-0.230222
0.457282	801	20766	20877.3	-0.772567	-0.252099
0.459851	766	20578	20779.2	-1.40276	-0.250678
0.46242	700	20631	20679.2	-0.33554	-0.232008
0.464989	738	20765	20578	1.29745	-0.238816
0.467558	627	20331	20476	-1.01671	-0.264396
0.470127	578	20555	20372.7	1.27176	-0.229146
0.472696	501	20317	20269	0.336616	-0.201445
0.475265	489	20276	20164.8	0.780626	-0.246232
0.477834	427	20382	20058.8	2.26352	-0.287926
0.480403	413	19967	19951.1	0.112526	-0.269766
0.482972	338	20143	19842.1	2.12023	-0.331891
0.485541	306	19867	19732.1	0.956745	-0.333704
0.48811	319	19458	19621.3	-1.17102	-0.319024
0.490679	288	19441	19509.6	-0.491857	-0.278995
0.493248	273	19278	19396.5	-0.853454	-0.314309
0.495817	260	19335	19283.2	0.372673	-0.234071
0.498386	228	19299	19170	0.928361	-0.329003
0.500955	209	19188	19056.8	0.947258	-0.314649
0.503524	195	18905	18943.7	-0.28116	-0.268408
0.506093	208	19074	18830.5	1.76282	-0.242497
0.508662	188	19052	18717.3	2.42478	-0.296818
0.511231	163	18552	18604.2	-0.383009	-0.321253
0.5138	171	18461	18491.6	-0.225311	-0.296738
0.516369	166	18673	18379.8	2.14586	-0.283484
0.518938	173	18119	18268.2	-1.10807	-0.324856
0.521507	159	18249	18157	0.68112	-0.318967
0.524076	175	18108	18046.6	0.456023	-0.264473
0.526645	178	18060	17937.2	0.913839	-0.263005
0.529214	180	17917	17828.6	0.660583	-0.297136
0.531783	162	17549	17720.9	-1.29745	-0.266058
0.534352	159	17733	17614.4	0.890795	-0.275503
0.536921	172	17721	17509	1.59256	-0.256654
0.53949	173	17451	17404.4	0.352385	-0.30202
0.542059	169	17358	17300.5	0.436063	-0.298303
0.544628	161	17488	17197.6	2.1956	-0.27767
0.547197	163	17288	17095.9	1.46088	-0.29345
0.549766	207	17051	16995.2	0.427482	-0.28015
0.552335	163	16742	16895.2	-1.1844	-0.22513
0.554904	169	16646	16796.1	-1.16348	-0.250428
0.557473	183	16994	16698.5	2.26699	-0.293243
0.560042	169	16572	16602	-0.232981	-0.251895
0.562611	170	16671	16506	1.27812	-0.252515
0.56518	161	16408	16411	-0.0234661	-0.315286
0.567749	179	16454	16317	1.06788	-0.267992
0.570318	153	16007	16223.8	-1.71339	-0.23786
0.572887	159	16050	16131.3	-0.641406	-0.263089
0.575456	169	15823	16039.7	-1.72264	-0.262049
0.578025	155	16010	15948.9	0.482722	-0.275422
0.580594	154	15883	15858.7	0.192891	-0.29555
0.583163	163	15826	15769.4	0.449804	-0.252921
0.585732	155	15593	15681	-0.704417	-0.286033
0.588301	154	15725	15593.1	1.0518	-0.212916
0.59087	143	15834	15506.1	2.60594	-0.234115
0.593439	129	15762	15419.9	2.72492	-0.252963
0.596008	150	15547	15334.4	1.70519	-0.276783
0.598577	137	15311	15249.5	0.49724	-0.272188
0.601146	152	15402	15164.9	1.91019	-0.240838
0.603715	143	14983	15081.1	-0.801482	-0.315565
0.606284	133	14965	14998.1	-0.270645	-0.173114
0.608853	117	14813	14915.9	-0.845272	-0.235311
0.611422	113	15034	14834.5	1.62728	-0.250104
0.613991	125	15043	14753.6	2.35963	-0.255241
0.61656	116	14571	14673	-0.84524	-0.243268
0.619129	144	14646	14592.8	0.43979	-0.256706
0.621698	107	14509	14513.2	-0.0347564	-0.206369
0.624267	118	14536	14434.3	0.843625	-0.237415
0.626836	104	14331	14356.3	-0.211347	-0.231057
0.629405	113	14360	14279	0.676249	-0.277911
0.631974	118	14272	14201.9	0.586565	-0.233974
0.634543	104	14148	14125.4	0.189959	-0.236551
0.637112	108	14105	14049.4	0.46806	-0.27433
0.639681	105	14048	13974.2	0.622606	-0.253395
0.64225	119	13576	13899.6	-2.77702	-0.278878
0.644819	93	13713	13825.4	-0.959779	-0.197874
0.647388	113	13707	13751.8	-0.382636	-0.242712
0.649957	127	13708	13679	0.248058	-0.290063
0.652526	99	13724	13606.6	1.00197	-0.228715
0.655095	104	13566	13534.7	0.268411	-0.233064
0.657664	95	13418	13463.9	-0.396042	-0.254942
0.660233	97	13497	13393.6	0.890162	-0.226298
0.662802	93	13224	13323.6	-0.865777	-0.251941
0.665371	123	13300	13254	0.398972	-0.233508
0.66794	96	13090	13184.9	-0.829132	-0.133183
0.670509	92	13232	13116.2	1.00659	-0.195382
0.673078	88	13157	13048.4	0.946569	-0.232543
0.675647	84	13061	12981.4	0.696844	-0.204743
0.678216	82	12897	12914.5	-0.153976	-0.225305
0.680785	96	12961	12848	0.992994	-0.218855
0.683354	87	12661	12781.8	-1.07356	-0.189763
0.685923	87	12592	12716	-1.10531	-0.172335
0.688492	70	12701	12650.9	0.444657	-0.205169
0.691061	67	12657	12586.4	0.627837	-0.203494
0.69363	66	12514	12522.3	-0.0739759	-0.230446
0.696199	83	12423	12458.5	-0.318171	-0.241885
0.698768	72	12437	12394.8	0.378247	-0.211745
0.701337	79	12316	12331.5	-0.13965	-0.219426
0.703906	67	12288	12268.8	0.173084	-0.211412
0.706475	66	12177	12206.7	-0.269474	-0.165813
0.709044	69	12027	12145.1	-1.07704	-0.239504
0.711613	45	11933	12083.9	-1.38153	-0.226608
0.714182	77	11984	12023	-0.356275	-0.186775
0.716751	54	11887	11962.5	-0.692871	-0.229607
0.71932	68	11835	11902.3	-0.618314	-0.181941
0.721889	58	11730	11842.4	-1.0382	-0.163896
0.724458	59	11713	11783.2	-0.648749	-0.153798
0.727027	65	11666	11724.3	-0.540101	-0.205065
0.729596	62	11795	11665.9	1.18835	-0.181386
0.732165	59	11658	11607.9	0.46424	-0.162803
0.734734	57	11450	11550.3	-0.937386	-0.198714
0.737303	57	11475	11493.2	-0.170249	-0.164539
0.739872	70	11525	11436.5	0.823916	-0.166768
0.742441	59	11188	11380.2	-1.81719	-0.131289
0.74501	56	11277	11324.2	-0.444852	-0.170796
0.747579	46	11334	11268.8	0.612018	-0.210266
0.750148	42	11144	11214	-0.6627	-0.16068
0.752717	53	11290	11159.3	1.22971	-0.158976
0.755286	55	11093	11104.9	-0.113249	-0.168531
0.757855	52	11060	11050.7	0.0886893	-0.174212
0.760424	53	10982	10996.8	-0.141413	-0.126791
0.762993	42	10895	10943.5	-0.464942	-0.0871778
0.765562	50	10969	10890.7	0.747921	-0.121097
0.768131	54	10817	10838.2	-0.203651	-0.133407
0.7707	56	10813	10786	0.260121	-0.0791393
0.773269	44	10681	10734	-0.512958	-0.114281
0.775838	49	10695	10682.6	0.120049	-0.0515659
0.778407	57	10549	10631.7	-0.804795	-0.0848783
0.780976	51	10551	10581	-0.292252	-0.043452
0.783545	61	10467	10530.6	-0.621828	-0.067954
0.786114	52	10716	10480.7	2.27285	-0.0391766
0.788683	40	10336	10431.3	-0.936929	-0.106609
0.791252	56	10465	10382.2	0.809222	-0.136443
0.793821	39	10336	10333.6	0.0236201	-0.0872962
0.79639	41	10190	10285.1	-0.941866	-0.0994206
0.798959	39	10066	10236.9	-1.70317	-0.075864
0.801528	43	10112	10189	-0.766006	-0.0259097
0.804097	53	10097	10141.3	-0.440982	-0.0735561
0.806666	50	10137	10093.9	0.428462	-0.0727579
0.809235	47	10060	10046.7	0.132241	-0.0373919
0.811804	40	9820	10000.1	-1.81752	-0.0113938
0.814373	44	9855	9953.96	-0.996834	-0.0872904
0.816942	34	9838	9908.1	-0.706793	-0.00560332
0.819511	37	9894	9862.44	0.317272	0.00362521
0.82208	29	9897	9817.03	0.803887	-0.0322969
0.824649	35	9604	9771.84	-1.71262	0.0234841
0.827218	25	9764	9726.84	0.376076	0.0108241
0.829787	30	9757	9682.05	0.758817	-0.0622898
0.832356	36	9588	9637.5	-0.505473	0.0367323
0.834925	41	9486	9593.17	-1.10038	-0.0192689
0.837494	37	9631	9549.04	0.835133	0.0384708
0.840063	34	9501	9505.3	-0.0441628	0.048268
0.842632	36	9386	9462.03	-0.784807	0.0111271
0.845201	39	9385	9419.12	-0.352244	-0.0284181
0.84777	27	9380	9376.44	0.0367936	0.0997372
0.850339	32	9274	9334.01	-0.623103	0.0503891
0.852908	29	9292	9291.93	0.000709159	0.0360054
0.855477	30	9179	9250.06	-0.741653	0.00142119
0.858046	29	9118	9208.34	-0.946063	0.0429104
0.860615	22	9075	9166.89	-0.964622	0.000992302
0.863184	27	9008	9125.7	-1.24007	0.0536005
0.865753	27	9064	9084.76	-0.218094	-0.00664714
0.868322	25	9013	9044	-0.326492	-0.0139209
0.870891	35	8912	9003.43	-0.96849	0.0746066
0.87346	27	8825	8963.17	-1.47084	0.0771928
0.876029	11	8803	8923.16	-1.28069	0.08229
0.878598	26	8864	8883.5	-0.207119	0.0590714
0.881167	25	8735	8844.18	-1.16818	0.134472
0.883736	21	8699	8804.83	-1.13463	0.0743206
0.886305	30	8672	8765.61	-1.00519	0.0733136
0.888874	24	8608	8726.8	-1.28047	0.0806012
0.891443	23	8622	8688.22	-0.713154	0.110737
0.894012	28	8567	8649.93	-0.896017	0.127743
0.896581	24	8572	8611.96	-0.431613	0.0994552
0.89915	16	8419	8574.16	-1.69099	0.0688465
0.901719	31	8605	8536.63	0.73705	0.0132196
0.904288	25	8432	8499.38	-0.733768	0.0987741
0.906857	21	8368	8462.22	-1.02996	0.0316899
0.909426	22	8364	8425.33	-0.670594	0.0932073
0.911995	19	8199	8388.82	-2.09636	0.120151
0.914564	18	8210	8352.46	-1.57227	0.127076
0.917133	13	8273	8316.27	-0.475687	0.0349602
0.919702	19	8155	8280.26	-1.38711	0
0.922271	20	7987	8244.42	-2.88044	0
0.92484	10	8276	8208.71	0.739664	0
0.927409	13	8062	8173.19	-1.23838	0
0.929978	15	7957	8137.98	-2.02892	0
0.932547	22	7863	8102.9	-2.70548	0
0.935116	16	8066	8067.91	-0.0212904	0
0.937685	20	7871	8033.15	-1.82774	0
0.940254	13	7897	7998.73	-1.14478	0
0.942823	17	7788	7964.57	-2.00082	0
0.945392	14	7854	7930.61	-0.864471	0
0.947961	14	7844	7896.83	-0.59647	0
0.95053	19	7864	7863.2	0.00900807	0
0.953099	9	7748	7829.79	-0.929137	0
0.955668	15	7664	7796.53	-1.51388	0
0.958237	16	7793	7763.54	0.333762	0
0.960806	10	7653	7730.7	-0.888185	0
0.963375	17	7591	7697.99	-1.22794	0
0.965944	21	7673	7665.55	0.0850855	0
0.968513	16	7517	7633.26	-1.34095	0
0.971082	15	7542	7601.16	-0.681179	0
0.973651	18	7507	7569.39	-0.720095	0
0.97622	16	7500	7537.86	-0.437134	0
0.978789	14	7447	7506.44	-0.688842	0
0.981358	12	7424	7475.23	-0.594579	0
0.983927	14	7354	7444.23	-1.05217	0
0.986496	14	7327	7413.37	-1.00906	0
0.989065	12	7218	7382.64	-1.93785	0
0.991634	10	7149	7352.06	-2.40164	0
0.994203	13	7145	7321.69	-2.09032	0
0.996772	11	7362	7291.48	0.821892	0
0.999341	9	7185	7261.39	-0.90116	0
1.00191	11	7235	7231.46	0.0416072	0
1.00448	11	7210	7201.72	0.0974588	0
1.00705	9	7056	7172.11	-1.38227	0
1.00962	15	7043	7142.65	-1.1874	0
1.01219	7	7038	7113.38	-0.898544	0
1.01476	10	6967	7084.26	-1.40483	0
1.01732	8	7064	7055.35	0.102934	0
1.01989	12	6863	7026.6	-1.97482	0
1.02246	8	6858	6997.95	-1.68991	0
1.02503	15	6857	6969.45	-1.35797	0
1.0276	12	6880	6941.14	-0.737098	0
1.03017	16	6694	6913	-2.67666	0
1.03274	14	6777	6885.05	-1.3125	0
1.03531	7	6710	6857.33	-1.79855	0
1.03788	7	6633	6829.8	-2.41639	0
1.04045	10	6596	6802.48	-2.54232	0
1.04301	7	6646	6775.22	-1.58503	0
1.04558	7	6601	6747.99	-1.80919	0
1.04815	9	6500	6720.92	-2.74019	0
1.05072	11	6579	6694.01	-1.41792	0
1.05329	11	6632	6667.2	-0.432262	0
1.05586	12	6520	6640.55	-1.49297	0
1.05843	8	6439	6614.1	-2.18214	0
1.061	14	6518	6587.84	-0.865078	0
1.06357	2	6381	6561.76	-2.2628	0
1.06614	5	6465	6535.79	-0.880367	0
1.0687	6	6364	6509.98	-1.82996	0
1.07127	12	6419	6484.27	-0.814642	0
1.07384	4	6338	6458.55	-1.51423	0
1.07641	4	6205	6432.98	-2.89414	0
1.07898	11	6325	6407.64	-1.03908	0
1.08155	7	6286	6382.44	-1.21642	0
1.08412	11	6187	6357.27	-2.16475	0
1.08669	7	6179	6332.3	-1.95017	0
1.08926	5	6245	6307.52	-0.791077	0
1.09183	10	6128	6282.88	-1.97855	0
1.09439	11	6170	6258.4	-1.12541	0
1.09696	8	6060	6233.97	-2.23484	0
1.09953	4	6149	6209.69	-0.773971	0
1.1021	15	6079	6185.63	-1.3676	0
1.10467	8	6034	6161.7	-1.644	0
1.10724	0	5967	6137.81	-2.21127	0
1.10981	5	6107	6114.11	-0.0909865	0
1.11238	8	5948	6090.63	-1.84933	0
1.11495	4	5956	6067.1	-1.43957	0
1.11752	5	6113	6043.6	0.887673	0
1.12008	5	5909	6020.3	-1.44786	0
1.12265	7	5865	5997.13	-1.72536	0
1.12522	6	5857	5974.05	-1.52944	0
1.12779	5	5858	5951.08	-1.21619	0
1.13036	4	5874	5928.27	-0.708053	0
1.13293	4	5725	5905.59	-2.38676	0
1.1355	6	5858	5883.02	-0.326847	0
1.13807	7	5688	5860.53	-2.28762	0
1.14064	5	5643	5838.14	-2.59768	0
1.14321	5	5697	5815.88	-1.57501	0
1.14577	4	5661	5793.78	-1.7648	0
1.14834	4	5571	5771.8	-2.69034	0
1.15091	4	5708	5749.92	-0.554808	0
1.15348	9	5812	5728.12	1.1002	0
1.15605	12	5659	5706.43	-0.630461	0
1.15862	8	5577	5684.83	-1.44394	0
1.16119	6	5525	5663.41	-1.86203	0
1.16376	9	5504	5642.21	-1.863	0
1.16633	9	5571	5621.17	-0.672114	0
1.1689	5	5471	5600.16	-1.7462	0
1.17146	4	5570	5579.26	-0.124032	0
1.17403	4	5471	5558.51	-1.18309	0
1.1766	3	5484	5537.83	-0.726969	0
1.17917	5	5332	5517.19	-2.53616	0
1.18174	4	5393	5496.62	-1.41099	0
1.18431	11	5522	5476.13	0.617332	0
1.18688	5	5279	5455.74	-2.43248	0
1.18945	8	5386	5435.46	-0.673899	0
1.19202	4	5410	5415.36	-0.072818	0
1.19459	2	5343	5395.4	-0.716852	0
1.19715	6	5342	5375.52	-0.458559	0
1.19972	5	5365	5355.72	0.126706	0
1.20229	2	5272	5335.94	-0.880612	0
1.20486	7	5229	5316.26	-1.20668	0
1.20743	6	5302	5296.72	0.0725701	0
1.21	5	5176	5277.23	-1.40704	0
1.21257	3	5243	5257.84	-0.205013	0
1.21514	5	5242	5238.62	0.0467296	0
1.21771	6	5142	5219.48	-1.08046	0
1.22028	5	5197	5200.39	-0.0470466	0
1.22284	9	5227	5181.39	0.63092	0
1.22541	5	5088	5162.51	-1.04458	0
1.22798	5	5302	5143.74	2.1735	0
1.23055	6	5068	5125.1	-0.802054	0
1.23312	1	5067	5106.57	-0.555897	0
1.23569	6	5117	5088.09	0.404191	0
1.23826	4	5111	5069.7	0.577724	0
1.24083	2	5059	5051.35	0.107546	0
1.2434	4	4988	5033.07	-0.638184	0
1.24597	0	5052	5014.92	0.521665	0
1.24853	2	4911	4996.82	-1.22457	0
1.2511	8	5016	4978.78	0.525478	0
1.25367	1	5060	4960.81	1.39441	0
1.25624	4	4995	4942.88	0.737465	0
1.25881	3	5018	4925.12	1.31109	0
1.26138	3	4914	4907.48	0.0930591	0
1.26395	5	4868	4889.86	-0.313308	0
1.26652	6	4959	4872.34	1.23059	0
1.26909	3	4945	4854.9	1.28129	0
1.27166	4	4874	4837.56	0.521964	0
1.27422	6	4852	4820.35	0.454337	0
1.27679	9	4851	4803.22	0.686014	0
1.27936	3	4910	4786.14	1.76767	0
1.28193	2	4791	4769.17	0.315456	0
1.2845	6	4764	4752.35	0.168744	0
1.28707	6	4784	4735.61	0.699548	0
1.28964	5	4683	4718.86	-0.524004	0
1.29221	4	4686	4702.19	-0.236521	0
1.29478	7	4823	4685.66	1.97758	0
1.29735	6	4601	4669.22	-1.00567	0
1.29991	1	4641	4652.82	-0.173502	0
1.30248	2	4566	4636.52	-1.04361	0
1.30505	2	4659	4620.33	0.566464	0
1.30762	5	4550	4604.16	-0.802974	0
1.31019	4	4601	4587.99	0.191762	0
1.31276	1	4505	4571.89	-0.996535	0
1.31533	3	4531	4555.89	-0.369733	0
1.3179	4	4565	4540	0.370015	0
1.32047	5	4565	4524.14	0.604686	0
1.32304	1	4571	4508.33	0.926915	0
1.3256	2	4605	4492.62	1.65602	0
1.32817	4	4476	4477.02	-0.0152901	0
1.33074	5	4382	4461.47	-1.20052	0
1.33331	2	4310	4445.94	-2.07064	0
1.33588	4	4367	4430.5	-0.960916	0
1.33845	4	4372	4415.18	-0.653076	0
1.34102	2	4333	4399.92	-1.01668	0
1.34359	2	4397	4384.72	0.185254	0
1.34616	5	4431	4369.6	0.922358	0
1.34873	3	4238	4354.54	-1.79021	0
1.35129	6	4274	4339.52	-1.00216	0
1.35386	6	4394	4324.59	1.04713	0
1.35643	0	4354	4309.75	0.670609	0
1.359	5	4347	4295	0.788761	0
1.36157	4	4332	4280.36	0.784591	0
1.36414	4	4309	4265.73	0.659157	0
1.36671	3	4247	4251.13	-0.0634093	0
1.36928	2	4225	4236.65	-0.179177	0
1.37185	7	4305	4222.23	1.26153	0
1.37442	4	4323	4207.86	1.75117	0
1.37698	3	4232	4193.53	0.591405	0
1.37955	4	4140	4179.3	-0.610757	0
1.38212	4	4278	4165.18	1.72495	0
1.38469	4	4082	4151.08	-1.08122	0
1.38726	4	4135	4137.03	-0.0316034	0
1.38983	3	4164	4123.06	0.634457	0
1.3924	3	4223	4109.15	1.75192	0
1.39497	2	4227	4095.31	2.02554	0
1.39754	2	4231	4081.52	2.29812	0
1.40011	5	4195	4067.77	1.9644	0
1.40267	2	4010	4054.06	-0.695839	0
1.40524	5	4060	4040.4	0.307629	0
1.40781	6	4165	4026.82	2.14103	0
1.41038	0	4137	4013.32	1.92288	0
1.41295	3	4188	3999.88	2.90699	0
1.41552	3	4155	3986.55	2.61335	0
1.41809	6	4057	3973.23	1.31516	0
1.42066	1	4090	3959.92	2.03403	0
1.42323	1	4007	3946.69	0.95283	0
1.4258	4	4028	3933.56	1.48807	0
1.42836	2	4027	3920.48	1.67857	0
1.43093	4	4017	3907.39	1.72946	0
1.4335	4	3933	3894.37	0.616004	0
1.43607	2	3924	3881.43	0.679649	0
1.43864	4	4146	3868.54	4.30908	0
1.44121	3	4000	3855.74	2.28093	0
1.44378	0	4033	3842.98	2.99215	0
1.44635	3	3841	3830.27	0.17314	0
1.44892	5	3869	3817.63	0.825873	0
1.45149	3	3917	3805	1.78958	0
1.45405	4	3787	3792.4	-0.0877284	0
1.45662	3	3852	3779.92	1.16145	0
1.45919	3	3771	3767.51	0.0569119	0
1.46176	1	3900	3755.14	2.31962	0
1.46433	3	3714	3742.83	-0.473037	0
1.4669	2	3716	3730.56	-0.238834	0
1.46947	2	3884	3718.31	2.65856	0
1.47204	1	3830	3706.11	2.00186	0
1.47461	0	3845	3693.97	2.43563	0
1.47718	3	3754	3681.87	1.1772	0
1.47974	2	3708	3669.81	0.627149	0
1.48231	1	3741	3657.77	1.36083	0
1.48488	1	3613	3645.79	-0.545443	0
1.48745	2	3661	3633.89	0.448091	0
1.49002	3	3650	3622.02	0.463075	0
1.49259	3	3662	3610.19	0.856184	0
1.49516	6	3530	3598.41	-1.15141	0
1.49773	4	3669	3586.71	1.35857	0
1.5003	5	3704	3575.08	2.11836	0
1.50287	1	3606	3563.54	0.707134	0
1.50543	6	3704	3552.08	2.49624	0
1.508	3	3644	3540.67	1.71178	0
1.51057	5	3553	3529.27	0.398119	0
1.51314	3	3618	3517.92	1.66385	0
1.51571	2	3500	3506.65	-0.1124	0
1.51828	6	3568	3495.42	1.21504	0
1.52085	6	3485	3484.24	0.0128038	0
1.52342	5	3567	3473.07	1.57269	0
1.52599	0	3553	3461.97	1.52717	0
1.52856	3	3540	3450.98	1.49625	0
1.53112	5	3494	3440.04	0.912873	0
1.53369	5	3568	3429.08	2.32577	0
1.53626	2	3556	3418.1	2.31245	0
1.53883	1	3429	3407.23	0.371837	0
1.5414	2	3480	3396.44	1.41653	0
1.54397	0	3420	3385.67	0.587078	0
1.54654	3	3322	3374.88	-0.917484	0
1.54911	5	3405	3364.12	0.700557	0
1.55168	2	3395	3353.39	0.714217	0
1.55425	4	3305	3342.69	-0.655635	0
1.55681	4	3457	3332.11	2.12415	0
1.55938	3	3389	3321.57	1.15822	0
1.56195	3	3416	3311.07	1.79533	0
1.56452	5	3269	3300.63	-0.553249	0
1.56709	3	3359	3290.23	1.18649	0
1.56966	2	3353	3279.86	1.26303	0
1.57223	4	3356	3269.56	1.49215	0
1.5748	4	3208	3259.31	-0.905824	0
1.57737	3	3338	3249.06	1.53947	0
1.57994	2	3254	3238.85	0.265588	0
1.5825	0	3215	3228.71	-0.241846	0
1.58507	2	3277	3218.61	1.01993	0
1.58764	3	3254	3208.53	0.797097	0
1.59021	4	3182	3198.44	-0.291449	0
1.59278	2	3249	3188.37	1.06364	0
1.59535	2	3153	3178.38	-0.451928	0
1.59792	4	3173	3168.46	0.0806717	0
1.60049	4	3028	3158.57	-2.37288	0
1.60306	3	3230	3148.7	1.43048	0
1.60563	3	3146	3138.89	0.126847	0
1.60819	1	3141	3129.14	0.211571	0
1.61076	0	3134	3119.44	0.260136	0
1.61333	3	3191	3109.76	1.43818	0
1.6159	4	3112	3100.09	0.213447	0
1.61847	2	3133	3090.42	0.760797	0
1.62104	2	3121	3080.78	0.719868	0
1.62361	3	3110	3071.25	0.69493	0
1.62618	8	3138	3061.75	1.36118	0
1.62875	5	3179	3052.26	2.24779	0
1.63132	1	3043	3042.82	0.00333261	0
1.63388	4	3121	3033.48	1.56652	0
1.63645	2	2953	3024.25	-1.31114	0
1.63902	3	3059	3014.98	0.795935	0
1.64159	1	3049	3005.71	0.784014	0
1.64416	3	3112	2996.48	2.07075	0
1.64673	8	2942	2987.28	-0.834837	0
1.6493	5	3078	2978.1	1.80068	0
1.65187	1	2991	2968.94	0.403379	0
1.65444	0	3039	2959.9	1.43484	0
1.65701	5	2994	2950.96	0.786591	0
1.65957	6	2921	2941.98	-0.388235	0
1.66214	1	3008	2932.95	1.36838	0
1.66471	1	2982	2923.98	1.06257	0
1.66728	3	2966	2915.13	0.93415	0
1.66985	0	2888	2906.29	-0.340283	0
1.67242	5	2975	2897.41	1.42261	0
1.67499	3	2823	2888.56	-1.23398	0
1.67756	2	2969	2879.74	1.63808	0
1.68013	4	2920	2870.97	0.907292	0
1.6827	5	2797	2862.28	-1.2344	0
1.68526	1	2936	2853.6	1.52071	0
1.68783	1	2887	2844.95	0.782542	0
1.6904	4	2909	2836.38	1.34635	0
1.69297	4	2861	2827.83	0.620198	0
1.69554	2	2779	2819.24	-0.763318	0
1.69811	3	2828	2810.7	0.325258	0
1.70068	2	2846	2802.25	0.820129	0
1.70325	1	2684	2793.81	-2.11963	0
1.70582	1	2777	2785.39	-0.159246	0
1.70839	2	2756	2777	-0.400037	0
1.71095	3	2818	2768.62	0.930285	0
1.71352	3	2788	2760.24	0.525752	0
1.71609	4	2729	2751.9	-0.438328	0
1.71866	3	2719	2743.61	-0.472039	0
1.72123	1	2720	2735.38	-0.294915	0
1.7238	2	2696	2727.2	-0.600842	0
1.72637	6	2705	2719.05	-0.270237	0
1.72894	1	2749	2710.91	0.72651	0
1.73151	4	2672	2702.77	-0.595179	0
1.73408	1	2707	2694.71	0.236174	0
1.73664	1	2734	2686.7	0.904654	0
1.73921	1	2673	2678.69	-0.110003	0
1.74178	4	2676	2670.7	0.102376	0
1.74435	2	2665	2662.71	0.0443508	0
1.74692	3	2644	2654.73	-0.208688	0
1.74949	2	2674	2646.81	0.525733	0
1.75206	6	2681	2638.95	0.812102	0
1.75463	2	2537	2631.11	-1.86841	0
1.7572	1	2591	2623.29	-0.634416	0
1.75977	2	2664	2615.55	0.938793	0
1.76233	5	2620	2607.84	0.237473	0
1.7649	4	2619	2600.11	0.369067	0
1.76747	1	2641	2592.39	0.945941	0
1.77004	2	2545	2584.74	-0.787684	0
1.77261	3	2613	2577.16	0.701146	0
1.77518	3	2586	2569.57	0.323069	0
1.77775	2	2656	2561.97	1.82451	0
1.78032	3	2535	2554.41	-0.385596	0
1.78289	1	2508	2546.9	-0.776839	0
1.78546	5	2585	2539.41	0.896628	0
1.78802	2	2579	2531.95	0.926544	0
1.79059	1	2634	2524.49	2.1337	0
1.79316	3	2447	2517.09	-1.41685	0
1.79573	5	2577	2509.73	1.32509	0
1.7983	3	2562	2502.36	1.17832	0
1.80087	2	2480	2495.01	-0.30131	0
1.80344	3	2478	2487.73	-0.195496	0
1.80601	1	2447	2480.5	-0.677301	0
1.80858	4	2438	2473.27	-0.714284	0
1.81115	4	2523	2466.05	1.13379	0
1.81371	2	2451	2458.84	-0.15844	0
1.81628	2	2439	2451.67	-0.256513	0
1.81885	1	2369	2444.56	-1.55246	0
1.82142	2	2529	2437.47	1.82007	0
1.82399	3	2531	2430.37	2.00016	0
1.82656	3	2488	2423.28	1.29747	0
1.82913	2	2527	2416.21	2.20398	0
1.8317	3	2368	2409.18	-0.846252	0
1.83427	2	2454	2402.2	1.0457	0
1.83684	6	2444	2395.23	0.986423	0
