# Supplementary material for: Direct energy transfer from photosystem II to photosystem I confers winter sustainability in Scots Pine
Source: Nat Commun. 2020 Dec 15;11:6388. doi: 10.1038/s41467-020-20137-9 (PMC7738668; doi:10.1038/s41467-020-20137-9)
Supplement: Supplementary file 3 — Source Data [file 41467_2020_20137_MOESM3_ESM.zip › Source data file_Bag et al., 2020/Source data file/time resolved fluoresence data/Time resolved decay/Pine_summer_quench/no_spillover/Decays_summer_quench_no_spillover_10.txt]

Time	IRF	Exp. data	Th. data	Residuals	Aurocorr
0	59218	21612	21204.7	2.77079	0.077059
0.002569	60101	23761	23481.7	1.81211	0.0771668
0.005138	59931	25922	25836.4	0.531555	0.133876
0.007707	59038	28461	28244.6	1.28282	0.0913045
0.010276	57442	30668	30680.6	-0.0720253	0.17112
0.012845	55659	32919	33133.3	-1.18112	0.141821
0.015414	54300	35613	35587.7	0.134111	0.0927051
0.017983	51212	37645	38007.6	-1.86864	0.10132
0.020552	49247	40171	40361	-0.947995	0.118086
0.023121	45860	42427	42626.5	-0.968777	0.0594756
0.02569	42832	44723	44803.9	-0.382612	0.070189
0.028259	39553	46386	46867.6	-2.23621	0.0390631
0.030828	36051	48519	48802.3	-1.28635	0.0966404
0.033397	32659	50283	50599.9	-1.4131	0.0172023
0.035966	29365	52259	52239	0.0876932	0.0659112
0.038535	25820	53516	53718.7	-0.876045	0.0309703
0.041104	22701	54969	55029.8	-0.259428	0.133736
0.043673	19483	56134	56169.4	-0.149325	0.0235803
0.046242	16839	57070	57141	-0.297024	0.0673964
0.048811	14158	57928	57942.7	-0.0611218	0.0631903
0.05138	12001	58991	58578.4	1.69864	0.0282128
0.053949	10077	58882	59055.7	-0.715631	0.028541
0.056518	8332	60021	59385.1	2.59559	0.0990378
0.059087	7023	59489	59579.3	-0.370295	0.00553395
0.061656	5845	60026	59650.3	1.53345	0.0540462
0.064225	4676	60023	59615.1	1.66506	0.0755251
0.066794	3958	59798	59485	1.27991	0.0128204
0.069363	3264	59623	59274.7	1.42637	-0.00176668
0.071932	2838	59298	58998.1	1.23146	0.065765
0.074501	2290	59211	58661.4	2.25859	0.04225
0.07707	1924	58347	58275.6	0.29547	0.00116108
0.079639	1735	57658	57852.5	-0.810074	0.0208919
0.082208	1480	57917	57400.3	2.14688	0.0513656
0.084777	1263	56895	56924.2	-0.122562	0.0792648
0.087346	1107	56801	56427.4	1.5677	0.0409346
0.089915	966	56062	55917.9	0.608587	0.0292981
0.092484	905	55699	55399.8	1.26769	0.0790928
0.095053	849	55417	54874	2.30662	0.0793908
0.097622	803	54793	54343.2	1.92144	0.078969
0.100191	740	54052	53809.9	1.04141	0.102147
0.10276	729	53665	53276.5	1.67691	0.0539488
0.105329	714	52720	52745.5	-0.111008	0.033589
0.107898	667	52364	52217.7	0.63944	0.0709537
0.110467	679	52042	51693.4	1.52807	0.078918
0.113036	613	51284	51173.6	0.487411	0.0271328
0.115605	628	50815	50659.5	0.689956	0.00712161
0.118174	626	50107	50150.6	-0.194644	0.0499282
0.120743	641	49520	49647.5	-0.572814	0.010843
0.123312	554	48757	49149.9	-1.77951	-0.0026388
0.125881	628	48469	48658	-0.858603	-0.0360118
0.12845	545	48179	48172.9	0.0276555	0.00905279
0.131019	591	47621	47694.7	-0.337797	0.0178415
0.133588	616	47191	47221.8	-0.141983	-0.080209
0.136157	608	46679	46755.2	-0.352543	-0.00705302
0.138726	598	46242	46294.8	-0.245504	-0.0269406
0.141295	590	45480	45840.2	-1.68881	-0.0297269
0.143864	622	45202	45393.1	-0.898846	-0.02873
0.146433	622	44827	44952.8	-0.593971	-0.0613654
0.149002	662	44419	44518.3	-0.471271	-0.0111352
0.151571	670	44033	44089.6	-0.26996	-0.0108784
0.15414	665	43602	43667.4	-0.313195	-0.0817398
0.156709	703	43120	43251.7	-0.634263	-0.00257487
0.159278	707	42507	42842.6	-1.62798	-0.0449938
0.161847	763	42428	42440.3	-0.0596802	-0.03487
0.164416	811	41794	42043.8	-1.22171	-0.00859085
0.166985	814	41652	41653.4	-0.0069861	-0.0351716
0.169554	853	41345	41269.4	0.371712	-0.0699471
0.172123	924	41054	40892	0.799554	-0.0118278
0.174692	946	40298	40521.9	-1.1154	0.00328809
0.177261	908	39736	40158.2	-2.118	-0.0283252
0.17983	990	39702	39800.5	-0.49458	0.036484
0.182399	1010	39471	39450.1	0.105308	-0.00251667
0.184968	1084	39114	39106.5	0.0379223	0.0506866
0.187537	1072	39006	38767.7	1.20637	0.00890054
0.190106	1095	38423	38434.6	-0.0591663	-0.013376
0.192675	1172	38120	38108.1	0.0608015	0.0114858
0.195244	1197	37568	37788.2	-1.13611	0.0323657
0.197813	1238	37169	37474.2	-1.58286	0.0263821
0.200382	1251	37025	37164.9	-0.727295	-0.00719468
0.202951	1245	36507	36862	-1.85789	-0.0385181
0.20552	1280	36602	36565.4	0.191375	-0.0571388
0.208089	1274	36085	36274.4	-0.997226	-0.0307683
0.210658	1348	35920	35988.8	-0.362789	0.0224137
0.213227	1348	35259	35707.4	-2.38797	-0.0428878
0.215796	1443	35016	35430.6	-2.21547	-0.00882705
0.218365	1322	34972	35158.2	-0.9958	-0.065872
0.220934	1407	34905	34891	0.0750185	-0.00699439
0.223503	1394	34478	34629	-0.81309	-0.0631715
0.226072	1393	33940	34372.5	-2.34761	-0.065747
0.228641	1477	33581	34119.3	-2.93772	-0.0226103
0.23121	1393	33672	33869	-1.07368	0.00963177
0.233779	1393	33485	33623.4	-0.756235	-0.0708361
0.236348	1413	33445	33381	0.349999	-0.0712158
0.238917	1442	32823	33143.4	-1.76844	-0.0829601
0.241486	1434	32475	32909.2	-2.40921	-0.0407544
0.244055	1412	32264	32676.6	-2.29695	-0.0468769
0.246624	1324	32716	32447.3	1.48542	-0.0807167
0.249193	1319	32095	32222	-0.708966	-0.0370238
0.251762	1359	32092	32000.1	0.51274	-0.0257579
0.254331	1339	31815	31780.7	0.192381	-0.0879508
0.2569	1234	31432	31562	-0.73338	-0.0636221
0.259469	1201	31217	31344.3	-0.720248	-0.107599
0.262038	1212	31109	31129.7	-0.11718	-0.0646913
0.264607	1153	30786	30918.1	-0.753112	-0.0733297
0.267176	1164	30832	30707	0.711973	-0.00809161
0.269745	1088	30136	30495.7	-2.07189	-0.0335594
0.272314	1106	30314	30286.2	0.159641	-0.0112519
0.274883	1066	30007	30078.3	-0.411427	-0.0847089
0.277452	1066	30078	29871.8	1.189	-0.00756202
0.280021	1102	29445	29666.4	-1.29053	-0.0124739
0.28259	952	29203	29462.3	-1.51739	-0.0160094
0.285159	1059	29126	29260	-0.785217	-0.039438
0.287728	1030	29213	29059.3	0.899314	0.0385926
0.290297	918	28778	28861.5	-0.491963	-0.0311044
0.292866	970	28220	28663.9	-2.64264	0.0197081
0.295435	972	28708	28467.7	1.41808	-0.0118984
0.298004	935	28018	28275.1	-1.53601	-0.0136441
0.300573	927	28116	28082.3	0.200987	-0.0861311
0.303142	908	27678	27890.4	-1.27666	0.0592003
0.305711	883	27406	27701.6	-1.78529	-0.0460351
0.30828	907	27853	27514.3	2.02923	0.0288575
0.310849	887	27380	27328.4	0.311709	-0.0252055
0.313418	916	26937	27144.1	-1.26171	-0.0133796
0.315987	940	26876	26961	-0.518557	0.029371
0.318556	884	27073	26780	1.78103	-0.0366545
0.321125	987	26362	26601.1	-1.47233	-0.0600419
0.323694	968	25963	26424.4	-2.86362	-0.0410245
0.326263	907	25992	26250.8	-1.60543	-0.110003
0.328832	922	26106	26078.8	0.16811	0.030263
0.331401	965	25647	25909.7	-1.64049	-0.0674127
0.33397	985	25623	25744.2	-0.757387	-0.0198426
0.336539	973	25769	25579.5	1.18068	-0.0464068
0.339108	985	25380	25415.7	-0.224293	-0.0168382
0.341677	979	25186	25254.9	-0.434275	-0.12108
0.344246	998	25145	25097.3	0.300965	-0.0496273
0.346815	1002	25110	24941.8	1.0614	-0.108968
0.349384	1064	24591	24788.3	-1.2579	-0.0400347
0.351953	1015	24516	24636.7	-0.77078	-0.0197625
0.354522	1055	24405	24487.2	-0.526135	-0.079268
0.357091	1070	24173	24340	-1.07386	-0.148044
0.35966	1073	24369	24195.7	1.10984	-0.00165986
0.362229	1000	24068	24053.7	0.092445	-0.108995
0.364798	1110	23953	23913.2	0.257304	0.00196396
0.367367	1107	23678	23775.4	-0.632977	-0.104306
0.369936	1154	23599	23639.7	-0.26496	0.0116978
0.372505	1174	23911	23504.4	2.62929	-0.0400525
0.375074	1124	23428	23371.3	0.370292	-0.0520764
0.377643	1177	23382	23241.8	0.916787	-0.0387273
0.380212	1206	23287	23114.9	1.12792	0.0152535
0.382781	1154	23293	22990.8	1.97998	-0.0703849
0.38535	1194	23084	22867.9	1.42247	-0.0455142
0.387919	1208	22650	22746.5	-0.641031	-0.0086322
0.390488	1247	22696	22628	0.451177	0.0133527
0.393057	1304	22591	22510.8	0.533895	-0.0111182
0.395626	1291	22405	22394.6	0.0691827	-0.00912935
0.398195	1284	22399	22280.9	0.789221	-0.0205146
0.400764	1273	22375	22169.6	1.37347	-0.0260957
0.403333	1334	22375	22061.4	2.09635	-0.0234482
0.405902	1339	22125	21955.6	1.13883	0.0417024
0.408471	1359	21800	21850.8	-0.344238	0.00450646
0.41104	1372	21676	21747	-0.482127	-0.0213033
0.413609	1328	21740	21645.3	0.642533	-0.0544225
0.416178	1292	21744	21546	1.34242	-0.0192304
0.418747	1303	21720	21448.6	1.84143	-0.0303655
0.421316	1334	21547	21353	1.32159	-0.0683202
0.423885	1300	20916	21258	-2.36496	-0.0086996
0.426454	1319	21369	21162.6	1.41165	-0.0299952
0.429023	1236	21180	21067.7	0.771542	0.0097884
0.431592	1264	21276	20974.5	2.06696	-0.00639271
0.434161	1219	20869	20882.3	-0.0921799	-0.050271
0.43673	1180	20795	20790.8	0.029025	-0.0635828
0.439299	1132	20761	20699.1	0.429754	-0.0913297
0.441868	1050	20584	20607.1	-0.161332	-0.0967802
0.444437	1074	20389	20515.7	-0.887202	0.00792587
0.447006	964	20583	20423.5	1.11167	-0.018271
0.449575	1005	20335	20330.4	0.0320908	-0.0870362
0.452144	876	20390	20235.6	1.0812	-0.0576998
0.454713	844	20226	20140.3	0.602892	-0.142344
0.457282	801	20042	20044	-0.0140031	-0.137456
0.459851	766	19999	19947	0.367567	-0.0354956
0.46242	700	19872	19849.1	0.162783	-0.122356
0.464989	738	19599	19748.7	-1.06941	-0.00174429
0.467558	627	19628	19647.4	-0.138698	-0.0596969
0.470127	578	19581	19545.3	0.255258	-0.00707418
0.472696	501	19566	19441.9	0.887349	0.0600262
0.475265	489	19327	19338.5	-0.0827772	-0.125361
0.477834	427	19467	19234.5	1.66646	0.0535009
0.480403	413	19335	19128.2	1.48742	-0.024472
0.482972	338	19256	19020	1.70047	0.032064
0.485541	306	19141	18910.8	1.66408	-0.060811
0.48811	319	18794	18800.8	-0.04928	0.0203713
0.490679	288	18802	18690	0.816957	0.0301099
0.493248	273	18735	18578.2	1.14538	-0.00815276
0.495817	260	18477	18465.2	0.0870018	0.0257694
0.498386	228	18476	18352.4	0.909241	-0.0285521
0.500955	209	18361	18240.1	0.892019	0.0212555
0.503524	195	18375	18127.9	1.82311	-0.0134238
0.506093	208	17923	18015.9	-0.694172	-0.131634
0.508662	188	17921	17904.1	0.126552	-0.0180152
0.511231	163	17625	17792.1	-1.25881	-0.0375264
0.5138	171	17530	17680.4	-1.13632	0.0210435
0.516369	166	17616	17569.7	0.349097	-0.0440023
0.518938	173	17439	17459.7	-0.156981	-0.0304993
0.521507	159	17334	17350	-0.121215	0.00252441
0.524076	175	17153	17240.8	-0.670391	-0.116883
0.526645	178	17305	17132.7	1.31003	0.0125062
0.529214	180	16967	17025.6	-0.44977	-0.00988108
0.531783	162	16742	16919.4	-1.37103	-0.0114344
0.534352	159	16998	16814.3	1.40932	-0.0711745
0.536921	172	16836	16710.5	0.967278	-0.0787605
0.53949	173	16897	16607.9	2.22428	-0.0243283
0.542059	169	16560	16506	0.419764	-0.0591095
0.544628	161	16305	16404.7	-0.780739	-0.0342505
0.547197	163	16212	16304.5	-0.72684	-0.0278188
0.549766	207	16349	16205.7	1.1211	-0.0345737
0.552335	163	16036	16107.7	-0.566249	-0.0723384
0.554904	169	15846	16010.5	-1.30683	-0.111342
0.557473	183	16219	15914.1	2.3938	-0.0567445
0.560042	169	15886	15819.5	0.527255	0.0287837
0.562611	170	15573	15726	-1.22579	-0.0496908
0.56518	161	15769	15632.6	1.08589	-0.106826
0.567749	179	15552	15540.5	0.0920277	-0.115074
0.570318	153	15489	15449.3	0.318687	-0.0150987
0.572887	159	15131	15358.8	-1.85192	-0.0974102
0.575456	169	15679	15269	3.27455	0.0400747
0.578025	155	15261	15180.2	0.654449	-0.0988243
0.580594	154	15292	15092	1.61696	0.00778967
0.583163	163	15173	15004.4	1.36872	-0.00931398
0.585732	155	15030	14917.8	0.914901	0.0118057
0.588301	154	14867	14832	0.286761	0.0568797
0.59087	143	14892	14746.8	1.19014	0.032817
0.593439	129	14599	14662.4	-0.524756	-0.0302572
0.596008	150	14762	14578.9	1.50733	0.00722902
0.598577	137	14593	14495.9	0.803536	-0.102859
0.601146	152	14417	14413.5	0.0289136	0.0681279
0.603715	143	14473	14331.4	1.17699	-0.0134015
0.606284	133	14323	14250.1	0.609134	0.00425382
0.608853	117	14122	14169.7	-0.401272	-0.101342
0.611422	113	14156	14090.1	0.554285	-0.0646402
0.613991	125	14165	14011.3	1.2918	-0.0323215
0.61656	116	14054	13932.8	1.02208	-0.0390175
0.619129	144	13708	13854.6	-1.25219	-0.0376205
0.621698	107	13867	13776.7	0.767155	-0.0183758
0.624267	118	13726	13699.5	0.226199	-0.0435121
0.626836	104	13582	13623.1	-0.3525	-0.048584
0.629405	113	13663	13547.7	0.986556	-0.0515289
0.631974	118	13377	13472.8	-0.828507	0.0276491
0.634543	104	13458	13398.1	0.515999	-0.0975823
0.637112	108	13165	13324	-1.38582	-0.0425822
0.639681	105	13251	13250.4	0.00503921	-0.0436042
0.64225	119	13088	13177.7	-0.784193	-6.99297e-05
0.644819	93	13071	13105.5	-0.301762	-0.00162092
0.647388	113	13003	13033.7	-0.269382	0.00461853
0.649957	127	13001	12962.6	0.337123	-0.0504093
0.652526	99	13066	12892.2	1.52035	0.000211877
0.655095	104	12965	12822.3	1.25342	-0.037766
0.657664	95	12958	12752.8	1.80239	0.0440308
0.660233	97	12695	12684.6	0.0924887	0.0722848
0.662802	93	12650	12616.7	0.295811	-0.0110809
0.665371	123	12550	12549	0.00868235	-0.0632978
0.66794	96	12468	12481.8	-0.123474	0.00736188
0.670509	92	12529	12415	1.01868	-0.0197725
0.673078	88	12185	12348.7	-1.4828	-0.104881
0.675647	84	12302	12283.4	0.167623	0.0211343
0.678216	82	12223	12218.8	0.038097	0.0424167
0.680785	96	12126	12154.2	-0.255745	-0.000310867
0.683354	87	12162	12089.9	0.654008	-0.036329
0.685923	87	12025	12026	-0.00868285	-0.0109442
0.688492	70	11998	11962.4	0.324756	0.0823513
0.691061	67	11858	11899.6	-0.382269	0.0189621
0.69363	66	11806	11837.5	-0.289467	0.056393
0.696199	83	11809	11775.6	0.307044	0.0291507
0.698768	72	11781	11714	0.617345	0.0619386
0.701337	79	11590	11652.5	-0.580122	0.10886
0.703906	67	11631	11591.3	0.368161	0.0206413
0.706475	66	11545	11530.9	0.131214	0.0134927
0.709044	69	11671	11471.1	1.85011	0.063275
0.711613	45	11269	11411.8	-1.34498	0.0435706
0.714182	77	11493	11352.8	1.30768	0.0606227
0.716751	54	11470	11294.1	1.6427	0.0611155
0.71932	68	11279	11235.8	0.406698	-0.0181849
0.721889	58	11027	11177.6	-1.43443	-0.0137546
0.724458	59	10999	11120	-1.15386	0.0512039
0.727027	65	10972	11063	-0.869	0.00816979
0.729596	62	10694	11006.3	-3.02037	-0.0458048
0.732165	59	11116	10950.2	1.57291	0.0254349
0.734734	57	10868	10894.3	-0.252033	0.00649858
0.737303	57	10844	10838.9	0.048615	0.0197808
0.739872	70	10665	10784.1	-1.1533	0.0173189
0.742441	59	10604	10729.6	-1.21969	0.042431
0.74501	56	10709	10675.4	0.324476	0.0215807
0.747579	46	10525	10621.6	-0.941843	-0.00817409
0.750148	42	10574	10568.5	0.0536763	0.0566513
0.752717	53	10528	10515.8	0.118789	0.00194786
0.755286	55	10610	10463.3	1.42417	0.0730732
0.757855	52	10363	10410.9	-0.470914	0.035395
0.760424	53	10350	10358.7	-0.0854511	0.0592069
0.762993	42	10387	10306.9	0.78553	0.0160156
0.765562	50	10409	10255.8	1.50135	-0.0156883
0.768131	54	10276	10205.1	0.699369	0.0476563
0.7707	56	10028	10154.7	-1.26555	0.00309464
0.773269	44	10047	10104.6	-0.574258	0.025489
0.775838	49	9978	10054.7	-0.767808	0.0581347
0.778407	57	10154	10005.4	1.47448	0.0610841
0.780976	51	10075	9956.65	1.17912	0.0958188
0.783545	61	9685	9908.07	-2.26671	-0.00168146
0.786114	52	10008	9859.72	1.48216	0.0497444
0.788683	40	9833	9811.96	0.21216	0.0277273
0.791252	56	9872	9764.62	1.08075	-0.00430694
0.793821	39	9604	9717.71	-1.16033	-0.00527834
0.79639	41	9724	9671.18	0.535627	0.0874041
0.798959	39	9662	9624.62	0.380241	0.0877273
0.801528	43	9606	9578.44	0.281171	0.0630579
0.804097	53	9422	9532.58	-1.13923	0.0265948
0.806666	50	9778	9486.78	2.94509	0.0693163
0.809235	47	9692	9441.28	2.54676	0.0996315
0.811804	40	9573	9396.13	1.80767	0.0312078
0.814373	44	9286	9351.58	-0.680506	0.0303784
0.816942	34	9310	9307.49	0.0259706	0.0799612
0.819511	37	9172	9263.64	-0.956867	0.0744458
0.82208	29	9241	9219.92	0.219338	-0.00267485
0.824649	35	9150	9176.43	-0.2763	0.0208431
0.827218	25	9156	9133.14	0.238938	0.00893846
0.829787	30	9052	9090.01	-0.399475	0.102717
0.832356	36	9187	9047.07	1.45988	0.093153
0.834925	41	8864	9004.39	-1.4911	-0.0445081
0.837494	37	9052	8961.92	0.946847	0.0601076
0.840063	34	8714	8919.64	-2.20291	-0.00454126
0.842632	36	8870	8877.85	-0.0833048	0.116613
0.845201	39	8730	8836.56	-1.14052	-0.0617742
0.84777	27	8931	8795.61	1.4326	0.0725772
0.850339	32	8949	8754.83	2.05254	0.054135
0.852908	29	8762	8714.31	0.509493	0.0232885
0.855477	30	8528	8674.16	-1.58268	0.0244515
0.858046	29	8630	8634.13	-0.0444667	0.0245196
0.860615	22	8541	8594.24	-0.576073	0.0478245
0.863184	27	8632	8554.64	0.832619	0.0414741
0.865753	27	8541	8515.28	0.278278	0.0050719
0.868322	25	8436	8476.18	-0.437502	-0.0312517
0.870891	35	8479	8437.2	0.453901	0.107801
0.87346	27	8381	8398.44	-0.190474	0.00809761
0.876029	11	8227	8360.02	-1.4665	0.0585113
0.878598	26	8365	8321.83	0.472039	0.194396
0.881167	25	8308	8284.04	0.262868	0.0826547
0.883736	21	8217	8246.56	-0.326061	0.0936985
0.886305	30	8093	8208.9	-1.2883	0.00250927
0.888874	24	8078	8171.43	-1.03949	0.0800315
0.891443	23	8186	8134.45	0.569737	0.124139
0.894012	28	8215	8097.66	1.29464	0.0489141
0.896581	24	8168	8061.19	1.18178	0.075462
0.89915	16	8230	8025.04	2.2593	0.161768
0.901719	31	7799	7989	-2.15151	0.0690414
0.904288	25	8039	7953.27	0.956135	0.0675415
0.906857	21	7858	7917.8	-0.674618	0.034155
0.909426	22	7900	7882.35	0.198544	0.0694721
0.911995	19	7754	7847.24	-1.0589	0.0970901
0.914564	18	7695	7812.54	-1.33992	-0.0436179
0.917133	13	7590	7777.9	-2.15677	0.0366827
0.919702	19	7711	7743.42	-0.369151	0
0.922271	20	7677	7709.11	-0.366507	0
0.92484	10	7603	7674.95	-0.825179	0
0.927409	13	7661	7640.89	0.229728	0
0.929978	15	7552	7607.06	-0.633541	0
0.932547	22	7560	7573.56	-0.155967	0
0.935116	16	7477	7540.13	-0.730048	0
0.937685	20	7371	7506.76	-1.58131	0
0.940254	13	7389	7473.69	-0.98521	0
0.942823	17	7564	7440.99	1.41434	0
0.945392	14	7230	7408.54	-2.09978	0
0.947961	14	7445	7376.27	0.796563	0
0.95053	19	7361	7344.15	0.196448	0
0.953099	9	7333	7312.17	0.243294	0
0.955668	15	7087	7280.4	-2.29736	0
0.958237	16	7162	7248.78	-1.02548	0
0.960806	10	7279	7217.45	0.721419	0
0.963375	17	7225	7186.23	0.456101	0
0.965944	21	7260	7155.13	1.23082	0
0.968513	16	7222	7124.34	1.14923	0
0.971082	15	6852	7093.66	-2.91938	0
0.973651	18	7156	7063.18	1.09723	0
0.97622	16	7058	7033.1	0.296409	0
0.978789	14	7003	7003.21	-0.00245646	0
0.981358	12	6974	6973.39	0.00726191	0
0.983927	14	6747	6943.79	-2.39583	0
0.986496	14	6896	6914.4	-0.221561	0
0.989065	12	6917	6885.11	0.383393	0
0.991634	10	6767	6855.93	-1.08105	0
0.994203	13	6784	6826.91	-0.521017	0
0.996772	11	6826	6798.11	0.337591	0
0.999341	9	6782	6769.44	0.152468	0
1.00191	11	6714	6740.88	-0.327994	0
1.00448	11	6769	6712.49	0.686861	0
1.00705	9	6622	6684.29	-0.765475	0
1.00962	15	6730	6656.19	0.899715	0
1.01219	7	6470	6628.25	-1.9674	0
1.01476	10	6544	6600.51	-0.698569	0
1.01732	8	6432	6572.91	-1.75693	0
1.01989	12	6539	6545.53	-0.0807864	0
1.02246	8	6523	6518.29	0.0582684	0
1.02503	15	6319	6491.12	-2.16528	0
1.0276	12	6382	6464.12	-1.02798	0
1.03017	16	6489	6437.32	0.641581	0
1.03274	14	6307	6410.68	-1.30547	0
1.03531	7	6328	6384.25	-0.707083	0
1.03788	7	6299	6358.06	-0.74409	0
1.04045	10	6349	6332.05	0.212763	0
1.04301	7	6260	6306.23	-0.584332	0
1.04558	7	6190	6280.41	-1.14914	0
1.04815	9	6200	6254.6	-0.693391	0
1.05072	11	6206	6228.97	-0.291606	0
1.05329	11	6204	6203.5	0.00639135	0
1.05586	12	6166	6178.11	-0.154244	0
1.05843	8	6136	6152.9	-0.215795	0
1.061	14	6030	6127.92	-1.26094	0
1.06357	2	6156	6103.12	0.674015	0
1.06614	5	6092	6078.48	0.173176	0
1.0687	6	6162	6053.94	1.37655	0
1.07127	12	6047	6029.57	0.224102	0
1.07384	4	5977	6005.24	-0.365243	0
1.07641	4	5956	5980.86	-0.322173	0
1.07898	11	6048	5956.68	1.17421	0
1.08155	7	5926	5932.77	-0.0879192	0
1.08412	11	5928	5908.96	0.247256	0
1.08669	7	5967	5885.15	1.05965	0
1.08926	5	5829	5861.57	-0.426662	0
1.09183	10	5815	5838.2	-0.304272	0
1.09439	11	5798	5814.97	-0.222855	0
1.09696	8	5759	5791.87	-0.433114	0
1.09953	4	5661	5768.79	-1.43261	0
1.1021	15	5557	5745.88	-2.53382	0
1.10467	8	5667	5723.22	-0.746826	0
1.10724	0	5647	5700.66	-0.714048	0
1.10981	5	5662	5678.09	-0.213894	0
1.11238	8	5530	5655.77	-1.6913	0
1.11495	4	5624	5633.65	-0.128735	0
1.11752	5	5537	5611.4	-0.999785	0
1.12008	5	5492	5589.18	-1.31128	0
1.12265	7	5477	5567.21	-1.219	0
1.12522	6	5506	5545.36	-0.530505	0
1.12779	5	5571	5523.58	0.635342	0
1.13036	4	5477	5501.92	-0.336771	0
1.13293	4	5411	5480.42	-0.943771	0
1.1355	6	5305	5459.06	-2.1152	0
1.13807	7	5487	5437.78	0.664438	0
1.14064	5	5355	5416.58	-0.841486	0
1.14321	5	5385	5395.47	-0.142627	0
1.14577	4	5359	5374.5	-0.211774	0
1.14834	4	5303	5353.71	-0.696358	0
1.15091	4	5440	5333.02	1.45049	0
1.15348	9	5185	5312.4	-1.76926	0
1.15605	12	5299	5291.87	0.0979591	0
1.15862	8	5167	5271.43	-1.45278	0
1.16119	6	5325	5251.1	1.01277	0
1.16376	9	5039	5230.96	-2.70425	0
1.16633	9	5349	5211.1	1.88557	0
1.1689	5	5090	5191.33	-1.42033	0
1.17146	4	5100	5171.57	-1.00216	0
1.17403	4	5122	5151.92	-0.418069	0
1.1766	3	5104	5132.43	-0.397973	0
1.17917	5	5165	5112.98	0.723842	0
1.18174	4	5002	5093.53	-1.29417	0
1.18431	11	4970	5074.15	-1.47739	0
1.18688	5	5207	5054.85	2.10845	0
1.18945	8	5010	5035.67	-0.362665	0
1.19202	4	5085	5016.6	0.95914	0
1.19459	2	4961	4997.75	-0.521735	0
1.19715	6	5012	4979.02	0.465849	0
1.19972	5	4939	4960.34	-0.303635	0
1.20229	2	4974	4941.73	0.457531	0
1.20486	7	4883	4923.11	-0.573995	0
1.20743	6	4902	4904.61	-0.0372483	0
1.21	5	4806	4886.26	-1.15768	0
1.21257	3	4795	4867.93	-1.05322	0
1.21514	5	4888	4849.73	0.547392	0
1.21771	6	4952	4831.7	1.70957	0
1.22028	5	4705	4813.73	-1.5851	0
1.22284	9	4772	4795.79	-0.344421	0
1.22541	5	4755	4777.94	-0.332736	0
1.22798	5	4725	4760.24	-0.51267	0
1.23055	6	4834	4742.63	1.31413	0
1.23312	1	4642	4725.17	-1.22071	0
1.23569	6	4872	4707.8	2.35241	0
1.23826	4	4615	4690.45	-1.11067	0
1.24083	2	4682	4673.2	0.128612	0
1.2434	4	4694	4655.96	0.555183	0
1.24597	0	4678	4638.8	0.573072	0
1.24853	2	4492	4621.78	-1.93642	0
1.2511	8	4659	4604.78	0.794363	0
1.25367	1	4589	4587.85	0.0169459	0
1.25624	4	4651	4570.97	1.17349	0
1.25881	3	4734	4554.13	2.61421	0
1.26138	3	4428	4537.52	-1.6458	0
1.26395	5	4531	4520.98	0.148858	0
1.26652	6	4464	4504.45	-0.605459	0
1.26909	3	4408	4488.04	-1.2055	0
1.27166	4	4390	4471.69	-1.23288	0
1.27422	6	4494	4455.45	0.574992	0
1.27679	9	4388	4439.36	-0.77533	0
1.27936	3	4361	4423.31	-0.943624	0
1.28193	2	4493	4407.31	1.27837	0
1.2845	6	4413	4391.44	0.324573	0
1.28707	6	4261	4375.74	-1.75777	0
1.28964	5	4306	4360.08	-0.824064	0
1.29221	4	4379	4344.36	0.523522	0
1.29478	7	4440	4328.76	1.6695	0
1.29735	6	4355	4313.31	0.631768	0
1.29991	1	4284	4297.92	-0.21274	0
1.30248	2	4362	4282.58	1.20253	0
1.30505	2	4226	4267.34	-0.635937	0
1.30762	5	4349	4252.22	1.46761	0
1.31019	4	4180	4237.06	-0.882522	0
1.31276	1	4183	4221.89	-0.601276	0
1.31533	3	4228	4206.8	0.326034	0
1.3179	4	4204	4191.84	0.187569	0
1.32047	5	4193	4176.99	0.247287	0
1.32304	1	4120	4162.14	-0.656496	0
1.3256	2	4222	4147.34	1.14909	0
1.32817	4	4111	4132.66	-0.337746	0
1.33074	5	4168	4118.08	0.773157	0
1.33331	2	4105	4103.53	0.0228859	0
1.33588	4	4086	4088.99	-0.0468139	0
1.33845	4	4123	4074.57	0.754255	0
1.34102	2	4123	4060.27	0.976907	0
1.34359	2	4007	4046.01	-0.616317	0
1.34616	5	4071	4031.8	0.614354	0
1.34873	3	4017	4017.69	-0.0109051	0
1.35129	6	3994	4003.61	-0.152125	0
1.35386	6	3941	3989.56	-0.77359	0
1.35643	0	4053	3975.63	1.2153	0
1.359	5	4060	3961.79	1.54139	0
1.36157	4	3886	3948.03	-0.995024	0
1.36414	4	3970	3934.39	0.565161	0
1.36671	3	3980	3920.72	0.939729	0
1.36928	2	3950	3907.08	0.682975	0
1.37185	7	3843	3893.57	-0.815741	0
1.37442	4	3851	3880.11	-0.469158	0
1.37698	3	3906	3866.7	0.628794	0
1.37955	4	3947	3853.31	1.49122	0
1.38212	4	3863	3840.06	0.369143	0
1.38469	4	3781	3826.9	-0.746523	0
1.38726	4	3900	3813.74	1.38121	0
1.38983	3	3773	3800.64	-0.44994	0
1.3924	3	3870	3787.61	1.32441	0
1.39497	2	3828	3774.64	0.862404	0
1.39754	2	3686	3761.73	-1.24743	0
1.40011	5	3734	3748.87	-0.243304	0
1.40267	2	3735	3736.04	-0.0169939	0
1.40524	5	3737	3723.25	0.224979	0
1.40781	6	3742	3710.49	0.515062	0
1.41038	0	3700	3697.85	0.0353843	0
1.41295	3	3636	3685.27	-0.817015	0
1.41552	3	3595	3672.74	-1.29659	0
1.41809	6	3657	3660.35	-0.0553335	0
1.42066	1	3750	3647.92	1.66689	0
1.42323	1	3580	3635.5	-0.927511	0
1.4258	4	3697	3623.17	1.21422	0
1.42836	2	3555	3610.96	-0.938575	0
1.43093	4	3595	3598.77	-0.0629588	0
1.4335	4	3677	3586.55	1.49164	0
1.43607	2	3593	3574.42	0.309917	0
1.43864	4	3625	3562.37	1.04017	0
1.44121	3	3680	3550.38	2.13673	0
1.44378	0	3557	3538.48	0.310593	0
1.44635	3	3580	3526.59	0.892591	0
1.44892	5	3466	3514.76	-0.828244	0
1.45149	3	3552	3503	0.822191	0
1.45405	4	3584	3491.22	1.54983	0
1.45662	3	3485	3479.48	0.0934853	0
1.45919	3	3468	3467.89	0.00191947	0
1.46176	1	3399	3456.35	-0.983741	0
1.46433	3	3458	3444.85	0.223562	0
1.4669	2	3510	3433.4	1.29286	0
1.46947	2	3489	3421.99	1.13452	0
1.47204	1	3396	3410.58	-0.250206	0
1.47461	0	3373	3399.22	-0.451482	0
1.47718	3	3429	3387.93	0.701399	0
1.47974	2	3395	3376.67	0.314644	0
1.48231	1	3363	3365.43	-0.041969	0
1.48488	1	3409	3354.21	0.938379	0
1.48745	2	3441	3343.07	1.66946	0
1.49002	3	3359	3332.01	0.465611	0
1.49259	3	3354	3320.98	0.570239	0
1.49516	6	3431	3309.96	2.06637	0
1.49773	4	3246	3299.01	-0.930503	0
1.5003	5	3315	3288.15	0.466316	0
1.50287	1	3345	3277.36	1.16953	0
1.50543	6	3303	3266.67	0.632108	0
1.508	3	3224	3256.06	-0.564578	0
1.51057	5	3298	3245.47	0.914644	0
1.51314	3	3224	3234.88	-0.191657	0
1.51571	2	3280	3224.35	0.971689	0
1.51828	6	3294	3213.9	1.39561	0
1.52085	6	3102	3203.48	-1.8221	0
1.52342	5	3180	3193.11	-0.232449	0
1.52599	0	3272	3182.72	1.56074	0
1.52856	3	3224	3172.43	0.908192	0
1.53112	5	3172	3162.26	0.172878	0
1.53369	5	3208	3152.13	0.986477	0
1.53626	2	3183	3141.92	0.728076	0
1.53883	1	3143	3131.72	0.201274	0
1.5414	2	3140	3121.64	0.327698	0
1.54397	0	3012	3111.64	-1.81563	0
1.54654	3	3088	3101.64	-0.245517	0
1.54911	5	3135	3091.61	0.775017	0
1.55168	2	3186	3081.6	1.84958	0
1.55425	4	3079	3071.62	0.133037	0
1.55681	4	3034	3061.69	-0.502742	0
1.55938	3	3129	3051.9	1.37835	0
1.56195	3	3039	3042.14	-0.056913	0
1.56452	5	3020	3032.4	-0.225626	0
1.56709	3	3071	3022.74	0.870911	0
1.56966	2	2983	3013.1	-0.551132	0
1.57223	4	2937	3003.49	-1.22683	0
1.5748	4	3013	2993.95	0.347103	0
1.57737	3	2876	2984.45	-2.02227	0
1.57994	2	3013	2974.94	0.693373	0
1.5825	0	2946	2965.48	-0.358935	0
1.58507	2	2998	2956.1	0.765235	0
1.58764	3	3015	2946.74	1.2431	0
1.59021	4	2911	2937.39	-0.489031	0
1.59278	2	2911	2928.01	-0.315216	0
1.59535	2	3004	2918.66	1.55703	0
1.59792	4	2983	2909.41	1.34746	0
1.60049	4	2834	2900.23	-1.24411	0
1.60306	3	2786	2891.08	-1.99077	0
1.60563	3	2927	2881.93	0.83312	0
1.60819	1	2817	2872.85	-1.0522	0
1.61076	0	2941	2863.84	1.42277	0
1.61333	3	2757	2854.86	-1.86378	0
1.6159	4	2849	2845.9	0.0581078	0
1.61847	2	2803	2836.93	-0.640937	0
1.62104	2	2798	2827.95	-0.566125	0
1.62361	3	2880	2819.02	1.13621	0
1.62618	8	2844	2810.21	0.633521	0
1.62875	5	2789	2801.43	-0.235362	0
1.63132	1	2823	2792.64	0.571346	0
1.63388	4	2765	2783.91	-0.359595	0
1.63645	2	2825	2775.32	0.934681	0
1.63902	3	2767	2766.82	0.00349487	0
1.64159	1	2703	2758.23	-1.06222	0
1.64416	3	2795	2749.64	0.858001	0
1.64673	8	2754	2741.1	0.245752	0
1.6493	5	2747	2732.58	0.275067	0
1.65187	1	2731	2724.08	0.132481	0
1.65444	0	2653	2715.6	-1.21542	0
1.65701	5	2725	2707.29	0.339271	0
1.65957	6	2740	2699.06	0.782136	0
1.66214	1	2704	2690.74	0.255014	0
1.66471	1	2639	2682.35	-0.843869	0
1.66728	3	2662	2674.06	-0.233704	0
1.66985	0	2712	2665.91	0.885007	0
1.67242	5	2612	2657.74	-0.894886	0
1.67499	3	2662	2649.5	0.242363	0
1.67756	2	2623	2641.31	-0.357574	0
1.68013	4	2603	2633.15	-0.590895	0
1.6827	5	2578	2625.05	-0.926603	0
1.68526	1	2535	2617.04	-1.62937	0
1.68783	1	2646	2609.01	0.71911	0
1.6904	4	2687	2601.03	1.65852	0
1.69297	4	2505	2593.13	-1.76093	0
1.69554	2	2543	2585.22	-0.837288	0
1.69811	3	2608	2577.27	0.601835	0
1.70068	2	2587	2569.39	0.346316	0
1.70325	1	2525	2561.6	-0.728272	0
1.70582	1	2510	2553.8	-0.874352	0
1.70839	2	2573	2546.02	0.531813	0
1.71095	3	2575	2538.27	0.723803	0
1.71352	3	2518	2530.51	-0.249329	0
1.71609	4	2481	2522.76	-0.838368	0
1.71866	3	2559	2515.05	0.868773	0
1.72123	1	2488	2507.41	-0.389177	0
1.7238	2	2530	2499.82	0.599917	0
1.72637	6	2529	2492.29	0.730026	0
1.72894	1	2553	2484.78	1.35011	0
1.73151	4	2518	2477.25	0.812033	0
1.73408	1	2447	2469.73	-0.459486	0
1.73664	1	2471	2462.32	0.174546	0
1.73921	1	2433	2454.94	-0.444745	0
1.74178	4	2409	2447.54	-0.785274	0
1.74435	2	2446	2440.17	0.117832	0
1.74692	3	2478	2432.77	0.908508	0
1.74949	2	2406	2425.4	-0.395515	0
1.75206	6	2374	2418.11	-0.905246	0
1.75463	2	2434	2410.86	0.468936	0
1.7572	1	2383	2403.63	-0.422705	0
1.75977	2	2359	2396.43	-0.770691	0
1.76233	5	2399	2389.31	0.197796	0
1.7649	4	2278	2382.22	-2.1837	0
1.76747	1	2388	2375.07	0.264499	0
1.77004	2	2370	2367.94	0.0422409	0
1.77261	3	2406	2360.91	0.919219	0
1.77518	3	2404	2353.95	1.02081	0
1.77775	2	2345	2346.94	-0.0401614	0
1.78032	3	2421	2339.92	1.64775	0
1.78289	1	2364	2332.96	0.638348	0
1.78546	5	2303	2326.05	-0.480273	0
1.78802	2	2251	2319.14	-1.43626	0
1.79059	1	2328	2312.26	0.326176	0
1.79316	3	2263	2305.39	-0.891082	0
1.79573	5	2256	2298.58	-0.896406	0
1.7983	3	2300	2291.81	0.170747	0
1.80087	2	2183	2285	-2.18311	0
1.80344	3	2289	2278.23	0.225171	0
1.80601	1	2297	2271.55	0.530959	0
1.80858	4	2261	2264.91	-0.082248	0
1.81115	4	2284	2258.24	0.538991	0
1.81371	2	2245	2251.59	-0.139091	0
1.81628	2	2261	2244.95	0.337623	0
1.81885	1	2222	2238.34	-0.3467	0
1.82142	2	2302	2231.82	1.46272	0
1.82399	3	2238	2225.29	0.268662	0
1.82656	3	2205	2218.75	-0.29272	0
1.82913	2	2250	2212.2	0.796849	0
1.8317	3	2252	2205.68	0.976064	0
1.83427	2	2158	2199.22	-0.887292	0
1.83684	6	2236	2192.8	0.913545	0
