# Supplementary material for: Direct energy transfer from photosystem II to photosystem I confers winter sustainability in Scots Pine
Source: Nat Commun. 2020 Dec 15;11:6388. doi: 10.1038/s41467-020-20137-9 (PMC7738668; doi:10.1038/s41467-020-20137-9)
Supplement: Supplementary file 3 — Source Data [file 41467_2020_20137_MOESM3_ESM.zip › Source data file_Bag et al., 2020/Source data file/time resolved fluoresence data/Time resolved decay/Pine_summer_quench/no_spillover/Decays_summer_quench_no_spillover_1.txt]

Time	IRF	Exp. data	Th. data	Residuals	Aurocorr
0	59218	29567	28920.1	3.76191	-0.00763664
0.002569	60101	31753	31507.1	1.37976	-0.00764732
0.005138	59931	34314	34096.4	1.17447	0.15927
0.007707	59038	36844	36667.2	0.920843	0.0769434
0.010276	57442	39150	39211.8	-0.312301	0.116592
0.012845	55659	41613	41698.4	-0.41852	0.0119808
0.015414	54300	43527	44080.5	-2.65306	0.0756568
0.017983	51212	46125	46325.2	-0.932314	0.109401
0.020552	49247	48652	48432.3	0.996096	0.0877248
0.023121	45860	50198	50393.9	-0.874146	0.0504799
0.02569	42832	52346	52186.5	0.697326	0.123099
0.028259	39553	53318	53805	-2.10899	0.056175
0.030828	36051	54923	55234.6	-1.32965	0.0384676
0.033397	32659	56259	56468	-0.881052	0.0203774
0.035966	29365	57334	57507	-0.722357	0.0736793
0.038535	25820	57970	58348.6	-1.57242	-0.0336873
0.041104	22701	58583	59001.4	-1.72869	0.0855165
0.043673	19483	59506	59472.2	0.138531	-0.0231746
0.046242	16839	59817	59765.9	0.2091	0.107154
0.048811	14158	60013	59894.2	0.484902	0.0707767
0.05138	12001	59752	59873.4	-0.496491	0.0356443
0.053949	10077	59801	59722.1	0.322605	0.0293163
0.056518	8332	59533	59457.9	0.307817	0.00373136
0.059087	7023	59062	59101.6	-0.162855	0.0158433
0.061656	5845	58434	58671.5	-0.982674	-0.00681614
0.064225	4676	58227	58183	0.182408	0.0636856
0.066794	3958	58044	57654	1.61868	0.111358
0.069363	3264	57424	57093.7	1.37854	0.0946614
0.071932	2838	56747	56508.4	1.0014	0.0711588
0.074501	2290	56428	55910.9	2.17665	0.0405011
0.07707	1924	55395	55311.2	0.355919	0.080099
0.079639	1735	55088	54713.8	1.5943	0.00578239
0.082208	1480	54640	54118.5	2.23093	0.0707445
0.084777	1263	53411	53529.5	-0.512544	0.0666993
0.087346	1107	53131	52952.2	0.77555	0.0722354
0.089915	966	52869	52385.8	2.10157	0.041018
0.092484	905	52107	51828.9	1.21847	0.102539
0.095053	849	51485	51282.2	0.893553	0.040843
0.097622	803	51232	50746.9	2.14308	0.068532
0.100191	740	49926	50224.3	-1.33513	0.0383023
0.10276	729	49765	49714.7	0.225465	0.00109166
0.105329	714	49320	49216.8	0.46478	0.0461945
0.107898	667	48997	48729.7	1.20758	0.0023213
0.110467	679	48180	48253.9	-0.336597	-0.0483906
0.113036	613	48331	47788.6	2.46728	0.127516
0.115605	628	46904	47332.9	-1.98019	0.010541
0.118174	626	47498	46886.1	2.80773	0.102722
0.120743	641	46292	46447.2	-0.72148	0.00746716
0.123312	554	46079	46016.9	0.289465	0.0467478
0.125881	628	45303	45595.8	-1.37556	-0.0383941
0.12845	545	45285	45182	0.484108	0.038838
0.131019	591	44809	44774.5	0.162759	-0.0382488
0.133588	616	44017	44374.3	-1.70283	0.0257517
0.136157	608	44076	43980.2	0.456411	0.0223796
0.138726	598	43809	43593.5	1.0298	0.0803832
0.141295	590	43351	43214.8	0.653996	-0.00207937
0.143864	622	42717	42842.5	-0.60733	-0.000228626
0.146433	622	42571	42475.5	0.462629	0.01982
0.149002	662	41957	42114.4	-0.768248	0.00737556
0.151571	670	41899	41759.6	0.680861	0.0402732
0.15414	665	41151	41411.4	-1.28371	0.0393433
0.156709	703	40741	41069.9	-1.62926	0.00690668
0.159278	707	41110	40734.1	1.85402	0.025958
0.161847	763	40339	40403.6	-0.321745	0.0732956
0.164416	811	40039	40078.9	-0.199395	0.0470864
0.166985	814	39698	39760.1	-0.311883	0.0773977
0.169554	853	39698	39448.3	1.25308	-0.0402664
0.172123	924	39302	39143.2	0.801102	0.0388754
0.174692	946	38580	38843.3	-1.34047	-0.0104198
0.177261	908	38402	38549.5	-0.752728	-0.00668316
0.17983	990	38233	38262.8	-0.152528	0.0459298
0.182399	1010	37875	37980.9	-0.543922	0.0680646
0.184968	1084	37327	37702.4	-1.94328	-0.0249424
0.187537	1072	37722	37429.5	1.50593	0.0306124
0.190106	1095	37084	37162.9	-0.409972	0.0210835
0.192675	1172	36981	36902.1	0.410523	0.0645131
0.195244	1197	36720	36645.1	0.390921	0.00934327
0.197813	1238	36349	36392.6	-0.228449	0.0500686
0.200382	1251	36305	36146	0.834415	-0.0205295
0.202951	1245	35557	35904.9	-1.84477	0.0536833
0.20552	1280	35631	35668.3	-0.197359	-0.0196218
0.208089	1274	35300	35435.1	-0.718928	0.0140148
0.210658	1348	34918	35204.8	-1.53498	-0.0316097
0.213227	1348	34867	34977.8	-0.5933	0.025026
0.215796	1443	34922	34754.6	0.896032	-0.0223184
0.218365	1322	34813	34535.8	1.48552	0.0316327
0.220934	1407	33898	34322.3	-2.30438	-0.0296632
0.223503	1394	33729	34112.2	-2.08631	-0.039548
0.226072	1393	33828	33903	-0.407544	0.0231487
0.228641	1477	33420	33696.5	-1.51223	0.0817422
0.23121	1393	33228	33492.9	-1.45316	-0.0687861
0.233779	1393	33135	33292.6	-0.865842	0.0455261
0.236348	1413	33233	33096	0.751383	0.0585843
0.238917	1442	32687	32900.1	-1.17845	-0.00414436
0.241486	1434	32413	32704.9	-1.62133	0.00368493
0.244055	1412	32464	32512.9	-0.271531	0.0607788
0.246624	1324	32671	32324.3	1.91799	0.0839292
0.249193	1319	32225	32137.9	0.48521	0.0196708
0.251762	1359	32026	31951.4	0.416986	0.0910429
0.254331	1339	31702	31763.4	-0.344826	-0.0030357
0.2569	1234	31342	31576.5	-1.32465	-0.0182582
0.259469	1201	31326	31393.1	-0.379057	-0.00253436
0.262038	1212	30990	31210.5	-1.25254	-0.0182595
0.264607	1153	30827	31025.7	-1.13183	0.0153214
0.267176	1164	30481	30840.6	-2.05959	0.0800365
0.269745	1088	30580	30656.7	-0.438805	-0.0112492
0.272314	1106	30669	30473.8	1.11448	-0.0153439
0.274883	1066	30095	30291.5	-1.13284	0.0479133
0.277452	1066	29884	30109.6	-1.30482	-0.0156459
0.280021	1102	29685	29928.7	-1.41441	0.0456478
0.28259	952	29511	29749.1	-1.38578	-0.0637093
0.285159	1059	29209	29571.9	-2.12356	0.00310415
0.287728	1030	29493	29395.9	0.565517	0.0248309
0.290297	918	29009	29219.2	-1.23428	-0.0418532
0.292866	970	29007	29045.7	-0.226936	0.0679774
0.295435	972	28779	28873.4	-0.556532	0.0257523
0.298004	935	28701	28699.8	0.0071017	0.0177893
0.300573	927	28441	28528.2	-0.517349	0.0579408
0.303142	908	28398	28359.3	0.229599	0.0239844
0.305711	883	28109	28191.2	-0.490234	0.0154272
0.30828	907	27856	28024	-1.00649	-0.0300043
0.310849	887	27831	27857.6	-0.159457	-0.034228
0.313418	916	27679	27692.4	-0.0808157	-0.0338043
0.315987	940	27334	27529.3	-1.18117	0.0144215
0.318556	884	27291	27368.1	-0.467001	0.0923899
0.321125	987	27069	27210	-0.85685	0.112363
0.323694	968	27133	27053.8	0.480619	-0.0179536
0.326263	907	26876	26899.4	-0.142917	0.0247282
0.328832	922	26725	26749	-0.14706	0.0340083
0.331401	965	26620	26600.4	0.119888	-0.0453719
0.33397	985	26211	26451.1	-1.48279	0.0360155
0.336539	973	26297	26303.2	-0.0381078	-0.0152671
0.339108	985	26049	26158.8	-0.680496	0.0286912
0.341677	979	26120	26017.2	0.636331	0.000683958
0.344246	998	25742	25877	-0.841298	0.0289868
0.346815	1002	25817	25738.2	0.490552	-0.0566811
0.349384	1064	25699	25600.9	0.611709	-0.0216179
0.351953	1015	25371	25465.4	-0.592794	-0.0499017
0.354522	1055	25678	25332.6	2.15535	0.0249261
0.357091	1070	25127	25202.4	-0.475544	-0.00185901
0.35966	1073	24874	25073.2	-1.26326	-0.0198297
0.362229	1000	25044	24945.9	0.619805	0.0104099
0.364798	1110	25254	24821.1	2.72417	0.0585102
0.367367	1107	24646	24696.4	-0.320954	0.0277575
0.369936	1154	24483	24571.9	-0.568123	0.0226205
0.372505	1174	24634	24450.8	1.16752	0.0162245
0.375074	1124	24372	24333.1	0.249315	0.0137338
0.377643	1177	24060	24218.3	-1.02046	-0.0846076
0.380212	1206	24119	24105	0.0902596	0.0456311
0.382781	1154	24107	23991.8	0.741666	-0.0271578
0.38535	1194	23835	23881	-0.297891	0.0821439
0.387919	1208	23969	23772	1.27233	0.072739
0.390488	1247	23967	23663.1	1.96274	0.0724627
0.393057	1304	23654	23555.6	0.639737	0.0353351
0.395626	1291	23397	23450.5	-0.349482	-0.0139517
0.398195	1284	23362	23348.5	0.0884518	-0.0298509
0.400764	1273	23351	23249.6	0.663404	0.00629461
0.403333	1334	22888	23151.9	-1.74408	-0.0666082
0.405902	1339	22876	23053.9	-1.17627	0.0402257
0.408471	1359	23087	22956.9	0.856079	-0.0101243
0.41104	1372	22820	22862.5	-0.281107	0.00442018
0.413609	1328	22746	22770.1	-0.159832	0.00371237
0.416178	1292	22772	22679.4	0.613762	0.0211786
0.418747	1303	22317	22589.5	-1.82379	-0.0192306
0.421316	1334	22355	22498.3	-0.958393	-0.00789043
0.423885	1300	22312	22405.9	-0.628464	-0.0229761
0.426454	1319	22332	22314.4	0.117458	-0.0482378
0.429023	1236	22085	22224.5	-0.93875	-0.0410642
0.431592	1264	22045	22135.2	-0.607489	-0.0177521
0.434161	1219	22198	22045.5	1.02386	0.021161
0.43673	1180	22036	21954.5	0.548708	-0.00538859
0.439299	1132	21911	21863.5	0.321066	0.0285046
0.441868	1050	21824	21771.9	0.352894	0.0613565
0.444437	1074	21668	21678.7	-0.072552	-0.0120997
0.447006	964	21758	21583	1.18609	0.0173327
0.449575	1005	21465	21485.6	-0.140536	-0.0610271
0.452144	876	21431	21387.1	0.299573	0.0864689
0.454713	844	21336	21287.6	0.33102	-0.0293348
0.457282	801	21027	21187.3	-1.10528	0.0413612
0.459851	766	20991	21084.3	-0.64419	-0.0230291
0.46242	700	21099	20979.1	0.82565	0.0376938
0.464989	738	20995	20873	0.841778	-0.128831
0.467558	627	20814	20765.7	0.334955	-0.00764009
0.470127	578	20502	20658	-1.08918	0.00917589
0.472696	501	20584	20550.6	0.232979	-0.0229973
0.475265	489	20152	20441.2	-2.03755	-0.0871247
0.477834	427	20400	20329	0.497441	-0.00134408
0.480403	413	20475	20214.9	1.81757	0.042315
0.482972	338	20148	20100.1	0.337254	0.0402034
0.485541	306	20147	19984.9	1.14236	-0.0259748
0.48811	319	19719	19868.9	-1.06729	0.00566199
0.490679	288	19779	19751.4	0.19594	-0.0667425
0.493248	273	19807	19633.7	1.23128	0.028595
0.495817	260	19274	19517.3	-1.75217	-0.1274
0.498386	228	19349	19401.5	-0.377747	-0.0253796
0.500955	209	19424	19286.4	0.987647	-0.0121928
0.503524	195	19241	19171.7	0.49994	-0.0196252
0.506093	208	19165	19057	0.780332	-0.032361
0.508662	188	18992	18942.4	0.359952	0.0349515
0.511231	163	18718	18828.8	-0.809509	-0.0452089
0.5138	171	18834	18716.5	0.855884	-0.04632
0.516369	166	18711	18604.9	0.775578	-0.0309288
0.518938	173	18616	18493.6	0.897341	-0.00465609
0.521507	159	18239	18383.3	-1.06837	-0.00872498
0.524076	175	18312	18274.4	0.277925	-0.0387212
0.526645	178	18232	18166.6	0.484079	0.011229
0.529214	180	18067	18059.9	0.0526303	-0.0514781
0.531783	162	18013	17954.7	0.434537	-0.0241466
0.534352	159	17959	17851	0.806151	-0.0136115
0.536921	172	17759	17748.2	0.0813565	-0.0435622
0.53949	173	17608	17645.7	-0.284119	-0.0504522
0.542059	169	17427	17544	-0.886273	-0.0519225
0.544628	161	17453	17443.7	0.0705202	-0.0652949
0.547197	163	17301	17344.5	-0.331056	-0.0039764
0.549766	207	17368	17246.1	0.925094	0.00993823
0.552335	163	17269	17148.1	0.919984	-0.0393521
0.554904	169	17002	17051.7	-0.380929	-0.0082866
0.557473	183	17125	16957	1.28397	-0.0425968
0.560042	169	16682	16862.4	-1.39704	-0.109854
0.562611	170	16669	16768.4	-0.769762	-0.0487691
0.56518	161	16790	16675.5	0.883604	0.0170279
0.567749	179	16671	16583.2	0.679666	0.0530255
0.570318	153	16613	16491.4	0.943442	-0.0389939
0.572887	159	16272	16400.4	-1.00636	-0.0233192
0.575456	169	16586	16310.2	2.1415	0.0563092
0.578025	155	16082	16220.3	-1.09063	-0.15242
0.580594	154	16216	16131.1	0.666573	0.0118617
0.583163	163	15931	16042.9	-0.886858	-0.0564386
0.585732	155	16046	15955.2	0.716929	0.0109306
0.588301	154	15817	15868.1	-0.405928	-0.0818383
0.59087	143	16076	15781.8	2.32007	-0.0555409
0.593439	129	15779	15696.3	0.658715	-0.0863074
0.596008	150	15500	15611.1	-0.892397	-0.0214357
0.598577	137	15482	15526	-0.353897	-0.0649075
0.601146	152	15355	15441.4	-0.696938	-0.0397643
0.603715	143	15183	15357.7	-1.41752	-0.0412799
0.606284	133	15376	15274.9	0.815682	-0.0324228
0.608853	117	14999	15192.9	-1.58345	-0.0520399
0.611422	113	15078	15111.5	-0.273064	-0.0794246
0.613991	125	14895	15030.1	-1.10698	-0.106986
0.61656	116	14995	14948.6	0.379264	0.0247608
0.619129	144	14825	14867.5	-0.349013	-0.0683866
0.621698	107	14900	14787.3	0.923412	-0.0132146
0.624267	118	14713	14708.2	0.0399088	-0.0552636
0.626836	104	14532	14629.9	-0.812455	-0.0555011
0.629405	113	14474	14551.8	-0.646607	-0.061897
0.631974	118	14784	14473.8	2.55125	-0.055463
0.634543	104	14265	14396.3	-1.09916	0.00278785
0.637112	108	14316	14319.6	-0.0299704	-0.0650259
0.639681	105	14346	14243.6	0.854558	-0.00117533
0.64225	119	14154	14168	-0.11775	-0.0195778
0.644819	93	13924	14092.8	-1.43054	-0.00323004
0.647388	113	13862	14018.4	-1.32871	-0.115368
0.649957	127	13974	13944.7	0.248065	-0.0295526
0.652526	99	13797	13871.1	-0.631013	-0.0745085
0.655095	104	13784	13798.6	-0.124652	-0.0623356
0.657664	95	13982	13727.1	2.15545	-0.0908268
0.660233	97	13751	13655.6	0.813839	-0.041236
0.662802	93	13683	13584.1	0.845463	-0.042948
0.665371	123	13341	13513	-1.48927	-0.0827825
0.66794	96	13574	13442.3	1.13055	-0.051109
0.670509	92	13364	13372.5	-0.0735868	-0.0816546
0.673078	88	13233	13303.8	-0.615897	-0.112447
0.675647	84	13247	13235.3	0.101809	-0.10248
0.678216	82	13077	13166.6	-0.783404	-0.164435
0.680785	96	13134	13098.2	0.312712	-0.0205186
0.683354	87	12999	13030	-0.272078	-0.145462
0.685923	87	13129	12962.5	1.45302	0.000600857
0.688492	70	13090	12895.9	1.69694	-0.0254842
0.691061	67	12924	12829.7	0.829527	-0.0522785
0.69363	66	12715	12763.7	-0.431569	-0.0982935
0.696199	83	12626	12697.5	-0.63656	-0.0739182
0.698768	72	12746	12631.5	1.01449	-0.0362913
0.701337	79	12452	12566.1	-1.0227	-0.190759
0.703906	67	12680	12501.7	1.58349	0.018263
0.706475	66	12505	12437.8	0.600779	-0.0910302
0.709044	69	12522	12374.3	1.31981	0.000344411
0.711613	45	12178	12311	-1.20504	-0.0966177
0.714182	77	12311	12248	0.56786	-0.0448422
0.716751	54	12322	12185.2	1.23277	-0.0105518
0.71932	68	12054	12122.6	-0.624501	-0.0553418
0.721889	58	12038	12060.8	-0.207466	-0.0908719
0.724458	59	11919	11999.4	-0.736826	-0.121291
0.727027	65	12005	11938.5	0.606763	-0.0257295
0.729596	62	11959	11878	0.741129	-0.0230986
0.732165	59	11758	11817.8	-0.551439	-0.143116
0.734734	57	11760	11758.3	0.0159753	0.0340074
0.737303	57	11636	11699.1	-0.585375	-0.0625305
0.739872	70	11597	11640.3	-0.401799	-0.00888771
0.742441	59	11675	11581.7	0.863742	-0.10168
0.74501	56	11628	11523.7	0.967432	0.119687
0.747579	46	11585	11466.4	1.1019	-0.0989129
0.750148	42	11354	11409.4	-0.519583	-0.0422581
0.752717	53	11516	11352.3	1.52534	-0.0637913
0.755286	55	11354	11295.2	0.551862	-0.01111
0.757855	52	11183	11238.4	-0.523411	-0.0530627
0.760424	53	11080	11182.3	-0.971612	-0.0111627
0.762993	42	10916	11126.8	-2.01789	-0.0126803
0.765562	50	11027	11071.8	-0.426245	-0.0854181
0.768131	54	10924	11016.9	-0.888706	-0.0632015
0.7707	56	11057	10962.2	0.902022	-0.057708
0.773269	44	10928	10907.9	0.191899	-0.0384684
0.775838	49	10802	10854.4	-0.504627	-0.0348434
0.778407	57	10639	10801.3	-1.57335	-0.0415958
0.780976	51	10914	10748.2	1.58736	0.00607678
0.783545	61	10788	10695.5	0.89053	-0.0570144
0.786114	52	10608	10643.5	-0.344221	-0.0307993
0.788683	40	10574	10591.9	-0.173698	-0.0616838
0.791252	56	10155	10540.7	-3.82792	-0.132319
0.793821	39	10628	10489.6	1.34217	-0.0400318
0.79639	41	10374	10438.6	-0.633967	-0.0867348
0.798959	39	10432	10387.9	0.43131	-0.109592
0.801528	43	10319	10337.4	-0.181301	0.00851825
0.804097	53	10381	10287	0.9228	-0.074802
0.806666	50	10085	10236.9	-1.51255	-0.0164828
0.809235	47	10343	10187.4	1.52975	0.0277616
0.811804	40	10251	10138.7	1.10948	0.00415695
0.814373	44	10129	10090.3	0.384666	-0.0380447
0.816942	34	10131	10042	0.884615	-0.0507891
0.819511	37	10036	9993.75	0.421761	-0.0560622
0.82208	29	10158	9945.73	2.10615	0.00969824
0.824649	35	9986	9897.83	0.882268	-0.019936
0.827218	25	9781	9850.08	-0.698511	-0.0249141
0.829787	30	9864	9802.56	0.618616	-0.0705241
0.832356	36	9736	9755.29	-0.195508	0.00352323
0.834925	41	9869	9708.18	1.6188	-0.0442763
0.837494	37	9563	9661.48	-1.00706	-0.0396683
0.840063	34	9557	9615.48	-0.598175	-0.0886521
0.842632	36	9614	9570.01	0.448617	0.0984605
0.845201	39	9439	9524.75	-0.882605	-0.130606
0.84777	27	9597	9479.63	1.19811	0.0193222
0.850339	32	9332	9434.89	-1.06506	-0.0675523
0.852908	29	9426	9390.39	0.366746	-0.041723
0.855477	30	9423	9345.92	0.794049	-0.0928975
0.858046	29	9474	9301.66	1.77062	-0.0133639
0.860615	22	9083	9257.7	-1.83303	-0.0897341
0.863184	27	9295	9214.02	0.839954	0.00688346
0.865753	27	9096	9170.51	-0.781257	-0.116241
0.868322	25	9278	9127.11	1.56647	0.0240486
0.870891	35	9118	9084.06	0.3554	-0.0247056
0.87346	27	9101	9041.34	0.625364	0.0272442
0.876029	11	9060	8999	0.640854	-0.0208915
0.878598	26	9179	8957.17	2.31541	-0.0157743
0.881167	25	8855	8915.25	-0.640218	-0.0756404
0.883736	21	8972	8873.13	1.04377	0.0524947
0.886305	30	8927	8831.53	1.01048	-0.0865112
0.888874	24	8816	8790.35	0.273144	0.007295
0.891443	23	8897	8749.45	1.56434	0.0640182
0.894012	28	8623	8708.95	-0.925588	0.0301291
0.896581	24	8832	8668.64	1.73825	-0.0886511
0.89915	16	8656	8628.53	0.295222	-0.0444055
0.901719	31	8488	8588.79	-1.09398	-0.00105113
0.904288	25	8757	8549.1	2.22166	-0.0647603
0.906857	21	8503	8509.55	-0.0710513	-0.0495889
0.909426	22	8560	8470.55	0.966838	0.0723103
0.911995	19	8426	8431.79	-0.0630876	-0.0977799
0.914564	18	8626	8393.06	2.50806	-0.0701962
0.917133	13	8494	8354.5	1.51366	0.0214716
0.919702	19	8377	8316.1	0.665432	0
0.922271	20	8317	8277.77	0.430127	0
0.92484	10	8239	8239.6	-0.0066274	0
0.927409	13	8162	8201.84	-0.440959	0
0.929978	15	8109	8164.31	-0.614226	0
0.932547	22	8168	8126.75	0.456465	0
0.935116	16	8079	8089.36	-0.115308	0
0.937685	20	8022	8052.46	-0.340096	0
0.940254	13	8065	8015.97	0.545924	0
0.942823	17	8016	7979.71	0.405384	0
0.945392	14	7887	7943.58	-0.6371	0
0.947961	14	7989	7907.57	0.911011	0
0.95053	19	7787	7871.76	-0.960516	0
0.953099	9	7950	7836.13	1.27713	0
0.955668	15	7977	7800.76	1.97324	0
0.958237	16	7680	7765.63	-0.977102	0
0.960806	10	7946	7730.55	2.41701	0
0.963375	17	7817	7695.74	1.3715	0
0.965944	21	7713	7661.19	0.589983	0
0.968513	16	7701	7626.75	0.846097	0
0.971082	15	7563	7592.73	-0.34182	0
0.973651	18	7539	7559.09	-0.231427	0
0.97622	16	7603	7525.54	0.888351	0
0.978789	14	7412	7492.11	-0.93047	0
0.981358	12	7698	7458.93	2.72481	0
0.983927	14	7396	7425.91	-0.347821	0
0.986496	14	7439	7392.96	0.533839	0
0.989065	12	7398	7360.13	0.440342	0
0.991634	10	7475	7327.53	1.70565	0
0.994203	13	7173	7295.15	-1.44229	0
0.996772	11	7401	7262.87	1.60565	0
0.999341	9	7173	7230.72	-0.681564	0
1.00191	11	7206	7198.82	0.0845609	0
1.00448	11	7085	7167.07	-0.974991	0
1.00705	9	7193	7135.43	0.678757	0
1.00962	15	7234	7104.03	1.5281	0
1.01219	7	7148	7072.81	0.889328	0
1.01476	10	7082	7041.82	0.477474	0
1.01732	8	6990	7011.06	-0.251872	0
1.01989	12	6880	6980.36	-1.20998	0
1.02246	8	7005	6949.77	0.659842	0
1.02503	15	6886	6919.42	-0.402731	0
1.0276	12	6938	6889.27	0.584979	0
1.03017	16	6897	6859.35	0.453368	0
1.03274	14	6900	6829.71	0.846181	0
1.03531	7	6990	6800.32	2.26867	0
1.03788	7	6734	6771.18	-0.45302	0
1.04045	10	6790	6742.09	0.581436	0
1.04301	7	6718	6712.89	0.0623671	0
1.04558	7	6734	6683.79	0.611903	0
1.04815	9	6718	6654.92	0.769619	0
1.05072	11	6642	6626.17	0.19419	0
1.05329	11	6547	6597.57	-0.625016	0
1.05586	12	6577	6569.24	0.0957251	0
1.05843	8	6565	6541.17	0.294133	0
1.061	14	6636	6513.32	1.50601	0
1.06357	2	6380	6485.59	-1.3219	0
1.06614	5	6511	6458.01	0.656726	0
1.0687	6	6482	6430.54	0.639162	0
1.07127	12	6445	6402.97	0.523553	0
1.07384	4	6424	6375.45	0.605695	0
1.07641	4	6539	6348.29	2.35835	0
1.07898	11	6240	6321.41	-1.03054	0
1.08155	7	6454	6294.49	1.98552	0
1.08412	11	6246	6267.7	-0.274558	0
1.08669	7	6196	6241.23	-0.574638	0
1.08926	5	6245	6214.97	0.379977	0
1.09183	10	6095	6188.87	-1.20239	0
1.09439	11	6046	6162.81	-1.50222	0
1.09696	8	6082	6136.82	-0.702928	0
1.09953	4	6144	6111.13	0.419293	0
1.1021	15	6042	6085.68	-0.561933	0
1.10467	8	5965	6060.2	-1.23259	0
1.10724	0	6186	6034.84	1.92189	0
1.10981	5	6063	6009.85	0.682619	0
1.11238	8	5981	5984.82	-0.0494109	0
1.11495	4	5899	5959.61	-0.789102	0
1.11752	5	5977	5934.62	0.54818	0
1.12008	5	5890	5909.91	-0.259422	0
1.12265	7	5908	5885.28	0.295642	0
1.12522	6	5917	5860.74	0.731368	0
1.12779	5	5933	5836.4	1.25419	0
1.13036	4	5784	5812.24	-0.371363	0
1.13293	4	5946	5788.21	2.04623	0
1.1355	6	5797	5764.25	0.430082	0
1.13807	7	5749	5740.37	0.113811	0
1.14064	5	5695	5716.63	-0.286627	0
1.14321	5	5791	5693.11	1.28635	0
1.14577	4	5671	5669.76	0.0164498	0
1.14834	4	5653	5646.49	0.0865622	0
1.15091	4	5654	5623.3	0.408285	0
1.15348	9	5667	5600.2	0.887351	0
1.15605	12	5575	5577.2	-0.0294607	0
1.15862	8	5496	5554.39	-0.787612	0
1.16119	6	5493	5531.93	-0.525203	0
1.16376	9	5398	5509.71	-1.52051	0
1.16633	9	5438	5487.49	-0.671166	0
1.1689	5	5414	5465.29	-0.697066	0
1.17146	4	5395	5443.28	-0.657269	0
1.17403	4	5430	5421.38	0.11702	0
1.1766	3	5371	5399.44	-0.388122	0
1.17917	5	5377	5377.53	-0.00721821	0
1.18174	4	5293	5355.7	-0.861823	0
1.18431	11	5167	5333.99	-2.32315	0
1.18688	5	5152	5312.43	-2.23505	0
1.18945	8	5364	5291.1	0.995432	0
1.19202	4	5273	5270.01	0.0412328	0
1.19459	2	5380	5249	1.78603	0
1.19715	6	5375	5228.04	2.00448	0
1.19972	5	5193	5207.07	-0.195313	0
1.20229	2	5239	5186.14	0.73026	0
1.20486	7	5194	5165.42	0.39657	0
1.20743	6	5161	5144.79	0.225619	0
1.21	5	5154	5124.23	0.414667	0
1.21257	3	5141	5103.89	0.517634	0
1.21514	5	5093	5083.69	0.130422	0
1.21771	6	5076	5063.52	0.17516	0
1.22028	5	5010	5043.4	-0.471805	0
1.22284	9	5192	5023.43	2.33951	0
1.22541	5	5088	5003.61	1.18313	0
1.22798	5	5002	4983.94	0.255322	0
1.23055	6	5004	4964.44	0.559254	0
1.23312	1	5021	4944.97	1.07303	0
1.23569	6	4945	4925.55	0.276607	0
1.23826	4	4865	4906.18	-0.590436	0
1.24083	2	5010	4886.84	1.73995	0
1.2434	4	4832	4867.67	-0.513129	0
1.24597	0	4683	4848.58	-2.41966	0
1.24853	2	4835	4829.54	0.0785711	0
1.2511	8	4635	4810.56	-2.57874	0
1.25367	1	4772	4791.61	-0.283824	0
1.25624	4	4869	4772.85	1.37787	0
1.25881	3	4729	4754.33	-0.368414	0
1.26138	3	4780	4735.83	0.638941	0
1.26395	5	4691	4717.38	-0.385095	0
1.26652	6	4675	4699.03	-0.351504	0
1.26909	3	4626	4680.8	-0.805677	0
1.27166	4	4733	4662.74	1.02121	0
1.27422	6	4738	4644.81	1.35392	0
1.27679	9	4632	4626.88	0.0752308	0
1.27936	3	4673	4609.05	0.935536	0
1.28193	2	4579	4591.45	-0.183931	0
1.2845	6	4581	4573.98	0.103647	0
1.28707	6	4534	4556.43	-0.333157	0
1.28964	5	4566	4538.89	0.401249	0
1.29221	4	4590	4521.55	1.01035	0
1.29478	7	4531	4504.36	0.395774	0
1.29735	6	4423	4487.2	-0.965327	0
1.29991	1	4421	4470.12	-0.738731	0
1.30248	2	4489	4453.2	0.53426	0
1.30505	2	4543	4436.32	1.58274	0
1.30762	5	4388	4419.35	-0.473237	0
1.31019	4	4546	4402.4	2.12975	0
1.31276	1	4318	4385.61	-1.02896	0
1.31533	3	4397	4369.01	0.42212	0
1.3179	4	4380	4352.46	0.416099	0
1.32047	5	4408	4335.91	1.08587	0
1.32304	1	4244	4319.46	-1.15836	0
1.3256	2	4424	4303.2	1.81623	0
1.32817	4	4392	4287.01	1.58429	0
1.33074	5	4173	4270.79	-1.51375	0
1.33331	2	4219	4254.64	-0.5487	0
1.33588	4	4345	4238.68	1.61291	0
1.33845	4	4220	4222.83	-0.0435128	0
1.34102	2	4161	4206.99	-0.713016	0
1.34359	2	4167	4191.26	-0.375801	0
1.34616	5	4209	4175.61	0.514707	0
1.34873	3	4153	4159.96	-0.107985	0
1.35129	6	4226	4144.4	1.25521	0
1.35386	6	4047	4128.99	-1.28878	0
1.35643	0	4198	4113.68	1.30144	0
1.359	5	3986	4098.52	-1.78225	0
1.36157	4	4238	4083.39	2.37494	0
1.36414	4	3956	4068.2	-1.78394	0
1.36671	3	3996	4053.14	-0.903925	0
1.36928	2	4111	4038.21	1.1353	0
1.37185	7	4034	4023.32	0.168163	0
1.37442	4	3973	4008.44	-0.562298	0
1.37698	3	4095	3993.67	1.58353	0
1.37955	4	3897	3979.07	-1.31475	0
1.38212	4	3921	3964.52	-0.695021	0
1.38469	4	3928	3949.96	-0.350463	0
1.38726	4	3879	3935.49	-0.907076	0
1.38983	3	3950	3921.11	0.45964	0
1.3924	3	3900	3906.8	-0.108927	0
1.39497	2	3926	3892.55	0.533886	0
1.39754	2	3953	3878.33	1.18761	0
1.40011	5	3840	3864.15	-0.389769	0
1.40267	2	3875	3850	0.401539	0
1.40524	5	3824	3835.96	-0.193402	0
1.40781	6	3849	3822.04	0.434619	0
1.41038	0	3774	3808.17	-0.556251	0
1.41295	3	3744	3794.45	-0.824544	0
1.41552	3	3748	3780.79	-0.535598	0
1.41809	6	3735	3767.05	-0.524405	0
1.42066	1	3721	3753.36	-0.53055	0
1.42323	1	3749	3739.85	0.149385	0
1.4258	4	3772	3726.44	0.74182	0
1.42836	2	3753	3712.97	0.65349	0
1.43093	4	3621	3699.52	-1.30483	0
1.4335	4	3747	3686.2	0.993202	0
1.43607	2	3501	3672.97	-2.90639	0
1.43864	4	3768	3659.84	1.76209	0
1.44121	3	3681	3646.77	0.564264	0
1.44378	0	3730	3633.72	1.57646	0
1.44635	3	3512	3620.76	-1.83526	0
1.44892	5	3604	3607.82	-0.0635511	0
1.45149	3	3594	3594.85	-0.0141883	0
1.45405	4	3582	3582.03	-0.00052214	0
1.45662	3	3500	3569.36	-1.17245	0
1.45919	3	3534	3556.74	-0.382494	0
1.46176	1	3638	3544.16	1.55589	0
1.46433	3	3546	3531.62	0.24152	0
1.4669	2	3548	3519.09	0.485375	0
1.46947	2	3554	3506.58	0.795393	0
1.47204	1	3441	3494.16	-0.906162	0
1.47461	0	3605	3481.79	2.05202	0
1.47718	3	3383	3469.46	-1.48653	0
1.47974	2	3448	3457.14	-0.155582	0
1.48231	1	3358	3444.86	-1.499	0
1.48488	1	3398	3432.73	-0.595727	0
1.48745	2	3372	3420.65	-0.837825	0
1.49002	3	3425	3408.58	0.280561	0
1.49259	3	3384	3396.56	-0.215929	0
1.49516	6	3290	3384.65	-1.65009	0
1.49773	4	3381	3372.83	0.140481	0
1.5003	5	3475	3361.13	1.93159	0
1.50287	1	3263	3349.56	-1.5153	0
1.50543	6	3151	3338.04	-3.332	0
1.508	3	3365	3326.49	0.663783	0
1.51057	5	3278	3314.96	-0.645563	0
1.51314	3	3303	3303.53	-0.00921819	0
1.51571	2	3337	3292.17	0.776078	0
1.51828	6	3263	3280.85	-0.312427	0
1.52085	6	3186	3269.52	-1.47963	0
1.52342	5	3271	3258.23	0.223328	0
1.52599	0	3184	3247.11	-1.11842	0
1.52856	3	3235	3236.11	-0.0194662	0
1.53112	5	3184	3225.04	-0.727304	0
1.53369	5	3154	3213.87	-1.06607	0
1.53626	2	3091	3202.8	-2.01087	0
1.53883	1	3106	3191.9	-1.5414	0
1.5414	2	3186	3181.06	0.0875616	0
1.54397	0	3124	3170.14	-0.825529	0
1.54654	3	3096	3159.21	-1.13598	0
1.54911	5	3121	3148.31	-0.48882	0
1.55168	2	3074	3137.45	-1.14444	0
1.55425	4	3130	3126.75	0.0580651	0
1.55681	4	3079	3116.17	-0.669926	0
1.55938	3	3199	3105.6	1.65127	0
1.56195	3	3184	3095.1	1.57551	0
1.56452	5	3094	3084.66	0.167946	0
1.56709	3	3056	3074.22	-0.329672	0
1.56966	2	3010	3063.85	-0.981569	0
1.57223	4	2977	3053.57	-1.4033	0
1.5748	4	2937	3043.27	-1.96099	0
1.57737	3	3027	3032.99	-0.108815	0
1.57994	2	2989	3022.8	-0.618196	0
1.5825	0	2966	3012.68	-0.857095	0
1.58507	2	3006	3002.56	0.0627328	0
1.58764	3	2980	2992.4	-0.227216	0
1.59021	4	3031	2982.24	0.885756	0
1.59278	2	2926	2972.16	-0.853374	0
1.59535	2	2941	2962.22	-0.391352	0
1.59792	4	2916	2952.35	-0.673218	0
1.60049	4	2911	2942.47	-0.583314	0
1.60306	3	2888	2932.63	-0.830413	0
1.60563	3	2886	2922.89	-0.686769	0
1.60819	1	2960	2913.23	0.859735	0
1.61076	0	2813	2903.57	-1.70763	0
1.61333	3	2873	2893.91	-0.390094	0
1.6159	4	2882	2884.2	-0.0410477	0
1.61847	2	2894	2874.52	0.3622	0
1.62104	2	2782	2864.98	-1.57317	0
1.62361	3	2822	2855.54	-0.631349	0
1.62618	8	2772	2846.09	-1.40722	0
1.62875	5	2813	2836.65	-0.445861	0
1.63132	1	2867	2827.36	0.74036	0
1.63388	4	2655	2818.26	-3.16846	0
1.63645	2	2888	2809.12	1.46784	0
1.63902	3	2670	2799.87	-2.51335	0
1.64159	1	2804	2790.66	0.251901	0
1.64416	3	2692	2781.5	-1.72493	0
1.64673	8	2817	2772.34	0.841438	0
1.6493	5	2735	2763.19	-0.539052	0
1.65187	1	2665	2754.19	-1.72779	0
1.65444	0	2715	2745.41	-0.583578	0
1.65701	5	2729	2736.59	-0.145214	0
1.65957	6	2709	2727.58	-0.35705	0
1.66214	1	2812	2718.59	1.7616	0
1.66471	1	2731	2709.81	0.40554	0
1.66728	3	2679	2701.12	-0.427325	0
1.66985	0	2659	2692.31	-0.645966	0
1.67242	5	2740	2683.49	1.07962	0
1.67499	3	2678	2674.72	0.0634301	0
1.67756	2	2717	2666	0.97842	0
1.68013	4	2610	2657.41	-0.928059	0
1.6827	5	2616	2648.86	-0.642514	0
1.68526	1	2631	2640.31	-0.18143	0
1.68783	1	2576	2631.86	-1.10057	0
1.6904	4	2638	2623.46	0.28314	0
1.69297	4	2540	2614.97	-1.48746	0
1.69554	2	2636	2606.48	0.574907	0
1.69811	3	2607	2598.14	0.173441	0
1.70068	2	2527	2589.86	-1.25055	0
1.70325	1	2588	2581.57	0.126446	0
1.70582	1	2574	2573.29	0.0139503	0
1.70839	2	2500	2565.02	-1.30044	0
1.71095	3	2584	2556.74	0.536347	0
1.71352	3	2508	2548.48	-0.808337	0
1.71609	4	2511	2540.31	-0.584979	0
1.71866	3	2526	2532.23	-0.123962	0
1.72123	1	2503	2524.22	-0.424057	0
1.7238	2	2484	2516.26	-0.647216	0
1.72637	6	2544	2508.28	0.708161	0
1.72894	1	2475	2500.26	-0.507711	0
1.73151	4	2439	2492.34	-1.07999	0
1.73408	1	2444	2484.52	-0.819677	0
1.73664	1	2484	2476.69	0.146657	0
1.73921	1	2487	2468.86	0.363701	0
1.74178	4	2460	2461.02	-0.0204917	0
1.74435	2	2475	2453.15	0.439277	0
1.74692	3	2420	2445.36	-0.515493	0
1.74949	2	2421	2437.68	-0.338948	0
1.75206	6	2326	2430.03	-2.15701	0
1.75463	2	2390	2422.39	-0.662488	0
1.7572	1	2360	2414.83	-1.12857	0
1.75977	2	2436	2407.36	0.580323	0
1.76233	5	2422	2399.83	0.450382	0
1.7649	4	2399	2392.25	0.137907	0
1.76747	1	2361	2384.75	-0.488762	0
1.77004	2	2411	2377.4	0.684357	0
1.77261	3	2309	2370.05	-1.27044	0
1.77518	3	2342	2362.62	-0.426051	0
1.77775	2	2365	2355.22	0.201191	0
1.78032	3	2360	2347.9	0.249112	0
1.78289	1	2291	2340.61	-1.03654	0
1.78546	5	2248	2333.34	-1.79999	0
1.78802	2	2296	2326.08	-0.627779	0
1.79059	1	2288	2318.86	-0.645229	0
1.79316	3	2260	2311.74	-1.08827	0
1.79573	5	2295	2304.58	-0.200078	0
1.7983	3	2325	2297.4	0.572374	0
1.80087	2	2195	2290.33	-2.03476	0
1.80344	3	2249	2283.36	-0.724623	0
1.80601	1	2259	2276.38	-0.365587	0
1.80858	4	2260	2269.36	-0.196974	0
1.81115	4	2200	2262.36	-1.32952	0
1.81371	2	2223	2255.38	-0.686719	0
1.81628	2	2179	2248.5	-1.48879	0
1.81885	1	2157	2241.67	-1.82301	0
1.82142	2	2189	2234.8	-0.978885	0
1.82399	3	2183	2227.91	-0.961125	0
1.82656	3	2163	2221.02	-1.24754	0
1.82913	2	2218	2214.2	0.0807605	0
1.8317	3	2171	2207.46	-0.782404	0
1.83427	2	2166	2200.74	-0.746502	0
1.83684	6	2181	2194.04	-0.279186	0
