# Supplementary material for: Direct energy transfer from photosystem II to photosystem I confers winter sustainability in Scots Pine
Source: Nat Commun. 2020 Dec 15;11:6388. doi: 10.1038/s41467-020-20137-9 (PMC7738668; doi:10.1038/s41467-020-20137-9)
Supplement: Supplementary file 3 — Source Data [file 41467_2020_20137_MOESM3_ESM.zip › Source data file_Bag et al., 2020/Source data file/time resolved fluoresence data/Time resolved decay/Pine_summer_quench/no_spillover/Decays_summer_quench_no_spillover_3.txt]

Time	IRF	Exp. data	Th. data	Residuals	Aurocorr
0	59218	31148	30522.8	3.54237	0.0638932
0.002569	60101	33436	33147.3	1.57878	0.0639826
0.005138	59931	35913	35757.7	0.819518	0.130176
0.007707	59038	38497	38343.3	0.783514	0.10561
0.010276	57442	40871	40891.4	-0.101131	0.136444
0.012845	55659	42780	43355.9	-2.78453	0.0756216
0.015414	54300	45621	45694.7	-0.344866	0.115801
0.017983	51212	47923	47882.7	0.184023	0.105875
0.020552	49247	49843	49932.8	-0.402391	0.0972644
0.023121	45860	51867	51818	0.215017	0.0820732
0.02569	42832	53200	53523.7	-1.40338	0.132864
0.028259	39553	55071	55047.7	0.0994573	0.0114535
0.030828	36051	56295	56366.9	-0.302963	0.148886
0.033397	32659	56981	57487.9	-2.12332	0.088932
0.035966	29365	58153	58405.9	-1.04874	0.0302428
0.038535	25820	58687	59122.7	-1.79868	0.0611947
0.041104	22701	59477	59650.9	-0.71294	0.0638097
0.043673	19483	59741	59992.9	-1.03076	0.0322926
0.046242	16839	60037	60158.2	-0.494769	0.0720213
0.048811	14158	59941	60160.9	-0.898157	0.0421143
0.05138	12001	59702	60019.3	-1.2987	0.0985592
0.053949	10077	59289	59753.2	-1.90638	0.0284425
0.056518	8332	59333	59379.9	-0.192583	0.100767
0.059087	7023	58779	58923.6	-0.59653	0.025528
0.061656	5845	58056	58398.9	-1.42307	0.0435203
0.064225	4676	57720	57823.6	-0.431322	0.0338731
0.066794	3958	56980	57215.3	-0.985609	0.0659719
0.069363	3264	56426	56578	-0.63974	0.0166643
0.071932	2838	55959	55922.6	0.154	0.0216618
0.074501	2290	54921	55262	-1.45506	0.0336569
0.07707	1924	54732	54604.1	0.546494	0.0226181
0.079639	1735	54274	53951.7	1.38362	-0.0485872
0.082208	1480	53068	53303.8	-1.02358	-0.00735052
0.084777	1263	52959	52668.4	1.26288	0.0437708
0.087346	1107	51878	52047.9	-0.746135	0.0733582
0.089915	966	51369	51439.8	-0.312366	-0.00262948
0.092484	905	50861	50844.3	0.0738385	0.0625555
0.095053	849	50578	50262.2	1.40411	0.00637373
0.097622	803	49730	49694.7	0.158438	0.000414392
0.100191	740	49188	49142.9	0.20327	-0.0522311
0.10276	729	49209	48606.3	2.71682	0.0224488
0.105329	714	48365	48083.3	1.28088	-0.000799477
0.107898	667	47848	47573.5	1.25469	-0.00932955
0.110467	679	47274	47077.5	0.903649	0.0180216
0.113036	613	46868	46593.4	1.26832	0.0067852
0.115605	628	46413	46121	1.35549	0.0444585
0.118174	626	46065	45659	1.89179	0.0548063
0.120743	641	45454	45206.6	1.16026	-0.0138789
0.123312	554	44804	44765.2	0.183419	0.0216704
0.125881	628	44620	44334.5	1.3518	-0.0174559
0.12845	545	44304	43911.4	1.86524	-0.0247215
0.131019	591	43627	43496.8	0.623255	-0.0385208
0.133588	616	43192	43090.7	0.487391	0.0981121
0.136157	608	42823	42691.8	0.633986	-0.0448455
0.138726	598	42265	42302.7	-0.183414	-0.0140326
0.141295	590	42239	41922.1	1.54185	0.0206131
0.143864	622	41748	41548.4	0.976948	0.0820804
0.146433	622	41196	41181	0.0740188	-0.00629121
0.149002	662	40951	40820.8	0.643277	0.0549951
0.151571	670	40716	40468.1	1.22862	-0.0113418
0.15414	665	40275	40122.8	0.758569	0.038005
0.156709	703	40189	39784.9	2.01573	0.0146121
0.159278	707	39428	39453	-0.125746	-0.0282756
0.161847	763	39398	39127.4	1.3635	0.0362778
0.164416	811	39015	38808.2	1.04676	0.0560771
0.166985	814	38769	38495.9	1.38692	-0.00323014
0.169554	853	38378	38191.6	0.951643	-0.0230498
0.172123	924	38259	37893.7	1.86772	-0.0154344
0.174692	946	37803	37601.4	1.03681	0.0644906
0.177261	908	37296	37316.5	-0.106232	0.0230018
0.17983	990	37242	37038.8	1.05301	0.115328
0.182399	1010	36739	36764.8	-0.134444	0.028752
0.184968	1084	36730	36495.4	1.22399	0.0694787
0.187537	1072	36241	36232.6	0.0441573	-0.0203544
0.190106	1095	35849	35976.3	-0.672222	0.0894728
0.192675	1172	35734	35725.4	0.0455646	-0.0488245
0.195244	1197	35543	35478.1	0.344423	0.0560195
0.197813	1238	35254	35236.5	0.0932871	0.0188179
0.200382	1251	35115	35001.1	0.60794	0.0446864
0.202951	1245	34894	34770.7	0.659903	0.00759187
0.20552	1280	34929	34544.8	2.05553	0.103359
0.208089	1274	34510	34321.9	1.01256	0.0626254
0.210658	1348	34245	34102.3	0.771354	0.0553338
0.213227	1348	33870	33885.9	-0.0865989	0.0149969
0.215796	1443	33711	33674	0.201455	0.0478601
0.218365	1322	33554	33466.7	0.476485	0.0881822
0.220934	1407	33081	33264.8	-1.01051	0.0724449
0.223503	1394	33036	33064.8	-0.158199	0.033895
0.226072	1393	33012	32865.6	0.805793	0.0950089
0.228641	1477	32660	32670.4	-0.0576252	0.0360492
0.23121	1393	32240	32477.2	-1.3211	0.0946326
0.233779	1393	31988	32288.4	-1.67956	-0.0229104
0.236348	1413	32291	32102.1	1.05115	0.0858096
0.238917	1442	31561	31915.4	-1.995	0.052658
0.241486	1434	31920	31730.8	1.05886	0.0185284
0.244055	1412	31666	31549.7	0.653308	0.0373948
0.246624	1324	31329	31371.6	-0.240499	0.0349228
0.249193	1319	31293	31194.8	0.555316	0.0306878
0.251762	1359	30863	31016.8	-0.875255	0.076449
0.254331	1339	30877	30837.6	0.224413	-0.0231031
0.2569	1234	30534	30661	-0.72694	0.0831778
0.259469	1201	30658	30487.6	0.97336	0.0136029
0.262038	1212	30500	30313	1.07095	0.00372868
0.264607	1153	29684	30136	-2.62349	-0.00604758
0.267176	1164	30050	29960	0.518924	0.0774978
0.269745	1088	29876	29785	0.526478	0.0705154
0.272314	1106	29311	29610.8	-1.75098	0.00797719
0.274883	1066	29403	29436.8	-0.197314	0.0549423
0.277452	1066	29052	29263.3	-1.23954	0.0134407
0.280021	1102	28951	29091.1	-0.823642	-0.0899545
0.28259	952	29017	28920	0.569334	0.0180987
0.285159	1059	28358	28752.1	-2.34041	-0.030208
0.287728	1030	28728	28583.4	0.853313	-0.0317144
0.290297	918	28328	28414.9	-0.516453	0.00635912
0.292866	970	28571	28250.8	1.89423	-0.0052928
0.295435	972	28063	28085.3	-0.133018	-0.0299013
0.298004	935	27934	27919.4	0.087551	0.00675005
0.300573	927	27571	27756.8	-1.11919	-0.00319307
0.303142	908	27323	27595.7	-1.6499	-0.0325911
0.305711	883	27440	27435.2	0.0289461	-0.0450741
0.30828	907	27223	27275.7	-0.319578	-0.00866325
0.310849	887	26890	27116.8	-1.38331	-0.058519
0.313418	916	27084	26959.7	0.755593	0.00635082
0.315987	940	26835	26804.5	0.186425	-0.0486674
0.318556	884	26561	26651.3	-0.554292	0.0342831
0.321125	987	26895	26501.6	2.39898	0.0194724
0.323694	968	26548	26352.8	1.19821	0.0127714
0.326263	907	26140	26206.7	-0.412336	-0.0453498
0.328832	922	25918	26064.8	-0.912065	0.0308162
0.331401	965	25910	25922.7	-0.0787361	-0.00360864
0.33397	985	25770	25780.2	-0.0632547	0.0183338
0.336539	973	25787	25640.4	0.912737	-0.0848732
0.339108	985	25401	25504.2	-0.647627	-0.0129564
0.341677	979	25144	25369.9	-1.42459	0.0175179
0.344246	998	25089	25236.9	-0.933633	0.00428985
0.346815	1002	25173	25105.3	0.426903	-0.086287
0.349384	1064	24872	24975.3	-0.654713	-0.0647095
0.351953	1015	24826	24847.1	-0.133739	-0.0372346
0.354522	1055	25046	24722	2.047	0.00564256
0.357091	1070	24815	24598.8	1.37238	0.0193432
0.35966	1073	24484	24476.4	0.0486803	0.0590636
0.362229	1000	24398	24356.5	0.265825	0.00860778
0.364798	1110	24404	24238.5	1.05958	0.00613523
0.367367	1107	23896	24119.5	-1.44572	-0.000479355
0.369936	1154	24274	24002.1	1.74538	0.0314297
0.372505	1174	23766	23888.8	-0.796543	-0.0374646
0.375074	1124	23844	23778.2	0.426382	0.0192759
0.377643	1177	23813	23670.5	0.923438	-0.0659704
0.380212	1206	23508	23563.1	-0.359076	0.00772013
0.382781	1154	23195	23456.2	-1.71499	-0.0265062
0.38535	1194	23327	23352.5	-0.166716	0.0296969
0.387919	1208	23305	23249.2	0.365242	0.00281765
0.390488	1247	23360	23146.2	1.39869	-0.00337452
0.393057	1304	23060	23045.3	0.0966175	-0.0365927
0.395626	1291	22785	22946.8	-1.07192	-0.018399
0.398195	1284	22613	22851.9	-1.5885	-0.00802108
0.400764	1273	22702	22759.3	-0.380094	-0.00108901
0.403333	1334	22579	22666.9	-0.584665	-0.0581734
0.405902	1339	22640	22574.3	0.436924	0.0181345
0.408471	1359	22514	22483.5	0.203491	-0.03052
0.41104	1372	22540	22395.3	0.963727	-0.0251499
0.413609	1328	21867	22308.7	-2.98682	-0.0229502
0.416178	1292	22177	22223.6	-0.313102	-0.0165066
0.418747	1303	21951	22138.4	-1.26511	0.000295996
0.421316	1334	21990	22051.4	-0.413805	0.0160623
0.423885	1300	22096	21963.7	0.889848	-0.02159
0.426454	1319	22030	21877.8	1.0251	-0.0245685
0.429023	1236	21820	21792.8	0.184039	-0.0102099
0.431592	1264	21611	21708.1	-0.66067	-0.010541
0.434161	1219	21187	21622.3	-2.99051	-0.0437743
0.43673	1180	21589	21535.4	0.364925	0.0787061
0.439299	1132	21517	21448.7	0.465956	-0.0496174
0.441868	1050	21506	21360.5	0.992323	-0.0444671
0.444437	1074	20987	21270.5	-1.95727	-0.0240731
0.447006	964	21337	21177.6	1.09109	0.0408347
0.449575	1005	20839	21083.7	-1.69516	-0.047773
0.452144	876	20705	20988.4	-1.96956	0.0160082
0.454713	844	20762	20892.2	-0.903514	-0.00733973
0.457282	801	20687	20794.7	-0.748715	-0.0162434
0.459851	766	20700	20693.7	0.0436034	-0.0602443
0.46242	700	20498	20591.4	-0.652669	-0.00164682
0.464989	738	20287	20488.3	-1.41332	-0.0347602
0.467558	627	20317	20383.6	-0.466954	-0.000111634
0.470127	578	20299	20279.3	0.138402	-0.0450979
0.472696	501	20149	20174.6	-0.180594	-0.0114607
0.475265	489	19888	20066.9	-1.26862	-0.0239705
0.477834	427	19910	19956.6	-0.330281	0.0270262
0.480403	413	19716	19845	-0.919048	-0.0101434
0.482972	338	19711	19732.9	-0.155837	-0.00345749
0.485541	306	19385	19620.2	-1.68905	-0.0113759
0.48811	319	19406	19506.5	-0.721549	-0.000938909
0.490679	288	19008	19391.2	-2.77976	-0.00105448
0.493248	273	19192	19276.8	-0.611857	0.00932739
0.495817	260	18986	19163.5	-1.28852	-0.0426916
0.498386	228	19098	19050.7	0.342232	-0.0161935
0.500955	209	18734	18938.6	-1.49455	0.000201259
0.503524	195	18664	18826.7	-1.19079	0.0309307
0.506093	208	18550	18714.7	-1.20962	-0.00403273
0.508662	188	18660	18603.2	0.416042	0.0291875
0.511231	163	18315	18492.9	-1.31477	-0.00556558
0.5138	171	18473	18384	0.654718	0.0225772
0.516369	166	18264	18275.2	-0.0829408	-0.00842244
0.518938	173	18156	18167.1	-0.082042	-0.057485
0.521507	159	17873	18060.2	-1.40048	0.0114149
0.524076	175	17944	17954.8	-0.0804402	0.0235329
0.526645	178	17960	17850.4	0.818181	-0.0682432
0.529214	180	17719	17747.1	-0.211111	-0.00199551
0.531783	162	17554	17645.5	-0.690758	-0.0483327
0.534352	159	17422	17545.3	-0.933988	-0.0192276
0.536921	172	17415	17445.7	-0.232334	0.00707841
0.53949	173	17470	17346.4	0.935467	0.0482613
0.542059	169	16910	17248.2	-2.60084	0.00555164
0.544628	161	17481	17151.5	2.4922	-0.0135388
0.547197	163	16787	17055.7	-2.07403	-0.0130682
0.549766	207	16835	16960.5	-0.967292	0.0283349
0.552335	163	16595	16865.9	-2.10285	-0.0362037
0.554904	169	16621	16773.4	-1.18247	-0.00998548
0.557473	183	16639	16682.1	-0.334232	-0.00714366
0.560042	169	16539	16590.5	-0.400348	0.0263031
0.562611	170	16412	16500	-0.687218	-0.0326364
0.56518	161	16448	16410.5	0.292276	-0.0127762
0.567749	179	16350	16321.4	0.223476	-0.0499361
0.570318	153	16054	16232.8	-1.41123	0.0187898
0.572887	159	15968	16145.2	-1.40236	-0.0183201
0.575456	169	15928	16058.2	-1.03178	0.0312104
0.578025	155	15675	15971.4	-2.36712	-0.0141372
0.580594	154	16055	15885.6	1.33669	0.0524274
0.583163	163	15856	15800.6	0.439676	0.0101022
0.585732	155	15904	15715.9	1.49137	0.0769171
0.588301	154	15618	15632.1	-0.112752	-0.00667349
0.59087	143	15699	15549.1	1.19666	-0.00327105
0.593439	129	15451	15466.5	-0.12483	-0.0319534
0.596008	150	15423	15384.3	0.311457	0.0445966
0.598577	137	15194	15302	-0.876573	0.00243902
0.601146	152	15252	15220.6	0.254549	0.00490411
0.603715	143	15050	15140	-0.733991	-0.0627322
0.606284	133	15012	15060.3	-0.394344	-0.0834587
0.608853	117	14689	14981.5	-2.41309	-0.0379083
0.611422	113	14854	14902.8	-0.40037	0.0125204
0.613991	125	14983	14824	1.29914	-0.0408925
0.61656	116	14633	14745.1	-0.926938	-0.0407491
0.619129	144	14650	14667.1	-0.141227	-0.0344823
0.621698	107	14583	14589.8	-0.0566642	-0.115473
0.624267	118	14341	14513.8	-1.44322	-0.0758091
0.626836	104	14343	14438.3	-0.795913	0.00863182
0.629405	113	14458	14362.7	0.79292	-0.0527531
0.631974	118	14112	14287.4	-1.47656	0.0169363
0.634543	104	14158	14212.6	-0.459033	-0.0660626
0.637112	108	14100	14138.8	-0.327148	-0.0622742
0.639681	105	14052	14065.5	-0.113992	-0.0731444
0.64225	119	13958	13992.4	-0.29157	0.0252382
0.644819	93	13788	13919.9	-1.12364	-0.0514078
0.647388	113	13919	13848.4	0.59874	-0.0866718
0.649957	127	13814	13777.1	0.314199	-0.0705239
0.652526	99	13619	13706.1	-0.746143	-0.0351281
0.655095	104	13855	13636.6	1.8555	-0.0142729
0.657664	95	13568	13567.5	0.00467817	-0.108644
0.660233	97	13509	13498.1	0.0935575	-0.0830373
0.662802	93	13385	13429.1	-0.381269	-0.0186843
0.665371	123	13234	13360.4	-1.099	-0.0989519
0.66794	96	13172	13292.2	-1.047	-0.0947524
0.670509	92	12932	13225.2	-2.57804	-0.0865954
0.673078	88	13289	13159	1.12813	-0.000939382
0.675647	84	13061	13092.4	-0.274568	-0.0905989
0.678216	82	13106	13025.9	0.699341	-0.0376524
0.680785	96	13182	12959.8	1.93565	-0.0985728
0.683354	87	12794	12893.9	-0.883106	-0.0858027
0.685923	87	12668	12828.8	-1.42911	-0.0562812
0.688492	70	12795	12764.5	0.269309	-0.0461255
0.691061	67	12786	12700.5	0.755979	-0.0907826
0.69363	66	12531	12636.5	-0.942331	-0.0685924
0.696199	83	12415	12572.3	-1.41181	-0.00996338
0.698768	72	12681	12508.4	1.53265	-0.0439072
0.701337	79	12328	12445.5	-1.05787	-0.0456766
0.703906	67	12444	12383.3	0.544489	0.0211311
0.706475	66	12447	12321.5	1.12516	-0.0888666
0.709044	69	12223	12260	-0.33464	-0.100567
0.711613	45	12165	12198.6	-0.304607	-0.0678097
0.714182	77	12170	12137.7	0.292931	-0.058471
0.716751	54	11882	12076.6	-1.78564	-0.0517562
0.71932	68	12033	12016.2	0.153204	0.0422569
0.721889	58	11927	11956.5	-0.270263	-0.0355634
0.724458	59	11906	11897.1	0.0816945	-0.0222005
0.727027	65	11676	11838.2	-1.50085	-0.0367233
0.729596	62	12029	11779.5	2.27522	0.106642
0.732165	59	11661	11721.3	-0.558693	-0.100902
0.734734	57	11726	11663.8	0.574782	-0.0274002
0.737303	57	11405	11606.5	-1.8864	-0.0350874
0.739872	70	11637	11549.4	0.812075	-0.0305683
0.742441	59	11470	11492.7	-0.211501	-0.00703198
0.74501	56	11693	11436.7	2.37043	-0.048897
0.747579	46	11484	11381.2	0.958898	0.0162024
0.750148	42	11265	11325.8	-0.573111	-0.0667303
0.752717	53	11179	11270.4	-0.864316	-0.0218608
0.755286	55	11207	11214.9	-0.0743793	0.0429142
0.757855	52	11271	11159.9	1.04656	0.000148872
0.760424	53	11027	11105.7	-0.749727	0.0436964
0.762993	42	11097	11052	0.427179	0.0557393
0.765562	50	10954	10998.6	-0.42617	0.018736
0.768131	54	10908	10945.3	-0.357024	0.00840517
0.7707	56	10922	10892.2	0.285133	8.98323e-05
0.773269	44	10924	10839.8	0.805512	-0.063912
0.775838	49	10722	10788	-0.637702	-0.0111928
0.778407	57	10420	10736.4	-3.0992	-0.0212114
0.780976	51	10487	10684.8	-1.9313	0.0295417
0.783545	61	10722	10633.9	0.851053	-0.0431978
0.786114	52	10542	10583.4	-0.403592	0.0254411
0.788683	40	10484	10533.5	-0.483086	-0.00985405
0.791252	56	10483	10483.9	-0.00868912	-0.0887765
0.793821	39	10375	10434	-0.57968	-0.0188394
0.79639	41	10450	10384.5	0.640274	0.00103265
0.798959	39	10374	10335.4	0.378965	-0.0167476
0.801528	43	10204	10286.2	-0.813444	-0.0814826
0.804097	53	10326	10237.2	0.873839	0.017917
0.806666	50	10047	10188.6	-1.4129	-0.0184677
0.809235	47	10138	10140.8	-0.0276226	0.0183163
0.811804	40	9992	10093.5	-1.01582	-0.0301673
0.814373	44	10069	10046.5	0.224354	0.0122884
0.816942	34	9987	9999.43	-0.124348	0.0323399
0.819511	37	9921	9952.55	-0.316771	-0.0125829
0.82208	29	9974	9905.82	0.682704	0.00945401
0.824649	35	10006	9859.19	1.46767	-0.08961
0.827218	25	9870	9812.71	0.576651	0.041405
0.829787	30	9770	9766.49	0.0354985	-0.0139129
0.832356	36	9481	9720.48	-2.45948	-0.029194
0.834925	41	9765	9674.62	0.91459	-0.0161567
0.837494	37	9738	9629.36	1.10093	-0.0383243
0.840063	34	9399	9584.78	-1.91623	-0.0750161
0.842632	36	9478	9540.58	-0.642783	-0.0289886
0.845201	39	9648	9496.47	1.5427	0.0431197
0.84777	27	9354	9452.57	-1.0192	-0.0627401
0.850339	32	9329	9409.11	-0.829413	-0.0253326
0.852908	29	9267	9365.71	-1.02537	-0.00117985
0.855477	30	9301	9322.34	-0.221302	-0.094256
0.858046	29	9206	9279.29	-0.763832	-0.109883
0.860615	22	9213	9236.48	-0.244618	-0.140732
0.863184	27	9118	9193.96	-0.79548	-0.0920899
0.865753	27	9021	9151.5	-1.37395	-0.0821197
0.868322	25	9160	9109.22	0.530606	-0.0439652
0.870891	35	8920	9067.36	-1.56022	-0.0297552
0.87346	27	9129	9025.73	1.08081	-0.0493879
0.876029	11	9016	8984.6	0.330675	-0.0928048
0.878598	26	9018	8943.86	0.780679	0.000872038
0.881167	25	8858	8902.71	-0.475088	-0.056545
0.883736	21	8849	8861.67	-0.134667	-0.0825374
0.886305	30	8942	8821.3	1.27644	-0.0767725
0.888874	24	8756	8781.12	-0.268443	-0.137154
0.891443	23	8699	8741.31	-0.453674	-0.0814076
0.894012	28	8755	8701.88	0.567726	-0.076566
0.896581	24	8600	8662.5	-0.673976	-0.077357
0.89915	16	8604	8623.45	-0.209667	-0.0452801
0.901719	31	8605	8584.7	0.218803	0.0462733
0.904288	25	8667	8545.85	1.3013	0.0232972
0.906857	21	8559	8507.38	0.557997	-0.111225
0.909426	22	8463	8469.45	-0.0700831	-0.0402427
0.911995	19	8310	8431.52	-1.33304	-0.0898161
0.914564	18	8348	8393.69	-0.500074	-0.0395447
0.917133	13	8316	8356.03	-0.438999	-0.117657
0.919702	19	8417	8318.5	1.07361	0
0.922271	20	8291	8281.02	0.109588	0
0.92484	10	8350	8243.78	1.16246	0
0.927409	13	8141	8206.99	-0.731398	0
0.929978	15	8335	8170.23	1.80474	0
0.932547	22	8093	8133.46	-0.449755	0
0.935116	16	8082	8097.02	-0.167064	0
0.937685	20	8058	8061.1	-0.0344808	0
0.940254	13	8039	8025.47	0.150895	0
0.942823	17	7995	7990.02	0.055739	0
0.945392	14	7988	7954.68	0.372807	0
0.947961	14	8031	7919.46	1.24465	0
0.95053	19	8077	7884.47	2.14225	0
0.953099	9	7909	7849.61	0.667762	0
0.955668	15	7768	7815.11	-0.534473	0
0.958237	16	7674	7780.7	-1.21799	0
0.960806	10	7768	7746.35	0.245614	0
0.963375	17	7658	7712.4	-0.621687	0
0.965944	21	7717	7678.55	0.437642	0
0.968513	16	7683	7644.9	0.434677	0
0.971082	15	7653	7611.77	0.471356	0
0.973651	18	7611	7578.86	0.368417	0
0.97622	16	7511	7545.96	-0.40341	0
0.978789	14	7530	7513.28	0.192695	0
0.981358	12	7538	7480.83	0.65847	0
0.983927	14	7414	7448.47	-0.400318	0
0.986496	14	7344	7416.16	-0.842077	0
0.989065	12	7324	7384.03	-0.701443	0
0.991634	10	7434	7352.15	0.94931	0
0.994203	13	7187	7320.42	-1.57381	0
0.996772	11	7294	7288.76	0.0613861	0
0.999341	9	7317	7257.29	0.698011	0
1.00191	11	7266	7226.06	0.468583	0
1.00448	11	7167	7194.9	-0.329588	0
1.00705	9	7164	7163.91	0.0010384	0
1.00962	15	7151	7133.17	0.210866	0
1.01219	7	7225	7102.56	1.44052	0
1.01476	10	6977	7072.23	-1.14014	0
1.01732	8	7197	7042.06	1.8264	0
1.01989	12	7036	7011.91	0.287249	0
1.02246	8	6959	6981.93	-0.27488	0
1.02503	15	6891	6952.2	-0.737204	0
1.0276	12	6822	6922.64	-1.2185	0
1.03017	16	6897	6893.34	0.0440786	0
1.03274	14	6781	6864.33	-1.01191	0
1.03531	7	6799	6835.52	-0.442956	0
1.03788	7	6746	6806.95	-0.7421	0
1.04045	10	6800	6778.3	0.263177	0
1.04301	7	6772	6749.56	0.272728	0
1.04558	7	6617	6721.04	-1.27894	0
1.04815	9	6574	6692.7	-1.46402	0
1.05072	11	6686	6664.45	0.26353	0
1.05329	11	6589	6636.4	-0.583975	0
1.05586	12	6596	6608.64	-0.155612	0
1.05843	8	6589	6581.11	0.09722	0
1.061	14	6479	6553.77	-0.928946	0
1.06357	2	6584	6526.5	0.708587	0
1.06614	5	6477	6499.44	-0.278797	0
1.0687	6	6504	6472.37	0.392188	0
1.07127	12	6464	6445.17	0.23422	0
1.07384	4	6454	6418.19	0.445804	0
1.07641	4	6503	6391.59	1.38158	0
1.07898	11	6416	6365.13	0.635065	0
1.08155	7	6326	6338.58	-0.158143	0
1.08412	11	6402	6312.33	1.12069	0
1.08669	7	6327	6286.35	0.511016	0
1.08926	5	6263	6260.54	0.0311457	0
1.09183	10	6379	6234.86	1.80466	0
1.09439	11	6204	6209.16	-0.0654757	0
1.09696	8	6253	6183.64	0.877142	0
1.09953	4	6205	6158.45	0.590932	0
1.1021	15	6188	6133.38	0.694324	0
1.10467	8	6270	6108.23	2.04302	0
1.10724	0	5997	6083.37	-1.11529	0
1.10981	5	6025	6058.81	-0.435636	0
1.11238	8	6053	6033.99	0.244338	0
1.11495	4	6131	6009.13	1.55641	0
1.11752	5	5890	5984.63	-1.23306	0
1.12008	5	5956	5960.29	-0.0556073	0
1.12265	7	5907	5936	-0.37728	0
1.12522	6	6015	5911.85	1.33004	0
1.12779	5	5954	5887.89	0.856715	0
1.13036	4	5851	5864.11	-0.171453	0
1.13293	4	5860	5840.42	0.255837	0
1.1355	6	5856	5816.78	0.512518	0
1.13807	7	5840	5793.23	0.611975	0
1.14064	5	5828	5769.86	0.761524	0
1.14321	5	5890	5746.72	1.86691	0
1.14577	4	5715	5723.69	-0.114976	0
1.14834	4	5664	5700.73	-0.487979	0
1.15091	4	5694	5677.84	0.214107	0
1.15348	9	5647	5655.05	-0.107167	0
1.15605	12	5638	5632.37	0.07492	0
1.15862	8	5648	5609.95	0.506303	0
1.16119	6	5588	5587.9	0.00137824	0
1.16376	9	5578	5565.97	0.161045	0
1.16633	9	5521	5543.98	-0.309213	0
1.1689	5	5578	5522.08	0.748707	0
1.17146	4	5523	5500.4	0.30415	0
1.17403	4	5462	5478.73	-0.226377	0
1.1766	3	5491	5457.02	0.458614	0
1.17917	5	5465	5435.37	0.400846	0
1.18174	4	5370	5413.8	-0.597756	0
1.18431	11	5352	5392.38	-0.551999	0
1.18688	5	5482	5371.1	1.49777	0
1.18945	8	5467	5350.12	1.5808	0
1.19202	4	5358	5329.3	0.392108	0
1.19459	2	5285	5308.51	-0.323363	0
1.19715	6	5358	5287.78	0.959247	0
1.19972	5	5441	5266.99	2.35903	0
1.20229	2	5362	5246.33	1.57961	0
1.20486	7	5208	5225.89	-0.247847	0
1.20743	6	5168	5205.45	-0.520919	0
1.21	5	5219	5185.15	0.468554	0
1.21257	3	5128	5165.09	-0.51788	0
1.21514	5	5159	5145.09	0.19363	0
1.21771	6	5118	5125.1	-0.0993145	0
1.22028	5	5067	5105.2	-0.536676	0
1.22284	9	5107	5085.49	0.301018	0
1.22541	5	5134	5065.89	0.950606	0
1.22798	5	5086	5046.47	0.554275	0
1.23055	6	5025	5027.17	-0.0306247	0
1.23312	1	5015	5007.85	0.10095	0
1.23569	6	5060	4988.64	1.00315	0
1.23826	4	4944	4969.42	-0.361557	0
1.24083	2	5000	4950.28	0.703136	0
1.2434	4	4898	4931.33	-0.476248	0
1.24597	0	4978	4912.38	0.930022	0
1.24853	2	4912	4893.52	0.263719	0
1.2511	8	4800	4874.7	-1.07816	0
1.25367	1	4782	4855.9	-1.06868	0
1.25624	4	4897	4837.43	0.851321	0
1.25881	3	4863	4819.06	0.630055	0
1.26138	3	4753	4800.67	-0.691485	0
1.26395	5	4758	4782.41	-0.353896	0
1.26652	6	4778	4764.22	0.199316	0
1.26909	3	4763	4746.17	0.243792	0
1.27166	4	4648	4728.32	-1.17806	0
1.27422	6	4781	4710.5	1.01954	0
1.27679	9	4794	4692.71	1.46295	0
1.27936	3	4709	4675.07	0.494499	0
1.28193	2	4701	4657.67	0.631903	0
1.2845	6	4584	4640.31	-0.831723	0
1.28707	6	4577	4622.81	-0.677178	0
1.28964	5	4668	4605.45	0.915562	0
1.29221	4	4610	4588.3	0.319648	0
1.29478	7	4554	4571.23	-0.255271	0
1.29735	6	4511	4554.17	-0.642805	0
1.29991	1	4575	4537.25	0.558148	0
1.30248	2	4434	4520.48	-1.29872	0
1.30505	2	4510	4503.64	0.0947457	0
1.30762	5	4494	4486.73	0.108389	0
1.31019	4	4462	4469.92	-0.118609	0
1.31276	1	4485	4453.29	0.473494	0
1.31533	3	4515	4436.82	1.1635	0
1.3179	4	4319	4420.33	-1.54188	0
1.32047	5	4573	4403.87	2.50101	0
1.32304	1	4416	4387.57	0.427772	0
1.3256	2	4413	4371.43	0.625713	0
1.32817	4	4349	4355.3	-0.0955506	0
1.33074	5	4425	4339.14	1.29067	0
1.33331	2	4347	4323.13	0.361991	0
1.33588	4	4262	4307.31	-0.694001	0
1.33845	4	4276	4291.52	-0.237282	0
1.34102	2	4414	4275.76	2.08073	0
1.34359	2	4308	4260.14	0.729252	0
1.34616	5	4273	4244.54	0.435357	0
1.34873	3	4206	4228.95	-0.353914	0
1.35129	6	4317	4213.51	1.57503	0
1.35386	6	4244	4198.19	0.703138	0
1.35643	0	4114	4182.98	-1.07538	0
1.359	5	4166	4167.93	-0.0298365	0
1.36157	4	4088	4152.79	-1.01333	0
1.36414	4	4068	4137.66	-1.09222	0
1.36671	3	4111	4122.72	-0.182741	0
1.36928	2	4103	4107.84	-0.0755275	0
1.37185	7	4038	4093	-0.865498	0
1.37442	4	4150	4078.16	1.11515	0
1.37698	3	4129	4063.5	1.01936	0
1.37955	4	3997	4048.99	-0.822296	0
1.38212	4	3999	4034.44	-0.560409	0
1.38469	4	4082	4019.94	0.971403	0
1.38726	4	4039	4005.53	0.526626	0
1.38983	3	3952	3991.2	-0.623558	0
1.3924	3	3943	3976.94	-0.540471	0
1.39497	2	3986	3962.72	0.368797	0
1.39754	2	3938	3948.53	-0.167808	0
1.40011	5	4027	3934.38	1.45952	0
1.40267	2	3846	3920.26	-1.19749	0
1.40524	5	3788	3906.3	-1.92207	0
1.40781	6	3999	3892.41	1.68552	0
1.41038	0	4097	3878.59	3.41228	0
1.41295	3	3842	3864.95	-0.37021	0
1.41552	3	3850	3851.25	-0.0201495	0
1.41809	6	3926	3837.5	1.41239	0
1.42066	1	3831	3823.89	0.114921	0
1.42323	1	3857	3810.44	0.749667	0
1.4258	4	3876	3797.02	1.26854	0
1.42836	2	3794	3783.51	0.170269	0
1.43093	4	3766	3770.12	-0.0672018	0
1.4335	4	3889	3756.84	2.11917	0
1.43607	2	3787	3743.63	0.704735	0
1.43864	4	3777	3730.54	0.755987	0
1.44121	3	3780	3717.46	1.01723	0
1.44378	0	3740	3704.43	0.581653	0
1.44635	3	3803	3691.49	1.80819	0
1.44892	5	3577	3678.51	-1.69719	0
1.45149	3	3600	3665.56	-1.09259	0
1.45405	4	3702	3652.81	0.808475	0
1.45662	3	3650	3640.15	0.163064	0
1.45919	3	3783	3627.52	2.52795	0
1.46176	1	3690	3614.94	1.23573	0
1.46433	3	3639	3602.39	0.606955	0
1.4669	2	3697	3589.83	1.76255	0
1.46947	2	3624	3577.33	0.775313	0
1.47204	1	3604	3564.91	0.651132	0
1.47461	0	3605	3552.53	0.873856	0
1.47718	3	3607	3540.18	1.11255	0
1.47974	2	3427	3527.83	-1.72233	0
1.48231	1	3530	3515.58	0.242781	0
1.48488	1	3558	3503.45	0.914461	0
1.48745	2	3557	3491.34	1.10088	0
1.49002	3	3483	3479.25	0.0635659	0
1.49259	3	3547	3467.23	1.33937	0
1.49516	6	3434	3455.33	-0.364001	0
1.49773	4	3461	3443.52	0.297171	0
1.5003	5	3517	3431.84	1.43591	0
1.50287	1	3420	3420.26	-0.00450034	0
1.50543	6	3459	3408.71	0.855092	0
1.508	3	3378	3397.11	-0.32878	0
1.51057	5	3423	3385.57	0.63977	0
1.51314	3	3412	3374.14	0.648115	0
1.51571	2	3324	3362.75	-0.67206	0
1.51828	6	3455	3351.4	1.76255	0
1.52085	6	3413	3340.01	1.24939	0
1.52342	5	3300	3328.74	-0.500223	0
1.52599	0	3373	3317.64	0.953181	0
1.52856	3	3302	3306.59	-0.0799554	0
1.53112	5	3286	3295.42	-0.164299	0
1.53369	5	3329	3284.2	0.776511	0
1.53626	2	3143	3273.16	-2.32167	0
1.53883	1	3146	3262.26	-2.07274	0
1.5414	2	3230	3251.34	-0.375405	0
1.54397	0	3293	3240.33	0.917814	0
1.54654	3	3174	3229.36	-0.982646	0
1.54911	5	3272	3218.41	0.936811	0
1.55168	2	3262	3207.54	0.953592	0
1.55425	4	3160	3196.86	-0.655721	0
1.55681	4	3214	3186.23	0.489847	0
1.55938	3	3234	3175.61	1.0268	0
1.56195	3	3204	3165.08	0.687528	0
1.56452	5	3146	3154.59	-0.153085	0
1.56709	3	3196	3144.1	0.918091	0
1.56966	2	3090	3133.71	-0.78624	0
1.57223	4	3240	3123.37	2.04896	0
1.5748	4	3114	3112.99	0.0180207	0
1.57737	3	3168	3102.67	1.16064	0
1.57994	2	3083	3092.46	-0.170391	0
1.5825	0	3078	3082.28	-0.0771062	0
1.58507	2	3022	3072.08	-0.911012	0
1.58764	3	3037	3061.83	-0.450625	0
1.59021	4	3086	3051.62	0.618963	0
1.59278	2	3018	3041.53	-0.428297	0
1.59535	2	2957	3031.56	-1.37119	0
1.59792	4	3048	3021.62	0.477746	0
1.60049	4	3037	3011.66	0.459773	0
1.60306	3	3025	3001.79	0.422048	0
1.60563	3	2999	2992.02	0.1274	0
1.60819	1	3029	2982.28	0.848844	0
1.61076	0	2941	2972.55	-0.581803	0
1.61333	3	2891	2962.8	-1.33544	0
1.6159	4	3040	2953	1.57789	0
1.61847	2	2829	2943.28	-2.14861	0
1.62104	2	2944	2933.73	0.189247	0
1.62361	3	2868	2924.22	-1.04975	0
1.62618	8	2925	2914.68	0.190809	0
1.62875	5	2837	2905.19	-1.28028	0
1.63132	1	2898	2895.92	0.0386848	0
1.63388	4	2865	2886.77	-0.406798	0
1.63645	2	2840	2877.48	-0.703208	0
1.63902	3	2890	2868.15	0.406507	0
1.64159	1	2836	2858.88	-0.429682	0
1.64416	3	2849	2849.64	-0.0119472	0
1.64673	8	2869	2840.4	0.533957	0
1.6493	5	2923	2831.19	1.69819	0
1.65187	1	2822	2822.21	-0.00402592	0
1.65444	0	2896	2813.38	1.53534	0
1.65701	5	2726	2804.39	-1.50139	0
1.65957	6	2832	2795.25	0.690533	0
1.66214	1	2761	2786.24	-0.480302	0
1.66471	1	2856	2777.46	1.46963	0
1.66728	3	2775	2768.64	0.120665	0
1.66985	0	2848	2759.7	1.65464	0
1.67242	5	2799	2750.82	0.910627	0
1.67499	3	2766	2741.97	0.456949	0
1.67756	2	2804	2733.2	1.33699	0
1.68013	4	2694	2724.57	-0.589061	0
1.6827	5	2693	2715.91	-0.441474	0
1.68526	1	2785	2707.29	1.47253	0
1.68783	1	2687	2698.8	-0.227627	0
1.6904	4	2785	2690.28	1.79491	0
1.69297	4	2677	2681.66	-0.0899937	0
1.69554	2	2675	2673.13	0.0360827	0
1.69811	3	2609	2664.75	-1.0915	0
1.70068	2	2631	2656.36	-0.4945	0
1.70325	1	2765	2647.97	2.22557	0
1.70582	1	2603	2639.61	-0.717617	0
1.70839	2	2708	2631.23	1.47519	0
1.71095	3	2591	2622.85	-0.62574	0
1.71352	3	2682	2614.53	1.30285	0
1.71609	4	2647	2606.3	0.791021	0
1.71866	3	2563	2598.15	-0.69429	0
1.72123	1	2620	2590.06	0.584887	0
1.7238	2	2585	2582.01	0.0587172	0
1.72637	6	2550	2573.91	-0.473559	0
1.72894	1	2631	2565.79	1.27123	0
1.73151	4	2560	2557.85	0.0425153	0
1.73408	1	2581	2549.93	0.611491	0
1.73664	1	2573	2541.99	0.611358	0
1.73921	1	2608	2534.07	1.4477	0
1.74178	4	2564	2526.1	0.74856	0
1.74435	2	2449	2518.14	-1.3971	0
1.74692	3	2528	2510.3	0.351985	0
1.74949	2	2500	2502.54	-0.0508789	0
1.75206	6	2450	2494.79	-0.90496	0
1.75463	2	2437	2487.06	-1.01411	0
1.7572	1	2462	2479.45	-0.351662	0
1.75977	2	2505	2471.88	0.661648	0
1.76233	5	2349	2464.21	-2.37703	0
1.7649	4	2467	2456.53	0.210854	0
1.76747	1	2478	2448.99	0.582726	0
1.77004	2	2447	2441.57	0.109763	0
1.77261	3	2440	2434.07	0.119954	0
1.77518	3	2457	2426.53	0.614758	0
1.77775	2	2477	2419.06	1.16422	0
1.78032	3	2403	2411.66	-0.176639	0
1.78289	1	2525	2404.27	2.40268	0
1.78546	5	2384	2396.9	-0.26422	0
1.78802	2	2413	2389.53	0.477737	0
1.79059	1	2336	2382.25	-0.956838	0
1.79316	3	2376	2375.03	0.0198641	0
1.79573	5	2397	2367.74	0.597741	0
1.7983	3	2396	2360.47	0.725849	0
1.80087	2	2400	2353.35	0.952147	0
1.80344	3	2304	2346.29	-0.881037	0
1.80601	1	2384	2339.17	0.918246	0
1.80858	4	2258	2332.05	-1.55842	0
1.81115	4	2337	2324.94	0.249466	0
1.81371	2	2302	2317.88	-0.330893	0
1.81628	2	2246	2310.93	-1.37013	0
1.81885	1	2292	2303.98	-0.250195	0
1.82142	2	2267	2296.98	-0.629736	0
1.82399	3	2217	2289.98	-1.54993	0
1.82656	3	2262	2283	-0.441445	0
1.82913	2	2317	2276.1	0.849728	0
1.8317	3	2371	2269.27	2.08923	0
1.83427	2	2316	2262.44	1.11286	0
1.83684	6	2167	2255.64	-1.90411	0
