# Supplementary material for: Direct energy transfer from photosystem II to photosystem I confers winter sustainability in Scots Pine
Source: Nat Commun. 2020 Dec 15;11:6388. doi: 10.1038/s41467-020-20137-9 (PMC7738668; doi:10.1038/s41467-020-20137-9)
Supplement: Supplementary file 3 — Source Data [file 41467_2020_20137_MOESM3_ESM.zip › Source data file_Bag et al., 2020/Source data file/time resolved fluoresence data/Time resolved decay/Pine_summer_quench/no_spillover/Decays_summer_quench_no_spillover_2.txt]

Time	IRF	Exp. data	Th. data	Residuals	Aurocorr
0	59218	29043	28590.9	2.65305	0.0790183
0.002569	60101	31266	31186.3	0.450809	0.0791288
0.005138	59931	34218	33791.1	2.30799	0.0443217
0.007707	59038	36307	36378	-0.372699	0.0393112
0.010276	57442	39197	38939.7	1.29954	0.0497849
0.012845	55659	41553	41452.3	0.494151	0.0645819
0.015414	54300	43604	43867.3	-1.26087	0.0715712
0.017983	51212	46215	46148.8	0.3081	0.020024
0.020552	49247	48327	48286.8	0.182915	0.0715115
0.023121	45860	49933	50284.6	-1.57336	0.0413767
0.02569	42832	51433	52114.1	-3.0033	0.014783
0.028259	39553	53430	53767.4	-1.45981	0.0722748
0.030828	36051	55203	55235.8	-0.139489	0.0221471
0.033397	32659	56505	56503.5	0.00650746	0.0290743
0.035966	29365	57531	57576.5	-0.189599	0.124186
0.038535	25820	58146	58449.9	-1.26049	-0.0175634
0.041104	22701	59301	59130	0.702399	-0.0222792
0.043673	19483	58825	59626.2	-3.30355	0.0408741
0.046242	16839	59765	59941.9	-0.723475	0.0206506
0.048811	14158	59740	60088.1	-1.42408	-0.00123084
0.05138	12001	59760	60080.2	-1.30991	0.0757401
0.053949	10077	60018	59937	0.330472	0.0914683
0.056518	8332	59474	59676.9	-0.83192	0.00503955
0.059087	7023	58972	59318.8	-1.42824	0.0286746
0.061656	5845	59003	58884.1	0.489324	0.0512083
0.064225	4676	58547	58386.9	0.661511	0.0226342
0.066794	3958	57942	57845.5	0.40083	0.044554
0.069363	3264	57248	57272.4	-0.101956	0.052113
0.071932	2838	56630	56672.2	-0.177543	0.0726346
0.074501	2290	56162	56057.5	0.440989	0.00985474
0.07707	1924	55602	55439.4	0.689423	0.0692129
0.079639	1735	54832	54823.7	0.0354155	0.0679914
0.082208	1480	54489	54211.1	1.19037	0.00409499
0.084777	1263	53745	53603.6	0.609974	-0.0566906
0.087346	1107	52938	53008.2	-0.305325	0.00426973
0.089915	966	53167	52425.2	3.21721	0.0013111
0.092484	905	52050	51852.3	0.86662	-0.00188958
0.095053	849	51290	51290.5	-0.00217327	0.0124988
0.097622	803	50838	50740.6	0.431836	-0.0124987
0.100191	740	50296	50204.1	0.409719	0.0558976
0.10276	729	49651	49681.6	-0.137457	-0.0162517
0.105329	714	49181	49172.1	0.0402835	0.00317626
0.107898	667	48600	48674.2	-0.336805	0.0464647
0.110467	679	47604	48188.4	-2.67842	-0.0929842
0.113036	613	47770	47714.3	0.254789	-0.063145
0.115605	628	47221	47250.6	-0.136042	0.0348994
0.118174	626	47048	46796.8	1.15801	0.0225991
0.120743	641	46385	46351.9	0.153695	0.00139725
0.123312	554	46336	45915.8	1.95187	0.095123
0.125881	628	45644	45489.7	0.722012	0.0239304
0.12845	545	45494	45072.3	1.97707	0.0410818
0.131019	591	44815	44661.5	0.725024	0.0723339
0.133588	616	44690	44258.5	2.04134	0.0473577
0.136157	608	44170	43862.5	1.46309	0.0692772
0.138726	598	43840	43473.7	1.74947	-0.0490518
0.141295	590	43420	43093.8	1.56531	-0.0697541
0.143864	622	43008	42721	1.38378	0.0544029
0.146433	622	42349	42354.1	-0.0246195	-0.00753069
0.149002	662	42244	41993.1	1.22097	0.00250283
0.151571	670	41580	41638.8	-0.288555	-0.0232352
0.15414	665	41323	41291.5	0.155131	-0.00807004
0.156709	703	41121	40951	0.838276	-0.0327771
0.159278	707	40373	40617	-1.21437	0.0290279
0.161847	763	40200	40288.4	-0.440969	-0.0640834
0.164416	811	40288	39965.8	1.60519	-0.0250462
0.166985	814	39564	39649.3	-0.429044	-0.0626706
0.169554	853	39649	39339.7	1.55328	0.0798218
0.172123	924	38952	39037.3	-0.432302	0.00876778
0.174692	946	38745	38740.5	0.0227027	-0.016512
0.177261	908	38564	38449.6	0.582763	0.0318768
0.17983	990	38377	38165.9	1.07784	0.0745958
0.182399	1010	37871	37887.8	-0.0864934	-0.0281575
0.184968	1084	37707	37613.2	0.483195	-0.031057
0.187537	1072	37410	37343.7	0.342767	0.0417807
0.190106	1095	37209	37080.7	0.665067	0.0381602
0.192675	1172	36957	36823.7	0.693502	0.0172962
0.195244	1197	36430	36571.1	-0.739289	0.00982646
0.197813	1238	36536	36322.4	1.11727	0.0511311
0.200382	1251	36067	36079.8	-0.0672594	0.0742211
0.202951	1245	35964	35842.8	0.639219	0.00568122
0.20552	1280	36023	35610.4	2.17376	0.0459862
0.208089	1274	35633	35381.9	1.33032	0.0204578
0.210658	1348	35191	35156.1	0.185825	-0.0209332
0.213227	1348	34895	34933.7	-0.206916	-0.0147672
0.215796	1443	35127	34714.7	2.19971	0.0149519
0.218365	1322	34666	34500.3	0.89004	-0.0507011
0.220934	1407	34116	34290.7	-0.946018	0.0116369
0.223503	1394	34411	34085.5	1.75493	0.023077
0.226072	1393	33898	33881.2	0.0910186	0.0774155
0.228641	1477	33458	33678.9	-1.20761	0.0362879
0.23121	1393	33509	33480.1	0.157846	0.0133372
0.233779	1393	33064	33283.8	-1.20896	-0.022341
0.236348	1413	32943	33091.7	-0.819227	0.00136426
0.238917	1442	33051	32900.8	0.826117	-0.0394557
0.241486	1434	32626	32710	-0.465221	0.0170456
0.244055	1412	32475	32522.1	-0.261514	0.0447577
0.246624	1324	32321	32337.7	-0.0927672	0.000615441
0.249193	1319	32060	32155.6	-0.534049	0.0325789
0.251762	1359	31994	31974	0.111934	0.018034
0.254331	1339	31326	31790.8	-2.62627	-0.0512503
0.2569	1234	31489	31607.8	-0.669461	-0.00744006
0.259469	1201	31372	31428.1	-0.316663	-0.00533841
0.262038	1212	31611	31250.1	2.02975	-0.0136864
0.264607	1153	31040	31070.1	-0.170988	0.00935955
0.267176	1164	30842	30888.9	-0.266813	-0.000559136
0.269745	1088	30643	30709	-0.376831	0.00186291
0.272314	1106	30338	30529.9	-1.10185	-0.0184409
0.274883	1066	30239	30351.5	-0.647172	-0.0458231
0.277452	1066	30285	30173.4	0.641181	0.0398464
0.280021	1102	29636	29996.1	-2.09155	-0.0126096
0.28259	952	29826	29820.1	0.0343574	-0.0925752
0.285159	1059	29617	29645.8	-0.167625	-0.0585045
0.287728	1030	29344	29473.8	-0.75745	0.0107567
0.290297	918	29001	29300.6	-1.75946	-0.103474
0.292866	970	29156	29129.5	0.155288	-0.0624692
0.295435	972	28754	28961.2	-1.22178	0.0220433
0.298004	935	28939	28791	0.869795	0.0560601
0.300573	927	28581	28622	-0.242634	0.0188067
0.303142	908	28307	28456.1	-0.886428	-0.0108933
0.305711	883	28020	28291.1	-1.61979	0.0205765
0.30828	907	28226	28126.9	0.590102	0.0362033
0.310849	887	28006	27963.5	0.253889	-0.0348276
0.313418	916	28052	27801.1	1.49828	-0.0149749
0.315987	940	27726	27640.5	0.513326	-0.0393891
0.318556	884	27544	27482	0.373634	0.00386293
0.321125	987	27412	27326	0.519443	-0.02978
0.323694	968	27200	27172.7	0.165713	0.10377
0.326263	907	26639	27020.5	-2.33771	-0.0324897
0.328832	922	26911	26872	0.237822	-0.0219409
0.331401	965	26480	26726.3	-1.51374	-0.0299121
0.33397	985	26522	26579.8	-0.354656	-0.0192816
0.336539	973	26368	26433.9	-0.406039	-0.0176512
0.339108	985	26413	26291.5	0.747609	-0.0284873
0.341677	979	26109	26152.1	-0.266637	-0.0356838
0.344246	998	25887	26014.2	-0.790588	-0.0113795
0.346815	1002	25628	25877.6	-1.55936	-0.0390524
0.349384	1064	25720	25742.6	-0.140613	-0.0773552
0.351953	1015	25413	25609.1	-1.23037	-0.0255957
0.354522	1055	25475	25478.1	-0.0191386	-0.0983731
0.357091	1070	24966	25349.8	-2.42932	-0.0495465
0.35966	1073	25403	25222.9	1.12986	-0.00842573
0.362229	1000	25132	25097.3	0.218781	-0.0733103
0.364798	1110	24980	24974.3	0.0359482	-0.0278216
0.367367	1107	24644	24852.1	-1.32588	0.00429051
0.369936	1154	24641	24729.5	-0.563674	0.0119122
0.372505	1174	24711	24609.6	0.645064	0.0228503
0.375074	1124	24592	24493.6	0.627605	0.0931994
0.377643	1177	24343	24380.2	-0.23836	0.0127331
0.380212	1206	24119	24269	-0.965565	-0.0323105
0.382781	1154	24242	24157.7	0.541311	-0.0835396
0.38535	1194	23985	24048.1	-0.407295	-0.0677896
0.387919	1208	23787	23941	-0.998544	0.0246506
0.390488	1247	23717	23834	-0.759724	-0.0454233
0.393057	1304	23681	23727.9	-0.304519	-0.0124434
0.395626	1291	23850	23624.1	1.4627	0.0385499
0.398195	1284	23630	23523.2	0.695001	-0.0119512
0.400764	1273	23359	23425.6	-0.43577	-0.0121679
0.403333	1334	23455	23329.5	0.819151	0.0508329
0.405902	1339	23163	23233.3	-0.462224	-0.0160554
0.408471	1359	23215	23137.6	0.507828	-0.0465628
0.41104	1372	22947	23044.2	-0.64191	-0.0203194
0.413609	1328	23223	22953.2	1.77043	-0.0453011
0.416178	1292	22666	22863.7	-1.31289	-0.0407397
0.418747	1303	22647	22775.3	-0.852273	0.00800608
0.421316	1334	22479	22686	-1.38053	0.00499149
0.423885	1300	22361	22595.1	-1.56551	0.0423047
0.426454	1319	22513	22504.6	0.055687	0.0223284
0.429023	1236	22357	22415.9	-0.394067	-0.0387185
0.431592	1264	22394	22327.8	0.442215	-0.0314553
0.434161	1219	21981	22239.6	-1.74427	-0.0337892
0.43673	1180	22089	22150.1	-0.411392	0.00459466
0.439299	1132	21889	22060.1	-1.15675	0.0314727
0.441868	1050	22204	21970	1.57044	0.0434505
0.444437	1074	22115	21878.2	1.59241	-0.0263777
0.447006	964	21638	21784.3	-0.994258	0.0691279
0.449575	1005	21496	21687.9	-1.30899	-0.0184242
0.452144	876	21440	21590.7	-1.02948	0.0132318
0.454713	844	21491	21492.3	-0.0089264	0.0574651
0.457282	801	21505	21393	0.763665	0.0699831
0.459851	766	21167	21291.7	-0.856944	-0.0811854
0.46242	700	20809	21187.4	-2.6231	-0.0960332
0.464989	738	21140	21082.3	0.397137	-0.0167905
0.467558	627	20981	20976	0.0344515	-0.0162996
0.470127	578	20765	20868.8	-0.720335	0.00357509
0.472696	501	20476	20762.1	-1.99946	-0.00702985
0.475265	489	20673	20654.1	0.131697	-0.027546
0.477834	427	20438	20542.8	-0.733343	0.0508721
0.480403	413	20237	20429.6	-1.35379	-0.0783099
0.482972	338	20033	20315.4	-1.99542	-0.0769262
0.485541	306	19994	20200.8	-1.46216	-0.148277
0.48811	319	19873	20085.4	-1.50686	-0.00790172
0.490679	288	19821	19968.8	-1.0501	-0.0315697
0.493248	273	19977	19851.3	0.889049	0.0509725
0.495817	260	19579	19735.1	-1.11532	-0.0255991
0.498386	228	19452	19619.7	-1.20262	-0.0229956
0.500955	209	19300	19504.8	-1.47406	0.0187835
0.503524	195	19261	19390.4	-0.93264	0.00622339
0.506093	208	19100	19276.2	-1.27471	0.0162058
0.508662	188	19462	19161.9	2.15104	-0.041248
0.511231	163	19239	19048.4	1.37436	-0.0191135
0.5138	171	18981	18936.3	0.324728	-0.011869
0.516369	166	18629	18825	-1.43624	-0.0293599
0.518938	173	18759	18713.9	0.329111	-0.0107998
0.521507	159	18617	18603.7	0.0971237	-0.0317554
0.524076	175	18342	18495	-1.12941	0.0305309
0.526645	178	18115	18387.4	-2.02388	0.0212295
0.529214	180	18422	18280.8	1.04	-0.0235379
0.531783	162	18206	18175.6	0.225045	0.022595
0.534352	159	18033	18072	-0.290685	-0.064191
0.536921	172	17809	17969.5	-1.20265	-0.151842
0.53949	173	17825	17867.4	-0.317406	-0.0413712
0.542059	169	17800	17765.8	0.256246	-0.00808784
0.544628	161	17787	17665.6	0.910355	0.00798899
0.547197	163	17685	17566.6	0.889962	0.0326856
0.549766	207	17380	17468.5	-0.671051	-0.0235798
0.552335	163	17181	17370.8	-1.44785	-0.0298875
0.554904	169	17242	17274.2	-0.245485	-0.0151415
0.557473	183	17097	17179.7	-0.632517	-0.0439367
0.560042	169	17201	17085.7	0.879462	-0.0583712
0.562611	170	17218	16991.7	1.7248	0.000110442
0.56518	161	16945	16899	0.353481	-0.0601274
0.567749	179	16648	16807	-1.23233	0.00762092
0.570318	153	16461	16715.4	-1.983	0.00470763
0.572887	159	16887	16624.5	2.0199	0.0915794
0.575456	169	16655	16534.6	0.933232	-0.057396
0.578025	155	16477	16445	0.249293	-0.000794892
0.580594	154	16365	16355.9	0.0713686	0.00349463
0.583163	163	16315	16267.9	0.369011	0.0467483
0.585732	155	16354	16180.4	1.3576	0.0368517
0.588301	154	16085	16093.4	-0.0658733	-0.0392403
0.59087	143	16075	16007.3	0.534229	-0.0732433
0.593439	129	15872	15921.9	-0.395868	-0.0103684
0.596008	150	15703	15836.9	-1.0686	-0.00675264
0.598577	137	15676	15752.1	-0.608126	-0.0146619
0.601146	152	15726	15667.5	0.466168	0.0551775
0.603715	143	15524	15583.9	-0.480728	-0.0288517
0.606284	133	15424	15501.2	-0.621377	-0.0268947
0.608853	117	15318	15419.3	-0.81825	0.0316496
0.611422	113	15358	15338.1	0.16092	-0.0510984
0.613991	125	15236	15256.9	-0.168992	-0.0615299
0.61656	116	15133	15175.5	-0.345673	0.0380089
0.619129	144	15007	15094.5	-0.713941	-0.046028
0.621698	107	15027	15014.3	0.103715	-0.00321067
0.624267	118	14786	14935.1	-1.22579	0.0451594
0.626836	104	15059	14856.9	1.64693	-0.018922
0.629405	113	14485	14778.9	-2.44232	-0.0191701
0.631974	118	14716	14701	0.123836	0.0713502
0.634543	104	14784	14623.5	1.31994	0.00431546
0.637112	108	14661	14546.7	0.943942	0.0114761
0.639681	105	14535	14470.8	0.532495	-0.0453466
0.64225	119	14283	14395.2	-0.938946	0.0259809
0.644819	93	14326	14320	0.0502187	0.00974315
0.647388	113	14422	14245.5	1.46971	0.0361769
0.649957	127	14025	14171.8	-1.23936	-0.0584451
0.652526	99	13996	14098.2	-0.864269	-0.0195132
0.655095	104	14044	14025.5	0.156405	-0.0632831
0.657664	95	14024	13954	0.59139	-0.0819388
0.660233	97	13930	13882.5	0.402514	-0.0875477
0.662802	93	13882	13811	0.60277	-0.0652513
0.665371	123	13746	13739.9	0.0524084	-0.1196
0.66794	96	13487	13669.1	-1.56782	0.00454151
0.670509	92	13695	13599	0.820108	0.00684782
0.673078	88	13464	13530.2	-0.57064	-0.074526
0.675647	84	13277	13461.7	-1.60328	0.0448244
0.678216	82	13360	13393	-0.285326	-0.0202583
0.680785	96	13591	13324.5	2.28617	-0.0719066
0.683354	87	13379	13256.3	1.06117	-0.0654457
0.685923	87	13064	13188.5	-1.08952	-0.0996121
0.688492	70	13076	13121.7	-0.399454	-0.0312393
0.691061	67	13042	13055.4	-0.117442	-0.0477895
0.69363	66	12862	12989.3	-1.12262	-0.0669263
0.696199	83	12830	12923.1	-0.822352	0.012514
0.698768	72	12952	12857	0.835125	-0.029136
0.701337	79	12868	12791.3	0.675923	-0.0112995
0.703906	67	12713	12726.7	-0.121152	0.0476265
0.706475	66	12710	12662.6	0.420298	-0.0186489
0.709044	69	12741	12598.9	1.25858	-0.0187818
0.711613	45	12495	12535.5	-0.362272	-0.0517464
0.714182	77	12446	12472.3	-0.235427	-0.0715517
0.716751	54	12467	12409.4	0.516174	-0.0304815
0.71932	68	12297	12346.5	-0.446451	-0.0408165
0.721889	58	12396	12284.4	1.00226	-0.046499
0.724458	59	12048	12222.9	-1.59364	-0.0224949
0.727027	65	12081	12161.7	-0.734517	-0.0453222
0.729596	62	12114	12101	0.11814	-0.0836482
0.732165	59	12239	12040.6	1.79377	0.0245434
0.734734	57	12037	11980.8	0.512664	-0.0787997
0.737303	57	12001	11921.4	0.726451	-0.101316
0.739872	70	11755	11862.3	-0.989889	-0.0326651
0.742441	59	11739	11803.5	-0.595293	0.00931647
0.74501	56	11579	11745.2	-1.54413	-0.0216831
0.747579	46	11713	11687.6	0.23485	0.0256309
0.750148	42	11625	11630.4	-0.0497342	-0.0136821
0.752717	53	11550	11573.1	-0.215056	-0.0206657
0.755286	55	11442	11515.8	-0.690139	-0.0167772
0.757855	52	11450	11458.7	-0.0809325	-0.0572363
0.760424	53	11453	11402.2	0.474654	-0.0180292
0.762993	42	11387	11346.5	0.379817	-0.0533503
0.765562	50	11504	11291.1	1.98484	0.000905133
0.768131	54	11079	11236	-1.49166	0.022973
0.7707	56	11400	11181	2.05106	0.00898972
0.773269	44	11076	11126.4	-0.479064	-0.0500426
0.775838	49	11025	11072.6	-0.453013	0.0564961
0.778407	57	11118	11019.2	0.937414	-0.0188075
0.780976	51	11042	10965.8	0.725222	-0.0883885
0.783545	61	10738	10912.7	-1.6862	-0.131667
0.786114	52	10862	10860.4	0.015798	-0.074172
0.788683	40	10975	10808.4	1.59011	-0.0218676
0.791252	56	10744	10757	-0.124975	-0.0504813
0.793821	39	10600	10705.7	-1.02631	-0.00989851
0.79639	41	10486	10654.2	-1.64304	-0.0556548
0.798959	39	10435	10603.3	-1.64739	-0.0855951
0.801528	43	10540	10552.5	-0.121927	0.0182874
0.804097	53	10346	10501.7	-1.53119	-0.0246264
0.806666	50	10574	10451.3	1.19303	-0.0412663
0.809235	47	10513	10401.4	1.08828	-0.0063446
0.811804	40	10302	10352.3	-0.495157	0.0257381
0.814373	44	10426	10303.6	1.19913	0.00936595
0.816942	34	10267	10255	0.118911	-0.0460635
0.819511	37	10218	10206.4	0.114752	-0.0621967
0.82208	29	10064	10158.1	-0.937571	-0.00353983
0.824649	35	10184	10109.8	0.734823	0.00883105
0.827218	25	9981	10061.8	-0.808366	0.0449815
0.829787	30	10068	10013.9	0.53939	0.0937367
0.832356	36	10103	9966.26	1.3604	0.0202538
0.834925	41	10049	9918.82	1.29858	-0.104428
0.837494	37	9690	9871.69	-1.84569	-0.0660529
0.840063	34	9823	9825.23	-0.0224949	0.0796654
0.842632	36	9750	9779.37	-0.297482	-0.0432787
0.845201	39	9708	9733.78	-0.261671	0.0435836
0.84777	27	9700	9688.3	0.118827	0.0671517
0.850339	32	9606	9643.13	-0.378867	-0.0141846
0.852908	29	9615	9598.31	0.170183	-0.0249674
0.855477	30	9549	9553.5	-0.0461004	-0.0933627
0.858046	29	9344	9508.84	-1.7053	0.0203937
0.860615	22	9559	9464.5	0.966503	-0.0632412
0.863184	27	9426	9420.43	0.057364	-0.0471571
0.865753	27	9353	9376.58	-0.24384	-0.0160091
0.868322	25	9454	9332.81	1.2464	0.0292098
0.870891	35	9436	9289.33	1.5099	-0.0534638
0.87346	27	9002	9246.23	-2.57414	-0.0317564
0.876029	11	8958	9203.44	-2.59325	-0.0381694
0.878598	26	9219	9161.17	0.602288	-0.0327987
0.881167	25	9136	9119.01	0.177734	0.0159454
0.883736	21	9097	9076.52	0.214688	-0.0629795
0.886305	30	9119	9034.41	0.885788	-0.117001
0.888874	24	8921	8992.87	-0.760945	-0.0623865
0.891443	23	9028	8951.53	0.804811	-0.000862182
0.894012	28	8962	8910.6	0.542904	0.0858557
0.896581	24	8837	8869.94	-0.350431	0.0118434
0.89915	16	8776	8829.4	-0.570059	-0.0491451
0.901719	31	8827	8789.23	0.401967	0.0272476
0.904288	25	8589	8749.23	-1.72888	-0.0560478
0.906857	21	8805	8709.23	1.02058	-0.0392935
0.909426	22	8690	8669.75	0.217228	0.00482332
0.911995	19	8580	8630.65	-0.546782	-0.0291044
0.914564	18	8690	8591.53	1.05634	-0.114297
0.917133	13	8351	8552.56	-2.20567	-0.0403652
0.919702	19	8514	8513.77	0.00249773	0
0.922271	20	8476	8475.08	0.0100345	0
0.92484	10	8452	8436.49	0.168725	0
0.927409	13	8337	8398.25	-0.670813	0
0.929978	15	8530	8360.36	1.83677	0
0.932547	22	8428	8322.43	1.14995	0
0.935116	16	8440	8284.61	1.69146	0
0.937685	20	8212	8247.22	-0.388685	0
0.940254	13	8189	8210.31	-0.23545	0
0.942823	17	8221	8173.63	0.522431	0
0.945392	14	8119	8137.11	-0.200958	0
0.947961	14	8197	8100.7	1.06362	0
0.95053	19	7972	8064.46	-1.03557	0
0.953099	9	7953	8028.44	-0.845883	0
0.955668	15	7966	7992.61	-0.298158	0
0.958237	16	8178	7957.09	2.44285	0
0.960806	10	7887	7921.62	-0.389828	0
0.963375	17	7846	7886.34	-0.455434	0
0.965944	21	7887	7851.4	0.400857	0
0.968513	16	7904	7816.55	0.983637	0
0.971082	15	7936	7782.03	1.72836	0
0.973651	18	7669	7747.98	-0.901867	0
0.97622	16	7613	7714.05	-1.15813	0
0.978789	14	7653	7680.19	-0.310769	0
0.981358	12	7708	7646.58	0.699587	0
0.983927	14	7575	7613.17	-0.43851	0
0.986496	14	7795	7579.82	2.43724	0
0.989065	12	7566	7546.57	0.223396	0
0.991634	10	7679	7513.54	1.88817	0
0.994203	13	7463	7480.75	-0.205427	0
0.996772	11	7406	7448.07	-0.488837	0
0.999341	9	7454	7415.5	0.445952	0
1.00191	11	7321	7383.16	-0.726514	0
1.00448	11	7157	7351.01	-2.29333	0
1.00705	9	7340	7318.96	0.245583	0
1.00962	15	7319	7287.12	0.372658	0
1.01219	7	7286	7255.5	0.357376	0
1.01476	10	7259	7224.05	0.410197	0
1.01732	8	7313	7192.88	1.40467	0
1.01989	12	7203	7161.8	0.485494	0
1.02246	8	7158	7130.78	0.321693	0
1.02503	15	7177	7099.99	0.908987	0
1.0276	12	7050	7069.43	-0.231427	0
1.03017	16	7036	7039.07	-0.0365916	0
1.03274	14	6964	7008.99	-0.539089	0
1.03531	7	7054	6979.18	0.890868	0
1.03788	7	7051	6949.59	1.20771	0
1.04045	10	6856	6920.14	-0.774613	0
1.04301	7	6907	6890.57	0.197661	0
1.04558	7	6866	6861.03	0.059947	0
1.04815	9	6834	6831.74	0.0273059	0
1.05072	11	6865	6802.6	0.753107	0
1.05329	11	6829	6773.57	0.670731	0
1.05586	12	6818	6744.79	0.886587	0
1.05843	8	6816	6716.29	1.20768	0
1.061	14	6729	6688.02	0.499582	0
1.06357	2	6624	6659.9	-0.441048	0
1.06614	5	6579	6631.88	-0.651974	0
1.0687	6	6651	6604.03	0.575924	0
1.07127	12	6561	6576.11	-0.186542	0
1.07384	4	6476	6548.16	-0.8967	0
1.07641	4	6534	6520.53	0.166582	0
1.07898	11	6712	6493.24	2.67025	0
1.08155	7	6465	6465.97	-0.0120362	0
1.08412	11	6347	6438.72	-1.15128	0
1.08669	7	6353	6411.82	-0.737956	0
1.08926	5	6372	6385.15	-0.164686	0
1.09183	10	6348	6358.63	-0.133404	0
1.09439	11	6330	6332.2	-0.0276295	0
1.09696	8	6194	6305.79	-1.42039	0
1.09953	4	6233	6279.65	-0.590872	0
1.1021	15	6123	6253.79	-1.67147	0
1.10467	8	6288	6227.96	0.757186	0
1.10724	0	6256	6202.15	0.680823	0
1.10981	5	6257	6176.71	1.01508	0
1.11238	8	6250	6151.37	1.24756	0
1.11495	4	6106	6125.78	-0.253148	0
1.11752	5	6065	6100.33	-0.453665	0
1.12008	5	6107	6075.22	0.406721	0
1.12265	7	6020	6050.2	-0.389203	0
1.12522	6	6037	6025.25	0.151176	0
1.12779	5	6075	6000.49	0.955973	0
1.13036	4	5888	5975.92	-1.14584	0
1.13293	4	5941	5951.5	-0.13627	0
1.1355	6	5936	5927.15	0.114824	0
1.13807	7	5923	5902.88	0.261471	0
1.14064	5	6098	5878.72	2.808	0
1.14321	5	5819	5854.78	-0.469063	0
1.14577	4	5941	5831.04	1.42665	0
1.14834	4	5994	5807.38	2.41045	0
1.15091	4	5816	5783.8	0.422285	0
1.15348	9	5805	5760.31	0.586619	0
1.15605	12	5754	5736.91	0.225264	0
1.15862	8	5859	5713.68	1.8985	0
1.16119	6	5666	5690.77	-0.329005	0
1.16376	9	5633	5668.16	-0.468469	0
1.16633	9	5628	5645.59	-0.234482	0
1.1689	5	5632	5622.99	0.120023	0
1.17146	4	5600	5600.56	-0.00752325	0
1.17403	4	5615	5578.29	0.48985	0
1.1766	3	5620	5556	0.853661	0
1.17917	5	5621	5533.7	1.16436	0
1.18174	4	5426	5511.49	-1.1606	0
1.18431	11	5552	5489.39	0.840308	0
1.18688	5	5620	5467.43	2.03515	0
1.18945	8	5425	5445.67	-0.280653	0
1.19202	4	5345	5424.18	-1.0831	0
1.19459	2	5404	5402.81	0.0162003	0
1.19715	6	5343	5381.47	-0.526292	0
1.19972	5	5347	5360.16	-0.179966	0
1.20229	2	5309	5338.83	-0.40944	0
1.20486	7	5316	5317.7	-0.0233121	0
1.20743	6	5364	5296.72	0.918682	0
1.21	5	5309	5275.76	0.456149	0
1.21257	3	5379	5255.01	1.69063	0
1.21514	5	5324	5234.44	1.2274	0
1.21771	6	5248	5213.91	0.470561	0
1.22028	5	5236	5193.41	0.588594	0
1.22284	9	5315	5173.04	1.94722	0
1.22541	5	5073	5152.85	-1.12104	0
1.22798	5	5232	5132.78	1.37166	0
1.23055	6	5046	5112.9	-0.941792	0
1.23312	1	5169	5093.08	1.05597	0
1.23569	6	5287	5073.28	2.9393	0
1.23826	4	4933	5053.56	-1.71659	0
1.24083	2	5017	5033.86	-0.237968	0
1.2434	4	5088	5014.28	1.03348	0
1.24597	0	4899	4994.85	-1.36942	0
1.24853	2	4999	4975.43	0.333375	0
1.2511	8	4948	4956.1	-0.115084	0
1.25367	1	5014	4936.79	1.0904	0
1.25624	4	4954	4917.61	0.51699	0
1.25881	3	4980	4898.72	1.15172	0
1.26138	3	4905	4879.88	0.358739	0
1.26395	5	4934	4861.04	1.03862	0
1.26652	6	4995	4842.35	2.15994	0
1.26909	3	4791	4823.73	-0.472902	0
1.27166	4	4903	4805.29	1.3954	0
1.27422	6	4684	4787	-1.50499	0
1.27679	9	4784	4768.73	0.220758	0
1.27936	3	4858	4750.52	1.54202	0
1.28193	2	4919	4732.52	2.65882	0
1.2845	6	4733	4714.71	0.265799	0
1.28707	6	4714	4696.85	0.249714	0
1.28964	5	4789	4678.94	1.59047	0
1.29221	4	4640	4661.21	-0.311387	0
1.29478	7	4693	4643.67	0.720111	0
1.29735	6	4594	4626.17	-0.474622	0
1.29991	1	4609	4608.72	0.0040996	0
1.30248	2	4654	4591.43	0.917131	0
1.30505	2	4657	4574.23	1.21286	0
1.30762	5	4507	4556.94	-0.74381	0
1.31019	4	4605	4539.63	0.963242	0
1.31276	1	4479	4522.47	-0.64957	0
1.31533	3	4530	4505.5	0.364049	0
1.3179	4	4604	4488.63	1.70037	0
1.32047	5	4416	4471.73	-0.838638	0
1.32304	1	4536	4454.92	1.20388	0
1.3256	2	4395	4438.29	-0.652941	0
1.32817	4	4363	4421.77	-0.889674	0
1.33074	5	4291	4405.22	-1.74372	0
1.33331	2	4452	4388.71	0.948479	0
1.33588	4	4500	4372.39	1.90232	0
1.33845	4	4463	4356.2	1.59866	0
1.34102	2	4404	4340.03	0.96389	0
1.34359	2	4310	4323.94	-0.212343	0
1.34616	5	4251	4307.96	-0.873608	0
1.34873	3	4380	4291.99	1.32987	0
1.35129	6	4369	4276.07	1.40593	0
1.35386	6	4295	4260.31	0.52931	0
1.35643	0	4222	4244.66	-0.348719	0
1.359	5	4364	4229.14	2.04146	0
1.36157	4	4164	4213.71	-0.770395	0
1.36414	4	4185	4198.2	-0.204071	0
1.36671	3	4200	4182.78	0.265781	0
1.36928	2	4120	4167.51	-0.740228	0
1.37185	7	4178	4152.3	0.397651	0
1.37442	4	4230	4137.11	1.4283	0
1.37698	3	4115	4121.97	-0.108696	0
1.37955	4	4012	4107.03	-1.50033	0
1.38212	4	4023	4092.18	-1.09062	0
1.38469	4	4078	4077.29	0.0110908	0
1.38726	4	4160	4062.49	1.51189	0
1.38983	3	4121	4047.78	1.14065	0
1.3924	3	3986	4033.14	-0.746624	0
1.39497	2	4064	4018.56	0.712743	0
1.39754	2	3882	4004.03	-1.95851	0
1.40011	5	3879	3989.53	-1.77467	0
1.40267	2	4023	3975.07	0.755731	0
1.40524	5	3933	3960.68	-0.441324	0
1.40781	6	4038	3946.43	1.44101	0
1.41038	0	3984	3932.25	0.8199	0
1.41295	3	4041	3918.18	1.93214	0
1.41552	3	3872	3904.22	-0.517857	0
1.41809	6	3912	3890.19	0.34874	0
1.42066	1	3829	3876.17	-0.762247	0
1.42323	1	3937	3862.31	1.19029	0
1.4258	4	3833	3848.59	-0.251857	0
1.42836	2	3739	3834.84	-1.56736	0
1.43093	4	3745	3821.06	-1.24283	0
1.4335	4	3773	3807.42	-0.560367	0
1.43607	2	3798	3793.87	0.0669617	0
1.43864	4	3798	3780.41	0.2854	0
1.44121	3	3794	3767.04	0.437662	0
1.44378	0	3746	3753.69	-0.125583	0
1.44635	3	3696	3740.41	-0.730421	0
1.44892	5	3742	3727.18	0.242325	0
1.45149	3	3701	3713.91	-0.212177	0
1.45405	4	3783	3700.75	1.33733	0
1.45662	3	3648	3687.77	-0.65843	0
1.45919	3	3703	3674.84	0.462698	0
1.46176	1	3567	3661.95	-1.58987	0
1.46433	3	3706	3649.12	0.93441	0
1.4669	2	3653	3636.3	0.276375	0
1.46947	2	3562	3623.49	-1.03022	0
1.47204	1	3540	3610.75	-1.18909	0
1.47461	0	3570	3598.09	-0.470103	0
1.47718	3	3598	3585.46	0.209059	0
1.47974	2	3602	3572.85	0.485737	0
1.48231	1	3589	3560.26	0.479668	0
1.48488	1	3708	3547.81	2.63067	0
1.48745	2	3476	3535.45	-1.00831	0
1.49002	3	3439	3523.09	-1.43387	0
1.49259	3	3482	3510.76	-0.487466	0
1.49516	6	3426	3498.54	-1.23933	0
1.49773	4	3547	3486.43	1.01707	0
1.5003	5	3347	3474.42	-2.2024	0
1.50287	1	3456	3462.54	-0.111223	0
1.50543	6	3440	3450.73	-0.182945	0
1.508	3	3323	3438.92	-2.01088	0
1.51057	5	3472	3427.09	0.762196	0
1.51314	3	3459	3415.35	0.742128	0
1.51571	2	3407	3403.71	0.0563908	0
1.51828	6	3431	3392.1	0.664182	0
1.52085	6	3387	3380.5	0.11165	0
1.52342	5	3372	3368.91	0.0532268	0
1.52599	0	3295	3357.48	-1.08839	0
1.52856	3	3318	3346.19	-0.489357	0
1.53112	5	3375	3334.88	0.690678	0
1.53369	5	3226	3323.44	-1.71559	0
1.53626	2	3260	3312.05	-0.91166	0
1.53883	1	3352	3300.86	0.883333	0
1.5414	2	3287	3289.74	-0.047868	0
1.54397	0	3243	3278.57	-0.624669	0
1.54654	3	3317	3267.36	0.861949	0
1.54911	5	3260	3256.18	0.0668286	0
1.55168	2	3182	3245.04	-1.11764	0
1.55425	4	3310	3234.03	1.32048	0
1.55681	4	3198	3223.18	-0.445219	0
1.55938	3	3272	3212.34	1.04298	0
1.56195	3	3193	3201.54	-0.151181	0
1.56452	5	3139	3190.83	-0.925121	0
1.56709	3	3214	3180.13	0.597405	0
1.56966	2	3142	3169.47	-0.490084	0
1.57223	4	3154	3158.91	-0.0873917	0
1.5748	4	3157	3148.36	0.153705	0
1.57737	3	3225	3137.8	1.53552	0
1.57994	2	3189	3127.32	1.09218	0
1.5825	0	3124	3116.94	0.126376	0
1.58507	2	3012	3106.56	-1.72295	0
1.58764	3	3089	3096.15	-0.12868	0
1.59021	4	3207	3085.72	2.14166	0
1.59278	2	3087	3075.35	0.209599	0
1.59535	2	3064	3065.13	-0.0204651	0
1.59792	4	3051	3055	-0.0724211	0
1.60049	4	3106	3044.87	1.09691	0
1.60306	3	3111	3034.75	1.36715	0
1.60563	3	2982	3024.73	-0.782539	0
1.60819	1	3008	3014.8	-0.124071	0
1.61076	0	2963	3004.89	-0.769548	0
1.61333	3	2942	2994.98	-0.976712	0
1.6159	4	2948	2985.03	-0.682032	0
1.61847	2	3043	2975.07	1.23141	0
1.62104	2	2907	2965.24	-1.08022	0
1.62361	3	2988	2955.55	0.593681	0
1.62618	8	2931	2945.85	-0.274374	0
1.62875	5	2936	2936.15	-0.00282507	0
1.63132	1	2859	2926.57	-1.26364	0
1.63388	4	2980	2917.19	1.15059	0
1.63645	2	2901	2907.84	-0.126968	0
1.63902	3	2832	2898.34	-1.24669	0
1.64159	1	2931	2888.87	0.778148	0
1.64416	3	2819	2879.46	-1.1387	0
1.64673	8	2921	2870.05	0.942628	0
1.6493	5	2883	2860.66	0.416089	0
1.65187	1	2778	2851.36	-1.39192	0
1.65444	0	2901	2842.3	1.08978	0
1.65701	5	2830	2833.27	-0.0615288	0
1.65957	6	2864	2824.06	0.746313	0
1.66214	1	2793	2814.79	-0.412313	0
1.66471	1	2745	2805.72	-1.15886	0
1.66728	3	2820	2796.8	0.436894	0
1.66985	0	2785	2787.78	-0.0526697	0
1.67242	5	2694	2778.69	-1.63176	0
1.67499	3	2742	2769.69	-0.528722	0
1.67756	2	2812	2760.71	0.967211	0
1.68013	4	2740	2751.85	-0.22645	0
1.6827	5	2772	2743.08	0.549307	0
1.68526	1	2705	2734.27	-0.562875	0
1.68783	1	2735	2725.56	0.18051	0
1.6904	4	2703	2716.93	-0.267961	0
1.69297	4	2679	2708.23	-0.564694	0
1.69554	2	2678	2699.49	-0.4152	0
1.69811	3	2599	2690.88	-1.80232	0
1.70068	2	2690	2682.37	0.147039	0
1.70325	1	2611	2673.84	-1.22988	0
1.70582	1	2583	2665.33	-1.61988	0
1.70839	2	2552	2656.83	-2.07514	0
1.71095	3	2664	2648.31	0.303925	0
1.71352	3	2636	2639.82	-0.0743235	0
1.71609	4	2560	2631.4	-1.41112	0
1.71866	3	2635	2623.07	0.232373	0
1.72123	1	2543	2614.81	-1.42409	0
1.7238	2	2564	2606.62	-0.841648	0
1.72637	6	2582	2598.43	-0.323295	0
1.72894	1	2515	2590.18	-1.49917	0
1.73151	4	2547	2581.99	-0.693361	0
1.73408	1	2660	2573.95	1.66843	0
1.73664	1	2610	2565.9	0.863206	0
1.73921	1	2585	2557.84	0.534236	0
1.74178	4	2564	2549.78	0.280808	0
1.74435	2	2457	2541.68	-1.70844	0
1.74692	3	2574	2533.65	0.795375	0
1.74949	2	2518	2525.73	-0.154007	0
1.75206	6	2553	2517.86	0.695498	0
1.75463	2	2597	2509.99	1.70734	0
1.7572	1	2561	2502.18	1.16224	0
1.75977	2	2482	2494.48	-0.250572	0
1.76233	5	2568	2486.77	1.60296	0
1.7649	4	2450	2478.96	-0.585075	0
1.76747	1	2489	2471.21	0.356527	0
1.77004	2	2460	2463.62	-0.0729542	0
1.77261	3	2408	2456.07	-0.979605	0
1.77518	3	2425	2448.44	-0.475909	0
1.77775	2	2466	2440.8	0.507501	0
1.78032	3	2522	2433.25	1.76723	0
1.78289	1	2446	2425.75	0.409426	0
1.78546	5	2378	2418.26	-0.825582	0
1.78802	2	2419	2410.79	0.167005	0
1.79059	1	2424	2403.34	0.41971	0
1.79316	3	2357	2395.98	-0.802865	0
1.79573	5	2456	2388.64	1.35926	0
1.7983	3	2377	2381.23	-0.086851	0
1.80087	2	2406	2373.92	0.654045	0
1.80344	3	2337	2366.73	-0.615047	0
1.80601	1	2315	2359.55	-0.925908	0
1.80858	4	2344	2352.32	-0.17188	0
1.81115	4	2400	2345.11	1.12042	0
1.81371	2	2451	2337.91	2.28428	0
1.81628	2	2346	2330.79	0.313964	0
1.81885	1	2332	2323.76	0.170607	0
1.82142	2	2321	2316.69	0.0893874	0
1.82399	3	2268	2309.6	-0.873433	0
1.82656	3	2338	2302.5	0.734176	0
1.82913	2	2276	2295.45	-0.407743	0
1.8317	3	2255	2288.49	-0.705294	0
1.83427	2	2241	2281.58	-0.857137	0
1.83684	6	2228	2274.66	-0.988589	0
