# Supplementary material for: Direct energy transfer from photosystem II to photosystem I confers winter sustainability in Scots Pine
Source: Nat Commun. 2020 Dec 15;11:6388. doi: 10.1038/s41467-020-20137-9 (PMC7738668; doi:10.1038/s41467-020-20137-9)
Supplement: Supplementary file 3 — Source Data [file 41467_2020_20137_MOESM3_ESM.zip › Source data file_Bag et al., 2020/Source data file/time resolved fluoresence data/Time resolved decay/Pine_summer_quench/no_spillover/Decays_summer_quench_no_spillover_6.txt]

Time	IRF	Exp. data	Th. data	Residuals	Aurocorr
0	59218	30357	30759.4	-2.30929	0.16923
0.002569	60101	32276	33263.7	-5.49784	0.169467
0.005138	59931	34925	35770.1	-4.52192	0.175208
0.007707	59038	37508	38247.5	-3.81848	0.126179
0.010276	57442	40080	40659	-2.89203	0.103032
0.012845	55659	43173	42975.3	0.951309	0.109803
0.015414	54300	44757	45190.9	-2.05102	0.0274747
0.017983	51212	47332	47287.9	0.202836	0.0337188
0.020552	49247	49461	49245.3	0.969808	0.0534079
0.023121	45860	51300	51053.8	1.08698	0.0316119
0.02569	42832	52909	52694.4	0.933124	0.0323787
0.028259	39553	54085	54159.6	-0.320597	0.000161474
0.030828	36051	55944	55443.3	2.1171	0.00485993
0.033397	32659	56453	56539.9	-0.365819	-0.0300039
0.035966	29365	58067	57452.4	2.55033	-0.0638207
0.038535	25820	58800	58181.5	2.55047	-0.033564
0.041104	22701	59522	58729.6	3.24772	-0.102041
0.043673	19483	59703	59104.1	2.45095	-0.0537751
0.046242	16839	59877	59316.1	2.29221	-0.10605
0.048811	14158	59734	59379.4	1.45094	-0.0560042
0.05138	12001	60033	59307.5	2.96101	-0.063542
0.053949	10077	59720	59118.2	2.46243	-0.0736337
0.056518	8332	58979	58826.6	0.627478	0.0108717
0.059087	7023	59231	58447.8	3.21801	-0.119175
0.061656	5845	58564	57998.7	2.33612	-0.0400614
0.064225	4676	57387	57488.9	-0.425494	-0.0289771
0.066794	3958	56789	56928.9	-0.587271	-0.0528803
0.069363	3264	56513	56331.9	0.761829	-0.00736095
0.071932	2838	55903	55708.7	0.821898	-0.0720113
0.074501	2290	55251	55066.5	0.785038	-0.0250473
0.07707	1924	54383	54409.1	-0.111793	-0.00454291
0.079639	1735	53693	53743.8	-0.219017	0.0113459
0.082208	1480	52911	53076.8	-0.720832	-0.000549099
0.084777	1263	51800	52410.1	-2.68077	-0.00431039
0.087346	1107	51592	51745.8	-0.677277	0.0378722
0.089915	966	50858	51086.4	-1.01298	0.0181176
0.092484	905	50674	50434.4	1.06416	0.00585133
0.095053	849	49803	49792.3	0.0478554	-0.0433982
0.097622	803	48789	49161.4	-1.68589	0.0394186
0.100191	740	48073	48541.8	-2.13829	0.0129894
0.10276	729	47406	47934.1	-2.42546	0.0181572
0.105329	714	47245	47339.2	-0.433183	0.0248404
0.107898	667	46779	46756.8	0.102657	0.0346944
0.110467	679	46072	46187	-0.535589	0.0396737
0.113036	613	45517	45629.4	-0.526614	0.129139
0.115605	628	45129	45083.5	0.214366	0.0353877
0.118174	626	44249	44549.9	-1.43047	0.0843522
0.120743	641	43669	44029.1	-1.72304	0.0396979
0.123312	554	43074	43519.4	-2.14587	0.00576671
0.125881	628	42930	43020.5	-0.436861	0.0277252
0.12845	545	42543	42532.7	0.0497136	0.0583165
0.131019	591	41921	42055.2	-0.655289	0.0476481
0.133588	616	41435	41588.8	-0.755685	1.81541e-05
0.136157	608	41340	41133.6	1.01511	0.0423122
0.138726	598	40822	40688.3	0.66177	0.011268
0.141295	590	40401	40252.2	0.740497	-0.021534
0.143864	622	39867	39825.4	0.208198	-0.0109364
0.146433	622	39525	39408.2	0.587267	-0.00692595
0.149002	662	39277	39000.5	1.39507	0.0082692
0.151571	670	38549	38602.2	-0.271135	-0.0021856
0.15414	665	38072	38212.5	-0.720128	0.0290791
0.156709	703	37928	37831.1	0.49757	0.0740944
0.159278	707	37627	37458.1	0.870896	-0.0206643
0.161847	763	37313	37093.4	1.13671	-0.0036397
0.164416	811	36945	36737.8	1.07782	-0.00182637
0.166985	814	36397	36390.7	0.0328626	0.0904705
0.169554	853	36113	36051.2	0.325106	0.0181431
0.172123	924	35467	35720	-1.34331	-0.0232289
0.174692	946	35604	35397.3	1.09519	0.0672241
0.177261	908	35187	35081.4	0.563129	0.0021813
0.17983	990	34629	34771.6	-0.766373	-0.017223
0.182399	1010	34381	34469.2	-0.475564	0.0367527
0.184968	1084	34157	34174.4	-0.0938855	-0.0173618
0.187537	1072	33966	33886.6	0.430984	0.00228889
0.190106	1095	33478	33604.5	-0.691456	-0.0600264
0.192675	1172	33438	33328.8	0.597172	0.0190326
0.195244	1197	33234	33060.1	0.953903	-0.0166521
0.197813	1238	32646	32797.9	-0.840479	-0.0368635
0.200382	1251	32540	32541.5	-0.00852111	-0.0849563
0.202951	1245	32419	32290.2	0.715535	-0.046873
0.20552	1280	32233	32043.5	1.05565	-0.023524
0.208089	1274	31797	31801.4	-0.0246773	0.0475544
0.210658	1348	31659	31564.3	0.531976	-0.0371936
0.213227	1348	31228	31332.6	-0.59188	0.0190275
0.215796	1443	31172	31106.6	0.370323	0.0453461
0.218365	1322	30655	30884.8	-1.31266	0.00205008
0.220934	1407	30592	30665.7	-0.421544	0.0934729
0.223503	1394	30265	30450.7	-1.06751	-0.00834732
0.226072	1393	30270	30239.2	0.177	0.0108569
0.228641	1477	30116	30031.9	0.484366	0.0111491
0.23121	1393	29546	29828.6	-1.64421	-0.0243737
0.233779	1393	29736	29627.1	0.63142	0.0119455
0.236348	1413	29559	29428	0.762166	-0.0303822
0.238917	1442	29054	29232.4	-1.0465	0.0325463
0.241486	1434	28821	29040.3	-1.29185	0.0644284
0.244055	1412	28801	28850.9	-0.294116	-0.00907164
0.246624	1324	28704	28662.5	0.245019	0.0627087
0.249193	1319	28283	28474.2	-1.13705	0.0165905
0.251762	1359	27933	28288	-2.1239	0.00188207
0.254331	1339	27933	28104.8	-1.02815	-0.0692216
0.2569	1234	27746	27922.7	-1.06084	-0.0577756
0.259469	1201	27687	27739.9	-0.317793	0.0312179
0.262038	1212	27348	27557.8	-1.26843	-0.078136
0.264607	1153	27290	27376.9	-0.526266	0.0292544
0.267176	1164	27063	27197.2	-0.815973	-0.023497
0.269745	1088	27056	27018.4	0.228718	-0.014089
0.272314	1106	26973	26840.2	0.808438	0.0268816
0.274883	1066	26678	26663.3	0.0896959	-0.0566652
0.277452	1066	26414	26487.7	-0.453299	0.0381514
0.280021	1102	26150	26314.4	-1.01652	-0.00780233
0.28259	952	26133	26141.9	-0.055021	-0.0581096
0.285159	1059	25859	25969.7	-0.68853	-0.0531537
0.287728	1030	25772	25800.5	-0.177347	-0.128658
0.290297	918	25589	25632	-0.268734	-0.0106103
0.292866	970	25508	25463.4	0.279494	0.0102349
0.295435	972	25308	25296.9	0.069698	0.0265092
0.298004	935	25020	25132.4	-0.710722	0.0544107
0.300573	927	24760	24969	-1.32825	-0.0141107
0.303142	908	24548	24806.8	-1.6518	-0.000613551
0.305711	883	24520	24645.6	-0.802211	0.0219806
0.30828	907	24173	24485.9	-2.01243	-0.00592832
0.310849	887	24256	24328	-0.462424	3.34867e-05
0.313418	916	24323	24172.1	0.967731	-0.0163998
0.315987	940	23921	24018.9	-0.632709	-0.0691687
0.318556	884	23785	23867.4	-0.53443	-0.0849367
0.321125	987	23945	23718.1	1.46635	0.0220083
0.323694	968	23602	23572.3	0.193177	-0.0126621
0.326263	907	23374	23428.1	-0.353729	0.0308796
0.328832	922	23241	23284.2	-0.283546	-0.00583402
0.331401	965	22911	23142.4	-1.52858	0.0110732
0.33397	985	23085	23003.6	0.535981	0.0223937
0.336539	973	22883	22867.1	0.104815	0.0208839
0.339108	985	22758	22732.5	0.169034	-0.0167245
0.341677	979	22384	22599.6	-1.44088	0.0218181
0.344246	998	22727	22468.5	1.71503	0.00204158
0.346815	1002	22146	22339.2	-1.29847	0.0301483
0.349384	1064	22439	22212.7	1.51088	-0.00487965
0.351953	1015	22231	22088.4	0.95611	-0.0199413
0.354522	1055	22073	21965.6	0.722579	0.0121763
0.357091	1070	21971	21845	0.849947	0.0258236
0.35966	1073	21559	21726.7	-1.14201	0.0874366
0.362229	1000	21399	21608.9	-1.43487	-0.0110994
0.364798	1110	21647	21492.2	1.05205	0.0689809
0.367367	1107	21325	21378.6	-0.366829	-0.0246563
0.369936	1154	21208	21267.7	-0.409939	0.0464117
0.372505	1174	21181	21159.6	0.147058	0.00102535
0.375074	1124	21204	21053	1.03701	0.0219643
0.377643	1177	20961	20947.3	0.0943112	0.0688681
0.380212	1206	20674	20844.1	-1.18333	-0.00773452
0.382781	1154	20926	20742.6	1.26813	0.00709154
0.38535	1194	20876	20641.7	1.62154	-0.0139077
0.387919	1208	20499	20542.5	-0.304138	0.0102803
0.390488	1247	20391	20445.5	-0.381756	0.0018205
0.393057	1304	20095	20351.3	-1.80831	-0.0626205
0.395626	1291	20314	20259.8	0.380382	0.0251579
0.398195	1284	20007	20169.5	-1.14885	-0.0341839
0.400764	1273	20316	20079.8	1.65733	-0.0127383
0.403333	1334	19967	19991.5	-0.173094	-0.00535716
0.405902	1339	20059	19905.4	1.08439	-0.0475086
0.408471	1359	20006	19821.2	1.30639	0.0365378
0.41104	1372	19904	19738.7	1.17135	-0.0781774
0.413609	1328	19695	19657.2	0.269368	-0.0060583
0.416178	1292	19340	19575.2	-1.69118	-0.0717039
0.418747	1303	19645	19492.9	1.08547	-0.115351
0.421316	1334	19393	19411.6	-0.133772	-0.0343017
0.423885	1300	19138	19331.5	-1.39861	-0.0715867
0.426454	1319	19528	19252	1.97516	0.0352165
0.429023	1236	18959	19172.3	-1.54908	0.0123813
0.431592	1264	19044	19092	-0.347854	-0.0834531
0.434161	1219	19051	19011.8	0.284028	0.0519155
0.43673	1180	18821	18931	-0.802166	-0.0281693
0.439299	1132	18823	18849.2	-0.19106	0.0172173
0.441868	1050	18999	18765.5	1.69426	-0.0266653
0.444437	1074	18544	18680.5	-1.00212	0.0103393
0.447006	964	18694	18594.4	0.728633	0.0134477
0.449575	1005	18310	18507.3	-1.45785	-0.0114052
0.452144	876	18558	18419.2	1.01925	0.0285987
0.454713	844	18233	18328.7	-0.708655	0.0526006
0.457282	801	18177	18236.5	-0.441018	0.0302338
0.459851	766	17815	18143.2	-2.4586	0.00527137
0.46242	700	17923	18048.4	-0.936481	0.00689863
0.464989	738	17665	17953.1	-2.16727	0.0240724
0.467558	627	17868	17857.4	0.0794861	-0.0115009
0.470127	578	17565	17759.7	-1.46931	-0.050469
0.472696	501	17675	17659.8	0.114531	-0.0518726
0.475265	489	17592	17558.2	0.254635	0.00112006
0.477834	427	17347	17455.7	-0.825023	0.0187467
0.480403	413	17535	17352.2	1.38008	-0.0496686
0.482972	338	17396	17247.9	1.12314	-0.00922755
0.485541	306	17173	17142	0.236469	0.0313101
0.48811	319	17096	17035.8	0.460528	0.0263971
0.490679	288	16864	16930	-0.508535	0.00743398
0.493248	273	16841	16824.5	0.127506	-0.0155912
0.495817	260	16859	16719.1	1.07736	-0.0130403
0.498386	228	16654	16614	0.310244	0.0199929
0.500955	209	16439	16508.8	-0.544086	-0.00204503
0.503524	195	16387	16403.7	-0.1301	-0.0858227
0.506093	208	16314	16299.3	0.115321	-0.0272573
0.508662	188	16188	16195.9	-0.0620483	-0.0310197
0.511231	163	16138	16092.9	0.354832	0.0169238
0.5138	171	16154	15990.4	1.28729	0.0344672
0.516369	166	15856	15888.8	-0.260434	0.0360754
0.518938	173	15866	15788.3	0.616599	0.0246432
0.521507	159	15901	15688.9	1.68223	0.0275953
0.524076	175	15377	15590.4	-1.72115	0.0246317
0.526645	178	15455	15493.3	-0.30844	0.0147898
0.529214	180	15211	15397.6	-1.51305	-0.0283682
0.531783	162	15373	15302.8	0.566068	-0.014531
0.534352	159	15205	15208.6	-0.0294453	-0.0376889
0.536921	172	15283	15115.4	1.35563	-0.0301848
0.53949	173	15230	15023.5	1.67337	0.0481401
0.542059	169	15033	14932.7	0.818173	-0.0215515
0.544628	161	14782	14842.7	-0.499216	-0.0276962
0.547197	163	14619	14753.4	-1.11169	0.00726635
0.549766	207	14540	14665.7	-1.04227	-0.0585019
0.552335	163	14700	14579.4	0.995019	0.0515465
0.554904	169	14419	14493.4	-0.619887	-0.0993055
0.557473	183	14546	14408.4	1.14105	0.0460928
0.560042	169	14419	14324.4	0.787802	-0.0587687
0.562611	170	14165	14241.1	-0.639722	-0.00763506
0.56518	161	14421	14158.5	2.18595	-0.0277939
0.567749	179	13999	14076.8	-0.657189	0.0131534
0.570318	153	14398	13995.8	3.35157	-0.00853985
0.572887	159	13979	13915.4	0.538274	0.00789461
0.575456	169	13755	13835.7	-0.688297	0.0305148
0.578025	155	13753	13757	-0.0338419	0.0281278
0.580594	154	13558	13678.7	-1.03686	-0.0230772
0.583163	163	13706	13601.2	0.894927	-0.0115147
0.585732	155	13471	13524.6	-0.461497	0.00215151
0.588301	154	13455	13448.5	0.0556577	0.0119515
0.59087	143	13407	13373	0.293242	0.0558205
0.593439	129	13412	13297.8	0.986241	-0.0279071
0.596008	150	13166	13223.1	-0.497383	0.0277888
0.598577	137	13261	13149.2	0.970886	0.0109531
0.601146	152	13168	13076.1	0.800955	0.0290622
0.603715	143	13233	13003.8	1.99243	0.0697302
0.606284	133	12849	12932	-0.73237	0.0107958
0.608853	117	12747	12860.4	-1.00439	0.0298856
0.611422	113	12658	12788.9	-1.16338	0.0121441
0.613991	125	12999	12717.9	2.46534	0.0191693
0.61656	116	12631	12647.6	-0.147995	-0.0120544
0.619129	144	12615	12578.3	0.326974	-0.0204866
0.621698	107	12498	12509.6	-0.104012	0.0445184
0.624267	118	12397	12441.2	-0.396671	0.00905684
0.626836	104	12349	12373	-0.216375	0.00170233
0.629405	113	12448	12305.4	1.27829	-0.0288998
0.631974	118	12118	12238.5	-1.09433	-0.0698619
0.634543	104	12266	12172.1	0.847447	0.00452707
0.637112	108	12008	12106.2	-0.896009	0.0150901
0.639681	105	12096	12040.7	0.502791	-0.0781037
0.64225	119	12034	11976	0.529055	-0.0376791
0.644819	93	11951	11911.7	0.359313	-0.0889011
0.647388	113	12072	11847.8	2.04065	-0.0156043
0.649957	127	12010	11784.9	2.05445	-0.0206385
0.652526	99	11847	11722.6	1.14291	-0.041413
0.655095	104	11650	11660.5	-0.0970544	0.0110996
0.657664	95	11537	11598.6	-0.573798	-0.0436058
0.660233	97	11578	11537.2	0.379567	-0.0269511
0.662802	93	11478	11476.1	0.0181575	-0.0952172
0.665371	123	11300	11415.8	-1.08932	-0.027473
0.66794	96	11438	11356.4	0.763309	0.0181295
0.670509	92	11132	11297.1	-1.56442	-0.029665
0.673078	88	11312	11237.9	0.696829	0.0203295
0.675647	84	11168	11179	-0.104135	-0.0995663
0.678216	82	11321	11120.4	1.88521	-0.011046
0.680785	96	11092	11062.4	0.28115	-0.0356237
0.683354	87	10889	11005	-1.11185	-0.0110616
0.685923	87	11033	10948.1	0.808505	0.0167819
0.688492	70	10792	10891.3	-0.956027	-0.0353759
0.691061	67	10834	10834.6	-0.00560119	-0.0188646
0.69363	66	10770	10778	-0.0773036	-0.0141453
0.696199	83	10816	10722.1	0.903226	-0.0102603
0.698768	72	10582	10666.8	-0.824092	-0.0695837
0.701337	79	10514	10611.9	-0.955126	0.0130157
0.703906	67	10638	10557.5	0.780838	0.0549521
0.706475	66	10650	10503.2	1.42252	0.0857034
0.709044	69	10373	10449.3	-0.749241	0.00295404
0.711613	45	10301	10395.5	-0.931505	-0.0452349
0.714182	77	10413	10342.1	0.694754	-0.00109827
0.716751	54	10385	10289.3	0.939287	-0.0154752
0.71932	68	10128	10236.8	-1.08126	-0.0434337
0.721889	58	10189	10184.8	0.0419879	-0.046994
0.724458	59	10169	10133	0.356919	0.0199763
0.727027	65	10240	10081.7	1.5646	0.0138235
0.729596	62	10008	10030.9	-0.228424	-0.0198791
0.732165	59	10047	9980.38	0.664622	0.038397
0.734734	57	9725	9930.19	-2.0807	0.0597117
0.737303	57	9888	9880.29	0.0775547	-0.0525137
0.739872	70	9978	9830.93	1.47231	0.0303116
0.742441	59	9781	9782.12	-0.0113555	-0.0112872
0.74501	56	9837	9733.55	1.04306	0.00382885
0.747579	46	9770	9685.07	0.859226	0.0838425
0.750148	42	9724	9636.63	0.886043	-0.0188986
0.752717	53	9760	9588.48	1.73612	-0.0176844
0.755286	55	9536	9540.93	-0.050482	0.0524512
0.757855	52	9442	9493.84	-0.533477	-0.0127903
0.760424	53	9636	9447.09	1.92444	0.0884262
0.762993	42	9551	9400.54	1.53951	-0.00228891
0.765562	50	9373	9354.19	0.194245	0.063422
0.768131	54	9223	9308.31	-0.888345	0.0348504
0.7707	56	9124	9262.98	-1.45498	0.0375766
0.773269	44	9213	9217.92	-0.0512372	-0.00318084
0.775838	49	8958	9172.99	-2.27148	-0.00842106
0.778407	57	9228	9128.5	1.03574	-0.067354
0.780976	51	9217	9084.48	1.38035	-0.0841118
0.783545	61	9114	9040.86	0.766092	-0.0594337
0.786114	52	9098	8997.66	1.05194	-0.0163011
0.788683	40	9020	8954.49	0.689747	-0.0476891
0.791252	56	8850	8911.51	-0.653893	-0.0200026
0.793821	39	8884	8868.88	0.160396	-0.0530919
0.79639	41	8914	8826.33	0.928559	-0.0459304
0.798959	39	8837	8783.94	0.56439	-0.0235705
0.801528	43	8768	8741.84	0.279335	-0.0949114
0.804097	53	8644	8700.24	-0.604877	0.0255917
0.806666	50	8776	8659.16	1.24722	-0.0336085
0.809235	47	8703	8618.38	0.907025	-0.0371763
0.811804	40	8737	8577.72	1.70401	0.00967288
0.814373	44	8387	8537.23	-1.64042	-0.0140257
0.816942	34	8651	8496.92	1.6566	0.0300156
0.819511	37	8549	8456.74	0.997836	-0.0132048
0.82208	29	8437	8416.7	0.22096	-0.0016406
0.824649	35	8362	8376.87	-0.162593	0.0194521
0.827218	25	8275	8337.23	-0.684121	-0.0161957
0.829787	30	8295	8297.73	-0.0300227	0.0191025
0.832356	36	8220	8258.59	-0.425646	0.0112287
0.834925	41	8293	8219.96	0.802057	0.0418769
0.837494	37	8041	8181.73	-1.56938	0.0409122
0.840063	34	8056	8143.69	-0.976963	-0.000791035
0.842632	36	8166	8105.83	0.66581	0.0547543
0.845201	39	7994	8068.32	-0.831216	-0.0646497
0.84777	27	7965	8030.99	-0.739451	-0.00573286
0.850339	32	8066	7993.75	0.80449	-0.0580433
0.852908	29	8084	7956.72	1.41561	-0.0534554
0.855477	30	7855	7919.93	-0.732578	-0.00195798
0.858046	29	7729	7883.38	-1.756	-0.017735
0.860615	22	7953	7846.96	1.18901	0.105707
0.863184	27	7862	7810.69	0.578732	0.0729681
0.865753	27	7743	7774.7	-0.360208	-0.0735206
0.868322	25	7796	7738.95	0.646172	0.00397849
0.870891	35	7740	7703.53	0.41453	-0.0372261
0.87346	27	7731	7668.5	0.71088	-0.00902578
0.876029	11	7664	7633.38	0.349723	-0.033554
0.878598	26	7619	7598.26	0.237627	-0.0186738
0.881167	25	7701	7563.54	1.56636	0.08158
0.883736	21	7485	7529.1	-0.509678	-0.0104299
0.886305	30	7415	7494.91	-0.92794	-0.000468639
0.888874	24	7389	7461.04	-0.838066	-0.00915571
0.891443	23	7313	7427.32	-1.33688	-0.0769744
0.894012	28	7474	7393.83	0.927309	-0.0240267
0.896581	24	7351	7360.63	-0.112295	-0.118806
0.89915	16	7383	7327.47	0.646229	-0.0419592
0.901719	31	7410	7294.51	1.34159	-0.0301462
0.904288	25	7160	7261.97	-1.20507	-0.0346488
0.906857	21	7315	7229.58	0.998688	-0.0401654
0.909426	22	7195	7197.29	-0.027038	-0.111958
0.911995	19	7214	7165.16	0.57503	-0.0261854
0.914564	18	7061	7133.17	-0.858815	-0.0438165
0.917133	13	7237	7101.25	1.59572	0.033412
0.919702	19	7263	7069.48	2.2707	0
0.922271	20	6973	7038.03	-0.778816	0
0.92484	10	6998	7006.73	-0.10437	0
0.927409	13	6953	6975.44	-0.269137	0
0.929978	15	7000	6944.34	0.665307	0
0.932547	22	6946	6913.59	0.388896	0
0.935116	16	6932	6883.14	0.586903	0
0.937685	20	6810	6852.87	-0.519501	0
0.940254	13	6815	6822.75	-0.0938732	0
0.942823	17	6873	6792.75	0.967986	0
0.945392	14	6570	6762.93	-2.38025	0
0.947961	14	6698	6733.26	-0.430813	0
0.95053	19	6675	6703.82	-0.352791	0
0.953099	9	6595	6674.55	-0.97958	0
0.955668	15	6707	6645.35	0.752739	0
0.958237	16	6653	6616.41	0.448646	0
0.960806	10	6610	6587.62	0.275221	0
0.963375	17	6551	6558.98	-0.0985331	0
0.965944	21	6575	6530.67	0.546738	0
0.968513	16	6601	6502.63	1.21075	0
0.971082	15	6574	6474.68	1.22493	0
0.973651	18	6553	6446.88	1.31086	0
0.97622	16	6365	6419.3	-0.680556	0
0.978789	14	6489	6391.84	1.20617	0
0.981358	12	6334	6364.46	-0.382691	0
0.983927	14	6355	6337.2	0.223266	0
0.986496	14	6292	6310.14	-0.228665	0
0.989065	12	6151	6283.23	-1.68604	0
0.991634	10	6274	6256.41	0.222014	0
0.994203	13	6325	6229.73	1.19788	0
0.996772	11	6093	6203.24	-1.41224	0
0.999341	9	6268	6176.85	1.15132	0
1.00191	11	6133	6150.58	-0.224496	0
1.00448	11	6185	6124.5	0.769319	0
1.00705	9	6191	6098.55	1.17497	0
1.00962	15	6157	6072.8	1.07306	0
1.01219	7	6043	6047.22	-0.0542886	0
1.01476	10	5910	6021.7	-1.45304	0
1.01732	8	6069	5996.31	0.933123	0
1.01989	12	6001	5971.09	0.3861	0
1.02246	8	6026	5946.04	1.03011	0
1.02503	15	5855	5921.16	-0.864687	0
1.0276	12	5962	5896.52	0.848014	0
1.03017	16	5926	5872.08	0.700493	0
1.03274	14	5804	5847.83	-0.57537	0
1.03531	7	5834	5823.64	0.13559	0
1.03788	7	5891	5799.41	1.19325	0
1.04045	10	5702	5775.3	-0.970722	0
1.04301	7	5742	5751.35	-0.123385	0
1.04558	7	5705	5727.49	-0.297734	0
1.04815	9	5861	5703.76	2.05392	0
1.05072	11	5669	5680.23	-0.149131	0
1.05329	11	5702	5656.9	0.59728	0
1.05586	12	5614	5633.74	-0.2635	0
1.05843	8	5559	5610.69	-0.693265	0
1.061	14	5587	5587.78	-0.0104782	0
1.06357	2	5487	5564.96	-1.05242	0
1.06614	5	5334	5542.08	-2.84902	0
1.0687	6	5482	5519.28	-0.503538	0
1.07127	12	5391	5496.75	-1.44022	0
1.07384	4	5427	5474.38	-0.643199	0
1.07641	4	5449	5452.01	-0.0407599	0
1.07898	11	5381	5429.78	-0.66502	0
1.08155	7	5391	5407.78	-0.228534	0
1.08412	11	5498	5385.93	1.5114	0
1.08669	7	5377	5364.22	0.174249	0
1.08926	5	5424	5342.55	1.10597	0
1.09183	10	5365	5320.97	0.601061	0
1.09439	11	5206	5299.63	-1.29771	0
1.09696	8	5271	5278.45	-0.102611	0
1.09953	4	5148	5257.26	-1.52282	0
1.1021	15	5151	5236.22	-1.18743	0
1.10467	8	5238	5215.44	0.311688	0
1.10724	0	5210	5194.61	0.213218	0
1.10981	5	5171	5173.71	-0.0376517	0
1.11238	8	5103	5153	-0.69988	0
1.11495	4	5097	5132.45	-0.496589	0
1.11752	5	5140	5111.97	0.390931	0
1.12008	5	5005	5091.59	-1.22391	0
1.12265	7	5070	5071.35	-0.0188924	0
1.12522	6	5051	5051.25	-0.00351764	0
1.12779	5	5067	5031.25	0.502214	0
1.13036	4	5059	5011.32	0.670377	0
1.13293	4	5100	4991.46	1.5199	0
1.1355	6	5008	4971.72	0.512719	0
1.13807	7	4866	4952.14	-1.23491	0
1.14064	5	5011	4932.69	1.10621	0
1.14321	5	4983	4913.32	0.987141	0
1.14577	4	4881	4894.02	-0.18632	0
1.14834	4	4892	4874.8	0.245967	0
1.15091	4	4884	4855.66	0.405531	0
1.15348	9	4931	4836.68	1.34319	0
1.15605	12	4801	4817.96	-0.244785	0
1.15862	8	4795	4799.42	-0.0637729	0
1.16119	6	4964	4780.89	2.59899	0
1.16376	9	4628	4762.42	-1.97584	0
1.16633	9	4795	4744.1	0.735081	0
1.1689	5	4702	4725.86	-0.347958	0
1.17146	4	4681	4707.62	-0.389032	0
1.17403	4	4688	4689.41	-0.0205813	0
1.1766	3	4744	4671.27	1.05599	0
1.17917	5	4585	4653.22	-1.00745	0
1.18174	4	4583	4635.27	-0.772115	0
1.18431	11	4543	4617.51	-1.10543	0
1.18688	5	4522	4599.91	-1.1586	0
1.18945	8	4564	4582.38	-0.272092	0
1.19202	4	4564	4564.92	-0.0135808	0
1.19459	2	4516	4547.45	-0.467942	0
1.19715	6	4505	4530.03	-0.372988	0
1.19972	5	4491	4512.77	-0.324904	0
1.20229	2	4565	4495.57	1.02765	0
1.20486	7	4447	4478.44	-0.471427	0
1.20743	6	4369	4461.47	-1.39899	0
1.21	5	4402	4444.6	-0.642148	0
1.21257	3	4390	4427.77	-0.570053	0
1.21514	5	4509	4410.99	1.45959	0
1.21771	6	4392	4394.33	-0.0352255	0
1.22028	5	4325	4377.79	-0.802644	0
1.22284	9	4257	4361.37	-1.5996	0
1.22541	5	4419	4345.07	1.11219	0
1.22798	5	4394	4328.8	0.983652	0
1.23055	6	4346	4312.6	0.5067	0
1.23312	1	4206	4296.43	-1.39435	0
1.23569	6	4189	4280.3	-1.41067	0
1.23826	4	4416	4264.3	2.28279	0
1.24083	2	4265	4248.35	0.254926	0
1.2434	4	4325	4232.45	1.40728	0
1.24597	0	4178	4216.6	-0.597201	0
1.24853	2	4206	4200.77	0.0806503	0
1.2511	8	4137	4185.11	-0.747998	0
1.25367	1	4199	4169.59	0.453825	0
1.25624	4	4137	4154.09	-0.26568	0
1.25881	3	4190	4138.66	0.793158	0
1.26138	3	4091	4123.3	-0.505046	0
1.26395	5	4104	4108.04	-0.0630717	0
1.26652	6	4143	4092.92	0.778092	0
1.26909	3	4029	4077.87	-0.76998	0
1.27166	4	4085	4062.86	0.346436	0
1.27422	6	4032	4047.93	-0.250919	0
1.27679	9	4007	4033.18	-0.413641	0
1.27936	3	3943	4018.53	-1.20277	0
1.28193	2	4060	4003.82	0.88176	0
1.2845	6	3933	3989.15	-0.895357	0
1.28707	6	3997	3974.64	0.353716	0
1.28964	5	3986	3960.22	0.408326	0
1.29221	4	3820	3945.84	-2.03599	0
1.29478	7	3889	3931.53	-0.682011	0
1.29735	6	3880	3917.35	-0.599647	0
1.29991	1	3817	3903.18	-1.39496	0
1.30248	2	3926	3888.97	0.590922	0
1.30505	2	3958	3874.8	1.32244	0
1.30762	5	3837	3860.74	-0.38324	0
1.31019	4	3833	3846.8	-0.222979	0
1.31276	1	3843	3832.9	0.162891	0
1.31533	3	3837	3819.01	0.290374	0
1.3179	4	3865	3805.22	0.961599	0
1.32047	5	3765	3791.55	-0.432672	0
1.32304	1	3590	3777.93	-3.13649	0
1.3256	2	3770	3764.3	0.0928246	0
1.32817	4	3789	3750.75	0.621441	0
1.33074	5	3774	3737.33	0.59693	0
1.33331	2	3659	3723.98	-1.07418	0
1.33588	4	3710	3710.66	-0.0107862	0
1.33845	4	3606	3697.42	-1.52246	0
1.34102	2	3634	3684.25	-0.833516	0
1.34359	2	3678	3671.08	0.114062	0
1.34616	5	3736	3658	1.27608	0
1.34873	3	3640	3645.02	-0.0832343	0
1.35129	6	3653	3632.12	0.34542	0
1.35386	6	3707	3619.35	1.43961	0
1.35643	0	3747	3606.58	2.29393	0
1.359	5	3691	3593.8	1.59982	0
1.36157	4	3515	3581.13	-1.11548	0
1.36414	4	3550	3568.54	-0.311231	0
1.36671	3	3524	3556	-0.538984	0
1.36928	2	3674	3543.46	2.1536	0
1.37185	7	3430	3531.02	-1.72492	0
1.37442	4	3611	3518.71	1.53584	0
1.37698	3	3507	3506.42	0.0098283	0
1.37955	4	3483	3494.15	-0.188923	0
1.38212	4	3604	3481.95	2.03303	0
1.38469	4	3487	3469.82	0.290997	0
1.38726	4	3440	3457.74	-0.302481	0
1.38983	3	3425	3445.71	-0.353866	0
1.3924	3	3415	3433.71	-0.320214	0
1.39497	2	3436	3421.75	0.243123	0
1.39754	2	3446	3409.81	0.616496	0
1.40011	5	3430	3397.96	0.547111	0
1.40267	2	3373	3386.18	-0.227017	0
1.40524	5	3365	3374.46	-0.163087	0
1.40781	6	3406	3362.86	0.73925	0
1.41038	0	3389	3351.28	0.647979	0
1.41295	3	3327	3339.66	-0.219544	0
1.41552	3	3281	3328.11	-0.822444	0
1.41809	6	3326	3316.68	0.16164	0
1.42066	1	3343	3305.31	0.651911	0
1.42323	1	3240	3293.9	-0.946886	0
1.4258	4	3348	3282.54	1.1314	0
1.42836	2	3183	3271.26	-1.5644	0
1.43093	4	3275	3260.04	0.261365	0
1.4335	4	3330	3248.91	1.40524	0
1.43607	2	3140	3237.82	-1.7456	0
1.43864	4	3209	3226.76	-0.313459	0
1.44121	3	3140	3215.77	-1.35214	0
1.44378	0	3150	3204.78	-0.97606	0
1.44635	3	3171	3193.8	-0.404891	0
1.44892	5	3170	3182.94	-0.229745	0
1.45149	3	3139	3172.16	-0.591945	0
1.45405	4	3183	3161.43	0.382274	0
1.45662	3	3191	3150.74	0.712628	0
1.45919	3	3108	3140.09	-0.57567	0
1.46176	1	3106	3129.45	-0.420832	0
1.46433	3	3103	3118.84	-0.284372	0
1.4669	2	3054	3108.29	-0.982385	0
1.46947	2	3101	3097.78	0.0578099	0
1.47204	1	3038	3087.3	-0.894431	0
1.47461	0	3108	3076.82	0.559239	0
1.47718	3	3087	3066.4	0.370802	0
1.47974	2	3120	3056.07	1.14459	0
1.48231	1	3116	3045.77	1.25807	0
1.48488	1	3045	3035.49	0.17227	0
1.48745	2	3130	3025.26	1.87214	0
1.49002	3	3034	3015.11	0.343005	0
1.49259	3	3023	3005.02	0.326928	0
1.49516	6	3088	2995.04	1.67286	0
1.49773	4	2895	2985.14	-1.67539	0
1.5003	5	3061	2975.3	1.54903	0
1.50287	1	3012	2965.45	0.848265	0
1.50543	6	2934	2955.62	-0.39917	0
1.508	3	2916	2945.88	-0.55329	0
1.51057	5	2993	2936.18	1.03859	0
1.51314	3	2931	2926.52	0.0826689	0
1.51571	2	2873	2916.86	-0.818312	0
1.51828	6	2909	2907.25	0.0324554	0
1.52085	6	2893	2897.76	-0.0885253	0
1.52342	5	2905	2888.35	0.308946	0
1.52599	0	2898	2878.89	0.354979	0
1.52856	3	2859	2869.38	-0.194182	0
1.53112	5	2931	2859.96	1.31219	0
1.53369	5	2862	2850.65	0.212129	0
1.53626	2	2863	2841.37	0.404271	0
1.53883	1	2852	2832.04	0.373671	0
1.5414	2	2842	2822.72	0.361578	0
1.54397	0	2839	2813.42	0.48004	0
1.54654	3	2799	2804.15	-0.0974152	0
1.54911	5	2843	2795	0.900169	0
1.55168	2	2783	2785.92	-0.055419	0
1.55425	4	2734	2776.86	-0.819703	0
1.55681	4	2764	2767.86	-0.0733856	0
1.55938	3	2750	2758.9	-0.169714	0
1.56195	3	2766	2749.96	0.305065	0
1.56452	5	2719	2741.07	-0.423233	0
1.56709	3	2810	2732.24	1.46685	0
1.56966	2	2690	2723.41	-0.644206	0
1.57223	4	2620	2714.6	-1.84821	0
1.5748	4	2643	2705.87	-1.22286	0
1.57737	3	2703	2697.18	0.112016	0
1.57994	2	2638	2688.49	-0.983075	0
1.5825	0	2638	2679.78	-0.813522	0
1.58507	2	2660	2671.08	-0.214781	0
1.58764	3	2692	2662.44	0.569686	0
1.59021	4	2666	2653.9	0.234385	0
1.59278	2	2551	2645.4	-1.86901	0
1.59535	2	2610	2636.9	-0.526472	0
1.59792	4	2665	2628.44	0.708261	0
1.60049	4	2526	2620.06	-1.87149	0
1.60306	3	2538	2611.72	-1.46342	0
1.60563	3	2561	2603.41	-0.838007	0
1.60819	1	2572	2595.1	-0.455393	0
1.61076	0	2538	2586.75	-0.967717	0
1.61333	3	2498	2578.44	-1.60935	0
1.6159	4	2564	2570.23	-0.122953	0
1.61847	2	2535	2562.08	-0.537753	0
1.62104	2	2641	2553.92	1.69442	0
1.62361	3	2571	2545.79	0.497198	0
1.62618	8	2489	2537.78	-0.977744	0
1.62875	5	2562	2529.9	0.63422	0
1.63132	1	2494	2521.98	-0.560214	0
1.63388	4	2375	2514.02	-2.85253	0
1.63645	2	2396	2506.09	-2.24906	0
1.63902	3	2432	2498.19	-1.34218	0
1.64159	1	2504	2490.3	0.2738	0
1.64416	3	2386	2482.42	-1.97387	0
1.64673	8	2558	2474.66	1.64779	0
1.6493	5	2473	2467.04	0.119873	0
1.65187	1	2426	2459.38	-0.677753	0
1.65444	0	2425	2451.62	-0.540593	0
1.65701	5	2404	2443.89	-0.813536	0
1.65957	6	2413	2436.31	-0.474491	0
1.66214	1	2404	2428.77	-0.505105	0
1.66471	1	2411	2421.15	-0.206696	0
1.66728	3	2469	2413.55	1.116	0
1.66985	0	2383	2405.97	-0.470547	0
1.67242	5	2396	2398.44	-0.0497918	0
1.67499	3	2391	2391	3.49501e-05	0
1.67756	2	2341	2383.57	-0.8799	0
1.68013	4	2419	2376.16	0.870969	0
1.6827	5	2307	2368.84	-1.28746	0
1.68526	1	2325	2361.54	-0.757719	0
1.68783	1	2323	2354.18	-0.646864	0
1.6904	4	2320	2346.85	-0.557399	0
1.69297	4	2311	2339.62	-0.595273	0
1.69554	2	2339	2332.42	0.136146	0
1.69811	3	2292	2325.21	-0.69378	0
1.70068	2	2277	2318.04	-0.859983	0
1.70325	1	2378	2310.86	1.37682	0
1.70582	1	2238	2303.68	-1.38831	0
1.70839	2	2261	2296.52	-0.747055	0
1.71095	3	2340	2289.43	1.04543	0
1.71352	3	2330	2282.39	0.986247	0
1.71609	4	2288	2275.41	0.263173	0
1.71866	3	2269	2268.47	0.0110451	0
1.72123	1	2241	2261.52	-0.433571	0
1.7238	2	2256	2254.55	0.0304242	0
1.72637	6	2261	2247.67	0.280251	0
1.72894	1	2247	2240.85	0.129676	0
1.73151	4	2273	2234.03	0.817469	0
1.73408	1	2233	2227.21	0.122425	0
1.73664	1	2170	2220.39	-1.08164	0
1.73921	1	2197	2213.55	-0.353126	0
1.74178	4	2157	2206.78	-1.07186	0
1.74435	2	2233	2200.08	0.696686	0
1.74692	3	2165	2193.4	-0.610326	0
1.74949	2	2142	2186.73	-0.966508	0
1.75206	6	2126	2180.13	-1.17406	0
1.75463	2	2287	2173.6	2.37129	0
1.7572	1	2138	2167.02	-0.627647	0
1.75977	2	2170	2160.42	0.205671	0
1.76233	5	2073	2153.89	-1.77666	0
1.7649	4	2129	2147.46	-0.400071	0
1.76747	1	2193	2141.02	1.10997	0
1.77004	2	2140	2134.54	0.11799	0
1.77261	3	2126	2128.09	-0.0454197	0
1.77518	3	2094	2121.7	-0.605387	0
1.77775	2	2086	2115.33	-0.642206	0
1.78032	3	2105	2108.98	-0.0867045	0
1.78289	1	2149	2102.63	1.00026	0
1.78546	5	2077	2096.33	-0.42405	0
1.78802	2	2122	2090.08	0.692871	0
1.79059	1	2056	2083.82	-0.613454	0
1.79316	3	2120	2077.55	0.922055	0
1.79573	5	2042	2071.36	-0.649758	0
1.7983	3	2069	2065.24	0.0826089	0
1.80087	2	2079	2059.11	0.436262	0
1.80344	3	2072	2052.97	0.41798	0
1.80601	1	2025	2046.84	-0.485441	0
1.80858	4	2005	2040.74	-0.798138	0
1.81115	4	1968	2034.71	-1.50373	0
1.81371	2	1997	2028.7	-0.709466	0
1.81628	2	2029	2022.68	0.14027	0
1.81885	1	1955	2016.65	-1.39428	0
1.82142	2	2009	2010.62	-0.0362328	0
1.82399	3	1999	2004.65	-0.126291	0
1.82656	3	1985	1998.72	-0.308035	0
1.82913	2	2009	1992.82	0.360983	0
1.8317	3	1936	1986.93	-1.15752	0
1.83427	2	1981	1981.06	-0.00130275	0
1.83684	6	2010	1975.25	0.775098	0
