# Supplementary material for: Direct energy transfer from photosystem II to photosystem I confers winter sustainability in Scots Pine
Source: Nat Commun. 2020 Dec 15;11:6388. doi: 10.1038/s41467-020-20137-9 (PMC7738668; doi:10.1038/s41467-020-20137-9)
Supplement: Supplementary file 3 — Source Data [file 41467_2020_20137_MOESM3_ESM.zip › Source data file_Bag et al., 2020/Source data file/time resolved fluoresence data/Time resolved decay/Pine_summer_quench/no_spillover/Decays_summer_quench_no_spillover_7.txt]

Time	IRF	Exp. data	Th. data	Residuals	Aurocorr
0	59218	29298	29040.8	1.50284	-0.0269927
0.002569	60101	31373	31547.4	-0.984357	-0.0270305
0.005138	59931	33887	34064.4	-0.963808	0.0195035
0.007707	59038	36845	36578.4	1.38864	-0.0502103
0.010276	57442	38987	39053.8	-0.338414	0.0266956
0.012845	55659	41300	41454.4	-0.759822	0.0308432
0.015414	54300	43300	43753.7	-2.18034	-0.00570897
0.017983	51212	45817	45950.3	-0.622722	0.028885
0.020552	49247	47815	48021.1	-0.942682	0.0303593
0.023121	45860	49753	49947.8	-0.873405	-0.0136742
0.02569	42832	51654	51722.2	-0.300176	0.0249579
0.028259	39553	53301	53323	-0.0953424	-0.000582671
0.030828	36051	54814	54747.2	0.285489	0.0164877
0.033397	32659	56185	55986.9	0.835538	0.0190836
0.035966	29365	57412	57038.5	1.55883	0.00863027
0.038535	25820	58050	57906.2	0.596811	-0.00962024
0.041104	22701	58803	58589.8	0.879035	0.0565436
0.043673	19483	59278	59093.3	0.758626	-0.064391
0.046242	16839	59689	59425	1.08076	-0.0891491
0.048811	14158	59598	59596.8	0.00473626	-0.0276789
0.05138	12001	60017	59623.3	1.60698	0.0545449
0.053949	10077	59874	59518	1.45476	0.014069
0.056518	8332	59259	59299.9	-0.167847	0.0279261
0.059087	7023	59033	58982.7	0.206915	0.0199657
0.061656	5845	58529	58582.6	-0.22135	-0.0172907
0.064225	4676	58338	58115.8	0.919826	-0.0018501
0.066794	3958	57397	57590.7	-0.808506	0.00174481
0.069363	3264	56953	57018.5	-0.274446	0.0556556
0.071932	2838	56727	56412.4	1.3209	0.0118457
0.074501	2290	55597	55782.4	-0.786402	-0.0805726
0.07707	1924	55054	55135	-0.345033	-0.0150228
0.079639	1735	54202	54473.3	-1.16535	0.0323768
0.082208	1480	54144	53805.7	1.45394	0.0561489
0.084777	1263	52937	53137.3	-0.870687	-0.0152312
0.087346	1107	52315	52469.4	-0.675058	-0.0759921
0.089915	966	51771	51804.3	-0.146511	-0.0172493
0.092484	905	51283	51144.5	0.611508	0.0419778
0.095053	849	50196	50492.4	-1.3231	-0.00783395
0.097622	803	49896	49850.4	0.203921	-0.0886931
0.100191	740	48941	49219.5	-1.25905	-0.0476817
0.10276	729	48335	48599.8	-1.20422	-0.0226139
0.105329	714	48104	47991.6	0.512347	0.0209653
0.107898	667	47233	47396.2	-0.750869	-0.0301116
0.110467	679	46610	46812.9	-0.939645	0.00913626
0.113036	613	46361	46241.8	0.553637	-0.00937948
0.115605	628	45706	45682.5	0.109812	0.00418518
0.118174	626	45189	45134.6	0.255734	0.00864538
0.120743	641	44457	44599	-0.673451	-0.0289101
0.123312	554	44187	44075.7	0.529352	0.0969929
0.125881	628	43672	43562.9	0.521847	0.000790588
0.12845	545	43023	43060.9	-0.182751	0.012724
0.131019	591	42682	42569.7	0.543727	0.0146809
0.133588	616	42089	42088.3	0.00356055	0.0227943
0.136157	608	41278	41618.3	-1.67473	-0.0430188
0.138726	598	40924	41158.9	-1.16137	-0.00955958
0.141295	590	40565	40709.2	-0.715744	6.38498e-05
0.143864	622	40433	40268.3	0.8189	0.0394776
0.146433	622	39700	39836.9	-0.687034	0.00325257
0.149002	662	39125	39414.9	-1.46551	0.0530023
0.151571	670	38412	39002.2	-3.01144	0.00707431
0.15414	665	38354	38598.9	-1.25037	0.00951586
0.156709	703	38641	38203.8	2.22406	-0.0901934
0.159278	707	38145	37817.1	1.67912	0.011073
0.161847	763	37593	37438.6	0.796162	0.00573456
0.164416	811	37602	37068.6	2.75058	0.0610288
0.166985	814	36606	36707.8	-0.531955	-0.0132441
0.169554	853	36545	36355.2	0.993014	-0.0525343
0.172123	924	36110	36010.1	0.525791	0.0301281
0.174692	946	35899	35673.5	1.19014	-0.00225078
0.177261	908	35703	35345.4	1.89245	0.0502225
0.17983	990	34854	35023.5	-0.908141	-0.0251112
0.182399	1010	34975	34708.1	1.42716	0.06795
0.184968	1084	34597	34400.2	1.05799	0.042398
0.187537	1072	34164	34099.9	0.346677	-0.0140687
0.190106	1095	33778	33806.6	-0.155368	-0.00985804
0.192675	1172	33527	33518.7	0.0450991	-0.0233925
0.195244	1197	33470	33237.6	1.27013	0.0165246
0.197813	1238	33089	32963.6	0.689388	-0.0809865
0.200382	1251	33017	32695.9	1.76706	0.0117606
0.202951	1245	32464	32434.1	0.165895	-0.00599399
0.20552	1280	31909	32177.1	-1.50086	0.014865
0.208089	1274	31975	31924.9	0.28036	0.0169344
0.210658	1348	31907	31677.3	1.28584	-0.0394356
0.213227	1348	31524	31435	0.501289	-0.0238203
0.215796	1443	31222	31198.1	0.135284	-0.0519166
0.218365	1322	30891	30967.1	-0.432867	-0.00394357
0.220934	1407	30371	30739.8	-2.11642	-0.0591296
0.223503	1394	30453	30515.3	-0.356863	0.0696812
0.226072	1393	30719	30295.2	2.41775	-0.0330918
0.228641	1477	30289	30078.5	1.20939	-0.0402572
0.23121	1393	29970	29866.4	0.598161	-0.0180091
0.233779	1393	29682	29658.1	0.138976	0.0386998
0.236348	1413	29499	29451.2	0.278243	0.0281947
0.238917	1442	29188	29247.2	-0.34636	-0.0166715
0.241486	1434	29054	29046.9	0.0415026	-0.0504253
0.244055	1412	28767	28850.2	-0.490341	0.0217019
0.246624	1324	28420	28655.9	-1.39931	-0.0495803
0.249193	1319	28470	28462.3	0.0454914	-0.0191819
0.251762	1359	28166	28269	-0.614005	-0.0050224
0.254331	1339	28232	28078.4	0.914398	0.00636583
0.2569	1234	27925	27890.8	0.204619	-0.0153838
0.259469	1201	27806	27703.7	0.6132	-0.0490901
0.262038	1212	27379	27516	-0.827882	-0.0281721
0.264607	1153	26937	27329.4	-2.39111	-0.00737396
0.267176	1164	27169	27144.2	0.150439	0.0293914
0.269745	1088	26919	26960.2	-0.250881	-0.0196941
0.272314	1106	26392	26777	-2.36979	0.00761519
0.274883	1066	26557	26594.6	-0.230952	-0.015885
0.277452	1066	26229	26413.8	-1.14099	-0.0254319
0.280021	1102	26262	26234.2	0.171539	-0.0636094
0.28259	952	26036	26057.3	-0.132228	-0.00340493
0.285159	1059	25537	25880.8	-2.15149	-0.0161097
0.287728	1030	25820	25705	0.715912	-0.0187131
0.290297	918	25266	25532.5	-1.67684	-0.0120586
0.292866	970	25472	25360.2	0.700741	0.00470882
0.295435	972	25305	25188	0.7355	0.0284989
0.298004	935	24871	25018.5	-0.935523	-0.0631003
0.300573	927	24751	24850.8	-0.63435	-0.0291393
0.303142	908	24582	24684.2	-0.65155	-0.00427524
0.305711	883	24793	24518.8	1.74111	0.0649469
0.30828	907	24449	24354.6	0.603831	0.0638354
0.310849	887	24059	24192	-0.857546	-0.0908898
0.313418	916	23849	24031.4	-1.18126	-0.0279938
0.315987	940	23865	23872.9	-0.0509765	0.0127445
0.318556	884	23829	23717.3	0.723686	0.0112774
0.321125	987	23541	23563.3	-0.145106	-0.120172
0.323694	968	23331	23411.7	-0.52848	0.00665577
0.326263	907	23225	23263.9	-0.255397	-0.0251012
0.328832	922	22987	23117.1	-0.857965	0.0377229
0.331401	965	23023	22970.8	0.344097	-0.030285
0.33397	985	22888	22827	0.403386	-0.019014
0.336539	973	22697	22686.3	0.0709272	-0.0354986
0.339108	985	22635	22547.9	0.578982	0.0558104
0.341677	979	22414	22411.3	0.0183554	-0.0315246
0.344246	998	22160	22276.4	-0.781959	0.0486489
0.346815	1002	22050	22143.4	-0.629254	-0.0139644
0.349384	1064	22224	22012.5	1.41877	0.0903552
0.351953	1015	21980	21884.4	0.644641	-0.0675556
0.354522	1055	21680	21758.5	-0.53339	0.034417
0.357091	1070	21458	21634.1	-1.20183	0.0149628
0.35966	1073	21375	21512	-0.937114	-0.0211027
0.362229	1000	21558	21392.1	1.12959	-0.0386398
0.364798	1110	21442	21272.6	1.15718	0.019768
0.367367	1107	21010	21154.5	-0.997029	-0.00878633
0.369936	1154	21029	21039.9	-0.0750063	0.00281499
0.372505	1174	20803	20927.9	-0.865709	-0.0296413
0.375074	1124	20765	20818.7	-0.372746	-0.0102532
0.377643	1177	20810	20710.7	0.688131	-0.00255083
0.380212	1206	20576	20603.9	-0.194273	-0.0679349
0.382781	1154	20384	20499.8	-0.810853	0.0336809
0.38535	1194	20445	20396.9	0.336175	0.0619352
0.387919	1208	20188	20294.9	-0.752441	0.00549426
0.390488	1247	20033	20194.9	-1.14366	-0.0639153
0.393057	1304	20148	20097.1	0.358912	-0.0452136
0.395626	1291	19860	20002.3	-1.00981	0.0223008
0.398195	1284	20113	19910	1.43126	0.0487585
0.400764	1273	19675	19818.8	-1.02485	-0.0150366
0.403333	1334	19948	19728.1	1.55709	-0.113817
0.405902	1339	19447	19639.1	-1.37771	-0.0030149
0.408471	1359	19852	19552.6	2.12528	0.00610855
0.41104	1372	19409	19467.7	-0.421492	0.0514976
0.413609	1328	19219	19384.6	-1.19476	-0.0559006
0.416178	1292	19497	19302.2	1.39498	-0.0249015
0.418747	1303	19130	19219.1	-0.644549	0.00629381
0.421316	1334	19105	19136	-0.224208	0.022905
0.423885	1300	18990	19054.2	-0.466071	-0.0245777
0.426454	1319	19002	18973.4	0.20726	0.0391071
0.429023	1236	18781	18893.2	-0.818896	0.0104246
0.431592	1264	19049	18812.6	1.71248	0.0208819
0.434161	1219	18899	18731.5	1.21832	-0.0598541
0.43673	1180	18547	18650.6	-0.760771	-0.0516428
0.439299	1132	18429	18568.9	-1.03068	0.00811158
0.441868	1050	18371	18486.1	-0.849152	-0.0597452
0.444437	1074	18229	18401.2	-1.27555	-0.034669
0.447006	964	18175	18315.4	-1.04108	0.0670983
0.449575	1005	18001	18228.3	-1.69447	0.00563138
0.452144	876	18042	18140.4	-0.732477	0.0109268
0.454713	844	17881	18051.3	-1.27393	-0.00649669
0.457282	801	17784	17959.7	-1.3176	0.00243801
0.459851	766	17641	17866.6	-1.69881	0.0067359
0.46242	700	17706	17772.5	-0.499907	0.0203152
0.464989	738	17895	17676.9	1.63041	-0.082214
0.467558	627	17540	17581	-0.309843	0.0239436
0.470127	578	17532	17484.7	0.357485	-0.0119262
0.472696	501	17253	17386	-1.01254	-0.0332417
0.475265	489	17154	17285.1	-1.00123	-0.032773
0.477834	427	17221	17182.9	0.290627	0.0703555
0.480403	413	17193	17079.7	0.86431	0.084706
0.482972	338	16869	16975.7	-0.821186	-0.111782
0.485541	306	16866	16870.6	-0.035718	-0.0436686
0.48811	319	16670	16764.1	-0.729092	-0.00234833
0.490679	288	16568	16657.6	-0.696387	0.00291623
0.493248	273	16718	16551.7	1.28626	-0.0103717
0.495817	260	16404	16445.8	-0.326674	-0.0144694
0.498386	228	16349	16340.3	0.0678215	-0.0166454
0.500955	209	16307	16235	0.564094	0.00557501
0.503524	195	16280	16129.6	1.17913	0.0299656
0.506093	208	16042	16024.3	0.139479	-0.0231238
0.508662	188	15795	15920	-0.994573	0.0466359
0.511231	163	15852	15816.7	0.280633	0.0392529
0.5138	171	15876	15713.6	1.28873	-0.017303
0.516369	166	15442	15611.1	-1.36104	-0.0653816
0.518938	173	15768	15509.7	2.05708	0.05016
0.521507	159	15241	15409.4	-1.36412	-0.0660058
0.524076	175	15248	15310.1	-0.502988	0.00977473
0.526645	178	15212	15211.9	0.000894716	-0.0629565
0.529214	180	15025	15115.1	-0.735136	0.0617453
0.531783	162	15183	15019.6	1.32579	0.125724
0.534352	159	14828	14925	-0.796782	0.0489666
0.536921	172	14851	14831	0.16402	0.0378931
0.53949	173	14679	14738.1	-0.487721	0.0301759
0.542059	169	14808	14646.5	1.32716	0.0366822
0.544628	161	14498	14556	-0.481437	-0.00222359
0.547197	163	14259	14466.2	-1.73536	-0.015029
0.549766	207	14397	14377.2	0.16478	0.0495652
0.552335	163	14406	14290	0.966555	-0.0794952
0.554904	169	14139	14204	-0.546627	-0.0501331
0.557473	183	14169	14118.3	0.426252	0.0193125
0.560042	169	13973	14033.6	-0.512737	0.0168775
0.562611	170	13917	13950	-0.279483	0.0086701
0.56518	161	14020	13867	1.29216	-0.0558999
0.567749	179	13681	13784.7	-0.886394	-0.0151823
0.570318	153	13922	13703.3	1.85327	0.0290183
0.572887	159	13718	13622.7	0.813283	0.102626
0.575456	169	13683	13542.6	1.20059	0.0397588
0.578025	155	13498	13463.4	0.298094	-0.0157462
0.580594	154	13404	13385	0.164203	-0.0486741
0.583163	163	13197	13307.1	-0.958378	0.00343615
0.585732	155	13574	13230	2.95231	-0.0183543
0.588301	154	13120	13153.8	-0.295042	-0.00743473
0.59087	143	13188	13078.2	0.956417	0.0221694
0.593439	129	13196	13003	1.67971	-0.00475388
0.596008	150	13032	12928.1	0.909942	-0.00144224
0.598577	137	12801	12853.9	-0.467404	-0.0277739
0.601146	152	12635	12780.5	-1.29447	0.0713793
0.603715	143	12593	12707.9	-1.02381	0.0185485
0.606284	133	12775	12636.1	1.22883	0.0100427
0.608853	117	12629	12564.7	0.571831	-0.0454073
0.611422	113	12734	12493.5	2.13124	0.0610722
0.613991	125	12397	12422.4	-0.228174	0.0413125
0.61656	116	12315	12352	-0.333142	0.0143876
0.619129	144	12150	12282.2	-1.1996	-0.0590438
0.621698	107	12304	12213.5	0.81601	-0.133927
0.624267	118	12217	12145.4	0.648232	0.103999
0.626836	104	12352	12077.3	2.47133	0.0146442
0.629405	113	12036	12009.8	0.239217	0.0368821
0.631974	118	12002	11942.6	0.541811	-0.0104576
0.634543	104	11782	11876.4	-0.869312	0.0973354
0.637112	108	11930	11810.6	1.09322	0.0328085
0.639681	105	11507	11745.2	-2.22047	0.0271527
0.64225	119	11590	11680.3	-0.838965	0.0115293
0.644819	93	11723	11616.2	0.986071	-0.0793746
0.647388	113	11717	11552.6	1.51904	0.0298514
0.649957	127	11330	11489.3	-1.49619	-0.0550464
0.652526	99	11499	11427.1	0.670549	0.0825696
0.655095	104	11442	11365.4	0.715701	0.0545983
0.657664	95	11504	11303.9	1.86586	0.0973429
0.660233	97	11066	11242.7	-1.67935	-0.0203077
0.662802	93	11129	11181.8	-0.500639	0.0512
0.665371	123	11250	11121.4	1.21266	0.0945647
0.66794	96	10966	11061.9	-0.9158	-0.0181527
0.670509	92	11020	11003.2	0.160323	-0.0175598
0.673078	88	10931	10944.4	-0.128469	-0.0153799
0.675647	84	10834	10885.9	-0.498665	0.0706197
0.678216	82	10956	10827.7	1.22597	-0.0145667
0.680785	96	10866	10769.8	0.923237	0.0396603
0.683354	87	10537	10712.5	-1.70963	0.0796989
0.685923	87	10586	10655.9	-0.679021	-0.0177707
0.688492	70	10794	10599.6	1.87114	0.0536026
0.691061	67	10407	10543.5	-1.33791	0.0299486
0.69363	66	10679	10487.4	1.85421	0.106372
0.696199	83	10343	10431.5	-0.870567	-0.0118062
0.698768	72	10426	10376.4	0.485968	-0.0729563
0.701337	79	10424	10321.9	1.0004	-0.0237941
0.703906	67	10322	10267.8	0.533837	-0.105569
0.706475	66	10328	10214	1.12152	-0.0315335
0.709044	69	10117	10160.5	-0.432118	-0.0180841
0.711613	45	10071	10107.3	-0.362028	-0.0280937
0.714182	77	10246	10054.2	1.89436	0.0985122
0.716751	54	10214	10001.6	2.10158	0.0316796
0.71932	68	10056	9949.59	1.06112	0.0601293
0.721889	58	9845	9897.88	-0.532896	0.00902731
0.724458	59	9716	9846.62	-1.32512	-0.0833969
0.727027	65	9869	9795.62	0.738663	0.0201314
0.729596	62	9830	9745.1	0.856265	-0.0150509
0.732165	59	9588	9695.09	-1.09367	-0.0112022
0.734734	57	9805	9645.4	1.61182	0.0473604
0.737303	57	9718	9595.99	1.23772	-0.0635669
0.739872	70	9431	9546.88	-1.19328	0.0328646
0.742441	59	9259	9498.39	-2.48781	-0.035301
0.74501	56	9466	9450.4	0.160346	-0.0535081
0.747579	46	9540	9402.58	1.40695	0.00239275
0.750148	42	9252	9354.85	-1.06928	0.0199627
0.752717	53	9162	9307.16	-1.51651	0.0404062
0.755286	55	9234	9259.85	-0.269055	0.0554857
0.757855	52	9288	9213.17	0.776433	-0.0801817
0.760424	53	9285	9166.9	1.22558	-0.0550263
0.762993	42	9134	9120.97	0.136309	-0.0530998
0.765562	50	9097	9075.21	0.228439	0.0802784
0.768131	54	8872	9029.68	-1.67403	0.000658773
0.7707	56	9168	8984.68	1.91459	0.0298763
0.773269	44	9008	8940.2	0.714314	-0.085541
0.775838	49	9029	8895.94	1.40033	0.0483653
0.778407	57	8781	8851.82	-0.755784	-0.0456648
0.780976	51	8831	8808.23	0.242339	-0.00136225
0.783545	61	8806	8765.06	0.436288	0.0113993
0.786114	52	8636	8722.31	-0.928716	0.0737104
0.788683	40	8580	8679.95	-1.07901	-0.0151783
0.791252	56	8651	8637.54	0.144714	-0.0832878
0.793821	39	8572	8595.41	-0.252871	-0.0101597
0.79639	41	8558	8553.61	0.0474614	-0.0111024
0.798959	39	8634	8511.84	1.3147	0.0527241
0.801528	43	8448	8470.29	-0.24247	0.0611999
0.804097	53	8317	8429.04	-1.22854	-0.0248305
0.806666	50	8209	8388.34	-1.9794	0.0855824
0.809235	47	8490	8348.15	1.53952	-0.0204754
0.811804	40	8140	8308.2	-1.86428	0.0158294
0.814373	44	8280	8268.35	0.128077	-0.0312699
0.816942	34	8182	8228.68	-0.51609	0.0136448
0.819511	37	8182	8189.19	-0.0794707	0.0308306
0.82208	29	8046	8149.82	-1.15744	-0.0827924
0.824649	35	8274	8110.61	1.7963	0.0707905
0.827218	25	8041	8071.6	-0.341268	-0.0860952
0.829787	30	8032	8032.79	-0.00882074	-0.0263284
0.832356	36	7862	7994.12	-1.49006	-0.104121
0.834925	41	8024	7955.87	0.760559	0.0703172
0.837494	37	7993	7918.14	0.837309	0.0434482
0.840063	34	7975	7880.77	1.05515	-0.0272254
0.842632	36	7956	7843.56	1.2606	0.0281771
0.845201	39	7762	7806.56	-0.505721	-0.0691566
0.84777	27	7687	7769.91	-0.945631	-0.00432923
0.850339	32	7882	7733.4	1.67381	-0.0333028
0.852908	29	7859	7696.97	1.82772	-0.0336837
0.855477	30	7602	7660.8	-0.674341	-0.0864134
0.858046	29	7822	7624.84	2.22925	0.0591074
0.860615	22	7757	7589.13	1.90597	-0.0484908
0.863184	27	7581	7553.53	0.315472	-0.0163403
0.865753	27	7582	7518.09	0.733986	0.0486556
0.868322	25	7404	7482.96	-0.917671	-0.0440357
0.870891	35	7365	7448.05	-0.967777	-0.0324778
0.87346	27	7304	7413.52	-1.28146	-0.0517097
0.876029	11	7326	7379.33	-0.623078	-0.0601722
0.878598	26	7619	7344.97	3.13945	0.100434
0.881167	25	7223	7310.67	-1.03159	-0.0447412
0.883736	21	7324	7276.85	0.550937	-0.0622864
0.886305	30	7132	7243.23	-1.3171	-0.00503019
0.888874	24	7364	7209.9	1.79572	0.0286153
0.891443	23	7146	7176.89	-0.365417	0.0450257
0.894012	28	7197	7143.99	0.624845	-0.0603767
0.896581	24	6987	7111.35	-1.48767	-0.0676968
0.89915	16	7125	7078.99	0.545123	0.00325912
0.901719	31	6964	7046.62	-0.990084	-0.0370397
0.904288	25	6865	7014.53	-1.80466	-0.0588249
0.906857	21	6946	6982.85	-0.44214	0.0652729
0.909426	22	7102	6951.26	1.78869	-0.00798839
0.911995	19	6978	6919.78	0.696908	-0.081715
0.914564	18	6854	6888.47	-0.416327	-0.092593
0.917133	13	6905	6857.28	0.574282	0.0136223
0.919702	19	6791	6826.16	-0.426692	0
0.922271	20	6680	6795.22	-1.40975	0
0.92484	10	6719	6764.62	-0.55652	0
0.927409	13	6669	6734.1	-0.797147	0
0.929978	15	6786	6703.6	1.0003	0
0.932547	22	6598	6673.33	-0.927402	0
0.935116	16	6627	6643.44	-0.201937	0
0.937685	20	6559	6613.81	-0.676801	0
0.940254	13	6712	6584.36	1.558	0
0.942823	17	6713	6555.04	1.92793	0
0.945392	14	6457	6525.84	-0.856698	0
0.947961	14	6482	6496.83	-0.18426	0
0.95053	19	6524	6467.96	0.693811	0
0.953099	9	6252	6439.35	-2.36943	0
0.955668	15	6312	6410.86	-1.24438	0
0.958237	16	6344	6382.45	-0.482799	0
0.960806	10	6227	6354.33	-1.61364	0
0.963375	17	6347	6326.34	0.259371	0
0.965944	21	6363	6298.49	0.808664	0
0.968513	16	6364	6271.03	1.1654	0
0.971082	15	6382	6243.79	1.73003	0
0.973651	18	6247	6216.62	0.384395	0
0.97622	16	6242	6189.62	0.662971	0
0.978789	14	6021	6162.83	-1.82778	0
0.981358	12	6208	6136.14	0.912021	0
0.983927	14	6027	6109.53	-1.06307	0
0.986496	14	5954	6083.06	-1.67254	0
0.989065	12	5978	6056.78	-1.01896	0
0.991634	10	6050	6030.65	0.248781	0
0.994203	13	6078	6004.59	0.941576	0
0.996772	11	6049	5978.69	0.904015	0
0.999341	9	5953	5952.97	0.000379711	0
1.00191	11	5924	5927.34	-0.0434119	0
1.00448	11	5954	5901.84	0.675937	0
1.00705	9	5916	5876.54	0.513081	0
1.00962	15	5947	5851.35	1.24031	0
1.01219	7	5864	5826.38	0.491229	0
1.01476	10	5698	5801.56	-1.37192	0
1.01732	8	5731	5776.79	-0.604816	0
1.01989	12	5757	5752.15	0.063903	0
1.02246	8	5744	5727.7	0.215042	0
1.02503	15	5638	5703.41	-0.871077	0
1.0276	12	5777	5679.31	1.28535	0
1.03017	16	5541	5655.44	-1.53734	0
1.03274	14	5618	5631.75	-0.183467	0
1.03531	7	5606	5608.27	-0.0302856	0
1.03788	7	5530	5584.79	-0.736743	0
1.04045	10	5487	5561.27	-1.00267	0
1.04301	7	5718	5537.91	2.38163	0
1.04558	7	5479	5514.69	-0.482217	0
1.04815	9	5537	5491.56	0.610681	0
1.05072	11	5422	5468.57	-0.632468	0
1.05329	11	5389	5445.79	-0.773669	0
1.05586	12	5405	5423.21	-0.247678	0
1.05843	8	5332	5400.79	-0.942064	0
1.061	14	5364	5378.46	-0.197381	0
1.06357	2	5433	5356.28	1.04082	0
1.06614	5	5315	5334.15	-0.262726	0
1.0687	6	5309	5311.96	-0.0405567	0
1.07127	12	5205	5289.89	-1.17671	0
1.07384	4	5304	5268.1	0.492904	0
1.07641	4	5293	5246.45	0.639867	0
1.07898	11	5125	5224.76	-1.39348	0
1.08155	7	5193	5203.27	-0.142502	0
1.08412	11	5196	5181.99	0.194335	0
1.08669	7	5070	5160.85	-1.27598	0
1.08926	5	5118	5139.85	-0.305438	0
1.09183	10	5133	5118.86	0.197391	0
1.09439	11	5065	5098	-0.463666	0
1.09696	8	5050	5077.38	-0.385316	0
1.09953	4	5135	5056.89	1.09004	0
1.1021	15	5058	5036.37	0.304113	0
1.10467	8	5164	5016.05	2.05878	0
1.10724	0	4926	4995.98	-0.99703	0
1.10981	5	5000	4975.77	0.342608	0
1.11238	8	4861	4955.54	-1.356	0
1.11495	4	4955	4935.54	0.276425	0
1.11752	5	5076	4915.68	2.25026	0
1.12008	5	4816	4895.86	-1.15083	0
1.12265	7	4899	4876.16	0.32631	0
1.12522	6	4872	4856.6	0.220574	0
1.12779	5	4780	4837.19	-0.827156	0
1.13036	4	4748	4817.85	-1.01373	0
1.13293	4	4830	4798.58	0.452097	0
1.1355	6	4683	4779.38	-1.40844	0
1.13807	7	4668	4760.32	-1.35117	0
1.14064	5	4653	4741.42	-1.29622	0
1.14321	5	4772	4722.63	0.714705	0
1.14577	4	4687	4703.9	-0.246916	0
1.14834	4	4718	4685.26	0.476703	0
1.15091	4	4646	4666.69	-0.303478	0
1.15348	9	4733	4648.2	1.23257	0
1.15605	12	4647	4629.9	0.250863	0
1.15862	8	4678	4611.87	0.966933	0
1.16119	6	4540	4593.97	-0.800967	0
1.16376	9	4552	4576.06	-0.356648	0
1.16633	9	4743	4558.24	2.68278	0
1.1689	5	4545	4540.57	0.065641	0
1.17146	4	4319	4522.96	-3.10348	0
1.17403	4	4559	4505.33	0.794906	0
1.1766	3	4481	4487.75	-0.100778	0
1.17917	5	4464	4470.23	-0.0932229	0
1.18174	4	4451	4452.81	-0.0271455	0
1.18431	11	4571	4435.5	2.00419	0
1.18688	5	4523	4418.39	1.55551	0
1.18945	8	4363	4401.42	-0.581675	0
1.19202	4	4340	4384.5	-0.675536	0
1.19459	2	4416	4367.65	0.727547	0
1.19715	6	4359	4350.77	0.124587	0
1.19972	5	4343	4333.98	0.136812	0
1.20229	2	4329	4317.35	0.177123	0
1.20486	7	4263	4300.74	-0.577981	0
1.20743	6	4395	4284.22	1.67095	0
1.21	5	4100	4267.88	-2.62187	0
1.21257	3	4213	4251.61	-0.594918	0
1.21514	5	4237	4235.37	0.0250246	0
1.21771	6	4223	4219.19	0.0586001	0
1.22028	5	4175	4203.15	-0.435638	0
1.22284	9	4293	4187.2	1.61475	0
1.22541	5	4189	4171.39	0.272083	0
1.22798	5	4271	4155.69	1.7645	0
1.23055	6	4108	4139.99	-0.499132	0
1.23312	1	4190	4124.38	1.01372	0
1.23569	6	3957	4108.78	-2.41293	0
1.23826	4	4079	4093.24	-0.22299	0
1.24083	2	4104	4077.83	0.408434	0
1.2434	4	4102	4062.45	0.617521	0
1.24597	0	4119	4047.12	1.11991	0
1.24853	2	4049	4031.84	0.269641	0
1.2511	8	4056	4016.58	0.618985	0
1.25367	1	3986	4001.52	-0.245889	0
1.25624	4	4005	3986.58	0.29114	0
1.25881	3	3951	3971.63	-0.328149	0
1.26138	3	3925	3956.77	-0.507113	0
1.26395	5	4018	3941.98	1.19931	0
1.26652	6	3942	3927.29	0.234309	0
1.26909	3	3979	3912.74	1.05041	0
1.27166	4	3971	3898.25	1.15445	0
1.27422	6	3867	3883.79	-0.269946	0
1.27679	9	3875	3869.43	0.0894484	0
1.27936	3	3760	3855.26	-1.5535	0
1.28193	2	3945	3841.14	1.65355	0
1.2845	6	3954	3826.95	2.02042	0
1.28707	6	3761	3812.85	-0.845446	0
1.28964	5	3829	3798.9	0.486471	0
1.29221	4	3758	3785.02	-0.440809	0
1.29478	7	3859	3771.18	1.41378	0
1.29735	6	3810	3757.42	0.851857	0
1.29991	1	3768	3743.78	0.394485	0
1.30248	2	3716	3730.13	-0.231769	0
1.30505	2	3783	3716.43	1.08226	0
1.30762	5	3668	3702.8	-0.574539	0
1.31019	4	3569	3689.28	-2.0133	0
1.31276	1	3759	3675.88	1.35573	0
1.31533	3	3592	3662.49	-1.17611	0
1.3179	4	3721	3649.12	1.17835	0
1.32047	5	3640	3635.86	0.0685938	0
1.32304	1	3592	3622.72	-0.51261	0
1.3256	2	3654	3609.61	0.734348	0
1.32817	4	3576	3596.49	-0.342628	0
1.33074	5	3468	3583.46	-1.96069	0
1.33331	2	3662	3570.57	1.51082	0
1.33588	4	3560	3557.73	0.0380783	0
1.33845	4	3589	3544.92	0.735854	0
1.34102	2	3642	3532.2	1.81942	0
1.34359	2	3541	3519.52	0.360929	0
1.34616	5	3517	3506.86	0.171038	0
1.34873	3	3455	3494.29	-0.668475	0
1.35129	6	3544	3481.82	1.04449	0
1.35386	6	3449	3469.43	-0.347852	0
1.35643	0	3446	3457.17	-0.190205	0
1.359	5	3444	3444.87	-0.0148808	0
1.36157	4	3431	3432.59	-0.0270921	0
1.36414	4	3451	3420.42	0.52048	0
1.36671	3	3339	3408.32	-1.19969	0
1.36928	2	3364	3396.26	-0.556215	0
1.37185	7	3431	3384.21	0.79883	0
1.37442	4	3339	3372.27	-0.575786	0
1.37698	3	3375	3360.45	0.250424	0
1.37955	4	3200	3348.63	-2.62742	0
1.38212	4	3294	3336.84	-0.746463	0
1.38469	4	3382	3325.13	0.977965	0
1.38726	4	3341	3313.47	0.47627	0
1.38983	3	3339	3301.87	0.642533	0
1.3924	3	3343	3290.31	0.911283	0
1.39497	2	3271	3278.78	-0.136062	0
1.39754	2	3320	3267.28	0.914905	0
1.40011	5	3197	3255.81	-1.04012	0
1.40267	2	3211	3244.44	-0.590084	0
1.40524	5	3186	3233.13	-0.835014	0
1.40781	6	3279	3221.88	0.997589	0
1.41038	0	3292	3210.75	1.4161	0
1.41295	3	3198	3199.61	-0.0285323	0
1.41552	3	3188	3188.45	-0.00790418	0
1.41809	6	3097	3177.36	-1.44405	0
1.42066	1	3233	3166.4	1.17131	0
1.42323	1	3181	3155.48	0.452558	0
1.4258	4	3073	3144.5	-1.2898	0
1.42836	2	3244	3133.6	1.93835	0
1.43093	4	3080	3122.78	-0.770825	0
1.4335	4	3066	3112.01	-0.830964	0
1.43607	2	3087	3101.33	-0.257974	0
1.43864	4	3080	3090.68	-0.19243	0
1.44121	3	3006	3080.06	-1.35087	0
1.44378	0	2981	3069.52	-1.62129	0
1.44635	3	3040	3058.96	-0.343844	0
1.44892	5	3108	3048.42	1.06877	0
1.45149	3	3118	3038.01	1.43251	0
1.45405	4	3046	3027.68	0.331982	0
1.45662	3	3043	3017.38	0.464476	0
1.45919	3	3011	3007.12	0.0706671	0
1.46176	1	2952	2996.9	-0.826367	0
1.46433	3	2983	2986.68	-0.0673817	0
1.4669	2	3106	2976.49	2.32373	0
1.46947	2	2975	2966.37	0.158157	0
1.47204	1	2963	2956.29	0.123345	0
1.47461	0	2902	2946.22	-0.820911	0
1.47718	3	2936	2936.16	-0.00295574	0
1.47974	2	2845	2926.16	-1.52167	0
1.48231	1	2977	2916.26	1.11324	0
1.48488	1	2888	2906.38	-0.341964	0
1.48745	2	2890	2896.51	-0.121097	0
1.49002	3	2889	2886.7	0.0428557	0
1.49259	3	2894	2876.97	0.316649	0
1.49516	6	2872	2867.3	0.087632	0
1.49773	4	2773	2857.74	-1.6093	0
1.5003	5	2913	2848.27	1.19939	0
1.50287	1	2879	2838.82	0.748752	0
1.50543	6	2848	2829.37	0.349124	0
1.508	3	2822	2819.95	0.0385266	0
1.51057	5	2692	2810.62	-2.28627	0
1.51314	3	2883	2801.32	1.52114	0
1.51571	2	2806	2792.07	0.263011	0
1.51828	6	2822	2782.79	0.738031	0
1.52085	6	2700	2773.59	-1.41628	0
1.52342	5	2836	2764.52	1.34228	0
1.52599	0	2743	2755.5	-0.238614	0
1.52856	3	2640	2746.41	-2.07097	0
1.53112	5	2737	2737.28	-0.00542262	0
1.53369	5	2696	2728.27	-0.621511	0
1.53626	2	2779	2719.36	1.13132	0
1.53883	1	2630	2710.45	-1.56881	0
1.5414	2	2681	2701.5	-0.395899	0
1.54397	0	2688	2692.56	-0.0879635	0
1.54654	3	2637	2683.64	-0.908201	0
1.54911	5	2641	2674.76	-0.656867	0
1.55168	2	2711	2666.01	0.864112	0
1.55425	4	2689	2657.31	0.611176	0
1.55681	4	2629	2648.62	-0.382673	0
1.55938	3	2654	2640.01	0.271656	0
1.56195	3	2498	2631.42	-2.66948	0
1.56452	5	2643	2622.85	0.391973	0
1.56709	3	2593	2614.34	-0.41916	0
1.56966	2	2626	2605.89	0.39242	0
1.57223	4	2624	2597.42	0.518894	0
1.5748	4	2618	2588.98	0.567088	0
1.57737	3	2656	2580.63	1.46255	0
1.57994	2	2604	2572.3	0.621243	0
1.5825	0	2573	2563.97	0.178006	0
1.58507	2	2504	2555.61	-1.03144	0
1.58764	3	2487	2547.27	-1.20853	0
1.59021	4	2508	2539.01	-0.619176	0
1.59278	2	2518	2530.83	-0.255765	0
1.59535	2	2560	2522.69	0.737376	0
1.59792	4	2473	2514.54	-0.835343	0
1.60049	4	2612	2506.45	2.06529	0
1.60306	3	2489	2498.44	-0.189127	0
1.60563	3	2544	2490.45	1.06164	0
1.60819	1	2500	2482.49	0.350283	0
1.61076	0	2460	2474.52	-0.292658	0
1.61333	3	2485	2466.51	0.370904	0
1.6159	4	2400	2458.55	-1.19518	0
1.61847	2	2402	2450.71	-0.993804	0
1.62104	2	2431	2442.9	-0.241377	0
1.62361	3	2455	2435.09	0.401875	0
1.62618	8	2418	2427.31	-0.189263	0
1.62875	5	2500	2419.67	1.60665	0
1.63132	1	2399	2412.14	-0.268253	0
1.63388	4	2452	2404.53	0.958573	0
1.63645	2	2425	2396.91	0.570493	0
1.63902	3	2383	2389.32	-0.129517	0
1.64159	1	2330	2381.76	-1.07223	0
1.64416	3	2337	2374.2	-0.769457	0
1.64673	8	2364	2366.65	-0.0545715	0
1.6493	5	2380	2359.26	0.425103	0
1.65187	1	2309	2351.98	-0.894507	0
1.65444	0	2325	2344.63	-0.40713	0
1.65701	5	2307	2337.18	-0.628335	0
1.65957	6	2366	2329.79	0.744379	0
1.66214	1	2293	2322.56	-0.617412	0
1.66471	1	2340	2315.34	0.509882	0
1.66728	3	2285	2308.02	-0.481676	0
1.66985	0	2235	2300.75	-1.39084	0
1.67242	5	2267	2293.5	-0.556509	0
1.67499	3	2207	2286.3	-1.68792	0
1.67756	2	2348	2279.19	1.42001	0
1.68013	4	2233	2272.08	-0.826964	0
1.6827	5	2307	2264.99	0.874573	0
1.68526	1	2296	2258	0.79305	0
1.68783	1	2204	2251	-1.00121	0
1.6904	4	2240	2243.95	-0.0833703	0
1.69297	4	2207	2236.94	-0.637387	0
1.69554	2	2275	2230.04	0.942627	0
1.69811	3	2194	2223.15	-0.622239	0
1.70068	2	2206	2216.25	-0.218301	0
1.70325	1	2218	2209.39	0.182915	0
1.70582	1	2167	2202.51	-0.762829	0
1.70839	2	2123	2195.63	-1.57635	0
1.71095	3	2102	2188.79	-1.893	0
1.71352	3	2109	2182.01	-1.58985	0
1.71609	4	2129	2175.29	-1.00321	0
1.71866	3	2215	2168.62	0.985505	0
1.72123	1	2111	2161.99	-1.10969	0
1.7238	2	2150	2155.33	-0.114904	0
1.72637	6	2161	2148.66	0.265507	0
1.72894	1	2107	2142.1	-0.76461	0
1.73151	4	2144	2135.57	0.181959	0
1.73408	1	2130	2129.04	0.0208159	0
1.73664	1	2136	2122.52	0.291573	0
1.73921	1	2027	2115.98	-1.97636	0
1.74178	4	2131	2109.44	0.467018	0
1.74435	2	2076	2102.98	-0.592097	0
1.74692	3	2105	2096.57	0.183647	0
1.74949	2	2050	2090.18	-0.887529	0
1.75206	6	2108	2083.81	0.526812	0
1.75463	2	2002	2077.52	-1.68781	0
1.7572	1	2095	2071.27	0.518347	0
1.75977	2	2102	2064.97	0.807741	0
1.76233	5	2075	2058.65	0.358867	0
1.7649	4	2005	2052.43	-1.05924	0
1.76747	1	2007	2046.29	-0.877081	0
1.77004	2	2059	2040.12	0.415988	0
1.77261	3	2034	2033.92	0.00174851	0
1.77518	3	1980	2027.76	-1.07343	0
1.77775	2	2021	2021.66	-0.0146792	0
1.78032	3	1982	2015.57	-0.753982	0
1.78289	1	2070	2009.49	1.32988	0
1.78546	5	1953	2003.42	-1.14099	0
1.78802	2	1925	1997.41	-1.65028	0
1.79059	1	1929	1991.44	-1.42177	0
1.79316	3	1990	1985.44	0.102225	0
1.79573	5	2016	1979.45	0.814034	0
1.7983	3	2018	1973.56	0.989309	0
1.80087	2	1977	1967.71	0.208827	0
1.80344	3	1953	1961.84	-0.200104	0
1.80601	1	1933	1955.98	-0.522677	0
1.80858	4	2010	1950.12	1.33565	0
1.81115	4	1941	1944.29	-0.0746301	0
1.81371	2	2001	1938.54	1.39629	0
1.81628	2	1913	1932.8	-0.452654	0
1.81885	1	1970	1927.03	0.968024	0
1.82142	2	1979	1921.26	1.29786	0
1.82399	3	1880	1915.51	-0.818862	0
1.82656	3	1930	1909.8	0.459778	0
1.82913	2	1900	1904.15	-0.0951633	0
1.8317	3	2053	1898.51	3.40973	0
1.83427	2	1900	1892.88	0.163372	0
1.83684	6	1906	1887.27	0.429016	0
