# Supplementary material for: Direct energy transfer from photosystem II to photosystem I confers winter sustainability in Scots Pine
Source: Nat Commun. 2020 Dec 15;11:6388. doi: 10.1038/s41467-020-20137-9 (PMC7738668; doi:10.1038/s41467-020-20137-9)
Supplement: Supplementary file 3 — Source Data [file 41467_2020_20137_MOESM3_ESM.zip › Source data file_Bag et al., 2020/Source data file/time resolved fluoresence data/Time resolved decay/Pine_summer_quench/no_spillover/Decays_summer_quench_no_spillover_5.txt]

Time	IRF	Exp. data	Th. data	Residuals	Aurocorr
0	59218	31225	31054.6	0.96404	0.0568464
0.002569	60101	33913	33636.3	1.50247	0.0569259
0.005138	59931	36469	36202.8	1.39419	0.044546
0.007707	59038	38668	38745.2	-0.392568	0.0117028
0.010276	57442	41114	41233.2	-0.587789	0.075295
0.012845	55659	43483	43620.9	-0.661545	-0.025144
0.015414	54300	45612	45875	-1.23145	0.00473715
0.017983	51212	47658	47992.1	-1.53021	-0.0138798
0.020552	49247	49601	49964.4	-1.63171	0.0409367
0.023121	45860	51519	51767.9	-1.09676	-0.0118793
0.02569	42832	53661	53396.1	1.14335	0.0391584
0.028259	39553	54690	54834.5	-0.618061	-0.0391363
0.030828	36051	56125	56074.1	0.21473	0.00137258
0.033397	32659	56993	57116.3	-0.516433	-0.0566573
0.035966	29365	57997	57957.3	0.1647	0.0254578
0.038535	25820	58618	58604.6	0.0551625	-0.0481592
0.041104	22701	59464	59064.8	1.6371	0.0500596
0.043673	19483	60022	59342.2	2.77467	0.0332947
0.046242	16839	59437	59448.3	-0.0462411	0.0571153
0.048811	14158	59378	59398.5	-0.0841121	-0.0353372
0.05138	12001	59603	59211.3	1.60434	0.0037562
0.053949	10077	59074	58904.2	0.698508	-0.0798332
0.056518	8332	58845	58497.8	1.43136	0.00942725
0.059087	7023	57644	58010.9	-1.52823	-0.0379431
0.061656	5845	57412	57459.2	-0.19692	-0.0281579
0.064225	4676	56733	56861.1	-0.53782	0.0242172
0.066794	3958	56177	56227	-0.21084	0.0157274
0.069363	3264	55719	55564.1	0.65628	-0.0419143
0.071932	2838	54867	54885.5	-0.0789298	0.0268918
0.074501	2290	53603	54202.1	-2.58743	0.0650007
0.07707	1924	53893	53519.3	1.60986	0.0532215
0.079639	1735	52710	52838.1	-0.557966	-0.0124331
0.082208	1480	51772	52163	-1.71828	0.0053659
0.084777	1263	51213	51500.1	-1.26863	0.0148164
0.087346	1107	50646	50849.2	-0.903146	0.0581796
0.089915	966	50225	50209.7	0.0683609	-0.0669759
0.092484	905	49677	49582.5	0.423831	-0.00876452
0.095053	849	48765	48969	-0.923973	-0.0347326
0.097622	803	48324	48370.8	-0.212916	-0.0829274
0.100191	740	48008	47788.3	1.00252	-0.0645974
0.10276	729	47145	47220.6	-0.348187	0.0368841
0.105329	714	46688	46666.8	0.0979843	0.00175769
0.107898	667	46004	46127.4	-0.575524	-0.0192825
0.110467	679	45742	45601.8	0.655505	-0.0793493
0.113036	613	45392	45088.9	1.42245	0.0479941
0.115605	628	44504	44588.3	-0.399421	-0.0292349
0.118174	626	44401	44098.7	1.43473	-0.0232127
0.120743	641	43614	43620.6	-0.0314797	0.0091866
0.123312	554	43216	43154.7	0.295086	-0.00918836
0.125881	628	42967	42699	1.29287	-0.0145868
0.12845	545	42181	42252.5	-0.348268	-0.012483
0.131019	591	41817	41815.9	0.00557785	-0.037915
0.133588	616	40684	41388	-3.49048	0.00865437
0.136157	608	41086	40969.9	0.572823	-0.0705206
0.138726	598	40815	40562.2	1.25155	-0.0154793
0.141295	590	40042	40163	-0.604839	-0.0340547
0.143864	622	39838	39771.4	0.333449	0.054636
0.146433	622	39454	39387.7	0.333888	0.0515365
0.149002	662	39284	39012.3	1.371	0.144771
0.151571	670	38703	38645.2	0.293965	0.0929303
0.15414	665	38743	38286.4	2.31953	-0.0258972
0.156709	703	38174	37935.2	1.22217	0.00570935
0.159278	707	37686	37590.9	0.49005	-0.0156742
0.161847	763	37094	37253.8	-0.829468	0.0110893
0.164416	811	36700	36924	-1.16919	-0.0125246
0.166985	814	36388	36602.4	-1.12392	-0.00672415
0.169554	853	36627	36288.7	1.76751	0.0357701
0.172123	924	36322	35981.6	1.78621	-0.0375603
0.174692	946	35933	35681.6	1.32628	0.0326015
0.177261	908	35926	35389.7	2.82938	-0.0378952
0.17983	990	35326	35103.7	1.18259	0.0114683
0.182399	1010	34600	34822.3	-1.19531	-0.0447431
0.184968	1084	34388	34547.3	-0.858831	-0.0171736
0.187537	1072	34442	34279.3	0.876512	0.0446704
0.190106	1095	34189	34017.9	0.925423	0.0899624
0.192675	1172	34101	33761.3	1.8398	0.0427117
0.195244	1197	33428	33509.7	-0.446958	0.0488977
0.197813	1238	33413	33264.8	0.810902	-0.0298568
0.200382	1251	33252	33025.9	1.24016	0.073374
0.202951	1245	32788	32792.1	-0.0226944	-0.0185865
0.20552	1280	32473	32562.5	-0.496446	0.0350544
0.208089	1274	32156	32336.3	-1.00564	0.0576656
0.210658	1348	32158	32113.9	0.245744	-0.00731971
0.213227	1348	31689	31895.8	-1.1615	-0.00576849
0.215796	1443	31598	31682.5	-0.4752	0.0383124
0.218365	1322	31494	31474.6	0.109077	-0.0403226
0.220934	1407	31487	31270.8	1.21862	0.0943334
0.223503	1394	31046	31068.3	-0.126599	-0.0197353
0.226072	1393	30803	30868.8	-0.37485	0.0169336
0.228641	1477	30317	30672.6	-2.04219	-0.0624646
0.23121	1393	30236	30479.8	-1.40218	0.0789259
0.233779	1393	30005	30291	-1.65117	0.0348672
0.236348	1413	29947	30103.3	-0.903009	-8.41254e-05
0.238917	1442	29725	29916.5	-1.11098	-0.0235243
0.241486	1434	29788	29733.1	0.318105	0.0124073
0.244055	1412	29436	29553.2	-0.68284	-0.0246674
0.246624	1324	29256	29375.6	-0.699245	-0.0151844
0.249193	1319	29195	29198.3	-0.0192609	-0.0459553
0.251762	1359	28961	29019.8	-0.345649	-0.00510457
0.254331	1339	28819	28842.4	-0.138107	0.0438133
0.2569	1234	28979	28668.5	1.824	0.011318
0.259469	1201	28413	28495.6	-0.490131	-0.0480974
0.262038	1212	28296	28320.9	-0.147738	-0.0635281
0.264607	1153	28158	28145.7	0.0731185	0.0243913
0.267176	1164	28067	27971.9	0.567475	0.0207412
0.269745	1088	27975	27799.1	1.05173	-0.0293943
0.272314	1106	27511	27626.9	-0.698848	0.0253642
0.274883	1066	27370	27455.1	-0.514576	-0.00575935
0.277452	1066	27088	27284.4	-1.19336	0.0539998
0.280021	1102	27034	27114.9	-0.492296	0.0219704
0.28259	952	26721	26947.8	-1.38772	-0.0321433
0.285159	1059	26890	26782	0.658682	-0.0506327
0.287728	1030	26434	26615.6	-1.11696	0.0267389
0.290297	918	26275	26452.1	-1.09245	-0.0147429
0.292866	970	26412	26290.1	0.750039	-0.0147728
0.295435	972	26220	26126.9	0.575157	0.0015655
0.298004	935	25929	25965.5	-0.226952	0.0125503
0.300573	927	25762	25806.8	-0.279354	-0.00459812
0.303142	908	25502	25649	-0.920648	-0.0360348
0.305711	883	25230	25492.1	-1.65034	-0.058627
0.30828	907	25101	25336.1	-1.48418	0.0517071
0.310849	887	25326	25181.4	0.90893	-0.0416827
0.313418	916	24831	25028.5	-1.25352	-0.0343985
0.315987	940	24684	24877.7	-1.23299	-0.000684401
0.318556	884	24532	24729.8	-1.26267	-0.0119791
0.321125	987	24561	24583.9	-0.146373	0.0189644
0.323694	968	24440	24439.8	0.0011244	0.00411982
0.326263	907	24428	24299.6	0.821603	-0.0307381
0.328832	922	24171	24161.3	0.0621853	-0.0732854
0.331401	965	24159	24022.5	0.878375	-0.0714227
0.33397	985	23806	23885	-0.512333	-0.00244777
0.336539	973	23967	23751.1	1.39487	-0.0347305
0.339108	985	23508	23619.8	-0.72898	0.0378983
0.341677	979	23483	23490	-0.0459344	-0.000798595
0.344246	998	23657	23361.7	1.91971	0.0113543
0.346815	1002	23133	23235	-0.670683	0.0394454
0.349384	1064	23192	23110	0.538321	-0.00162163
0.351953	1015	22986	22987.7	-0.0109501	-0.0428872
0.354522	1055	22836	22867.9	-0.210996	0.0033227
0.357091	1070	22619	22749.3	-0.866267	-0.0252853
0.35966	1073	22680	22632.5	0.31568	0.00315801
0.362229	1000	22453	22518.1	-0.434543	0.0128897
0.364798	1110	22294	22404.1	-0.737224	0.017587
0.367367	1107	22526	22290.2	1.57089	-0.00367318
0.369936	1154	22278	22179.6	0.659577	-0.0611865
0.372505	1174	22064	22072.3	-0.0557248	0.0407551
0.375074	1124	21915	21967.8	-0.356752	-0.0522882
0.377643	1177	21956	21864.9	0.614492	-0.081503
0.380212	1206	21767	21762.3	0.0317453	0.0534851
0.382781	1154	21703	21661.8	0.279381	0.101694
0.38535	1194	21686	21563.3	0.833166	0.0419032
0.387919	1208	21479	21464.9	0.0959923	0.018159
0.390488	1247	21520	21367.8	1.03735	0.0742611
0.393057	1304	21288	21273	0.102714	0.0208093
0.395626	1291	21076	21181.2	-0.724795	0.00312522
0.398195	1284	21036	21092.5	-0.389513	-0.0193194
0.400764	1273	20967	21004.9	-0.261986	-0.00739188
0.403333	1334	20848	20917.3	-0.479812	-0.0323257
0.405902	1339	20907	20830.5	0.528924	-0.053374
0.408471	1359	20630	20746.2	-0.808765	-0.0206689
0.41104	1372	20636	20663.9	-0.194004	-0.0491354
0.413609	1328	20661	20583.2	0.541548	0.000221879
0.416178	1292	20549	20503.3	0.318865	-0.0110098
0.418747	1303	20262	20422.3	-1.12639	-0.0828439
0.421316	1334	20025	20340.1	-2.22698	0.0393761
0.423885	1300	20148	20258.8	-0.780418	-0.0029741
0.426454	1319	20369	20178.8	1.33255	-0.0423512
0.429023	1236	20115	20099.4	0.109728	0.0129201
0.431592	1264	20144	20019.7	0.876081	0.0410262
0.434161	1219	19962	19938.7	0.164725	0.0520042
0.43673	1180	19984	19857.5	0.894627	0.0243994
0.439299	1132	19589	19775.8	-1.33472	-0.037739
0.441868	1050	19609	19692.5	-0.596347	0.0496235
0.444437	1074	19697	19606.8	0.642511	-0.0414915
0.447006	964	19575	19519.2	0.398608	-0.00504868
0.449575	1005	19347	19430.6	-0.600849	-0.0513903
0.452144	876	19060	19340.8	-2.03367	-0.00762356
0.454713	844	19163	19250	-0.62839	0.00534416
0.457282	801	19202	19156.7	0.326815	0.0234882
0.459851	766	19080	19061	0.137452	0.0453372
0.46242	700	18841	18964.4	-0.899067	-0.0321234
0.464989	738	18603	18866.4	-1.93143	0.0633499
0.467558	627	18616	18767.9	-1.11328	0.0332714
0.470127	578	18569	18669.6	-0.73809	0.00663628
0.472696	501	18514	18569.4	-0.407029	0.0123779
0.475265	489	18505	18466.2	0.2849	0.00488452
0.477834	427	18243	18361.3	-0.875812	0.00707058
0.480403	413	17954	18255.5	-2.24989	-0.0472473
0.482972	338	17958	18149.1	-1.42579	-0.0543604
0.485541	306	17898	18041.9	-1.07561	-0.00589879
0.48811	319	17738	17933.3	-1.46631	0.0557667
0.490679	288	17860	17824.2	0.267668	-0.0958167
0.493248	273	17913	17716.3	1.46974	-0.0334181
0.495817	260	17680	17609	0.533662	0.0273961
0.498386	228	17401	17502.2	-0.767523	0.00187752
0.500955	209	17457	17395.9	0.462261	-0.105366
0.503524	195	17263	17289.6	-0.202717	-0.0651188
0.506093	208	16941	17183.4	-1.86268	-0.0517999
0.508662	188	16891	17078.1	-1.43975	0.122428
0.511231	163	17077	16974.2	0.786801	0.00323598
0.5138	171	16852	16870.9	-0.145399	0.0128903
0.516369	166	16567	16767.9	-1.56058	-0.0425368
0.518938	173	17004	16665.9	2.5928	0.0388522
0.521507	159	16709	16565.3	1.11166	-0.018308
0.524076	175	16338	16465.9	-1.00034	0.0438579
0.526645	178	16238	16367.5	-1.01609	-0.107835
0.529214	180	16311	16270.5	0.316769	0.0565079
0.531783	162	16229	16175.2	0.422681	0.0236206
0.534352	159	16218	16080.7	1.07791	0.103233
0.536921	172	16104	15986.7	0.924099	0.0393522
0.53949	173	15967	15893.5	0.581676	0.0503906
0.542059	169	15851	15801.6	0.392003	0.0555193
0.544628	161	15695	15711	-0.127691	-0.00523325
0.547197	163	15580	15621.1	-0.329076	-0.0170352
0.549766	207	15431	15531.7	-0.810469	-0.0382727
0.552335	163	15472	15443.8	0.227036	-0.0340624
0.554904	169	15214	15357.6	-1.16414	0.0420161
0.557473	183	15337	15271.7	0.527422	-0.10358
0.560042	169	15200	15186.2	0.111599	-0.0822197
0.562611	170	14925	15102	-1.44867	-0.0558126
0.56518	161	15055	15018.4	0.298551	-0.030682
0.567749	179	14869	14935.2	-0.542834	-0.0540979
0.570318	153	14850	14852.8	-0.0231197	-0.0384934
0.572887	159	14928	14771.3	1.28253	-0.0236411
0.575456	169	14920	14690.1	1.8822	0.0342229
0.578025	155	15002	14609.5	3.20414	-0.0175954
0.580594	154	14736	14530	1.69699	-0.00483491
0.583163	163	14451	14450.9	0.000885478	-0.0061133
0.585732	155	14523	14372.4	1.24987	0.0224342
0.588301	154	14376	14294.8	0.677648	0.0680363
0.59087	143	14357	14217.8	1.16213	-0.0328907
0.593439	129	14084	14141.2	-0.481822	-0.0598682
0.596008	150	13977	14064.7	-0.741927	-0.0784958
0.598577	137	14017	13988.6	0.239882	0.0164508
0.601146	152	13865	13913.4	-0.411128	-0.05746
0.603715	143	13691	13839.1	-1.26545	-0.02734
0.606284	133	13656	13765.6	-0.937587	-0.114116
0.608853	117	13751	13692.6	0.49803	-0.0599467
0.611422	113	13525	13619.6	-0.813565	0.0252869
0.613991	125	13622	13546.5	0.646725	-0.0107923
0.61656	116	13459	13473.8	-0.127941	0.0460882
0.619129	144	13346	13402	-0.484448	-0.0717063
0.621698	107	13385	13331.1	0.465906	0.0101424
0.624267	118	13312	13261.1	0.44107	-0.0751144
0.626836	104	13090	13191.2	-0.884622	0.0189949
0.629405	113	13010	13121.4	-0.976962	-0.0584225
0.631974	118	13103	13052.1	0.444617	-0.0503949
0.634543	104	13093	12983.5	0.956706	-0.0260731
0.637112	108	12974	12915.7	0.512007	0.0327072
0.639681	105	12781	12848.1	-0.593687	-0.0550904
0.64225	119	12896	12781	1.01311	0.0317606
0.644819	93	12817	12714.6	0.904836	-0.0509739
0.647388	113	12538	12648.8	-0.989154	-0.0314227
0.649957	127	12577	12583.1	-0.0547986	0.0324805
0.652526	99	12461	12518.5	-0.515135	-0.00169325
0.655095	104	12473	12454.8	0.162745	-0.0300977
0.657664	95	12512	12391.1	1.08079	0.0878759
0.660233	97	12164	12327.5	-1.48209	-0.00524965
0.662802	93	12273	12264.2	0.0798026	0.0482447
0.665371	123	12364	12201.2	1.4643	-0.0605137
0.66794	96	12010	12139.1	-1.17771	0.0699046
0.670509	92	12003	12078	-0.684728	-0.0719674
0.673078	88	11695	12017.1	-2.97831	0.0243859
0.675647	84	11885	11956	-0.651311	-0.0602583
0.678216	82	11979	11895.2	0.765976	0.0210414
0.680785	96	11873	11834.6	0.352649	0.00992466
0.683354	87	11757	11774.5	-0.161809	-0.00995333
0.685923	87	11822	11715.3	0.981251	0.00497919
0.688492	70	11688	11656.6	0.290888	0.0181932
0.691061	67	11600	11597.9	0.01944	-0.0274143
0.69363	66	11827	11539.2	2.64684	0.00254795
0.696199	83	11350	11480.4	-1.2243	-0.0943595
0.698768	72	11294	11422.3	-1.20773	0.0100693
0.701337	79	11563	11365.1	1.84022	-0.0214881
0.703906	67	11293	11308.4	-0.145039	0.0443442
0.706475	66	11301	11252	0.460529	-0.11832
0.709044	69	11197	11195.8	0.0109916	0.0517633
0.711613	45	11201	11139.9	0.577081	-0.0827557
0.714182	77	11154	11084.2	0.661275	-0.016485
0.716751	54	11048	11028.6	0.184722	-0.0609764
0.71932	68	10823	10973.7	-1.44889	-0.045288
0.721889	58	11129	10919.3	1.98742	-0.064882
0.724458	59	10938	10865.3	0.695168	0.0421947
0.727027	65	11045	10811.6	2.22095	0.0164354
0.729596	62	10940	10758.2	1.73774	0.147989
0.732165	59	10665	10705.5	-0.391972	0.0179842
0.734734	57	10829	10653.1	1.69036	0.0422909
0.737303	57	10463	10600.9	-1.34851	0.00567963
0.739872	70	10626	10549	0.746747	0.0285369
0.742441	59	10451	10497.7	-0.456365	-0.0275579
0.74501	56	10306	10447	-1.38846	0.0806387
0.747579	46	10137	10396.5	-2.57733	-0.0571303
0.750148	42	10228	10346	-1.16677	0.102913
0.752717	53	10361	10295.4	0.64414	-0.015482
0.755286	55	10108	10245.1	-1.36349	0.0761445
0.757855	52	10212	10195.4	0.163984	-0.0660168
0.760424	53	10136	10146.4	-0.102993	-0.00274936
0.762993	42	9879	10097.7	-2.19988	0.0491366
0.765562	50	10242	10049.1	1.90592	-0.0368031
0.768131	54	10058	10000.7	0.571451	-0.0782245
0.7707	56	9977	9952.73	0.242994	0.0678188
0.773269	44	9889	9905.43	-0.165265	0.0498542
0.775838	49	9839	9858.46	-0.196146	0.0356763
0.778407	57	9778	9811.51	-0.338861	-0.0167555
0.780976	51	9871	9764.96	1.06735	0.0137163
0.783545	61	9558	9718.98	-1.64657	-0.102623
0.786114	52	9751	9673.42	0.785673	0.0260204
0.788683	40	9632	9628.3	0.0376922	-0.0460992
0.791252	56	9737	9583.19	1.55869	-0.0287407
0.793821	39	9476	9538.1	-0.637955	-0.00427011
0.79639	41	9661	9493.41	1.7051	0.0430042
0.798959	39	9594	9448.79	1.48249	-0.0604393
0.801528	43	9383	9404.23	-0.219204	-0.0725474
0.804097	53	9301	9359.99	-0.611647	-0.0468245
0.806666	50	9469	9316.29	1.56935	0.0222223
0.809235	47	9360	9273.25	0.896627	-0.0773447
0.811804	40	9226	9230.57	-0.0476121	-0.0209505
0.814373	44	9288	9187.94	1.03825	-0.022679
0.816942	34	9220	9145.39	0.777033	-0.0153505
0.819511	37	9103	9103	-5.11773e-05	0.0453414
0.82208	29	9102	9060.72	0.432667	0.0474555
0.824649	35	8952	9018.55	-0.703354	-0.06099
0.827218	25	9026	8976.57	0.520304	-0.0669648
0.829787	30	8918	8934.81	-0.17797	0.0325923
0.832356	36	8917	8893.18	0.252285	0.00846389
0.834925	41	8828	8851.9	-0.254323	-0.071326
0.837494	37	8765	8811.25	-0.494062	0.0273106
0.840063	34	8806	8771.12	0.371725	-0.0587463
0.842632	36	8959	8731.17	2.40706	0.00792863
0.845201	39	8712	8691.34	0.221389	-0.0562353
0.84777	27	8702	8651.84	0.53768	0.049753
0.850339	32	8694	8612.58	0.873204	-0.0351398
0.852908	29	8685	8573.32	1.19834	-0.118342
0.855477	30	8475	8534.24	-0.643466	-0.0369873
0.858046	29	8605	8495.42	1.18127	0.122808
0.860615	22	8220	8456.86	-2.61246	-0.0479709
0.863184	27	8511	8418.44	1.00333	0.0121565
0.865753	27	8292	8380.1	-0.967528	-0.0662397
0.868322	25	8293	8342.07	-0.538855	0.0356552
0.870891	35	8202	8304.34	-1.12997	-0.0597649
0.87346	27	8361	8266.94	1.02869	-0.0441903
0.876029	11	8126	8230.01	-1.15379	0.00458321
0.878598	26	8247	8193	0.594586	0.0337603
0.881167	25	8221	8155.79	0.719225	-0.0441822
0.883736	21	8186	8119.01	0.740383	0.0198124
0.886305	30	8072	8082.64	-0.118478	-0.0556955
0.888874	24	8027	8046.51	-0.21771	-0.0210311
0.891443	23	8038	8010.74	0.304014	0.0441125
0.894012	28	7879	7975.15	-1.08326	0.0905068
0.896581	24	7769	7939.73	-1.937	0.0600476
0.89915	16	7943	7904.64	0.430418	0.0882774
0.901719	31	7794	7869.6	-0.856321	0.0202005
0.904288	25	7921	7834.66	0.9701	0.0597684
0.906857	21	7764	7800.22	-0.41103	0.00479431
0.909426	22	7925	7766.01	1.78595	-0.00549052
0.911995	19	7738	7731.81	0.070362	-0.0929389
0.914564	18	7745	7697.75	0.536886	-0.00365651
0.917133	13	7660	7663.83	-0.0437616	-0.00242449
0.919702	19	7633	7629.97	0.0347012	0
0.922271	20	7644	7596.22	0.546442	0
0.92484	10	7721	7562.84	1.79994	0
0.927409	13	7666	7529.68	1.55697	0
0.929978	15	7484	7496.46	-0.14408	0
0.932547	22	7426	7463.4	-0.433952	0
0.935116	16	7628	7430.76	2.25839	0
0.937685	20	7381	7398.5	-0.203723	0
0.940254	13	7235	7366.45	-1.54538	0
0.942823	17	7379	7334.52	0.517833	0
0.945392	14	7277	7302.69	-0.301101	0
0.947961	14	7509	7271.02	2.74633	0
0.95053	19	7208	7239.51	-0.371157	0
0.953099	9	7148	7208.23	-0.712452	0
0.955668	15	7161	7177.17	-0.191106	0
0.958237	16	7019	7146.14	-1.5176	0
0.960806	10	7111	7115.35	-0.051592	0
0.963375	17	7000	7084.79	-1.01344	0
0.965944	21	7125	7054.33	0.837271	0
0.968513	16	7083	7024.23	0.698343	0
0.971082	15	7043	6994.5	0.57796	0
0.973651	18	6907	6964.83	-0.695886	0
0.97622	16	6946	6935.27	0.128769	0
0.978789	14	6833	6905.93	-0.882294	0
0.981358	12	6861	6876.74	-0.189998	0
0.983927	14	6733	6847.59	-1.39649	0
0.986496	14	6870	6818.54	0.620862	0
0.989065	12	6857	6789.7	0.812749	0
0.991634	10	6637	6761.05	-1.52264	0
0.994203	13	6738	6732.47	0.0673485	0
0.996772	11	6737	6704.01	0.401896	0
0.999341	9	6758	6675.76	1.00034	0
1.00191	11	6771	6647.65	1.49908	0
1.00448	11	6672	6619.63	0.641192	0
1.00705	9	6606	6591.81	0.174647	0
1.00962	15	6581	6564.15	0.207722	0
1.01219	7	6660	6536.69	1.51102	0
1.01476	10	6566	6509.44	0.698037	0
1.01732	8	6648	6482.24	2.03299	0
1.01989	12	6473	6455.12	0.222174	0
1.02246	8	6377	6428.22	-0.641345	0
1.02503	15	6263	6401.49	-1.75	0
1.0276	12	6355	6374.96	-0.250418	0
1.03017	16	6482	6348.69	1.65577	0
1.03274	14	6326	6322.65	0.0420959	0
1.03531	7	6265	6296.82	-0.402066	0
1.03788	7	6321	6271.06	0.628193	0
1.04045	10	6248	6245.17	0.0358346	0
1.04301	7	6237	6219.35	0.2235	0
1.04558	7	6195	6193.74	0.0160303	0
1.04815	9	6182	6168.23	0.175115	0
1.05072	11	6141	6142.84	-0.0235216	0
1.05329	11	6115	6117.69	-0.0344051	0
1.05586	12	6020	6092.78	-0.938015	0
1.05843	8	6023	6068.06	-0.580674	0
1.061	14	6159	6043.46	1.47227	0
1.06357	2	5938	6018.98	-1.05086	0
1.06614	5	5975	5994.6	-0.253533	0
1.0687	6	6083	5970.11	1.44741	0
1.07127	12	5939	5945.65	-0.0863276	0
1.07384	4	6072	5921.51	1.93124	0
1.07641	4	5980	5897.62	1.06529	0
1.07898	11	5956	5873.7	1.0664	0
1.08155	7	5782	5849.87	-0.89259	0
1.08412	11	5822	5826.34	-0.05689	0
1.08669	7	5824	5803	0.275226	0
1.08926	5	5949	5779.79	2.1938	0
1.09183	10	5659	5756.62	-1.29769	0
1.09439	11	5855	5733.5	1.58784	0
1.09696	8	5812	5710.65	1.32937	0
1.09953	4	5759	5688.02	0.935331	0
1.1021	15	5592	5665.36	-0.980968	0
1.10467	8	5767	5642.79	1.63563	0
1.10724	0	5666	5620.55	0.603748	0
1.10981	5	5551	5598.3	-0.634801	0
1.11238	8	5587	5575.84	0.149301	0
1.11495	4	5805	5553.57	3.29997	0
1.11752	5	5497	5531.56	-0.466174	0
1.12008	5	5451	5509.62	-0.793919	0
1.12265	7	5540	5487.75	0.702024	0
1.12522	6	5444	5466.04	-0.298772	0
1.12779	5	5388	5444.51	-0.769923	0
1.13036	4	5370	5423.1	-0.72455	0
1.13293	4	5345	5401.73	-0.775952	0
1.1355	6	5302	5380.43	-1.07705	0
1.13807	7	5395	5359.24	0.486814	0
1.14064	5	5411	5338.26	0.988902	0
1.14321	5	5269	5317.43	-0.66714	0
1.14577	4	5288	5296.66	-0.119125	0
1.14834	4	5298	5275.96	0.302774	0
1.15091	4	5322	5255.34	0.913767	0
1.15348	9	5210	5234.8	-0.343547	0
1.15605	12	5247	5214.42	0.449743	0
1.15862	8	5220	5194.36	0.354863	0
1.16119	6	5116	5174.54	-0.818435	0
1.16376	9	5179	5154.71	0.337524	0
1.16633	9	5148	5134.88	0.182833	0
1.1689	5	5142	5115.22	0.373437	0
1.17146	4	5045	5095.67	-0.713323	0
1.17403	4	5090	5076.07	0.195226	0
1.1766	3	5006	5056.48	-0.71346	0
1.17917	5	5064	5036.96	0.380028	0
1.18174	4	4978	5017.53	-0.560339	0
1.18431	11	4909	4998.24	-1.27364	0
1.18688	5	5021	4979.14	0.590687	0
1.18945	8	5146	4960.28	2.58899	0
1.19202	4	4855	4941.48	-1.24118	0
1.19459	2	4875	4922.73	-0.683589	0
1.19715	6	4814	4903.96	-1.29655	0
1.19972	5	4949	4885.21	0.906819	0
1.20229	2	4807	4866.64	-0.860169	0
1.20486	7	4777	4848.16	-1.02952	0
1.20743	6	4799	4829.72	-0.443518	0
1.21	5	4770	4811.48	-0.600655	0
1.21257	3	4785	4793.39	-0.12122	0
1.21514	5	4589	4775.3	-2.75013	0
1.21771	6	4706	4757.25	-0.747039	0
1.22028	5	4878	4739.33	1.98547	0
1.22284	9	4785	4721.55	0.917266	0
1.22541	5	4711	4703.9	0.103388	0
1.22798	5	4651	4686.41	-0.519159	0
1.23055	6	4691	4668.93	0.32218	0
1.23312	1	4585	4651.5	-0.98212	0
1.23569	6	4603	4634.11	-0.458598	0
1.23826	4	4504	4616.74	-1.67988	0
1.24083	2	4629	4599.51	0.433489	0
1.2434	4	4520	4582.36	-0.927496	0
1.24597	0	4625	4565.23	0.878861	0
1.24853	2	4502	4548.17	-0.688057	0
1.2511	8	4533	4531.11	0.0280665	0
1.25367	1	4489	4514.23	-0.376545	0
1.25624	4	4417	4497.56	-1.21222	0
1.25881	3	4406	4480.91	-1.1285	0
1.26138	3	4475	4464.29	0.160034	0
1.26395	5	4543	4447.78	1.41275	0
1.26652	6	4392	4431.35	-0.593787	0
1.26909	3	4428	4415.09	0.194019	0
1.27166	4	4389	4398.93	-0.149942	0
1.27422	6	4505	4382.79	1.82086	0
1.27679	9	4486	4366.71	1.781	0
1.27936	3	4285	4350.85	-1.00596	0
1.28193	2	4342	4335.12	0.104401	0
1.2845	6	4304	4319.3	-0.233278	0
1.28707	6	4156	4303.48	-2.28763	0
1.28964	5	4371	4287.84	1.25787	0
1.29221	4	4325	4272.33	0.80081	0
1.29478	7	4260	4256.86	0.0481708	0
1.29735	6	4223	4241.44	-0.283774	0
1.29991	1	4304	4226.18	1.18625	0
1.30248	2	4198	4210.94	-0.199715	0
1.30505	2	4266	4195.61	1.07766	0
1.30762	5	4207	4180.3	0.411665	0
1.31019	4	4196	4165.12	0.476729	0
1.31276	1	4078	4150.11	-1.12916	0
1.31533	3	4250	4135.15	1.76175	0
1.3179	4	4101	4120.17	-0.299378	0
1.32047	5	4118	4105.29	0.198047	0
1.32304	1	4124	4090.57	0.520551	0
1.3256	2	4009	4075.92	-1.05692	0
1.32817	4	4152	4061.24	1.40856	0
1.33074	5	3972	4046.61	-1.18386	0
1.33331	2	4022	4032.16	-0.160141	0
1.33588	4	3992	4017.8	-0.40827	0
1.33845	4	3974	4003.45	-0.467177	0
1.34102	2	4014	3989.19	0.391608	0
1.34359	2	4009	3975	0.536918	0
1.34616	5	3887	3960.82	-1.184	0
1.34873	3	3913	3946.7	-0.538804	0
1.35129	6	4003	3932.72	1.11077	0
1.35386	6	3890	3918.83	-0.462295	0
1.35643	0	3908	3905.08	0.0466614	0
1.359	5	3973	3891.36	1.29521	0
1.36157	4	3977	3877.57	1.57659	0
1.36414	4	3807	3863.89	-0.922106	0
1.36671	3	3819	3850.34	-0.50707	0
1.36928	2	3917	3836.81	1.28121	0
1.37185	7	3774	3823.3	-0.802483	0
1.37442	4	3689	3809.87	-1.99	0
1.37698	3	3760	3796.6	-0.596945	0
1.37955	4	3847	3783.38	1.02575	0
1.38212	4	3795	3770.14	0.403502	0
1.38469	4	3775	3756.98	0.293278	0
1.38726	4	3724	3743.9	-0.326052	0
1.38983	3	3693	3730.88	-0.623279	0
1.3924	3	3720	3717.9	0.0343684	0
1.39497	2	3773	3704.96	1.10768	0
1.39754	2	3682	3692.05	-0.165601	0
1.40011	5	3562	3679.16	-1.96302	0
1.40267	2	3689	3666.36	0.37282	0
1.40524	5	3565	3653.66	-1.48498	0
1.40781	6	3723	3641.03	1.34348	0
1.41038	0	3595	3628.51	-0.558954	0
1.41295	3	3600	3616.06	-0.26766	0
1.41552	3	3603	3603.53	-0.00875693	0
1.41809	6	3622	3591.03	0.514539	0
1.42066	1	3530	3578.7	-0.81967	0
1.42323	1	3621	3566.46	0.906414	0
1.4258	4	3543	3554.16	-0.187423	0
1.42836	2	3479	3541.87	-1.06584	0
1.43093	4	3530	3529.7	0.00505837	0
1.4335	4	3565	3517.6	0.793806	0
1.43607	2	3500	3505.6	-0.0946094	0
1.43864	4	3553	3493.65	0.995702	0
1.44121	3	3468	3481.72	-0.232965	0
1.44378	0	3525	3469.87	0.928637	0
1.44635	3	3434	3458.02	-0.409941	0
1.44892	5	3435	3446.16	-0.190334	0
1.45149	3	3435	3434.41	0.00998909	0
1.45405	4	3447	3422.82	0.411912	0
1.45662	3	3522	3411.26	1.86605	0
1.45919	3	3436	3399.73	0.618729	0
1.46176	1	3425	3388.25	0.628011	0
1.46433	3	3324	3376.77	-0.91521	0
1.4669	2	3354	3365.3	-0.195119	0
1.46947	2	3352	3353.9	-0.0328746	0
1.47204	1	3368	3342.56	0.438288	0
1.47461	0	3331	3331.25	-0.00433164	0
1.47718	3	3399	3319.94	1.35613	0
1.47974	2	3349	3308.67	0.696965	0
1.48231	1	3318	3297.52	0.355606	0
1.48488	1	3303	3286.43	0.288385	0
1.48745	2	3161	3275.33	-2.0336	0
1.49002	3	3290	3264.29	0.448305	0
1.49259	3	3185	3253.33	-1.21077	0
1.49516	6	3193	3242.47	-0.875433	0
1.49773	4	3246	3231.71	0.250797	0
1.5003	5	3318	3221.07	1.68278	0
1.50287	1	3166	3210.48	-0.79047	0
1.50543	6	3141	3199.87	-1.05034	0
1.508	3	3129	3189.26	-1.07719	0
1.51057	5	3204	3178.74	0.446302	0
1.51314	3	3160	3168.28	-0.147373	0
1.51571	2	3163	3157.86	0.0913087	0
1.51828	6	3019	3147.44	-2.33754	0
1.52085	6	3118	3137.04	-0.340937	0
1.52342	5	3082	3126.79	-0.806878	0
1.52599	0	3152	3116.66	0.629417	0
1.52856	3	3077	3106.47	-0.531297	0
1.53112	5	3131	3096.18	0.622318	0
1.53369	5	3029	3085.96	-1.035	0
1.53626	2	3086	3075.91	0.18155	0
1.53883	1	3050	3065.91	-0.288105	0
1.5414	2	3077	3055.84	0.381457	0
1.54397	0	2945	3045.75	-1.85645	0
1.54654	3	3021	3035.68	-0.267049	0
1.54911	5	3077	3025.64	0.925808	0
1.55168	2	3025	3015.75	0.168177	0
1.55425	4	2975	3005.97	-0.567861	0
1.55681	4	3025	2996.2	0.52358	0
1.55938	3	3029	2986.49	0.772452	0
1.56195	3	3019	2976.83	0.767447	0
1.56452	5	2961	2967.18	-0.113606	0
1.56709	3	2960	2957.58	0.0444162	0
1.56966	2	2864	2948.07	-1.57084	0
1.57223	4	3030	2938.54	1.66151	0
1.5748	4	2839	2929.02	-1.6894	0
1.57737	3	2828	2919.58	-1.72206	0
1.57994	2	2859	2910.2	-0.957639	0
1.5825	0	2893	2900.83	-0.145608	0
1.58507	2	3017	2891.42	2.28631	0
1.58764	3	2911	2881.99	0.537697	0
1.59021	4	2861	2872.64	-0.217634	0
1.59278	2	2854	2863.42	-0.176296	0
1.59535	2	2779	2854.26	-1.42765	0
1.59792	4	2827	2845.09	-0.34022	0
1.60049	4	2739	2835.95	-1.85242	0
1.60306	3	2891	2826.91	1.19201	0
1.60563	3	2814	2817.93	-0.0740745	0
1.60819	1	2883	2808.96	1.37893	0
1.61076	0	2778	2799.99	-0.417154	0
1.61333	3	2792	2790.97	0.0195398	0
1.6159	4	2785	2781.96	0.0576706	0
1.61847	2	2724	2773.08	-0.940381	0
1.62104	2	2836	2764.3	1.34634	0
1.62361	3	2805	2755.51	0.934411	0
1.62618	8	2701	2746.72	-0.879779	0
1.62875	5	2866	2738.07	2.38962	0
1.63132	1	2667	2729.6	-1.21222	0
1.63388	4	2765	2721.1	0.834864	0
1.63645	2	2747	2712.49	0.658407	0
1.63902	3	2740	2703.91	0.689386	0
1.64159	1	2605	2695.38	-1.77075	0
1.64416	3	2701	2686.84	0.272373	0
1.64673	8	2626	2678.31	-1.02089	0
1.6493	5	2667	2669.92	-0.0565452	0
1.65187	1	2592	2661.73	-1.36953	0
1.65444	0	2563	2653.5	-1.78771	0
1.65701	5	2606	2645.11	-0.766162	0
1.65957	6	2668	2636.71	0.605773	0
1.66214	1	2665	2628.51	0.706847	0
1.66471	1	2651	2620.4	0.594298	0
1.66728	3	2582	2612.18	-0.593922	0
1.66985	0	2520	2603.93	-1.67202	0
1.67242	5	2546	2595.74	-0.985748	0
1.67499	3	2612	2587.59	0.477693	0
1.67756	2	2590	2579.55	0.205278	0
1.68013	4	2508	2571.56	-1.26913	0
1.6827	5	2533	2563.55	-0.607061	0
1.68526	1	2542	2555.65	-0.270656	0
1.68783	1	2557	2547.79	0.182207	0
1.6904	4	2389	2539.84	-3.08612	0
1.69297	4	2537	2531.9	0.101333	0
1.69554	2	2498	2524.08	-0.521864	0
1.69811	3	2516	2516.33	-0.006527	0
1.70068	2	2435	2508.55	-1.49059	0
1.70325	1	2513	2500.8	0.243391	0
1.70582	1	2536	2493.05	0.852938	0
1.70839	2	2521	2485.28	0.711486	0
1.71095	3	2576	2477.53	1.9401	0
1.71352	3	2450	2469.86	-0.401319	0
1.71609	4	2482	2462.28	0.395905	0
1.71866	3	2390	2454.75	-1.32449	0
1.72123	1	2422	2447.28	-0.513658	0
1.7238	2	2440	2439.79	0.00419617	0
1.72637	6	2378	2432.26	-1.11265	0
1.72894	1	2399	2424.81	-0.526975	0
1.73151	4	2389	2417.47	-0.582462	0
1.73408	1	2404	2410.11	-0.124638	0
1.73664	1	2331	2402.75	-1.48616	0
1.73921	1	2411	2395.38	0.318156	0
1.74178	4	2443	2387.98	1.11325	0
1.74435	2	2284	2380.65	-2.02224	0
1.74692	3	2355	2373.42	-0.37947	0
1.74949	2	2423	2366.22	1.15357	0
1.75206	6	2374	2359.02	0.307407	0
1.75463	2	2342	2351.9	-0.204553	0
1.7572	1	2372	2344.87	0.557141	0
1.75977	2	2328	2337.78	-0.202794	0
1.76233	5	2287	2330.64	-0.91244	0
1.7649	4	2318	2323.57	-0.115631	0
1.76747	1	2337	2316.63	0.42127	0
1.77004	2	2331	2309.71	0.440971	0
1.77261	3	2349	2302.71	0.955144	0
1.77518	3	2252	2295.72	-0.921376	0
1.77775	2	2299	2288.82	0.212328	0
1.78032	3	2284	2281.95	0.0429879	0
1.78289	1	2316	2275.08	0.850221	0
1.78546	5	2254	2268.23	-0.299687	0
1.78802	2	2286	2261.41	0.514301	0
1.79059	1	2237	2254.68	-0.37373	0
1.79316	3	2219	2247.92	-0.614028	0
1.79573	5	2229	2241.14	-0.257046	0
1.7983	3	2331	2234.45	1.99981	0
1.80087	2	2210	2227.86	-0.379968	0
1.80344	3	2284	2221.26	1.31283	0
1.80601	1	2167	2214.63	-1.02312	0
1.80858	4	2295	2208	1.81598	0
1.81115	4	2187	2201.4	-0.307845	0
1.81371	2	2186	2194.88	-0.189951	0
1.81628	2	2151	2188.42	-0.806779	0
1.81885	1	2164	2181.92	-0.385161	0
1.82142	2	2123	2175.39	-1.13706	0
1.82399	3	2211	2168.87	0.896006	0
1.82656	3	2116	2162.4	-1.0087	0
1.82913	2	2165	2156.01	0.193231	0
1.8317	3	2118	2149.65	-0.687621	0
1.83427	2	2096	2143.29	-1.03291	0
1.83684	6	2221	2136.95	1.7835	0
