# Supplementary material for: Direct energy transfer from photosystem II to photosystem I confers winter sustainability in Scots Pine
Source: Nat Commun. 2020 Dec 15;11:6388. doi: 10.1038/s41467-020-20137-9 (PMC7738668; doi:10.1038/s41467-020-20137-9)
Supplement: Supplementary file 3 — Source Data [file 41467_2020_20137_MOESM3_ESM.zip › Source data file_Bag et al., 2020/Source data file/time resolved fluoresence data/Time resolved decay/Pine_summer_quench/no_spillover/Decays_summer_quench_no_spillover_4.txt]

Time	IRF	Exp. data	Th. data	Residuals	Aurocorr
0	59218	32595	32927.8	-1.84322	0.127868
0.002569	60101	35112	35430.7	-1.70105	0.128046
0.005138	59931	37577	37915.3	-1.74503	0.118375
0.007707	59038	40074	40339.7	-1.32727	0.0846818
0.010276	57442	42218	42669.6	-2.1978	0.120008
0.012845	55659	44840	44884	-0.207972	0.122142
0.015414	54300	46721	46986.6	-1.22884	0.0681193
0.017983	51212	48607	48949.2	-1.55221	0.0144059
0.020552	49247	50451	50758	-1.36666	0.0771281
0.023121	45860	52133	52406.2	-1.19663	0.0489178
0.02569	42832	54326	53872.1	1.9472	0.0347419
0.028259	39553	55260	55158.6	0.431263	0.0257308
0.030828	36051	56567	56257.6	1.30098	-0.0744705
0.033397	32659	57760	57168.7	2.46014	-0.0868159
0.035966	29365	58657	57899.2	3.12909	-0.0213312
0.038535	25820	58429	58448.7	-0.0814472	-0.0657901
0.041104	22701	60011	58824.2	4.84459	-0.0325584
0.043673	19483	59532	59036.5	2.03076	-0.0785484
0.046242	16839	59937	59099.8	3.41957	-0.00797805
0.048811	14158	59572	59029.8	2.22138	-0.0211169
0.05138	12001	59707	58841.3	3.5429	-0.0731339
0.053949	10077	58312	58554.5	-1.00407	-0.0684471
0.056518	8332	58808	58182.2	2.58039	-0.00779911
0.059087	7023	57864	57741.4	0.509657	-0.0407504
0.061656	5845	57432	57247.2	0.770982	0.0021538
0.064225	4676	56922	56705.6	0.906834	-0.0172695
0.066794	3958	56259	56128.9	0.548677	-0.042516
0.069363	3264	55665	55529.4	0.574693	-0.039752
0.071932	2838	54623	54915.5	-1.25132	-0.0442635
0.074501	2290	54006	54291.4	-1.22828	-0.0217471
0.07707	1924	53431	53659.8	-0.989949	-0.00962022
0.079639	1735	52862	53029.2	-0.727027	-0.0518687
0.082208	1480	52269	52402.6	-0.584201	0.0242143
0.084777	1263	51240	51779.8	-2.38481	0.0367215
0.087346	1107	51006	51163.2	-0.69617	-0.0600643
0.089915	966	50069	50554.6	-2.17007	0.0621678
0.092484	905	49714	49956	-1.08542	-0.0561212
0.095053	849	49047	49369.3	-1.45547	-0.0216918
0.097622	803	48656	48794.7	-0.628843	0.0265469
0.100191	740	47489	48231.7	-3.40831	0.0365771
0.10276	729	47436	47680.9	-1.12438	0.0771721
0.105329	714	47294	47142.9	0.695007	-0.0180862
0.107898	667	46093	46616.6	-2.4386	-0.0183255
0.110467	679	46278	46102.1	0.817591	-0.00276639
0.113036	613	45143	45598.8	-2.14511	0.0359737
0.115605	628	44877	45106.2	-1.08195	-0.0511216
0.118174	626	44705	44625.4	0.376278	0.0228463
0.120743	641	43724	44156.1	-2.06632	0.000542721
0.123312	554	43783	43695.9	0.416212	-0.0128718
0.125881	628	42911	43245.8	-1.61606	0.0296037
0.12845	545	42391	42805.4	-2.01275	0.0446517
0.131019	591	42322	42374	-0.252577	-0.0159768
0.133588	616	42102	41953.4	0.72428	-0.00471955
0.136157	608	41312	41542.2	-1.13282	-0.0166966
0.138726	598	40971	41139.4	-0.831955	-0.0101625
0.141295	590	40373	40744.5	-1.84898	-0.0596212
0.143864	622	40763	40358.2	2.0048	0.0449488
0.146433	622	40082	39980.5	0.507	0.0446568
0.149002	662	39473	39611.2	-0.695731	0.0347081
0.151571	670	39369	39250.3	0.598233	-0.00954586
0.15414	665	38991	38896.5	0.478555	0.0057558
0.156709	703	38534	38550.2	-0.0825821	0.0314154
0.159278	707	38418	38211.4	1.05388	0.0883759
0.161847	763	37918	37880.4	0.193161	-0.0517285
0.164416	811	37517	37557.8	-0.210626	0.0466628
0.166985	814	37130	37242.3	-0.582943	-0.004873
0.169554	853	37171	36933.6	1.23148	0.0289779
0.172123	924	36794	36632.8	0.840357	-0.0184441
0.174692	946	36111	36339.4	-1.2021	0.0379476
0.177261	908	36116	36050.9	0.342482	-0.0739255
0.17983	990	35818	35768.3	0.262561	-0.0263143
0.182399	1010	35361	35492.8	-0.700837	-0.0154079
0.184968	1084	35471	35224.1	1.31121	-0.0448502
0.187537	1072	35103	34961.2	0.756928	0.0510611
0.190106	1095	35169	34702.9	2.48515	0.0119125
0.192675	1172	34319	34451.1	-0.713105	0.0185861
0.195244	1197	34192	34205.6	-0.0737053	-0.00243552
0.197813	1238	33963	33965.6	-0.0140107	-0.0137346
0.200382	1251	34408	33730.5	3.65249	0.0475526
0.202951	1245	33625	33499.2	0.686151	0.0188424
0.20552	1280	33321	33272	0.268519	0.0243862
0.208089	1274	33269	33048.8	1.20703	0.0285498
0.210658	1348	32969	32830.5	0.762711	0.0275279
0.213227	1348	32352	32617.1	-1.47384	-0.0347887
0.215796	1443	32362	32408.8	-0.260418	0.0375468
0.218365	1322	32376	32203	0.961272	-0.0213029
0.220934	1407	31876	31999.3	-0.690612	0.010701
0.223503	1394	31654	31799.9	-0.819779	-0.0164625
0.226072	1393	31647	31602.9	0.247753	-0.0191762
0.228641	1477	31385	31410.4	-0.143476	0.016511
0.23121	1393	31177	31220.5	-0.246162	-0.00678767
0.233779	1393	31139	31031.1	0.611187	-0.070737
0.236348	1413	31405	30844.6	3.16211	-0.0546803
0.238917	1442	30835	30661.6	0.987568	-0.0470205
0.241486	1434	30489	30481.3	0.0439258	-0.0436637
0.244055	1412	30322	30302.6	0.111446	-0.0096804
0.246624	1324	30189	30123.5	0.376855	0.0283847
0.249193	1319	29989	29944.5	0.257148	-0.0351486
0.251762	1359	29967	29768.2	1.14825	-0.0187732
0.254331	1339	29418	29594.4	-1.02875	0.0201746
0.2569	1234	29625	29419.9	1.19169	0.021503
0.259469	1201	29234	29244.2	-0.0594689	-0.0165281
0.262038	1212	29305	29069.8	1.37401	-0.0739386
0.264607	1153	28674	28896.3	-1.31271	0.0440133
0.267176	1164	28560	28723.6	-0.968131	0.0398381
0.269745	1088	28582	28551.4	0.181112	0.00424671
0.272314	1106	28097	28379.7	-1.68682	0.00521816
0.274883	1066	27970	28209.5	-1.43197	-0.0114448
0.277452	1066	27956	28040.3	-0.50419	0.0461676
0.280021	1102	27787	27873.7	-0.520062	-0.084588
0.28259	952	27740	27706.5	0.20116	0.00487424
0.285159	1059	27445	27540.2	-0.574648	-0.0305672
0.287728	1030	27376	27377.3	-0.00806243	0.0250159
0.290297	918	27562	27213.3	2.10053	-0.00619109
0.292866	970	27220	27049.6	1.0326	0.0428955
0.295435	972	26661	26888.9	-1.39594	0.007343
0.298004	935	26598	26729.3	-0.805111	0.00455926
0.300573	927	26794	26570.4	1.36578	-0.0233242
0.303142	908	26529	26412.7	0.714183	0.0202009
0.305711	883	26354	26255.7	0.605563	0.0309256
0.30828	907	25871	26100.4	-1.42622	0.00370416
0.310849	887	25713	25946.9	-1.45894	-0.0231302
0.313418	916	25888	25795.5	0.575119	0.0317925
0.315987	940	25719	25646.8	0.449981	-0.0176579
0.318556	884	25589	25499.3	0.560838	0.01667
0.321125	987	25319	25354.5	-0.22287	-0.0488507
0.323694	968	25249	25213.1	0.225944	-0.0464155
0.326263	907	24931	25071.6	-0.890608	0.0327648
0.328832	922	24909	24930.7	-0.137241	-0.00156791
0.331401	965	24671	24792.5	-0.773652	0.00913713
0.33397	985	24882	24657.3	1.42419	0.0808719
0.336539	973	24319	24523.9	-1.31399	0.00679186
0.339108	985	24462	24391.9	0.44791	-0.0184552
0.341677	979	24301	24261.5	0.253074	-0.00901915
0.344246	998	24102	24132.9	-0.1988	-0.0225128
0.346815	1002	24064	24006.1	0.373047	0.0346279
0.349384	1064	23967	23882.2	0.547562	0.0339179
0.351953	1015	23816	23760	0.362859	0.00389366
0.354522	1055	23697	23638.9	0.377282	0.0958101
0.357091	1070	23662	23520.3	0.921047	0.0542244
0.35966	1073	23340	23403.3	-0.41461	0.0998872
0.362229	1000	23206	23286.1	-0.525696	-0.0143542
0.364798	1110	23190	23170.8	0.125897	-0.0122515
0.367367	1107	22960	23059.2	-0.654464	-0.00937354
0.369936	1154	22897	22949.8	-0.348876	-0.0220064
0.372505	1174	22506	22843	-2.2465	0.0366073
0.375074	1124	22961	22736.7	1.47997	0.011284
0.377643	1177	22784	22631.6	1.00953	-0.0059265
0.380212	1206	22608	22529.3	0.523407	-0.0329498
0.382781	1154	22411	22427.6	-0.110597	-0.029615
0.38535	1194	22322	22326.5	-0.03042	-0.021382
0.387919	1208	22198	22227.7	-0.199376	-0.00758943
0.390488	1247	22233	22131.1	0.683337	-0.0115226
0.393057	1304	22015	22037.6	-0.152552	-0.0541156
0.395626	1291	22082	21946.1	0.914485	-0.00618952
0.398195	1284	21989	21855	0.903443	-0.030266
0.400764	1273	22013	21764.4	1.67547	-0.0341916
0.403333	1334	21504	21675.7	-1.17119	0.0244644
0.405902	1339	21725	21589.4	0.919967	-0.0599325
0.408471	1359	21240	21504.5	-1.81477	-0.0368941
0.41104	1372	21531	21421	0.749347	0.0260371
0.413609	1328	21375	21337.6	0.255693	-0.00406793
0.416178	1292	21307	21253.1	0.369379	0.0555305
0.418747	1303	21276	21168.6	0.736016	0.00981165
0.421316	1334	21068	21085.8	-0.122531	-0.0448653
0.423885	1300	21156	21003.6	1.0479	0.0030855
0.426454	1319	20914	20921.7	-0.0530227	-0.0492096
0.429023	1236	20630	20839	-1.45479	0.0295702
0.431592	1264	20220	20755.6	-3.76667	0.0400381
0.434161	1219	20109	20672.4	-3.97322	0.00846195
0.43673	1180	20591	20588	0.0210971	-0.0326025
0.439299	1132	20393	20502.1	-0.763776	-0.0140771
0.441868	1050	20458	20413.8	0.30869	-0.025378
0.444437	1074	20501	20324.8	1.23042	-0.00439808
0.447006	964	20022	20234.5	-1.50182	-0.0738635
0.449575	1005	20024	20143.2	-0.842609	-0.00814564
0.452144	876	20028	20050.6	-0.159457	0.0350065
0.454713	844	19848	19955	-0.759302	0.0475318
0.457282	801	19758	19858.3	-0.713453	0.0557232
0.459851	766	19577	19760.5	-1.31176	0.00596962
0.46242	700	19564	19661.3	-0.695784	-0.0310794
0.464989	738	20055	19562.2	3.4799	-0.019471
0.467558	627	19382	19462.2	-0.576036	-0.0152307
0.470127	578	19082	19359.4	-2.00823	-0.0178624
0.472696	501	18989	19254.5	-1.92705	-0.0449141
0.475265	489	19183	19148.5	0.249121	0.0131339
0.477834	427	19142	19041.6	0.725336	-0.0318149
0.480403	413	18696	18934	-1.74054	0.0339582
0.482972	338	18878	18825.2	0.383966	-0.0264577
0.485541	306	18788	18715.1	0.531879	0.00755574
0.48811	319	18592	18605.5	-0.0988935	-0.00997096
0.490679	288	18516	18496.5	0.143147	-0.0553928
0.493248	273	18398	18387.6	0.0765185	0.0107109
0.495817	260	18030	18279.1	-1.85547	-0.0844462
0.498386	228	18224	18170.7	0.394585	-0.0141922
0.500955	209	18105	18062.3	0.3177	0.0459522
0.503524	195	17853	17954.1	-0.756823	-0.030838
0.506093	208	17955	17847.1	0.805512	-0.0234051
0.508662	188	17753	17740.9	0.0904879	-0.0449111
0.511231	163	17453	17634.9	-1.37714	-0.0181132
0.5138	171	17699	17529.6	1.27317	0.0769207
0.516369	166	17318	17425.5	-0.81663	0.0380612
0.518938	173	17056	17322.5	-2.04024	-0.0639829
0.521507	159	17496	17220.4	2.08375	-0.0515157
0.524076	175	17248	17119.4	0.978989	0.011402
0.526645	178	17183	17020	1.24376	-0.0624566
0.529214	180	16762	16921.7	-1.23317	-0.0101863
0.531783	162	16585	16824	-1.85591	0.00258176
0.534352	159	16798	16726.9	0.548608	0.0608772
0.536921	172	16399	16631	-1.81152	-0.0357163
0.53949	173	16507	16536.4	-0.228468	0.0437801
0.542059	169	16346	16442.6	-0.755714	0.0519099
0.544628	161	16440	16349.5	0.705438	-0.0216804
0.547197	163	16394	16257.3	1.06767	0.000264108
0.549766	207	16289	16167	0.956275	0.00472245
0.552335	163	15897	16077.5	-1.43169	0.0469988
0.554904	169	15941	15988.1	-0.373237	0.0334144
0.557473	183	16054	15900	1.21554	0.0179209
0.560042	169	15771	15812.7	-0.332007	0.0551466
0.562611	170	15733	15725.9	0.0563447	0.0556902
0.56518	161	15724	15639.8	0.671509	0.0522746
0.567749	179	15648	15554.6	0.746373	-0.0207156
0.570318	153	15388	15470.1	-0.661607	0.0306276
0.572887	159	15517	15385.8	1.05291	-0.00240908
0.575456	169	15288	15302.7	-0.118867	0.0127173
0.578025	155	15212	15220.2	-0.0666128	0.0209158
0.580594	154	15083	15138.1	-0.448997	0.0577167
0.583163	163	14976	15057	-0.661525	0.0853383
0.585732	155	15200	14976.5	1.81278	-0.00670344
0.588301	154	15041	14896.6	1.17778	-0.0098257
0.59087	143	14839	14817	0.180585	0.0178118
0.593439	129	14707	14737.6	-0.252144	-0.0676288
0.596008	150	14693	14659	0.280776	-0.0211279
0.598577	137	14610	14581.2	0.238178	-0.00763463
0.601146	152	14364	14504.2	-1.16961	0.0350889
0.603715	143	14591	14427.9	1.35009	0.00040941
0.606284	133	14317	14351.9	-0.291425	0.02049
0.608853	117	14370	14275.8	0.785405	0.00945625
0.611422	113	14428	14200	1.89816	-0.0247537
0.613991	125	14181	14124.9	0.470847	0.0532842
0.61656	116	14304	14050.6	2.11896	0.00215769
0.619129	144	14073	13977.2	0.80715	-0.00761754
0.621698	107	13823	13904.3	-0.691768	-0.0430334
0.624267	118	13773	13831.4	-0.497899	0.032463
0.626836	104	13853	13759	0.798408	-0.0388194
0.629405	113	13612	13687.1	-0.643799	0.00749076
0.631974	118	13594	13616.1	-0.189327	-0.00358028
0.634543	104	13643	13545.4	0.835389	-0.0171422
0.637112	108	13464	13475.1	-0.0958009	-0.0348995
0.639681	105	13325	13405.4	-0.696455	-0.0394623
0.64225	119	13502	13336.5	1.42459	-0.0346477
0.644819	93	13195	13267.8	-0.634059	0.0319488
0.647388	113	13357	13199.6	1.36161	-0.0551193
0.649957	127	13119	13132.7	-0.119672	-0.000675563
0.652526	99	13117	13066	0.445096	-0.000133226
0.655095	104	12887	12999.3	-0.989622	0.0296178
0.657664	95	13008	12933.1	0.657043	-0.0151129
0.660233	97	12919	12867.1	0.456286	0.0438206
0.662802	93	12734	12801.7	-0.599905	0.0245412
0.665371	123	12612	12737.3	-1.11603	0.0343554
0.66794	96	12552	12673.5	-1.08485	0.059682
0.670509	92	12716	12609.6	0.943912	0.0317658
0.673078	88	12465	12545.8	-0.724138	-0.0140737
0.675647	84	12464	12482.4	-0.165087	-0.0191415
0.678216	82	12267	12419.4	-1.37567	-0.0113915
0.680785	96	12308	12357	-0.442018	0.0441476
0.683354	87	12324	12295.3	0.258511	-0.0109583
0.685923	87	12236	12233.8	0.0196431	-0.0501264
0.688492	70	12191	12172.4	0.168314	0.0346496
0.691061	67	11896	12111	-1.97126	0.0324194
0.69363	66	12190	12050	1.26846	-0.0649808
0.696199	83	11920	11989.7	-0.638476	0.0102084
0.698768	72	11751	11930.1	-1.65186	-0.00749437
0.701337	79	11881	11870.8	0.0937231	-0.00688364
0.703906	67	11882	11811.8	0.643805	-0.00647088
0.706475	66	11758	11753	0.0460208	-0.00450776
0.709044	69	11676	11694.6	-0.172546	0.00718762
0.711613	45	11579	11636.3	-0.532125	0.0240974
0.714182	77	11678	11578.5	0.921078	-0.0297727
0.716751	54	11662	11521.3	1.30295	-0.0232913
0.71932	68	11487	11464.4	0.211217	-0.0764028
0.721889	58	11444	11407.9	0.337271	-0.0311868
0.724458	59	11392	11351.7	0.37752	-0.039861
0.727027	65	11157	11296.1	-1.31644	0.0196334
0.729596	62	11181	11240.9	-0.5662	-0.0499554
0.732165	59	11343	11186	1.4745	3.86181e-05
0.734734	57	11027	11131.3	-0.993548	-0.0205731
0.737303	57	11077	11077.1	-0.000575282	-0.0332871
0.739872	70	10941	11023.5	-0.788389	-0.0588785
0.742441	59	11004	10970.3	0.321223	-0.0264965
0.74501	56	10976	10917.2	0.561172	0.0048493
0.747579	46	10843	10864.2	-0.203369	-0.00148877
0.750148	42	10757	10811.2	-0.522621	-0.0397248
0.752717	53	10939	10758.8	1.72337	0.0171806
0.755286	55	10672	10707	-0.33848	-0.034909
0.757855	52	10568	10655.5	-0.85155	0.0312272
0.760424	53	10695	10604.4	0.875847	-0.0648645
0.762993	42	10471	10553.4	-0.805669	-0.0116418
0.765562	50	10426	10502.8	-0.751676	-0.0651955
0.768131	54	10384	10452.7	-0.673998	-0.0344112
0.7707	56	10491	10403.1	0.858178	0.0546051
0.773269	44	10391	10353.6	0.36644	-0.0468984
0.775838	49	10386	10304.4	0.800862	-0.126934
0.778407	57	10374	10255.7	1.16109	-0.0323951
0.780976	51	10127	10207.5	-0.799888	-0.00927373
0.783545	61	10286	10159.7	1.24556	0.0143648
0.786114	52	10005	10112.2	-1.07167	-0.0259015
0.788683	40	10137	10064.6	0.719308	0.0246142
0.791252	56	10101	10017.3	0.832321	-0.000405426
0.793821	39	9933	9970.41	-0.375332	-0.0377552
0.79639	41	9923	9923.45	-0.00452919	-0.0549774
0.798959	39	9923	9876.79	0.46384	0.0132869
0.801528	43	10037	9830.51	2.06111	-0.00548194
0.804097	53	9805	9784.85	0.203518	-0.0616703
0.806666	50	9724	9739.66	-0.158828	0.0404986
0.809235	47	9704	9694.65	0.0949411	0.0422956
0.811804	40	9774	9649.71	1.25724	0.0609648
0.814373	44	9718	9604.98	1.14649	-0.043444
0.816942	34	9639	9560.41	0.80051	-0.0128125
0.819511	37	9394	9515.96	-1.25836	-0.0404696
0.82208	29	9385	9471.69	-0.894888	-0.0905478
0.824649	35	9485	9427.66	0.588759	-0.00246715
0.827218	25	9470	9383.82	0.885564	-0.0213406
0.829787	30	9353	9340.17	0.132684	-0.0286439
0.832356	36	9342	9297.05	0.465083	-0.0320042
0.834925	41	9377	9254.47	1.26536	-0.00318257
0.837494	37	9183	9212.2	-0.304715	-0.0430832
0.840063	34	9392	9170.06	2.29013	-0.0606877
0.842632	36	9189	9128.17	0.634587	-0.0895583
0.845201	39	8979	9086.65	-1.13609	-0.05683
0.84777	27	9136	9045.21	0.949851	0.0328078
0.850339	32	9154	9003.88	1.56909	-0.0912028
0.852908	29	9116	8962.84	1.60415	-0.0805185
0.855477	30	9050	8922.03	1.34521	-0.0585872
0.858046	29	9088	8881.47	2.16644	-0.0537322
0.860615	22	8855	8841	0.148818	0.0480606
0.863184	27	8882	8800.73	0.862297	-0.0318764
0.865753	27	8765	8760.83	0.0444985	-0.0747347
0.868322	25	8740	8721.16	0.201522	0.0142091
0.870891	35	8771	8681.92	0.951197	0.085664
0.87346	27	8676	8642.96	0.354737	0.0873921
0.876029	11	8810	8603.72	2.19769	0.0256701
0.878598	26	8553	8564.7	-0.126481	-0.110479
0.881167	25	8587	8526.22	0.655885	0.0529983
0.883736	21	8405	8487.9	-0.90427	0.0151803
0.886305	30	8394	8449.93	-0.610504	0.0178847
0.888874	24	8357	8412.27	-0.604622	0.0833694
0.891443	23	8264	8374.7	-1.21777	0.0738643
0.894012	28	8172	8337.45	-1.83023	0.0257806
0.896581	24	8365	8300.45	0.705768	0.0113941
0.89915	16	8307	8263.42	0.478098	0.0455427
0.901719	31	8205	8226.78	-0.240428	0.0534427
0.904288	25	8390	8190.56	2.17739	-0.075471
0.906857	21	8288	8154.35	1.46804	0.00471264
0.909426	22	8058	8118.29	-0.671644	0.0416646
0.911995	19	8164	8082.4	0.903085	-0.0147429
0.914564	18	8115	8046.64	0.758873	0.029565
0.917133	13	8133	8010.96	1.35326	0.0457709
0.919702	19	7870	7975.52	-1.18944	0
0.922271	20	7822	7940.44	-1.33923	0
0.92484	10	7971	7905.39	0.734879	0
0.927409	13	7833	7870.39	-0.422467	0
0.929978	15	7992	7835.71	1.7482	0
0.932547	22	7898	7801.46	1.08634	0
0.935116	16	7844	7767.44	0.864432	0
0.937685	20	7664	7733.59	-0.794894	0
0.940254	13	7848	7699.87	1.67208	0
0.942823	17	7713	7666.29	0.531822	0
0.945392	14	7629	7632.93	-0.0450356	0
0.947961	14	7702	7599.72	1.16549	0
0.95053	19	7550	7566.8	-0.193361	0
0.953099	9	7680	7533.98	1.66625	0
0.955668	15	7464	7501.26	-0.43132	0
0.958237	16	7642	7468.89	1.98023	0
0.960806	10	7501	7436.61	0.74343	0
0.963375	17	7412	7404.55	0.0864913	0
0.965944	21	7268	7372.93	-1.2308	0
0.968513	16	7254	7341.48	-1.02711	0
0.971082	15	7237	7310.09	-0.859121	0
0.973651	18	7167	7278.92	-1.32199	0
0.97622	16	7158	7247.95	-1.06321	0
0.978789	14	7237	7217.08	0.234152	0
0.981358	12	7183	7186.3	-0.0389058	0
0.983927	14	7056	7155.69	-1.18679	0
0.986496	14	7052	7125.3	-0.872922	0
0.989065	12	7135	7095.05	0.47294	0
0.991634	10	7115	7064.88	0.594137	0
0.994203	13	7030	7034.91	-0.0585739	0
0.996772	11	6966	7005.13	-0.468855	0
0.999341	9	6981	6975.44	0.0665575	0
1.00191	11	6904	6945.92	-0.504457	0
1.00448	11	6964	6916.6	0.567941	0
1.00705	9	6914	6887.43	0.31958	0
1.00962	15	6776	6858.5	-1.00225	0
1.01219	7	6664	6829.7	-2.0298	0
1.01476	10	6800	6800.95	-0.0115583	0
1.01732	8	6769	6772.39	-0.0412055	0
1.01989	12	6739	6744.04	-0.0613479	0
1.02246	8	6688	6715.85	-0.340548	0
1.02503	15	6673	6687.9	-0.182351	0
1.0276	12	6698	6660.19	0.461933	0
1.03017	16	6537	6632.68	-1.18341	0
1.03274	14	6634	6605.36	0.351613	0
1.03531	7	6558	6578	-0.24691	0
1.03788	7	6412	6550.62	-1.73115	0
1.04045	10	6631	6523.46	1.32063	0
1.04301	7	6475	6496.45	-0.26657	0
1.04558	7	6525	6469.53	0.686716	0
1.04815	9	6475	6442.8	0.400134	0
1.05072	11	6374	6416.32	-0.530057	0
1.05329	11	6413	6390.03	0.286794	0
1.05586	12	6223	6363.92	-1.78634	0
1.05843	8	6347	6337.89	0.114403	0
1.061	14	6395	6312.03	1.03748	0
1.06357	2	6207	6286.19	-1.00514	0
1.06614	5	6225	6260.29	-0.447227	0
1.0687	6	6163	6234.61	-0.912153	0
1.07127	12	6316	6209.23	1.34346	0
1.07384	4	6318	6183.95	1.68646	0
1.07641	4	6286	6158.64	1.60639	0
1.07898	11	6114	6133.61	-0.250841	0
1.08155	7	6143	6108.8	0.436335	0
1.08412	11	5888	6084.13	-2.556	0
1.08669	7	6120	6059.59	0.772195	0
1.08926	5	6080	6035.06	0.576386	0
1.09183	10	5930	6010.72	-1.04824	0
1.09439	11	5838	5986.65	-1.94554	0
1.09696	8	5957	5962.67	-0.0735	0
1.09953	4	5918	5938.67	-0.268741	0
1.1021	15	5956	5914.95	0.531854	0
1.10467	8	5953	5891.45	0.797792	0
1.10724	0	5936	5867.74	0.886006	0
1.10981	5	5742	5844.08	-1.34712	0
1.11238	8	5807	5820.72	-0.180047	0
1.11495	4	5738	5797.47	-0.785103	0
1.11752	5	5832	5774.28	0.755802	0
1.12008	5	5704	5751.24	-0.625448	0
1.12265	7	5734	5728.36	0.0744514	0
1.12522	6	5815	5705.63	1.4342	0
1.12779	5	5729	5682.98	0.607967	0
1.13036	4	5775	5660.41	1.50794	0
1.13293	4	5638	5637.93	0.000949424	0
1.1355	6	5569	5615.62	-0.624673	0
1.13807	7	5640	5593.49	0.619292	0
1.14064	5	5438	5571.46	-1.80986	0
1.14321	5	5501	5549.51	-0.654033	0
1.14577	4	5524	5527.65	-0.0490425	0
1.14834	4	5516	5505.87	0.136347	0
1.15091	4	5552	5484.22	0.909639	0
1.15348	9	5549	5462.8	1.15717	0
1.15605	12	5389	5441.67	-0.717538	0
1.15862	8	5363	5420.64	-0.787117	0
1.16119	6	5429	5399.59	0.399151	0
1.16376	9	5345	5378.66	-0.460467	0
1.16633	9	5285	5357.91	-1.00295	0
1.1689	5	5220	5337.18	-1.62185	0
1.17146	4	5254	5316.44	-0.861371	0
1.17403	4	5356	5295.77	0.822959	0
1.1766	3	5372	5275.19	1.32083	0
1.17917	5	5194	5254.74	-0.842775	0
1.18174	4	5292	5234.42	0.791521	0
1.18431	11	5039	5214.34	-2.47007	0
1.18688	5	5223	5194.39	0.395846	0
1.18945	8	5267	5174.48	1.27482	0
1.19202	4	5179	5154.64	0.338468	0
1.19459	2	5072	5134.77	-0.88142	0
1.19715	6	5092	5115.05	-0.322954	0
1.19972	5	5127	5095.48	0.440157	0
1.20229	2	5080	5075.94	0.0569845	0
1.20486	7	5036	5056.54	-0.289399	0
1.20743	6	5149	5037.32	1.55633	0
1.21	5	4992	5018.17	-0.37034	0
1.21257	3	4984	4999.04	-0.213012	0
1.21514	5	4933	4980.01	-0.669276	0
1.21771	6	5008	4961.14	0.66219	0
1.22028	5	4868	4942.37	-1.06594	0
1.22284	9	5068	4923.77	2.02602	0
1.22541	5	4891	4905.26	-0.203856	0
1.22798	5	4976	4886.75	1.26518	0
1.23055	6	4860	4868.36	-0.119868	0
1.23312	1	4936	4849.96	1.22458	0
1.23569	6	4861	4831.66	0.420777	0
1.23826	4	4781	4813.52	-0.470254	0
1.24083	2	4764	4795.37	-0.45456	0
1.2434	4	4796	4777.32	0.269773	0
1.24597	0	4768	4759.31	0.125919	0
1.24853	2	4819	4741.34	1.11866	0
1.2511	8	4762	4723.65	0.555811	0
1.25367	1	4597	4706.02	-1.60793	0
1.25624	4	4785	4688.4	1.39656	0
1.25881	3	4694	4670.9	0.3372	0
1.26138	3	4670	4653.47	0.241899	0
1.26395	5	4609	4636.17	-0.400258	0
1.26652	6	4599	4619.03	-0.29537	0
1.26909	3	4574	4601.93	-0.412998	0
1.27166	4	4616	4584.87	0.458139	0
1.27422	6	4532	4567.97	-0.534287	0
1.27679	9	4616	4551.26	0.952923	0
1.27936	3	4521	4534.56	-0.201708	0
1.28193	2	4457	4517.79	-0.910638	0
1.2845	6	4544	4501.17	0.635367	0
1.28707	6	4520	4484.72	0.524799	0
1.28964	5	4503	4468.33	0.516722	0
1.29221	4	4580	4451.97	1.89181	0
1.29478	7	4463	4435.74	0.408075	0
1.29735	6	4329	4419.63	-1.37739	0
1.29991	1	4337	4403.46	-1.00914	0
1.30248	2	4447	4387.27	0.895634	0
1.30505	2	4405	4371.19	0.509461	0
1.30762	5	4391	4355.25	0.539548	0
1.31019	4	4206	4339.43	-2.05737	0
1.31276	1	4368	4323.6	0.671823	0
1.31533	3	4316	4307.82	0.124478	0
1.3179	4	4322	4292.19	0.453456	0
1.32047	5	4258	4276.68	-0.286204	0
1.32304	1	4179	4261.17	-1.27111	0
1.3256	2	4425	4245.68	2.69577	0
1.32817	4	4188	4230.32	-0.653929	0
1.33074	5	4182	4215.1	-0.511904	0
1.33331	2	4328	4199.92	1.94685	0
1.33588	4	4266	4184.79	1.24338	0
1.33845	4	4240	4169.77	1.07854	0
1.34102	2	4251	4154.78	1.47577	0
1.34359	2	4079	4139.82	-0.952265	0
1.34616	5	4179	4124.99	0.835457	0
1.34873	3	4098	4110.26	-0.191558	0
1.35129	6	4188	4095.63	1.42735	0
1.35386	6	4161	4081.13	1.23822	0
1.35643	0	4126	4066.57	0.925275	0
1.359	5	4047	4052.05	-0.0793411	0
1.36157	4	3985	4037.68	-0.834552	0
1.36414	4	3914	4023.37	-1.74815	0
1.36671	3	3987	4009.09	-0.349914	0
1.36928	2	3946	3994.85	-0.777608	0
1.37185	7	3879	3980.75	-1.63377	0
1.37442	4	3965	3966.77	-0.028133	0
1.37698	3	3818	3952.77	-2.18108	0
1.37955	4	3930	3938.83	-0.140826	0
1.38212	4	3933	3924.97	0.127973	0
1.38469	4	3930	3911.19	0.300112	0
1.38726	4	3865	3897.46	-0.522135	0
1.38983	3	3692	3883.78	-3.15619	0
1.3924	3	3832	3870.13	-0.615976	0
1.39497	2	3829	3856.52	-0.444811	0
1.39754	2	3938	3842.96	1.51449	0
1.40011	5	3776	3829.52	-0.871028	0
1.40267	2	3804	3816.15	-0.197045	0
1.40524	5	3847	3802.85	0.711849	0
1.40781	6	3865	3789.69	1.2114	0
1.41038	0	3737	3776.48	-0.645846	0
1.41295	3	3736	3763.27	-0.446079	0
1.41552	3	3870	3750.18	1.92615	0
1.41809	6	3691	3737.21	-0.760677	0
1.42066	1	3826	3724.27	1.64472	0
1.42323	1	3557	3711.27	-2.58665	0
1.4258	4	3656	3698.39	-0.701099	0
1.42836	2	3643	3685.6	-0.705779	0
1.43093	4	3662	3672.87	-0.179588	0
1.4335	4	3705	3660.24	0.735397	0
1.43607	2	3753	3647.62	1.72011	0
1.43864	4	3599	3635.06	-0.601162	0
1.44121	3	3663	3622.58	0.667811	0
1.44378	0	3615	3610.07	0.082003	0
1.44635	3	3629	3597.61	0.521014	0
1.44892	5	3589	3585.32	0.061365	0
1.45149	3	3487	3573.09	-1.45798	0
1.45405	4	3492	3560.9	-1.16595	0
1.45662	3	3596	3548.76	0.787808	0
1.45919	3	3663	3536.65	2.0877	0
1.46176	1	3483	3524.55	-0.703953	0
1.46433	3	3552	3512.5	0.662832	0
1.4669	2	3448	3500.52	-0.894457	0
1.46947	2	3549	3488.58	1.0142	0
1.47204	1	3538	3476.67	1.03113	0
1.47461	0	3422	3464.76	-0.731042	0
1.47718	3	3376	3452.96	-1.32451	0
1.47974	2	3394	3441.25	-0.811043	0
1.48231	1	3418	3429.55	-0.197584	0
1.48488	1	3470	3417.88	0.884745	0
1.48745	2	3326	3406.29	-1.39218	0
1.49002	3	3412	3394.79	0.29457	0
1.49259	3	3479	3383.38	1.6212	0
1.49516	6	3408	3372.08	0.615306	0
1.49773	4	3297	3360.86	-1.11212	0
1.5003	5	3219	3349.66	-2.30298	0
1.50287	1	3363	3338.45	0.423327	0
1.50543	6	3434	3327.31	1.82067	0
1.508	3	3296	3316.26	-0.352874	0
1.51057	5	3364	3305.24	1.01314	0
1.51314	3	3235	3294.26	-1.04192	0
1.51571	2	3282	3283.27	-0.0221474	0
1.51828	6	3217	3272.39	-0.976574	0
1.52085	6	3238	3261.65	-0.415598	0
1.52342	5	3174	3250.93	-1.36553	0
1.52599	0	3298	3240.13	1.00777	0
1.52856	3	3228	3229.32	-0.0232257	0
1.53112	5	3210	3218.67	-0.153004	0
1.53369	5	3237	3208.11	0.507766	0
1.53626	2	3109	3197.53	-1.58777	0
1.53883	1	3076	3186.91	-1.99968	0
1.5414	2	3199	3176.32	0.401	0
1.54397	0	3072	3165.76	-1.6916	0
1.54654	3	3177	3155.27	0.38558	0
1.54911	5	3177	3144.93	0.568942	0
1.55168	2	3073	3134.62	-1.11166	0
1.55425	4	3095	3124.34	-0.527393	0
1.55681	4	3085	3114.14	-0.524696	0
1.55938	3	3083	3103.97	-0.377656	0
1.56195	3	3106	3093.82	0.218586	0
1.56452	5	3053	3083.75	-0.556574	0
1.56709	3	3087	3073.73	0.238829	0
1.56966	2	3041	3063.69	-0.411387	0
1.57223	4	2981	3053.7	-1.33162	0
1.5748	4	3085	3043.81	0.741603	0
1.57737	3	2983	3033.93	-0.932584	0
1.57994	2	3016	3024.05	-0.146667	0
1.5825	0	2963	3014.15	-0.939637	0
1.58507	2	3104	3004.28	1.78984	0
1.58764	3	3000	2994.53	0.0999567	0
1.59021	4	2917	2984.86	-1.25639	0
1.59278	2	2926	2975.21	-0.909714	0
1.59535	2	2939	2965.56	-0.489893	0
1.59792	4	2925	2955.99	-0.57305	0
1.60049	4	2870	2946.51	-1.42821	0
1.60306	3	2941	2937.05	0.0727907	0
1.60563	3	2986	2927.61	1.06859	0
1.60819	1	2966	2918.15	0.878532	0
1.61076	0	2922	2908.67	0.246523	0
1.61333	3	2839	2899.28	-1.13129	0
1.6159	4	2841	2890.01	-0.919495	0
1.61847	2	2971	2880.76	1.65552	0
1.62104	2	2941	2871.51	1.28137	0
1.62361	3	2915	2862.32	0.975694	0
1.62618	8	2838	2853.31	-0.287325	0
1.62875	5	2909	2844.37	1.19821	0
1.63132	1	2792	2835.33	-0.819983	0
1.63388	4	2768	2826.29	-1.10789	0
1.63645	2	2806	2817.31	-0.213433	0
1.63902	3	2795	2808.34	-0.252302	0
1.64159	1	2823	2799.39	0.44446	0
1.64416	3	2772	2790.47	-0.350868	0
1.64673	8	2802	2781.75	0.382483	0
1.6493	5	2748	2773.12	-0.479126	0
1.65187	1	2788	2764.36	0.447736	0
1.65444	0	2708	2755.52	-0.913214	0
1.65701	5	2697	2746.81	-0.959105	0
1.65957	6	2739	2738.26	0.0140647	0
1.66214	1	2723	2729.67	-0.127791	0
1.66471	1	2678	2721	-0.830838	0
1.66728	3	2654	2712.39	-1.1335	0
1.66985	0	2639	2703.81	-1.26162	0
1.67242	5	2721	2695.31	0.492543	0
1.67499	3	2642	2686.9	-0.873627	0
1.67756	2	2612	2678.48	-1.30069	0
1.68013	4	2560	2670.1	-2.17607	0
1.6827	5	2603	2661.83	-1.15302	0
1.68526	1	2660	2653.52	0.12566	0
1.68783	1	2700	2645.16	1.05546	0
1.6904	4	2657	2636.89	0.3901	0
1.69297	4	2590	2628.73	-0.760989	0
1.69554	2	2605	2620.56	-0.304798	0
1.69811	3	2611	2612.39	-0.027277	0
1.70068	2	2571	2604.26	-0.65597	0
1.70325	1	2629	2596.12	0.641342	0
1.70582	1	2591	2587.98	0.0593206	0
1.70839	2	2590	2579.9	0.198456	0
1.71095	3	2697	2571.9	2.40891	0
1.71352	3	2535	2563.96	-0.575095	0
1.71609	4	2558	2556.07	0.0382116	0
1.71866	3	2518	2548.21	-0.602041	0
1.72123	1	2557	2540.32	0.329908	0
1.7238	2	2531	2532.44	-0.0285394	0
1.72637	6	2445	2524.69	-1.61169	0
1.72894	1	2451	2516.96	-1.33241	0
1.73151	4	2540	2509.22	0.610715	0
1.73408	1	2468	2501.5	-0.674398	0
1.73664	1	2573	2493.75	1.56234	0
1.73921	1	2460	2486.03	-0.524762	0
1.74178	4	2542	2478.4	1.26142	0
1.74435	2	2449	2470.83	-0.441149	0
1.74692	3	2427	2463.27	-0.736234	0
1.74949	2	2436	2455.74	-0.399977	0
1.75206	6	2374	2448.31	-1.52509	0
1.75463	2	2378	2440.9	-1.28994	0
1.7572	1	2488	2433.42	1.09426	0
1.75977	2	2413	2425.96	-0.263835	0
1.76233	5	2465	2418.62	0.93414	0
1.7649	4	2377	2411.36	-0.704668	0
1.76747	1	2373	2404.03	-0.637026	0
1.77004	2	2437	2396.69	0.816565	0
1.77261	3	2423	2389.42	0.682224	0
1.77518	3	2362	2382.2	-0.415603	0
1.77775	2	2389	2374.99	0.286711	0
1.78032	3	2357	2367.8	-0.222462	0
1.78289	1	2301	2360.62	-1.24293	0
1.78546	5	2321	2353.52	-0.674913	0
1.78802	2	2334	2346.46	-0.257848	0
1.79059	1	2306	2339.34	-0.694289	0
1.79316	3	2328	2332.27	-0.0885445	0
1.79573	5	2284	2325.32	-0.864606	0
1.7983	3	2334	2318.4	0.322947	0
1.80087	2	2318	2311.44	0.136331	0
1.80344	3	2264	2304.5	-0.851109	0
1.80601	1	2375	2297.56	1.58897	0
1.80858	4	2396	2290.68	2.15164	0
1.81115	4	2234	2283.89	-1.05548	0
1.81371	2	2231	2277.08	-0.975566	0
1.81628	2	2303	2270.25	0.68244	0
1.81885	1	2243	2263.42	-0.431218	0
1.82142	2	2201	2256.62	-1.18559	0
1.82399	3	2196	2249.89	-1.15001	0
1.82656	3	2255	2243.21	0.248265	0
1.82913	2	2160	2236.53	-1.64677	0
1.8317	3	2182	2229.88	-1.02509	0
1.83427	2	2207	2223.26	-0.34613	0
1.83684	6	2214	2216.73	-0.0579983	0
