# Supplementary material for: Direct energy transfer from photosystem II to photosystem I confers winter sustainability in Scots Pine
Source: Nat Commun. 2020 Dec 15;11:6388. doi: 10.1038/s41467-020-20137-9 (PMC7738668; doi:10.1038/s41467-020-20137-9)
Supplement: Supplementary file 3 — Source Data [file 41467_2020_20137_MOESM3_ESM.zip › Source data file_Bag et al., 2020/Source data file/time resolved fluoresence data/Time resolved decay/Pine_summer_unquench/summerunq/694nmall_1.115.txt]

Time	Exp. data	Th. data	IRF
0	5381	5505.53	16568.2
0.002569	6313	6267.2	18282
0.005138	6963	7088.97	19905.6
0.007707	7952	7965.93	21422.3
0.010276	8785	8896.1	22879.7
0.012845	9781	9876.49	24360.8
0.015414	10863	10909.8	25712.4
0.017983	12040	11983.2	27339.1
0.020552	12984	13084.5	28034
0.023121	14149	14213.7	29197
0.02569	15511	15356.4	29949.5
0.028259	16400	16505	30374.6
0.030828	17666	17663.3	30882.9
0.033397	19044	18818.8	31483
0.035966	19835	19952.3	31284.9
0.038535	21206	21060.5	31037.5
0.041104	22465	22134.2	30761.3
0.043673	23176	23164.6	30009.3
0.046242	23876	24142.3	29314.4
0.048811	25106	25066.4	28115.3
0.05138	25870	25936.7	27380.5
0.053949	26978	26740.8	26087.1
0.056518	27689	27474.1	24679.4
0.059087	28114	28132.4	23202.6
0.061656	28794	28715.4	21552.8
0.064225	29319	29225.2	20029.3
0.066794	29505	29664.6	18425.6
0.069363	29753	30036.8	16965
0.071932	30621	30343.3	15455.1
0.074501	30967	30581.9	13987.7
0.07707	31015	30757.4	12332.6
0.079639	31211	30880.8	11102.6
0.082208	31087	30953.5	9905.62
0.084777	31194	30976.6	8622.15
0.087346	31483	30957.6	7487.52
0.089915	30879	30901.4	6542.6
0.092484	30665	30812.4	5578.3
0.095053	30868	30696	4820.48
0.097622	30522	30554.6	4081
0.100191	30364	30394.1	3412.28
0.10276	30145	30220	2953.19
0.105329	29963	30033.6	2513.48
0.107898	29671	29837.4	2092.12
0.110467	29585	29636.2	1787.63
0.113036	29623	29430.9	1586.91
0.115605	29392	29223.5	1306.53
0.118174	28936	29016.2	1219.01
0.120743	28641	28808	1031.39
0.123312	28613	28600.4	902.464
0.125881	28235	28394.1	803.413
0.12845	28095	28189.8	716.94
0.131019	27949	27987.8	645.141
0.133588	27422	27788.9	593.782
0.136157	27389	27593.6	556.572
0.138726	27175	27402.6	545.042
0.141295	27070	27215.2	535.085
0.143864	26881	27031.4	503.64
0.146433	26582	26851.3	501.544
0.149002	26394	26674.3	477.436
0.151571	26380	26500.8	465.382
0.15414	26089	26330.9	458.045
0.156709	26044	26163.9	457.521
0.159278	25773	26000.2	429.745
0.161847	25709	25840.2	444.419
0.164416	25259	25683.7	452.28
0.166985	25522	25529.8	447.563
0.169554	25037	25379.2	426.6
0.172123	25216	25232.1	459.617
0.174692	24851	25087.6	455.425
0.177261	24828	24946.1	439.178
0.17983	24903	24808.1	471.671
0.182399	24611	24673	480.58
0.184968	24364	24540.5	474.292
0.187537	24687	24411.3	491.586
0.190106	24326	24285.1	514.646
0.192675	24377	24161.5	518.314
0.195244	24103	24041	529.844
0.197813	23845	23923.2	558.144
0.200382	23675	23807.5	554.476
0.202951	23375	23694.5	558.144
0.20552	23650	23584.3	593.782
0.208089	23575	23476.3	592.733
0.210658	23179	23371	610.552
0.213227	23380	23268.4	632.039
0.215796	23071	23168.7	657.195
0.218365	23075	23070.9	684.971
0.220934	23096	22974.9	663.484
0.223503	22886	22881.7	701.742
0.226072	22454	22790.6	720.609
0.228641	22837	22701.7	726.898
0.23121	22523	22614.4	756.77
0.233779	22832	22528.9	734.759
0.236348	22448	22445.8	779.306
0.238917	22195	22364.7	789.263
0.241486	22659	22285.4	811.274
0.244055	22127	22207.1	809.178
0.246624	22283	22130.6	807.606
0.249193	22636	22055.2	835.906
0.251762	22120	21981.6	812.847
0.254331	22142	21910.5	867.351
0.2569	21769	21840	881.501
0.259469	21940	21770.1	838.526
0.262038	21469	21701.2	864.206
0.264607	21806	21631.9	839.051
0.267176	21306	21563.3	801.317
0.269745	21351	21496.5	839.575
0.272314	21335	21430.5	843.243
0.274883	21353	21365.5	830.665
0.277452	21530	21300.5	842.719
0.280021	21072	21235.4	787.691
0.28259	21226	21170.8	805.509
0.285159	21212	21106.2	773.017
0.287728	20750	21041.4	760.439
0.290297	21196	20976.1	731.614
0.292866	21008	20911.1	698.597
0.295435	21100	20847.7	715.892
0.298004	20772	20785	741.048
0.300573	20838	20722.1	697.025
0.303142	20777	20659.6	694.405
0.305711	20712	20597	682.875
0.30828	20199	20534.5	655.099
0.310849	20319	20472.8	657.195
0.313418	20500	20411.4	658.243
0.315987	20413	20350.4	635.184
0.318556	20282	20290.2	644.093
0.321125	20273	20230.3	639.376
0.323694	20204	20170.6	621.034
0.326263	20191	20110.6	613.697
0.328832	19915	20050.3	577.011
0.331401	20090	19991.3	577.011
0.33397	19975	19933.8	613.697
0.336539	19997	19876.5	608.456
0.339108	19789	19819.3	580.155
0.341677	19923	19763	592.733
0.344246	19594	19706.7	595.878
0.346815	19680	19651.1	558.668
0.349384	19687	19596.5	606.884
0.351953	19365	19542.2	578.059
0.354522	19267	19489	590.637
0.357091	19311	19436.4	606.884
0.35966	19276	19384.1	584.348
0.362229	19515	19332.9	598.498
0.364798	19477	19283.2	619.461
0.367367	19227	19233.4	635.184
0.369936	19333	19184	590.113
0.372505	19311	19135.1	633.612
0.375074	19214	19086.8	589.589
0.377643	19153	19039.5	641.997
0.380212	18975	18993.1	616.841
0.382781	18980	18947.1	660.34
0.38535	18690	18900.7	613.697
0.387919	19154	18855.6	617.889
0.390488	19060	18812.7	669.773
0.393057	19070	18770.6	698.073
0.395626	18798	18728.7	675.014
0.398195	18477	18687	689.688
0.400764	18990	18645.6	670.821
0.403333	18595	18605.1	687.592
0.405902	18663	18565.7	701.218
0.408471	18510	18526.3	716.94
0.41104	18512	18486.7	679.206
0.413609	18274	18448.4	702.79
0.416178	18523	18411.8	728.994
0.418747	18491	18376.7	769.872
0.421316	18374	18342.8	774.589
0.423885	18161	18308.8	806.034
0.426454	18272	18274.3	753.102
0.429023	18210	18240.8	777.733
0.431592	18280	18207.1	790.835
0.434161	18324	18173.1	752.053
0.43673	18297	18140.9	771.968
0.439299	18379	18109.2	826.997
0.441868	18106	18076.6	775.637
0.444437	18299	18044.3	766.728
0.447006	17843	18012.5	792.932
0.449575	18145	17980.4	774.065
0.452144	18085	17948.6	763.583
0.454713	17945	17917.6	786.643
0.457282	17815	17886.5	787.691
0.459851	17629	17854.2	764.107
0.46242	17954	17820.7	716.416
0.464989	17707	17787.5	705.934
0.467558	17699	17754	725.849
0.470127	17641	17719.8	671.869
0.472696	17582	17684.5	679.206
0.475265	17586	17648.2	613.697
0.477834	17467	17611.5	617.365
0.480403	17597	17574.4	591.161
0.482972	17559	17536.1	579.631
0.485541	17401	17496.5	514.122
0.48811	17642	17456.5	511.501
0.490679	17367	17415.4	485.821
0.493248	17390	17373.3	437.606
0.495817	17415	17330.3	421.884
0.498386	16943	17286.6	384.674
0.500955	17503	17242.6	373.144
0.503524	16979	17197.3	349.561
0.506093	17510	17150.6	291.912
0.508662	16843	17103.7	271.473
0.511231	16903	17057.4	270.949
0.5138	17028	17010.7	274.093
0.516369	16985	16963.1	229.547
0.518938	17005	16915.6	209.108
0.521507	17091	16868.3	225.878
0.524076	16751	16820.4	188.668
0.526645	16853	16772.1	176.615
0.529214	16744	16723.7	158.272
0.531783	16675	16675.6	149.887
0.534352	16535	16627.2	152.507
0.536921	16715	16578.8	111.105
0.53949	16434	16531.2	140.977
0.542059	16332	16483.6	129.448
0.544628	16356	16436.1	114.249
0.547197	16134	16388.7	116.346
0.549766	16323	16341.9	104.816
0.552335	16013	16295.8	126.303
0.554904	16135	16249.6	117.394
0.557473	16264	16203.6	100.099
0.560042	16370	16158.2	111.629
0.562611	16062	16112.9	108.484
0.56518	16152	16068.2	105.34
0.567749	16039	16023.7	116.346
0.570318	16145	15979.4	98.0028
0.572887	16060	15935.4	107.436
0.575456	15915	15891.9	102.719
0.578025	15830	15848.7	108.484
0.580594	15914	15806.1	109.008
0.583163	16013	15764	117.918
0.585732	15649	15722.1	113.725
0.588301	15648	15680.2	115.297
0.59087	15664	15638.3	99.575
0.593439	15547	15596.6	102.195
0.596008	15542	15555.7	101.671
0.598577	15508	15515.3	120.014
0.601146	15296	15474.9	113.725
0.603715	15274	15434.5	101.671
0.606284	15273	15394.6	105.864
0.608853	15124	15355.2	115.821
0.611422	15334	15315.8	112.677
0.613991	15227	15276.6	105.34
0.61656	15195	15237.3	106.912
0.619129	15058	15198	88.5694
0.621698	15222	15158.9	95.9065
0.624267	15111	15120.1	91.1898
0.626836	14957	15081.6	100.099
0.629405	14883	15043.2	86.9971
0.631974	15010	15005.2	95.3824
0.634543	15051	14967.4	96.4305
0.637112	15017	14929.6	89.0934
0.639681	15007	14891.9	87.5212
0.64225	14805	14854.4	86.473
0.644819	14826	14817	81.7563
0.647388	14848	14779.6	81.7563
0.649957	14882	14742.3	72.3229
0.652526	14802	14705.3	77.5637
0.655095	14776	14668.3	73.3711
0.657664	14830	14631.4	70.2266
0.660233	14567	14594.9	64.9858
0.662802	14488	14558.5	79.66
0.665371	14551	14522	60.7932
0.66794	14656	14485.6	60.2691
0.670509	14524	14449.3	57.1246
0.673078	14358	14413.5	61.3172
0.675647	14432	14377.9	64.9858
0.678216	14404	14342.8	64.9858
0.680785	14297	14307.7	73.8951
0.683354	14194	14272.4	55.5524
0.685923	14249	14237.3	56.0765
0.688492	14358	14202.2	57.6487
0.691061	14204	14167.3	48.7394
0.69363	14145	14132.7	58.1728
0.696199	14223	14098.3	52.4079
0.698768	14004	14064.2	55.5524
0.701337	14160	14030.2	59.745
0.703906	14081	13996.2	53.4561
0.706475	13937	13962.3	47.1671
0.709044	13918	13928.8	51.8838
0.711613	13860	13895.6	59.2209
0.714182	14041	13862.3	53.4561
0.716751	13786	13829.2	48.7394
0.71932	13671	13796.3	54.5042
0.721889	13756	13763.4	50.3116
0.724458	13743	13730.6	44.0226
0.727027	13718	13698	48.7394
0.729596	13768	13665.5	46.643
0.732165	13439	13633.2	45.5949
0.734734	13750	13601.2	50.8357
0.737303	13586	13569	46.119
0.739872	13598	13536.7	35.1133
0.742441	13549	13504.7	36.6855
0.74501	13464	13472.9	42.4504
0.747579	13376	13441.4	39.3059
0.750148	13328	13409.9	45.0708
0.752717	13266	13378.3	29.8725
0.755286	13280	13347.3	38.2578
0.757855	13165	13316.5	52.4079
0.760424	13206	13285.6	35.6374
0.762993	13386	13254.9	40.8782
0.765562	12842	13224.2	37.2096
0.768131	13070	13193.6	36.6855
0.7707	12922	13163.2	37.2096
0.773269	13176	13132.8	36.1615
0.775838	13014	13102.4	30.3966
0.778407	13143	13072.2	30.3966
0.780976	13143	13042.2	31.4447
0.783545	13060	13012.4	35.1133
0.786114	12828	12982.6	34.0651
0.788683	12923	12953	29.3484
0.791252	12921	12923.5	31.9688
0.793821	12917	12894.2	31.9688
0.79639	12854	12865.2	37.2096
0.798959	12581	12836.2	35.6374
0.801528	12669	12807.1	29.8725
0.804097	12742	12778.1	27.2521
0.806666	12770	12749.5	31.4447
0.809235	12894	12721	34.5892
0.811804	12652	12692.4	33.017
0.814373	12516	12663.9	23.0595
0.816942	12716	12635.8	34.0651
0.819511	12534	12607.7	31.9688
0.82208	12583	12579.8	31.9688
0.824649	12503	12551.8	30.9207
0.827218	12368	12523.7	23.0595
0.829787	12542	12495.8	21.4872
0.832356	12339	12468	28.3003
0.834925	12413	12440.4	23.5836
0.837494	12382	12412.9	28.3003
0.840063	12203	12385.4	19.915
0.842632	12345	12358.1	26.728
0.845201	12360	12331	23.5836
0.84777	12232	12304	28.3003
0.850339	12502	12277.1	25.1558
0.852908	12367	12250.3	26.204
0.855477	12490	12223.4	20.9632
0.858046	12127	12196.8	23.0595
0.860615	12417	12170.3	25.6799
0.863184	12049	12143.7	20.9632
0.865753	12159	12117.2	17.8187
0.868322	12030	12090.8	22.0113
0.870891	11931	12064.6	20.9632
0.87346	12051	12038.5	19.915
0.876029	11923	12012.6	24.6317
0.878598	12008	11986.8	23.0595
0.881167	11912	11961	21.4872
0.883736	11932	11935.3	20.9632
0.886305	11994	11909.7	20.9632
0.888874	11744	11884.2	17.8187
0.891443	11807	11858.9	27.7762
0.894012	11789	11833.5	17.2946
0.896581	11876	11808.3	17.2946
0.89915	11478	11783.3	24.1076
0.901719	11588	11758.3	22.0113
0.904288	11733	11733.2	17.2946
0.906857	11654	11708.2	15.7224
0.909426	11592	11683.3	18.8668
0.911995	11531	11658.5	15.1983
0.914564	11585	11633.8	17.2946
0.917133	11750	11609.1	13.102
0.919702	11621	11584.5	16.2465
0.922271	11371	11560	13.102
0.92484	11241	11535.7	16.7705
0.927409	11467	11511.4	13.6261
0.929978	11323	11487.2	16.2465
0.932547	11372	11462.9	11.5297
0.935116	11401	11438.6	8.90934
0.937685	11485	11414.5	8.90934
0.940254	11372	11390.5	10.4816
0.942823	11272	11366.7	13.102
0.945392	11299	11343.2	17.2946
0.947961	11180	11319.6	14.1501
0.95053	11045	11295.9	12.0538
0.953099	11428	11272.3	9.43342
0.955668	11123	11248.8	9.9575
0.958237	11379	11225.4	9.43342
0.960806	11169	11202.1	9.43342
0.963375	11344	11178.8	11.0057
0.965944	11112	11155.6	5.76487
0.968513	11066	11132.6	13.102
0.971082	11097	11109.8	12.5779
0.973651	10889	11087.1	13.6261
0.97622	10898	11064.3	13.102
0.978789	11166	11041.5	6.28895
0.981358	10901	11018.9	11.0057
0.983927	11025	10996.4	13.102
0.986496	10938	10973.9	11.0057
0.989065	10977	10951.6	8.90934
0.991634	10777	10929.2	12.0538
0.994203	10903	10906.8	3.66855
0.996772	10788	10884.6	11.5297
0.999341	10986	10862.4	7.33711
1.00191	10739	10840.3	6.28895
1.00448	10899	10818.3	9.9575
1.00705	10657	10796.4	8.90934
1.00962	10817	10774.6	7.33711
1.01219	10707	10752.8	8.90934
1.01476	10747	10731.2	9.9575
1.01732	10611	10709.7	9.43342
1.01989	10831	10688.2	11.0057
1.02246	10730	10666.6	5.76487
1.02503	10562	10645.1	6.28895
1.0276	10490	10623.8	7.86119
1.03017	10635	10602.5	7.33711
1.03274	10589	10581.3	7.86119
1.03531	10233	10560.2	8.90934
1.03788	10376	10539.1	6.28895
1.04045	10257	10518.2	8.38526
1.04301	10652	10497.3	8.90934
1.04558	10699	10476.4	5.24079
1.04815	10444	10455.5	6.81303
1.05072	10412	10434.7	5.76487
1.05329	10350	10414	4.19263
1.05586	10421	10393.4	7.86119
1.05843	10251	10372.8	4.71671
1.061	10421	10352.3	4.19263
1.06357	10319	10331.9	8.90934
1.06614	10279	10311.7	7.86119
1.0687	10311	10291.5	7.33711
1.07127	10296	10271.3	8.90934
1.07384	10343	10251.1	5.76487
1.07641	10152	10231	4.71671
1.07898	10213	10211.1	7.33711
1.08155	10202	10191.2	9.43342
1.08412	10180	10171.3	5.76487
1.08669	10166	10151.4	6.28895
1.08926	10117	10131.5	3.14447
1.09183	10144	10111.7	2.6204
1.09439	10175	10092.1	4.71671
1.09696	10206	10072.5	8.38526
1.09953	9929	10052.9	4.19263
1.1021	10016	10033.3	2.09632
1.10467	10086	10013.9	4.19263
1.10724	10248	9994.58	5.76487
1.10981	9827	9975.28	5.76487
1.11238	9898	9956.03	4.19263
1.11495	9981	9936.88	5.24079
1.11752	9886	9917.81	6.28895
1.12008	9821	9898.8	6.28895
1.12265	9802	9879.85	5.76487
1.12522	9859	9860.89	6.28895
1.12779	9887	9841.95	2.09632
1.13036	9902	9823.11	5.24079
1.13293	9853	9804.27	4.19263
1.1355	9864	9785.5	1.57224
1.13807	9869	9766.87	6.28895
1.14064	9800	9748.34	4.71671
1.14321	9708	9729.87	7.86119
1.14577	9599	9711.4	4.19263
1.14834	9779	9692.92	5.24079
1.15091	9661	9674.52	1.57224
1.15348	9609	9656.21	6.81303
1.15605	9420	9637.9	3.14447
1.15862	9599	9619.64	3.14447
1.16119	9445	9601.46	3.66855
1.16376	9571	9583.3	4.19263
1.16633	9643	9565.23	2.09632
1.1689	9650	9547.24	5.76487
1.17146	9542	9529.26	3.14447
1.17403	9643	9511.36	3.14447
1.1766	9383	9493.54	5.24079
1.17917	9569	9475.74	3.66855
1.18174	9658	9457.93	3.66855
1.18431	9623	9440.23	1.04816
1.18688	9411	9422.61	6.28895
1.18945	9436	9404.95	2.09632
1.19202	9316	9387.33	1.57224
1.19459	9452	9369.83	2.6204
1.19715	9323	9352.43	4.19263
1.19972	9504	9335.04	4.71671
1.20229	9366	9317.67	2.09632
1.20486	9202	9300.34	3.14447
1.20743	9251	9283.09	1.57224
1.21	9199	9265.94	5.24079
1.21257	9224	9248.87	3.66855
1.21514	9203	9231.86	5.76487
1.21771	9172	9214.85	4.71671
1.22028	9206	9197.84	2.6204
1.22284	9038	9180.91	3.14447
1.22541	9180	9164.06	4.19263
1.22798	9258	9147.28	4.71671
1.23055	8978	9130.51	4.71671
1.23312	9167	9113.79	3.14447
1.23569	8920	9097.06	4.19263
1.23826	9214	9080.38	1.04816
1.24083	9160	9063.82	4.71671
1.2434	9087	9047.31	4.19263
1.24597	8974	9030.81	4.19263
1.24853	9103	9014.33	2.6204
1.2511	8846	8997.94	3.14447
1.25367	8804	8981.57	4.71671
1.25624	8689	8965.2	1.57224
1.25881	8875	8948.93	2.6204
1.26138	8922	8932.74	4.71671
1.26395	9007	8916.59	3.66855
1.26652	8970	8900.45	4.19263
1.26909	8893	8884.27	1.57224
1.27166	8774	8868.16	0.524079
1.27422	8917	8852.17	3.66855
1.27679	9011	8836.26	4.19263
1.27936	8644	8820.3	3.66855
1.28193	8781	8804.33	0
1.2845	8686	8788.44	1.57224
1.28707	8984	8772.63	2.6204
1.28964	8657	8756.85	2.09632
1.29221	8691	8741.16	2.09632
1.29478	8585	8725.58	4.71671
1.29735	8594	8710.01	4.71671
1.29991	8683	8694.43	2.6204
1.30248	8766	8678.86	2.6204
1.30505	8791	8663.39	1.04816
1.30762	8668	8648	6.28895
1.31019	8712	8632.58	1.57224
1.31276	8620	8617.23	3.14447
1.31533	8681	8601.94	3.14447
1.3179	8438	8586.7	4.19263
1.32047	8447	8571.51	3.14447
1.32304	8479	8556.31	4.19263
1.3256	8508	8541.13	1.04816
1.32817	8502	8526.01	3.66855
1.33074	8493	8510.92	1.57224
1.33331	8664	8495.91	3.14447
1.33588	8553	8480.94	3.66855
1.33845	8328	8465.94	2.6204
1.34102	8661	8451.01	0.524079
1.34359	8374	8436.12	4.19263
1.34616	8464	8421.27	0.524079
1.34873	8282	8406.49	4.19263
1.35129	8373	8391.71	1.57224
1.35386	8491	8377.02	2.6204
1.35643	8444	8362.37	4.19263
1.359	8345	8347.76	2.09632
1.36157	8309	8333.17	4.19263
1.36414	8301	8318.62	1.57224
1.36671	8322	8304.11	3.66855
1.36928	8203	8289.59	2.09632
1.37185	8363	8275.07	1.04816
1.37442	8274	8260.63	1.04816
1.37698	8227	8246.27	2.6204
1.37955	8160	8231.93	3.14447
1.38212	8181	8217.68	1.57224
1.38469	8311	8203.5	5.76487
1.38726	8137	8189.27	2.6204
1.38983	8274	8175.03	1.04816
1.3924	8052	8160.85	1.57224
1.39497	8002	8146.73	2.09632
1.39754	8175	8132.66	2.6204
1.40011	8154	8118.63	2.09632
1.40267	8211	8104.65	3.14447
1.40524	7961	8090.69	2.6204
1.40781	8220	8076.77	2.09632
1.41038	8068	8062.94	3.66855
1.41295	8151	8049.11	3.66855
1.41552	8065	8035.25	2.09632
1.41809	8080	8021.4	0.524079
1.42066	7920	8007.62	1.57224
1.42323	8089	7993.91	2.09632
1.4258	8064	7980.2	2.6204
1.42836	7974	7966.52	0.524079
1.43093	8057	7952.93	2.6204
1.4335	7950	7939.38	3.14447
1.43607	7824	7925.84	2.6204
1.43864	7900	7912.29	1.57224
1.44121	7961	7898.82	1.04816
1.44378	7821	7885.44	3.66855
1.44635	7854	7872.08	3.66855
1.44892	7925	7858.72	2.6204
1.45149	7909	7845.39	2.09632
1.45405	7889	7832.08	2.6204
1.45662	7874	7818.8	1.57224
1.45919	7912	7805.52	2.09632
1.46176	7854	7792.26	0.524079
1.46433	7790	7779.04	1.04816
1.4669	7615	7765.91	1.57224
1.46947	7698	7752.79	3.14447
1.47204	7764	7739.69	0
1.47461	7753	7726.65	3.14447
1.47718	7823	7713.64	1.04816
1.47974	7720	7700.71	3.14447
1.48231	7781	7687.82	3.14447
1.48488	7509	7674.94	3.14447
1.48745	7857	7662.06	2.09632
1.49002	7729	7649.24	2.09632
1.49259	7626	7636.42	3.14447
1.49516	7725	7623.59	0.524079
1.49773	7595	7610.89	1.57224
1.5003	7730	7598.23	5.24079
1.50287	7533	7585.59	1.57224
1.50543	7568	7573.01	4.71671
1.508	7595	7560.39	2.6204
1.51057	7586	7547.79	1.57224
1.51314	7530	7535.22	2.09632
1.51571	7415	7522.69	2.09632
1.51828	7756	7510.17	2.09632
1.52085	7445	7497.66	1.04816
1.52342	7531	7485.22	1.57224
1.52599	7482	7472.81	2.6204
1.52856	7538	7460.43	1.57224
1.53112	7588	7448.13	2.6204
1.53369	7417	7435.85	3.66855
1.53626	7483	7423.6	2.09632
1.53883	7434	7411.36	3.66855
1.5414	7143	7399.11	1.04816
1.54397	7556	7386.92	2.09632
1.54654	7435	7374.75	2.6204
1.54911	7285	7362.57	1.04816
1.55168	7249	7350.48	1.57224
1.55425	7354	7338.42	3.66855
1.55681	7233	7326.36	1.04816
1.55938	7412	7314.38	2.6204
1.56195	7333	7302.41	3.66855
1.56452	7184	7290.44	1.04816
1.56709	7222	7278.53	3.14447
1.56966	7244	7266.63	2.09632
1.57223	7183	7254.76	2.09632
1.5748	7116	7242.94	2.6204
1.57737	7134	7231.11	2.6204
1.57994	7166	7219.29	1.04816
1.5825	7145	7207.51	1.57224
1.58507	7193	7195.78	2.09632
1.58764	7296	7184.08	2.6204
1.59021	7136	7172.39	1.57224
1.59278	7170	7160.74	2.09632
1.59535	7051	7149.14	2.09632
1.59792	7231	7137.56	3.14447
1.60049	7173	7125.99	1.57224
1.60306	7101	7114.41	2.09632
1.60563	7113	7102.86	0.524079
1.60819	7019	7091.37	2.09632
1.61076	7272	7079.94	2.09632
1.61333	7029	7068.5	3.14447
1.6159	7055	7057.1	0.524079
1.61847	7035	7045.73	3.66855
1.62104	7015	7034.35	0.524079
1.62361	7022	7023	2.09632
1.62618	7053	7011.68	1.04816
1.62875	7024	7000.4	2.09632
1.63132	7018	6989.11	1.57224
1.63388	6924	6977.82	0
1.63645	6849	6966.56	0.524079
1.63902	6854	6955.37	0.524079
1.64159	6891	6944.24	2.6204
1.64416	6845	6933.1	2.09632
1.64673	6969	6921.99	0
1.6493	7024	6910.94	3.14447
1.65187	6921	6899.91	1.57224
1.65444	6624	6888.9	2.09632
1.65701	6707	6877.94	2.09632
1.65957	6965	6867.02	2.6204
1.66214	6645	6856.12	3.14447
1.66471	6965	6845.19	2.09632
1.66728	6799	6834.26	0.524079
1.66985	6814	6823.42	1.57224
1.67242	6818	6812.64	3.66855
1.67499	6718	6801.83	2.6204
1.67756	6781	6791.04	1.04816
1.68013	6740	6780.31	2.6204
1.6827	6703	6769.57	2.6204
1.68526	6727	6758.84	1.04816
1.68783	6580	6748.2	2.09632
1.6904	6747	6737.59	4.19263
1.69297	6765	6727	2.09632
1.69554	6658	6716.42	3.66855
1.69811	6611	6705.86	1.57224
1.70068	6753	6695.31	3.66855
1.70325	6625	6684.75	1.04816
1.70582	6759	6674.2	1.57224
1.70839	6734	6663.69	1.04816
1.71095	6537	6653.25	2.6204
1.71352	6450	6642.81	2.6204
1.71609	6714	6632.35	1.57224
1.71866	6648	6621.91	0.524079
1.72123	6624	6611.5	1.57224
1.7238	6690	6601.18	1.04816
1.72637	6457	6590.87	4.19263
1.72894	6688	6580.58	0.524079
1.73151	6627	6570.33	4.19263
1.73408	6449	6560.09	1.04816
1.73664	6538	6549.91	3.66855
1.73921	6430	6539.69	2.6204
1.74178	6555	6529.47	0.524079
1.74435	6617	6519.31	2.09632
1.74692	6305	6509.2	2.6204
1.74949	6356	6499.1	2.6204
1.75206	6485	6488.99	2.09632
1.75463	6548	6478.91	1.57224
1.7572	6408	6468.9	2.09632
1.75977	6447	6458.9	4.19263
1.76233	6486	6448.86	0.524079
1.7649	6628	6438.87	2.09632
1.76747	6347	6428.86	1.57224
1.77004	6309	6418.91	0.524079
1.77261	6260	6409	3.14447
1.77518	6416	6399.09	1.57224
1.77775	6392	6389.21	1.57224
1.78032	6252	6379.34	2.09632
1.78289	6450	6369.49	1.04816
1.78546	6315	6359.68	2.09632
1.78802	6345	6349.87	1.57224
1.79059	6378	6340.11	1.57224
1.79316	6241	6330.38	2.6204
1.79573	6283	6320.71	2.09632
1.7983	6151	6311.09	4.71671
1.80087	6204	6301.44	2.6204
1.80344	6316	6291.76	2.09632
1.80601	6241	6282.13	1.04816
1.80858	6258	6272.54	3.66855
1.81115	6136	6262.92	1.57224
1.81371	6250	6253.31	1.04816
1.81628	6205	6243.77	1.57224
1.81885	6150	6234.26	3.14447
1.82142	6255	6224.75	2.09632
1.82399	6080	6215.27	1.57224
1.82656	6236	6205.81	3.14447
1.82913	6130	6196.35	1.57224
1.8317	6221	6186.88	1.57224
1.83427	6119	6177.45	0.524079
1.83684	6327	6168.06	2.6204
1.8394	6095	6158.69	1.57224
1.84197	6255	6149.31	2.09632
1.84454	6124	6139.92	0.524079
1.84711	5955	6130.61	0.524079
1.84968	6175	6121.34	3.66855
1.85225	6125	6112.04	1.04816
1.85482	6115	6102.78	1.04816
1.85739	6063	6093.57	2.6204
1.85996	6144	6084.34	2.09632
1.86253	6147	6075.13	0.524079
1.86509	5918	6065.93	2.09632
1.86766	6050	6056.71	0.524079
1.87023	5967	6047.54	0
1.8728	5936	6038.42	2.09632
1.87537	6017	6029.35	1.57224
1.87794	5914	6020.3	3.14447
1.88051	6019	6011.23	1.57224
1.88308	5974	6002.17	1.04816
1.88565	6153	5993.14	1.57224
1.88822	6039	5984.12	1.04816
1.89078	5820	5975.16	2.09632
1.89335	5981	5966.23	2.09632
1.89592	6064	5957.3	3.14447
1.89849	5912	5948.35	0.524079
1.90106	5959	5939.43	1.57224
1.90363	5933	5930.51	1.04816
1.9062	5935	5921.63	1.04816
1.90877	5962	5912.81	2.09632
1.91134	5959	5904.02	3.14447
1.91391	5925	5895.19	1.57224
1.91647	5757	5886.34	0.524079
1.91904	5809	5877.56	0.524079
1.92161	5724	5868.85	3.14447
1.92418	5871	5860.11	2.6204
1.92675	5672	5851.34	0
1.92932	5862	5842.63	1.04816
1.93189	5785	5833.94	2.09632
1.93446	5876	5825.27	1.04816
1.93703	5869	5816.61	2.09632
1.9396	5836	5807.97	0.524079
1.94216	5799	5799.35	2.6204
1.94473	5792	5790.74	0
1.9473	5801	5782.16	2.6204
1.94987	5761	5773.61	0.524079
1.95244	5693	5765.08	3.14447
1.95501	5776	5756.52	0.524079
1.95758	5778	5748	0.524079
1.96015	5828	5739.54	2.6204
1.96272	5820	5731.11	2.09632
1.96529	5678	5722.71	2.6204
1.96785	5579	5714.32	3.14447
1.97042	5591	5705.9	2.09632
1.97299	5612	5697.46	0.524079
1.97556	5776	5689.08	1.04816
1.97813	5738	5680.71	2.6204
1.9807	5698	5672.36	0.524079
1.98327	5705	5664.05	2.6204
1.98584	5595	5655.74	1.57224
1.98841	5742	5647.46	2.09632
1.99098	5747	5639.23	2.09632
1.99354	5678	5630.98	3.14447
1.99611	5660	5622.72	0.524079
1.99868	5661	5614.52	2.09632
2.00125	5574	5606.31	2.6204
2.00382	5556	5598.11	0.524079
2.00639	5626	5589.93	2.6204
2.00896	5532	5581.74	0.524079
2.01153	5516	5573.59	1.57224
2.0141	5594	5565.46	1.57224
2.01667	5599	5557.37	2.09632
2.01923	5459	5549.32	2.09632
2.0218	5535	5541.26	3.14447
2.02437	5582	5533.15	0.524079
2.02694	5353	5525.05	0.524079
2.02951	5462	5516.98	0.524079
2.03208	5492	5508.94	1.04816
2.03465	5477	5500.93	1.04816
2.03722	5537	5492.93	1.57224
2.03979	5497	5484.98	0.524079
2.04236	5428	5477.08	3.66855
2.04492	5515	5469.16	2.09632
2.04749	5622	5461.26	1.04816
2.05006	5460	5453.4	3.14447
2.05263	5396	5445.5	1.57224
2.0552	5522	5437.59	0.524079
2.05777	5492	5429.73	1.04816
2.06034	5306	5421.88	2.09632
2.06291	5565	5414.01	0.524079
2.06548	5433	5406.14	0
2.06805	5349	5398.31	0.524079
2.07061	5357	5390.52	1.04816
2.07318	5446	5382.72	1.04816
2.07575	5338	5374.98	0.524079
2.07832	5378	5367.26	2.6204
2.08089	5262	5359.56	1.04816
2.08346	5430	5351.85	2.09632
2.08603	5456	5344.11	0
2.0886	5493	5336.4	0.524079
2.09117	5412	5328.71	0.524079
2.09374	5355	5321.02	0.524079
2.0963	5292	5313.37	0
2.09887	5321	5305.76	2.09632
2.10144	5332	5298.14	0.524079
2.10401	5247	5290.54	1.04816
2.10658	5226	5282.94	0.524079
2.10915	5259	5275.38	0.524079
2.11172	5458	5267.83	1.57224
2.11429	5469	5260.31	0.524079
2.11686	5324	5252.8	2.09632
2.11943	5178	5245.3	0.524079
2.12199	5351	5237.82	1.57224
2.12456	5270	5230.33	0.524079
2.12713	5201	5222.89	1.04816
2.1297	5186	5215.48	2.09632
2.13227	5202	5208.05	1.04816
2.13484	5269	5200.66	1.04816
2.13741	5302	5193.27	2.09632
2.13998	5328	5185.88	0.524079
2.14255	5155	5178.52	1.04816
2.14512	5136	5171.16	1.57224
2.14768	5245	5163.8	0.524079
2.15025	5085	5156.45	0.524079
2.15282	5220	5149.13	0.524079
2.15539	5224	5141.83	1.04816
2.15796	5297	5134.55	1.04816
2.16053	5088	5127.3	1.57224
2.1631	5042	5120.04	1.04816
2.16567	5275	5112.84	1.04816
2.16824	5292	5105.68	3.14447
2.17081	5246	5098.48	1.57224
2.17337	5179	5091.25	0.524079
2.17594	5054	5084.07	0.524079
2.17851	5097	5076.93	2.09632
2.18108	5299	5069.81	1.57224
2.18365	5126	5062.72	2.09632
2.18622	5006	5055.61	2.09632
2.18879	4946	5048.5	1.04816
2.19136	5111	5041.39	1.04816
2.19393	5155	5034.26	0.524079
2.1965	5055	5027.15	0
2.19906	5051	5020.07	0.524079
2.20163	4965	5013.04	1.04816
2.2042	5105	5006.04	1.57224
2.20677	5031	4999.03	2.09632
2.20934	5087	4992.02	0.524079
2.21191	5030	4985.03	1.04816
2.21448	4946	4978.1	1.57224
2.21705	4908	4971.17	2.6204
2.21962	4946	4964.21	1.04816
2.22219	5041	4957.29	0.524079
2.22475	5059	4950.4	2.6204
2.22732	5041	4943.51	1.57224
2.22989	4907	4936.61	1.04816
2.23246	5006	4929.75	1.04816
2.23503	4944	4922.9	2.6204
2.2376	4924	4916.02	0.524079
2.24017	4788	4909.16	0.524079
2.24274	4846	4902.34	1.04816
2.24531	4725	4895.52	2.09632
2.24788	4950	4888.7	0
2.25044	4940	4881.91	1.57224
2.25301	4921	4875.15	1.04816
2.25558	4831	4868.4	2.09632
2.25815	4893	4861.61	0.524079
2.26072	4982	4854.85	0
2.26329	4784	4848.16	1.57224
2.26586	4867	4841.47	2.6204
2.26843	4761	4834.75	0.524079
2.271	4742	4828.04	0.524079
2.27357	4797	4821.38	1.04816
2.27613	4819	4814.74	2.09632
2.2787	4847	4808.1	1.57224
2.28127	4725	4801.49	1.04816
2.28384	4837	4794.95	2.6204
2.28641	4739	4788.39	3.66855
2.28898	4782	4781.76	0.524079
2.29155	4796	4775.15	0.524079
2.29412	4830	4768.57	1.04816
2.29669	4938	4762	1.04816
2.29926	4847	4755.43	1.04816
2.30182	4753	4748.85	0.524079
2.30439	4829	4742.29	0
2.30696	4707	4735.77	1.04816
2.30953	4669	4729.28	1.04816
2.3121	4757	4722.78	1.57224
2.31467	4598	4716.28	0.524079
2.31724	4929	4709.78	0.524079
2.31981	4753	4703.3	0
2.32238	4696	4696.84	1.04816
2.32495	4713	4690.37	0.524079
2.32751	4818	4683.93	0
2.33008	4732	4677.51	1.04816
2.33265	4677	4671.08	0.524079
2.33522	4678	4664.68	0
2.33779	4597	4658.31	1.57224
2.34036	4600	4651.95	0.524079
2.34293	4590	4645.63	1.57224
2.3455	4636	4639.29	1.57224
2.34807	4771	4632.96	0.524079
2.35064	4615	4626.64	1.04816
2.3532	4614	4620.36	1.04816
2.35577	4672	4614.1	2.09632
2.35834	4687	4607.84	1.04816
2.36091	4589	4601.56	1.57224
2.36348	4619	4595.26	0
2.36605	4631	4589.03	0
2.36862	4573	4582.85	3.14447
2.37119	4467	4576.61	1.04816
2.37376	4692	4570.38	0
2.37633	4568	4564.17	1.04816
2.37889	4490	4557.98	0.524079
2.38146	4531	4551.81	1.57224
2.38403	4690	4545.63	1.04816
2.3866	4579	4539.45	0
2.38917	4467	4533.28	0.524079
2.39174	4428	4527.13	0.524079
2.39431	4513	4521	0.524079
2.39688	4558	4514.88	1.04816
2.39945	4545	4508.78	0.524079
2.40202	4590	4502.68	1.04816
2.40458	4613	4496.59	0.524079
2.40715	4484	4490.49	0.524079
2.40972	4484	4484.47	0
2.41229	4521	4478.5	3.66855
2.41486	4516	4472.49	1.57224
2.41743	4421	4466.5	1.04816
2.42	4580	4460.51	2.09632
2.42257	4589	4454.53	1.04816
2.42514	4513	4448.58	1.57224
2.42771	4415	4442.63	2.6204
2.43027	4350	4436.63	0
2.43284	4461	4430.66	0.524079
2.43541	4452	4424.72	1.04816
2.43798	4494	4418.77	1.04816
2.44055	4415	4412.83	0.524079
2.44312	4268	4406.9	0.524079
2.44569	4416	4401.01	1.04816
2.44826	4449	4395.13	1.57224
2.45083	4447	4389.22	0.524079
2.4534	4418	4383.32	0
2.45596	4443	4377.48	1.04816
2.45853	4330	4371.63	1.57224
2.4611	4305	4365.78	0.524079
2.46367	4421	4359.94	0.524079
2.46624	4354	4354.1	1.04816
2.46881	4365	4348.26	0
2.47138	4341	4342.49	0.524079
2.47395	4325	4336.74	2.6204
2.47652	4230	4330.96	1.04816
2.47909	4371	4325.2	0.524079
2.48165	4277	4319.47	1.57224
2.48422	4290	4313.72	1.57224
2.48679	4228	4307.97	0
2.48936	4401	4302.27	1.57224
2.49193	4360	4296.57	1.57224
2.4945	4275	4290.9	1.04816
2.49707	4356	4285.28	2.6204
2.49964	4396	4279.67	3.14447
2.50221	4204	4274.01	1.57224
2.50478	4247	4268.36	1.04816
2.50734	4259	4262.74	1.57224
2.50991	4339	4257.1	2.09632
2.51248	4301	4251.43	0
2.51505	4351	4245.81	0.524079
2.51762	4245	4240.21	2.09632
2.52019	4160	4234.58	0.524079
2.52276	4395	4228.99	0.524079
2.52533	4193	4223.39	1.57224
2.5279	4263	4217.8	0
2.53047	4146	4212.22	1.04816
2.53303	4245	4206.66	0.524079
2.5356	4251	4201.11	1.57224
2.53817	4278	4195.55	0
2.54074	4275	4190.03	1.04816
2.54331	4284	4184.51	1.04816
2.54588	4310	4179.02	1.04816
2.54845	4185	4173.55	1.57224
2.55102	4275	4168.09	1.57224
2.55359	4140	4162.62	1.57224
2.55616	4130	4157.18	1.04816
2.55872	4129	4151.75	2.09632
2.56129	4193	4146.29	1.04816
2.56386	4257	4140.83	0.524079
2.56643	4238	4135.41	0.524079
2.569	4244	4130.03	2.09632
2.57157	4200	4124.64	2.09632
2.57414	4239	4119.24	0.524079
2.57671	4249	4113.88	1.57224
2.57928	4127	4108.54	2.09632
2.58185	4200	4103.19	2.09632
2.58441	4144	4097.84	1.04816
2.58698	4180	4092.5	1.57224
2.58955	4111	4087.16	1.04816
2.59212	4130	4081.83	1.57224
2.59469	4186	4076.47	0.524079
2.59726	4068	4071.1	0
2.59983	4155	4065.77	0
2.6024	3997	4060.46	1.04816
2.60497	4048	4055.14	0.524079
2.60754	4015	4049.84	0
2.6101	4140	4044.57	1.57224
2.61267	4013	4039.32	0.524079
2.61524	3978	4034.08	2.09632
2.61781	3997	4028.81	0.524079
2.62038	4027	4023.54	0
2.62295	4153	4018.29	0.524079
2.62552	4158	4013.06	0.524079
2.62809	4167	4007.83	0.524079
2.63066	3985	4002.63	0.524079
2.63323	4012	3997.45	1.57224
2.63579	3991	3992.29	1.04816
2.63836	3998	3987.13	1.57224
2.64093	4075	3981.95	1.04816
2.6435	4030	3976.77	0
2.64607	4035	3971.6	0.524079
2.64864	4017	3966.46	0.524079
2.65121	4034	3961.34	1.57224
2.65378	3983	3956.2	0.524079
2.65635	4043	3951.1	0.524079
2.65892	3975	3946.04	2.09632
2.66148	3965	3940.98	2.09632
2.66405	3936	3935.9	1.04816
2.66662	3975	3930.8	0.524079
2.66919	3851	3925.71	0.524079
2.67176	3898	3920.65	0.524079
2.67433	4034	3915.61	1.57224
2.6769	3940	3910.55	0.524079
2.67947	3894	3905.52	0.524079
2.68204	3874	3900.54	2.09632
2.68461	4002	3895.52	1.57224
2.68717	3783	3890.49	0
2.68974	3902	3885.47	1.04816
2.69231	3934	3880.46	0
2.69488	3929	3875.46	1.04816
2.69745	4038	3870.45	0
2.70002	3893	3865.48	0
2.70259	3874	3860.55	2.09632
2.70516	3893	3855.63	1.04816
2.70773	3891	3850.73	2.09632
2.7103	3933	3845.81	1.57224
2.71286	3761	3840.87	0.524079
2.71543	3901	3835.93	0.524079
2.718	3845	3830.99	0.524079
2.72057	3791	3826.08	0
2.72314	3875	3821.21	1.57224
2.72571	3883	3816.33	1.04816
2.72828	3734	3811.44	1.04816
2.73085	3823	3806.56	0
2.73342	3790	3801.7	1.04816
2.73599	3866	3796.84	1.04816
2.73855	3847	3791.99	0
2.74112	3798	3787.17	1.57224
2.74369	3831	3782.35	1.04816
2.74626	3803	3777.53	1.04816
2.74883	3847	3772.79	1.04816
2.7514	3876	3768.07	4.19263
2.75397	3754	3763.27	1.04816
2.75654	3750	3758.46	0
2.75911	3833	3753.68	1.04816
2.76168	3818	3748.9	0.524079
2.76424	3742	3744.13	1.04816
2.76681	3780	3739.37	0.524079
2.76938	3761	3734.63	1.04816
2.77195	3770	3729.92	1.57224
2.77452	3781	3725.2	1.57224
2.77709	3680	3720.45	0.524079
2.77966	3663	3715.71	0
2.78223	3858	3710.99	0.524079
2.7848	3776	3706.28	1.04816
2.78737	3807	3701.59	0.524079
2.78993	3630	3696.93	1.57224
2.7925	3751	3692.24	1.04816
2.79507	3626	3687.54	0
2.79764	3779	3682.87	0.524079
2.80021	3668	3678.22	1.04816
2.80278	3671	3673.59	1.04816
2.80535	3713	3668.95	1.04816
2.80792	3691	3664.33	0.524079
2.81049	3803	3659.74	2.09632
2.81306	3763	3655.15	1.04816
2.81562	3714	3650.57	2.09632
2.81819	3726	3645.98	1.04816
2.82076	3799	3641.4	1.04816
2.82333	3692	3636.83	1.04816
2.8259	3632	3632.27	1.57224
2.82847	3698	3627.69	1.04816
2.83104	3503	3623.1	0.524079
2.83361	3728	3618.52	0
2.83618	3614	3613.96	0.524079
2.83875	3674	3609.43	1.04816
2.84131	3606	3604.88	1.04816
2.84388	3660	3600.34	0
2.84645	3531	3595.81	1.04816
2.84902	3540	3591.3	0.524079
2.85159	3461	3586.8	1.04816
2.85416	3711	3582.29	1.04816
2.85673	3590	3577.78	0
2.8593	3613	3573.32	0.524079
2.86187	3566	3568.9	2.6204
2.86444	3512	3564.44	1.57224
2.867	3541	3559.99	0.524079
2.86957	3454	3555.55	1.57224
2.87214	3515	3551.1	0.524079
2.87471	3543	3546.66	1.04816
2.87728	3553	3542.25	1.04816
2.87985	3512	3537.84	1.57224
2.88242	3509	3533.43	0.524079
2.88499	3518	3529.03	1.57224
2.88756	3684	3524.64	1.04816
2.89013	3513	3520.26	1.04816
2.89269	3505	3515.88	1.57224
2.89526	3564	3511.51	0.524079
2.89783	3505	3507.15	1.57224
2.9004	3450	3502.77	1.04816
2.90297	3540	3498.38	0
2.90554	3556	3494.02	0.524079
2.90811	3522	3489.66	1.04816
2.91068	3379	3485.3	0
2.91325	3584	3480.97	1.04816
2.91582	3625	3476.64	0.524079
2.91838	3434	3472.33	1.04816
2.92095	3406	3468.02	1.04816
2.92352	3579	3463.7	0.524079
2.92609	3441	3459.4	0.524079
2.92866	3474	3455.12	1.57224
2.93123	3386	3450.85	0.524079
2.9338	3387	3446.57	1.57224
2.93637	3513	3442.28	0
2.93894	3451	3438	0.524079
2.94151	3442	3433.73	0.524079
2.94407	3336	3429.46	0.524079
2.94664	3520	3425.22	0.524079
2.94921	3327	3420.99	1.04816
2.95178	3433	3416.76	1.04816
2.95435	3412	3412.54	0.524079
2.95692	3394	3408.32	1.04816
2.95949	3421	3404.11	0.524079
2.96206	3463	3399.9	1.04816
2.96463	3398	3395.68	0
2.9672	3477	3391.47	0.524079
2.96976	3391	3387.28	0.524079
2.97233	3505	3383.08	0.524079
2.9749	3312	3378.9	0
2.97747	3396	3374.74	1.04816
2.98004	3305	3370.6	1.04816
2.98261	3377	3366.46	1.04816
2.98518	3436	3362.33	1.04816
2.98775	3305	3358.21	1.04816
2.99032	3244	3354.09	1.04816
2.99289	3430	3349.97	1.04816
2.99545	3398	3345.83	0.524079
2.99802	3280	3341.71	0
3.00059	3358	3337.61	1.57224
3.00316	3327	3333.53	0
3.00573	3281	3329.47	2.6204
3.0083	3334	3325.35	0
3.01087	3389	3321.26	0
3.01344	3248	3317.2	1.04816
3.01601	3290	3313.14	1.04816
3.01858	3347	3309.09	1.04816
3.02114	3226	3305.04	0.524079
3.02371	3336	3301.04	1.57224
3.02628	3260	3297.04	2.09632
3.02885	3382	3293.02	1.04816
3.03142	3337	3288.99	1.04816
3.03399	3297	3284.95	0.524079
3.03656	3298	3280.9	0
3.03913	3374	3276.87	0
3.0417	3236	3272.87	1.04816
3.04427	3265	3268.86	0.524079
3.04683	3138	3264.89	0.524079
3.0494	3289	3260.94	2.09632
3.05197	3245	3256.96	0.524079
3.05454	3233	3252.99	1.04816
3.05711	3316	3249.02	0.524079
3.05968	3173	3245.04	0.524079
3.06225	3154	3241.07	0
3.06482	3207	3237.13	1.04816
3.06739	3172	3233.21	1.04816
3.06996	3205	3229.29	1.04816
3.07252	3184	3225.37	1.04816
3.07509	3233	3221.45	1.04816
3.07766	3217	3217.53	0.524079
3.08023	3118	3213.61	0.524079
3.0828	3152	3209.72	1.04816
3.08537	3180	3205.82	1.04816
3.08794	3136	3201.93	0
3.09051	3212	3198.07	2.09632
3.09308	3235	3194.2	0.524079
3.09565	3260	3190.34	1.04816
3.09821	3207	3186.51	1.57224
3.10078	3207	3182.67	1.57224
3.10335	3271	3178.79	0.524079
3.10592	3186	3174.93	0
3.10849	3158	3171.08	1.04816
3.11106	3190	3167.22	0.524079
3.11363	3158	3163.39	0
3.1162	3192	3159.59	1.57224
3.11877	3171	3155.79	1.57224
3.12134	3122	3151.99	0.524079
3.1239	3079	3148.22	1.57224
3.12647	3043	3144.44	2.09632
3.12904	3179	3140.64	0
3.13161	3151	3136.92	1.57224
3.13418	3149	3133.21	3.66855
3.13675	3121	3129.44	1.04816
3.13932	3089	3125.66	0.524079
3.14189	3245	3121.9	1.04816
3.14446	3181	3118.13	1.04816
3.14703	3153	3114.36	0
3.14959	3107	3110.6	1.04816
3.15216	3058	3106.87	0.524079
3.15473	3062	3103.16	1.57224
3.1573	3108	3099.44	1.57224
3.15987	3051	3095.71	0.524079
3.16244	3149	3092.02	1.04816
3.16501	3165	3088.33	2.09632
3.16758	3028	3084.61	0.524079
3.17015	3062	3080.9	0.524079
3.17272	3074	3077.2	1.04816
3.17528	3113	3073.5	0.524079
3.17785	2985	3069.79	0.524079
3.18042	3079	3066.11	0.524079
3.18299	3120	3062.42	1.04816
3.18556	2970	3058.72	0
3.18813	2910	3055.03	0
3.1907	3098	3051.36	0.524079
3.19327	3088	3047.69	0.524079
3.19584	3085	3044.04	0.524079
3.19841	2968	3040.41	1.04816
3.20097	3080	3036.79	1.04816
3.20354	3059	3033.18	1.04816
3.20611	3002	3029.58	1.57224
3.20868	3024	3025.96	1.04816
3.21125	3080	3022.34	0.524079
3.21382	2926	3018.71	0.524079
3.21639	2964	3015.13	0.524079
3.21896	3081	3011.57	2.09632
3.22153	3034	3008.01	1.57224
3.2241	2930	3004.42	1.04816
3.22666	2970	3000.81	0
3.22923	2992	2997.21	0.524079
3.2318	2979	2993.62	0
3.23437	2922	2990.06	1.04816
3.23694	2907	2986.49	0.524079
3.23951	2999	2982.92	0.524079
3.24208	3030	2979.35	0.524079
3.24465	2979	2975.77	0
3.24722	2977	2972.2	0
3.24979	2998	2968.65	0
3.25235	2961	2965.14	1.04816
3.25492	3025	2961.61	1.04816
3.25749	3011	2958.07	0
3.26006	3019	2954.55	0.524079
3.26263	2917	2951.02	0.524079
3.2652	2860	2947.51	0
3.26777	2894	2944.01	1.04816
3.27034	2942	2940.5	0
3.27291	2934	2937	0.524079
3.27548	2906	2933.52	0.524079
3.27804	2934	2930.05	1.04816
3.28061	2876	2926.6	0.524079
3.28318	3056	2923.14	1.57224
3.28575	2840	2919.66	0
3.28832	2921	2916.19	0.524079
3.29089	2912	2912.71	0
3.29346	2876	2909.25	0
3.29603	2906	2905.82	1.04816
3.2986	2932	2902.4	1.04816
3.30117	2850	2898.95	0.524079
3.30373	2810	2895.5	0
3.3063	2953	2892.08	0
3.30887	2852	2888.7	1.57224
3.31144	2832	2885.32	1.57224
3.31401	2804	2881.94	1.04816
3.31658	2842	2878.58	1.04816
3.31915	2754	2875.23	2.6204
3.32172	2974	2871.84	0.524079
3.32429	2885	2868.49	0.524079
3.32686	2918	2865.15	2.6204
3.32942	2897	2861.77	0.524079
3.33199	2802	2858.38	0.524079
3.33456	2886	2855	0
3.33713	2840	2851.66	1.04816
3.3397	2775	2848.31	1.04816
3.34227	2931	2844.95	0.524079
3.34484	2806	2841.59	0.524079
3.34741	2827	2838.24	0
3.34998	2879	2834.9	1.04816
3.35255	2746	2831.56	0
3.35511	2749	2828.25	1.04816
3.35768	2918	2824.93	1.04816
3.36025	2808	2821.62	0.524079
3.36282	2856	2818.32	1.04816
3.36539	2813	2815	0.524079
3.36796	2843	2811.67	0
3.37053	2791	2808.35	0
3.3731	2861	2805.04	0.524079
3.37567	2752	2801.75	0
3.37824	2817	2798.48	1.04816
3.3808	2842	2795.21	1.04816
3.38337	2843	2791.94	0.524079
3.38594	2762	2788.66	0.524079
3.38851	2709	2785.38	0
3.39108	2843	2782.11	0.524079
3.39365	2802	2778.85	0.524079
3.39622	2737	2775.57	0
3.39879	2811	2772.31	0
3.40136	2685	2769.05	0.524079
3.40393	2773	2765.82	0
3.40649	2735	2762.58	1.04816
3.40906	2751	2759.36	0
3.41163	2656	2756.18	1.57224
3.4142	2904	2753.02	1.57224
3.41677	2733	2749.82	1.57224
3.41934	2747	2746.61	0
3.42191	2687	2743.43	1.04816
3.42448	2720	2740.26	1.57224
3.42705	2788	2737.06	0.524079
3.42962	2698	2733.85	0
3.43218	2710	2730.65	0.524079
3.43475	2724	2727.46	0
3.43732	2731	2724.31	1.04816
3.43989	2709	2721.16	1.04816
3.44246	2705	2717.99	1.04816
3.44503	2715	2714.86	0
3.4476	2738	2711.76	2.6204
3.45017	2837	2708.62	1.04816
3.45274	2771	2705.47	0.524079
3.45531	2731	2702.34	0.524079
3.45787	2658	2699.22	1.57224
3.46044	2722	2696.1	0.524079
3.46301	2644	2693	1.04816
3.46558	2695	2689.9	1.57224
3.46815	2756	2686.8	1.04816
3.47072	2695	2683.68	0.524079
3.47329	2687	2680.55	0.524079
3.47586	2660	2677.43	0
3.47843	2674	2674.33	0.524079
3.481	2686	2671.23	1.04816
3.48356	2685	2668.12	0
3.48613	2720	2665.02	0.524079
3.4887	2636	2661.95	0
3.49127	2622	2658.89	2.09632
3.49384	2556	2655.82	0
3.49641	2666	2652.77	1.57224
3.49898	2617	2649.71	0.524079
3.50155	2614	2646.64	0.524079
3.50412	2664	2643.58	0.524079
3.50669	2595	2640.52	0.524079
3.50925	2603	2637.47	0.524079
3.51182	2596	2634.43	0.524079
3.51439	2613	2631.41	1.04816
3.51696	2538	2628.4	1.04816
3.51953	2605	2625.42	1.57224
3.5221	2666	2622.41	1.57224
3.52467	2606	2619.4	0.524079
3.52724	2645	2616.38	1.04816
3.52981	2611	2613.35	0
3.53238	2627	2610.33	0.524079
3.53494	2493	2607.31	0.524079
3.53751	2538	2604.29	0
3.54008	2587	2601.27	0
3.54265	2612	2598.27	0.524079
3.54522	2722	2595.27	0
3.54779	2555	2592.29	1.04816
3.55036	2672	2589.33	0
3.55293	2583	2586.41	2.6204
3.5555	2567	2583.44	0.524079
3.55807	2626	2580.46	0.524079
3.56063	2581	2577.49	0
3.5632	2562	2574.53	1.04816
3.56577	2664	2571.55	0
3.56834	2589	2568.6	0
3.57091	2566	2565.68	1.04816
3.57348	2515	2562.8	1.57224
3.57605	2602	2559.9	2.6204
3.57862	2464	2556.97	0
3.58119	2536	2554.04	1.04816
3.58376	2588	2551.1	0
3.58632	2599	2548.17	0.524079
3.58889	2524	2545.26	0.524079
3.59146	2553	2542.36	1.04816
3.59403	2428	2539.44	0.524079
3.5966	2502	2536.52	0
3.59917	2568	2533.61	0.524079
3.60174	2428	2530.69	0
3.60431	2508	2527.77	0
3.60688	2506	2524.86	0
3.60945	2454	2521.97	0
3.61201	2546	2519.1	1.04816
3.61458	2475	2516.24	0.524079
3.61715	2536	2513.37	1.04816
3.61972	2529	2510.48	0
3.62229	2418	2507.6	0
3.62486	2458	2504.75	0.524079
3.62743	2568	2501.9	1.04816
3.63	2568	2499.05	0
3.63257	2517	2496.25	1.57224
3.63514	2499	2493.45	1.57224
3.6377	2489	2490.61	1.04816
3.64027	2539	2487.75	0
3.64284	2485	2484.9	0
3.64541	2427	2482.05	0
3.64798	2466	2479.23	0.524079
3.65055	2405	2476.42	0.524079
3.65312	2448	2473.62	1.04816
3.65569	2387	2470.81	0.524079
3.65826	2506	2467.99	0.524079
3.66083	2504	2465.17	0
3.66339	2465	2462.37	0.524079
3.66596	2365	2459.57	0.524079
3.66853	2452	2456.76	0
3.6711	2473	2453.94	0
3.67367	2484	2451.14	0
3.67624	2453	2448.35	0
3.67881	2386	2445.56	0.524079
3.68138	2365	2442.78	0
3.68395	2450	2440	0.524079
3.68652	2428	2437.23	0
3.68908	2443	2434.49	0.524079
3.69165	2386	2431.76	1.57224
3.69422	2473	2429.01	0.524079
3.69679	2419	2426.27	0.524079
3.69936	2368	2423.55	1.04816
3.70193	2284	2420.82	1.04816
3.7045	2370	2418.09	0
3.70707	2460	2415.4	1.57224
3.70964	2428	2412.7	1.57224
3.71221	2349	2409.97	0.524079
3.71477	2492	2407.26	0.524079
3.71734	2395	2404.56	1.04816
3.71991	2353	2401.86	1.04816
3.72248	2370	2399.17	0.524079
3.72505	2395	2396.49	1.57224
3.72762	2341	2393.78	0.524079
3.73019	2399	2391.06	0
3.73276	2388	2388.34	0
3.73533	2381	2385.63	0
3.7379	2434	2382.93	0.524079
3.74046	2367	2380.22	0
3.74303	2304	2377.55	0
3.7456	2402	2374.92	1.57224
3.74817	2445	2372.27	1.57224
3.75074	2332	2369.6	0.524079
3.75331	2290	2366.91	0
3.75588	2339	2364.22	0
3.75845	2374	2361.55	0
3.76102	2358	2358.89	0.524079
3.76359	2331	2356.21	0
3.76615	2327	2353.55	0
3.76872	2427	2350.9	0.524079
3.77129	2338	2348.25	0
3.77386	2304	2345.61	0.524079
3.77643	2261	2342.97	0
3.779	2278	2340.36	1.04816
3.78157	2310	2337.74	0.524079
3.78414	2362	2335.13	0.524079
3.78671	2301	2332.53	1.04816
3.78928	2342	2329.94	1.04816
3.79184	2413	2327.34	1.04816
3.79441	2356	2324.75	0
3.79698	2339	2322.17	2.09632
3.79955	2294	2319.57	0
3.80212	2273	2316.96	0.524079
3.80469	2298	2314.34	0
3.80726	2269	2311.73	0
3.80983	2258	2309.14	0
3.8124	2314	2306.57	1.04816
3.81497	2435	2304.02	0.524079
3.81753	2303	2301.47	1.57224
3.8201	2267	2298.89	0.524079
3.82267	2292	2296.32	0
3.82524	2296	2293.77	1.04816
3.82781	2284	2291.21	0.524079
3.83038	2242	2288.65	0.524079
3.83295	2280	2286.1	0.524079
3.83552	2285	2283.54	0.524079
3.83809	2250	2280.98	0
3.84066	2230	2278.46	0.524079
3.84322	2219	2275.94	1.57224
3.84579	2182	2273.38	0
3.84836	2292	2270.83	0
3.85093	2315	2268.31	0.524079
3.8535	2258	2265.77	0.524079
3.85607	2295	2263.24	0
3.85864	2279	2260.71	0.524079
3.86121	2243	2258.19	0
3.86378	2182	2255.68	1.04816
3.86635	2298	2253.16	0
3.86891	2236	2250.64	0
3.87148	2227	2248.13	0.524079
3.87405	2227	2245.63	0
3.87662	2224	2243.16	1.04816
3.87919	2324	2240.68	1.04816
3.88176	2253	2238.22	0.524079
3.88433	2134	2235.75	1.57224
3.8869	2231	2233.25	0
3.88947	2225	2230.76	0
3.89204	2246	2228.28	0.524079
3.8946	2216	2225.8	0
3.89717	2204	2223.32	0.524079
3.89974	2171	2220.83	0
3.90231	2257	2218.36	0
3.90488	2300	2215.91	0.524079
3.90745	2226	2213.45	0.524079
3.91002	2225	2211	0.524079
3.91259	2217	2208.54	0
3.91516	2169	2206.09	0.524079
3.91773	2132	2203.64	0
3.92029	2198	2201.19	0.524079
3.92286	2169	2198.76	0
3.92543	2231	2196.34	1.04816
3.928	2222	2193.91	0.524079
3.93057	2209	2191.47	0
3.93314	2192	2189.03	0
3.93571	2266	2186.63	0.524079
3.93828	2261	2184.22	1.04816
3.94085	2204	2181.8	0
3.94342	2186	2179.38	0.524079
3.94598	2163	2176.96	0
3.94855	2215	2174.55	0
3.95112	2159	2172.14	0.524079
3.95369	2138	2169.75	0
3.95626	2194	2167.37	1.04816
3.95883	2112	2164.98	0.524079
3.9614	2150	2162.6	0
3.96397	2168	2160.22	1.04816
3.96654	2154	2157.83	0
3.96911	2194	2155.46	0.524079
3.97167	2160	2153.09	0.524079
3.97424	2142	2150.72	0.524079
3.97681	2141	2148.34	0
3.97938	2118	2145.97	0.524079
3.98195	2122	2143.61	0
3.98452	2095	2141.26	1.04816
3.98709	2157	2138.9	0
3.98966	2176	2136.54	0.524079
3.99223	2190	2134.19	0
3.9948	2190	2131.86	0.524079
3.99736	2146	2129.55	1.57224
3.99993	2077	2127.21	0.524079
4.0025	2094	2124.88	0
4.00507	2238	2122.55	1.04816
4.00764	2114	2120.21	0
4.01021	2118	2117.91	0.524079
4.01278	2107	2115.61	1.57224
4.01535	2195	2113.28	0
4.01792	2105	2110.99	0.524079
4.02049	2086	2108.71	1.57224
4.02305	2104	2106.42	1.04816
4.02562	2053	2104.12	0.524079
4.02819	2047	2101.8	0.524079
4.03076	2203	2099.49	0
4.03333	2101	2097.21	0.524079
4.0359	2145	2094.92	1.04816
4.03847	2107	2092.61	0
4.04104	2255	2090.31	0
4.04361	2154	2088.02	0.524079
4.04618	2127	2085.73	0.524079
4.04874	2002	2083.44	0
4.05131	2109	2081.16	0.524079
4.05388	2048	2078.89	0
4.05645	2055	2076.62	1.04816
4.05902	2146	2074.36	0
4.06159	2081	2072.12	1.04816
4.06416	2026	2069.88	1.04816
4.06673	2070	2067.66	1.04816
4.0693	2056	2065.43	1.57224
4.07187	2012	2063.19	0.524079
4.07443	2052	2060.96	0.524079
4.077	2066	2058.74	1.57224
4.07957	2046	2056.53	0.524079
4.08214	2039	2054.33	2.09632
4.08471	2011	2052.12	1.04816
4.08728	2075	2049.91	1.04816
4.08985	2121	2047.68	1.04816
4.09242	1979	2045.44	0
4.09499	2013	2043.23	0.524079
4.09756	2040	2041.04	1.57224
4.10012	1982	2038.81	0.524079
4.10269	1965	2036.57	0
4.10526	2004	2034.33	0
4.10783	2003	2032.1	0
4.1104	2022	2029.86	0
4.11297	2026	2027.65	0
4.11554	1998	2025.45	0.524079
4.11811	2045	2023.27	1.04816
4.12068	1978	2021.08	0.524079
4.12325	1988	2018.88	0.524079
4.12581	1997	2016.71	0.524079
4.12838	2021	2014.53	1.04816
4.13095	2072	2012.37	0.524079
4.13352	2005	2010.21	1.57224
4.13609	2009	2008.03	0.524079
4.13866	2002	2005.83	0
4.14123	1989	2003.64	0
4.1438	2022	2001.46	0.524079
4.14637	1998	1999.29	0
4.14894	1989	1997.11	0.524079
4.1515	1995	1994.96	0
4.15407	2109	1992.82	1.57224
4.15664	1997	1990.67	0.524079
4.15921	2010	1988.52	0.524079
4.16178	1982	1986.37	0.524079
4.16435	2024	1984.23	0.524079
4.16692	2061	1982.07	0.524079
4.16949	1977	1979.91	0
4.17206	2022	1977.76	0
4.17463	2060	1975.63	0.524079
4.17719	1994	1973.53	1.04816
4.17976	1937	1971.43	1.57224
4.18233	1915	1969.32	0.524079
4.1849	1998	1967.19	1.04816
4.18747	1931	1965.07	0
4.19004	1959	1962.96	1.04816
4.19261	1943	1960.82	0
4.19518	1888	1958.69	0
4.19775	1913	1956.58	0.524079
4.20032	1952	1954.46	0.524079
4.20288	1957	1952.36	0
4.20545	1897	1950.26	1.04816
4.20802	2012	1948.15	0
4.21059	1987	1946.05	0.524079
4.21316	1938	1943.95	0.524079
4.21573	1975	1941.85	0
4.2183	2033	1939.75	0.524079
4.22087	2009	1937.66	0
4.22344	1928	1935.58	1.04816
4.22601	1864	1933.48	0
4.22857	1866	1931.4	0
4.23114	1915	1929.33	1.04816
4.23371	1879	1927.24	0
4.23628	1997	1925.16	0
4.23885	1958	1923.08	0.524079
4.24142	1893	1921	0
4.24399	1924	1918.93	0
4.24656	1887	1916.88	0.524079
4.24913	1896	1914.85	1.04816
4.2517	1931	1912.81	1.04816
4.25426	1886	1910.79	0.524079
4.25683	1964	1908.76	1.57224
4.2594	1965	1906.72	0.524079
4.26197	1836	1904.68	0.524079
4.26454	1987	1902.64	0.524079
4.26711	1838	1900.62	0.524079
4.26968	1925	1898.6	1.04816
4.27225	1892	1896.58	1.04816
4.27482	1874	1894.53	0
4.27739	1917	1892.49	0
4.27995	1892	1890.45	0.524079
4.28252	1835	1888.42	0
4.28509	1918	1886.39	0.524079
4.28766	1817	1884.37	0
4.29023	1987	1882.34	0.524079
4.2928	1857	1880.35	0
4.29537	1909	1878.38	2.09632
4.29794	1790	1876.38	0.524079
4.30051	1899	1874.39	0.524079
4.30308	1831	1872.42	1.04816
4.30564	1928	1870.44	1.57224
4.30821	1940	1868.45	0
4.31078	1865	1866.48	1.57224
4.31335	1915	1864.5	0.524079
4.31592	1850	1862.5	0.524079
4.31849	1850	1860.5	0
4.32106	1844	1858.51	0.524079
4.32363	1839	1856.53	0.524079
4.3262	1875	1854.55	0.524079
4.32877	1815	1852.56	0
4.33133	1888	1850.58	0.524079
4.3339	1831	1848.58	0
4.33647	1892	1846.62	0
4.33904	1842	1844.69	1.57224
4.34161	1847	1842.74	1.04816
4.34418	1883	1840.76	0
4.34675	1815	1838.78	0
4.34932	1827	1836.8	0
4.35189	1801	1834.84	0
4.35446	1853	1832.89	0.524079
4.35702	1843	1830.97	0.524079
4.35959	1854	1829.06	2.09632
4.36216	1778	1827.1	0
4.36473	1871	1825.14	0
4.3673	1903	1823.2	0
4.36987	1774	1821.26	1.04816
4.37244	1888	1819.31	0
4.37501	1888	1817.39	0
4.37758	1798	1815.5	1.57224
4.38015	1792	1813.59	1.04816
4.38271	1876	1811.67	0.524079
4.38528	1813	1809.74	0.524079
4.38785	1777	1807.83	0
4.39042	1800	1805.95	1.57224
4.39299	1780	1804.04	1.04816
4.39556	1775	1802.13	0
4.39813	1852	1800.23	1.04816
4.4007	1793	1798.33	0.524079
4.40327	1777	1796.43	0.524079
4.40584	1725	1794.54	0.524079
4.4084	1796	1792.65	1.04816
4.41097	1877	1790.77	0.524079
4.41354	1740	1788.89	1.04816
4.41611	1751	1787.01	0.524079
4.41868	1801	1785.13	1.04816
4.42125	1816	1783.25	0.524079
4.42382	1738	1781.36	0.524079
4.42639	1777	1779.48	0.524079
4.42896	1793	1777.61	0.524079
4.43153	1731	1775.73	1.04816
4.43409	1766	1773.85	0
4.43666	1824	1771.98	0.524079
4.43923	1761	1770.11	0.524079
4.4418	1817	1768.23	0.524079
4.44437	1826	1766.34	0
4.44694	1780	1764.47	0
4.44951	1778	1762.6	0.524079
4.45208	1780	1760.74	0
4.45465	1753	1758.89	1.04816
4.45722	1755	1757.05	0.524079
4.45978	1779	1755.21	1.04816
4.46235	1722	1753.36	0
4.46492	1749	1751.53	1.04816
4.46749	1843	1749.7	1.04816
4.47006	1730	1747.85	0
4.47263	1727	1745.99	0.524079
4.4752	1752	1744.15	0
4.47777	1777	1742.33	0.524079
4.48034	1662	1740.52	1.57224
4.48291	1807	1738.71	0.524079
4.48547	1701	1736.89	1.04816
4.48804	1711	1735.06	0.524079
4.49061	1747	1733.25	0
4.49318	1833	1731.47	2.09632
4.49575	1703	1729.66	0.524079
4.49832	1707	1727.84	0.524079
4.50089	1771	1726.04	0.524079
4.50346	1725	1724.28	1.57224
4.50603	1725	1722.49	1.57224
4.5086	1723	1720.68	0.524079
4.51116	1702	1718.85	0
4.51373	1715	1717.03	0
4.5163	1700	1715.22	0.524079
4.51887	1724	1713.4	0
4.52144	1690	1711.58	0
4.52401	1695	1709.76	0
4.52658	1743	1707.97	0
4.52915	1694	1706.21	1.04816
4.53172	1619	1704.45	1.57224
4.53429	1684	1702.66	0.524079
4.53685	1695	1700.87	0
4.53942	1763	1699.08	0.524079
4.54199	1707	1697.29	0
4.54456	1657	1695.51	0.524079
4.54713	1759	1693.73	0.524079
4.5497	1652	1691.95	0
4.55227	1670	1690.17	0.524079
4.55484	1649	1688.39	0
4.55741	1714	1686.62	0.524079
4.55998	1697	1684.87	0
4.56254	1715	1683.12	1.57224
4.56511	1663	1681.35	0
4.56768	1668	1679.57	0
4.57025	1690	1677.82	0
4.57282	1705	1676.07	1.04816
4.57539	1632	1674.32	0
4.57796	1720	1672.6	1.04816
4.58053	1658	1670.87	1.04816
4.5831	1690	1669.13	0.524079
4.58567	1675	1667.39	0.524079
4.58823	1638	1665.66	0.524079
4.5908	1633	1663.94	1.04816
4.59337	1696	1662.21	0.524079
4.59594	1646	1660.49	0.524079
4.59851	1633	1658.81	1.04816
4.60108	1647	1657.12	2.6204
4.60365	1702	1655.42	0
4.60622	1646	1653.7	1.57224
4.60879	1664	1651.97	0
4.61136	1636	1650.24	0.524079
4.61392	1677	1648.51	0
4.61649	1616	1646.8	0.524079
4.61906	1702	1645.08	0.524079
4.62163	1672	1643.38	0.524079
4.6242	1704	1641.68	1.04816
4.62677	1694	1639.95	0
4.62934	1599	1638.24	0
4.63191	1692	1636.55	1.04816
4.63448	1707	1634.86	0.524079
4.63705	1654	1633.16	0.524079
4.63961	1606	1631.48	0.524079
4.64218	1647	1629.81	1.57224
4.64475	1648	1628.12	0
4.64732	1654	1626.45	1.04816
4.64989	1631	1624.78	1.04816
4.65246	1634	1623.1	1.04816
4.65503	1684	1621.41	0
4.6576	1663	1619.74	0.524079
4.66017	1578	1618.06	1.04816
4.66274	1528	1616.37	0
4.6653	1618	1614.71	0.524079
4.66787	1576	1613.04	1.04816
4.67044	1619	1611.34	0
4.67301	1617	1609.66	0
4.67558	1643	1608	0.524079
4.67815	1578	1606.32	0.524079
4.68072	1722	1604.65	0
4.68329	1668	1602.98	0.524079
4.68586	1611	1601.31	0
4.68843	1606	1599.64	0.524079
4.69099	1594	1597.97	0
4.69356	1672	1596.31	0
4.69613	1631	1594.65	0.524079
4.6987	1593	1592.98	0
4.70127	1593	1591.32	0
4.70384	1632	1589.67	0.524079
4.70641	1557	1588.01	0
4.70898	1547	1586.36	0
4.71155	1553	1584.71	0.524079
4.71412	1599	1583.07	0
4.71668	1551	1581.43	0.524079
4.71925	1626	1579.78	0
4.72182	1593	1578.14	0
4.72439	1634	1576.52	0.524079
4.72696	1543	1574.88	0.524079
4.72953	1546	1573.25	0
4.7321	1603	1571.62	0.524079
4.73467	1549	1569.99	0
4.73724	1570	1568.36	0
4.73981	1585	1566.75	0.524079
4.74237	1469	1565.14	0.524079
4.74494	1554	1563.53	0.524079
4.74751	1575	1561.92	0.524079
4.75008	1577	1560.29	0
4.75265	1508	1558.68	0
4.75522	1502	1557.07	0.524079
4.75779	1566	1555.46	0
4.76036	1568	1553.86	0.524079
4.76293	1550	1552.26	0.524079
4.7655	1597	1550.65	0
4.76806	1531	1549.03	0
4.77063	1488	1547.43	0
4.7732	1563	1545.86	0.524079
4.77577	1570	1544.32	1.57224
4.77834	1541	1542.75	1.04816
4.78091	1533	1541.16	0.524079
4.78348	1609	1539.56	0
4.78605	1598	1537.98	0
4.78862	1611	1536.41	1.04816
4.79119	1555	1534.83	0
4.79375	1614	1533.27	0.524079
4.79632	1523	1531.72	1.57224
4.79889	1441	1530.14	0
4.80146	1583	1528.56	0
4.80403	1584	1526.98	0.524079
4.8066	1563	1525.4	0
4.80917	1466	1523.83	0
4.81174	1530	1522.27	0.524079
4.81431	1482	1520.71	0.524079
4.81688	1512	1519.16	0.524079
4.81944	1571	1517.6	0.524079
4.82201	1452	1516.05	0
4.82458	1527	1514.5	1.04816
4.82715	1503	1512.96	0
4.82972	1445	1511.42	1.04816
4.83229	1507	1509.87	0.524079
4.83486	1549	1508.31	0
4.83743	1512	1506.75	0
4.84	1570	1505.2	0
4.84257	1503	1503.65	0.524079
4.84513	1518	1502.1	0
4.8477	1576	1500.56	0
4.85027	1494	1499.04	0.524079
4.85284	1488	1497.51	1.04816
4.85541	1455	1496	0
4.85798	1496	1494.51	1.57224
4.86055	1526	1493	1.04816
4.86312	1483	1491.51	0.524079
4.86569	1444	1490	1.57224
4.86826	1463	1488.47	0
4.87082	1443	1486.94	0
4.87339	1427	1485.42	0.524079
4.87596	1520	1483.9	0.524079
4.87853	1453	1482.38	0
4.8811	1498	1480.87	0.524079
4.88367	1529	1479.37	0.524079
4.88624	1459	1477.85	0.524079
4.88881	1497	1476.34	0
4.89138	1507	1474.83	0.524079
4.89395	1545	1473.32	0
4.89651	1406	1471.82	0.524079
4.89908	1509	1470.32	0.524079
4.90165	1436	1468.81	0
4.90422	1446	1467.29	0
4.90679	1456	1465.79	0
4.90936	1518	1464.29	0.524079
4.91193	1437	1462.79	0
4.9145	1420	1461.28	0
4.91707	1438	1459.81	0
4.91964	1460	1458.35	1.57224
4.9222	1461	1456.88	0.524079
4.92477	1483	1455.41	0.524079
4.92734	1430	1453.93	0.524079
4.92991	1409	1452.45	0.524079
4.93248	1384	1450.96	0
4.93505	1422	1449.47	0
4.93762	1427	1448	0
4.94019	1428	1446.53	1.04816
4.94276	1395	1445.05	0
4.94533	1449	1443.58	0
4.94789	1453	1442.15	1.04816
4.95046	1392	1440.7	1.04816
4.95303	1395	1439.22	0
4.9556	1448	1437.76	0
4.95817	1426	1436.32	1.04816
4.96074	1400	1434.87	0.524079
4.96331	1371	1433.41	0.524079
4.96588	1469	1431.95	0
4.96845	1450	1430.49	0.524079
4.97102	1403	1429.05	0
4.97358	1402	1427.61	1.04816
4.97615	1447	1426.16	0
4.97872	1428	1424.71	0.524079
4.98129	1447	1423.25	0
4.98386	1429	1421.79	0
4.98643	1432	1420.35	0
4.989	1443	1418.9	0.524079
4.99157	1387	1417.46	0
4.99414	1380	1416.03	0.524079
4.99671	1431	1414.59	0
4.99927	1394	1413.17	0.524079
5.00184	1466	1411.75	1.04816
5.00441	1332	1410.32	0
5.00698	1424	1408.89	0.524079
5.00955	1387	1407.45	0
5.01212	1383	1406.03	0
5.01469	1447	1404.61	0.524079
5.01726	1463	1403.21	0.524079
5.01983	1421	1401.8	1.04816
5.0224	1420	1400.37	0
5.02496	1444	1398.95	0
5.02753	1432	1397.55	0.524079
5.0301	1332	1396.13	0.524079
5.03267	1339	1394.71	0
5.03524	1412	1393.3	0
5.03781	1461	1391.91	0.524079
5.04038	1412	1390.51	1.04816
5.04295	1400	1389.1	0
5.04552	1400	1387.71	0
5.04809	1351	1386.33	1.57224
5.05065	1479	1384.93	0
5.05322	1449	1383.51	0
5.05579	1454	1382.1	0
5.05836	1311	1380.7	0
5.06093	1467	1379.33	0.524079
5.0635	1300	1377.96	1.04816
5.06607	1388	1376.59	0.524079
5.06864	1385	1375.24	1.04816
5.07121	1304	1373.87	1.04816
5.07378	1381	1372.49	0.524079
5.07634	1398	1371.1	0
5.07891	1423	1369.72	0.524079
5.08148	1382	1368.34	0
5.08405	1354	1366.96	0.524079
5.08662	1389	1365.57	0
5.08919	1361	1364.18	0
5.09176	1424	1362.8	0
5.09433	1341	1361.42	0.524079
5.0969	1362	1360.06	0
5.09947	1310	1358.73	1.04816
5.10203	1346	1357.37	1.04816
5.1046	1372	1356	0
5.10717	1367	1354.65	0
5.10974	1398	1353.31	1.57224
5.11231	1327	1351.95	0
5.11488	1345	1350.59	0.524079
5.11745	1443	1349.22	0
5.12002	1326	1347.85	0
5.12259	1353	1346.49	0
5.12516	1296	1345.14	0.524079
5.12772	1339	1343.77	0
5.13029	1350	1342.42	0
5.13286	1354	1341.07	0.524079
[truncated: 1,048 more rows]
