# Supplementary material for: Direct energy transfer from photosystem II to photosystem I confers winter sustainability in Scots Pine
Source: Nat Commun. 2020 Dec 15;11:6388. doi: 10.1038/s41467-020-20137-9 (PMC7738668; doi:10.1038/s41467-020-20137-9)
Supplement: Supplementary file 3 — Source Data [file 41467_2020_20137_MOESM3_ESM.zip › Source data file_Bag et al., 2020/Source data file/time resolved fluoresence data/Time resolved decay/Pine_summer_unquench/summerunq/723nmall_1.081.txt]

Time	Exp. data	Th. data	IRF
0	4013	4092.98	22533.4
0.002569	4917	4792.02	24864.1
0.005138	5651	5571.44	27072.3
0.007707	6519	6435.71	29135
0.010276	7390	7387.43	31117.2
0.012845	8483	8429.2	33131.5
0.015414	9403	9559.72	34969.7
0.017983	10839	10770.8	37182.2
0.020552	12030	12056.8	38127.3
0.023121	13157	13414.1	39708.9
0.02569	14712	14842.8	40732.4
0.028259	16374	16337.5	41310.5
0.030828	17857	17876.5	42001.9
0.033397	19389	19450.9	42818
0.035966	21194	21052.8	42548.6
0.038535	22612	22662.3	42212.1
0.041104	24288	24278.3	41836.5
0.043673	26220	25898.1	40813.7
0.046242	27798	27495.7	39868.6
0.048811	29158	29052.9	38237.8
0.05138	30588	30563.7	37238.5
0.053949	32094	32014.4	35479.4
0.056518	33112	33391.5	33564.9
0.059087	34721	34687	31556.3
0.061656	35995	35902.7	29312.5
0.064225	36946	37030.7	27240.5
0.066794	38273	38056.1	25059.4
0.069363	38535	38974	23073
0.071932	39811	39781	21019.5
0.074501	40298	40479.1	19023.7
0.07707	41139	41072.7	16772.8
0.079639	41660	41566.9	15100
0.082208	41397	41966	13472
0.084777	42323	42269.3	11726.4
0.087346	42627	42477.2	10183.3
0.089915	42670	42602.9	8898.17
0.092484	42465	42657.5	7586.68
0.095053	42483	42640.8	6556.02
0.097622	42818	42559.1	5550.31
0.100191	42391	42422.6	4640.82
0.10276	42104	42237.8	4016.44
0.105329	42217	42011.8	3418.43
0.107898	41398	41750.5	2845.36
0.110467	41397	41459.1	2431.25
0.113036	41214	41146.7	2158.26
0.115605	40535	40818.4	1776.93
0.118174	40590	40476.1	1657.89
0.120743	40295	40125.1	1402.72
0.123312	39764	39770.1	1227.38
0.125881	39104	39412.3	1092.67
0.12845	38943	39055.1	975.064
0.131019	38879	38699.2	877.415
0.133588	38281	38344.2	807.564
0.136157	38431	37992.1	756.958
0.138726	37902	37643.8	741.277
0.141295	37058	37299.7	727.734
0.143864	36826	36960.7	684.968
0.146433	36824	36627.5	682.117
0.149002	36177	36301.1	649.33
0.151571	36536	35981.5	632.936
0.15414	35835	35668	622.958
0.156709	35312	35360.5	622.245
0.159278	35303	35058.6	584.468
0.161847	35166	34762.2	604.426
0.164416	34334	34471.6	615.117
0.166985	34583	34186.5	608.702
0.169554	34137	33906.3	580.192
0.172123	33646	33631.7	625.096
0.174692	33125	33363.2	619.394
0.177261	33070	33099.6	597.298
0.17983	32920	32840.7	641.49
0.182399	32888	32587.3	653.607
0.184968	32449	32339	645.053
0.187537	31895	32095	668.575
0.190106	32020	31856.4	699.936
0.192675	31500	31623	704.926
0.195244	31182	31394	720.607
0.197813	31479	31169.7	759.096
0.200382	31052	30950.5	754.107
0.202951	30805	30735.9	759.096
0.20552	30411	30525.8	807.564
0.208089	30271	30320.4	806.138
0.210658	30371	30119	830.373
0.213227	29833	29921.3	859.596
0.215796	29763	29728.2	893.809
0.218365	29144	29539.1	931.585
0.220934	29653	29353.9	902.362
0.223503	29256	29173	954.394
0.226072	29293	28996.7	980.053
0.228641	28604	28824.4	988.607
0.23121	29046	28655.1	1029.23
0.233779	28358	28489.3	999.298
0.236348	28283	28327.6	1059.88
0.238917	28283	28169.4	1073.43
0.241486	27783	28014.4	1103.36
0.244055	27835	27862.1	1100.51
0.246624	27735	27713.1	1098.37
0.249193	27485	27567.9	1136.86
0.251762	27257	27425.8	1105.5
0.254331	27297	27286	1179.63
0.2569	26894	27148.5	1198.87
0.259469	26985	27013.5	1140.43
0.262038	26708	26880.8	1175.35
0.264607	26904	26751.6	1141.14
0.267176	26578	26625.5	1089.82
0.269745	26696	26500.2	1141.85
0.272314	26343	26376.3	1146.84
0.274883	25961	26253.3	1129.73
0.277452	25785	26130.4	1146.13
0.280021	26141	26009.8	1071.29
0.28259	25919	25891.7	1095.52
0.285159	25802	25775.2	1051.33
0.287728	25343	25659.7	1034.22
0.290297	25500	25544.4	995.022
0.292866	25061	25429.7	950.117
0.295435	25584	25315.7	973.639
0.298004	24985	25201.8	1007.85
0.300573	25091	25087.7	947.979
0.303142	24948	24973.5	944.415
0.305711	24729	24861.2	928.734
0.30828	24783	24751.2	890.958
0.310849	24462	24641.8	893.809
0.313418	24645	24532.6	895.234
0.315987	24581	24424.1	863.873
0.318556	24316	24315.9	875.99
0.321125	24108	24208.5	869.575
0.323694	23990	24102.5	844.628
0.326263	23917	23997.1	834.649
0.328832	23763	23892.9	784.756
0.331401	23887	23790	784.756
0.33397	23377	23687.6	834.649
0.336539	23341	23585.4	827.521
0.339108	23457	23483	789.032
0.341677	23496	23381.4	806.138
0.344246	23180	23282.5	810.415
0.346815	23164	23185.2	759.809
0.349384	22818	23088.2	825.383
0.351953	23127	22992.2	786.181
0.354522	23128	22897.2	803.287
0.357091	22709	22802.8	825.383
0.35966	22667	22710	794.734
0.362229	22917	22618.6	813.979
0.364798	22669	22528.2	842.49
0.367367	22494	22439.5	863.873
0.369936	22198	22351.5	802.575
0.372505	22197	22264.7	861.734
0.375074	22158	22180.2	801.862
0.377643	22112	22097.1	873.139
0.380212	21838	22014.3	838.926
0.382781	21885	21932.3	898.085
0.38535	21757	21851.3	834.649
0.387919	21561	21771.6	840.351
0.390488	22039	21693.7	910.915
0.393057	21726	21617.1	949.404
0.395626	21682	21540.5	918.043
0.398195	21372	21464.4	938
0.400764	21515	21391.3	912.341
0.403333	21182	21321	935.149
0.405902	21349	21251.4	953.681
0.408471	21141	21182.2	975.064
0.41104	21099	21113.5	923.745
0.413609	20892	21045.7	955.819
0.416178	20900	20979.7	991.458
0.418747	20807	20914.8	1047.05
0.421316	20585	20849.8	1053.47
0.423885	20820	20785.5	1096.23
0.426454	20582	20723.7	1024.24
0.429023	20764	20664.6	1057.74
0.431592	20466	20607.7	1075.56
0.434161	20443	20551.8	1022.82
0.43673	20507	20495.4	1049.9
0.439299	20368	20439.4	1124.74
0.441868	20309	20384.4	1054.89
0.444437	20068	20328.9	1042.78
0.447006	19973	20274.4	1078.42
0.449575	20102	20222.3	1052.76
0.452144	20365	20170	1038.5
0.454713	20082	20116.9	1069.86
0.457282	20243	20064.9	1071.29
0.459851	19892	20013.1	1039.21
0.46242	19818	19961.2	974.351
0.464989	20140	19910.5	960.096
0.467558	19776	19860.7	987.181
0.470127	20008	19810	913.766
0.472696	19675	19757.4	923.745
0.475265	19489	19704.1	834.649
0.477834	19773	19651.3	839.639
0.480403	19440	19597.8	804
0.482972	19607	19543.2	788.319
0.485541	19467	19487.2	699.224
0.48811	19367	19430.1	695.66
0.490679	19043	19372.9	660.734
0.493248	19252	19314.7	595.16
0.495817	19298	19254.5	573.777
0.498386	18902	19193.4	523.17
0.500955	18861	19131.6	507.489
0.503524	18808	19068.1	475.415
0.506093	19047	19003.4	397.011
0.508662	18786	18937.8	369.213
0.511231	18695	18871.7	368.5
0.5138	18515	18804.7	372.777
0.516369	18808	18735.8	312.192
0.518938	18631	18665.7	284.394
0.521507	18532	18596.2	307.202
0.524076	18623	18527.3	256.596
0.526645	18297	18457.5	240.202
0.529214	18264	18387	215.255
0.531783	18389	18317.3	203.851
0.534352	18166	18247.3	207.415
0.536921	18160	18176.8	151.106
0.53949	18145	18106	191.734
0.542059	18110	18035.6	176.053
0.544628	17769	17965.3	155.383
0.547197	18256	17894.9	158.234
0.549766	17735	17825.3	142.553
0.552335	17823	17756.6	171.777
0.554904	17711	17687.9	159.66
0.557473	17435	17619.5	136.138
0.560042	17529	17551.8	151.819
0.562611	17491	17485.3	147.543
0.56518	17389	17419.4	143.266
0.567749	17424	17353.6	158.234
0.570318	17405	17288.4	133.287
0.572887	17400	17223.9	146.117
0.575456	17081	17160.1	139.702
0.578025	17094	17097.1	147.543
0.580594	17246	17034.3	148.255
0.583163	17109	16972	160.372
0.585732	16936	16910.4	154.67
0.588301	16908	16849.5	156.809
0.59087	16830	16789.5	135.426
0.593439	16824	16730.3	138.989
0.596008	16647	16671.7	138.277
0.598577	16695	16613.4	163.223
0.601146	16497	16555.2	154.67
0.603715	16579	16497.1	138.277
0.606284	16544	16439.8	143.979
0.608853	16620	16383.7	157.521
0.611422	16449	16328.1	153.245
0.613991	16377	16272.5	143.266
0.61656	16223	16217.3	145.404
0.619129	16320	16163	120.457
0.621698	16081	16109.2	130.436
0.624267	15929	16055.6	124.021
0.626836	16009	16002.1	136.138
0.629405	16139	15948.5	118.319
0.631974	15765	15895.2	129.723
0.634543	15860	15842.4	131.149
0.637112	15816	15790.2	121.17
0.639681	15798	15738.2	119.032
0.64225	15570	15686.7	117.606
0.644819	15804	15635.8	111.192
0.647388	15717	15585	111.192
0.649957	15608	15534.5	98.3617
0.652526	15499	15484.2	105.489
0.655095	15520	15434.1	99.7873
0.657664	15275	15384.3	95.5107
0.660233	15310	15334.6	88.383
0.662802	15040	15285.2	108.34
0.665371	15432	15236.2	82.6809
0.66794	15187	15187.3	81.9681
0.670509	15166	15138.7	77.6915
0.673078	15083	15090.8	83.3936
0.675647	14991	15042.9	88.383
0.678216	15155	14994.8	88.383
0.680785	14973	14947.1	100.5
0.683354	14888	14899.9	75.5532
0.685923	14731	14853.2	76.266
0.688492	14677	14807.2	78.4043
0.691061	14783	14761.6	66.2873
0.69363	14673	14715.9	79.117
0.696199	14717	14670.2	71.2766
0.698768	14801	14624.8	75.5532
0.701337	14489	14579.6	81.2553
0.703906	14369	14534.7	72.7021
0.706475	14378	14490.3	64.149
0.709044	14456	14446.2	70.5638
0.711613	14568	14402.7	80.5426
0.714182	14522	14359.2	72.7021
0.716751	14332	14315.7	66.2873
0.71932	14263	14272.7	74.1277
0.721889	14249	14230.3	68.4255
0.724458	14254	14188.1	59.8724
0.727027	14239	14146	66.2873
0.729596	14227	14104.2	63.4362
0.732165	14174	14062.6	62.0107
0.734734	14078	14021.1	69.1383
0.737303	14141	13979.9	62.7234
0.739872	14023	13938.9	47.7553
0.742441	13818	13898.3	49.8936
0.74501	13968	13858	57.7341
0.747579	13594	13817.9	53.4575
0.750148	13716	13777.5	61.2979
0.752717	13959	13737.3	40.6277
0.755286	13864	13697.6	52.0319
0.757855	13766	13658.3	71.2766
0.760424	13709	13619.2	48.4681
0.762993	13645	13580	55.5958
0.765562	13635	13541.2	50.6064
0.768131	13514	13503.2	49.8936
0.7707	13225	13465.3	50.6064
0.773269	13429	13427.3	49.1809
0.775838	13550	13389.6	41.3404
0.778407	13369	13352	41.3404
0.780976	13288	13314.7	42.766
0.783545	13312	13277.5	47.7553
0.786114	13315	13240.4	46.3298
0.788683	13153	13203.4	39.9149
0.791252	13315	13166.6	43.4787
0.793821	13216	13130.3	43.4787
0.79639	13263	13094.3	50.6064
0.798959	13248	13058.2	48.4681
0.801528	12853	13022.4	40.6277
0.804097	13053	12987	37.0638
0.806666	12965	12951.9	42.766
0.809235	12954	12917.1	47.0426
0.811804	13011	12882.2	44.9043
0.814373	12981	12847.3	31.3617
0.816942	12921	12812.7	46.3298
0.819511	12678	12778.6	43.4787
0.82208	12744	12744.6	43.4787
0.824649	12673	12710.5	42.0532
0.827218	12775	12676.8	31.3617
0.829787	12708	12643.5	29.2234
0.832356	12540	12610.3	38.4894
0.834925	12482	12577.2	32.0745
0.837494	12527	12543.9	38.4894
0.840063	12468	12510.7	27.0851
0.842632	12521	12477.9	36.3511
0.845201	12659	12445.3	32.0745
0.84777	12595	12412.8	38.4894
0.850339	12204	12380.4	34.2128
0.852908	12580	12348.3	35.6383
0.855477	12392	12316.4	28.5106
0.858046	12439	12284.8	31.3617
0.860615	12333	12253.3	34.9255
0.863184	12286	12222	28.5106
0.865753	12401	12190.7	24.234
0.868322	12452	12159.5	29.9362
0.870891	12434	12128.6	28.5106
0.87346	12318	12097.8	27.0851
0.876029	12132	12067	33.5
0.878598	12153	12036.3	31.3617
0.881167	12217	12006	29.2234
0.883736	12039	11975.7	28.5106
0.886305	12194	11945.8	28.5106
0.888874	11970	11916.1	24.234
0.891443	12069	11886.4	37.7766
0.894012	11995	11856.9	23.5213
0.896581	11947	11827.4	23.5213
0.89915	11912	11798.2	32.7872
0.901719	11748	11769.2	29.9362
0.904288	11839	11740.2	23.5213
0.906857	11785	11711.3	21.383
0.909426	11656	11682.7	25.6596
0.911995	11626	11654.3	20.6702
0.914564	11508	11625.8	23.5213
0.917133	11706	11597.4	17.8192
0.919702	11562	11569.1	22.0958
0.922271	11646	11541	17.8192
0.92484	11549	11512.9	22.8085
0.927409	11661	11484.9	18.5319
0.929978	11821	11457.1	22.0958
0.932547	11557	11429.4	15.6809
0.935116	11413	11401.9	12.117
0.937685	11430	11374.5	12.117
0.940254	11314	11347.2	14.2553
0.942823	11199	11320	17.8192
0.945392	11477	11292.7	23.5213
0.947961	11286	11265.5	19.2447
0.95053	11391	11238.5	16.3936
0.953099	11325	11211.8	12.8298
0.955668	11070	11185.4	13.5426
0.958237	11307	11159.2	12.8298
0.960806	11205	11132.9	12.8298
0.963375	11145	11106.6	14.9681
0.965944	11054	11080.3	7.84043
0.968513	11056	11054.2	17.8192
0.971082	11231	11028.3	17.1064
0.973651	11032	11002.4	18.5319
0.97622	10990	10976.7	17.8192
0.978789	10906	10951.1	8.55319
0.981358	10865	10925.9	14.9681
0.983927	11170	10900.8	17.8192
0.986496	10917	10875.8	14.9681
0.989065	10912	10850.6	12.117
0.991634	10845	10825.7	16.3936
0.994203	10958	10801	4.98936
0.996772	10785	10776.3	15.6809
0.999341	10894	10751.8	9.97873
1.00191	10768	10727.2	8.55319
1.00448	10800	10702.7	13.5426
1.00705	10601	10678.3	12.117
1.00962	10817	10654.1	9.97873
1.01219	10707	10629.9	12.117
1.01476	10738	10605.8	13.5426
1.01732	10597	10582	12.8298
1.01989	10500	10558.1	14.9681
1.02246	10638	10534.5	7.84043
1.02503	10751	10510.9	8.55319
1.0276	10685	10487.6	10.6915
1.03017	10664	10464.3	9.97873
1.03274	10576	10441	10.6915
1.03531	10123	10417.6	12.117
1.03788	10417	10394.5	8.55319
1.04045	10373	10371.5	11.4043
1.04301	10346	10348.6	12.117
1.04558	10441	10325.8	7.12766
1.04815	10276	10303.1	9.26596
1.05072	10584	10280.5	7.84043
1.05329	10304	10258	5.70213
1.05586	10171	10235.6	10.6915
1.05843	10302	10213.2	6.4149
1.061	10302	10190.8	5.70213
1.06357	10243	10168.5	12.117
1.06614	10303	10146.4	10.6915
1.0687	10112	10124.4	9.97873
1.07127	10102	10102.4	12.117
1.07384	10198	10080.6	7.84043
1.07641	10143	10059	6.4149
1.07898	10220	10037.5	9.97873
1.08155	10134	10016	12.8298
1.08412	9943	9994.57	7.84043
1.08669	10129	9973.13	8.55319
1.08926	9988	9951.87	4.2766
1.09183	10102	9930.8	3.56383
1.09439	9972	9909.75	6.4149
1.09696	9791	9888.68	11.4043
1.09953	9825	9867.58	5.70213
1.1021	9881	9846.5	2.85106
1.10467	9841	9825.62	5.70213
1.10724	9792	9804.97	7.84043
1.10981	9839	9784.31	7.84043
1.11238	9848	9763.58	5.70213
1.11495	9721	9742.98	7.12766
1.11752	9755	9722.57	8.55319
1.12008	9633	9702.26	8.55319
1.12265	9608	9681.99	7.84043
1.12522	9685	9661.81	8.55319
1.12779	9586	9641.77	2.85106
1.13036	9775	9621.82	7.12766
1.13293	9544	9601.95	5.70213
1.1355	9591	9582.11	2.1383
1.13807	9707	9562.24	8.55319
1.14064	9615	9542.46	6.4149
1.14321	9608	9522.75	10.6915
1.14577	9755	9503.06	5.70213
1.14834	9431	9483.53	7.12766
1.15091	9525	9464.17	2.1383
1.15348	9544	9444.93	9.26596
1.15605	9614	9425.71	4.2766
1.15862	9650	9406.46	4.2766
1.16119	9463	9387.25	4.98936
1.16376	9356	9368.17	5.70213
1.16633	9336	9349.15	2.85106
1.1689	9336	9330.12	7.84043
1.17146	9147	9311.2	4.2766
1.17403	9298	9292.34	4.2766
1.1766	9237	9273.55	7.12766
1.17917	9346	9254.87	4.98936
1.18174	9208	9236.26	4.98936
1.18431	9266	9217.67	1.42553
1.18688	9291	9199.22	8.55319
1.18945	9273	9180.83	2.85106
1.19202	9451	9162.43	2.1383
1.19459	9196	9144.06	3.56383
1.19715	8939	9125.85	5.70213
1.19972	9146	9107.67	6.4149
1.20229	9111	9089.45	2.85106
1.20486	9142	9071.34	4.2766
1.20743	8993	9053.38	2.1383
1.21	8994	9035.52	7.12766
1.21257	8885	9017.65	4.98936
1.21514	8972	8999.79	7.84043
1.21771	8856	8982.01	6.4149
1.22028	8918	8964.37	3.56383
1.22284	8969	8946.84	4.2766
1.22541	9034	8929.41	5.70213
1.22798	8696	8912.02	6.4149
1.23055	8924	8894.6	6.4149
1.23312	8933	8877.21	4.2766
1.23569	8923	8859.94	5.70213
1.23826	8819	8842.77	1.42553
1.24083	8871	8825.66	6.4149
1.2434	8928	8808.57	5.70213
1.24597	8735	8791.49	5.70213
1.24853	8998	8774.42	3.56383
1.2511	8851	8757.47	4.2766
1.25367	8775	8740.64	6.4149
1.25624	8752	8723.84	2.1383
1.25881	8652	8707.05	3.56383
1.26138	8690	8690.31	6.4149
1.26395	8755	8673.67	4.98936
1.26652	8674	8657.01	5.70213
1.26909	8692	8640.39	2.1383
1.27166	8724	8623.92	0.712766
1.27422	8718	8607.53	4.98936
1.27679	8722	8591.16	5.70213
1.27936	8519	8574.74	4.98936
1.28193	8719	8558.32	0
1.2845	8564	8542.04	2.1383
1.28707	8419	8525.91	3.56383
1.28964	8646	8509.79	2.85106
1.29221	8401	8493.59	2.85106
1.29478	8431	8477.43	6.4149
1.29735	8512	8461.39	6.4149
1.29991	8337	8445.4	3.56383
1.30248	8402	8429.49	3.56383
1.30505	8440	8413.72	1.42553
1.30762	8439	8398.04	8.55319
1.31019	8514	8382.34	2.1383
1.31276	8489	8366.61	4.2766
1.31533	8194	8350.94	4.2766
1.3179	8478	8335.42	5.70213
1.32047	8239	8319.91	4.2766
1.32304	8342	8304.4	5.70213
1.3256	8383	8288.99	1.42553
1.32817	8430	8273.65	4.98936
1.33074	8292	8258.36	2.1383
1.33331	8254	8243.09	4.2766
1.33588	8176	8227.81	4.98936
1.33845	8352	8212.58	3.56383
1.34102	8172	8197.39	0.712766
1.34359	8208	8182.28	5.70213
1.34616	7964	8167.25	0.712766
1.34873	8135	8152.22	5.70213
1.35129	8186	8137.18	2.1383
1.35386	8079	8122.22	3.56383
1.35643	8150	8107.31	5.70213
1.359	8122	8092.46	2.85106
1.36157	7990	8077.66	5.70213
1.36414	8169	8062.9	2.1383
1.36671	7974	8048.24	4.98936
1.36928	8066	8033.61	2.85106
1.37185	8098	8019.02	1.42553
1.37442	7824	8004.45	1.42553
1.37698	7984	7989.93	3.56383
1.37955	7994	7975.43	4.2766
1.38212	7951	7960.89	2.1383
1.38469	8130	7946.4	7.84043
1.38726	8132	7932.01	3.56383
1.38983	8066	7917.7	1.42553
1.3924	7773	7903.44	2.1383
1.39497	7904	7889.3	2.85106
1.39754	7702	7875.17	3.56383
1.40011	7981	7860.96	2.85106
1.40267	7808	7846.77	4.2766
1.40524	7845	7832.67	3.56383
1.40781	7888	7818.63	2.85106
1.41038	7774	7804.64	4.98936
1.41295	7761	7790.71	4.98936
1.41552	7868	7776.81	2.85106
1.41809	7740	7762.95	0.712766
1.42066	7725	7749.17	2.1383
1.42323	7818	7735.45	2.85106
1.4258	7890	7721.69	3.56383
1.42836	7670	7707.9	0.712766
1.43093	7663	7694.14	3.56383
1.4335	7586	7680.49	4.2766
1.43607	7506	7666.87	3.56383
1.43864	7587	7653.26	2.1383
1.44121	7669	7639.72	1.42553
1.44378	7556	7626.28	4.98936
1.44635	7702	7612.86	4.98936
1.44892	7572	7599.42	3.56383
1.45149	7582	7586	2.85106
1.45405	7458	7572.71	3.56383
1.45662	7485	7559.5	2.1383
1.45919	7555	7546.29	2.85106
1.46176	7483	7533.07	0.712766
1.46433	7534	7519.89	1.42553
1.4669	7520	7506.72	2.1383
1.46947	7460	7493.57	4.2766
1.47204	7553	7480.42	0
1.47461	7402	7467.29	4.2766
1.47718	7610	7454.25	1.42553
1.47974	7456	7441.28	4.2766
1.48231	7549	7428.31	4.2766
1.48488	7402	7415.39	4.2766
1.48745	7374	7402.52	2.85106
1.49002	7430	7389.72	2.85106
1.49259	7537	7377	4.2766
1.49516	7329	7364.3	0.712766
1.49773	7314	7351.59	2.1383
1.5003	7185	7338.92	7.12766
1.50287	7295	7326.28	2.1383
1.50543	7333	7313.61	6.4149
1.508	7126	7301	3.56383
1.51057	7336	7288.53	2.1383
1.51314	7105	7276.09	2.85106
1.51571	7310	7263.69	2.85106
1.51828	7400	7251.31	2.85106
1.52085	7273	7238.87	1.42553
1.52342	7179	7226.47	2.1383
1.52599	7178	7214.11	3.56383
1.52856	7330	7201.77	2.1383
1.53112	7220	7189.44	3.56383
1.53369	7096	7177.14	4.98936
1.53626	7264	7164.92	2.85106
1.53883	7198	7152.72	4.98936
1.5414	7284	7140.59	1.42553
1.54397	7044	7128.53	2.85106
1.54654	6946	7116.49	3.56383
1.54911	7171	7104.47	1.42553
1.55168	7209	7092.43	2.1383
1.55425	6895	7080.41	4.98936
1.55681	7055	7068.45	1.42553
1.55938	7084	7056.47	3.56383
1.56195	6923	7044.54	4.98936
1.56452	6930	7032.7	1.42553
1.56709	6852	7020.86	4.2766
1.56966	6984	7009.06	2.85106
1.57223	6952	6997.33	2.85106
1.5748	7029	6985.59	3.56383
1.57737	6876	6973.88	3.56383
1.57994	6935	6962.2	1.42553
1.5825	6968	6950.54	2.1383
1.58507	6934	6938.94	2.85106
1.58764	7013	6927.35	3.56383
1.59021	6851	6915.75	2.1383
1.59278	6979	6904.16	2.85106
1.59535	6880	6892.64	2.85106
1.59792	6767	6881.17	4.2766
1.60049	6955	6869.71	2.1383
1.60306	6883	6858.27	2.85106
1.60563	6846	6846.89	0.712766
1.60819	6943	6835.55	2.85106
1.61076	6765	6824.22	2.85106
1.61333	6714	6812.89	4.2766
1.6159	6735	6801.55	0.712766
1.61847	6839	6790.26	4.98936
1.62104	6738	6779.05	0.712766
1.62361	6767	6767.88	2.85106
1.62618	6603	6756.7	1.42553
1.62875	6661	6745.56	2.85106
1.63132	6663	6734.44	2.1383
1.63388	6846	6723.31	0
1.63645	6749	6712.21	0.712766
1.63902	6643	6701.17	0.712766
1.64159	6711	6690.13	3.56383
1.64416	6686	6679.06	2.85106
1.64673	6577	6668	0
1.6493	6538	6657	4.2766
1.65187	6598	6646.11	2.1383
1.65444	6561	6635.24	2.85106
1.65701	6385	6624.35	2.85106
1.65957	6527	6613.54	3.56383
1.66214	6635	6602.77	4.2766
1.66471	6538	6592.01	2.85106
1.66728	6521	6581.29	0.712766
1.66985	6552	6570.62	2.1383
1.67242	6408	6560.01	4.98936
1.67499	6396	6549.37	3.56383
1.67756	6430	6538.68	1.42553
1.68013	6445	6528.04	3.56383
1.6827	6556	6517.52	3.56383
1.68526	6578	6507.02	1.42553
1.68783	6447	6496.48	2.85106
1.6904	6551	6485.99	5.70213
1.69297	6344	6475.54	2.85106
1.69554	6424	6465.06	4.98936
1.69811	6449	6454.64	2.1383
1.70068	6371	6444.32	4.98936
1.70325	6343	6434.02	1.42553
1.70582	6328	6423.72	2.1383
1.70839	6378	6413.43	1.42553
1.71095	6454	6403.16	3.56383
1.71352	6389	6392.88	3.56383
1.71609	6290	6382.57	2.1383
1.71866	6286	6372.3	0.712766
1.72123	6471	6362.1	2.1383
1.7238	6311	6351.95	1.42553
1.72637	6306	6341.78	5.70213
1.72894	6255	6331.58	0.712766
1.73151	6387	6321.41	5.70213
1.73408	6373	6311.31	1.42553
1.73664	6294	6301.29	4.98936
1.73921	6199	6291.28	3.56383
1.74178	6236	6281.3	0.712766
1.74435	6278	6271.34	2.85106
1.74692	6315	6261.42	3.56383
1.74949	6372	6251.52	3.56383
1.75206	6126	6241.56	2.85106
1.75463	6217	6231.63	2.1383
1.7572	6194	6221.79	2.85106
1.75977	6121	6211.98	5.70213
1.76233	6123	6202.16	0.712766
1.7649	6310	6192.33	2.85106
1.76747	6167	6182.57	2.1383
1.77004	6116	6172.87	0.712766
1.77261	5879	6163.13	4.2766
1.77518	6054	6153.39	2.1383
1.77775	6101	6143.66	2.1383
1.78032	6011	6133.94	2.85106
1.78289	6175	6124.29	1.42553
1.78546	5952	6114.68	2.85106
1.78802	6051	6105.05	2.1383
1.79059	6135	6095.46	2.1383
1.79316	6143	6085.87	3.56383
1.79573	6041	6076.31	2.85106
1.7983	6049	6066.78	6.4149
1.80087	6084	6057.27	3.56383
1.80344	5998	6047.81	2.85106
1.80601	6024	6038.41	1.42553
1.80858	5922	6029.09	4.98936
1.81115	5984	6019.77	2.1383
1.81371	5892	6010.39	1.42553
1.81628	6013	6001	2.1383
1.81885	6034	5991.69	4.2766
1.82142	5983	5982.38	2.85106
1.82399	6112	5973.02	2.1383
1.82656	5881	5963.72	4.2766
1.82913	5955	5954.49	2.1383
1.8317	5822	5945.27	2.1383
1.83427	5969	5936.05	0.712766
1.83684	5894	5926.88	3.56383
1.8394	5858	5917.71	2.1383
1.84197	5879	5908.51	2.85106
1.84454	5911	5899.32	0.712766
1.84711	5862	5890.19	0.712766
1.84968	5844	5881.1	4.98936
1.85225	5863	5872.01	1.42553
1.85482	5669	5862.89	1.42553
1.85739	5855	5853.79	3.56383
1.85996	5838	5844.8	2.85106
1.86253	5721	5835.8	0.712766
1.86509	5890	5826.79	2.85106
1.86766	5916	5817.84	0.712766
1.87023	5687	5808.92	0
1.8728	5749	5799.96	2.85106
1.87537	5766	5791.03	2.1383
1.87794	5754	5782.09	4.2766
1.88051	5810	5773.14	2.1383
1.88308	5746	5764.26	1.42553
1.88565	5805	5755.46	2.1383
1.88822	5719	5746.7	1.42553
1.89078	5712	5737.94	2.85106
1.89335	5611	5729.14	2.85106
1.89592	5640	5720.36	4.2766
1.89849	5727	5711.61	0.712766
1.90106	5602	5702.9	2.1383
1.90363	5681	5694.25	1.42553
1.9062	5618	5685.63	1.42553
1.90877	5701	5676.96	2.85106
1.91134	5694	5668.29	4.2766
1.91391	5545	5659.63	2.1383
1.91647	5690	5651	0.712766
1.91904	5665	5642.44	0.712766
1.92161	5701	5633.94	4.2766
1.92418	5619	5625.42	3.56383
1.92675	5608	5616.83	0
1.92932	5590	5608.27	1.42553
1.93189	5500	5599.83	2.85106
1.93446	5550	5591.41	1.42553
1.93703	5532	5582.91	2.85106
1.9396	5517	5574.43	0.712766
1.94216	5577	5566	3.56383
1.94473	5618	5557.61	0
1.9473	5534	5549.22	3.56383
1.94987	5474	5540.84	0.712766
1.95244	5529	5532.49	4.2766
1.95501	5549	5524.14	0.712766
1.95758	5503	5515.82	0.712766
1.96015	5572	5507.53	3.56383
1.96272	5452	5499.28	2.85106
1.96529	5481	5491.01	3.56383
1.96785	5471	5482.72	4.2766
1.97042	5552	5474.52	2.85106
1.97299	5380	5466.36	0.712766
1.97556	5502	5458.24	1.42553
1.97813	5417	5450.16	3.56383
1.9807	5461	5442.05	0.712766
1.98327	5426	5433.88	3.56383
1.98584	5450	5425.73	2.1383
1.98841	5359	5417.63	2.85106
1.99098	5369	5409.54	2.85106
1.99354	5336	5401.49	4.2766
1.99611	5412	5393.47	0.712766
1.99868	5329	5385.45	2.85106
2.00125	5311	5377.48	3.56383
2.00382	5302	5369.54	0.712766
2.00639	5292	5361.55	3.56383
2.00896	5370	5353.59	0.712766
2.01153	5254	5345.67	2.1383
2.0141	5299	5337.74	2.1383
2.01667	5294	5329.82	2.85106
2.01923	5252	5321.9	2.85106
2.0218	5274	5313.99	4.2766
2.02437	5184	5306.13	0.712766
2.02694	5249	5298.3	0.712766
2.02951	5118	5290.51	0.712766
2.03208	5261	5282.75	1.42553
2.03465	5327	5274.94	1.42553
2.03722	5262	5267.08	2.1383
2.03979	5248	5259.24	0.712766
2.04236	5230	5251.44	4.98936
2.04492	5301	5243.67	2.85106
2.04749	5285	5235.93	1.42553
2.05006	5185	5228.21	4.2766
2.05263	5106	5220.58	2.1383
2.0552	5213	5212.97	0.712766
2.05777	5322	5205.33	1.42553
2.06034	5237	5197.73	2.85106
2.06291	5240	5190.13	0.712766
2.06548	5201	5182.48	0
2.06805	5227	5174.85	0.712766
2.07061	5225	5167.27	1.42553
2.07318	5307	5159.66	1.42553
2.07575	5182	5152.03	0.712766
2.07832	5112	5144.42	3.56383
2.08089	5129	5136.86	1.42553
2.08346	5054	5129.33	2.85106
2.08603	5066	5121.81	0
2.0886	5066	5114.36	0.712766
2.09117	5186	5106.93	0.712766
2.09374	5162	5099.49	0.712766
2.0963	5086	5092.02	0
2.09887	5111	5084.53	2.85106
2.10144	5069	5077.07	0.712766
2.10401	4984	5069.63	1.42553
2.10658	5034	5062.2	0.712766
2.10915	4996	5054.84	0.712766
2.11172	4992	5047.49	2.1383
2.11429	4997	5040.13	0.712766
2.11686	5136	5032.78	2.85106
2.11943	4941	5025.45	0.712766
2.12199	5211	5018.15	2.1383
2.12456	5043	5010.88	0.712766
2.12713	4902	5003.63	1.42553
2.1297	4988	4996.39	2.85106
2.13227	4916	4989.15	1.42553
2.13484	4952	4981.92	1.42553
2.13741	4866	4974.71	2.85106
2.13998	4958	4967.56	0.712766
2.14255	4898	4960.4	1.42553
2.14512	4910	4953.25	2.1383
2.14768	4900	4946.13	0.712766
2.15025	4991	4939	0.712766
2.15282	4793	4931.87	0.712766
2.15539	4823	4924.77	1.42553
2.15796	4990	4917.67	1.42553
2.16053	4969	4910.55	2.1383
2.1631	4941	4903.45	1.42553
2.16567	4793	4896.39	1.42553
2.16824	4860	4889.36	4.2766
2.17081	4896	4882.36	2.1383
2.17337	4806	4875.36	0.712766
2.17594	4853	4868.39	0.712766
2.17851	4824	4861.49	2.85106
2.18108	4891	4854.59	2.1383
2.18365	4800	4847.62	2.85106
2.18622	4799	4840.66	2.85106
2.18879	4751	4833.76	1.42553
2.19136	4876	4826.9	1.42553
2.19393	4805	4820.06	0.712766
2.1965	4815	4813.23	0
2.19906	4824	4806.38	0.712766
2.20163	4758	4799.51	1.42553
2.2042	4642	4792.63	2.1383
2.20677	4739	4785.74	2.85106
2.20934	4626	4778.88	0.712766
2.21191	4769	4772.07	1.42553
2.21448	4661	4765.31	2.1383
2.21705	4727	4758.58	3.56383
2.21962	4697	4751.82	1.42553
2.22219	4742	4745.06	0.712766
2.22475	4640	4738.36	3.56383
2.22732	4612	4731.7	2.1383
2.22989	4599	4725.01	1.42553
2.23246	4747	4718.31	1.42553
2.23503	4702	4711.67	3.56383
2.2376	4746	4705.05	0.712766
2.24017	4625	4698.4	0.712766
2.24274	4636	4691.76	1.42553
2.24531	4652	4685.18	2.85106
2.24788	4712	4678.56	0
2.25044	4562	4671.92	2.1383
2.25301	4714	4665.32	1.42553
2.25558	4610	4658.76	2.85106
2.25815	4611	4652.18	0.712766
2.26072	4646	4645.61	0
2.26329	4499	4639.09	2.1383
2.26586	4706	4632.59	3.56383
2.26843	4568	4626.06	0.712766
2.271	4469	4619.51	0.712766
2.27357	4637	4613.03	1.42553
2.27613	4585	4606.61	2.85106
2.2787	4595	4600.15	2.1383
2.28127	4685	4593.66	1.42553
2.28384	4677	4587.21	3.56383
2.28641	4541	4580.82	4.98936
2.28898	4537	4574.44	0.712766
2.29155	4732	4568.06	0.712766
2.29412	4531	4561.74	1.42553
2.29669	4655	4555.48	1.42553
2.29926	4440	4549.14	1.42553
2.30182	4482	4542.74	0.712766
2.30439	4523	4536.38	0
2.30696	4620	4530.04	1.42553
2.30953	4461	4523.71	1.42553
2.3121	4501	4517.36	2.1383
2.31467	4550	4511.01	0.712766
2.31724	4489	4504.7	0.712766
2.31981	4428	4498.43	0
2.32238	4392	4492.19	1.42553
2.32495	4432	4485.92	0.712766
2.32751	4490	4479.64	0
2.33008	4337	4473.37	1.42553
2.33265	4415	4467.13	0.712766
2.33522	4537	4460.9	0
2.33779	4423	4454.66	2.1383
2.34036	4314	4448.46	0.712766
2.34293	4387	4442.27	2.1383
2.3455	4512	4436.08	2.1383
2.34807	4495	4429.93	0.712766
2.35064	4348	4423.8	1.42553
2.3532	4377	4417.7	1.42553
2.35577	4387	4411.62	2.85106
2.35834	4469	4405.52	1.42553
2.36091	4455	4399.42	2.1383
2.36348	4397	4393.36	0
2.36605	4389	4387.34	0
2.36862	4426	4381.32	4.2766
2.37119	4381	4375.29	1.42553
2.37376	4365	4369.22	0
2.37633	4368	4363.17	1.42553
2.37889	4322	4357.22	0.712766
2.38146	4424	4351.26	2.1383
2.38403	4392	4345.24	1.42553
2.3866	4351	4339.24	0
2.38917	4294	4333.27	0.712766
2.39174	4263	4327.33	0.712766
2.39431	4313	4321.4	0.712766
2.39688	4364	4315.43	1.42553
2.39945	4204	4309.47	0.712766
2.40202	4141	4303.53	1.42553
2.40458	4327	4297.61	0.712766
2.40715	4299	4291.71	0.712766
2.40972	4221	4285.83	0
2.41229	4203	4279.96	4.98936
2.41486	4236	4274.09	2.1383
2.41743	4219	4268.21	1.42553
2.42	4299	4262.36	2.85106
2.42257	4345	4256.63	1.42553
2.42514	4136	4250.9	2.1383
2.42771	4136	4245.13	3.56383
2.43027	4242	4239.38	0
2.43284	4216	4233.63	0.712766
2.43541	4133	4227.91	1.42553
2.43798	4127	4222.21	1.42553
2.44055	4147	4216.46	0.712766
2.44312	4178	4210.68	0.712766
2.44569	4198	4204.94	1.42553
2.44826	4224	4199.22	2.1383
2.45083	4127	4193.5	0.712766
2.4534	4142	4187.78	0
2.45596	4202	4182.09	1.42553
2.45853	4132	4176.44	2.1383
2.4611	4161	4170.76	0.712766
2.46367	4238	4165.06	0.712766
2.46624	4126	4159.41	1.42553
2.46881	4181	4153.8	0
2.47138	4229	4148.17	0.712766
2.47395	4110	4142.54	3.56383
2.47652	4078	4136.92	1.42553
2.47909	4177	4131.29	0.712766
2.48165	4133	4125.69	2.1383
2.48422	4122	4120.17	2.1383
2.48679	4150	4114.65	0
2.48936	4027	4109.09	2.1383
2.49193	4146	4103.57	2.1383
2.4945	4203	4098.07	1.42553
2.49707	4075	4092.53	3.56383
2.49964	4068	4087.02	4.2766
2.50221	4108	4081.56	2.1383
2.50478	4045	4076.1	1.42553
2.50734	4079	4070.7	2.1383
2.50991	4084	4065.35	2.85106
2.51248	4014	4059.95	0
2.51505	4064	4054.51	0.712766
2.51762	4012	4049.1	2.85106
2.52019	4096	4043.7	0.712766
2.52276	4010	4038.26	0.712766
2.52533	4091	4032.81	2.1383
2.5279	4034	4027.43	0
2.53047	4117	4022.03	1.42553
2.53303	4043	4016.62	0.712766
2.5356	4004	4011.25	2.1383
2.53817	4064	4005.86	0
2.54074	4056	4000.47	1.42553
2.54331	4027	3995.12	1.42553
2.54588	3989	3989.78	1.42553
2.54845	3970	3984.44	2.1383
2.55102	3946	3979.1	2.1383
2.55359	4082	3973.8	2.1383
2.55616	3981	3968.51	1.42553
2.55872	3968	3963.25	2.85106
2.56129	3958	3958.01	1.42553
2.56386	3990	3952.77	0.712766
2.56643	3957	3947.54	0.712766
2.569	3969	3942.33	2.85106
2.57157	3938	3937.1	2.85106
2.57414	3970	3931.85	0.712766
2.57671	3994	3926.6	2.1383
2.57928	3957	3921.43	2.85106
2.58185	3962	3916.28	2.85106
2.58441	3912	3911.09	1.42553
2.58698	3922	3905.92	2.1383
2.58955	4018	3900.8	1.42553
2.59212	4134	3895.69	2.1383
2.59469	3784	3890.56	0.712766
2.59726	3930	3885.43	0
2.59983	3877	3880.3	0
2.6024	3875	3875.18	1.42553
2.60497	4010	3870.04	0.712766
2.60754	3945	3864.86	0
2.6101	3866	3859.69	2.1383
2.61267	3766	3854.57	0.712766
2.61524	3912	3849.45	2.85106
2.61781	3910	3844.34	0.712766
2.62038	3814	3839.26	0
2.62295	3978	3834.21	0.712766
2.62552	3826	3829.19	0.712766
2.62809	3839	3824.14	0.712766
2.63066	3837	3819.06	0.712766
2.63323	3699	3813.99	2.1383
2.63579	3775	3808.94	1.42553
2.63836	3776	3803.9	2.1383
2.64093	3782	3798.89	1.42553
2.6435	3787	3793.91	0
2.64607	3833	3788.96	0.712766
2.64864	3832	3784.01	0.712766
2.65121	3784	3779.06	2.1383
2.65378	3686	3774.06	0.712766
2.65635	3815	3769.07	0.712766
2.65892	3777	3764.12	2.85106
2.66148	3777	3759.2	2.85106
2.66405	3819	3754.27	1.42553
2.66662	3803	3749.34	0.712766
2.66919	3675	3744.48	0.712766
2.67176	3740	3739.66	0.712766
2.67433	3707	3734.79	2.1383
2.6769	3791	3729.9	0.712766
2.67947	3706	3724.99	0.712766
2.68204	3648	3720.11	2.85106
2.68461	3758	3715.26	2.1383
2.68717	3784	3710.41	0
2.68974	3742	3705.56	1.42553
2.69231	3749	3700.77	0
2.69488	3677	3695.99	1.42553
2.69745	3665	3691.16	0
2.70002	3748	3686.32	0
2.70259	3748	3681.5	2.85106
2.70516	3598	3676.68	1.42553
2.70773	3652	3671.86	2.85106
2.7103	3574	3667.05	2.1383
2.71286	3597	3662.3	0.712766
2.71543	3564	3657.59	0.712766
2.718	3733	3652.9	0.712766
2.72057	3728	3648.21	0
2.72314	3608	3643.47	2.1383
2.72571	3585	3638.72	1.42553
2.72828	3591	3633.97	1.42553
2.73085	3443	3629.22	0
2.73342	3640	3624.53	1.42553
2.73599	3608	3619.86	1.42553
2.73855	3473	3615.18	0
2.74112	3583	3610.47	2.1383
2.74369	3675	3605.79	1.42553
2.74626	3569	3601.13	1.42553
2.74883	3525	3596.46	1.42553
2.7514	3502	3591.82	5.70213
2.75397	3625	3587.2	1.42553
2.75654	3563	3582.58	0
2.75911	3562	3578	1.42553
2.76168	3527	3573.52	0.712766
2.76424	3634	3568.98	1.42553
2.76681	3480	3564.35	0.712766
2.76938	3561	3559.73	1.42553
2.77195	3501	3555.14	2.1383
2.77452	3620	3550.55	2.1383
2.77709	3525	3545.97	0.712766
2.77966	3549	3541.41	0
2.78223	3513	3536.9	0.712766
2.7848	3473	3532.39	1.42553
2.78737	3512	3527.84	0.712766
2.78993	3629	3523.27	2.1383
2.7925	3491	3518.71	1.42553
2.79507	3424	3514.19	0
2.79764	3607	3509.68	0.712766
2.80021	3632	3505.2	1.42553
2.80278	3458	3500.72	1.42553
2.80535	3405	3496.21	1.42553
2.80792	3448	3491.7	0.712766
2.81049	3477	3487.23	2.85106
2.81306	3391	3482.78	1.42553
2.81562	3408	3478.33	2.85106
2.81819	3536	3473.89	1.42553
2.82076	3544	3469.48	1.42553
2.82333	3438	3465.1	1.42553
2.8259	3411	3460.72	2.1383
2.82847	3565	3456.34	1.42553
2.83104	3468	3451.93	0.712766
2.83361	3420	3447.54	0
2.83618	3452	3443.18	0.712766
2.83875	3456	3438.8	1.42553
2.84131	3412	3434.4	1.42553
2.84388	3461	3429.98	0
2.84645	3403	3425.58	1.42553
2.84902	3276	3421.22	0.712766
2.85159	3467	3416.87	1.42553
2.85416	3461	3412.5	1.42553
2.85673	3427	3408.14	0
2.8593	3338	3403.8	0.712766
2.86187	3391	3399.48	3.56383
2.86444	3431	3395.17	2.1383
2.867	3342	3390.83	0.712766
2.86957	3378	3386.51	2.1383
2.87214	3414	3382.28	0.712766
2.87471	3465	3378.06	1.42553
2.87728	3384	3373.79	1.42553
2.87985	3374	3369.52	2.1383
2.88242	3317	3365.26	0.712766
2.88499	3350	3361	2.1383
2.88756	3380	3356.76	1.42553
2.89013	3401	3352.54	1.42553
2.89269	3372	3348.31	2.1383
2.89526	3321	3344.09	0.712766
2.89783	3258	3339.89	2.1383
2.9004	3364	3335.69	1.42553
2.90297	3388	3331.49	0
2.90554	3456	3327.3	0.712766
2.90811	3310	3323.12	1.42553
2.91068	3239	3318.94	0
2.91325	3246	3314.72	1.42553
2.91582	3221	3310.51	0.712766
2.91838	3354	3306.33	1.42553
2.92095	3393	3302.14	1.42553
2.92352	3287	3297.96	0.712766
2.92609	3286	3293.81	0.712766
2.92866	3369	3289.67	2.1383
2.93123	3173	3285.54	0.712766
2.9338	3163	3281.4	2.1383
2.93637	3232	3277.26	0
2.93894	3257	3273.16	0.712766
2.94151	3317	3269.07	0.712766
2.94407	3280	3264.97	0.712766
2.94664	3299	3260.86	0.712766
2.94921	3161	3256.73	1.42553
2.95178	3243	3252.63	1.42553
2.95435	3135	3248.53	0.712766
2.95692	3169	3244.45	1.42553
2.95949	3159	3240.39	0.712766
2.96206	3253	3236.34	1.42553
2.96463	3195	3232.29	0
2.9672	3126	3228.24	0.712766
2.96976	3196	3224.21	0.712766
2.97233	3212	3220.17	0.712766
2.9749	3108	3216.12	0
2.97747	3139	3212.07	1.42553
2.98004	3132	3208.04	1.42553
2.98261	3217	3204.01	1.42553
2.98518	3269	3199.98	1.42553
2.98775	3153	3195.98	1.42553
2.99032	3156	3192.02	1.42553
2.99289	3196	3188.06	1.42553
2.99545	3169	3184.1	0.712766
2.99802	3064	3180.15	0
3.00059	3165	3176.21	2.1383
3.00316	3219	3172.27	0
3.00573	3239	3168.31	3.56383
3.0083	3153	3164.34	0
3.01087	3082	3160.4	0
3.01344	3137	3156.49	1.42553
3.01601	3149	3152.6	1.42553
3.01858	3049	3148.69	1.42553
3.02114	2993	3144.74	0.712766
3.02371	3154	3140.82	2.1383
3.02628	3128	3136.95	2.85106
3.02885	3132	3133.07	1.42553
3.03142	3143	3129.18	1.42553
3.03399	3049	3125.34	0.712766
3.03656	3152	3121.53	0
3.03913	3111	3117.71	0
3.0417	3180	3113.86	1.42553
3.04427	3252	3109.99	0.712766
3.04683	3011	3106.09	0.712766
3.0494	3117	3102.2	2.85106
3.05197	3121	3098.36	0.712766
3.05454	3080	3094.52	1.42553
3.05711	3162	3090.69	0.712766
3.05968	3149	3086.91	0.712766
3.06225	3073	3083.13	0
3.06482	2957	3079.32	1.42553
3.06739	3109	3075.51	1.42553
3.06996	3121	3071.7	1.42553
3.07252	3109	3067.88	1.42553
3.07509	2963	3064.09	1.42553
3.07766	2867	3060.33	0.712766
3.08023	3000	3056.58	0.712766
3.0828	3053	3052.83	1.42553
3.08537	3004	3049.09	1.42553
3.08794	3009	3045.33	0
3.09051	2956	3041.57	2.85106
3.09308	3003	3037.84	0.712766
3.09565	2908	3034.11	1.42553
3.09821	3098	3030.37	2.1383
3.10078	3087	3026.67	2.1383
3.10335	3058	3022.98	0.712766
3.10592	3051	3019.28	0
3.10849	2991	3015.61	1.42553
3.11106	2996	3011.96	0.712766
3.11363	2965	3008.26	0
3.1162	3067	3004.54	2.1383
3.11877	3001	3000.85	2.1383
3.12134	2962	2997.15	0.712766
3.1239	2965	2993.46	2.1383
3.12647	2969	2989.81	2.85106
3.12904	3012	2986.19	0
3.13161	2883	2982.55	2.1383
3.13418	2942	2978.94	4.98936
3.13675	2942	2975.35	1.42553
3.13932	2894	2971.72	0.712766
3.14189	2953	2968.12	1.42553
3.14446	2948	2964.62	1.42553
3.14703	2858	2961.07	0
3.14959	2923	2957.44	1.42553
3.15216	2996	2953.83	0.712766
3.15473	2944	2950.23	2.1383
3.1573	2885	2946.61	2.1383
3.15987	3014	2943	0.712766
3.16244	2919	2939.41	1.42553
3.16501	2969	2935.85	2.85106
3.16758	2955	2932.32	0.712766
3.17015	2925	2928.75	0.712766
3.17272	2961	2925.2	1.42553
3.17528	2878	2921.69	0.712766
3.17785	2838	2918.15	0.712766
3.18042	2981	2914.58	0.712766
3.18299	2827	2911.03	1.42553
3.18556	2994	2907.49	0
3.18813	2914	2903.93	0
3.1907	2892	2900.39	0.712766
3.19327	2866	2896.86	0.712766
3.19584	2885	2893.32	0.712766
3.19841	2884	2889.76	1.42553
3.20097	2811	2886.22	1.42553
3.20354	2800	2882.71	1.42553
3.20611	2916	2879.2	2.1383
3.20868	2766	2875.72	1.42553
3.21125	2850	2872.26	0.712766
3.21382	2877	2868.81	0.712766
3.21639	2924	2865.37	0.712766
3.21896	2868	2861.93	2.85106
3.22153	2748	2858.46	2.1383
3.2241	2841	2854.98	1.42553
3.22666	2810	2851.53	0
3.22923	2765	2848.13	0.712766
3.2318	2848	2844.75	0
3.23437	2872	2841.34	1.42553
3.23694	2859	2837.88	0.712766
3.23951	2817	2834.41	0.712766
3.24208	2866	2830.96	0.712766
3.24465	2770	2827.54	0
3.24722	2830	2824.12	0
3.24979	2797	2820.7	0
3.25235	2813	2817.28	1.42553
3.25492	2750	2813.85	1.42553
3.25749	2785	2810.41	0
3.26006	2753	2806.99	0.712766
3.26263	2796	2803.61	0.712766
3.2652	2824	2800.25	0
3.26777	2773	2796.87	1.42553
3.27034	2913	2793.48	0
3.27291	2754	2790.1	0.712766
3.27548	2746	2786.73	0.712766
3.27804	2733	2783.37	1.42553
3.28061	2745	2780.01	0.712766
3.28318	2662	2776.65	2.1383
3.28575	2724	2773.31	0
3.28832	2723	2769.99	0.712766
3.29089	2719	2766.69	0
3.29346	2775	2763.39	0
3.29603	2753	2760.07	1.42553
3.2986	2763	2756.74	1.42553
3.30117	2758	2753.4	0.712766
3.30373	2742	2750.07	0
3.3063	2727	2746.78	0
3.30887	2672	2743.51	2.1383
3.31144	2758	2740.23	2.1383
3.31401	2766	2736.92	1.42553
3.31658	2735	2733.61	1.42553
3.31915	2682	2730.37	3.56383
3.32172	2711	2727.17	0.712766
3.32429	2744	2723.95	0.712766
3.32686	2665	2720.74	3.56383
3.32942	2759	2717.56	0.712766
3.33199	2753	2714.35	0.712766
3.33456	2726	2711.12	0
3.33713	2639	2707.95	1.42553
3.3397	2648	2704.75	1.42553
3.34227	2700	2701.5	0.712766
3.34484	2716	2698.25	0.712766
3.34741	2730	2695.04	0
3.34998	2709	2691.84	1.42553
3.35255	2751	2688.64	0
3.35511	2649	2685.42	1.42553
3.35768	2669	2682.2	1.42553
3.36025	2625	2678.99	0.712766
3.36282	2726	2675.79	1.42553
3.36539	2618	2672.61	0.712766
3.36796	2601	2669.46	0
3.37053	2644	2666.29	0
3.3731	2701	2663.13	0.712766
3.37567	2617	2659.97	0
3.37824	2621	2656.77	1.42553
3.3808	2595	2653.58	1.42553
3.38337	2659	2650.4	0.712766
3.38594	2599	2647.24	0.712766
3.38851	2642	2644.1	0
3.39108	2613	2640.99	0.712766
3.39365	2634	2637.87	0.712766
3.39622	2651	2634.73	0
3.39879	2532	2631.58	0
3.40136	2636	2628.45	0.712766
3.40393	2560	2625.33	0
3.40649	2604	2622.19	1.42553
3.40906	2697	2619.05	0
3.41163	2634	2615.93	2.1383
3.4142	2594	2612.82	2.1383
3.41677	2597	2609.73	2.1383
3.41934	2524	2606.64	0
3.42191	2528	2603.6	1.42553
3.42448	2479	2600.59	2.1383
3.42705	2575	2597.57	0.712766
3.42962	2623	2594.51	0
3.43218	2524	2591.45	0.712766
3.43475	2552	2588.44	0
3.43732	2614	2585.4	1.42553
3.43989	2552	2582.32	1.42553
3.44246	2546	2579.25	1.42553
3.44503	2573	2576.19	0
3.4476	2499	2573.16	3.56383
3.45017	2625	2570.16	1.42553
3.45274	2529	2567.15	0.712766
3.45531	2608	2564.14	0.712766
3.45787	2574	2561.18	2.1383
3.46044	2451	2558.23	0.712766
3.46301	2601	2555.22	1.42553
3.46558	2536	2552.22	2.1383
3.46815	2513	2549.24	1.42553
3.47072	2540	2546.27	0.712766
3.47329	2584	2543.29	0.712766
3.47586	2543	2540.35	0
3.47843	2577	2537.4	0.712766
3.481	2536	2534.43	1.42553
3.48356	2487	2531.44	0
3.48613	2585	2528.44	0.712766
3.4887	2520	2525.46	0
3.49127	2489	2522.5	2.85106
3.49384	2503	2519.53	0
3.49641	2444	2516.55	2.1383
3.49898	2550	2513.59	0.712766
3.50155	2590	2510.68	0.712766
3.50412	2569	2507.76	0.712766
3.50669	2474	2504.85	0.712766
3.50925	2484	2501.93	0.712766
3.51182	2520	2499	0.712766
3.51439	2416	2496.07	1.42553
3.51696	2457	2493.14	1.42553
3.51953	2480	2490.22	2.1383
3.5221	2508	2487.31	2.1383
3.52467	2443	2484.42	0.712766
3.52724	2422	2481.56	1.42553
3.52981	2466	2478.71	0
3.53238	2384	2475.87	0.712766
3.53494	2354	2473.01	0.712766
3.53751	2523	2470.12	0
3.54008	2469	2467.23	0
3.54265	2432	2464.33	0.712766
3.54522	2457	2461.45	0
3.54779	2406	2458.55	1.42553
3.55036	2406	2455.65	0
3.55293	2430	2452.76	3.56383
3.5555	2469	2449.89	0.712766
3.55807	2401	2447.03	0.712766
3.56063	2436	2444.2	0
3.5632	2520	2441.41	1.42553
3.56577	2423	2438.62	0
3.56834	2462	2435.77	0
3.57091	2458	2432.92	1.42553
3.57348	2373	2430.09	2.1383
3.57605	2405	2427.25	3.56383
3.57862	2296	2424.4	0
3.58119	2385	2421.59	1.42553
3.58376	2389	2418.85	0
3.58632	2473	2416.14	0.712766
3.58889	2381	2413.36	0.712766
3.59146	2488	2410.56	1.42553
3.59403	2390	2407.75	0.712766
3.5966	2408	2404.94	0
3.59917	2367	2402.15	0.712766
3.60174	2481	2399.38	0
3.60431	2388	2396.6	0
3.60688	2454	2393.8	0
3.60945	2404	2391.01	0
3.61201	2346	2388.22	1.42553
3.61458	2425	2385.42	0.712766
3.61715	2303	2382.62	1.42553
3.61972	2385	2379.84	0
3.62229	2418	2377.09	0
3.62486	2352	2374.36	0.712766
3.62743	2304	2371.64	1.42553
3.63	2292	2368.88	0
3.63257	2252	2366.11	2.1383
3.63514	2328	2363.38	2.1383
3.6377	2259	2360.66	1.42553
3.64027	2382	2357.94	0
3.64284	2335	2355.26	0
3.64541	2403	2352.61	0
3.64798	2305	2349.93	0.712766
3.65055	2375	2347.21	0.712766
3.65312	2368	2344.46	1.42553
3.65569	2347	2341.73	0.712766
3.65826	2272	2339.02	0.712766
3.66083	2379	2336.33	0
3.66339	2218	2333.66	0.712766
3.66596	2294	2330.99	0.712766
3.66853	2247	2328.3	0
3.6711	2304	2325.6	0
3.67367	2296	2322.92	0
3.67624	2275	2320.24	0
3.67881	2216	2317.56	0.712766
3.68138	2331	2314.86	0
3.68395	2213	2312.17	0.712766
3.68652	2304	2309.48	0
3.68908	2295	2306.82	0.712766
3.69165	2357	2304.16	2.1383
3.69422	2360	2301.5	0.712766
3.69679	2271	2298.85	0.712766
3.69936	2268	2296.21	1.42553
3.70193	2245	2293.62	1.42553
3.7045	2297	2291.02	0
3.70707	2305	2288.41	2.1383
3.70964	2257	2285.81	2.1383
3.71221	2236	2283.22	0.712766
3.71477	2256	2280.61	0.712766
3.71734	2226	2278.04	1.42553
3.71991	2258	2275.49	1.42553
3.72248	2289	2272.91	0.712766
3.72505	2268	2270.32	2.1383
3.72762	2270	2267.74	0.712766
3.73019	2167	2265.18	0
3.73276	2226	2262.61	0
3.73533	2260	2260.06	0
3.7379	2281	2257.5	0.712766
3.74046	2237	2254.89	0
3.74303	2282	2252.28	0
3.7456	2204	2249.68	2.1383
3.74817	2281	2247.09	2.1383
3.75074	2275	2244.51	0.712766
3.75331	2223	2241.93	0
3.75588	2128	2239.41	0
3.75845	2230	2236.92	0
3.76102	2168	2234.4	0.712766
3.76359	2230	2231.83	0
3.76615	2199	2229.25	0
3.76872	2193	2226.68	0.712766
3.77129	2180	2224.13	0
3.77386	2187	2221.58	0.712766
3.77643	2147	2219.03	0
3.779	2264	2216.49	1.42553
3.78157	2178	2213.96	0.712766
3.78414	2179	2211.43	0.712766
3.78671	2262	2208.9	1.42553
3.78928	2235	2206.41	1.42553
3.79184	2272	2203.92	1.42553
3.79441	2249	2201.42	0
3.79698	2207	2198.95	2.85106
3.79955	2113	2196.5	0
3.80212	2187	2194.03	0.712766
3.80469	2179	2191.56	0
3.80726	2119	2189.11	0
3.80983	2092	2186.65	0
3.8124	2184	2184.15	1.42553
3.81497	2171	2181.65	0.712766
3.81753	2190	2179.15	2.1383
3.8201	2203	2176.66	0.712766
3.82267	2164	2174.2	0
3.82524	2164	2171.77	1.42553
3.82781	2096	2169.35	0.712766
3.83038	2174	2166.92	0.712766
3.83295	2143	2164.45	0.712766
3.83552	2160	2162.01	0.712766
3.83809	2260	2159.58	0
3.84066	2114	2157.15	0.712766
3.84322	2160	2154.71	2.1383
3.84579	2081	2152.27	0
3.84836	2047	2149.82	0
3.85093	2072	2147.4	0.712766
3.8535	2098	2145.01	0.712766
3.85607	2145	2142.59	0
3.85864	2052	2140.15	0.712766
3.86121	2050	2137.72	0
3.86378	2144	2135.31	1.42553
3.86635	2101	2132.89	0
3.86891	2129	2130.47	0
3.87148	2124	2128.06	0.712766
3.87405	2115	2125.67	0
3.87662	2169	2123.27	1.42553
3.87919	2111	2120.86	1.42553
3.88176	2055	2118.46	0.712766
3.88433	2085	2116.06	2.1383
3.8869	2033	2113.7	0
3.88947	2089	2111.36	0
3.89204	2154	2109.02	0.712766
3.8946	2071	2106.68	0
3.89717	2130	2104.32	0.712766
3.89974	2055	2101.93	0
3.90231	2041	2099.55	0
3.90488	2043	2097.18	0.712766
3.90745	2029	2094.81	0.712766
3.91002	2059	2092.44	0.712766
3.91259	2102	2090.07	0
3.91516	2029	2087.72	0.712766
3.91773	2079	2085.38	0
3.92029	2078	2083.05	0.712766
3.92286	2128	2080.7	0
3.92543	1992	2078.36	1.42553
3.928	2040	2076.02	0.712766
3.93057	2083	2073.68	0
3.93314	2049	2071.35	0
3.93571	2071	2069.05	0.712766
3.93828	2054	2066.75	1.42553
3.94085	1987	2064.42	0
3.94342	1974	2062.08	0.712766
3.94598	2018	2059.78	0
3.94855	1965	2057.5	0
3.95112	2042	2055.2	0.712766
3.95369	2085	2052.89	0
3.95626	2047	2050.58	1.42553
3.95883	2082	2048.27	0.712766
3.9614	2107	2045.97	0
3.96397	2046	2043.68	1.42553
3.96654	2056	2041.42	0
3.96911	2083	2039.15	0.712766
3.97167	2072	2036.87	0.712766
3.97424	1992	2034.61	0.712766
3.97681	2060	2032.34	0
3.97938	1979	2030.07	0.712766
3.98195	2046	2027.82	0
3.98452	1975	2025.56	1.42553
3.98709	1985	2023.3	0
3.98966	2036	2021.03	0.712766
3.99223	1988	2018.78	0
3.9948	1996	2016.54	0.712766
3.99736	2036	2014.3	2.1383
3.99993	2073	2012.05	0.712766
4.0025	2087	2009.8	0
4.00507	1923	2007.57	1.42553
4.00764	2088	2005.38	0
4.01021	2118	2003.18	0.712766
4.01278	1977	2000.95	2.1383
4.01535	1996	1998.73	0
4.01792	2065	1996.51	0.712766
4.02049	1881	1994.3	2.1383
4.02305	1958	1992.13	1.42553
4.02562	2102	1989.93	0.712766
4.02819	1970	1987.72	0.712766
4.03076	1948	1985.57	0
4.03333	2008	1983.41	0.712766
4.0359	1922	1981.23	1.42553
4.03847	1985	1979.03	0
4.04104	1968	1976.82	0
4.04361	1903	1974.63	0.712766
4.04618	1978	1972.46	0.712766
4.04874	1988	1970.27	0
4.05131	1987	1968.06	0.712766
4.05388	1943	1965.88	0
4.05645	1972	1963.7	1.42553
4.05902	1938	1961.52	0
4.06159	1935	1959.34	1.42553
4.06416	1992	1957.16	1.42553
4.06673	1952	1955.01	1.42553
4.0693	1960	1952.85	2.1383
4.07187	1910	1950.71	0.712766
4.07443	2007	1948.6	0.712766
4.077	1862	1946.49	2.1383
4.07957	1867	1944.4	0.712766
4.08214	1970	1942.28	2.85106
4.08471	1927	1940.15	1.42553
4.08728	1857	1938.04	1.42553
4.08985	1952	1935.95	1.42553
4.09242	1910	1933.87	0
4.09499	1969	1931.8	0.712766
4.09756	1968	1929.71	2.1383
4.10012	1915	1927.6	0.712766
4.10269	1898	1925.47	0
4.10526	1924	1923.35	0
4.10783	1930	1921.26	0
4.1104	1887	1919.17	0
4.11297	1859	1917.03	0
4.11554	1960	1914.88	0.712766
4.11811	1877	1912.74	1.42553
4.12068	1950	1910.6	0.712766
4.12325	1901	1908.47	0.712766
4.12581	1874	1906.37	0.712766
4.12838	1777	1904.3	1.42553
4.13095	1805	1902.23	0.712766
4.13352	1882	1900.14	2.1383
4.13609	1898	1898.06	0.712766
4.13866	1883	1896	0
4.14123	1896	1893.94	0
4.1438	1912	1891.91	0.712766
4.14637	1885	1889.85	0
4.14894	1938	1887.75	0.712766
4.1515	1903	1885.65	0
4.15407	1914	1883.57	2.1383
4.15664	1924	1881.49	0.712766
4.15921	1920	1879.41	0.712766
4.16178	1941	1877.35	0.712766
4.16435	1836	1875.32	0.712766
4.16692	1881	1873.3	0.712766
4.16949	1772	1871.25	0
4.17206	1888	1869.21	0
4.17463	1993	1867.16	0.712766
4.17719	1879	1865.12	1.42553
4.17976	1883	1863.06	2.1383
4.18233	1757	1860.99	0.712766
4.1849	1866	1858.95	1.42553
4.18747	1868	1856.96	0
4.19004	1893	1854.98	1.42553
4.19261	1842	1852.99	0
4.19518	1908	1850.98	0
4.19775	1818	1848.96	0.712766
4.20032	1859	1846.94	0.712766
4.20288	1854	1844.92	0
4.20545	1930	1842.87	1.42553
4.20802	1821	1840.85	0
4.21059	1924	1838.84	0.712766
4.21316	1847	1836.83	0.712766
4.21573	1880	1834.83	0
4.2183	1755	1832.83	0.712766
4.22087	1860	1830.83	0
4.22344	1799	1828.83	1.42553
4.22601	1840	1826.83	0
4.22857	1822	1824.82	0
4.23114	1740	1822.83	1.42553
4.23371	1810	1820.85	0
4.23628	1744	1818.86	0
4.23885	1843	1816.87	0.712766
4.24142	1790	1814.9	0
4.24399	1780	1812.92	0
4.24656	1896	1810.92	0.712766
4.24913	1863	1808.95	1.42553
4.2517	1789	1806.96	1.42553
4.25426	1804	1804.97	0.712766
4.25683	1830	1803.01	2.1383
4.2594	1787	1801.09	0.712766
4.26197	1766	1799.17	0.712766
4.26454	1830	1797.25	0.712766
4.26711	1865	1795.34	0.712766
4.26968	1796	1793.42	1.42553
4.27225	1771	1791.48	1.42553
4.27482	1694	1789.54	0
4.27739	1856	1787.6	0
4.27995	1759	1785.7	0.712766
4.28252	1800	1783.79	0
4.28509	1808	1781.85	0.712766
4.28766	1770	1779.89	0
4.29023	1832	1777.95	0.712766
4.2928	1772	1776.01	0
4.29537	1708	1774.07	2.85106
4.29794	1805	1772.14	0.712766
4.30051	1770	1770.21	0.712766
4.30308	1750	1768.3	1.42553
4.30564	1860	1766.44	2.1383
4.30821	1855	1764.57	0
4.31078	1773	1762.67	2.1383
4.31335	1819	1760.8	0.712766
4.31592	1791	1758.94	0.712766
4.31849	1732	1757.06	0
4.32106	1782	1755.19	0.712766
4.32363	1678	1753.32	0.712766
4.3262	1727	1751.42	0.712766
4.32877	1800	1749.51	0
4.33133	1793	1747.61	0.712766
4.3339	1783	1745.73	0
4.33647	1721	1743.85	0
4.33904	1801	1741.95	2.1383
4.34161	1826	1740.06	1.42553
4.34418	1782	1738.16	0
4.34675	1719	1736.27	0
4.34932	1743	1734.44	0
4.35189	1765	1732.61	0
4.35446	1708	1730.74	0.712766
4.35702	1714	1728.85	0.712766
4.35959	1766	1726.95	2.85106
4.36216	1739	1725.07	0
4.36473	1744	1723.2	0
4.3673	1695	1721.37	0
4.36987	1698	1719.58	1.42553
4.37244	1656	1717.75	0
4.37501	1746	1715.87	0
4.37758	1742	1714.01	2.1383
4.38015	1766	1712.17	1.42553
4.38271	1710	1710.32	0.712766
4.38528	1696	1708.47	0.712766
4.38785	1727	1706.67	0
4.39042	1670	1704.89	2.1383
4.39299	1703	1703.08	1.42553
4.39556	1739	1701.25	0
4.39813	1590	1699.41	1.42553
4.4007	1724	1697.63	0.712766
4.40327	1677	1695.85	0.712766
4.40584	1664	1694.03	0.712766
4.4084	1674	1692.22	1.42553
4.41097	1717	1690.42	0.712766
4.41354	1712	1688.61	1.42553
4.41611	1732	1686.81	0.712766
4.41868	1654	1685.03	1.42553
4.42125	1603	1683.24	0.712766
4.42382	1693	1681.46	0.712766
4.42639	1703	1679.68	0.712766
4.42896	1665	1677.9	0.712766
4.43153	1633	1676.12	1.42553
4.43409	1583	1674.33	0
4.43666	1656	1672.54	0.712766
4.43923	1657	1670.76	0.712766
4.4418	1595	1668.99	0.712766
4.44437	1644	1667.2	0
4.44694	1636	1665.41	0
4.44951	1722	1663.63	0.712766
4.45208	1677	1661.85	0
4.45465	1600	1660.06	1.42553
4.45722	1672	1658.26	0.712766
4.45978	1701	1656.47	1.42553
4.46235	1607	1654.7	0
4.46492	1643	1652.94	1.42553
4.46749	1617	1651.2	1.42553
4.47006	1641	1649.46	0
4.47263	1679	1647.7	0.712766
4.4752	1627	1645.96	0
4.47777	1652	1644.24	0.712766
4.48034	1624	1642.48	2.1383
4.48291	1682	1640.72	0.712766
4.48547	1629	1638.95	1.42553
4.48804	1728	1637.21	0.712766
4.49061	1616	1635.51	0
4.49318	1669	1633.8	2.85106
4.49575	1571	1632.09	0.712766
4.49832	1568	1630.35	0.712766
4.50089	1614	1628.62	0.712766
4.50346	1681	1626.94	2.1383
4.50603	1641	1625.24	2.1383
4.5086	1657	1623.51	0.712766
4.51116	1599	1621.8	0
4.51373	1607	1620.12	0
4.5163	1703	1618.47	0.712766
4.51887	1616	1616.77	0
4.52144	1627	1615.02	0
4.52401	1670	1613.28	0
4.52658	1667	1611.55	0
4.52915	1633	1609.81	1.42553
4.53172	1600	1608.07	2.1383
4.53429	1626	1606.33	0.712766
4.53685	1663	1604.61	0
4.53942	1539	1602.93	0.712766
4.54199	1594	1601.28	0
4.54456	1658	1599.61	0.712766
4.54713	1600	1597.9	0.712766
4.5497	1539	1596.19	0
4.55227	1538	1594.49	0.712766
4.55484	1562	1592.79	0
4.55741	1654	1591.1	0.712766
4.55998	1540	1589.4	0
4.56254	1607	1587.71	2.1383
4.56511	1631	1586.02	0
4.56768	1610	1584.32	0
4.57025	1552	1582.65	0
4.57282	1552	1581	1.42553
4.57539	1629	1579.34	0
4.57796	1614	1577.64	1.42553
4.58053	1632	1575.95	1.42553
4.5831	1576	1574.29	0.712766
4.58567	1583	1572.63	0.712766
4.58823	1508	1570.99	0.712766
4.5908	1592	1569.37	1.42553
4.59337	1599	1567.73	0.712766
4.59594	1538	1566.08	0.712766
4.59851	1551	1564.43	1.42553
4.60108	1551	1562.81	3.56383
4.60365	1499	1561.17	0
4.60622	1564	1559.53	2.1383
4.60879	1586	1557.93	0
4.61136	1593	1556.37	0.712766
4.61392	1591	1554.78	0
4.61649	1558	1553.16	0.712766
4.61906	1532	1551.53	0.712766
4.62163	1585	1549.87	0.712766
4.6242	1573	1548.22	1.42553
4.62677	1603	1546.58	0
4.62934	1525	1544.95	0
4.63191	1624	1543.34	1.42553
4.63448	1565	1541.73	0.712766
4.63705	1589	1540.1	0.712766
4.63961	1561	1538.45	0.712766
4.64218	1567	1536.85	2.1383
4.64475	1614	1535.25	0
4.64732	1543	1533.63	1.42553
4.64989	1527	1532.04	1.42553
4.65246	1514	1530.46	1.42553
4.65503	1459	1528.87	0
4.6576	1503	1527.27	0.712766
4.66017	1461	1525.71	1.42553
4.66274	1587	1524.13	0
4.6653	1520	1522.53	0.712766
4.66787	1466	1520.92	1.42553
4.67044	1484	1519.34	0
4.67301	1456	1517.74	0
4.67558	1530	1516.15	0.712766
4.67815	1547	1514.57	0.712766
4.68072	1506	1512.97	0
4.68329	1496	1511.36	0.712766
4.68586	1521	1509.77	0
4.68843	1544	1508.18	0.712766
4.69099	1523	1506.59	0
4.69356	1472	1505	0
4.69613	1512	1503.41	0.712766
4.6987	1532	1501.82	0
4.70127	1477	1500.23	0
4.70384	1536	1498.64	0.712766
4.70641	1491	1497.06	0
4.70898	1508	1495.48	0
4.71155	1476	1493.89	0.712766
4.71412	1444	1492.32	0
4.71668	1546	1490.74	0.712766
4.71925	1553	1489.16	0
4.72182	1445	1487.6	0
4.72439	1492	1486.04	0.712766
4.72696	1493	1484.48	0.712766
4.72953	1494	1482.91	0
4.7321	1487	1481.34	0.712766
4.73467	1518	1479.79	0
4.73724	1462	1478.25	0
4.73981	1467	1476.7	0.712766
4.74237	1434	1475.15	0.712766
4.74494	1501	1473.6	0.712766
4.74751	1441	1472.04	0.712766
4.75008	1444	1470.51	0
4.75265	1491	1468.98	0
4.75522	1432	1467.46	0.712766
4.75779	1521	1465.94	0
4.76036	1468	1464.4	0.712766
4.76293	1536	1462.85	0.712766
4.7655	1428	1461.32	0
4.76806	1421	1459.79	0
4.77063	1499	1458.27	0
4.7732	1396	1456.76	0.712766
4.77577	1440	1455.23	2.1383
4.77834	1528	1453.69	1.42553
4.78091	1493	1452.16	0.712766
4.78348	1407	1450.66	0
4.78605	1509	1449.2	0
4.78862	1419	1447.75	1.42553
4.79119	1477	1446.26	0
4.79375	1452	1444.74	0.712766
4.79632	1443	1443.22	2.1383
4.79889	1442	1441.73	0
4.80146	1457	1440.24	0
4.80403	1479	1438.75	0.712766
4.8066	1455	1437.3	0
4.80917	1435	1435.82	0
4.81174	1426	1434.3	0.712766
4.81431	1466	1432.81	0.712766
4.81688	1408	1431.3	0.712766
4.81944	1415	1429.8	0.712766
4.82201	1418	1428.31	0
4.82458	1395	1426.84	1.42553
4.82715	1414	1425.38	0
4.82972	1408	1423.9	1.42553
4.83229	1467	1422.42	0.712766
4.83486	1420	1420.96	0
4.83743	1461	1419.5	0
4.84	1431	1418.04	0
4.84257	1408	1416.59	0.712766
4.84513	1453	1415.11	0
4.8477	1393	1413.62	0
4.85027	1404	1412.14	0.712766
4.85284	1384	1410.67	1.42553
4.85541	1378	1409.2	0
4.85798	1398	1407.72	2.1383
4.86055	1431	1406.27	1.42553
4.86312	1459	1404.84	0.712766
4.86569	1342	1403.4	2.1383
4.86826	1398	1401.99	0
4.87082	1436	1400.59	0
4.87339	1421	1399.18	0.712766
4.87596	1380	1397.77	0.712766
4.87853	1424	1396.34	0
4.8811	1343	1394.87	0.712766
4.88367	1407	1393.43	0.712766
4.88624	1369	1391.99	0.712766
4.88881	1401	1390.54	0
4.89138	1473	1389.1	0.712766
4.89395	1394	1387.68	0
4.89651	1442	1386.25	0.712766
4.89908	1375	1384.81	0.712766
4.90165	1401	1383.38	0
4.90422	1367	1381.94	0
4.90679	1432	1380.52	0
4.90936	1386	1379.1	0.712766
4.91193	1378	1377.67	0
4.9145	1332	1376.22	0
4.91707	1391	1374.78	0
4.91964	1407	1373.36	2.1383
4.9222	1400	1371.94	0.712766
4.92477	1334	1370.5	0.712766
4.92734	1346	1369.08	0.712766
4.92991	1384	1367.71	0.712766
4.93248	1367	1366.34	0
4.93505	1316	1364.95	0
4.93762	1308	1363.56	0
4.94019	1344	1362.16	1.42553
4.94276	1275	1360.75	0
4.94533	1326	1359.32	0
4.94789	1356	1357.91	1.42553
4.95046	1382	1356.53	1.42553
4.95303	1404	1355.13	0
4.9556	1380	1353.73	0
4.95817	1343	1352.36	1.42553
4.96074	1358	1351.01	0.712766
4.96331	1341	1349.62	0.712766
4.96588	1393	1348.22	0
4.96845	1351	1346.86	0.712766
4.97102	1325	1345.5	0
4.97358	1285	1344.12	1.42553
4.97615	1337	1342.74	0
4.97872	1309	1341.35	0.712766
4.98129	1385	1339.98	0
4.98386	1324	1338.62	0
4.98643	1371	1337.25	0
4.989	1313	1335.87	0.712766
4.99157	1348	1334.49	0
4.99414	1344	1333.1	0.712766
4.99671	1277	1331.72	0
4.99927	1326	1330.35	0.712766
5.00184	1266	1328.98	1.42553
5.00441	1353	1327.62	0
5.00698	1322	1326.25	0.712766
5.00955	1307	1324.9	0
5.01212	1342	1323.57	0
5.01469	1298	1322.23	0.712766
5.01726	1326	1320.87	0.712766
5.01983	1343	1319.51	1.42553
5.0224	1289	1318.14	0
5.02496	1281	1316.79	0
5.02753	1282	1315.47	0.712766
5.0301	1372	1314.15	0.712766
5.03267	1328	1312.81	0
5.03524	1371	1311.45	0
5.03781	1365	1310.11	0.712766
5.04038	1330	1308.78	1.42553
5.04295	1357	1307.44	0
5.04552	1340	1306.08	0
5.04809	1359	1304.76	2.1383
5.05065	1308	1303.45	0
5.05322	1331	1302.12	0
5.05579	1319	1300.79	0
5.05836	1281	1299.5	0
5.06093	1267	1298.19	0.712766
5.0635	1354	1296.84	1.42553
5.06607	1302	1295.49	0.712766
5.06864	1245	1294.15	1.42553
5.07121	1270	1292.84	1.42553
5.07378	1267	1291.56	0.712766
5.07634	1259	1290.27	0
5.07891	1342	1289	0.712766
5.08148	1248	1287.73	0
5.08405	1233	1286.44	0.712766
5.08662	1220	1285.12	0
5.08919	1252	1283.8	0
5.09176	1301	1282.49	0
5.09433	1336	1281.18	0.712766
5.0969	1257	1279.87	0
5.09947	1300	1278.54	1.42553
5.10203	1280	1277.22	1.42553
5.1046	1211	1275.92	0
5.10717	1230	1274.62	0
5.10974	1288	1273.35	2.1383
5.11231	1264	1272.1	0
5.11488	1244	1270.81	0.712766
5.11745	1302	1269.51	0
5.12002	1328	1268.25	0
5.12259	1299	1266.98	0
5.12516	1282	1265.69	0.712766
5.12772	1337	1264.4	0
5.13029	1310	1263.09	0
5.13286	1263	1261.79	0.712766
[truncated: 1,048 more rows]
