# Supplementary material for: Direct energy transfer from photosystem II to photosystem I confers winter sustainability in Scots Pine
Source: Nat Commun. 2020 Dec 15;11:6388. doi: 10.1038/s41467-020-20137-9 (PMC7738668; doi:10.1038/s41467-020-20137-9)
Supplement: Supplementary file 3 — Source Data [file 41467_2020_20137_MOESM3_ESM.zip › Source data file_Bag et al., 2020/Source data file/time resolved fluoresence data/Time resolved decay/Pine_summer_unquench/summerunq/741nmautall.txt]

X	Y
0	0.0331954
0.002569	0.0332063
0.005138	0.0276709
0.007707	0.0168059
0.010276	0.0635055
0.012845	0.016572
0.015414	0.0165173
0.017983	0.00986837
0.020552	0.0267463
0.023121	0.0159327
0.02569	0.0272751
0.028259	0.0391179
0.030828	0.024706
0.033397	0.0389234
0.035966	-0.0053411
0.038535	0.0176294
0.041104	0.0197293
0.043673	0.036608
0.046242	0.00396478
0.048811	0.0243988
0.05138	0.0330394
0.053949	0.018653
0.056518	-0.000876463
0.059087	0.044196
0.061656	0.00859271
0.064225	0.0145369
0.066794	2.42291e-05
0.069363	-0.00267104
0.071932	0.0141219
0.074501	0.0345303
0.07707	0.041632
0.079639	0.00626447
0.082208	0.0121156
0.084777	0.0155371
0.087346	0.000595061
0.089915	0.0150822
0.092484	0.00128987
0.095053	0.00120448
0.097622	0.0303479
0.100191	0.00416698
0.10276	0.0377909
0.105329	0.00820841
0.107898	-0.0170964
0.110467	0.0210219
0.113036	0.0187956
0.115605	-0.0102696
0.118174	0.0195097
0.120743	0.00953838
0.123312	0.0438747
0.125881	0.00757636
0.12845	0.0151725
0.131019	0.0169352
0.133588	0.0179465
0.136157	0.0095565
0.138726	0.00213739
0.141295	0.0226732
0.143864	0.0223236
0.146433	-0.0152946
0.149002	0.00914426
0.151571	-0.00888595
0.15414	-0.000151539
0.156709	-0.0179054
0.159278	0.0239282
0.161847	-0.00864763
0.164416	-0.000353774
0.166985	0.013465
0.169554	-0.0131657
0.172123	-0.0132921
0.174692	-0.018973
0.177261	0.016974
0.17983	-0.0117503
0.182399	-0.0135912
0.184968	0.0332791
0.187537	-0.0126863
0.190106	0.0168445
0.192675	-0.018993
0.195244	0.0192472
0.197813	-0.0138907
0.200382	0.023663
0.202951	0.00693407
0.20552	0.00293021
0.208089	0.0158888
0.210658	0.00195206
0.213227	-0.0156495
0.215796	-0.00999783
0.218365	0.00685637
0.220934	-0.033864
0.223503	-0.00441275
0.226072	0.00722072
0.228641	0.00808304
0.23121	0.0221948
0.233779	0.0125268
0.236348	0.023794
0.238917	0.010194
0.241486	-0.00946243
0.244055	-0.0247233
0.246624	0.0194286
0.249193	0.0170117
0.251762	0.024656
0.254331	-0.0154897
0.2569	-0.0186977
0.259469	-0.0149496
0.262038	-0.00140412
0.264607	0.0112194
0.267176	-0.00613537
0.269745	0.00452152
0.272314	-0.00871368
0.274883	-0.012335
0.277452	-0.0243523
0.280021	0.00532468
0.28259	0.0417455
0.285159	-0.00694957
0.287728	0.019272
0.290297	-0.0486237
0.292866	0.00617306
0.295435	-0.0254481
0.298004	0.0101248
0.300573	-0.0222194
0.303142	0.00763576
0.305711	0.00159343
0.30828	0.0279932
0.310849	0.0275403
0.313418	-0.00940427
0.315987	-0.00023177
0.318556	-0.0365984
0.321125	0.00742923
0.323694	0.00849918
0.326263	0.0107948
0.328832	-0.00804028
0.331401	0.00147206
0.33397	-0.00813666
0.336539	0.0128343
0.339108	0.00237389
0.341677	0.00895921
0.344246	-0.0241873
0.346815	-0.028957
0.349384	0.0132702
0.351953	0.00400772
0.354522	-0.0107756
0.357091	0.0183406
0.35966	0.0281557
0.362229	0.00944542
0.364798	0.0147838
0.367367	-0.00536675
0.369936	0.00426957
0.372505	-0.036535
0.375074	0.0193928
0.377643	-0.0195121
0.380212	0.000663041
0.382781	-0.0282747
0.38535	0.0257649
0.387919	-0.00719767
0.390488	0.0256079
0.393057	0.00282362
0.395626	0.00931644
0.398195	-0.0381491
0.400764	0.00120971
0.403333	-0.0222409
0.405902	-0.0094144
0.408471	-0.00917649
0.41104	-0.0146784
0.413609	-0.0354048
0.416178	0.00235787
0.418747	0.00974509
0.421316	0.0309624
0.423885	-0.0268014
0.426454	-0.042719
0.429023	-0.0189648
0.431592	-0.00987838
0.434161	0.0292772
0.43673	0.0270087
0.439299	0.0146786
0.441868	-0.0230411
0.444437	0.0138197
0.447006	0.0258895
0.449575	0.0432046
0.452144	-0.00425831
0.454713	0.0138247
0.457282	0.001191
0.459851	0.0185042
0.46242	0.0179582
0.464989	0.000300014
0.467558	-0.00808728
0.470127	0.0464484
0.472696	-0.0130725
0.475265	-0.0036879
0.477834	0.0157516
0.480403	0.00945107
0.482972	0.0266321
0.485541	-0.0104394
0.48811	0.0440896
0.490679	0.00665706
0.493248	0.0402737
0.495817	-0.00101483
0.498386	0.00809995
0.500955	0.0072265
0.503524	0.00137296
0.506093	-0.000727495
0.508662	0.014894
0.511231	0.00671882
0.5138	0.0306581
0.516369	0.0040129
0.518938	0.0406263
0.521507	0.0129018
0.524076	0.0223485
0.526645	-0.00119278
0.529214	0.0118863
0.531783	0.0184725
0.534352	0.0272885
0.536921	0.00983244
0.53949	0.00411808
0.542059	0.00230746
0.544628	0.0421161
0.547197	0.021749
0.549766	0.00631062
0.552335	0.010668
0.554904	0.0226888
0.557473	0.00417993
0.560042	0.0105041
0.562611	0.00594416
0.56518	0.0141998
0.567749	0.0212992
0.570318	-0.00751017
0.572887	0.00219725
0.575456	0.0441176
0.578025	-0.0364901
0.580594	0.0243008
0.583163	0.0303848
0.585732	-0.0260995
0.588301	-0.00542882
0.59087	0.00705242
0.593439	0.0204539
0.596008	0.0176446
0.598577	-0.00283585
0.601146	-0.049674
0.603715	0.00952791
0.606284	0.00337616
0.608853	-0.0101497
0.611422	-0.0289216
0.613991	0.00633034
0.61656	-0.0148313
0.619129	-0.0179823
0.621698	-0.000657057
0.624267	0.0145156
0.626836	-0.00289815
0.629405	-0.0155707
0.631974	-0.00843914
0.634543	0.000205702
0.637112	0.0316781
0.639681	-0.0119018
0.64225	-0.0472683
0.644819	-0.0273135
0.647388	-0.0181033
0.649957	-0.00284934
0.652526	0.0137521
0.655095	-0.00895813
0.657664	-0.0106539
0.660233	-0.0141121
0.662802	-0.00576509
0.665371	-0.0314141
0.66794	-0.0224672
0.670509	0.0136743
0.673078	0.0467167
0.675647	-0.0353276
0.678216	-0.0121347
0.680785	-0.0182393
0.683354	0.0157056
0.685923	-0.00282042
0.688492	-0.0273297
0.691061	-0.0478624
0.69363	0.00731919
0.696199	0.0106802
0.698768	-0.00892443
0.701337	-0.0180127
0.703906	-0.0222107
0.706475	-7.58647e-05
0.709044	-0.00380222
0.711613	-0.00988254
0.714182	-0.00736058
0.716751	0.000753295
0.71932	-0.0270372
0.721889	-0.0348285
0.724458	0.0214478
0.727027	0.00255565
0.729596	-0.0049068
0.732165	-0.0204211
0.734734	0.00581484
0.737303	-0.015257
0.739872	-0.00969607
0.742441	0.00602796
0.74501	0.00250832
0.747579	-0.0222833
0.750148	-0.0111463
0.752717	0.00481055
0.755286	-0.00168316
0.757855	-0.0191519
0.760424	0.00365032
0.762993	-0.0232335
0.765562	-0.0279631
0.768131	0.00764067
0.7707	0.0301795
0.773269	-0.000261482
0.775838	-0.0112511
0.778407	-0.0322042
0.780976	0.0119235
0.783545	-0.0197518
0.786114	-0.00298068
0.788683	-0.0213805
0.791252	-0.0220178
0.793821	-0.0272279
0.79639	0.018464
0.798959	0.0300705
0.801528	0.00694276
0.804097	-0.00579295
0.806666	-0.00510548
0.809235	-0.000815475
0.811804	0.0194724
0.814373	-0.00933282
0.816942	0.0152966
0.819511	0.00534991
0.82208	-0.0356379
0.824649	-0.0194645
0.827218	0.0110028
0.829787	0.0412647
0.832356	-0.0111859
0.834925	-0.0147635
0.837494	-0.0341604
0.840063	0.0112672
0.842632	-0.0156918
0.845201	0.0081494
0.84777	-0.0386229
0.850339	-0.00773411
0.852908	-0.0260753
0.855477	0.00333778
0.858046	-0.00134117
0.860615	-0.0168431
0.863184	-0.00306939
0.865753	-0.0346528
0.868322	0.024415
0.870891	-0.0214389
0.87346	0.0166182
0.876029	0.0263755
0.878598	0.0202641
0.881167	-0.0318663
0.883736	-0.0100664
0.886305	-0.00752746
0.888874	0.00377391
0.891443	0.00197796
0.894012	0.00866882
0.896581	-0.0305963
0.89915	-0.00778809
0.901719	0.01186
0.904288	0.02374
0.906857	-0.0244677
0.909426	-0.00358212
0.911995	-0.0100025
0.914564	0.00944266
0.917133	-0.0233959
0.919702	0.0327794
0.922271	0.00989482
0.92484	-0.0403759
0.927409	-0.0106338
0.929978	0.00305251
0.932547	0.0236678
0.935116	-0.00321263
0.937685	0.014016
0.940254	0.00665503
0.942823	-0.014134
0.945392	-0.00761368
0.947961	-0.0278537
0.95053	-0.0470735
0.953099	0.00886409
0.955668	-0.0351395
0.958237	0.00572157
0.960806	-0.019159
0.963375	0.0189544
0.965944	-0.00463181
0.968513	0.0100557
0.971082	0.00293634
0.973651	-0.0199546
0.97622	-0.00798588
0.978789	0.000948871
0.981358	-0.0378608
0.983927	-0.0426619
0.986496	0.00654957
0.989065	-0.0183667
0.991634	-0.037023
0.994203	0.0367245
0.996772	0.0323384
0.999341	-0.0107694
1.00191	-0.011194
1.00448	-0.0107606
1.00705	-0.00979163
1.00962	-0.0145103
1.01219	0.0304227
1.01476	0.00246884
1.01732	0.00680463
1.01989	-0.00417237
1.02246	0.0370689
1.02503	0.00586867
1.0276	-0.0208311
1.03017	0.0246343
1.03274	0.00436927
1.03531	0.021194
1.03788	0.0129587
1.04045	-0.0187716
1.04301	-0.0132438
1.04558	0.0145466
1.04815	-0.0233438
1.05072	-0.0119253
1.05329	-0.0291211
1.05586	0.0236031
1.05843	0.0310799
1.061	-0.0178331
1.06357	0.0320343
1.06614	0.0129744
1.0687	-0.00520964
1.07127	0.0156749
1.07384	0.00219901
1.07641	-0.0143496
1.07898	0.0124166
1.08155	0.00749968
1.08412	-0.0213662
1.08669	-0.00589297
1.08926	-0.0105901
1.09183	0.0331492
1.09439	0.0147622
1.09696	-0.0201909
1.09953	0.0167449
1.1021	-0.0257633
1.10467	0.0222063
1.10724	0.0149387
1.10981	-0.0101123
1.11238	0.011904
1.11495	-0.00288715
1.11752	0.0189472
1.12008	-0.0102405
1.12265	-0.0547228
1.12522	0.00709068
1.12779	-0.0201797
1.13036	-0.0255232
1.13293	-0.00213047
1.1355	-0.0173203
1.13807	-0.00353374
1.14064	0.0164164
1.14321	0.00218626
1.14577	-4.91369e-05
1.14834	-0.0083481
1.15091	-0.0120718
1.15348	-0.016948
1.15605	0.0227468
1.15862	-0.00528034
1.16119	-0.00720889
1.16376	-0.00528925
1.16633	-0.0299378
1.1689	-0.0313987
1.17146	-0.00548128
1.17403	-0.0211115
1.1766	-0.0247108
1.17917	-0.00709735
1.18174	-0.0181746
1.18431	0.0095587
1.18688	-0.0117413
1.18945	-0.00252038
1.19202	-0.0403304
1.19459	-0.021134
1.19715	-0.02227
1.19972	-0.00793664
1.20229	0.0206027
1.20486	-0.0138297
1.20743	0.024526
1.21	-0.0229018
1.21257	-0.00794414
1.21514	0.00688852
1.21771	-0.00896279
1.22028	-0.0110768
1.22284	0.00824311
1.22541	-0.0371411
1.22798	-0.0208947
1.23055	-0.0152068
1.23312	-0.0220661
1.23569	-0.0113698
1.23826	-0.0330708
1.24083	-0.0230584
1.2434	-0.0102198
1.24597	0.0248959
1.24853	0.0085841
1.2511	-0.0299247
1.25367	-0.0369678
1.25624	-0.00217588
1.25881	-0.00510288
1.26138	0.0213439
1.26395	-0.00113316
1.26652	0.00899553
1.26909	-0.0247698
1.27166	-0.0239214
1.27422	0.00040828
1.27679	0.0207503
1.27936	0.0017958
1.28193	-0.00250744
1.2845	0.00347344
1.28707	-0.0250464
1.28964	0.000338771
1.29221	-0.020634
1.29478	0.00721779
1.29735	-0.00435399
1.29991	-0.00330173
1.30248	-0.0299202
1.30505	-0.0233277
1.30762	-0.0101046
1.31019	-0.000977577
1.31276	-0.000686493
1.31533	-0.0342935
1.3179	-0.0151931
1.32047	-0.0244232
1.32304	-0.000385951
1.3256	0.0158685
1.32817	-0.000797469
1.33074	-0.0348422
1.33331	0.00330383
1.33588	-0.00499935
1.33845	0.00167892
1.34102	-0.0493457
1.34359	0.0040031
1.34616	-0.00285839
1.34873	-0.000514951
1.35129	-0.0465819
1.35386	-0.0169619
1.35643	0.0083818
1.359	-0.0182203
1.36157	-0.0104517
1.36414	-0.0144253
1.36671	-0.0246294
1.36928	-0.0201964
1.37185	-0.0312362
1.37442	-8.37651e-05
1.37698	0.00200384
1.37955	-0.0158684
1.38212	0.000199789
1.38469	-0.0070829
1.38726	0.000430827
1.38983	-0.0248143
1.3924	0.0277682
1.39497	-0.0310751
1.39754	-0.0295796
1.40011	-0.0039829
1.40267	-0.00377776
1.40524	-0.0250936
1.40781	-0.00660032
1.41038	-0.02495
1.41295	-0.00112167
1.41552	-0.0306551
1.41809	-0.0199544
1.42066	-0.0227339
1.42323	0.0091602
1.4258	-0.0129054
1.42836	-0.0607675
1.43093	-0.0423341
1.4335	0.00995784
1.43607	-0.0178229
1.43864	-0.0527692
1.44121	0.0227813
1.44378	-0.00470761
1.44635	-0.0065497
1.44892	-0.0295896
1.45149	0.0400505
1.45405	-0.000116604
1.45662	0.0274993
1.45919	-0.0214801
1.46176	-0.0655723
1.46433	-0.0508515
1.4669	0.000335649
1.46947	-0.0116745
1.47204	-0.024156
1.47461	-0.0446117
1.47718	-0.0370059
1.47974	-0.0460028
1.48231	-0.0144823
1.48488	-0.0241359
1.48745	-0.0408593
1.49002	-0.0584577
1.49259	-0.0276395
1.49516	0.0114309
1.49773	-0.0209783
1.5003	0.0178098
1.50287	-0.0517263
1.50543	-0.00548427
1.508	-0.0327638
1.51057	0.0225259
1.51314	0.0356737
1.51571	-0.0106186
1.51828	-0.0258589
1.52085	-0.0209938
1.52342	-0.00714032
1.52599	0.0596242
1.52856	0.0256588
1.53112	-0.0414072
1.53369	-0.0232316
1.53626	-0.0189764
1.53883	-0.0217194
1.5414	0.00760292
1.54397	-0.00753158
1.54654	-0.0159781
1.54911	0.00113407
1.55168	-0.0101462
1.55425	-0.0269579
1.55681	0.00140843
1.55938	0.024741
1.56195	-0.012432
1.56452	-0.00751265
1.56709	-0.00379758
1.56966	0.0081488
1.57223	0.00835191
1.5748	-0.0216364
1.57737	-0.00623335
1.57994	-0.0277767
1.5825	-0.0109358
1.58507	0.0115642
1.58764	0.0037619
1.59021	-0.0392714
1.59278	0.0131045
1.59535	-0.01655
1.59792	-0.024584
1.60049	0.0312428
1.60306	0.0234439
1.60563	-0.0541666
1.60819	-0.0116258
1.61076	0.0168454
1.61333	0.00637256
1.6159	-0.00955164
1.61847	0.0122782
1.62104	-0.0278118
1.62361	-0.00255793
1.62618	0.0171946
1.62875	-0.0249244
1.63132	0.0272355
1.63388	-0.0374506
1.63645	0.0113217
1.63902	0.00116772
1.64159	0.0256492
1.64416	0.00454353
1.64673	0.000822316
1.6493	0.0205733
1.65187	0.00894439
1.65444	-0.0198359
1.65701	-0.0471543
1.65957	0.00131723
1.66214	0.00412639
1.66471	-0.00568845
1.66728	-0.0707624
1.66985	-0.0190497
1.67242	-0.0266406
1.67499	-0.00819241
1.67756	-0.043125
1.68013	-0.0308032
1.6827	-0.00554691
1.68526	0.00518418
1.68783	-0.0189157
1.6904	-0.00945408
1.69297	-0.00824482
1.69554	0.0286483
1.69811	-0.0440098
1.70068	-0.0287758
1.70325	-0.00321885
1.70582	-0.0175507
1.70839	-0.00975501
1.71095	-0.0371632
1.71352	-0.0239284
1.71609	-0.0310845
1.71866	0.0112121
1.72123	-0.0561856
1.7238	-0.00499895
1.72637	-0.0189513
1.72894	0.0561772
1.73151	-0.0324531
1.73408	0.0102483
1.73664	-0.00369045
1.73921	0.0214572
1.74178	-0.00254654
1.74435	-0.0085759
1.74692	-0.0383795
1.74949	-0.0181594
1.75206	-0.0039534
1.75463	-0.0348495
1.7572	-0.0464804
1.75977	-0.00960989
1.76233	0.00303966
1.7649	-0.0200529
1.76747	0.00279666
1.77004	-0.0376664
1.77261	-0.0394245
1.77518	0.013934
1.77775	0.0353634
1.78032	-0.0260357
1.78289	-0.0217383
1.78546	-0.0601303
1.78802	-0.0153161
1.79059	-0.0396025
1.79316	-0.00990421
1.79573	0.00755818
1.7983	-0.0031269
1.80087	-0.0478163
1.80344	-0.00100797
1.80601	-0.015532
1.80858	0.0148158
1.81115	-0.00530482
1.81371	-0.00743612
1.81628	-0.0171032
1.81885	-0.0338083
1.82142	0.0155419
1.82399	-0.0630935
1.82656	0.0341364
1.82913	-0.0108891
1.8317	-0.0310357
1.83427	-0.00843117
1.83684	0.043071
1.8394	-0.00106138
1.84197	-0.00390522
1.84454	-0.020079
1.84711	-0.0238853
1.84968	-0.014452
1.85225	-0.0062664
1.85482	-0.00959376
1.85739	-0.0120138
1.85996	-0.0447911
1.86253	0.00017732
1.86509	-0.00210096
1.86766	0.00632332
1.87023	-0.00859957
1.8728	0.0138212
1.87537	0.00830551
1.87794	-0.0207732
1.88051	0.0355
1.88308	-0.0221429
1.88565	0.0121905
1.88822	0.00330495
1.89078	-0.00978181
1.89335	-0.0241104
1.89592	-0.0142295
1.89849	-0.00233563
1.90106	0.00490395
1.90363	-0.0469469
1.9062	0.0057146
1.90877	-0.00168958
1.91134	0.000375543
1.91391	-0.0317634
1.91647	0.0029062
1.91904	0.0156024
1.92161	-0.0186001
1.92418	-0.0104618
1.92675	-0.018822
1.92932	-0.0362137
1.93189	-0.0132413
1.93446	-0.0125309
1.93703	0.00392349
1.9396	-0.0352341
1.94216	-0.000118721
1.94473	-0.024596
1.9473	-0.00147934
1.94987	0.00850427
1.95244	-0.0277875
1.95501	-0.0579227
1.95758	-0.0106151
1.96015	0.010521
1.96272	0.0130371
1.96529	0.0104151
1.96785	0.00580689
1.97042	0.0133942
1.97299	0.0120484
1.97556	0.0326228
1.97813	0.000403135
1.9807	-0.0161414
1.98327	-0.0348165
1.98584	0.0157577
1.98841	0.00672222
1.99098	-0.0318231
1.99354	-0.000801516
1.99611	-0.0192716
1.99868	-0.000501769
2.00125	-0.00731236
2.00382	-0.0381485
2.00639	0.0195223
2.00896	0.0134885
2.01153	-0.0170442
2.0141	-0.019013
2.01667	0.0200657
2.01923	0.00812158
2.0218	0.00587122
2.02437	-0.0282881
2.02694	0.0138005
2.02951	-0.0286018
2.03208	-0.00323619
2.03465	0.00380035
2.03722	-0.00200899
2.03979	0.0156532
2.04236	-0.0229099
2.04492	0.0244586
2.04749	0.0240451
2.05006	0.0140366
2.05263	0.0143432
2.0552	-0.0375222
2.05777	-0.0160467
2.06034	0.00541289
2.06291	0.0141148
2.06548	0.00352636
2.06805	-0.0308152
2.07061	0.0111533
2.07318	0.0437544
2.07575	0.0278083
2.07832	0.0333533
2.08089	0.0439429
2.08346	0.00625985
2.08603	0.0283257
2.0886	0.0120535
2.09117	0.0575661
2.09374	0.0219538
2.0963	0.021727
2.09887	-0.00465262
2.10144	0.0156564
2.10401	-0.000976839
2.10658	-0.0359277
2.10915	0.00077266
2.11172	-0.00622197
2.11429	0.0160644
2.11686	0.0257436
2.11943	0.0321415
2.12199	0.0233743
2.12456	0.0253087
2.12713	-0.0127678
2.1297	0.0290394
2.13227	-0.00764466
2.13484	0.0109819
2.13741	0.0254756
2.13998	0.02108
2.14255	-0.0193116
2.14512	-0.00413707
2.14768	0.0122314
2.15025	-0.00425418
2.15282	-0.00115479
2.15539	0.00152405
2.15796	0.00112841
2.16053	-0.0214998
2.1631	0.0221054
2.16567	0.00600146
2.16824	0.0370801
2.17081	0.00513956
2.17337	0.022593
2.17594	0.0638102
2.17851	0.0151103
2.18108	-0.0115746
2.18365	0.0061748
2.18622	-0.0103556
2.18879	-0.00593413
2.19136	-0.00697397
2.19393	0.00582511
2.1965	0.0303464
2.19906	0.0394926
2.20163	-0.0175069
2.2042	-0.0100245
2.20677	0.000326777
2.20934	-0.0336572
2.21191	0.0412549
2.21448	-0.00209681
2.21705	0.0041316
2.21962	0.0133891
2.22219	0.0216608
2.22475	0.00895584
2.22732	-0.00906665
2.22989	0.00656342
2.23246	0.0164767
2.23503	-0.00486595
2.2376	-0.00803214
2.24017	-0.000397397
2.24274	-0.0247585
2.24531	0.00335052
2.24788	-0.0337385
2.25044	-0.000992196
2.25301	-0.0160082
2.25558	-0.0274981
2.25815	0.0165516
2.26072	-0.0349791
2.26329	-0.0178496
2.26586	0.00209312
2.26843	0.00917498
2.271	0.0154841
2.27357	-0.0140135
2.27613	0.0137267
2.2787	-0.016953
2.28127	0.00103893
2.28384	-0.0118914
2.28641	0.00494
2.28898	-0.00301466
2.29155	-0.0251271
2.29412	-0.0205037
2.29669	0.0368994
2.29926	0.012519
2.30182	0.0227137
2.30439	-0.0426317
2.30696	-0.0119451
2.30953	0.0151183
2.3121	-0.0185211
2.31467	0.00222364
2.31724	0.0254832
2.31981	3.83028e-05
2.32238	0.0171071
2.32495	0.0130228
2.32751	0.019662
2.33008	0.00695953
2.33265	0.000910685
2.33522	0.038605
2.33779	-0.0269843
2.34036	-0.00869862
2.34293	0.0152103
2.3455	0.00853111
2.34807	-0.00980176
2.35064	-0.0292739
2.3532	-0.0329894
2.35577	0.0428703
2.35834	0.0187614
2.36091	0.0179435
2.36348	0.0188807
2.36605	0.0150906
2.36862	0.0105542
2.37119	0.0187748
2.37376	0.00967671
2.37633	-0.0126246
2.37889	-0.00924103
2.38146	-0.00283148
2.38403	-0.00612624
2.3866	-0.0119675
2.38917	-0.00178187
2.39174	-0.0262251
2.39431	0.0217507
2.39688	-0.0112252
2.39945	0.0189481
2.40202	0.0179498
2.40458	0.0175122
2.40715	-0.021377
2.40972	-0.00218392
2.41229	0.0596381
2.41486	0.0276686
2.41743	0.0120454
2.42	0.029625
2.42257	0.0227163
2.42514	-0.00510367
2.42771	0.009904
2.43027	0.00215351
2.43284	0.00400463
2.43541	0.0109026
2.43798	0.0118973
2.44055	0.0223309
2.44312	-0.000151472
2.44569	0.0136415
2.44826	0.0222834
2.45083	0.00533136
2.4534	0.0144669
2.45596	0.00713086
2.45853	-0.013133
2.4611	0.0176786
2.46367	0.0405989
2.46624	0.0064301
2.46881	-0.00425622
2.47138	0.043563
2.47395	-0.0107499
2.47652	0.0317252
2.47909	0.0374276
2.48165	0.0490177
2.48422	-0.0233885
2.48679	-0.0159578
2.48936	-0.016902
2.49193	0.0171893
2.4945	0.0132981
2.49707	0.00075189
2.49964	-0.0363446
2.50221	0.0126982
2.50478	0.0219997
2.50734	0.0209725
2.50991	0.0185664
2.51248	-0.0126418
2.51505	0.0233342
2.51762	-0.0253554
2.52019	0.0245438
2.52276	0.0156145
2.52533	0.00836103
2.5279	0.00219076
2.53047	-0.00124438
2.53303	0.0443549
2.5356	0.0119908
2.53817	-0.0117155
2.54074	0.025841
2.54331	-0.00740755
2.54588	-0.00485396
2.54845	-0.0120838
2.55102	-0.0227018
2.55359	-0.00436728
2.55616	0.0178063
2.55872	0.0222443
2.56129	-7.44644e-05
2.56386	0.0182543
2.56643	-0.00173458
2.569	0.0142236
2.57157	0.0254432
2.57414	0.0104638
2.57671	-0.0307875
2.57928	0.00682729
2.58185	0.0213806
2.58441	-0.00867409
2.58698	-0.0132054
2.58955	-0.0032621
2.59212	0.0296105
2.59469	0.0020328
2.59726	0.00915129
2.59983	0.00728017
2.6024	0.0116392
2.60497	0.0287404
2.60754	0.0280512
2.6101	0.00195735
2.61267	0.041567
2.61524	0.00585733
2.61781	0.0126821
2.62038	-0.00268839
2.62295	0.0296195
2.62552	0.0137197
2.62809	-0.00641194
2.63066	0.00927796
2.63323	0.00520437
2.63579	-0.00775471
2.63836	0.0220467
2.64093	0.00104156
2.6435	-0.0149371
2.64607	0.00642584
2.64864	0.00571573
2.65121	0.025155
2.65378	-0.0285476
2.65635	0.0322805
2.65892	0.0346345
2.66148	0.0189747
2.66405	-0.00554247
2.66662	0.0275458
2.66919	0.0207896
2.67176	0.0298777
2.67433	0.0101226
2.6769	0.0192282
2.67947	0.0100815
2.68204	0.0332488
2.68461	-0.009085
2.68717	-0.0117926
2.68974	0.00680812
2.69231	-0.0147449
2.69488	-0.0315408
2.69745	-0.0119443
2.70002	-0.00925673
2.70259	-0.0326117
2.70516	0.00333219
2.70773	0.0201069
2.7103	-0.00652986
2.71286	0.0267795
2.71543	-0.0176501
2.718	0.0232788
2.72057	-0.00721447
2.72314	0.00674833
2.72571	-0.0135633
2.72828	0.0100009
2.73085	0.0310117
2.73342	0.0235046
2.73599	0.011379
2.73855	-0.000716376
2.74112	-0.0222327
2.74369	0.00683265
2.74626	-0.013241
2.74883	0.0170847
2.7514	0.00685061
2.75397	-0.000109959
2.75654	0.0223414
2.75911	-3.41639e-05
2.76168	0.0133571
2.76424	-0.0147949
2.76681	0.00600151
2.76938	-0.034667
2.77195	-0.00663415
2.77452	0.0473285
2.77709	-0.0239963
2.77966	0.00461226
2.78223	-0.00672548
2.7848	-0.00751008
2.78737	0.0205054
2.78993	0.0488497
2.7925	0.0163352
2.79507	0.0278079
2.79764	-0.0211582
2.80021	-0.0123347
2.80278	0.0165323
2.80535	0.012935
2.80792	0.0157232
2.81049	0.00431412
2.81306	0.0246809
2.81562	-0.00257592
2.81819	-0.00991822
2.82076	-0.0170424
2.82333	0.0295581
2.8259	0.0224388
2.82847	-0.00984784
2.83104	0.00415643
2.83361	0.0251271
2.83618	-0.0317014
2.83875	-0.0253438
2.84131	-0.0174557
2.84388	0.0112096
2.84645	0.0366695
2.84902	0.0118905
2.85159	0.0370329
2.85416	-0.0200436
2.85673	-0.0137336
2.8593	0.00870563
2.86187	0.000890608
2.86444	0.00373137
2.867	-0.021153
2.86957	0.0386376
2.87214	0.00098686
2.87471	0.0231625
2.87728	-0.0254237
2.87985	-0.017137
2.88242	0.0151821
2.88499	0.0528967
2.88756	-0.0125794
2.89013	0.00451645
2.89269	0.016317
2.89526	0.0465111
2.89783	0.0318751
2.9004	-0.01645
2.90297	0.0435317
2.90554	-0.0149104
2.90811	0.00651401
2.91068	0.00877347
2.91325	0.0273972
2.91582	-0.00995357
2.91838	-0.00298624
2.92095	0.00859958
2.92352	0.00407522
2.92609	0.0398368
2.92866	0.0141228
2.93123	-0.000375285
2.9338	-0.0175776
2.93637	0.015014
2.93894	0.0341527
2.94151	0.00746372
2.94407	-0.00171287
2.94664	0.0251291
2.94921	-0.00500608
2.95178	0.00432465
2.95435	0.0146497
2.95692	0.0120115
2.95949	0.0228879
2.96206	0.00507003
2.96463	0.0422408
2.9672	0.00642705
2.96976	0.0249314
2.97233	0.0123877
2.9749	0.028566
2.97747	0.0107331
2.98004	0.0339476
2.98261	0.00452819
2.98518	0.0440308
2.98775	0.00201494
2.99032	0.00204016
2.99289	0.0494338
2.99545	0.0451336
2.99802	-0.0104698
3.00059	0.0040915
3.00316	0.00468145
3.00573	0.0213004
3.0083	0.00141508
3.01087	0.0180535
3.01344	0.0114116
3.01601	0.0048956
3.01858	0.0475662
3.02114	-0.0137468
3.02371	0.0129312
3.02628	0.0398374
3.02885	0.024089
3.03142	-0.0544463
3.03399	-0.00909859
3.03656	0.0488569
3.03913	0.0126704
3.0417	0.0394129
3.04427	0.0240807
3.04683	-0.00645172
3.0494	0.0132234
3.05197	0.0492646
3.05454	-0.000124574
3.05711	-0.00257236
3.05968	0.0199016
3.06225	0.0193565
3.06482	-0.0166681
3.06739	0.0268047
3.06996	0.0435683
3.07252	-0.0198479
3.07509	0.00745044
3.07766	0.0234501
3.08023	-0.0203453
3.0828	0.0162654
3.08537	0.0430458
3.08794	0.012966
3.09051	-0.00493424
3.09308	0.0173791
3.09565	0.0310041
3.09821	0.027686
3.10078	-0.00235784
3.10335	-0.0233184
3.10592	0.00091594
3.10849	0.0150485
3.11106	0.00549992
3.11363	0.0444691
3.1162	0.0289973
3.11877	0.017518
3.12134	-0.00726089
3.1239	-0.0227272
3.12647	0.0187036
3.12904	-0.00271557
3.13161	0.0184638
3.13418	0.0409779
3.13675	0.00460135
3.13932	0.00376191
3.14189	-0.0101363
3.14446	0.0250244
3.14703	0.0107659
3.14959	0.0342842
3.15216	0.0330409
3.15473	0.0155715
3.1573	0.0089889
3.15987	0.0199325
3.16244	0.000171693
3.16501	0.0557111
3.16758	-0.0113008
3.17015	0.0157702
3.17272	0.00349502
3.17528	-0.0104338
3.17785	0.0335581
3.18042	0.00190578
3.18299	0.00436866
3.18556	0.0101872
3.18813	0.035331
3.1907	0.00736791
3.19327	0.00428074
3.19584	0.0308727
3.19841	-0.0171521
3.20097	0.0159752
3.20354	-0.00373697
3.20611	0.00279879
3.20868	0.0298038
3.21125	0.0243133
3.21382	-0.0199632
3.21639	-0.0185812
3.21896	0.0262563
3.22153	0.0116745
3.2241	-0.0009817
3.22666	-0.00488486
3.22923	0.0344594
3.2318	0.00608399
3.23437	0.0808587
3.23694	0.0369896
3.23951	0.00514137
3.24208	0.00162105
3.24465	0.0370698
3.24722	-0.0116398
3.24979	0.0326717
3.25235	-0.0167798
3.25492	0.0162243
3.25749	-0.0158913
3.26006	-0.00973797
3.26263	0.0586181
3.2652	0.00400698
3.26777	0.0178995
3.27034	-0.0242041
3.27291	0.00547626
3.27548	0.0498279
3.27804	0.0289041
3.28061	0.00260886
3.28318	0.00744016
3.28575	-0.0457663
3.28832	0.0288789
3.29089	0.00660032
3.29346	0.0432988
3.29603	-0.00178811
3.2986	-0.0175755
3.30117	0.0206603
3.30373	0.00989253
3.3063	-0.00770749
3.30887	0.0295772
3.31144	-0.0337454
3.31401	-0.0294721
3.31658	-0.0465487
3.31915	0.0122859
3.32172	0.0481132
3.32429	0.0142974
3.32686	0.0107578
3.32942	0.00763715
3.33199	0.0218422
3.33456	0.0234913
3.33713	0.0411624
3.3397	0.00202592
3.34227	-0.0148922
3.34484	-0.0285287
3.34741	0.0389147
3.34998	0.0240074
3.35255	0.00755782
3.35511	-0.00725998
3.35768	-0.00909988
3.36025	0.00211991
3.36282	-0.0103042
3.36539	-0.0130827
3.36796	-0.0172976
3.37053	-0.0180018
3.3731	0.00841328
3.37567	-0.0237633
3.37824	0.0198395
3.3808	0.0395607
3.38337	0.00923753
3.38594	-0.0117849
3.38851	-0.0171078
3.39108	0.00416351
3.39365	-0.0334588
3.39622	-0.0435383
3.39879	-0.0016723
3.40136	0.0129131
3.40393	-0.0195602
3.40649	-0.0150984
3.40906	-0.0206075
3.41163	0.0245696
3.4142	0.024783
3.41677	-0.00996015
3.41934	0.00192953
3.42191	0.013759
3.42448	-0.0258667
3.42705	-0.0322993
3.42962	-0.00830199
3.43218	0.00528321
3.43475	0.0248291
3.43732	-0.0226534
3.43989	-0.0128145
3.44246	-0.00363223
3.44503	-0.00790147
3.4476	-0.0154867
3.45017	-0.0134573
3.45274	-0.0128859
3.45531	-0.051883
3.45787	0.0377258
3.46044	-0.00617584
3.46301	-0.034621
3.46558	-0.000968483
3.46815	0.00127931
3.47072	-0.0556203
3.47329	0.0116071
3.47586	-0.00772666
3.47843	0.0163198
3.481	-0.0155383
3.48356	-0.000678494
3.48613	0.0316839
3.4887	-0.0096058
3.49127	0.0125478
3.49384	-0.0297738
3.49641	-0.0249632
3.49898	-0.00953664
3.50155	0.0128034
3.50412	0.0200808
3.50669	0.0122798
3.50925	-0.0071026
3.51182	-0.0231755
3.51439	-0.0168928
3.51696	-0.022822
3.51953	-0.00310734
3.5221	-0.0189881
3.52467	-0.0229557
3.52724	0.00961918
3.52981	0.0401198
3.53238	0.00932776
3.53494	-0.00713294
3.53751	-0.00412731
3.54008	0.00338439
3.54265	-0.0187787
3.54522	0.00796046
3.54779	-0.00779979
3.55036	-0.0164111
3.55293	-0.0471786
3.5555	0.00389876
3.55807	-0.0070637
3.56063	-0.0353114
3.5632	-0.0183574
3.56577	-0.0222869
3.56834	0.0395975
3.57091	-0.0175515
3.57348	-0.00849227
3.57605	0.0144461
3.57862	-0.0338422
3.58119	0.0135004
3.58376	-0.0268371
3.58632	-0.00664672
3.58889	0.00979476
3.59146	0.0243032
3.59403	0.0140536
3.5966	-0.0152935
3.59917	0.00799159
3.60174	0.0398943
3.60431	-0.0198825
3.60688	-0.0115343
3.60945	0.0381912
3.61201	0.0327675
3.61458	-0.00542384
3.61715	-0.00830903
3.61972	0.0730627
3.62229	0.0209019
3.62486	0.0372061
3.62743	-0.0134808
3.63	-0.0160293
3.63257	0.0203344
3.63514	0.0116173
3.6377	-0.0391542
3.64027	-0.00742202
3.64284	-0.00839166
3.64541	-0.0246747
3.64798	-0.000765335
3.65055	0.0289644
3.65312	0.0354942
3.65569	-0.0394434
3.65826	0.00812367
3.66083	-0.0158208
3.66339	-0.0116536
3.66596	0.00648897
3.66853	-0.0398902
3.6711	-0.0283857
3.67367	-0.0295818
3.67624	-0.00219515
3.67881	-0.0366096
3.68138	-0.0263365
3.68395	0.0119209
3.68652	-0.0496174
3.68908	0.00904407
3.69165	-0.00473256
3.69422	-0.0125674
3.69679	-0.00512167
3.69936	0.0382741
3.70193	-0.0240387
3.7045	-0.00150148
3.70707	-0.0541196
3.70964	0.00762187
3.71221	0.0216275
3.71477	0.0308282
3.71734	-0.018857
3.71991	-0.0184887
3.72248	0.0305129
3.72505	0.0326551
3.72762	0.0118706
3.73019	-0.0172362
3.73276	-0.00365823
3.73533	-0.0216287
3.7379	0.0434755
3.74046	0.0186548
3.74303	0.0665452
3.7456	-0.00450962
3.74817	-0.018051
3.75074	-0.0574721
3.75331	-0.00702039
3.75588	-0.0105091
3.75845	-0.0216875
3.76102	-0.0199892
3.76359	0.00626012
3.76615	-0.0339477
3.76872	-0.00789572
3.77129	0.0178473
3.77386	-0.038209
3.77643	0.029132
3.779	-0.0140577
3.78157	-0.00557687
3.78414	-0.0378201
3.78671	0.0542007
3.78928	0.0282058
3.79184	-0.0352753
3.79441	-0.0391918
3.79698	0.00975922
3.79955	0.0101969
3.80212	-0.00972227
3.80469	-0.0193945
3.80726	-0.0152965
3.80983	-0.033588
3.8124	-0.0162638
3.81497	-0.00793319
3.81753	0.0646133
3.8201	0.0114003
3.82267	0.0294684
3.82524	0.00486509
3.82781	-0.00404946
3.83038	-0.0365665
3.83295	-0.0497248
3.83552	-0.0363074
3.83809	-0.00807307
3.84066	-0.0364393
3.84322	-0.02898
3.84579	-0.0603447
3.84836	0.00267181
3.85093	-0.0101786
3.8535	0.00138322
3.85607	-0.0136785
3.85864	0.019816
3.86121	0.0232598
3.86378	-0.0411843
3.86635	-0.00842345
3.86891	0.0252973
3.87148	0.00758043
3.87405	-0.021463
3.87662	-0.0586862
3.87919	-0.0047892
3.88176	0.00246654
3.88433	-0.00531479
3.8869	-0.0525335
3.88947	-0.0165052
3.89204	-0.0579329
3.8946	-0.0165473
3.89717	-0.0242656
3.89974	-0.0289696
3.90231	-0.0226667
3.90488	0
3.90745	0
3.91002	0
3.91259	0
3.91516	0
3.91773	0
3.92029	0
3.92286	0
3.92543	0
3.928	0
3.93057	0
3.93314	0
3.93571	0
3.93828	0
3.94085	0
3.94342	0
3.94598	0
3.94855	0
3.95112	0
3.95369	0
3.95626	0
3.95883	0
3.9614	0
3.96397	0
3.96654	0
3.96911	0
3.97167	0
3.97424	0
3.97681	0
3.97938	0
3.98195	0
3.98452	0
3.98709	0
3.98966	0
3.99223	0
3.9948	0
3.99736	0
3.99993	0
4.0025	0
4.00507	0
4.00764	0
4.01021	0
4.01278	0
4.01535	0
4.01792	0
4.02049	0
4.02305	0
4.02562	0
4.02819	0
4.03076	0
4.03333	0
4.0359	0
4.03847	0
4.04104	0
4.04361	0
4.04618	0
4.04874	0
4.05131	0
4.05388	0
4.05645	0
4.05902	0
4.06159	0
4.06416	0
4.06673	0
4.0693	0
4.07187	0
4.07443	0
4.077	0
4.07957	0
4.08214	0
4.08471	0
4.08728	0
4.08985	0
4.09242	0
4.09499	0
4.09756	0
4.10012	0
4.10269	0
4.10526	0
4.10783	0
4.1104	0
4.11297	0
4.11554	0
4.11811	0
4.12068	0
4.12325	0
4.12581	0
4.12838	0
4.13095	0
4.13352	0
4.13609	0
4.13866	0
4.14123	0
4.1438	0
4.14637	0
4.14894	0
4.1515	0
4.15407	0
4.15664	0
4.15921	0
4.16178	0
4.16435	0
4.16692	0
4.16949	0
4.17206	0
4.17463	0
4.17719	0
4.17976	0
4.18233	0
4.1849	0
4.18747	0
4.19004	0
4.19261	0
4.19518	0
4.19775	0
4.20032	0
4.20288	0
4.20545	0
4.20802	0
4.21059	0
4.21316	0
4.21573	0
4.2183	0
4.22087	0
4.22344	0
4.22601	0
4.22857	0
4.23114	0
4.23371	0
4.23628	0
4.23885	0
4.24142	0
4.24399	0
4.24656	0
4.24913	0
4.2517	0
4.25426	0
4.25683	0
4.2594	0
4.26197	0
4.26454	0
4.26711	0
4.26968	0
4.27225	0
4.27482	0
4.27739	0
4.27995	0
4.28252	0
4.28509	0
4.28766	0
4.29023	0
4.2928	0
4.29537	0
4.29794	0
4.30051	0
4.30308	0
4.30564	0
4.30821	0
4.31078	0
4.31335	0
4.31592	0
4.31849	0
4.32106	0
4.32363	0
4.3262	0
4.32877	0
4.33133	0
4.3339	0
4.33647	0
4.33904	0
4.34161	0
4.34418	0
4.34675	0
4.34932	0
4.35189	0
4.35446	0
4.35702	0
4.35959	0
4.36216	0
4.36473	0
4.3673	0
4.36987	0
4.37244	0
4.37501	0
4.37758	0
4.38015	0
4.38271	0
4.38528	0
4.38785	0
4.39042	0
4.39299	0
4.39556	0
4.39813	0
4.4007	0
4.40327	0
4.40584	0
4.4084	0
4.41097	0
4.41354	0
4.41611	0
4.41868	0
4.42125	0
4.42382	0
4.42639	0
4.42896	0
4.43153	0
4.43409	0
4.43666	0
4.43923	0
4.4418	0
4.44437	0
4.44694	0
4.44951	0
4.45208	0
4.45465	0
4.45722	0
4.45978	0
4.46235	0
4.46492	0
4.46749	0
4.47006	0
4.47263	0
4.4752	0
4.47777	0
4.48034	0
4.48291	0
4.48547	0
4.48804	0
4.49061	0
4.49318	0
4.49575	0
4.49832	0
4.50089	0
4.50346	0
4.50603	0
4.5086	0
4.51116	0
4.51373	0
4.5163	0
4.51887	0
4.52144	0
4.52401	0
4.52658	0
4.52915	0
4.53172	0
4.53429	0
4.53685	0
4.53942	0
4.54199	0
4.54456	0
4.54713	0
4.5497	0
4.55227	0
4.55484	0
4.55741	0
4.55998	0
4.56254	0
4.56511	0
4.56768	0
4.57025	0
4.57282	0
4.57539	0
4.57796	0
4.58053	0
4.5831	0
4.58567	0
4.58823	0
4.5908	0
4.59337	0
4.59594	0
4.59851	0
4.60108	0
4.60365	0
4.60622	0
4.60879	0
4.61136	0
4.61392	0
4.61649	0
4.61906	0
4.62163	0
4.6242	0
4.62677	0
4.62934	0
4.63191	0
4.63448	0
4.63705	0
4.63961	0
4.64218	0
4.64475	0
4.64732	0
4.64989	0
4.65246	0
4.65503	0
4.6576	0
4.66017	0
4.66274	0
4.6653	0
4.66787	0
4.67044	0
4.67301	0
4.67558	0
4.67815	0
4.68072	0
4.68329	0
4.68586	0
4.68843	0
4.69099	0
4.69356	0
4.69613	0
4.6987	0
4.70127	0
4.70384	0
4.70641	0
4.70898	0
4.71155	0
4.71412	0
4.71668	0
4.71925	0
4.72182	0
4.72439	0
4.72696	0
4.72953	0
4.7321	0
4.73467	0
4.73724	0
4.73981	0
4.74237	0
4.74494	0
4.74751	0
4.75008	0
4.75265	0
4.75522	0
4.75779	0
4.76036	0
4.76293	0
4.7655	0
4.76806	0
4.77063	0
4.7732	0
4.77577	0
4.77834	0
4.78091	0
4.78348	0
4.78605	0
4.78862	0
4.79119	0
4.79375	0
4.79632	0
4.79889	0
4.80146	0
4.80403	0
4.8066	0
4.80917	0
4.81174	0
4.81431	0
4.81688	0
4.81944	0
4.82201	0
4.82458	0
4.82715	0
4.82972	0
4.83229	0
4.83486	0
4.83743	0
4.84	0
4.84257	0
4.84513	0
4.8477	0
4.85027	0
4.85284	0
4.85541	0
4.85798	0
4.86055	0
4.86312	0
4.86569	0
4.86826	0
4.87082	0
4.87339	0
4.87596	0
4.87853	0
4.8811	0
4.88367	0
4.88624	0
4.88881	0
4.89138	0
4.89395	0
4.89651	0
4.89908	0
4.90165	0
4.90422	0
4.90679	0
4.90936	0
4.91193	0
4.9145	0
4.91707	0
4.91964	0
4.9222	0
4.92477	0
4.92734	0
4.92991	0
4.93248	0
4.93505	0
4.93762	0
4.94019	0
4.94276	0
4.94533	0
4.94789	0
4.95046	0
4.95303	0
4.9556	0
4.95817	0
4.96074	0
4.96331	0
4.96588	0
4.96845	0
4.97102	0
4.97358	0
4.97615	0
4.97872	0
4.98129	0
4.98386	0
4.98643	0
4.989	0
4.99157	0
4.99414	0
4.99671	0
4.99927	0
5.00184	0
5.00441	0
5.00698	0
5.00955	0
5.01212	0
5.01469	0
5.01726	0
5.01983	0
5.0224	0
5.02496	0
5.02753	0
5.0301	0
5.03267	0
5.03524	0
5.03781	0
5.04038	0
5.04295	0
5.04552	0
5.04809	0
5.05065	0
5.05322	0
5.05579	0
5.05836	0
5.06093	0
5.0635	0
5.06607	0
5.06864	0
5.07121	0
5.07378	0
5.07634	0
5.07891	0
5.08148	0
5.08405	0
5.08662	0
5.08919	0
5.09176	0
5.09433	0
5.0969	0
5.09947	0
5.10203	0
5.1046	0
5.10717	0
5.10974	0
5.11231	0
5.11488	0
5.11745	0
5.12002	0
5.12259	0
5.12516	0
5.12772	0
5.13029	0
5.13286	0
[truncated: 1,042 more rows]
