# Supplementary material for: Direct energy transfer from photosystem II to photosystem I confers winter sustainability in Scots Pine
Source: Nat Commun. 2020 Dec 15;11:6388. doi: 10.1038/s41467-020-20137-9 (PMC7738668; doi:10.1038/s41467-020-20137-9)
Supplement: Supplementary file 3 — Source Data [file 41467_2020_20137_MOESM3_ESM.zip › Source data file_Bag et al., 2020/Source data file/time resolved fluoresence data/Time resolved decay/Pine_summer_unquench/summerunq/741nmall_1.119.txt]

Time	Exp. data	Th. data	IRF
0	5465	5630.72	32205.2
0.002569	6385	6469.03	34242.7
0.005138	7207	7387.91	35113.1
0.007707	8449	8386.6	36569.7
0.010276	9471	9458.43	37512.3
0.012845	10558	10598.8	38044.7
0.015414	11699	11804.9	38681.4
0.017983	12957	13076.7	39433
0.020552	14380	14409.9	39184.9
0.023121	15614	15786.1	38875
0.02569	17299	17197.7	38529.1
0.028259	18795	18638	37587.2
0.030828	20177	20089.8	36716.7
0.033397	21768	21551.7	35214.9
0.035966	22941	23021.4	34294.6
0.038535	24499	24476.6	32674.5
0.041104	26368	25901.3	30911.4
0.043673	27631	27290.2	29061.6
0.046242	28762	28630.7	26995.2
0.048811	29920	29911.3	25087
0.05138	31350	31124.3	23078.3
0.053949	32452	32270.8	21248.9
0.056518	33261	33343.4	19357.8
0.059087	34337	34329.1	17519.8
0.061656	35723	35223.1	15446.8
0.064225	35989	36021.9	13906.2
0.066794	36461	36726.7	12407
0.069363	37186	37340.6	10799.4
0.071932	37550	37867.5	9378.24
0.074501	38410	38310.8	8194.72
0.07707	38530	38669.6	6986.91
0.079639	38995	38944	6037.73
0.082208	39110	39144.7	5111.53
0.084777	39013	39281	4273.94
0.087346	39433	39352.9	3698.92
0.089915	38956	39365.4	3148.18
0.092484	39418	39327.1	2620.42
0.095053	39019	39243.7	2239.04
0.097622	39173	39121.1	1987.63
0.100191	38842	38964.6	1636.45
0.10276	38795	38778.4	1526.83
0.105329	38402	38570.7	1291.83
0.107898	38128	38345.8	1130.35
0.110467	38059	38105.4	1006.29
0.113036	37711	37854.4	897.98
0.115605	37481	37596.8	808.051
0.118174	37250	37333.9	743.722
0.120743	36950	37068.6	697.116
0.123312	36689	36801.9	682.675
0.125881	36762	36533.6	670.203
0.12845	36521	36265.4	630.818
0.131019	35893	35998.2	628.192
0.133588	35788	35732.6	597.997
0.136157	35460	35469.4	582.899
0.138726	35243	35209.4	573.709
0.141295	35065	34953.5	573.053
0.143864	34619	34701.7	538.263
0.146433	34234	34453.7	556.642
0.149002	34313	34209.3	566.489
0.151571	34044	33968.5	560.581
0.15414	33694	33731	534.324
0.156709	33539	33497.3	575.679
0.159278	33146	33267.2	570.427
0.161847	32932	33040.2	550.078
0.164416	32978	32817	590.776
0.166985	32419	32597.9	601.935
0.169554	32321	32382.2	594.058
0.172123	32236	32169.6	615.72
0.174692	32485	31960.9	644.603
0.177261	31809	31755.8	649.197
0.17983	31376	31553.6	663.639
0.182399	31523	31355.2	699.085
0.184968	31287	31160.7	694.49
0.187537	31372	30969.2	699.085
0.190106	30421	30781.3	743.722
0.192675	30988	30597.1	742.409
0.195244	30459	30416.3	764.727
0.197813	30300	30238.8	791.64
0.200382	30110	30064.9	823.148
0.202951	30016	29893.9	857.938
0.20552	29835	29725.7	831.025
0.208089	29739	29561	878.944
0.210658	29530	29399.4	902.575
0.213227	29339	29240.7	910.452
0.215796	29313	29085.4	947.868
0.218365	29110	28933.7	920.298
0.220934	28980	28785.1	976.094
0.223503	28660	28638.8	988.566
0.226072	28435	28495.3	1016.14
0.228641	28356	28355	1013.51
0.23121	28002	28217.5	1011.54
0.233779	27911	28082.5	1046.99
0.236348	27958	27949.6	1018.1
0.238917	27722	27819.4	1086.37
0.241486	27663	27692.3	1104.1
0.244055	27592	27567.6	1050.27
0.246624	27443	27444.9	1082.43
0.249193	27519	27323.9	1050.93
0.251762	27169	27204.9	1003.66
0.254331	26848	27087.8	1051.58
0.2569	27007	26973.6	1056.18
0.259469	27081	26861.9	1040.42
0.262038	26839	26750.8	1055.52
0.264607	26545	26640.9	986.596
0.267176	26471	26531.6	1008.91
0.269745	26445	26422.4	968.217
0.272314	26375	26315	952.463
0.274883	26248	26209.7	916.36
0.277452	26006	26105.6	875.005
0.280021	25933	26002.4	896.667
0.28259	26028	25899.2	928.175
0.285159	25834	25796.5	873.036
0.287728	25651	25694.4	869.754
0.290297	25761	25592.3	855.313
0.292866	25770	25489.9	820.523
0.295435	25439	25387.4	823.148
0.298004	25153	25286.3	824.461
0.300573	25286	25187.2	795.579
0.303142	25137	25088.5	806.738
0.305711	24837	24990	800.83
0.30828	24865	24892	777.855
0.310849	24849	24794.1	768.666
0.313418	24372	24697	722.716
0.315987	24747	24600.9	722.716
0.318556	24677	24505.3	768.666
0.321125	24557	24410.7	762.101
0.323694	24237	24317.1	726.655
0.326263	24377	24223.9	742.409
0.328832	23873	24130.9	746.347
0.331401	23783	24037.6	699.742
0.33397	24146	23945	760.132
0.336539	23921	23854.6	724.029
0.339108	23482	23765.6	739.783
0.341677	23530	23676.7	760.132
0.344246	23571	23588.7	731.906
0.346815	23391	23501.5	749.629
0.349384	23473	23414.8	775.886
0.351953	23493	23329.5	795.579
0.354522	23230	23245.3	739.127
0.357091	23202	23162	793.609
0.35966	23155	23080.1	738.47
0.362229	22953	22998.8	804.112
0.364798	22816	22918.5	772.604
0.367367	23115	22840.2	827.087
0.369936	22618	22763.2	768.666
0.372505	22884	22686.3	773.917
0.375074	22366	22610.2	838.902
0.377643	22455	22534.8	874.349
0.380212	22456	22460.7	845.466
0.382781	22298	22388	863.846
0.38535	22147	22316.5	840.215
0.387919	22136	22245.1	861.22
0.390488	22149	22174	878.287
0.393057	21993	22105.6	897.98
0.395626	22053	22039.5	850.718
0.398195	21956	21974.1	880.257
0.400764	21803	21909.1	913.077
0.403333	22074	21844.5	964.278
0.405902	21757	21780.8	970.186
0.408471	21814	21718.6	1009.57
0.41104	21760	21657.4	943.273
0.413609	21400	21596	974.124
0.416178	21701	21535.4	990.535
0.418747	21464	21477	941.96
0.421316	21581	21420.8	966.904
0.423885	21457	21366.5	1035.83
0.426454	21272	21313.2	971.499
0.429023	21018	21259.6	960.34
0.431592	21235	21206.3	993.16
0.434161	21203	21153.9	969.529
0.43673	21176	21101.2	956.401
0.439299	21211	21049.4	985.283
0.441868	21123	20999.6	986.596
0.444437	21042	20949.7	957.057
0.447006	20811	20899.2	897.323
0.449575	20744	20849.7	884.195
0.452144	20916	20800.3	909.139
0.454713	20507	20751	841.528
0.457282	20584	20702.6	850.718
0.459851	20302	20655	768.666
0.46242	20444	20606.8	773.26
0.464989	20547	20556.9	740.44
0.467558	20461	20506.5	725.998
0.470127	20436	20456.5	643.946
0.472696	20382	20405.9	640.664
0.475265	20472	20354.4	608.5
0.477834	20431	20301.6	548.109
0.480403	20325	20248	528.417
0.482972	20106	20194.2	481.811
0.485541	20354	20139.5	467.37
0.48811	20099	20083.2	437.831
0.490679	20291	20025.9	365.625
0.493248	20138	19968	340.025
0.495817	20125	19908.8	339.368
0.498386	19761	19848.3	343.307
0.500955	19989	19787.1	287.511
0.503524	19242	19725.3	261.911
0.506093	19749	19662.8	282.916
0.508662	19475	19598.5	236.31
0.511231	19662	19533.2	221.213
0.5138	19452	19468.3	198.238
0.516369	19421	19403.8	187.736
0.518938	19028	19338.5	191.018
0.521507	19562	19272.6	139.161
0.524076	19203	19207.2	176.576
0.526645	19031	19141.6	162.135
0.529214	18949	19075.4	143.099
0.531783	18905	19009	145.725
0.534352	19040	18942.7	131.284
0.536921	18793	18876.6	158.197
0.53949	18799	18810.3	147.038
0.542059	18694	18744.6	125.376
0.544628	18831	18679.6	139.817
0.547197	18697	18614.7	135.879
0.549766	18432	18549.9	131.94
0.552335	18629	18485.7	145.725
0.554904	18263	18422.5	122.75
0.557473	18160	18359.7	134.566
0.560042	18122	18297	128.658
0.562611	18206	18234.8	135.879
0.56518	18145	18173.2	136.535
0.567749	18107	18112.2	147.694
0.570318	17947	18051.8	142.443
0.572887	18189	17991.6	144.412
0.575456	17954	17931.8	124.719
0.578025	17610	17872.6	128.002
0.580594	17788	17814	127.345
0.583163	17765	17756.1	150.32
0.585732	17793	17698.9	142.443
0.588301	17722	17642.2	127.345
0.59087	17464	17585.8	132.596
0.593439	17484	17529.5	145.068
0.596008	17444	17473.3	141.13
0.598577	17356	17417.7	131.94
0.601146	17144	17363.2	133.909
0.603715	17292	17309.1	110.935
0.606284	17412	17254.9	120.124
0.608853	17241	17201.2	114.217
0.611422	17062	17148.2	125.376
0.613991	17234	17095.7	108.965
0.61656	17032	17043.4	119.468
0.619129	16948	16991.1	120.781
0.621698	16705	16938.8	111.591
0.624267	16851	16886.7	109.622
0.626836	16736	16835.1	108.309
0.629405	16503	16783.9	102.401
0.631974	16695	16733	102.401
0.634543	16739	16682.4	90.5857
0.637112	16708	16632.4	97.1499
0.639681	16516	16582.5	91.8985
0.64225	16487	16532.9	87.96
0.644819	16430	16483.4	81.3958
0.647388	16472	16434.2	99.7755
0.649957	16448	16385.1	76.1445
0.652526	16160	16336.2	75.4881
0.655095	16276	16287.6	71.5496
0.657664	16303	16239.3	76.8009
0.660233	16191	16191	81.3958
0.662802	15986	16143.1	81.3958
0.665371	16100	16095.7	92.5549
0.66794	16077	16048.3	69.5803
0.670509	16057	16000.9	70.2367
0.673078	15908	15953.7	72.206
0.675647	16102	15907	61.0469
0.678216	15970	15860.7	72.8624
0.680785	15867	15815	65.6418
0.683354	15564	15769.7	69.5803
0.685923	15634	15724.3	74.8317
0.688492	15693	15678.9	66.9546
0.691061	15625	15633.8	59.0776
0.69363	15632	15588.8	64.9854
0.696199	15468	15544.2	74.1752
0.698768	15423	15500	66.9546
0.701337	15711	15456.1	61.0469
0.703906	15403	15412.6	68.2675
0.706475	15512	15369.2	63.0161
0.709044	15659	15325.8	55.1391
0.711613	15459	15282.8	61.0469
0.714182	14987	15240.3	58.4212
0.716751	15235	15198.1	57.1084
0.71932	15061	15155.9	63.6725
0.721889	15064	15114	57.7648
0.724458	15109	15072.3	43.98
0.727027	15011	15030.7	45.9493
0.729596	14954	14989.3	53.1699
0.732165	14823	14948.2	49.2314
0.734734	14874	14907.4	56.452
0.737303	14890	14866.9	37.4158
0.739872	14976	14826.5	47.9185
0.742441	14946	14786	65.6418
0.74501	14722	14745.6	44.6364
0.747579	14694	14705.6	51.2006
0.750148	14653	14665.9	46.6057
0.752717	14534	14626.5	45.9493
0.755286	14576	14587	46.6057
0.757855	14603	14547.9	45.2928
0.760424	14609	14509.5	38.0722
0.762993	14422	14471.1	38.0722
0.765562	14205	14432.7	39.3851
0.768131	14376	14394.5	43.98
0.7707	14205	14356.5	42.6672
0.773269	14150	14318.7	36.7594
0.775838	14032	14281.1	40.0415
0.778407	14134	14243.4	40.0415
0.780976	14169	14205.9	46.6057
0.783545	14090	14168.7	44.6364
0.786114	14110	14131.9	37.4158
0.788683	14094	14095.2	34.1337
0.791252	13776	14058.6	39.3851
0.793821	14109	14022.2	43.3236
0.79639	13988	13986.1	41.3543
0.798959	14045	13950.4	28.8824
0.801528	13814	13914.9	42.6672
0.804097	13940	13879.3	40.0415
0.806666	13868	13843.8	40.0415
0.809235	13935	13808.6	38.7287
0.811804	13665	13773.8	28.8824
0.814373	13743	13739	26.9131
0.816942	13626	13704.2	35.4466
0.819511	13672	13669.8	29.5388
0.82208	13743	13635.6	35.4466
0.824649	13428	13601.7	24.9439
0.827218	13311	13567.8	33.4773
0.829787	13459	13533.8	29.5388
0.832356	13631	13499.8	35.4466
0.834925	13487	13466.2	31.5081
0.837494	13664	13432.8	32.8209
0.840063	13385	13399.5	26.2567
0.842632	13409	13366.4	28.8824
0.845201	13325	13333.4	32.1645
0.84777	13187	13300.6	26.2567
0.850339	13109	13268.1	22.3182
0.852908	13257	13235.8	27.5696
0.855477	13120	13203.6	26.2567
0.858046	13321	13171.4	24.9439
0.860615	13084	13139.3	30.8516
0.863184	13016	13107.6	28.8824
0.865753	13040	13075.8	26.9131
0.868322	13010	13044.1	26.2567
0.870891	12939	13012.6	26.2567
0.87346	12948	12981.2	22.3182
0.876029	13116	12950.1	34.7902
0.878598	12845	12919.2	21.6618
0.881167	12830	12888.5	21.6618
0.883736	12800	12857.8	30.1952
0.886305	13109	12827.3	27.5696
0.888874	12609	12796.9	21.6618
0.891443	12931	12766.6	19.6925
0.894012	12859	12736.6	23.631
0.896581	12758	12706.6	19.0361
0.89915	12530	12676.7	21.6618
0.901719	12581	12647.1	16.4105
0.904288	12439	12617.6	20.349
0.906857	12476	12588.1	16.4105
0.909426	12592	12558.6	21.0054
0.911995	12653	12529.3	17.0669
0.914564	12405	12500.2	20.349
0.917133	12529	12471.1	14.4412
0.919702	12297	12442.1	11.1591
0.922271	12384	12413.2	11.1591
0.92484	12257	12384.4	13.1284
0.927409	12350	12355.8	16.4105
0.929978	12316	12327.4	21.6618
0.932547	12213	12299.1	17.7233
0.935116	12215	12270.8	15.0976
0.937685	12334	12242.4	11.8155
0.940254	12342	12214.1	12.4719
0.942823	12464	12186.1	11.8155
0.945392	12317	12158.3	11.8155
0.947961	12293	12130.8	13.7848
0.95053	12011	12103.4	7.2206
0.953099	12189	12076	16.4105
0.955668	12151	12048.6	15.754
0.958237	12014	12021.3	17.0669
0.960806	11832	11994	16.4105
0.963375	11905	11967	7.87702
0.965944	11995	11940	13.7848
0.968513	12017	11913.1	16.4105
0.971082	11903	11886.4	13.7848
0.973651	11775	11860	11.1591
0.97622	11846	11833.8	15.0976
0.978789	11528	11807.6	4.59493
0.981358	11903	11781.3	14.4412
0.983927	11624	11755.1	9.18985
0.986496	11738	11729.3	7.87702
0.989065	11666	11703.4	12.4719
0.991634	11717	11677.7	11.1591
0.994203	11583	11652	9.18985
0.996772	11545	11626.3	11.1591
0.999341	11398	11600.7	12.4719
1.00191	11585	11575.3	11.8155
1.00448	11682	11549.9	13.7848
1.00705	11578	11524.7	7.2206
1.00962	11497	11499.7	7.87702
1.01219	11394	11474.6	9.84627
1.01476	11599	11449.8	9.18985
1.01732	11387	11425	9.84627
1.01989	11507	11400.4	11.1591
1.02246	11194	11375.9	7.87702
1.02503	11470	11351.4	10.5027
1.0276	11337	11326.9	11.1591
1.03017	11388	11302.5	6.56418
1.03274	11075	11278.3	8.53343
1.03531	11260	11254.2	7.2206
1.03788	11140	11230.2	5.25134
1.04045	11373	11206.3	9.84627
1.04301	11091	11182.4	5.90776
1.04558	11024	11158.7	5.25134
1.04815	11015	11135.1	11.1591
1.05072	11045	11111.4	9.84627
1.05329	11158	11087.9	9.18985
1.05586	11223	11064.4	11.1591
1.05843	10908	11041	7.2206
1.061	11064	11017.8	5.90776
1.06357	10975	10994.5	9.18985
1.06614	10934	10971.5	11.8155
1.0687	11052	10948.7	7.2206
1.07127	10782	10925.9	7.87702
1.07384	10825	10903.2	3.93851
1.07641	10865	10880.5	3.28209
1.07898	10929	10857.8	5.90776
1.08155	10803	10835.3	10.5027
1.08412	10893	10813	5.25134
1.08669	10822	10790.7	2.62567
1.08926	10603	10768.4	5.25134
1.09183	10730	10746	7.2206
1.09439	10627	10723.7	7.2206
1.09696	10706	10701.6	5.25134
1.09953	10658	10679.7	6.56418
1.1021	10614	10657.8	7.87702
1.10467	10712	10635.9	7.87702
1.10724	10697	10614	7.2206
1.10981	10336	10592.4	7.87702
1.11238	10399	10570.8	2.62567
1.11495	10395	10549.3	6.56418
1.11752	10412	10527.9	5.25134
1.12008	10332	10506.6	1.96925
1.12265	10471	10485.3	7.87702
1.12522	10271	10464.2	5.90776
1.12779	10536	10443.1	9.84627
1.13036	10445	10422	5.25134
1.13293	10252	10401	6.56418
1.1355	10178	10380	1.96925
1.13807	10402	10359.1	8.53343
1.14064	10265	10338.3	3.93851
1.14321	10327	10317.7	3.93851
1.14577	10413	10297.2	4.59493
1.14834	10373	10276.7	5.25134
1.15091	10273	10256.2	2.62567
1.15348	10169	10235.8	7.2206
1.15605	10139	10215.4	3.93851
1.15862	10367	10195.2	3.93851
1.16119	10197	10174.9	6.56418
1.16376	10085	10154.8	4.59493
1.16633	10191	10134.7	4.59493
1.1689	10056	10114.6	1.31284
1.17146	10054	10094.7	7.87702
1.17403	10162	10074.8	2.62567
1.1766	9951	10055	1.96925
1.17917	10006	10035.3	3.28209
1.18174	9914	10015.7	5.25134
1.18431	9996	9996.04	5.90776
1.18688	10012	9976.44	2.62567
1.18945	10061	9956.99	3.93851
1.19202	9852	9937.57	1.96925
1.19459	10024	9918.13	6.56418
1.19715	10107	9898.78	4.59493
1.19972	9944	9879.59	7.2206
1.20229	9758	9860.48	5.90776
1.20486	9929	9841.37	3.28209
1.20743	9920	9822.29	3.93851
1.21	9707	9803.28	5.25134
1.21257	9657	9784.4	5.90776
1.21514	9677	9765.63	5.90776
1.21771	9756	9746.95	3.93851
1.22028	9884	9728.31	5.25134
1.22284	9691	9709.66	1.31284
1.22541	9725	9691.04	5.90776
1.22798	9782	9672.54	5.25134
1.23055	9669	9654.14	5.25134
1.23312	9624	9635.79	3.28209
1.23569	9452	9617.47	3.93851
1.23826	9540	9599.17	5.90776
1.24083	9537	9580.89	1.96925
1.2434	9494	9562.71	3.28209
1.24597	9523	9544.65	5.90776
1.24853	9669	9526.63	4.59493
1.2511	9615	9508.62	5.25134
1.25367	9511	9490.67	1.96925
1.25624	9360	9472.8	0.656418
1.25881	9376	9454.93	4.59493
1.26138	9512	9437.12	5.25134
1.26395	9365	9419.43	4.59493
1.26652	9307	9401.82	0
1.26909	9400	9384.23	1.96925
1.27166	9300	9366.62	3.28209
1.27422	9309	9349	2.62567
1.27679	9266	9331.53	2.62567
1.27936	9309	9314.18	5.90776
1.28193	9262	9296.86	5.90776
1.2845	9303	9279.47	3.28209
1.28707	9400	9262.13	3.28209
1.28964	9297	9244.9	1.31284
1.29221	9301	9227.72	7.87702
1.29478	9174	9210.61	1.96925
1.29735	9139	9193.64	3.93851
1.29991	9094	9176.75	3.93851
1.30248	9154	9159.86	5.25134
1.30505	9309	9142.94	3.93851
1.30762	9233	9126.09	5.25134
1.31019	9113	9109.37	1.31284
1.31276	9161	9092.67	4.59493
1.31533	9142	9075.98	1.96925
1.3179	8962	9059.38	3.93851
1.32047	8994	9042.86	4.59493
1.32304	9001	9026.38	3.28209
1.3256	9068	9009.93	0.656418
1.32817	9139	8993.49	5.25134
1.33074	9009	8977.08	0.656418
1.33331	9112	8960.73	5.25134
1.33588	8882	8944.44	1.96925
1.33845	8937	8928.25	3.28209
1.34102	8979	8912.05	5.25134
1.34359	9073	8895.85	2.62567
1.34616	9118	8879.74	5.25134
1.34873	8871	8863.67	1.96925
1.35129	8857	8847.66	4.59493
1.35386	8755	8831.7	2.62567
1.35643	8823	8815.79	1.31284
1.359	8776	8799.96	1.31284
1.36157	8850	8784.18	3.28209
1.36414	8932	8768.43	3.93851
1.36671	8759	8752.71	1.96925
1.36928	8639	8737.04	7.2206
1.37185	8781	8721.4	3.28209
1.37442	8595	8705.73	1.31284
1.37698	8731	8690.11	1.96925
1.37955	8759	8674.58	2.62567
1.38212	8454	8659.13	3.28209
1.38469	8724	8643.73	2.62567
1.38726	8661	8628.44	3.93851
1.38983	8747	8613.17	3.28209
1.3924	8741	8597.83	2.62567
1.39497	8598	8582.53	4.59493
1.39754	8515	8567.3	4.59493
1.40011	8615	8552.13	2.62567
1.40267	8603	8537.02	0.656418
1.40524	8575	8521.96	1.96925
1.40781	8449	8506.95	2.62567
1.41038	8532	8491.96	3.28209
1.41295	8435	8477.06	0.656418
1.41552	8617	8462.21	3.28209
1.41809	8605	8447.34	3.93851
1.42066	8473	8432.45	3.28209
1.42323	8361	8417.6	1.96925
1.4258	8447	8402.84	1.31284
1.42836	8350	8388.12	4.59493
1.43093	8443	8373.41	4.59493
1.4335	8472	8358.77	3.28209
1.43607	8483	8344.22	2.62567
1.43864	8406	8329.7	3.28209
1.44121	8412	8315.17	1.96925
1.44378	8466	8300.66	2.62567
1.44635	8280	8286.27	0.656418
1.44892	8193	8271.96	1.31284
1.45149	8353	8257.65	1.96925
1.45405	8284	8243.35	3.93851
1.45662	8303	8229.08	0
1.45919	8154	8214.83	3.93851
1.46176	8300	8200.61	1.31284
1.46433	8147	8186.38	3.93851
1.4669	8323	8172.19	3.93851
1.46947	8295	8158.08	3.93851
1.47204	8101	8144.04	2.62567
1.47461	8275	8130	2.62567
1.47718	8112	8116.01	3.93851
1.47974	8081	8102.07	0.656418
1.48231	8185	8088.19	1.96925
1.48488	8069	8074.4	6.56418
1.48745	8126	8060.63	1.96925
1.49002	7989	8046.86	5.90776
1.49259	7928	8033.12	3.28209
1.49516	8020	8019.43	1.96925
1.49773	7930	8005.71	2.62567
1.5003	7969	7992.05	2.62567
1.50287	8240	7978.52	2.62567
1.50543	7894	7965.02	1.31284
1.508	7948	7951.56	1.96925
1.51057	7943	7938.12	3.28209
1.51314	7958	7924.65	1.96925
1.51571	7988	7911.2	3.28209
1.51828	7810	7897.81	4.59493
1.52085	7857	7884.44	2.62567
1.52342	7854	7871.07	4.59493
1.52599	7759	7857.75	1.31284
1.52856	7775	7844.49	2.62567
1.53112	7897	7831.27	3.28209
1.53369	7748	7818.1	1.31284
1.53626	7887	7805.01	1.96925
1.53883	7781	7791.94	4.59493
1.5414	7776	7778.89	1.31284
1.54397	7741	7765.83	3.28209
1.54654	7686	7752.8	4.59493
1.54911	7887	7739.82	1.31284
1.55168	7846	7726.83	3.93851
1.55425	7684	7713.89	2.62567
1.55681	7660	7701.03	2.62567
1.55938	7651	7688.18	3.28209
1.56195	7907	7675.37	3.28209
1.56452	7612	7662.63	1.31284
1.56709	7609	7649.88	1.96925
1.56966	7631	7637.17	2.62567
1.57223	7652	7624.5	3.28209
1.5748	7748	7611.84	1.96925
1.57737	7712	7599.24	2.62567
1.57994	7673	7586.66	2.62567
1.5825	7627	7574.06	3.93851
1.58507	7533	7561.49	1.96925
1.58764	7567	7548.99	2.62567
1.59021	7557	7536.53	0.656418
1.59278	7654	7524.08	2.62567
1.59535	7526	7511.66	2.62567
1.59792	7500	7499.3	3.93851
1.60049	7380	7486.98	0.656418
1.60306	7354	7474.67	4.59493
1.60563	7494	7462.36	0.656418
1.60819	7462	7450.06	2.62567
1.61076	7590	7437.8	1.31284
1.61333	7317	7425.62	2.62567
1.6159	7440	7413.47	1.96925
1.61847	7378	7401.33	0
1.62104	7481	7389.23	0.656418
1.62361	7291	7377.14	0.656418
1.62618	7414	7365.06	3.28209
1.62875	7374	7353.01	2.62567
1.63132	7205	7341.01	0
1.63388	7396	7329.02	3.93851
1.63645	7385	7317.01	1.96925
1.63902	7330	7305.01	2.62567
1.64159	7264	7293.08	2.62567
1.64416	7318	7281.23	3.28209
1.64673	7332	7269.42	3.93851
1.6493	7089	7257.59	2.62567
1.65187	7260	7245.83	0.656418
1.65444	7217	7234.12	1.96925
1.65701	7135	7222.42	4.59493
1.65957	7045	7210.76	3.28209
1.66214	7169	7199.15	1.31284
1.66471	7154	7187.58	3.28209
1.66728	7329	7176.01	3.28209
1.66985	7160	7164.4	1.31284
1.67242	7271	7152.84	2.62567
1.67499	7183	7141.39	5.25134
1.67756	7118	7129.95	2.62567
1.68013	7121	7118.49	4.59493
1.6827	7194	7107.08	1.96925
1.68526	7053	7095.7	4.59493
1.68783	7002	7084.31	1.31284
1.6904	7105	7072.98	1.96925
1.69297	7057	7061.73	1.31284
1.69554	7081	7050.5	3.28209
1.69811	7138	7039.28	3.28209
1.70068	7179	7028.08	1.96925
1.70325	7067	7016.9	0.656418
1.70582	7082	7005.72	1.96925
1.70839	6881	6994.52	1.31284
1.71095	7043	6983.35	5.25134
1.71352	7105	6972.25	0.656418
1.71609	6823	6961.2	5.25134
1.71866	6838	6950.14	1.31284
1.72123	7012	6939.05	4.59493
1.7238	6852	6928	3.28209
1.72637	7058	6917.01	0.656418
1.72894	7048	6906.09	2.62567
1.73151	6944	6895.19	3.28209
1.73408	6819	6884.32	3.28209
1.73664	6936	6873.47	2.62567
1.73921	6836	6862.66	1.96925
1.74178	6736	6851.88	2.62567
1.74435	6910	6841.04	5.25134
1.74692	6737	6830.25	0.656418
1.74949	6849	6819.52	2.62567
1.75206	6992	6808.83	1.96925
1.75463	6821	6798.14	0.656418
1.7572	6797	6787.45	3.93851
1.75977	6745	6776.82	1.96925
1.76233	6671	6766.24	1.96925
1.7649	6741	6755.64	2.62567
1.76747	6780	6745.03	1.31284
1.77004	6809	6734.45	2.62567
1.77261	6918	6723.88	1.96925
1.77518	6688	6713.38	1.96925
1.77775	6691	6702.9	3.28209
1.78032	6731	6692.43	2.62567
1.78289	6637	6681.98	5.90776
1.78546	6772	6671.54	3.28209
1.78802	6610	6661.14	2.62567
1.79059	6570	6650.76	1.31284
1.79316	6536	6640.41	4.59493
1.79573	6552	6630.1	1.96925
1.7983	6599	6619.85	1.31284
1.80087	6639	6609.67	1.96925
1.80344	6560	6599.5	3.93851
1.80601	6558	6589.28	2.62567
1.80858	6467	6579.06	1.96925
1.81115	6580	6568.91	3.93851
1.81371	6489	6558.76	1.96925
1.81628	6676	6548.59	1.96925
1.81885	6446	6538.45	0.656418
1.82142	6486	6528.39	3.28209
1.82399	6577	6518.35	1.96925
1.82656	6547	6508.3	2.62567
1.82913	6485	6498.3	0.656418
1.8317	6470	6488.31	0.656418
1.83427	6521	6478.3	4.59493
1.83684	6483	6468.3	1.31284
1.8394	6314	6458.35	1.31284
1.84197	6315	6448.45	3.28209
1.84454	6472	6438.54	2.62567
1.84711	6465	6428.62	0.656418
1.84968	6363	6418.72	2.62567
1.85225	6335	6408.91	0.656418
1.85482	6473	6399.11	0
1.85739	6242	6389.29	2.62567
1.85996	6506	6379.54	1.96925
1.86253	6343	6369.81	3.93851
1.86509	6334	6360.06	1.96925
1.86766	6414	6350.33	1.31284
1.87023	6312	6340.6	1.96925
1.8728	6347	6330.87	1.31284
1.87537	6403	6321.2	2.62567
1.87794	6483	6311.6	2.62567
1.88051	6516	6302.04	3.93851
1.88308	6331	6292.48	0.656418
1.88565	6201	6282.9	1.96925
1.88822	6204	6273.34	1.31284
1.89078	6204	6263.81	1.31284
1.89335	6124	6254.31	2.62567
1.89592	6271	6244.87	3.93851
1.89849	6246	6235.46	1.96925
1.90106	6149	6226.02	0.656418
1.90363	6239	6216.57	0.656418
1.9062	6220	6207.15	3.93851
1.90877	6284	6197.74	3.28209
1.91134	6213	6188.41	0
1.91391	6302	6179.13	1.31284
1.91647	6182	6169.83	2.62567
1.91904	6007	6160.49	1.31284
1.92161	6319	6151.17	2.62567
1.92418	6273	6141.95	0.656418
1.92675	5968	6132.76	3.28209
1.92932	5947	6123.51	0
1.93189	6185	6114.26	3.28209
1.93446	6191	6105.08	0.656418
1.93703	5991	6095.93	3.93851
1.9396	6238	6086.78	0.656418
1.94216	6091	6077.65	0.656418
1.94473	6224	6068.54	3.28209
1.9473	6086	6059.45	2.62567
1.94987	6029	6050.37	3.28209
1.95244	6183	6041.34	3.93851
1.95501	5998	6032.33	2.62567
1.95758	6009	6023.32	0.656418
1.96015	5968	6014.29	1.31284
1.96272	5917	6005.34	3.28209
1.96529	6066	5996.43	0.656418
1.96785	5790	5987.56	3.28209
1.97042	5878	5978.73	1.96925
1.97299	5886	5969.87	2.62567
1.97556	5836	5960.97	2.62567
1.97813	5968	5952.09	3.93851
1.9807	5932	5943.26	0.656418
1.98327	5959	5934.44	2.62567
1.98584	5949	5925.65	3.28209
1.98841	5829	5916.9	0.656418
1.99098	5968	5908.15	3.28209
1.99354	5833	5899.45	0.656418
1.99611	5837	5890.77	1.96925
1.99868	5916	5882.06	1.96925
2.00125	5879	5873.38	2.62567
2.00382	5912	5864.73	2.62567
2.00639	5915	5856.08	3.93851
2.00896	5817	5847.44	0.656418
2.01153	5869	5838.81	0.656418
2.0141	5801	5830.19	0.656418
2.01667	5963	5821.61	1.31284
2.01923	5841	5813.06	1.31284
2.0218	5882	5804.56	1.96925
2.02437	5801	5796.08	0.656418
2.02694	5905	5787.56	4.59493
2.02951	5796	5779	2.62567
2.03208	5838	5770.47	1.31284
2.03465	5775	5761.97	3.93851
2.03722	5715	5753.51	1.96925
2.03979	5726	5745.06	0.656418
2.04236	5750	5736.65	1.31284
2.04492	5663	5728.31	2.62567
2.04749	5801	5719.99	0.656418
2.05006	5834	5711.65	0
2.05263	5625	5703.35	0.656418
2.0552	5727	5695.05	1.31284
2.05777	5643	5686.71	1.31284
2.06034	5692	5678.39	0.656418
2.06291	5589	5670.12	3.28209
2.06548	5587	5661.83	1.31284
2.06805	5666	5653.52	2.62567
2.07061	5631	5645.24	0
2.07318	5741	5637	0.656418
2.07575	5550	5628.78	0.656418
2.07832	5599	5620.59	0.656418
2.08089	5702	5612.45	0
2.08346	5644	5604.33	2.62567
2.08603	5739	5596.21	0.656418
2.0886	5479	5588.07	1.31284
2.09117	5618	5579.92	0.656418
2.09374	5711	5571.79	0.656418
2.0963	5536	5563.68	1.96925
2.09887	5656	5555.59	0.656418
2.10144	5559	5547.55	2.62567
2.10401	5484	5539.53	0.656418
2.10658	5707	5531.51	1.96925
2.10915	5391	5523.49	0.656418
2.11172	5548	5515.5	1.31284
2.11429	5548	5507.53	2.62567
2.11686	5524	5499.59	1.31284
2.11943	5529	5491.68	1.31284
2.12199	5393	5483.78	2.62567
2.12456	5537	5475.88	0.656418
2.12713	5533	5468	1.31284
2.1297	5501	5460.13	1.96925
2.13227	5480	5452.31	0.656418
2.13484	5526	5444.5	0.656418
2.13741	5328	5436.69	0.656418
2.13998	5358	5428.91	1.31284
2.14255	5489	5421.13	1.31284
2.14512	5407	5413.35	1.96925
2.14768	5338	5405.6	1.31284
2.15025	5354	5397.85	1.31284
2.15282	5345	5390.1	3.93851
2.15539	5362	5382.36	1.96925
2.15796	5371	5374.65	0.656418
2.16053	5450	5366.98	0.656418
2.1631	5349	5359.33	2.62567
2.16567	5369	5351.69	1.96925
2.16824	5276	5344.08	2.62567
2.17081	5316	5336.53	2.62567
2.17337	5363	5328.98	1.31284
2.17594	5223	5321.38	1.31284
2.17851	5168	5313.78	0.656418
2.18108	5214	5306.25	0
2.18365	5339	5298.74	0.656418
2.18622	5218	5291.27	1.31284
2.18879	5295	5283.8	1.96925
2.19136	5376	5276.32	2.62567
2.19393	5349	5268.83	0.656418
2.1965	5238	5261.33	1.31284
2.19906	5193	5253.82	1.96925
2.20163	5231	5246.34	3.28209
2.2042	5306	5238.91	1.31284
2.20677	5229	5231.52	0.656418
2.20934	5246	5224.16	3.28209
2.21191	5158	5216.78	1.96925
2.21448	5270	5209.4	1.31284
2.21705	5326	5202.08	1.31284
2.21962	5298	5194.8	3.28209
2.22219	5281	5187.49	0.656418
2.22475	5185	5180.18	0.656418
2.22732	5068	5172.92	1.31284
2.22989	5168	5165.68	2.62567
2.23246	5095	5158.41	0
2.23503	5183	5151.17	1.96925
2.2376	5294	5143.97	1.31284
2.24017	5167	5136.75	2.62567
2.24274	5099	5129.5	0.656418
2.24531	5205	5122.3	0
2.24788	5146	5115.13	1.96925
2.25044	5238	5107.95	3.28209
2.25301	5047	5100.79	0.656418
2.25558	5162	5093.66	0.656418
2.25815	4954	5086.56	1.31284
2.26072	5109	5079.43	2.62567
2.26329	5165	5072.29	1.96925
2.26586	5092	5065.21	1.31284
2.26843	5082	5058.18	3.28209
2.271	5082	5051.13	4.59493
2.27357	4919	5044.05	0.656418
2.27613	5056	5037.01	0.656418
2.2787	5112	5030.02	1.31284
2.28127	4994	5023.05	1.31284
2.28384	5050	5016.07	1.31284
2.28641	5059	5009.16	0.656418
2.28898	5120	5002.29	0
2.29155	5002	4995.36	1.31284
2.29412	4828	4988.39	1.31284
2.29669	4889	4981.44	1.96925
2.29926	5092	4974.52	0.656418
2.30182	4884	4967.61	0.656418
2.30439	4987	4960.69	0
2.30696	4874	4953.77	1.31284
2.30953	5037	4946.88	0.656418
2.3121	4870	4940.03	0
2.31467	4978	4933.21	1.31284
2.31724	4799	4926.37	0.656418
2.31981	4986	4919.53	0
2.32238	4926	4912.68	1.96925
2.32495	4822	4905.87	0.656418
2.32751	4815	4899.08	1.96925
2.33008	4908	4892.28	1.96925
2.33265	4950	4885.51	0.656418
2.33522	4856	4878.75	1.31284
2.33779	4732	4871.99	1.31284
2.34036	4826	4865.27	2.62567
2.34293	4935	4858.58	1.31284
2.3455	4885	4851.91	1.96925
2.34807	4776	4845.26	0
2.35064	4866	4838.6	0
2.3532	4814	4831.94	3.93851
2.35577	4782	4825.31	1.31284
2.35834	4905	4818.72	0
2.36091	4953	4812.14	1.31284
2.36348	4865	4805.55	0.656418
2.36605	4904	4798.93	1.96925
2.36862	4868	4792.33	1.31284
2.37119	4776	4785.81	0
2.37376	4731	4779.3	0.656418
2.37633	4795	4772.73	0.656418
2.37889	4825	4766.18	0.656418
2.38146	4809	4759.66	1.31284
2.38403	4655	4753.16	0.656418
2.3866	4728	4746.68	1.31284
2.38917	4695	4740.17	0.656418
2.39174	4763	4733.67	0.656418
2.39431	4706	4727.18	0
2.39688	4790	4720.72	4.59493
2.39945	4738	4714.28	1.96925
2.40202	4725	4707.85	1.31284
2.40458	4721	4701.44	2.62567
2.40715	4782	4695.03	1.31284
2.40972	4821	4688.61	1.96925
2.41229	4565	4682.23	3.28209
2.41486	4650	4675.94	0
2.41743	4805	4669.66	0.656418
2.42	4557	4663.35	1.31284
2.42257	4668	4657.06	1.31284
2.42514	4622	4650.77	0.656418
2.42771	4586	4644.5	0.656418
2.43027	4487	4638.27	1.31284
2.43284	4653	4631.98	1.96925
2.43541	4675	4625.68	0.656418
2.43798	4651	4619.41	0
2.44055	4690	4613.17	1.31284
2.44312	4584	4606.92	1.96925
2.44569	4646	4600.67	0.656418
2.44826	4588	4594.46	0.656418
2.45083	4655	4588.28	1.31284
2.4534	4697	4582.08	0
2.45596	4587	4575.86	0.656418
2.45853	4500	4569.68	3.28209
2.4611	4572	4563.55	1.31284
2.46367	4513	4557.4	0.656418
2.46624	4478	4551.25	1.96925
2.46881	4665	4545.11	1.96925
2.47138	4613	4538.97	0
2.47395	4638	4532.85	1.96925
2.47652	4550	4526.81	1.96925
2.47909	4513	4520.76	1.31284
2.48165	4618	4514.69	3.28209
2.48422	4653	4508.65	3.93851
2.48679	4575	4502.63	1.96925
2.48936	4467	4496.58	1.31284
2.49193	4457	4490.56	1.96925
2.4945	4524	4484.58	2.62567
2.49707	4666	4478.6	0
2.49964	4476	4472.68	0.656418
2.50221	4432	4466.81	2.62567
2.50478	4425	4460.89	0.656418
2.50734	4557	4454.95	0.656418
2.50991	4473	4449.03	1.96925
2.51248	4382	4443.12	0
2.51505	4536	4437.18	1.31284
2.51762	4481	4431.23	0.656418
2.52019	4455	4425.35	1.96925
2.52276	4494	4419.45	0
2.52533	4397	4413.55	1.31284
2.5279	4429	4407.67	1.31284
2.53047	4489	4401.79	1.31284
2.53303	4380	4395.91	1.96925
2.5356	4389	4390.06	1.96925
2.53817	4350	4384.23	1.96925
2.54074	4400	4378.39	1.31284
2.54331	4353	4372.56	2.62567
2.54588	4326	4366.76	1.31284
2.54845	4430	4360.98	0.656418
2.55102	4355	4355.22	0.656418
2.55359	4333	4349.48	2.62567
2.55616	4332	4343.75	2.62567
2.55872	4373	4338.02	0.656418
2.56129	4333	4332.32	1.96925
2.56386	4183	4326.61	2.62567
2.56643	4352	4320.86	2.62567
2.569	4307	4315.14	1.31284
2.57157	4361	4309.47	1.96925
2.57414	4424	4303.83	1.31284
2.57671	4389	4298.16	1.96925
2.57928	4359	4292.5	0.656418
2.58185	4390	4286.89	0
2.58441	4269	4281.3	0
2.58698	4445	4275.68	1.31284
2.58955	4294	4270.06	0.656418
2.59212	4274	4264.46	0
2.59469	4327	4258.86	1.96925
2.59726	4371	4253.24	0.656418
2.59983	4311	4247.6	2.62567
2.6024	4061	4241.97	0.656418
2.60497	4275	4236.37	0
2.60754	4254	4230.79	0.656418
2.6101	4263	4225.2	0.656418
2.61267	4329	4219.65	0.656418
2.61524	4398	4214.13	0.656418
2.61781	4338	4208.63	1.96925
2.62038	4279	4203.11	1.31284
2.62295	4098	4197.57	1.96925
2.62552	4050	4192.03	1.31284
2.62809	4148	4186.52	0
2.63066	4191	4181.02	0.656418
2.63323	4131	4175.54	0.656418
2.63579	4180	4170.09	1.96925
2.63836	4082	4164.67	0.656418
2.64093	4191	4159.25	0.656418
2.6435	4115	4153.83	2.62567
2.64607	4182	4148.38	2.62567
2.64864	4199	4142.94	1.31284
2.65121	4176	4137.52	0.656418
2.65378	4232	4132.14	0.656418
2.65635	4196	4126.75	0.656418
2.65892	4073	4121.36	1.96925
2.66148	4224	4116.04	0.656418
2.66405	4140	4110.74	0.656418
2.66662	4327	4105.42	2.62567
2.66919	4122	4100.07	1.96925
2.67176	4149	4094.71	0
2.67433	4135	4089.38	1.31284
2.6769	4086	4084.08	0
2.67947	3961	4078.77	1.31284
2.68204	4170	4073.47	0
2.68461	4246	4068.22	0
2.68717	4043	4062.98	2.62567
2.68974	4100	4057.71	1.31284
2.69231	4048	4052.43	2.62567
2.69488	4156	4047.16	1.96925
2.69745	3956	4041.9	0.656418
2.70002	4140	4036.63	0.656418
2.70259	4064	4031.38	0.656418
2.70516	4036	4026.19	0
2.70773	4043	4021.02	1.96925
2.7103	4087	4015.88	1.31284
2.71286	3949	4010.73	1.31284
2.71543	4085	4005.55	0
2.718	4067	4000.37	1.31284
2.72057	4125	3995.18	1.31284
2.72314	4039	3990	0
2.72571	4076	3984.86	1.96925
2.72828	3869	3979.75	1.31284
2.73085	4001	3974.62	1.31284
2.73342	3944	3969.49	1.31284
2.73599	3955	3964.37	5.25134
2.73855	3888	3959.27	1.31284
2.74112	3823	3954.16	0
2.74369	3917	3949.09	1.31284
2.74626	3928	3944.04	0.656418
2.74883	3924	3938.98	1.31284
2.7514	3872	3933.96	0.656418
2.75397	3927	3929.02	1.31284
2.75654	3875	3924.04	1.96925
2.75911	3949	3918.99	1.96925
2.76168	3825	3913.95	0.656418
2.76424	3941	3908.92	0
2.76681	3854	3903.91	0.656418
2.76938	3909	3898.91	1.31284
2.77195	3884	3893.92	0.656418
2.77452	3894	3888.97	1.96925
2.77709	3901	3884.03	1.31284
2.77966	3995	3879.06	0
2.78223	3884	3874.07	0.656418
2.7848	3986	3869.09	1.31284
2.78737	3861	3864.15	1.31284
2.78993	3759	3859.21	1.31284
2.7925	3906	3854.31	0.656418
2.79507	3770	3849.41	2.62567
2.79764	3924	3844.48	1.31284
2.80021	3872	3839.55	2.62567
2.80278	3819	3834.66	1.31284
2.80535	3745	3829.79	1.31284
2.80792	3850	3824.92	1.31284
2.81049	3867	3820.06	1.96925
2.81306	3825	3815.24	1.31284
2.81562	3834	3810.43	0.656418
2.81819	3860	3805.63	0
2.82076	3748	3800.82	0.656418
2.82333	3792	3796.01	1.31284
2.8259	3757	3791.2	1.31284
2.82847	3716	3786.42	0
2.83104	3722	3781.63	1.31284
2.83361	3806	3776.82	0.656418
2.83618	3779	3772	1.31284
2.83875	3726	3767.19	1.31284
2.84131	3775	3762.42	0
2.84388	3870	3757.66	0.656418
2.84645	3762	3752.89	3.28209
2.84902	3683	3748.12	1.96925
2.85159	3654	3743.38	0.656418
2.85416	3667	3738.65	1.96925
2.85673	3765	3733.93	0.656418
2.8593	3634	3729.19	1.31284
2.86187	3692	3724.47	1.31284
2.86444	3646	3719.83	1.96925
2.867	3669	3715.19	0.656418
2.86957	3691	3710.51	1.96925
2.87214	3595	3705.85	1.31284
2.87471	3769	3701.18	1.31284
2.87728	3716	3696.52	1.96925
2.87985	3665	3691.88	0.656418
2.88242	3646	3687.25	1.96925
2.88499	3717	3682.62	1.31284
2.88756	3672	3678.01	0
2.89013	3644	3673.4	0.656418
2.89269	3652	3668.8	1.31284
2.89526	3541	3664.21	0
2.89783	3527	3659.62	1.31284
2.9004	3661	3655.04	0.656418
2.90297	3723	3650.47	1.31284
2.90554	3594	3645.86	1.31284
2.90811	3635	3641.26	0.656418
2.91068	3680	3636.69	0.656418
2.91325	3656	3632.11	1.96925
2.91582	3592	3627.55	0.656418
2.91838	3618	3623	1.96925
2.92095	3499	3618.47	0
2.92352	3681	3613.95	0.656418
2.92609	3585	3609.42	0.656418
2.92866	3691	3604.9	0.656418
2.93123	3554	3600.41	0.656418
2.9338	3637	3595.92	1.31284
2.93637	3612	3591.44	1.31284
2.93894	3608	3586.95	0.656418
2.94151	3535	3582.44	1.31284
2.94407	3488	3577.95	0.656418
2.94664	3641	3573.47	1.31284
2.94921	3636	3569.01	0
2.95178	3528	3564.56	0.656418
2.95435	3580	3560.13	0.656418
2.95692	3541	3555.7	0.656418
2.95949	3540	3551.27	0
2.96206	3529	3546.85	1.31284
2.96463	3472	3542.43	1.31284
2.9672	3559	3538.01	1.31284
2.96976	3475	3533.58	1.31284
2.97233	3508	3529.18	1.31284
2.9749	3517	3524.77	1.31284
2.97747	3438	3520.37	1.31284
2.98004	3393	3515.99	0.656418
2.98261	3469	3511.65	0
2.98518	3422	3507.31	1.96925
2.98775	3484	3502.97	0
2.99032	3435	3498.65	3.28209
2.99289	3472	3494.33	0
2.99545	3391	3490.01	0
2.99802	3535	3485.68	1.31284
3.00059	3459	3481.34	1.31284
3.00316	3565	3477.03	1.31284
3.00573	3511	3472.74	0.656418
3.0083	3391	3468.48	1.96925
3.01087	3433	3464.2	2.62567
3.01344	3482	3459.88	1.31284
3.01601	3498	3455.6	1.31284
3.01858	3398	3451.35	0.656418
3.02114	3382	3447.1	0
3.02371	3434	3442.85	0
3.02628	3532	3438.63	1.31284
3.02885	3538	3434.45	0.656418
3.03142	3374	3430.25	0.656418
3.03399	3608	3426.04	2.62567
3.03656	3447	3421.81	0.656418
3.03913	3464	3417.56	1.31284
3.0417	3390	3413.31	0.656418
3.04427	3408	3409.1	0.656418
3.04683	3379	3404.9	0
3.0494	3344	3400.71	1.31284
3.05197	3370	3396.57	1.31284
3.05454	3417	3392.42	1.31284
3.05711	3351	3388.25	1.31284
3.05968	3324	3384.09	1.31284
3.06225	3334	3379.91	0.656418
3.06482	3376	3375.74	0.656418
3.06739	3441	3371.59	1.31284
3.06996	3320	3367.47	1.31284
3.07252	3269	3363.36	0
3.07509	3366	3359.26	2.62567
3.07766	3387	3355.16	0.656418
3.08023	3354	3351.04	1.31284
3.0828	3312	3346.93	1.96925
3.08537	3415	3342.84	1.96925
3.08794	3394	3338.76	0.656418
3.09051	3397	3334.67	0
3.09308	3296	3330.61	1.31284
3.09565	3223	3326.56	0.656418
3.09821	3306	3322.51	0
3.10078	3234	3318.49	1.96925
3.10335	3326	3314.48	1.96925
3.10592	3402	3310.43	0.656418
3.10849	3263	3306.36	1.96925
3.11106	3376	3302.32	2.62567
3.11363	3319	3298.28	0
3.1162	3281	3294.24	1.96925
3.11877	3312	3290.25	4.59493
3.12134	3347	3286.28	1.31284
3.1239	3329	3282.29	0.656418
3.12647	3208	3278.33	1.31284
3.12904	3353	3274.38	1.31284
3.13161	3244	3270.4	0
3.13418	3216	3266.46	1.31284
3.13675	3150	3262.59	0.656418
3.13932	3311	3258.69	1.96925
3.14189	3244	3254.73	1.96925
3.14446	3313	3250.78	0.656418
3.14703	3264	3246.83	1.31284
3.14959	3098	3242.87	2.62567
3.15216	3249	3238.93	0.656418
3.15473	3297	3235	0.656418
3.1573	3250	3231.1	1.31284
3.15987	3214	3227.22	0.656418
3.16244	3301	3223.32	0.656418
3.16501	3252	3219.43	0.656418
3.16758	3286	3215.57	1.31284
3.17015	3161	3211.69	0
3.17272	3134	3207.79	0
3.17528	3158	3203.91	0.656418
3.17785	3244	3200.03	0.656418
3.18042	3314	3196.14	0.656418
3.18299	3141	3192.27	1.31284
3.18556	3201	3188.41	1.31284
3.18813	3130	3184.54	1.31284
3.1907	3096	3180.65	1.96925
3.19327	3147	3176.79	1.31284
3.19584	3264	3172.94	0.656418
3.19841	3082	3169.1	0.656418
3.20097	3177	3165.29	0.656418
3.20354	3110	3161.49	2.62567
3.20611	3215	3157.71	1.96925
3.20868	3134	3153.94	1.31284
3.21125	3190	3150.16	0
3.21382	3164	3146.37	0.656418
3.21639	3088	3142.56	0
3.21896	3162	3138.78	1.31284
3.22153	3154	3135.05	0.656418
3.2241	3197	3131.33	0.656418
3.22666	3073	3127.59	0.656418
3.22923	3162	3123.81	0
3.2318	3117	3120.03	0
3.23437	3069	3116.25	0
3.23694	3085	3112.51	1.31284
3.23951	2997	3108.77	1.31284
3.24208	3116	3105.03	0
3.24465	3020	3101.29	0.656418
3.24722	3005	3097.54	0.656418
3.24979	3047	3093.78	0
3.25235	3058	3090.04	1.31284
3.25492	3017	3086.34	0
3.25749	3114	3082.66	0.656418
3.26006	2978	3078.96	0.656418
3.26263	3052	3075.25	1.31284
3.2652	3068	3071.56	0.656418
3.26777	3097	3067.86	1.96925
3.27034	3139	3064.19	0
3.27291	3030	3060.51	0.656418
3.27548	2977	3056.84	0
3.27804	3114	3053.18	0
3.28061	3065	3049.54	1.31284
3.28318	2991	3045.92	1.31284
3.28575	2978	3042.3	0.656418
3.28832	2975	3038.67	0
3.29089	3037	3035.02	0
3.29346	2951	3031.37	1.96925
3.29603	2996	3027.73	1.96925
3.2986	3088	3024.12	1.31284
3.30117	3019	3020.54	1.31284
3.30373	3023	3016.95	3.28209
3.3063	2985	3013.32	0.656418
3.30887	2993	3009.71	0.656418
3.31144	2965	3006.16	3.28209
3.31401	3114	3002.63	0.656418
3.31658	2952	2999.09	0.656418
3.31915	3042	2995.56	0
3.32172	3062	2992.07	1.31284
3.32429	2988	2988.54	1.31284
3.32686	3080	2985	0.656418
3.32942	3001	2981.51	0.656418
3.33199	2818	2978.01	0
3.33456	2913	2974.46	1.31284
3.33713	2971	2970.9	0
3.3397	2994	2967.38	1.31284
3.34227	2869	2963.88	1.31284
3.34484	2968	2960.37	0.656418
3.34741	2854	2956.85	1.31284
3.34998	2830	2953.32	0.656418
3.35255	2940	2949.82	0
3.35511	2943	2946.32	0
3.35768	2862	2942.83	0.656418
3.36025	2872	2939.37	0
3.36282	2976	2935.9	1.31284
3.36539	2870	2932.44	1.31284
3.36796	3001	2928.97	0.656418
3.37053	2941	2925.48	0.656418
3.3731	2847	2921.99	0
3.37567	2949	2918.52	0.656418
3.37824	2901	2915.06	0.656418
3.3808	2910	2911.62	0
3.38337	2858	2908.21	0
3.38594	2955	2904.78	0.656418
3.38851	2847	2901.35	0
3.39108	2946	2897.91	1.31284
3.39365	2873	2894.48	0
3.39622	2910	2891.06	1.96925
3.39879	2852	2887.63	1.96925
3.40136	2856	2884.2	1.96925
3.40393	2841	2880.78	0
3.40649	2810	2877.38	1.31284
3.40906	2939	2873.99	1.96925
3.41163	2845	2870.61	0.656418
3.4142	2769	2867.26	0
3.41677	2958	2863.95	0.656418
3.41934	2997	2860.63	0
3.42191	2815	2857.27	1.31284
3.42448	2827	2853.93	1.31284
3.42705	2840	2850.61	1.31284
3.42962	2843	2847.28	0
3.43218	2897	2843.92	3.28209
3.43475	2734	2840.56	1.31284
3.43732	2873	2837.21	0.656418
3.43989	2831	2833.89	0.656418
3.44246	2824	2830.59	1.96925
3.44503	2763	2827.29	0.656418
3.4476	2857	2823.99	1.31284
3.45017	2810	2820.73	1.96925
3.45274	2744	2817.48	1.31284
3.45531	2800	2814.19	0.656418
3.45787	2836	2810.9	0.656418
3.46044	2888	2807.64	0
3.46301	2836	2804.37	0.656418
3.46558	2790	2801.11	1.31284
3.46815	2901	2797.88	0
3.47072	2788	2794.64	0.656418
3.47329	2836	2791.38	0
3.47586	2725	2788.11	2.62567
3.47843	2799	2784.83	0
3.481	2803	2781.57	1.96925
3.48356	2799	2778.33	0.656418
3.48613	2711	2775.08	0.656418
3.4887	2759	2771.82	0.656418
3.49127	2807	2768.58	0.656418
3.49384	2806	2765.38	0.656418
3.49641	2753	2762.18	0.656418
3.49898	2770	2758.98	1.31284
3.50155	2830	2755.78	1.31284
3.50412	2731	2752.57	1.96925
3.50669	2779	2749.36	1.96925
3.50925	2708	2746.16	0.656418
3.51182	2760	2742.96	1.31284
3.51439	2673	2739.77	0
3.51696	2799	2736.6	0.656418
3.51953	2726	2733.45	0.656418
3.5221	2753	2730.32	0
3.52467	2696	2727.2	0
3.52724	2702	2724.05	0.656418
3.52981	2680	2720.89	0
3.53238	2684	2717.72	1.31284
3.53494	2712	2714.56	0
3.53751	2653	2711.4	3.28209
3.54008	2707	2708.23	0.656418
3.54265	2644	2705.06	0.656418
3.54522	2685	2701.91	0
3.54779	2715	2698.76	1.31284
3.55036	2722	2695.63	0
3.55293	2747	2692.52	0
3.5555	2702	2689.46	1.31284
3.55807	2650	2686.38	1.96925
3.56063	2731	2683.27	3.28209
3.5632	2691	2680.15	0
3.56577	2661	2677.05	1.31284
3.56834	2595	2673.94	0
3.57091	2585	2670.82	0.656418
3.57348	2620	2667.75	0.656418
3.57605	2678	2664.72	1.31284
3.57862	2617	2661.72	0.656418
3.58119	2681	2658.68	0
3.58376	2673	2655.61	0.656418
3.58632	2661	2652.53	0
3.58889	2609	2649.46	0
3.59146	2573	2646.4	0
3.59403	2699	2643.36	0
3.5966	2581	2640.32	1.31284
3.59917	2623	2637.26	0.656418
3.60174	2662	2634.21	1.31284
3.60431	2615	2631.15	0
3.60688	2584	2628.09	0
3.60945	2683	2625.03	0.656418
3.61201	2665	2621.99	1.31284
3.61458	2657	2618.98	0
3.61715	2517	2615.98	1.96925
3.61972	2574	2612.99	1.96925
3.62229	2591	2609.97	1.31284
3.62486	2618	2606.95	0
3.62743	2544	2603.95	0
3.63	2669	2600.97	0
3.63257	2645	2597.98	0.656418
3.63514	2571	2595.03	0.656418
3.6377	2528	2592.11	1.31284
3.64027	2580	2589.17	0.656418
3.64284	2734	2586.19	0.656418
3.64541	2572	2583.19	0
3.64798	2559	2580.2	0.656418
3.65055	2558	2577.23	0.656418
3.65312	2576	2574.29	0
3.65569	2582	2571.36	0
3.65826	2499	2568.42	0
3.66083	2536	2565.48	0
3.66339	2564	2562.53	0.656418
3.66596	2561	2559.59	0
3.66853	2544	2556.65	0.656418
3.6711	2577	2553.71	0
3.67367	2589	2550.76	0.656418
3.67624	2540	2547.82	1.96925
3.67881	2532	2544.89	0.656418
3.68138	2562	2541.97	0.656418
3.68395	2519	2539.05	1.31284
3.68652	2522	2536.14	1.31284
3.68908	2523	2533.23	0
3.69165	2531	2530.35	1.96925
3.69422	2514	2527.49	1.96925
3.69679	2434	2524.64	0.656418
3.69936	2562	2521.76	0.656418
3.70193	2564	2518.91	1.31284
3.7045	2465	2516.06	1.31284
3.70707	2566	2513.2	0.656418
3.70964	2402	2510.37	1.96925
3.71221	2464	2507.57	0.656418
3.71477	2442	2504.73	0
3.71734	2524	2501.89	0
3.71991	2463	2499.06	0
3.72248	2492	2496.24	0.656418
3.72505	2397	2493.42	0
3.72762	2459	2490.62	0
3.73019	2457	2487.81	1.96925
3.73276	2411	2484.96	1.96925
3.73533	2471	2482.1	0.656418
3.7379	2425	2479.26	0
3.74046	2482	2476.43	0
3.74303	2454	2473.6	0
3.7456	2527	2470.78	0.656418
3.74817	2439	2468.01	0
3.75074	2470	2465.27	0
3.75331	2471	2462.49	0.656418
3.75588	2445	2459.68	0
3.75845	2488	2456.86	0.656418
3.76102	2555	2454.05	0
3.76359	2509	2451.26	1.31284
3.76615	2463	2448.47	0.656418
3.76872	2398	2445.67	0.656418
3.77129	2359	2442.9	1.31284
3.77386	2447	2440.12	1.31284
3.77643	2475	2437.35	1.31284
3.779	2390	2434.58	0
3.78157	2373	2431.84	2.62567
3.78414	2447	2429.11	0
3.78671	2403	2426.37	0.656418
3.78928	2419	2423.65	0
3.79184	2353	2420.95	0
3.79441	2408	2418.24	0
3.79698	2382	2415.52	1.31284
3.79955	2437	2412.83	0.656418
3.80212	2508	2410.13	1.96925
3.80469	2426	2407.4	0.656418
3.80726	2349	2404.66	0
3.80983	2379	2401.92	1.31284
3.8124	2360	2399.2	0.656418
3.81497	2500	2396.5	0.656418
3.81753	2421	2393.82	0.656418
3.8201	2412	2391.16	0.656418
3.82267	2364	2388.49	0
3.82524	2356	2385.79	0.656418
3.82781	2371	2383.12	1.96925
3.83038	2363	2380.45	0
3.83295	2418	2377.77	0
3.83552	2335	2375.1	0.656418
3.83809	2298	2372.43	0.656418
3.84066	2372	2369.75	0
3.84322	2411	2367.09	0.656418
3.84579	2319	2364.46	0
3.84836	2332	2361.81	1.31284
3.85093	2316	2359.13	0
3.8535	2305	2356.48	0
3.85607	2397	2353.83	0.656418
3.85864	2318	2351.18	0
3.86121	2275	2348.53	1.31284
3.86378	2280	2345.89	1.31284
3.86635	2339	2343.27	0.656418
3.86891	2291	2340.64	1.96925
3.87148	2291	2337.99	0
3.87405	2330	2335.36	0
3.87662	2274	2332.74	0.656418
3.87919	2254	2330.14	0
3.88176	2369	2327.57	0.656418
3.88433	2237	2324.99	0
3.8869	2303	2322.42	0
3.88947	2313	2319.82	0.656418
3.89204	2346	2317.21	0.656418
3.8946	2246	2314.61	0.656418
3.89717	2300	2312.01	0
3.89974	2267	2309.42	0.656418
3.90231	2351	2306.82	0
3.90488	2216	2304.22	0.656418
3.90745	2302	2301.65	0
3.91002	2296	2299.08	1.31284
3.91259	2269	2296.52	0.656418
3.91516	2267	2293.95	0
3.91773	2283	2291.38	0
3.92029	2285	2288.82	0.656418
3.92286	2255	2286.25	1.31284
3.92543	2287	2283.7	0
3.928	2276	2281.17	0.656418
3.93057	2272	2278.64	0
3.93314	2274	2276.09	0
3.93571	2324	2273.53	0.656418
3.93828	2165	2271	0
3.94085	2273	2268.5	1.31284
3.94342	2323	2265.97	0.656418
3.94598	2187	2263.45	0
3.94855	2245	2260.91	1.31284
3.95112	2303	2258.38	0
3.95369	2255	2255.86	0.656418
3.95626	2248	2253.35	0.656418
3.95883	2215	2250.86	0.656418
3.9614	2228	2248.37	0
3.96397	2231	2245.87	0.656418
3.96654	2227	2243.39	0
3.96911	2235	2240.9	1.31284
3.97167	2296	2238.41	0
3.97424	2213	2235.94	0.656418
3.97681	2215	2233.46	0
3.97938	2215	2230.97	0.656418
3.98195	2280	2228.49	1.96925
3.98452	2259	2226.02	0.656418
3.98709	2205	2223.56	0
3.98966	2145	2221.1	1.31284
3.99223	2311	2218.63	0
3.9948	2222	2216.17	0.656418
3.99736	2315	2213.72	1.96925
3.99993	2302	2211.31	0
4.0025	2237	2208.89	0.656418
4.00507	2175	2206.44	1.96925
4.00764	2134	2204.01	1.31284
4.01021	2263	2201.57	0.656418
4.01278	2217	2199.14	0.656418
4.01535	2141	2196.74	0
4.01792	2226	2194.33	0.656418
4.02049	2194	2191.91	1.31284
4.02305	2168	2189.53	0
4.02562	2167	2187.16	0
4.02819	2250	2184.76	0.656418
4.03076	2255	2182.35	0.656418
4.03333	2164	2179.93	0
4.0359	2188	2177.52	0.656418
4.03847	2284	2175.14	0
4.04104	2239	2172.74	1.31284
4.04361	2233	2170.32	0
4.04618	2139	2167.92	1.31284
4.04874	2166	2165.54	1.31284
4.05131	2139	2163.14	1.31284
4.05388	2187	2160.75	1.96925
4.05645	2169	2158.37	0.656418
4.05902	2096	2156	0.656418
4.06159	2076	2153.64	1.96925
4.06416	2135	2151.28	0.656418
4.06673	2164	2148.95	2.62567
4.0693	2152	2146.63	1.31284
4.07187	2122	2144.32	1.31284
4.07443	2095	2141.99	1.31284
4.077	2167	2139.65	0
4.07957	2099	2137.33	0.656418
4.08214	2187	2135.02	1.96925
4.08471	1989	2132.73	0.656418
4.08728	2086	2130.44	0
4.08985	2068	2128.14	0
4.09242	2186	2125.83	0
4.09499	2118	2123.49	0
4.09756	2141	2121.16	0
4.10012	2164	2118.87	0.656418
4.10269	2070	2116.56	1.31284
4.10526	2021	2114.23	0.656418
4.10783	2128	2111.88	0.656418
4.1104	2081	2109.54	0.656418
4.11297	2098	2107.2	1.31284
4.11554	2129	2104.87	0.656418
4.11811	2114	2102.57	1.96925
4.12068	2161	2100.29	0.656418
4.12325	2117	2098.01	0
4.12581	2089	2095.72	0
4.12838	2007	2093.43	0.656418
4.13095	2065	2091.16	0
4.13352	2071	2088.9	0.656418
4.13609	2036	2086.66	0
4.13866	2047	2084.4	1.96925
4.14123	2158	2082.1	0.656418
4.1438	2124	2079.81	0.656418
4.14637	2114	2077.52	0.656418
4.14894	1969	2075.25	0.656418
4.1515	2055	2072.97	0.656418
4.15407	2100	2070.71	0
4.15664	2053	2068.47	0
4.15921	2046	2066.24	0.656418
4.16178	2101	2064	1.31284
4.16435	2035	2061.75	1.96925
4.16692	2087	2059.51	0.656418
4.16949	2053	2057.27	1.31284
4.17206	2058	2055.01	0
4.17463	2097	2052.75	1.31284
4.17719	2105	2050.51	0
4.17976	2056	2048.31	0
4.18233	2031	2046.13	0.656418
4.1849	2085	2043.93	0.656418
4.18747	1948	2041.73	0
4.19004	2052	2039.51	1.31284
4.19261	1993	2037.3	0
4.19518	2041	2035.08	0.656418
4.19775	2040	2032.84	0.656418
4.20032	1961	2030.63	0
4.20288	2014	2028.42	0.656418
4.20545	2003	2026.21	0
4.20802	2046	2024.02	1.31284
4.21059	2042	2021.82	0
4.21316	2078	2019.62	0
4.21573	2003	2017.43	1.31284
4.2183	2057	2015.24	0
4.22087	2066	2013.04	0
4.22344	2055	2010.85	0.656418
4.22601	2054	2008.68	0
4.22857	2019	2006.5	0
4.23114	2042	2004.31	0.656418
4.23371	2008	2002.15	1.31284
4.23628	2085	1999.98	1.31284
4.23885	2057	1997.79	0.656418
4.24142	1949	1995.62	1.96925
4.24399	2073	1993.45	0.656418
4.24656	2003	1991.27	0.656418
4.24913	2010	1989.12	0.656418
4.2517	1974	1987	0.656418
4.25426	1962	1984.88	1.31284
4.25683	2021	1982.76	1.31284
4.2594	1988	1980.66	0
4.26197	1946	1978.54	0
4.26454	1938	1976.41	0.656418
4.26711	2035	1974.28	0
4.26968	1908	1972.16	0.656418
4.27225	1939	1970.05	0
4.27482	2003	1967.95	0.656418
4.27739	1983	1965.82	0
4.27995	1948	1963.68	2.62567
4.28252	1997	1961.55	0.656418
4.28509	2021	1959.43	0.656418
4.28766	1925	1957.31	1.31284
4.29023	1958	1955.19	1.96925
4.2928	2005	1953.07	0
4.29537	1969	1950.97	1.96925
4.29794	1942	1948.91	0.656418
4.30051	1950	1946.85	0.656418
4.30308	1940	1944.77	0
4.30564	1935	1942.7	0.656418
4.30821	1932	1940.65	0.656418
4.31078	1945	1938.58	0.656418
4.31335	1923	1936.52	0
4.31592	1882	1934.47	0.656418
4.31849	2046	1932.39	0
4.32106	1924	1930.29	0
4.32363	1947	1928.21	1.96925
4.3262	1970	1926.15	1.31284
4.32877	1962	1924.08	0
4.33133	1963	1922	0
4.3339	1887	1919.93	0
4.33647	1980	1917.85	0
4.33904	1854	1915.78	0.656418
4.34161	1906	1913.76	0.656418
4.34418	1899	1911.74	2.62567
4.34675	1866	1909.69	0
4.34932	1996	1907.61	0
4.35189	1923	1905.54	0
4.35446	1878	1903.48	1.31284
4.35702	1962	1901.43	0
4.35959	1906	1899.42	0
4.36216	2018	1897.43	1.96925
4.36473	1848	1895.42	1.31284
4.3673	1806	1893.36	0.656418
4.36987	1954	1891.32	0.656418
4.37244	1834	1889.31	0
4.37501	1893	1887.28	1.96925
4.37758	1864	1885.25	1.31284
4.38015	1881	1883.26	0
4.38271	1874	1881.29	1.31284
4.38528	1908	1879.3	0.656418
4.38785	1858	1877.29	0.656418
4.39042	1885	1875.28	0.656418
4.39299	1795	1873.31	1.31284
4.39556	1853	1871.34	0.656418
4.39813	1860	1869.35	1.31284
4.4007	1948	1867.36	0.656418
4.40327	1902	1865.39	1.31284
4.40584	1885	1863.4	0.656418
4.4084	1822	1861.42	0.656418
4.41097	1863	1859.45	0.656418
4.41354	1911	1857.49	0.656418
4.41611	1812	1855.53	1.31284
4.41868	1846	1853.57	0
4.42125	1813	1851.61	0.656418
4.42382	1906	1849.65	0.656418
4.42639	1806	1847.69	0.656418
4.42896	1813	1845.72	0
4.43153	1782	1843.76	0
4.43409	1881	1841.82	0.656418
4.43666	1792	1839.85	0
4.43923	1801	1837.89	1.31284
4.4418	1863	1835.94	0.656418
4.44437	1852	1833.99	1.31284
4.44694	1828	1832.02	0
4.44951	1779	1830.05	1.31284
4.45208	1781	1828.09	1.31284
4.45465	1925	1826.14	0
4.45722	1836	1824.22	0.656418
4.45978	1804	1822.3	0
4.46235	1852	1820.38	0.656418
4.46492	1723	1818.45	1.96925
4.46749	1780	1816.54	0.656418
4.47006	1799	1814.63	1.31284
4.47263	1816	1812.71	0.656418
4.4752	1811	1810.77	0
4.47777	1832	1808.84	2.62567
4.48034	1813	1806.93	0.656418
4.48291	1821	1805.05	0.656418
4.48547	1851	1803.16	0.656418
4.48804	1855	1801.27	1.96925
4.49061	1767	1799.37	1.96925
4.49318	1772	1797.47	0.656418
4.49575	1860	1795.6	0
4.49832	1830	1793.74	0
4.50089	1758	1791.84	0.656418
4.50346	1791	1789.95	0
4.50603	1770	1788.1	0
4.5086	1748	1786.27	0
4.51116	1833	1784.4	0
4.51373	1781	1782.49	1.31284
4.5163	1728	1780.58	1.96925
4.51887	1818	1778.69	0.656418
4.52144	1827	1776.79	0
4.52401	1816	1774.89	0.656418
4.52658	1874	1772.98	0
4.52915	1827	1771.09	0.656418
4.53172	1814	1769.24	0.656418
4.53429	1740	1767.42	0
4.53685	1836	1765.58	0.656418
4.53942	1773	1763.71	0
4.54199	1703	1761.83	0.656418
4.54456	1725	1759.96	0
4.54713	1813	1758.1	1.96925
4.5497	1789	1756.25	0
4.55227	1782	1754.39	0
4.55484	1767	1752.53	0
4.55741	1785	1750.67	1.31284
4.55998	1800	1748.82	0
4.56254	1736	1746.97	1.31284
4.56511	1793	1745.16	1.31284
4.56768	1657	1743.33	0.656418
4.57025	1746	1741.47	0.656418
4.57282	1739	1739.62	0.656418
4.57539	1780	1737.79	1.31284
4.57796	1728	1735.97	0.656418
4.58053	1771	1734.16	0.656418
4.5831	1783	1732.37	1.31284
4.58567	1808	1730.57	3.28209
4.58823	1652	1728.75	0
4.5908	1673	1726.94	1.96925
4.59337	1655	1725.15	0
4.59594	1758	1723.35	0.656418
4.59851	1731	1721.55	0
4.60108	1735	1719.78	0.656418
4.60365	1656	1718.05	0.656418
4.60622	1741	1716.28	0.656418
4.60879	1735	1714.5	1.31284
4.61136	1705	1712.71	0
4.61392	1742	1710.9	0
4.61649	1727	1709.09	1.31284
4.61906	1685	1707.29	0.656418
4.62163	1763	1705.5	0.656418
4.6242	1659	1703.73	0.656418
4.62677	1704	1701.96	1.96925
4.62934	1730	1700.17	0
4.63191	1758	1698.37	1.31284
4.63448	1790	1696.6	1.31284
4.63705	1701	1694.84	1.31284
4.63961	1719	1693.06	0
4.64218	1673	1691.31	0.656418
4.64475	1672	1689.57	1.31284
4.64732	1632	1687.81	0
4.64989	1609	1686.06	0.656418
4.65246	1777	1684.33	1.31284
4.65503	1724	1682.6	0
4.6576	1681	1680.83	0
4.66017	1680	1679.07	0.656418
4.66274	1711	1677.33	0.656418
4.6653	1676	1675.58	0
4.66787	1689	1673.83	0.656418
4.67044	1686	1672.09	0
4.67301	1669	1670.34	0.656418
4.67558	1644	1668.57	0
4.67815	1717	1666.83	0
4.68072	1726	1665.09	0.656418
4.68329	1668	1663.34	0
4.68586	1653	1661.6	0
4.68843	1692	1659.85	0.656418
4.69099	1654	1658.11	0
4.69356	1655	1656.37	0
4.69613	1650	1654.62	0.656418
4.6987	1658	1652.89	0
4.70127	1636	1651.16	0.656418
4.70384	1658	1649.42	0
4.70641	1730	1647.69	0
4.70898	1619	1645.96	0.656418
4.71155	1641	1644.23	0.656418
4.71412	1689	1642.51	0
4.71668	1670	1640.8	0.656418
4.71925	1648	1639.08	0
4.72182	1622	1637.37	0
4.72439	1618	1635.65	0.656418
4.72696	1669	1633.94	0.656418
4.72953	1690	1632.25	0.656418
4.7321	1627	1630.55	0.656418
4.73467	1653	1628.85	0
4.73724	1631	1627.14	0
4.73981	1628	1625.44	0.656418
4.74237	1639	1623.75	0
4.74494	1644	1622.07	0.656418
4.74751	1570	1620.4	0.656418
4.75008	1677	1618.72	0
4.75265	1657	1617.03	0
4.75522	1676	1615.33	0
4.75779	1629	1613.65	0.656418
4.76036	1625	1611.97	1.96925
4.76293	1680	1610.3	1.31284
4.7655	1610	1608.64	0.656418
4.76806	1581	1606.96	0
4.77063	1655	1605.27	0
4.7732	1618	1603.59	1.31284
4.77577	1555	1601.94	0
4.77834	1643	1600.32	0.656418
4.78091	1626	1598.71	1.96925
4.78348	1599	1597.08	0
4.78605	1598	1595.41	0
4.78862	1537	1593.74	0.656418
4.79119	1613	1592.1	0
4.79375	1692	1590.46	0
4.79632	1593	1588.82	0.656418
4.79889	1591	1587.22	0.656418
4.80146	1566	1585.58	0.656418
4.80403	1618	1583.93	0.656418
4.8066	1648	1582.28	0
4.80917	1609	1580.64	1.31284
4.81174	1675	1578.99	0
4.81431	1583	1577.35	1.31284
4.81688	1574	1575.73	0.656418
4.81944	1604	1574.12	0
4.82201	1540	1572.5	0
4.82458	1543	1570.87	0
4.82715	1532	1569.26	0.656418
4.82972	1570	1567.65	0
4.83229	1587	1566.05	0
4.83486	1564	1564.45	0.656418
4.83743	1579	1562.82	1.31284
4.84	1556	1561.19	0
4.84257	1586	1559.56	1.96925
4.84513	1521	1557.95	1.31284
4.8477	1580	1556.34	0.656418
4.85027	1551	1554.72	1.96925
4.85284	1574	1553.12	0
4.85541	1601	1551.54	0
4.85798	1537	1549.96	0.656418
4.86055	1552	1548.4	0.656418
4.86312	1534	1546.85	0
4.86569	1575	1545.29	0.656418
4.86826	1538	1543.73	0.656418
4.87082	1524	1542.15	0.656418
4.87339	1645	1540.55	0
4.87596	1432	1538.96	0.656418
4.87853	1572	1537.38	0
4.8811	1553	1535.79	0.656418
4.88367	1543	1534.21	0.656418
4.88624	1493	1532.64	0
4.88881	1625	1531.07	0
4.89138	1506	1529.5	0
4.89395	1513	1527.92	0.656418
4.89651	1523	1526.34	0
4.89908	1450	1524.78	0
4.90165	1572	1523.22	0
4.90422	1478	1521.64	1.96925
4.90679	1535	1520.06	0.656418
4.90936	1462	1518.49	0.656418
4.91193	1541	1516.92	0.656418
4.9145	1532	1515.36	0.656418
4.91707	1596	1513.78	0
4.91964	1530	1512.23	0
4.9222	1522	1510.71	0
4.92477	1475	1509.19	1.31284
4.92734	1472	1507.66	0
4.92991	1530	1506.12	0
4.93248	1480	1504.59	1.31284
4.93505	1473	1503.04	1.31284
4.93762	1497	1501.48	0
4.94019	1494	1499.93	0
4.94276	1462	1498.41	1.31284
4.94533	1536	1496.87	0.656418
4.94789	1521	1495.33	0.656418
4.95046	1479	1493.82	0
4.95303	1432	1492.33	0.656418
4.9556	1542	1490.8	0
4.95817	1514	1489.27	1.31284
4.96074	1516	1487.76	0
4.96331	1452	1486.26	0.656418
4.96588	1505	1484.75	0
4.96845	1512	1483.23	0
4.97102	1472	1481.7	0
4.97358	1434	1480.19	0.656418
4.97615	1444	1478.69	0
4.97872	1448	1477.19	0.656418
4.98129	1485	1475.68	0
4.98386	1483	1474.16	0.656418
4.98643	1410	1472.64	1.31284
4.989	1497	1471.12	0
4.99157	1500	1469.62	0.656418
4.99414	1496	1468.11	0
4.99671	1471	1466.61	0
4.99927	1449	1465.11	0.656418
5.00184	1461	1463.63	0.656418
5.00441	1430	1462.16	1.31284
5.00698	1394	1460.68	0
5.00955	1506	1459.19	0
5.01212	1455	1457.69	0.656418
5.01469	1417	1456.19	0.656418
5.01726	1486	1454.71	0
5.01983	1449	1453.25	0
5.0224	1488	1451.79	0.656418
5.02496	1451	1450.32	1.31284
5.02753	1536	1448.83	0
5.0301	1444	1447.35	0
5.03267	1481	1445.89	1.96925
5.03524	1432	1444.41	0
5.03781	1477	1442.93	0
5.04038	1421	1441.47	0
5.04295	1423	1440.03	0
5.04552	1447	1438.56	0.656418
5.04809	1487	1437.1	1.31284
5.05065	1489	1435.67	0.656418
5.05322	1458	1434.22	1.31284
5.05579	1437	1432.75	1.31284
5.05836	1401	1431.27	0.656418
5.06093	1449	1429.81	0
5.0635	1414	1428.36	0.656418
5.06607	1451	1426.94	0
5.06864	1397	1425.52	0.656418
5.07121	1381	1424.11	0
5.07378	1447	1422.7	0
5.07634	1463	1421.27	0
5.07891	1486	1419.83	0.656418
5.08148	1416	1418.38	0
5.08405	1415	1416.94	1.31284
5.08662	1432	1415.5	1.31284
5.08919	1413	1414.06	0
5.09176	1434	1412.61	0
5.09433	1462	1411.16	1.96925
5.0969	1377	1409.73	0
5.09947	1449	1408.31	0.656418
5.10203	1412	1406.9	0
5.1046	1392	1405.52	0
5.10717	1335	1404.09	0
5.10974	1444	1402.67	0.656418
5.11231	1434	1401.28	0
5.11488	1413	1399.88	0
5.11745	1369	1398.46	0.656418
5.12002	1396	1397.04	0
5.12259	1376	1395.61	1.31284
5.12516	1415	1394.18	1.31284
5.12772	1397	1392.77	0
5.13029	1427	1391.36	0
5.13286	1424	1389.94	0
[truncated: 1,042 more rows]
