# Supplementary material for: Direct energy transfer from photosystem II to photosystem I confers winter sustainability in Scots Pine
Source: Nat Commun. 2020 Dec 15;11:6388. doi: 10.1038/s41467-020-20137-9 (PMC7738668; doi:10.1038/s41467-020-20137-9)
Supplement: Supplementary file 3 — Source Data [file 41467_2020_20137_MOESM3_ESM.zip › Source data file_Bag et al., 2020/Source data file/time resolved fluoresence data/Time resolved decay/Pine_summer_unquench/summerunq/686nmresall.txt]

X	Y
0	1.87081
0.002569	0.786144
0.005138	1.00627
0.007707	2.0362
0.010276	-0.688855
0.012845	-0.868873
0.015414	-0.318905
0.017983	-0.45669
0.020552	-1.03775
0.023121	2.23451
0.02569	-0.859556
0.028259	-1.62986
0.030828	-0.997804
0.033397	-0.434686
0.035966	-2.05989
0.038535	-1.37669
0.041104	0.660239
0.043673	-2.11396
0.046242	0.39257
0.048811	-0.807088
0.05138	0.4244
0.053949	0.300917
0.056518	0.0820289
0.059087	1.63525
0.061656	0.756909
0.064225	1.55334
0.066794	-0.435539
0.069363	1.49484
0.071932	2.45054
0.074501	1.90573
0.07707	0.890926
0.079639	0.553485
0.082208	0.437776
0.084777	2.00394
0.087346	-0.805966
0.089915	-0.98957
0.092484	-1.12308
0.095053	-1.18172
0.097622	-0.231169
0.100191	1.20659
0.10276	0.404089
0.105329	0.596273
0.107898	1.0001
0.110467	-1.14509
0.113036	-0.185773
0.115605	0.0198507
0.118174	-1.13071
0.120743	0.716401
0.123312	-1.1294
0.125881	-2.5701
0.12845	1.27213
0.131019	-0.954104
0.133588	-0.776608
0.136157	0.345113
0.138726	-1.46269
0.141295	0.34349
0.143864	-2.4723
0.146433	-1.13293
0.149002	-0.647617
0.151571	-0.486208
0.15414	0.121541
0.156709	0.199941
0.159278	-0.55217
0.161847	2.29747
0.164416	0.0249708
0.166985	-0.931009
0.169554	-0.237212
0.172123	-0.77804
0.174692	-1.51977
0.177261	0.184609
0.17983	-2.05334
0.182399	0.306255
0.184968	0.653555
0.187537	1.77312
0.190106	-1.5304
0.192675	0.884797
0.195244	-0.0868123
0.197813	1.39291
0.200382	0.355462
0.202951	0.161547
0.20552	-0.857128
0.208089	-0.301535
0.210658	-0.682892
0.213227	-0.34511
0.215796	0.694093
0.218365	0.88949
0.220934	2.47033
0.223503	2.0458
0.226072	-0.746072
0.228641	0.538791
0.23121	0.935746
0.233779	0.637359
0.236348	1.12933
0.238917	0.542034
0.241486	-1.72621
0.244055	1.18163
0.246624	-0.959875
0.249193	0.263838
0.251762	-1.95684
0.254331	-0.654619
0.2569	0.351245
0.259469	1.05263
0.262038	-1.05601
0.264607	-0.484662
0.267176	1.11753
0.269745	0.00710593
0.272314	-0.45158
0.274883	-0.107135
0.277452	0.422555
0.280021	0.160556
0.28259	-1.05521
0.285159	-0.0206833
0.287728	1.24267
0.290297	-0.109262
0.292866	-0.705182
0.295435	0.734554
0.298004	-0.691845
0.300573	-0.28212
0.303142	-1.62009
0.305711	-0.00405569
0.30828	0.900367
0.310849	0.698586
0.313418	-0.276666
0.315987	-0.150698
0.318556	-1.18311
0.321125	0.612408
0.323694	-0.775245
0.326263	-0.441181
0.328832	0.380282
0.331401	0.0217808
0.33397	-0.885622
0.336539	-0.187002
0.339108	1.05055
0.341677	-0.421852
0.344246	2.38702
0.346815	1.05591
0.349384	-1.98025
0.351953	-0.375981
0.354522	0.295629
0.357091	1.60253
0.35966	-0.199229
0.362229	0.73189
0.364798	-0.131199
0.367367	0.382905
0.369936	-1.20242
0.372505	1.98705
0.375074	1.29154
0.377643	0.231335
0.380212	0.60974
0.382781	0.467708
0.38535	0.492543
0.387919	-0.084
0.390488	2.2349
0.393057	-0.904614
0.395626	0.341814
0.398195	0.432679
0.400764	0.0719764
0.403333	-0.447369
0.405902	-0.772645
0.408471	0.20737
0.41104	-0.823492
0.413609	-0.667743
0.416178	-0.0327725
0.418747	0.207882
0.421316	-0.86584
0.423885	0.896925
0.426454	-1.22571
0.429023	0.0109668
0.431592	3.01545
0.434161	-0.845046
0.43673	-1.55789
0.439299	0.0368083
0.441868	-0.0292735
0.444437	-1.5745
0.447006	-0.423672
0.449575	-1.25202
0.452144	0.620175
0.454713	-0.2293
0.457282	-0.0434877
0.459851	0.979887
0.46242	-1.10324
0.464989	0.326614
0.467558	-0.199063
0.470127	-0.39053
0.472696	0.185868
0.475265	-1.16302
0.477834	0.984052
0.480403	-0.237292
0.482972	1.24025
0.485541	1.00872
0.48811	-1.4102
0.490679	0.182924
0.493248	0.824536
0.495817	-0.370544
0.498386	-1.57379
0.500955	1.58178
0.503524	-1.88439
0.506093	-1.25651
0.508662	0.138504
0.511231	0.695646
0.5138	1.31471
0.516369	-1.49786
0.518938	0.832578
0.521507	1.02277
0.524076	1.31559
0.526645	-1.55093
0.529214	0.336626
0.531783	-1.1348
0.534352	1.1956
0.536921	-0.776275
0.53949	0.49368
0.542059	-0.354863
0.544628	-0.532747
0.547197	0.593947
0.549766	-0.115685
0.552335	-0.865098
0.554904	-0.44382
0.557473	-0.606353
0.560042	0.960165
0.562611	0.179916
0.56518	0.378561
0.567749	1.14318
0.570318	0.829572
0.572887	-0.476853
0.575456	-0.362536
0.578025	-0.436037
0.580594	0.848176
0.583163	-0.664539
0.585732	-1.11998
0.588301	0.611142
0.59087	-0.363501
0.593439	-1.6888
0.596008	0.247831
0.598577	1.44827
0.601146	-1.5639
0.603715	1.21714
0.606284	0.600812
0.608853	1.46834
0.611422	-0.370591
0.613991	0.459131
0.61656	-0.632485
0.619129	0.63804
0.621698	-0.966924
0.624267	1.11883
0.626836	-0.839795
0.629405	-2.17965
0.631974	-0.93747
0.634543	-0.30265
0.637112	0.0282086
0.639681	1.42269
0.64225	-0.289708
0.644819	1.81109
0.647388	2.26171
0.649957	-0.765538
0.652526	0.12603
0.655095	1.47973
0.657664	0.433817
0.660233	1.4066
0.662802	-0.913149
0.665371	-1.7629
0.66794	-1.36542
0.670509	1.38678
0.673078	-0.300167
0.675647	-1.01922
0.678216	-0.292763
0.680785	0.425701
0.683354	-0.773383
0.685923	0.24603
0.688492	-0.624031
0.691061	-1.06024
0.69363	-0.513124
0.696199	0.0678272
0.698768	1.25411
0.701337	-0.607626
0.703906	-0.871069
0.706475	-0.705961
0.709044	-1.49698
0.711613	-0.976572
0.714182	-1.21113
0.716751	-0.804031
0.71932	-1.5754
0.721889	0.564097
0.724458	-0.303088
0.727027	0.0360695
0.729596	-0.409028
0.732165	0.371907
0.734734	-0.773999
0.737303	-0.276196
0.739872	-0.618187
0.742441	-0.290695
0.74501	-2.01493
0.747579	0.546237
0.750148	-0.0346813
0.752717	-0.560327
0.755286	-0.164266
0.757855	1.21035
0.760424	-0.535824
0.762993	1.26908
0.765562	-0.394501
0.768131	-0.797677
0.7707	-0.231678
0.773269	0.137207
0.775838	1.65985
0.778407	0.287871
0.780976	-1.48768
0.783545	0.576955
0.786114	-1.30897
0.788683	0.938434
0.791252	-0.517842
0.793821	-0.123597
0.79639	-0.0775262
0.798959	-2.78735
0.801528	-1.13751
0.804097	0.606427
0.806666	1.47471
0.809235	0.648958
0.811804	0.791052
0.814373	-0.528389
0.816942	-1.69778
0.819511	0.377701
0.82208	1.68293
0.824649	2.07177
0.827218	-0.635675
0.829787	0.407232
0.832356	-0.637864
0.834925	-0.413247
0.837494	-0.765395
0.840063	-1.48477
0.842632	-0.412078
0.845201	-0.985926
0.84777	-1.1221
0.850339	1.25874
0.852908	0.588963
0.855477	0.121572
0.858046	-2.23631
0.860615	1.48417
0.863184	-0.542752
0.865753	0.333162
0.868322	0.231956
0.870891	-1.22072
0.87346	-2.1016
0.876029	-2.18246
0.878598	-0.867691
0.881167	-0.962497
0.883736	-2.89672
0.886305	-0.00689992
0.888874	0.20992
0.891443	-0.766452
0.894012	-0.612996
0.896581	-1.30547
0.89915	-0.205243
0.901719	-2.98268
0.904288	0.0498938
0.906857	1.40525
0.909426	1.54528
0.911995	-0.706035
0.914564	0.202796
0.917133	0.452516
0.919702	-0.00189583
0.922271	0.0648651
0.92484	1.29277
0.927409	-1.14974
0.929978	-1.15794
0.932547	1.98468
0.935116	0.540946
0.937685	-0.538308
0.940254	-0.269731
0.942823	0.221516
0.945392	-0.657265
0.947961	1.16118
0.95053	-1.12875
0.953099	0.514019
0.955668	-0.0397836
0.958237	-2.00451
0.960806	-0.194926
0.963375	-0.302601
0.965944	0.427911
0.968513	-0.887943
0.971082	-0.463311
0.973651	0.591075
0.97622	-0.353708
0.978789	-2.6695
0.981358	-0.654487
0.983927	-0.0930639
0.986496	1.07334
0.989065	0.774158
0.991634	-0.596655
0.994203	-0.436689
0.996772	-0.147541
0.999341	-0.778693
1.00191	-0.96788
1.00448	1.67236
1.00705	-0.794536
1.00962	-0.185088
1.01219	0.0607086
1.01476	0.675406
1.01732	-0.0408019
1.01989	-1.52149
1.02246	-1.51013
1.02503	1.65491
1.0276	-0.772028
1.03017	1.30394
1.03274	-0.51926
1.03531	1.18546
1.03788	-0.753108
1.04045	-1.35795
1.04301	-1.34287
1.04558	0.651672
1.04815	1.633
1.05072	0.114519
1.05329	1.04979
1.05586	-0.212942
1.05843	-0.0262809
1.061	-1.07708
1.06357	1.41071
1.06614	-1.15377
1.0687	0.52294
1.07127	1.23335
1.07384	0.295896
1.07641	-0.872611
1.07898	0.00492801
1.08155	-1.66554
1.08412	-2.03318
1.08669	-0.841559
1.08926	-0.167447
1.09183	-0.0889267
1.09439	0.00653201
1.09696	-0.136253
1.09953	-0.878323
1.1021	-1.12823
1.10467	-0.375878
1.10724	-0.678446
1.10981	-0.407558
1.11238	0.178985
1.11495	0.771233
1.11752	1.48798
1.12008	-0.996066
1.12265	-1.01085
1.12522	-0.189631
1.12779	0.0175694
1.13036	2.96585
1.13293	-0.499756
1.1355	-0.604394
1.13807	-1.85311
1.14064	2.0531
1.14321	-0.246132
1.14577	-0.96237
1.14834	0.544
1.15091	-0.195091
1.15348	-0.574512
1.15605	0.254569
1.15862	-1.4655
1.16119	-0.333523
1.16376	1.07468
1.16633	0.617353
1.1689	0.487346
1.17146	1.10345
1.17403	-1.1804
1.1766	-1.30751
1.17917	0.94389
1.18174	-1.43208
1.18431	1.54595
1.18688	-0.70785
1.18945	-1.37989
1.19202	2.07133
1.19459	1.51224
1.19715	-0.885355
1.19972	0.0807418
1.20229	0.662098
1.20486	-0.113986
1.20743	-0.131889
1.21	-1.0869
1.21257	0.739954
1.21514	0.756552
1.21771	1.11649
1.22028	1.10556
1.22284	0.563162
1.22541	-1.5445
1.22798	0.172643
1.23055	-0.592678
1.23312	0.580633
1.23569	-0.256217
1.23826	-0.479425
1.24083	1.02306
1.2434	-0.290055
1.24597	-0.344427
1.24853	-0.642953
1.2511	-0.726579
1.25367	0.460304
1.25624	-0.180563
1.25881	-1.63853
1.26138	0.317804
1.26395	0.421289
1.26652	-0.733827
1.26909	0.825456
1.27166	-0.883843
1.27422	-1.82809
1.27679	-0.133386
1.27936	0.83716
1.28193	-0.185573
1.2845	-0.185208
1.28707	1.06604
1.28964	-1.03134
1.29221	0.22147
1.29478	0.937747
1.29735	0.400481
1.29991	-0.370432
1.30248	0.549726
1.30505	2.11258
1.30762	1.1246
1.31019	-0.42644
1.31276	1.67917
1.31533	-1.68422
1.3179	0.263749
1.32047	-0.426071
1.32304	-1.38323
1.3256	-0.0175436
1.32817	-0.936547
1.33074	-0.229823
1.33331	-0.174345
1.33588	0.278529
1.33845	-1.04479
1.34102	-0.934954
1.34359	-0.788243
1.34616	-0.745766
1.34873	-0.769144
1.35129	-0.156165
1.35386	1.4616
1.35643	0.560745
1.359	0.0801478
1.36157	2.06506
1.36414	0.236322
1.36671	-0.606061
1.36928	0.165623
1.37185	-1.47641
1.37442	-0.321559
1.37698	0.355442
1.37955	-0.255417
1.38212	0.524725
1.38469	-0.465858
1.38726	-0.363955
1.38983	0.0873884
1.3924	0.659317
1.39497	0.148373
1.39754	-2.10074
1.40011	0.87627
1.40267	-1.28511
1.40524	1.44996
1.40781	0.182941
1.41038	0.905954
1.41295	-1.39925
1.41552	1.63781
1.41809	-0.214828
1.42066	0.349029
1.42323	-0.0408255
1.4258	0.20714
1.42836	0.235375
1.43093	0.445097
1.4335	1.2241
1.43607	-0.477986
1.43864	-0.152935
1.44121	0.0563189
1.44378	-0.824643
1.44635	-1.00305
1.44892	0.191854
1.45149	-1.06086
1.45405	0.914518
1.45662	-0.467572
1.45919	-0.512267
1.46176	-0.15909
1.46433	-0.777708
1.4669	1.03568
1.46947	-0.148497
1.47204	0.309825
1.47461	0.862718
1.47718	1.29785
1.47974	1.83627
1.48231	0.944081
1.48488	0.373011
1.48745	-0.505887
1.49002	-1.03793
1.49259	0.722752
1.49516	1.12951
1.49773	0.876714
1.5003	1.51451
1.50287	-0.300915
1.50543	0.499707
1.508	-1.00077
1.51057	0.551863
1.51314	1.66731
1.51571	-2.43039
1.51828	-1.97456
1.52085	1.20742
1.52342	2.5114
1.52599	-1.37567
1.52856	-0.0288917
1.53112	-1.20178
1.53369	-0.152976
1.53626	-2.14793
1.53883	-0.588938
1.5414	0.237454
1.54397	-1.93823
1.54654	-0.449312
1.54911	-0.991421
1.55168	0.228171
1.55425	-0.712385
1.55681	-1.18791
1.55938	0.104665
1.56195	-1.2162
1.56452	-0.151846
1.56709	-0.557687
1.56966	-0.149442
1.57223	-1.90776
1.5748	-0.742958
1.57737	-1.16391
1.57994	0.325449
1.5825	-0.921928
1.58507	0.796115
1.58764	2.40817
1.59021	-0.821431
1.59278	-0.748596
1.59535	-0.71685
1.59792	0.126539
1.60049	-0.44034
1.60306	-0.531733
1.60563	-1.25838
1.60819	-0.806991
1.61076	-0.704768
1.61333	-0.0932096
1.6159	-0.389645
1.61847	1.26244
1.62104	-0.494451
1.62361	-0.927908
1.62618	-0.232292
1.62875	-1.50376
1.63132	1.13529
1.63388	-1.09882
1.63645	0.937038
1.63902	-0.0866534
1.64159	0.299084
1.64416	0.0180218
1.64673	0.0638003
1.6493	0.0171171
1.65187	-1.04395
1.65444	-0.894757
1.65701	-0.580009
1.65957	0.404353
1.66214	-1.57706
1.66471	-0.177672
1.66728	-0.998143
1.66985	-1.55351
1.67242	0.20005
1.67499	0.17034
1.67756	-0.411133
1.68013	-0.839951
1.6827	-0.00518832
1.68526	-0.464696
1.68783	-0.246284
1.6904	-1.28767
1.69297	0.427615
1.69554	0.768054
1.69811	-0.990355
1.70068	-0.0157766
1.70325	-1.28278
1.70582	0.145521
1.70839	0.0158939
1.71095	-0.429849
1.71352	0.133281
1.71609	1.98902
1.71866	1.81104
1.72123	0.0149408
1.7238	0.597396
1.72637	0.75928
1.72894	1.00412
1.73151	-0.263679
1.73408	-0.344741
1.73664	0.587935
1.73921	1.06364
1.74178	1.48508
1.74435	0.228143
1.74692	-0.449364
1.74949	-0.512235
1.75206	-0.661014
1.75463	0.604721
1.7572	0.276869
1.75977	-1.58903
1.76233	0.806841
1.7649	-0.857048
1.76747	0.202037
1.77004	1.23971
1.77261	-1.17657
1.77518	0.0371519
1.77775	0.855666
1.78032	-0.655719
1.78289	-0.367773
1.78546	0.198501
1.78802	-0.677362
1.79059	-0.249589
1.79316	0.455418
1.79573	-0.345362
1.7983	1.4596
1.80087	1.13625
1.80344	0.960939
1.80601	-0.206366
1.80858	0.316248
1.81115	-0.339117
1.81371	-0.183139
1.81628	-0.233671
1.81885	0.0954541
1.82142	0.693176
1.82399	-0.00672502
1.82656	0.570378
1.82913	0.0745149
1.8317	-0.918951
1.83427	0.457848
1.83684	-1.11697
1.8394	-0.369526
1.84197	-0.600005
1.84454	0.232113
1.84711	1.88623
1.84968	0.264156
1.85225	1.72638
1.85482	-0.571845
1.85739	0.152266
1.85996	-1.44141
1.86253	1.53202
1.86509	-0.635666
1.86766	1.11748
1.87023	0.536946
1.8728	0.873311
1.87537	-1.08391
1.87794	-0.675533
1.88051	0.349365
1.88308	0.466148
1.88565	-0.467942
1.88822	-0.998144
1.89078	-0.334897
1.89335	0.412782
1.89592	-0.158022
1.89849	-0.554608
1.90106	1.18904
1.90363	-0.310938
1.9062	2.29173
1.90877	-1.25834
1.91134	0.967503
1.91391	-0.452082
1.91647	-0.0574109
1.91904	-0.00993801
1.92161	0.260212
1.92418	0.862461
1.92675	0.986845
1.92932	1.4316
1.93189	-0.316316
1.93446	-2.11378
1.93703	0.694187
1.9396	1.57188
1.94216	-0.67786
1.94473	0.873822
1.9473	1.45256
1.94987	-0.27234
1.95244	0.166886
1.95501	-1.83033
1.95758	0.196596
1.96015	0.610796
1.96272	-0.341158
1.96529	0.143437
1.96785	0.185885
1.97042	-1.32484
1.97299	-1.145
1.97556	0.379962
1.97813	-1.00532
1.9807	0.778149
1.98327	0.0033423
1.98584	0.758498
1.98841	-0.683232
1.99098	-0.677503
1.99354	2.00365
1.99611	-0.115472
1.99868	-2.47914
2.00125	-0.358057
2.00382	-0.14683
2.00639	1.8223
2.00896	0.43469
2.01153	0.0614295
2.0141	-1.24174
2.01667	0.8816
2.01923	0.0840847
2.0218	0.236803
2.02437	0.457986
2.02694	-0.589909
2.02951	0.863861
2.03208	0.303756
2.03465	1.4612
2.03722	2.06469
2.03979	-0.014791
2.04236	-0.490249
2.04492	-0.606431
2.04749	1.46048
2.05006	1.66716
2.05263	-0.0237685
2.0552	2.32807
2.05777	0.854649
2.06034	0.298393
2.06291	0.192494
2.06548	0.643941
2.06805	-0.0670159
2.07061	0.385776
2.07318	1.28709
2.07575	-0.26112
2.07832	0.960136
2.08089	-1.02272
2.08346	0.653957
2.08603	-1.44709
2.0886	2.33261
2.09117	-0.0346861
2.09374	0.0201979
2.0963	0.928477
2.09887	1.37755
2.10144	0.253465
2.10401	0.237056
2.10658	0.114016
2.10915	1.55863
2.11172	-0.561159
2.11429	-0.187627
2.11686	2.57181
2.11943	0.884035
2.12199	1.08847
2.12456	-1.52264
2.12713	1.13445
2.1297	0.101674
2.13227	0.532181
2.13484	0.901886
2.13741	1.24676
2.13998	0.87435
2.14255	-0.862428
2.14512	-0.163964
2.14768	0.671669
2.15025	0.115584
2.15282	1.16186
2.15539	-0.733943
2.15796	-0.7452
2.16053	1.28674
2.1631	-0.357361
2.16567	1.57296
2.16824	0.662269
2.17081	1.85896
2.17337	0.185008
2.17594	1.4129
2.17851	2.16735
2.18108	0.853806
2.18365	0.817768
2.18622	0.361408
2.18879	0.720396
2.19136	0.263256
2.19393	-0.867395
2.1965	0.0543798
2.19906	-1.36489
2.20163	-0.339861
2.2042	1.44074
2.20677	1.42651
2.20934	1.95971
2.21191	0.0725301
2.21448	0.421048
2.21705	-0.263644
2.21962	1.52163
2.22219	0.977693
2.22475	-0.657957
2.22732	-0.638557
2.22989	1.68715
2.23246	-0.306114
2.23503	-0.496865
2.2376	-1.27058
2.24017	0.617394
2.24274	1.18219
2.24531	-0.21417
2.24788	-1.00067
2.25044	-1.08287
2.25301	1.73902
2.25558	1.39508
2.25815	2.43517
2.26072	-0.804332
2.26329	0.656003
2.26586	-1.36028
2.26843	-0.247265
2.271	-0.417505
2.27357	0.648033
2.27613	1.84667
2.2787	-3.27154
2.28127	0.794262
2.28384	1.50647
2.28641	0.910352
2.28898	0.691545
2.29155	-0.110948
2.29412	-0.271179
2.29669	1.7774
2.29926	0.0808735
2.30182	0.44242
2.30439	0.789464
2.30696	-0.468995
2.30953	-0.771879
2.3121	0.60391
2.31467	-0.786388
2.31724	-0.183353
2.31981	-1.22023
2.32238	0.888668
2.32495	-0.148183
2.32751	0.738804
2.33008	0.588651
2.33265	-0.746171
2.33522	-1.1559
2.33779	0.371466
2.34036	0.130804
2.34293	0.103261
2.3455	1.30104
2.34807	0.186079
2.35064	-0.297427
2.3532	0.983016
2.35577	1.55341
2.35834	0.777693
2.36091	-0.950532
2.36348	0.456441
2.36605	-0.88293
2.36862	0.90109
2.37119	1.75861
2.37376	0.917699
2.37633	1.90024
2.37889	0.390419
2.38146	-1.51412
2.38403	0.884655
2.3866	0.271268
2.38917	0.974755
2.39174	0.691425
2.39431	0.583987
2.39688	-0.162816
2.39945	-0.491798
2.40202	0.75425
2.40458	-2.81107
2.40715	2.73505
2.40972	-0.110473
2.41229	1.44805
2.41486	1.18753
2.41743	-0.381785
2.42	0.214929
2.42257	0.565268
2.42514	0.480177
2.42771	-0.521777
2.43027	-0.090715
2.43284	-0.528052
2.43541	-0.642183
2.43798	0.640883
2.44055	0.295822
2.44312	1.76706
2.44569	0.364269
2.44826	0.289102
2.45083	-0.553989
2.4534	0.447937
2.45596	-0.787357
2.45853	-1.03692
2.4611	0.736488
2.46367	0.233198
2.46624	1.53513
2.46881	2.3887
2.47138	0.70259
2.47395	-0.483482
2.47652	1.0648
2.47909	-0.0518538
2.48165	-0.74909
2.48422	-0.789672
2.48679	0.169733
2.48936	0.703422
2.49193	0.49442
2.4945	0.41557
2.49707	-0.770304
2.49964	1.76176
2.50221	-1.24087
2.50478	0.802482
2.50734	0.145558
2.50991	1.83464
2.51248	1.40724
2.51505	0.924391
2.51762	1.72682
2.52019	-0.185928
2.52276	0.627814
2.52533	1.01755
2.5279	0.147161
2.53047	2.2182
2.53303	0.995553
2.5356	-0.408756
2.53817	0.251648
2.54074	0.656498
2.54331	0.334881
2.54588	0.937546
2.54845	0.405371
2.55102	2.9933
2.55359	0.15643
2.55616	0.971902
2.55872	0.278085
2.56129	0.192502
2.56386	-0.0274333
2.56643	1.01603
2.569	2.63073
2.57157	2.00237
2.57414	-0.269511
2.57671	-1.30745
2.57928	1.82814
2.58185	-0.400005
2.58441	0.825505
2.58698	-1.16376
2.58955	0.490444
2.59212	1.65069
2.59469	1.20724
2.59726	0.426132
2.59983	0.992824
2.6024	0.543344
2.60497	1.69255
2.60754	0.175288
2.6101	0.690332
2.61267	1.08223
2.61524	0.537137
2.61781	-0.0267223
2.62038	2.11692
2.62295	-0.442751
2.62552	2.40237
2.62809	1.19921
2.63066	2.73941
2.63323	0.803479
2.63579	-1.52077
2.63836	-0.100113
2.64093	0.58106
2.6435	0.907431
2.64607	1.31365
2.64864	-0.684668
2.65121	1.79988
2.65378	-0.215487
2.65635	3.27253
2.65892	0.293151
2.66148	1.80796
2.66405	1.67516
2.66662	1.32702
2.66919	1.55745
2.67176	0.282282
2.67433	1.01905
2.6769	1.4396
2.67947	2.19318
2.68204	0.789563
2.68461	1.414
2.68717	-0.202056
2.68974	2.56886
2.69231	-0.594789
2.69488	1.91129
2.69745	-0.991595
2.70002	0.781118
2.70259	0.477274
2.70516	1.67817
2.70773	1.69107
2.7103	0.445071
2.71286	0.663962
2.71543	-0.757693
2.718	1.46749
2.72057	0.999468
2.72314	1.5165
2.72571	1.62234
2.72828	1.15417
2.73085	1.6578
2.73342	1.27207
2.73599	1.0767
2.73855	-0.192096
2.74112	-0.0705884
2.74369	0.0373112
2.74626	-1.3964
2.74883	0.933491
2.7514	-0.201757
2.75397	-0.108691
2.75654	-1.03488
2.75911	-0.402231
2.76168	0.519522
2.76424	1.77528
2.76681	-0.349646
2.76938	-0.313904
2.77195	-1.23344
2.77452	1.29829
2.77709	1.23666
2.77966	0.434538
2.78223	1.48777
2.7848	1.50886
2.78737	-0.110203
2.78993	-1.04644
2.7925	0.539101
2.79507	0.601832
2.79764	-0.484438
2.80021	0.105089
2.80278	-0.258534
2.80535	2.17526
2.80792	1.51644
2.81049	-1.01796
2.81306	3.33294
2.81562	-0.676851
2.81819	-0.0135144
2.82076	-1.03102
2.82333	-1.31773
2.8259	-0.762451
2.82847	-0.686066
2.83104	-0.667383
2.83361	0.470023
2.83618	0.786872
2.83875	0.292145
2.84131	1.64004
2.84388	-0.362511
2.84645	0.444887
2.84902	2.87771
2.85159	-1.24209
2.85416	-0.77253
2.85673	0.198858
2.8593	-1.33962
2.86187	0.319278
2.86444	-2.43415
2.867	0.683341
2.86957	0.269647
2.87214	-0.788303
2.87471	0.0280415
2.87728	-1.46328
2.87985	1.37953
2.88242	-0.433491
2.88499	0.0474131
2.88756	-0.842602
2.89013	0.0205597
2.89269	0.00735528
2.89526	1.71825
2.89783	-1.70061
2.9004	2.31594
2.90297	1.19482
2.90554	-0.70827
2.90811	-0.09162
2.91068	-0.531897
2.91325	-0.444763
2.91582	1.51318
2.91838	-1.08264
2.92095	-1.66673
2.92352	-0.183565
2.92609	0.836933
2.92866	0.151776
2.93123	-1.57023
2.9338	-0.232702
2.93637	0.658936
2.93894	0.0570735
2.94151	-1.82382
2.94407	-1.34485
2.94664	-1.2726
2.94921	-2.21405
2.95178	-0.725506
2.95435	0.425791
2.95692	0.687368
2.95949	1.2824
2.96206	-0.21661
2.96463	0.209454
2.9672	-0.16407
2.96976	0.718205
2.97233	0.656442
2.9749	0.946289
2.97747	1.24985
2.98004	1.63959
2.98261	0.273526
2.98518	1.02103
2.98775	1.80399
2.99032	-1.45386
2.99289	0.195207
2.99545	-1.35941
2.99802	1.58464
3.00059	0.58156
3.00316	-0.921401
3.00573	0.200109
3.0083	1.48024
3.01087	-0.170248
3.01344	0.257587
3.01601	0.027201
3.01858	-0.521451
3.02114	-0.483933
3.02371	-0.825335
3.02628	0.909595
3.02885	-0.157806
3.03142	-0.558375
3.03399	-0.0365989
3.03656	-0.0585738
3.03913	1.51483
3.0417	0.168058
3.04427	1.39904
3.04683	0.424541
3.0494	0.46224
3.05197	-0.149006
3.05454	0.0852608
3.05711	-1.62306
3.05968	1.01589
3.06225	-0.609201
3.06482	-0.0846949
3.06739	-1.16626
3.06996	-0.330991
3.07252	-0.294588
3.07509	0.666053
3.07766	0.897402
3.08023	-0.0339858
3.0828	3.27199
3.08537	-0.282141
3.08794	0.0587066
3.09051	-0.257264
3.09308	1.11341
3.09565	0.241431
3.09821	1.54357
3.10078	-0.376814
3.10335	-2.23114
3.10592	-1.84858
3.10849	-0.0108627
3.11106	0.952785
3.11363	0.578659
3.1162	2.59182
3.11877	-0.75156
3.12134	-0.344774
3.1239	0.213302
3.12647	1.16119
3.12904	1.16482
3.13161	-1.14341
3.13418	0.0721039
3.13675	1.05411
3.13932	1.13313
3.14189	0.633474
3.14446	-1.0391
3.14703	1.06551
3.14959	-1.55868
3.15216	1.37449
3.15473	-0.0805053
3.1573	-0.295841
3.15987	-1.1569
3.16244	-1.48839
3.16501	-0.211801
3.16758	-0.97914
3.17015	-1.61312
3.17272	0.213292
3.17528	1.47548
3.17785	1.04926
3.18042	0.247478
3.18299	-0.34555
3.18556	-0.455111
3.18813	1.58975
3.1907	1.31544
3.19327	0.327516
3.19584	-0.660962
3.19841	-1.55428
3.20097	1.01027
3.20354	-1.09203
3.20611	-0.189506
3.20868	-0.253072
3.21125	-0.585476
3.21382	-1.93314
3.21639	1.02765
3.21896	-0.20845
3.22153	-1.13292
3.2241	0.3714
3.22666	0.574074
3.22923	0.00782444
3.2318	-0.868013
3.23437	0.930354
3.23694	-0.855953
3.23951	-0.26795
3.24208	-1.21508
3.24465	-0.0978153
3.24722	-0.370744
3.24979	-0.565257
3.25235	-0.536301
3.25492	-0.379092
3.25749	-0.158578
3.26006	-0.321448
3.26263	1.34733
3.2652	-2.22885
3.26777	-0.0926166
3.27034	0.0945404
3.27291	-3.22741
3.27548	-1.28117
3.27804	-2.78676
3.28061	0.0641751
3.28318	0.584043
3.28575	-0.105606
3.28832	-0.820309
3.29089	0.712673
3.29346	-0.23271
3.29603	-1.81878
3.2986	1.2839
3.30117	-0.79852
3.30373	0.276829
3.3063	-0.77708
3.30887	1.72236
3.31144	-0.674704
3.31401	-0.33907
3.31658	-0.669213
3.31915	-0.577216
3.32172	-1.18835
3.32429	-0.361375
3.32686	-1.10306
3.32942	-0.341445
3.33199	-1.64581
3.33456	-0.305598
3.33713	-1.24701
3.3397	-1.5197
3.34227	-0.800665
3.34484	1.87681
3.34741	1.30197
3.34998	0.189092
3.35255	-1.24342
3.35511	-0.690174
3.35768	-0.0596951
3.36025	0.533
3.36282	-0.400975
3.36539	-0.952124
3.36796	-0.00708214
3.37053	-1.56845
3.3731	0.868997
3.37567	-0.523001
3.37824	2.03511
3.3808	0.311643
3.38337	-0.0721544
3.38594	-0.0649578
3.38851	1.36792
3.39108	-0.215986
3.39365	-1.55647
3.39622	-0.168556
3.39879	1.44673
3.40136	-0.237648
3.40393	0.213301
3.40649	0.269778
3.40906	0.669079
3.41163	0.267843
3.4142	-0.0873277
3.41677	-1.82326
3.41934	1.02214
3.42191	-0.416457
3.42448	-0.0289913
3.42705	0.700232
3.42962	0.608413
3.43218	-0.193506
3.43475	-1.15884
3.43732	0.0340415
3.43989	-2.01691
3.44246	-0.237923
3.44503	1.29735
3.4476	-0.178332
3.45017	-0.759759
3.45274	-0.101893
3.45531	-0.5484
3.45787	0.48924
3.46044	0.98737
3.46301	-0.066823
3.46558	-0.16244
3.46815	-0.241276
3.47072	-1.50752
3.47329	0.749263
3.47586	-0.971014
3.47843	-0.341855
3.481	0.164763
3.48356	0.535225
3.48613	-0.0949475
3.4887	0.676706
3.49127	-1.3954
3.49384	1.47588
3.49641	0.120931
3.49898	1.33604
3.50155	-0.513799
3.50412	-0.851236
3.50669	0.301531
3.50925	-0.335644
3.51182	-0.350232
3.51439	-2.01727
3.51696	-0.652145
3.51953	-1.28548
3.5221	-0.528911
3.52467	0.201876
3.52724	2.3067
3.52981	0.389196
3.53238	-0.936766
3.53494	0.00370296
3.53751	-1.54094
3.54008	0.513386
3.54265	1.41683
3.54522	0.600989
3.54779	-0.603657
3.55036	-0.981474
3.55293	0.573125
3.5555	0.557165
3.55807	-1.2584
3.56063	-0.668652
3.5632	0.948545
3.56577	-0.892813
3.56834	-0.910226
3.57091	-1.43292
3.57348	-0.236664
3.57605	-0.63303
3.57862	0.701523
3.58119	-0.150086
3.58376	0.634415
3.58632	-0.34089
3.58889	0.63385
3.59146	-1.59943
3.59403	-0.119067
3.5966	1.92771
3.59917	2.65571
3.60174	-1.02528
3.60431	-0.29556
3.60688	1.02155
3.60945	-0.489137
3.61201	0.95219
3.61458	-0.076263
3.61715	0.473012
3.61972	0.864887
3.62229	-0.549704
3.62486	0.00471726
3.62743	0.313905
3.63	1.16743
3.63257	-0.575266
3.63514	0.290915
3.6377	-0.633652
3.64027	-0.234084
3.64284	1.95396
3.64541	-1.13598
3.64798	-0.0148953
3.65055	-0.805927
3.65312	-0.844497
3.65569	-0.830223
3.65826	-0.0610212
3.66083	-0.186544
3.66339	-1.67935
3.66596	-0.526106
3.66853	-0.230303
3.6711	-2.19765
3.67367	-1.2292
3.67624	0.31882
3.67881	-1.31012
3.68138	-0.904197
3.68395	-1.32001
3.68652	-0.381164
3.68908	1.69636
3.69165	-1.78734
3.69422	0.0798306
3.69679	-0.277101
3.69936	-0.405773
3.70193	0.259574
3.7045	1.33243
3.70707	-0.739939
3.70964	0.0704305
3.71221	-0.554823
3.71477	0.848822
3.71734	-0.0322069
3.71991	-0.196635
3.72248	-0.0249352
3.72505	0.163718
3.72762	-1.07367
3.73019	-0.917649
3.73276	0.989377
3.73533	-1.56501
3.7379	0.365275
3.74046	-1.39627
3.74303	-1.78697
3.7456	1.43297
3.74817	0.323517
3.75074	-2.05073
3.75331	0.381282
3.75588	-1.07742
3.75845	-0.469876
3.76102	1.72845
3.76359	-2.14638
3.76615	0.721275
3.76872	0.784975
3.77129	1.21688
3.77386	1.47185
3.77643	-0.812863
3.779	0.259181
3.78157	-0.141824
3.78414	-2.20086
3.78671	1.6653
3.78928	0.673897
3.79184	-1.63575
3.79441	0.869398
3.79698	0.861714
3.79955	-0.12905
3.80212	-0.390738
3.80469	-0.690281
3.80726	-1.48974
3.80983	0.251025
3.8124	0.600803
3.81497	0.824181
3.81753	0.044891
3.8201	-0.199912
3.82267	-0.610577
3.82524	-2.1227
3.82781	-1.96419
3.83038	2.14794
3.83295	-1.09157
3.83552	-0.623214
3.83809	1.01201
3.84066	0.465431
3.84322	-0.709476
3.84579	-0.775019
3.84836	-1.21138
3.85093	-0.703824
3.8535	-0.45718
3.85607	0.135161
3.85864	0.613505
3.86121	-1.21261
3.86378	-0.0971615
3.86635	1.01449
3.86891	-1.11787
3.87148	0.361191
3.87405	-0.289421
3.87662	0.121389
3.87919	0.329784
3.88176	-1.79887
3.88433	0.397596
3.8869	0.712962
3.88947	1.11709
3.89204	0.272422
3.8946	-0.0140477
3.89717	-0.747772
3.89974	1.07398
3.90231	0.134362
3.90488	0.961354
3.90745	-1.64605
3.91002	-0.307342
3.91259	-0.505316
3.91516	-0.313035
3.91773	1.19513
3.92029	-0.805354
3.92286	-0.631152
3.92543	-0.737957
3.928	-0.0426387
3.93057	0.277492
3.93314	0.393833
3.93571	-2.49317
3.93828	1.17267
3.94085	-0.0522812
3.94342	0.52651
3.94598	-2.24357
3.94855	-0.46626
3.95112	0.209923
3.95369	-0.45667
3.95626	0.201239
3.95883	0.094596
3.9614	-1.08604
3.96397	-1.11996
3.96654	1.43398
3.96911	-0.241743
3.97167	0.526313
3.97424	-1.3733
3.97681	-0.569775
3.97938	-2.024
3.98195	1.11478
3.98452	0.491402
3.98709	-0.840964
3.98966	-1.47071
3.99223	-0.378598
3.9948	0.488158
3.99736	1.5246
3.99993	-0.482282
4.0025	-1.22455
4.00507	-0.703855
4.00764	0.338763
4.01021	0.304185
4.01278	-0.410219
4.01535	-0.103815
4.01792	-0.385111
4.02049	1.50545
4.02305	1.08429
4.02562	-0.18812
4.02819	-0.663006
4.03076	0.19415
4.03333	-0.372888
4.0359	-0.753844
4.03847	1.00726
4.04104	0.898182
4.04361	-0.307431
4.04618	0.169787
4.04874	0.228649
4.05131	-1.30607
4.05388	0.2136
4.05645	1.80226
4.05902	-0.260533
4.06159	0.273505
4.06416	-1.22651
4.06673	0.842261
4.0693	1.04936
4.07187	0.599271
4.07443	0.411467
4.077	-1.30367
4.07957	1.67116
4.08214	-1.04787
4.08471	0.360148
4.08728	0.208442
4.08985	2.04847
4.09242	1.40021
4.09499	0.381902
4.09756	0.969654
4.10012	-1.52264
4.10269	-0.27106
4.10526	0.478016
4.10783	0.839687
4.1104	0.650653
4.11297	-1.34709
4.11554	0.250534
4.11811	-0.894609
4.12068	-0.290118
4.12325	1.05141
4.12581	-0.544682
4.12838	0.518213
4.13095	-1.73363
4.13352	0.8422
4.13609	0.822958
4.13866	-0.198299
4.14123	-0.101979
4.1438	-0.728856
4.14637	-0.867984
4.14894	1.50438
4.1515	-0.341497
4.15407	0.760871
4.15664	-0.935744
4.15921	-1.27636
4.16178	-0.0749653
4.16435	-1.12183
4.16692	-0.392125
4.16949	0.308677
4.17206	0.673725
4.17463	0.303846
4.17719	-0.461571
4.17976	1.22464
4.18233	0.878111
4.1849	-0.509043
4.18747	-1.14894
4.19004	-0.15941
4.19261	1.5397
4.19518	0.14753
4.19775	-0.34778
4.20032	-1.34948
4.20288	-1.59545
4.20545	-0.853823
4.20802	-1.90856
4.21059	-0.581542
4.21316	0.460121
4.21573	0.438131
4.2183	-0.233583
4.22087	-0.555471
4.22344	0.584741
4.22601	0.26836
4.22857	1.00686
4.23114	-0.0339462
4.23371	1.00034
4.23628	-1.46835
4.23885	-1.29038
4.24142	0.912093
4.24399	0.399999
4.24656	0.709962
4.24913	-0.00309606
4.2517	0.663562
4.25426	0.206535
4.25683	-0.435189
4.2594	1.50859
4.26197	0.0754038
4.26454	-0.609262
4.26711	-2.46408
4.26968	-0.259709
4.27225	0.884516
4.27482	-3.05503
4.27739	0.143755
4.27995	-0.261709
4.28252	-0.408035
4.28509	1.62105
4.28766	-0.399241
4.29023	-1.71316
4.2928	-0.027892
4.29537	-0.92413
4.29794	-0.140289
4.30051	0.908748
4.30308	-1.08747
4.30564	-0.563415
4.30821	-1.38969
4.31078	-1.33496
4.31335	-0.441381
4.31592	-0.774321
4.31849	-0.556648
4.32106	-2.30579
4.32363	-1.26884
4.3262	-1.33817
4.32877	0.566764
4.33133	-0.224644
4.3339	-2.62355
4.33647	-0.198301
4.33904	-0.838792
4.34161	-0.456395
4.34418	0.607921
4.34675	1.74872
4.34932	1.01348
4.35189	0.507848
4.35446	0.0366595
4.35702	0.373257
4.35959	-1.39896
4.36216	1.39789
4.36473	2.17615
4.3673	0.667269
4.36987	0.155099
4.37244	-0.321808
4.37501	1.2453
4.37758	0.315306
4.38015	-0.489465
4.38271	-0.746363
4.38528	0.291446
4.38785	-0.494739
4.39042	0.760976
4.39299	0.145071
4.39556	-0.0264255
4.39813	1.01991
4.4007	1.76921
4.40327	-0.113507
4.40584	-0.308247
4.4084	0.441021
4.41097	0.554541
4.41354	0.138337
4.41611	-1.03271
4.41868	1.05484
4.42125	-0.801162
4.42382	-0.497489
4.42639	-1.87939
4.42896	1.14281
4.43153	-2.20235
4.43409	1.18588
4.43666	-0.130053
4.43923	-0.181167
4.4418	-0.628445
4.44437	0.110095
4.44694	0.429703
4.44951	-0.806287
4.45208	-0.502066
4.45465	1.49809
4.45722	1.88943
4.45978	-0.408582
4.46235	1.04525
4.46492	0.709108
4.46749	-0.315607
4.47006	-0.263876
4.47263	-0.421326
4.4752	-1.32238
4.47777	-0.548051
4.48034	-0.686393
4.48291	-1.83279
4.48547	-0.350698
4.48804	0.32746
4.49061	-0.520127
4.49318	0.140121
4.49575	0.544088
4.49832	-0.176135
4.50089	1.6664
4.50346	-0.0112894
4.50603	-1.36203
4.5086	0.715251
4.51116	1.94844
4.51373	-0.692687
4.5163	0.494341
4.51887	3.0935
4.52144	-1.52574
4.52401	-0.104986
4.52658	1.33736
4.52915	-0.17115
4.53172	0.467326
4.53429	0.371285
4.53685	-2.22191
4.53942	1.05323
4.54199	0.647603
4.54456	-0.184475
4.54713	-0.795498
4.5497	1.62257
4.55227	-2.68869
4.55484	-1.66172
4.55741	-0.419832
4.55998	-1.03543
4.56254	0.486499
4.56511	-0.781736
4.56768	-0.472905
4.57025	1.59079
4.57282	-0.910956
4.57539	-0.0659498
4.57796	1.05712
4.58053	-0.0291802
4.5831	-0.0215246
4.58567	0.19866
4.58823	0.671086
4.5908	1.347
4.59337	-1.26673
4.59594	0.144346
4.59851	2.21384
4.60108	0.265932
4.60365	-0.025033
4.60622	0.788403
4.60879	-0.0965806
4.61136	0.0175233
4.61392	-0.818402
4.61649	-0.659131
4.61906	-0.870311
4.62163	0.74777
4.6242	0.839156
4.62677	0.909616
4.62934	-0.387284
4.63191	-0.882434
4.63448	2.1382
4.63705	1.00074
4.63961	0.626733
4.64218	-0.923174
4.64475	-0.457644
4.64732	0.454233
4.64989	1.66289
4.65246	2.2285
4.65503	-0.61036
4.6576	-0.168688
4.66017	-1.41707
4.66274	0.532995
4.6653	1.07075
4.66787	2.08203
4.67044	0.0765538
4.67301	0.297882
4.67558	-0.986844
4.67815	0.135528
4.68072	0.934913
4.68329	-0.0288791
4.68586	0.127989
4.68843	-1.41105
4.69099	-0.848549
4.69356	1.13165
4.69613	1.15721
4.6987	0.497727
4.70127	-1.52696
4.70384	-0.606362
4.70641	-0.469419
4.70898	-0.0260634
4.71155	0.694171
4.71412	0.849281
4.71668	1.3031
4.71925	1.28688
4.72182	1.75842
4.72439	-0.241274
4.72696	-0.0392936
4.72953	1.15654
4.7321	0.773968
4.73467	-0.469419
4.73724	0.954882
4.73981	-0.507332
4.74237	0.855152
4.74494	0.272737
4.74751	0.386402
4.75008	0.608688
4.75265	1.60289
4.75522	0.420802
4.75779	1.90895
4.76036	2.73182
4.76293	0.91078
4.7655	-1.55653
4.76806	0.417383
4.77063	-1.00419
4.7732	0.7088
4.77577	-2.14654
4.77834	-0.434134
4.78091	0.301311
4.78348	-1.77026
4.78605	0.483926
4.78862	0.20059
4.79119	-0.174115
4.79375	-0.148766
4.79632	-0.549571
4.79889	-0.841009
4.80146	-0.99759
4.80403	0.725378
4.8066	-0.113404
4.80917	0.57654
4.81174	-0.176194
4.81431	0.405118
4.81688	0.074292
4.81944	1.50432
4.82201	-0.100069
4.82458	0.236498
4.82715	0.747605
4.82972	-1.21012
4.83229	0.395424
4.83486	-2.09338
4.83743	-1.02378
4.84	1.43485
4.84257	1.17531
4.84513	0.0915829
4.8477	1.70114
4.85027	1.15921
4.85284	-0.650602
4.85541	-0.626555
4.85798	-1.71254
4.86055	-2.23086
4.86312	1.2347
4.86569	-0.783639
4.86826	-0.829098
4.87082	-0.530866
4.87339	0.464541
4.87596	0.376167
4.87853	2.96915
4.8811	-1.15189
4.88367	-0.345554
4.88624	-0.643071
4.88881	1.1818
4.89138	-0.0935674
4.89395	-0.641785
4.89651	0.719191
4.89908	0.898158
4.90165	-1.76366
4.90422	1.31988
4.90679	0.428933
4.90936	-0.57336
4.91193	0.856474
4.9145	-0.160814
4.91707	1.65426
4.91964	-0.27641
4.9222	0.654116
4.92477	1.03442
4.92734	-0.370823
4.92991	0.0181261
4.93248	-2.16295
4.93505	1.72082
4.93762	-0.375435
4.94019	-0.655101
4.94276	-1.93077
4.94533	1.76547
4.94789	0.74082
4.95046	0.0587303
4.95303	-0.286882
4.9556	-2.25079
4.95817	0.853385
4.96074	-2.42575
4.96331	0.488742
4.96588	0.487394
4.96845	0.165914
4.97102	-1.16423
4.97358	1.58693
4.97615	-1.886
4.97872	0.0440521
4.98129	-1.94071
4.98386	-0.470147
4.98643	0.292974
4.989	-1.56208
4.99157	0.975327
4.99414	-0.546642
4.99671	-1.49901
4.99927	-0.765064
5.00184	-1.1229
5.00441	-0.206055
5.00698	0.117437
5.00955	-0.63229
5.01212	-0.989822
5.01469	0.847548
5.01726	0.295447
5.01983	0.015642
5.0224	-0.596233
5.02496	-0.387356
5.02753	-0.48415
5.0301	1.72025
5.03267	0.812668
5.03524	0.117613
5.03781	0.555157
5.04038	-1.40604
5.04295	-0.312061
5.04552	0.270223
5.04809	0.983019
5.05065	1.32254
5.05322	-1.66731
5.05579	-0.351681
5.05836	-0.0488974
5.06093	-1.02624
5.0635	-0.838206
5.06607	-1.73775
5.06864	1.35037
5.07121	-0.159183
5.07378	0.354152
5.07634	-0.165291
5.07891	1.15835
5.08148	0.671664
5.08405	0.389237
5.08662	-1.18545
5.08919	-0.73138
5.09176	0.634555
5.09433	-0.62164
5.0969	0.997007
5.09947	0.738271
5.10203	-0.732859
5.1046	0.636772
5.10717	0.375447
5.10974	1.80303
5.11231	0.132052
5.11488	1.1793
5.11745	0.313521
5.12002	-0.140672
5.12259	1.56013
5.12516	0.0411926
5.12772	0.0368665
5.13029	-0.301745
5.13286	0.82932
[truncated: 1,042 more rows]
