# Supplementary material for: Direct energy transfer from photosystem II to photosystem I confers winter sustainability in Scots Pine
Source: Nat Commun. 2020 Dec 15;11:6388. doi: 10.1038/s41467-020-20137-9 (PMC7738668; doi:10.1038/s41467-020-20137-9)
Supplement: Supplementary file 3 — Source Data [file 41467_2020_20137_MOESM3_ESM.zip › Source data file_Bag et al., 2020/Source data file/time resolved fluoresence data/Time resolved decay/Pine_summer_unquench/summerunq/747nmresall.txt]

X	Y
0	-2.72271
0.002569	-2.45488
0.005138	-2.0325
0.007707	-0.528525
0.010276	0.42777
0.012845	-0.596689
0.015414	-0.119649
0.017983	0.118635
0.020552	-0.858411
0.023121	-0.0803475
0.02569	-0.833788
0.028259	1.62888
0.030828	0.50033
0.033397	2.39266
0.035966	-0.454019
0.038535	0.217865
0.041104	2.0877
0.043673	2.87273
0.046242	-0.714303
0.048811	-0.251022
0.05138	0.59972
0.053949	0.887494
0.056518	0.489954
0.059087	1.06611
0.061656	0.774976
0.064225	0.0140607
0.066794	-0.112596
0.069363	0.0710429
0.071932	2.03614
0.074501	0.661064
0.07707	-2.32703
0.079639	0.552804
0.082208	-0.2641
0.084777	-0.452643
0.087346	-2.18089
0.089915	0.702696
0.092484	-0.199582
0.095053	0.245224
0.097622	-0.371995
0.100191	-0.640467
0.10276	-0.108774
0.105329	-0.0702318
0.107898	-0.973048
0.110467	-2.34838
0.113036	-0.982998
0.115605	-0.719036
0.118174	-0.268928
0.120743	-0.865047
0.123312	-0.533371
0.125881	-0.817399
0.12845	1.10624
0.131019	-0.166864
0.133588	-0.931858
0.136157	0.0697412
0.138726	3.07182
0.141295	-0.393235
0.143864	-1.34002
0.146433	0.93433
0.149002	-0.730813
0.151571	0.0679829
0.15414	0.918092
0.156709	-0.101813
0.159278	-1.67182
0.161847	-0.274134
0.164416	-1.0931
0.166985	0.437639
0.169554	-0.0584017
0.172123	-0.65719
0.174692	1.29966
0.177261	-1.58934
0.17983	0.536051
0.182399	0.555336
0.184968	2.43844
0.187537	1.37871
0.190106	-0.941967
0.192675	0.810557
0.195244	-0.674119
0.197813	1.8707
0.200382	-1.32833
0.202951	0.975173
0.20552	-0.98464
0.208089	-0.667535
0.210658	-1.22021
0.213227	-0.129768
0.215796	0.810748
0.218365	1.47561
0.220934	0.0386832
0.223503	-0.419183
0.226072	1.7135
0.228641	0.825908
0.23121	-2.35062
0.233779	0.812459
0.236348	0.0566194
0.238917	0.832823
0.241486	-0.83821
0.244055	0.276106
0.246624	-0.35718
0.249193	-1.12919
0.251762	0.0335521
0.254331	-0.0636861
0.2569	0.365033
0.259469	1.12254
0.262038	-0.232254
0.264607	0.821593
0.267176	-0.0497054
0.269745	0.770078
0.272314	-0.782152
0.274883	0.961855
0.277452	-0.367708
0.280021	0.386869
0.28259	-0.371296
0.285159	-0.866628
0.287728	0.176625
0.290297	0.196204
0.292866	-0.000474759
0.295435	-0.453103
0.298004	-1.31395
0.300573	0.908142
0.303142	-2.06857
0.305711	-0.661255
0.30828	-1.04346
0.310849	1.0995
0.313418	0.35211
0.315987	-1.21003
0.318556	-0.770904
0.321125	-0.0104698
0.323694	-1.06381
0.326263	0.3271
0.328832	-0.970635
0.331401	1.65149
0.33397	-0.673992
0.336539	-0.428852
0.339108	-1.54627
0.341677	-1.86134
0.344246	-0.847022
0.346815	-0.653696
0.349384	-0.694823
0.351953	1.21663
0.354522	-0.655552
0.357091	0.968658
0.35966	0.211211
0.362229	0.0961007
0.364798	0.155088
0.367367	-0.788292
0.369936	-0.586611
0.372505	0.357344
0.375074	1.0888
0.377643	0.346959
0.380212	0.699397
0.382781	-0.625092
0.38535	-0.295015
0.387919	2.64937
0.390488	-0.721755
0.393057	-0.147866
0.395626	-0.100374
0.398195	-0.629882
0.400764	1.12802
0.403333	-0.0499457
0.405902	-0.0703973
0.408471	1.7479
0.41104	0.521664
0.413609	1.82823
0.416178	-0.253319
0.418747	0.263738
0.421316	0.838577
0.423885	-0.0824261
0.426454	-0.696002
0.429023	1.84235
0.431592	-1.62949
0.434161	-0.0557575
0.43673	0.100998
0.439299	1.55142
0.441868	-1.70206
0.444437	-0.797463
0.447006	-1.01304
0.449575	-0.383241
0.452144	-0.778568
0.454713	-0.805335
0.457282	-1.34894
0.459851	-0.450529
0.46242	-0.609663
0.464989	0.1656
0.467558	0.648043
0.470127	0.288036
0.472696	-0.360246
0.475265	-0.196695
0.477834	0.660661
0.480403	-0.689658
0.482972	-0.203935
0.485541	-1.5176
0.48811	-0.0479749
0.490679	-0.753771
0.493248	0.891463
0.495817	1.39971
0.498386	1.26576
0.500955	0.406301
0.503524	0.219415
0.506093	-1.13152
0.508662	-1.58526
0.511231	-0.396619
0.5138	0.67228
0.516369	1.0042
0.518938	-0.532128
0.521507	-0.174264
0.524076	1.28049
0.526645	1.07994
0.529214	0.159546
0.531783	0.49895
0.534352	0.473706
0.536921	-1.30099
0.53949	-0.263635
0.542059	0.345446
0.544628	0.335155
0.547197	-0.569388
0.549766	-0.178706
0.552335	0.0441902
0.554904	2.19611
0.557473	1.31924
0.560042	0.575681
0.562611	-0.376116
0.56518	-0.891773
0.567749	-0.0295668
0.570318	1.65855
0.572887	1.2849
0.575456	0.16237
0.578025	-0.677722
0.580594	-1.16291
0.583163	-0.100832
0.585732	-1.90241
0.588301	0.990563
0.59087	-0.170569
0.593439	2.65049
0.596008	-0.0443108
0.598577	1.69834
0.601146	0.169601
0.603715	-1.21577
0.606284	1.41583
0.608853	-0.857122
0.611422	1.31555
0.613991	-0.429239
0.61656	-0.115564
0.619129	1.42802
0.621698	-0.359156
0.624267	-0.0289916
0.626836	-0.0662232
0.629405	0.41588
0.631974	-0.200827
0.634543	-1.2364
0.637112	0.480382
0.639681	0.712939
0.64225	1.00305
0.644819	0.0568564
0.647388	0.779989
0.649957	1.74002
0.652526	-0.0981432
0.655095	1.47011
0.657664	-1.64395
0.660233	-0.472642
0.662802	-0.138873
0.665371	0.369106
0.66794	-0.0752203
0.670509	0.982674
0.673078	-1.48016
0.675647	1.82109
0.678216	-0.902996
0.680785	0.182956
0.683354	0.371987
0.685923	0.559864
0.688492	1.10771
0.691061	-0.282635
0.69363	1.79727
0.696199	1.23272
0.698768	-0.115937
0.701337	-0.142606
0.703906	0.390731
0.706475	-0.501566
0.709044	-1.20085
0.711613	-0.963369
0.714182	-1.71752
0.716751	-0.393936
0.71932	-1.30832
0.721889	1.48393
0.724458	-0.55112
0.727027	1.85766
0.729596	0.420443
0.732165	0.442394
0.734734	0.752482
0.737303	1.13879
0.739872	1.50491
0.742441	1.32126
0.74501	1.13755
0.747579	-0.289495
0.750148	-0.385774
0.752717	2.8984
0.755286	0.183228
0.757855	-0.532684
0.760424	-0.791387
0.762993	-1.27131
0.765562	1.47755
0.768131	-0.028814
0.7707	0.945087
0.773269	0.468799
0.775838	-0.518508
0.778407	-0.316644
0.780976	-0.187287
0.783545	2.84494
0.786114	1.05806
0.788683	0.406882
0.791252	-0.652034
0.793821	0.886533
0.79639	-0.172659
0.798959	-0.769009
0.801528	-0.534628
0.804097	0.0562648
0.806666	-0.102935
0.809235	0.194467
0.811804	1.09027
0.814373	1.18152
0.816942	-1.70447
0.819511	-1.80176
0.82208	-0.179563
0.824649	-1.62978
0.827218	-2.26104
0.829787	0.390393
0.832356	2.57899
0.834925	1.01268
0.837494	-1.18256
0.840063	0.289359
0.842632	0.740302
0.845201	1.75093
0.84777	0.730915
0.850339	-1.23584
0.852908	-0.248322
0.855477	0.218094
0.858046	0.953251
0.860615	-0.852026
0.863184	0.592588
0.865753	0.286703
0.868322	0.0737615
0.870891	0.264698
0.87346	0.2936
0.876029	0.160957
0.878598	-0.782439
0.881167	-0.0545556
0.883736	-1.4765
0.886305	0.625955
0.888874	0.164053
0.891443	-1.25238
0.894012	0.603012
0.896581	-1.578
0.89915	1.32126
0.901719	0.445826
0.904288	0.536044
0.906857	-1.72902
0.909426	-2.51188
0.911995	-0.481076
0.914564	-0.809548
0.917133	-1.2188
0.919702	0.43761
0.922271	1.51019
0.92484	-1.05906
0.927409	1.77601
0.929978	1.3916
0.932547	-0.342084
0.935116	0.863845
0.937685	-0.550566
0.940254	1.06655
0.942823	1.75372
0.945392	0.645908
0.947961	-0.548055
0.95053	0.729165
0.953099	-1.1403
0.955668	0.528045
0.958237	-1.08139
0.960806	-0.661131
0.963375	1.10087
0.965944	-0.517474
0.968513	0.038056
0.971082	1.01224
0.973651	-0.0118153
0.97622	1.22551
0.978789	0.741557
0.981358	-0.550489
0.983927	0.171778
0.986496	2.00612
0.989065	1.19726
0.991634	-0.127851
0.994203	-0.396787
0.996772	1.16677
0.999341	1.93713
1.00191	-0.456892
1.00448	0.872158
1.00705	0.831335
1.00962	-0.859397
1.01219	0.174884
1.01476	1.14034
1.01732	-0.49223
1.01989	-0.886424
1.02246	1.01175
1.02503	-1.81869
1.0276	-0.599758
1.03017	1.37841
1.03274	-0.478955
1.03531	2.02772
1.03788	0.632847
1.04045	1.66608
1.04301	1.00039
1.04558	-0.356072
1.04815	0.626567
1.05072	-1.27602
1.05329	0.462138
1.05586	0.75052
1.05843	-0.64051
1.061	1.49526
1.06357	-0.186501
1.06614	-0.807732
1.0687	0.733891
1.07127	-0.576549
1.07384	0.983695
1.07641	-0.794834
1.07898	1.27287
1.08155	0.16966
1.08412	0.935323
1.08669	1.76705
1.08926	-1.16821
1.09183	-0.590314
1.09439	-0.0352827
1.09696	1.18794
1.09953	-1.03003
1.1021	-0.496149
1.10467	-0.151704
1.10724	1.45685
1.10981	1.02165
1.11238	0.0495486
1.11495	-0.438491
1.11752	0.594739
1.12008	0.829216
1.12265	-0.82909
1.12522	1.27428
1.12779	1.30865
1.13036	1.97578
1.13293	0.561835
1.1355	0.342035
1.13807	0.458961
1.14064	-0.675936
1.14321	-0.29446
1.14577	0.169837
1.14834	-1.80636
1.15091	1.36586
1.15348	0.541314
1.15605	-0.947603
1.15862	0.955834
1.16119	-0.433545
1.16376	-0.343502
1.16633	0.398062
1.1689	-0.941348
1.17146	-1.95282
1.17403	0.0314439
1.1766	-1.38515
1.17917	-0.0206212
1.18174	0.472864
1.18431	0.558164
1.18688	1.41178
1.18945	1.17708
1.19202	-0.461258
1.19459	-0.138705
1.19715	-0.293795
1.19972	0.922575
1.20229	0.584416
1.20486	-1.21914
1.20743	0.46581
1.21	-0.563501
1.21257	0.116634
1.21514	-0.240826
1.21771	0.284351
1.22028	-0.436243
1.22284	0.231907
1.22541	-0.171926
1.22798	-0.590147
1.23055	-0.481403
1.23312	1.43816
1.23569	0.644469
1.23826	1.36057
1.24083	-0.337387
1.2434	-1.47599
1.24597	0.798829
1.24853	-1.30891
1.2511	-0.156795
1.25367	0.653957
1.25624	1.05408
1.25881	-0.542893
1.26138	0.987969
1.26395	0.33093
1.26652	-0.814115
1.26909	-0.108646
1.27166	0.249008
1.27422	0.0400419
1.27679	0.108489
1.27936	0.164371
1.28193	0.586594
1.2845	0.719938
1.28707	0.230381
1.28964	-0.0167962
1.29221	-1.91256
1.29478	-0.437682
1.29735	-0.249691
1.29991	1.44381
1.30248	-0.158262
1.30505	-0.400702
1.30762	0.395062
1.31019	-0.389601
1.31276	0.999632
1.31533	0.926744
1.3179	1.08823
1.32047	-0.488747
1.32304	0.747912
1.3256	-1.32227
1.32817	0.346835
1.33074	-0.504785
1.33331	0.520519
1.33588	-0.469118
1.33845	0.669626
1.34102	-0.815548
1.34359	0.363316
1.34616	-0.864396
1.34873	-0.936054
1.35129	-0.212299
1.35386	-2.28582
1.35643	-0.841725
1.359	0.351858
1.36157	0.405156
1.36414	0.0679744
1.36671	-0.886056
1.36928	0.55173
1.37185	-0.81748
1.37442	0.55248
1.37698	-0.516205
1.37955	-0.733062
1.38212	-1.42161
1.38469	-0.469928
1.38726	-0.689559
1.38983	-0.407941
1.3924	-0.231007
1.39497	0.964351
1.39754	-0.156998
1.40011	0.57639
1.40267	0.912869
1.40524	1.00611
1.40781	-0.308493
1.41038	1.04134
1.41295	-0.983298
1.41552	1.34016
1.41809	1.89127
1.42066	0.210065
1.42323	-0.00293671
1.4258	-0.0174478
1.42836	-0.979821
1.43093	1.77045
1.4335	1.39784
1.43607	0.296083
1.43864	-0.489557
1.44121	-1.22405
1.44378	-0.038951
1.44635	-0.0334617
1.44892	0.384719
1.45149	-1.64226
1.45405	-0.461697
1.45662	0.219821
1.45919	0.377491
1.46176	0.226838
1.46433	-0.773742
1.4669	-1.78827
1.46947	0.0215142
1.47204	0.106537
1.47461	0.0840444
1.47718	1.31896
1.47974	-1.58161
1.48231	0.300915
1.48488	-0.480197
1.48745	-0.216853
1.49002	0.727642
1.49259	1.07165
1.49516	-0.246978
1.49773	0.52018
1.5003	0.182391
1.50287	0.419531
1.50543	-1.57883
1.508	1.47516
1.51057	-1.17303
1.51314	-0.554892
1.51571	-2.71094
1.51828	0.994518
1.52085	0.785604
1.52342	-1.42702
1.52599	-0.670724
1.52856	1.76396
1.53112	0.108659
1.53369	2.01466
1.53626	-0.641456
1.53883	0.969992
1.5414	0.0875391
1.54397	1.17082
1.54654	-0.0652674
1.54911	0.645255
1.55168	0.208939
1.55425	0.309287
1.55681	-0.723414
1.55938	0.703059
1.56195	-1.04611
1.56452	-0.0675231
1.56709	-0.22823
1.56966	-0.364821
1.57223	-0.490028
1.5748	0.472361
1.57737	-0.257128
1.57994	-1.63655
1.5825	-0.385688
1.58507	-0.512504
1.58764	-1.88786
1.59021	-0.756534
1.59278	-0.87351
1.59535	0.814291
1.59792	-0.44316
1.60049	1.44606
1.60306	-0.240454
1.60563	-0.132993
1.60819	-1.03116
1.61076	0.418249
1.61333	0.78528
1.6159	-1.63713
1.61847	-1.45358
1.62104	0.705216
1.62361	0.149278
1.62618	-0.753033
1.62875	-0.964624
1.63132	1.70639
1.63388	0.532412
1.63645	-1.99367
1.63902	-0.225877
1.64159	-1.40799
1.64416	1.77006
1.64673	1.50124
1.6493	-0.876999
1.65187	0.683986
1.65444	-0.109623
1.65701	0.423186
1.65957	-1.59625
1.66214	-0.515487
1.66471	1.34318
1.66728	-1.03104
1.66985	-0.568805
1.67242	1.82053
1.67499	0.12007
1.67756	-0.00930104
1.68013	-1.31233
1.6827	-1.8894
1.68526	-2.64443
1.68783	-0.27411
1.6904	-1.45621
1.69297	-1.34338
1.69554	-1.03569
1.69811	1.30643
1.70068	-1.05902
1.70325	1.32505
1.70582	-1.66009
1.70839	1.25464
1.71095	-1.43519
1.71352	0.557942
1.71609	-0.363773
1.71866	1.37693
1.72123	0.0903463
1.7238	-0.839589
1.72637	0.375488
1.72894	1.43267
1.73151	-1.8809
1.73408	-0.243791
1.73664	0.384216
1.73921	-0.470362
1.74178	0.664646
1.74435	-0.449994
1.74692	-0.801064
1.74949	0.522772
1.75206	-1.77895
1.75463	-0.516625
1.7572	0.571471
1.75977	1.67149
1.76233	1.32744
1.7649	-0.800499
1.76747	0.0975987
1.77004	1.10285
1.77261	1.18305
1.77518	-1.41074
1.77775	0.299679
1.78032	0.0505663
1.78289	-0.850787
1.78546	0.0903793
1.78802	-0.0550371
1.79059	-1.9852
1.79316	0.0492925
1.79573	-1.34077
1.7983	-0.378583
1.80087	-0.648496
1.80344	-2.3171
1.80601	-0.60202
1.80858	-0.43094
1.81115	-0.7426
1.81371	0.400722
1.81628	-0.669855
1.81885	-2.00378
1.82142	0.431197
1.82399	-0.669802
1.82656	1.74009
1.82913	-0.950692
1.8317	-0.241652
1.83427	-1.78132
1.83684	-0.982037
1.8394	-0.743949
1.84197	1.16394
1.84454	-0.203081
1.84711	-0.954877
1.84968	-2.06036
1.85225	-0.914797
1.85482	-0.841373
1.85739	1.22261
1.85996	-1.40593
1.86253	-0.757485
1.86509	0.129843
1.86766	-2.53236
1.87023	1.18708
1.8728	-1.86941
1.87537	-0.515214
1.87794	-0.388551
1.88051	-0.453651
1.88308	-1.06887
1.88565	-1.03863
1.88822	-0.335256
1.89078	-0.0864451
1.89335	0.514384
1.89592	-0.0132985
1.89849	-0.12106
1.90106	-1.26442
1.90363	-0.4746
1.9062	1.55085
1.90877	-0.210539
1.91134	-0.747578
1.91391	-0.747898
1.91647	1.11356
1.91904	-1.75496
1.92161	-0.873633
1.92418	1.61674
1.92675	0.298743
1.92932	0.599459
1.93189	1.14463
1.93446	-0.36521
1.93703	0.26884
1.9396	-2.16906
1.94216	0.623368
1.94473	-1.08609
1.9473	1.08557
1.94987	-0.0444489
1.95244	0.0360536
1.95501	-0.0364716
1.95758	0.513929
1.96015	-0.461496
1.96272	-0.521378
1.96529	0.835515
1.96785	1.47603
1.97042	-0.677463
1.97299	1.30352
1.97556	1.40932
1.97813	-1.34613
1.9807	-0.841203
1.98327	-0.904125
1.98584	1.74907
1.98841	-1.11667
1.99098	-0.711898
1.99354	-0.379657
1.99611	0.87282
1.99868	-0.763328
2.00125	-0.770909
2.00382	0.0838545
2.00639	0.441292
2.00896	0.811317
2.01153	0.0747421
2.0141	-1.08524
2.01667	0.340477
2.01923	0.556861
2.0218	-1.79346
2.02437	0.101783
2.02694	-0.762323
2.02951	-0.0302387
2.03208	-0.38099
2.03465	-0.548032
2.03722	1.1685
2.03979	-1.464
2.04236	0.0631137
2.04492	-0.548405
2.04749	-2.94379
2.05006	-0.457939
2.05263	-2.74951
2.0552	-0.238752
2.05777	-2.98753
2.06034	-2.22935
2.06291	-0.650059
2.06548	-0.029515
2.06805	-0.214108
2.07061	-0.385038
2.07318	0.889996
2.07575	-1.06531
2.07832	-0.96278
2.08089	0.309697
2.08346	0.481822
2.08603	0.539303
2.0886	-0.76066
2.09117	-0.309864
2.09374	-0.0926181
2.0963	-1.86711
2.09887	-0.791968
2.10144	0.52673
2.10401	0.769836
2.10658	0.72612
2.10915	0.278744
2.11172	1.56703
2.11429	-2.03477
2.11686	0.879614
2.11943	-0.794668
2.12199	-0.0798986
2.12456	-0.536579
2.12713	0.6982
2.1297	0.406204
2.13227	-0.96084
2.13484	0.949214
2.13741	1.5636
2.13998	1.10121
2.14255	0.0665642
2.14512	-0.260541
2.14768	0.321068
2.15025	1.18754
2.15282	0.312075
2.15539	-0.561329
2.15796	-0.0496933
2.16053	0.106626
2.1631	-0.891946
2.16567	-0.0969123
2.16824	0.382678
2.17081	-0.228516
2.17337	0.030124
2.17594	-0.109978
2.17851	0.252829
2.18108	1.05241
2.18365	-1.6176
2.18622	-2.99268
2.18879	-1.24273
2.19136	0.450474
2.19393	-0.50867
2.1965	-0.322731
2.19906	0.308902
2.20163	0.0635188
2.2042	0.352121
2.20677	0.135282
2.20934	0.556143
2.21191	0.73911
2.21448	0.685856
2.21705	-0.669105
2.21962	-1.13538
2.22219	1.21728
2.22475	-0.975899
2.22732	-2.12342
2.22989	-0.999878
2.23246	-0.677485
2.23503	-0.8108
2.2376	0.97904
2.24017	-1.29477
2.24274	0.465598
2.24531	-0.464892
2.24788	-0.584064
2.25044	-0.0359672
2.25301	0.102648
2.25558	0.735762
2.25815	1.42253
2.26072	0.0938334
2.26329	-0.526682
2.26586	-0.326658
2.26843	-0.402118
2.271	0.176088
2.27357	0.419492
2.27613	0.0273304
2.2787	0.45223
2.28127	0.0433356
2.28384	-0.675575
2.28641	1.54909
2.28898	-1.12616
2.29155	0.300145
2.29412	-1.17549
2.29669	-2.35391
2.29926	0.117318
2.30182	-0.961431
2.30439	-0.34417
2.30696	0.344629
2.30953	0.800138
2.3121	-0.579336
2.31467	1.73202
2.31724	-0.197298
2.31981	-0.928137
2.32238	-0.247132
2.32495	-0.839241
2.32751	-0.174292
2.33008	0.408353
2.33265	-0.179084
2.33522	-0.757514
2.33779	1.67875
2.34036	-0.358816
2.34293	-0.565179
2.3455	-1.7199
2.34807	1.01661
2.35064	1.01321
2.3532	0.457644
2.35577	0.792022
2.35834	-2.03617
2.36091	0.813992
2.36348	-0.134682
2.36605	-1.63955
2.36862	-0.740492
2.37119	0.904141
2.37376	-1.16519
2.37633	-0.949479
2.37889	-1.08268
2.38146	0.822025
2.38403	1.53844
2.3866	0.407382
2.38917	-0.587045
2.39174	2.17784
2.39431	-1.68672
2.39688	0.289358
2.39945	-1.3812
2.40202	0.400704
2.40458	0.440526
2.40715	-0.41663
2.40972	1.68108
2.41229	-0.702718
2.41486	0.065093
2.41743	1.49022
2.42	-0.253947
2.42257	-0.517676
2.42514	-0.543325
2.42771	-0.953441
2.43027	0.639642
2.43284	0.880998
2.43541	-0.59909
2.43798	1.08283
2.44055	1.19871
2.44312	-0.453277
2.44569	0.142399
2.44826	1.2656
2.45083	-0.276641
2.4534	0.0317187
2.45596	0.640016
2.45853	-1.55612
2.4611	-0.432925
2.46367	1.3635
2.46624	1.44728
2.46881	1.21779
2.47138	0.955557
2.47395	0.881865
2.47652	0.489729
2.47909	0.794846
2.48165	0.353552
2.48422	-0.30106
2.48679	0.0400117
2.48936	-0.489513
2.49193	-0.0178292
2.4945	-0.646808
2.49707	-0.417109
2.49964	2.79669
2.50221	0.632949
2.50478	-0.706827
2.50734	-0.233243
2.50991	1.40253
2.51248	0.464261
2.51505	0.0306333
2.51762	-0.815241
2.52019	0.29304
2.52276	-1.127
2.52533	0.182688
2.5279	-0.222442
2.53047	-0.319583
2.53303	0.00751105
2.5356	0.138433
2.53817	0.252635
2.54074	2.24993
2.54331	-0.71228
2.54588	-0.597201
2.54845	0.0911496
2.55102	1.93964
2.55359	-0.947815
2.55616	-0.00919572
2.55872	1.55853
2.56129	0.46208
2.56386	0.525974
2.56643	1.68561
2.569	-0.476711
2.57157	0.961864
2.57414	-0.035291
2.57671	-1.23466
2.57928	0.795183
2.58185	0.450777
2.58441	0.0375841
2.58698	0.478345
2.58955	1.07905
2.59212	0.473553
2.59469	-1.04042
2.59726	0.188647
2.59983	-0.244335
2.6024	1.248
2.60497	0.0325014
2.60754	0.803465
2.6101	-0.573944
2.61267	0.155512
2.61524	1.05668
2.61781	0.014821
2.62038	0.72156
2.62295	-0.478327
2.62552	0.977733
2.62809	1.31783
2.63066	-0.761449
2.63323	0.206392
2.63579	1.02839
2.63836	1.57997
2.64093	1.67326
2.6435	-0.739519
2.64607	0.579642
2.64864	1.66067
2.65121	0.336955
2.65378	0.0468727
2.65635	1.59778
2.65892	0.135476
2.66148	-0.528908
2.66405	-0.299386
2.66662	2.43838
2.66919	0.510259
2.67176	1.02004
2.67433	0.614778
2.6769	0.340138
2.67947	2.03847
2.68204	0.0564625
2.68461	0.369054
2.68717	1.17956
2.68974	0.302708
2.69231	-2.39604
2.69488	1.32487
2.69745	0.951721
2.70002	-0.716534
2.70259	-1.12195
2.70516	0.273048
2.70773	-0.692254
2.7103	1.14637
2.71286	-0.129327
2.71543	0.827044
2.718	-0.011537
2.72057	-0.725012
2.72314	-0.821241
2.72571	0.148481
2.72828	-0.703607
2.73085	0.858039
2.73342	0.67975
2.73599	1.5113
2.73855	-0.486679
2.74112	-0.514739
2.74369	-0.128585
2.74626	-0.398673
2.74883	-0.306373
2.7514	-0.716942
2.75397	0.579958
2.75654	-1.72876
2.75911	2.05623
2.76168	0.682143
2.76424	-0.552835
2.76681	-1.12579
2.76938	-1.43905
2.77195	0.311296
2.77452	0.402247
2.77709	-0.128562
2.77966	0.411559
2.78223	-0.240895
2.7848	-0.620371
2.78737	0.0467341
2.78993	0.603788
2.7925	1.15592
2.79507	0.784081
2.79764	-1.61247
2.80021	0.258445
2.80278	-1.14212
2.80535	0.214035
2.80792	0.252196
2.81049	0.359904
2.81306	-1.50712
2.81562	1.26197
2.81819	1.53818
2.82076	-0.57583
2.82333	-1.64507
2.8259	0.393818
2.82847	-1.73265
2.83104	-1.01271
2.83361	-0.0716797
2.83618	-2.11066
2.83875	-1.33014
2.84131	0.146465
2.84388	0.323516
2.84645	0.935226
2.84902	-1.47043
2.85159	0.991789
2.85416	1.23604
2.85673	0.174036
2.8593	0.0872436
2.86187	0.580932
2.86444	-0.407358
2.867	1.07041
2.86957	-0.479344
2.87214	0.477863
2.87471	1.17751
2.87728	0.72483
2.87985	0.62008
2.88242	0.63775
2.88499	0.461791
2.88756	1.52807
2.89013	0.655321
2.89269	0.461107
2.89526	-0.809011
2.89783	0.477673
2.9004	-1.1934
2.90297	1.11006
2.90554	0.758385
2.90811	-0.0770817
2.91068	-0.74513
2.91325	0.562438
2.91582	0.721045
2.91838	1.38855
2.92095	-0.716115
2.92352	-1.87607
2.92609	-0.939745
2.92866	1.80401
2.93123	-0.290376
2.9338	0.408045
2.93637	0.352086
2.93894	0.83111
2.94151	-0.138036
2.94407	-0.303527
2.94664	-0.982013
2.94921	-0.164063
2.95178	-0.476189
2.95435	0.0105163
2.95692	-0.0471124
2.95949	-1.68769
2.96206	-0.876314
2.96463	0.105388
2.9672	-0.425762
2.96976	0.764969
2.97233	0.384319
2.9749	-0.400982
2.97747	0.0511102
2.98004	-1.25927
2.98261	0.369198
2.98518	-1.23313
2.98775	0.667125
2.99032	-1.03987
2.99289	1.21432
2.99545	1.79647
2.99802	0.792827
3.00059	1.54057
3.00316	-1.9535
3.00573	-0.333345
3.0083	-0.265779
3.01087	-0.475233
3.01344	1.15995
3.01601	0.957241
3.01858	-0.753297
3.02114	-0.111719
3.02371	2.03233
3.02628	0.261405
3.02885	-1.17554
3.03142	-1.01452
3.03399	1.20469
3.03656	-0.394333
3.03913	0.93972
3.0417	-0.893757
3.04427	-0.321656
3.04683	0.3183
3.0494	-0.466894
3.05197	-0.906344
3.05454	-2.61914
3.05711	-0.942416
3.05968	1.30477
3.06225	-0.978234
3.06482	-1.9987
3.06739	-0.0752518
3.06996	-0.777234
3.07252	-0.0177207
3.07509	0.437323
3.07766	1.94154
3.08023	-0.814398
3.0828	1.16595
3.08537	-0.0986812
3.08794	-0.0705041
3.09051	0.976865
3.09308	1.2979
3.09565	0.534983
3.09821	0.172517
3.10078	1.36327
3.10335	0.264711
3.10592	-0.800951
3.10849	2.33401
3.11106	-1.28105
3.11363	-0.451584
3.1162	-1.12973
3.11877	-0.567144
3.12134	-1.63581
3.1239	0.335394
3.12647	-0.620152
3.12904	-1.13075
3.13161	0.396471
3.13418	-1.25124
3.13675	1.41446
3.13932	-0.681223
3.14189	-0.330385
3.14446	-0.227699
3.14703	1.73985
3.14959	1.36177
3.15216	-2.10497
3.15473	-0.907587
3.1573	1.90104
3.15987	0.459421
3.16244	-1.08252
3.16501	-0.20968
3.16758	1.47003
3.17015	0.12645
3.17272	-1.01981
3.17528	-1.11101
3.17785	-0.891242
3.18042	0.342923
3.18299	0.614556
3.18556	0.184778
3.18813	-0.19146
3.1907	-0.551178
3.19327	-0.700087
3.19584	1.28687
3.19841	-0.0325308
3.20097	0.583645
3.20354	1.24927
3.20611	-0.170558
3.20868	0.466529
3.21125	-0.879935
3.21382	0.780727
3.21639	2.5025
3.21896	-2.49785
3.22153	0.415761
3.2241	0.0742664
3.22666	0.481344
3.22923	-0.890218
3.2318	1.00551
3.23437	-0.626373
3.23694	-1.89079
3.23951	0.390512
3.24208	-1.36469
3.24465	-1.40107
3.24722	-0.744162
3.24979	0.791985
3.25235	-0.874169
3.25492	1.20131
3.25749	0.881362
3.26006	-0.274877
3.26263	-0.506658
3.2652	-1.09691
3.26777	0.300254
3.27034	0.651405
3.27291	-0.0823873
3.27548	0.0184601
3.27804	0.623215
3.28061	1.12576
3.28318	1.07145
3.28575	1.75949
3.28832	-0.777536
3.29089	-0.0446223
3.29346	-1.19288
3.29603	-0.374096
3.2986	-2.82258
3.30117	-0.212433
3.30373	-0.250382
3.3063	-0.506017
3.30887	1.48347
3.31144	-0.66184
3.31401	-0.601574
3.31658	-0.0655407
3.31915	-0.123883
3.32172	-1.16283
3.32429	-0.740819
3.32686	-0.380613
3.32942	0.917312
3.33199	1.28558
3.33456	-0.340254
3.33713	0.784447
3.3397	0.863794
3.34227	0.118528
3.34484	-1.71517
3.34741	0.84684
3.34998	-1.08302
3.35255	-1.63459
3.35511	-1.71759
3.35768	2.35373
3.36025	-0.217871
3.36282	-0.0386064
3.36539	1.3189
3.36796	1.47437
3.37053	1.39746
3.3731	-2.20427
3.37567	-1.21331
3.37824	-0.200526
3.3808	-1.81373
3.38337	-0.525113
3.38594	0.196728
3.38851	0.215772
3.39108	0.869601
3.39365	-1.65836
3.39622	-2.47688
3.39879	0.0118713
3.40136	0.610152
3.40393	-0.0707329
3.40649	-0.0519505
3.40906	-1.03069
3.41163	-0.257507
3.4142	-0.300223
3.41677	1.31399
3.41934	-0.144311
3.42191	-0.146972
3.42448	0.394951
3.42705	-0.539017
3.42962	0.00681504
3.43218	-0.117133
3.43475	0.103358
3.43732	-0.407103
3.43989	0.159237
3.44246	-0.290807
3.44503	-2.5085
3.4476	-1.89705
3.45017	-0.281009
3.45274	-0.183388
3.45531	-0.166834
3.45787	-1.79038
3.46044	-0.584711
3.46301	0.087032
3.46558	0.629962
3.46815	1.14722
3.47072	-0.232188
3.47329	-0.0930371
3.47586	0.371825
3.47843	0.853158
3.481	0.0999963
3.48356	1.16724
3.48613	-1.78498
3.4887	0.738016
3.49127	-0.972486
3.49384	-0.727309
3.49641	-1.32034
3.49898	-0.116478
3.50155	0.227386
3.50412	1.77467
3.50669	2.53917
3.50925	-0.551913
3.51182	-0.53656
3.51439	-0.604713
3.51696	-2.09609
3.51953	-2.10342
3.5221	1.94421
3.52467	-1.4755
3.52724	-1.58962
3.52981	-1.12844
3.53238	-0.294436
3.53494	-0.677014
3.53751	-0.139749
3.54008	-2.27276
3.54265	-0.109822
3.54522	-0.0533788
3.54779	0.478481
3.55036	0.307485
3.55293	0.856259
3.5555	0.335679
3.55807	1.35156
3.56063	1.28465
3.5632	-2.21594
3.56577	-0.739462
3.56834	1.57096
3.57091	-0.121789
3.57348	-0.107891
3.57605	0.280899
3.57862	-0.928581
3.58119	-1.04463
3.58376	0.214893
3.58632	0.932418
3.58889	-1.13404
3.59146	-0.629413
3.59403	-0.82981
3.5966	-0.117121
3.59917	1.49122
3.60174	0.328822
3.60431	-1.20834
3.60688	-0.658599
3.60945	1.34143
3.61201	-0.868154
3.61458	-0.513289
3.61715	0.470058
3.61972	-0.297567
3.62229	-1.05704
3.62486	-1.00147
3.62743	-1.07573
3.63	-0.54732
3.63257	-2.30358
3.63514	-1.56387
3.6377	-1.7951
3.64027	-0.266944
3.64284	-0.813736
3.64541	-0.072932
3.64798	-2.3279
3.65055	-1.01666
3.65312	-0.508076
3.65569	0.2077
3.65826	-0.207164
3.66083	-0.0891512
3.66339	0.748049
3.66596	-0.668557
3.66853	-0.484765
3.6711	0.571938
3.67367	0.625716
3.67624	0.658394
3.67881	1.27777
3.68138	-0.299801
3.68395	0.713373
3.68652	-1.39143
3.68908	-1.53614
3.69165	-0.408411
3.69422	-0.420251
3.69679	-1.95356
3.69936	-0.85846
3.70193	-0.239422
3.7045	1.28098
3.70707	-1.7378
3.70964	1.4062
3.71221	0.677855
3.71477	-1.5555
3.71734	1.41444
3.71991	0.386673
3.72248	0.694928
3.72505	-0.350967
3.72762	-1.60142
3.73019	-2.38432
3.73276	-1.65173
3.73533	1.01886
3.7379	-1.85866
3.74046	0.804907
3.74303	0.213428
3.7456	-0.211328
3.74817	0.102065
3.75074	-0.479473
3.75331	1.2964
3.75588	-0.309417
3.75845	1.56856
3.76102	0.835212
3.76359	-0.370497
3.76615	-0.164471
3.76872	-0.309296
3.77129	0.721145
3.77386	-1.58648
3.77643	-1.01622
3.779	0.509743
3.78157	-0.400351
3.78414	-0.194408
3.78671	-0.473707
3.78928	-2.97158
3.79184	0.26638
3.79441	-0.253266
3.79698	-0.223789
3.79955	-1.15395
3.80212	-1.8523
3.80469	1.65969
3.80726	0.0255096
3.80983	-0.743822
3.8124	1.93899
3.81497	-0.238922
3.81753	0.971666
3.8201	-0.270189
3.82267	-0.330722
3.82524	2.14568
3.82781	-0.945162
3.83038	-0.691198
3.83295	0.227517
3.83552	-1.427
3.83809	-0.157831
3.84066	0.621015
3.84322	-0.930613
3.84579	0.61231
3.84836	-0.648354
3.85093	0.625205
3.8535	-0.748802
3.85607	-1.54206
3.85864	-0.964112
3.86121	-0.19107
3.86378	3.19915
3.86635	-0.426288
3.86891	1.34616
3.87148	-1.64893
3.87405	0.726207
3.87662	-0.201043
3.87919	0.628002
3.88176	-0.280787
3.88433	0.32828
3.8869	1.17033
3.88947	-2.22631
3.89204	-0.943456
3.8946	-2.28834
3.89717	0.243117
3.89974	0.957721
3.90231	-0.832498
3.90488	-0.553448
3.90745	0.48734
3.91002	-0.0906017
3.91259	0.16151
3.91516	0.879234
3.91773	0.529111
3.92029	1.52631
3.92286	0.672439
3.92543	-0.403923
3.928	-1.34528
3.93057	0.462643
3.93314	0.0168054
3.93571	-0.525312
3.93828	0.0934589
3.94085	0.142368
3.94342	0.0102245
3.94598	-0.236162
3.94855	0.604276
3.95112	0.158143
3.95369	0.0486602
3.95626	-1.05192
3.95883	1.42105
3.9614	2.38438
3.96397	-0.533284
3.96654	0.788008
3.96911	-0.689417
3.97167	0.637916
3.97424	-0.0162598
3.97681	0.554287
3.97938	0.872473
3.98195	1.01026
3.98452	0.586794
3.98709	0.272341
3.98966	0.388709
3.99223	-0.619686
3.9948	-0.477901
3.99736	1.00721
3.99993	-0.404129
4.0025	-0.148408
4.00507	0.60837
4.00764	2.80059
4.01021	-1.00491
4.01278	-1.45323
4.01535	0.344273
4.01792	0.6422
4.02049	-0.250873
4.02305	-1.68915
4.02562	-2.14789
4.02819	-0.0160774
4.03076	-0.0377162
4.03333	0.171842
4.0359	0.746128
4.03847	-0.686696
4.04104	-1.54168
4.04361	-0.379419
4.04618	0.730609
4.04874	-2.14528
4.05131	0.481996
4.05388	-2.16952
4.05645	0.805584
4.05902	-0.963656
4.06159	0.395118
4.06416	-1.36987
4.06673	-0.536745
4.0693	0.741795
4.07187	-0.70319
4.07443	-0.917784
4.077	-0.0444104
4.07957	1.06344
4.08214	-0.138381
4.08471	-0.7295
4.08728	0.926396
4.08985	-1.74392
4.09242	-0.85199
4.09499	-1.45449
4.09756	-0.733263
4.10012	-0.949444
4.10269	-0.687539
4.10526	-0.355201
4.10783	1.90603
4.1104	0.022627
4.11297	0.860966
4.11554	2.02208
4.11811	0.351152
4.12068	-0.166688
4.12325	-0.238856
4.12581	0.325752
4.12838	-0.145879
4.13095	0.464648
4.13352	-0.0772352
4.13609	-1.42641
4.13866	1.11118
4.14123	0.39001
4.1438	-1.53038
4.14637	-1.01925
4.14894	0.294218
4.1515	0.504791
4.15407	2.91966
4.15664	-1.51587
4.15921	0.170897
4.16178	-0.115826
4.16435	0.143978
4.16692	1.31175
4.16949	0.164347
4.17206	1.42511
4.17463	-1.41096
4.17719	-0.947272
4.17976	0.253005
4.18233	0.745707
4.1849	-0.326266
4.18747	0.881758
4.19004	-0.307516
4.19261	-0.285924
4.19518	-0.0961255
4.19775	-0.24245
4.20032	-0.925213
4.20288	-0.708222
4.20545	-0.589216
4.20802	1.52035
4.21059	-0.619763
4.21316	0.174535
4.21573	0.0278731
4.2183	-0.0470415
4.22087	0.334
4.22344	-0.391572
4.22601	1.50703
4.22857	1.34157
4.23114	-0.645759
4.23371	-0.870614
4.23628	0.292645
4.23885	-2.13117
4.24142	1.32997
4.24399	-0.126723
4.24656	1.79133
4.24913	-0.279329
4.2517	-0.774251
4.25426	-0.0204076
4.25683	-0.292518
4.2594	0.764454
4.26197	0.521216
4.26454	0.56528
4.26711	-0.408877
4.26968	-0.119564
4.27225	-0.615119
4.27482	-1.41907
4.27739	-0.133686
4.27995	-0.629704
4.28252	-0.609439
4.28509	1.32087
4.28766	-0.150598
4.29023	-0.549231
4.2928	-1.58253
4.29537	0.710216
4.29794	0.0021023
4.30051	-0.869636
4.30308	-0.55143
4.30564	-0.358777
4.30821	0.443323
4.31078	-0.395517
4.31335	-1.78789
4.31592	-0.407347
4.31849	-2.52742
4.32106	-0.0722604
4.32363	0.168294
4.3262	0.309801
4.32877	-0.584988
4.33133	-0.841508
4.3339	-0.696715
4.33647	1.08898
4.33904	-0.333397
4.34161	0.155349
4.34418	-0.24703
4.34675	-0.203771
4.34932	0.0876889
4.35189	-0.892336
4.35446	0.470217
4.35702	1.36068
4.35959	0.286993
4.36216	0.598925
4.36473	-0.598702
4.3673	1.7201
4.36987	-1.45241
4.37244	0.230474
4.37501	-0.42405
4.37758	0.758547
4.38015	-0.58889
4.38271	-1.00344
4.38528	0.78714
4.38785	-0.866209
4.39042	0.430521
4.39299	0.349522
4.39556	0.833884
4.39813	-0.289496
4.4007	-0.803695
4.40327	-0.990855
4.40584	0.880178
4.4084	0.82442
4.41097	-0.151374
4.41354	0.390419
4.41611	-1.8386
4.41868	-0.0495609
4.42125	-0.53806
4.42382	1.07496
4.42639	-0.707959
4.42896	-0.94737
4.43153	-1.44859
4.43409	-1.32757
4.43666	-0.639667
4.43923	-0.4691
4.4418	0.180328
4.44437	-0.948364
4.44694	-0.699449
4.44951	0.0811638
4.45208	1.48506
4.45465	-1.53115
4.45722	-0.477092
4.45978	0.873277
4.46235	-0.752835
4.46492	-1.62374
4.46749	0.997261
4.47006	0.415782
4.47263	0.281307
4.4752	-1.58528
4.47777	0.914885
4.48034	0.356811
4.48291	0.297155
4.48547	1.7256
4.48804	0.25288
4.49061	0.945706
4.49318	-1.02639
4.49575	-0.259497
4.49832	-0.0651805
4.50089	0.533865
4.50346	0.145121
4.50603	0.691279
4.5086	-0.208056
4.51116	-1.20833
4.51373	0.661823
4.5163	-0.496371
4.51887	-0.636139
4.52144	-1.22369
4.52401	0.19486
4.52658	-1.64386
4.52915	0.125181
4.53172	-1.08064
4.53429	2.63447
4.53685	2.04408
4.53942	0.0317593
4.54199	1.38633
4.54456	0.191336
4.54713	-0.465061
4.5497	0.908037
4.55227	0.237586
4.55484	-2.12577
4.55741	0.853625
4.55998	-0.571764
4.56254	-0.556537
4.56511	0.569478
4.56768	-0.896469
4.57025	0.18935
4.57282	-0.105528
4.57539	0.038973
4.57796	0.388732
4.58053	-0.663583
4.5831	0.851548
4.58567	0.354625
4.58823	0.110925
4.5908	1.02171
4.59337	2.0604
4.59594	0.231359
4.59851	-0.644029
4.60108	-0.339809
4.60365	1.19327
4.60622	0.927531
4.60879	1.69761
4.61136	-0.629953
4.61392	-0.272296
4.61649	-0.44248
4.61906	0.486106
4.62163	1.69487
4.6242	-1.80089
4.62677	0.164742
4.62934	0.515956
4.63191	1.0184
4.63448	-1.91164
4.63705	0.661235
4.63961	0.286074
4.64218	0.637071
4.64475	0.182361
4.64732	0.534042
4.64989	0.806034
4.65246	0.819144
4.65503	1.13993
4.6576	-0.332265
4.66017	0.574582
4.66274	-0.0934767
4.6653	0.962986
4.66787	1.30973
4.67044	0.0254274
4.67301	0.458541
4.67558	-1.59426
4.67815	1.74463
4.68072	1.88413
4.68329	1.61946
4.68586	1.12186
4.68843	-0.120409
4.69099	-0.160549
4.69356	0.56513
4.69613	-2.32938
4.6987	-1.06593
4.70127	0.157341
4.70384	1.34358
4.70641	1.02151
4.70898	-0.878445
4.71155	-0.621037
4.71412	-1.62443
4.71668	0.761145
4.71925	0.194417
4.72182	0.0740072
4.72439	-0.967168
4.72696	0.444298
4.72953	-1.19046
4.7321	0.17717
4.73467	1.42072
4.73724	-0.226766
4.73981	-0.403392
4.74237	-1.07467
4.74494	-0.623994
4.74751	0.410136
4.75008	-0.518998
4.75265	0.513516
4.75522	1.85362
4.75779	-0.401415
4.76036	0.310689
4.76293	-0.106826
4.7655	1.07423
4.76806	-0.327542
4.77063	-1.72916
4.7732	1.55305
4.77577	-0.455464
4.77834	0.81804
4.78091	0.296233
4.78348	-0.836512
4.78605	-0.0861048
4.78862	0.195812
4.79119	-0.609507
4.79375	2.51536
4.79632	1.73384
4.79889	0.695272
4.80146	0.838678
4.80403	0.664035
4.8066	-0.960198
4.80917	-0.204069
4.81174	1.8279
4.81431	-0.538702
4.81688	1.61684
4.81944	-0.0511311
4.82201	-1.09189
4.82458	0.672677
4.82715	-0.958858
4.82972	0.960777
4.83229	0.543568
4.83486	0.714822
4.83743	-0.694844
4.84	-2.57098
4.84257	0.153206
4.84513	0.408275
4.8477	-0.402464
4.85027	-0.226039
4.85284	0.817518
4.85541	0.881112
4.85798	-0.417302
4.86055	-0.435455
4.86312	-0.287879
4.86569	-0.195586
4.86826	-1.22368
4.87082	-0.846734
4.87339	-0.333208
4.87596	-0.0462811
4.87853	-0.508432
4.8811	-0.554579
4.88367	-0.741254
4.88624	-0.39545
4.88881	-0.694323
4.89138	-2.17932
4.89395	-1.3861
4.89651	-0.721945
4.89908	1.79474
4.90165	-0.115314
4.90422	0.500108
4.90679	0.619179
4.90936	1.11635
4.91193	-0.16011
4.9145	1.51044
4.91707	0.875771
4.91964	-1.03493
4.9222	-0.79824
4.92477	-0.33824
4.92734	1.45078
4.92991	-1.69517
4.93248	0.957475
4.93505	0.364931
4.93762	-0.889226
4.94019	-0.060386
4.94276	-1.12976
4.94533	-0.977753
4.94789	-0.230229
4.95046	0.858888
4.95303	0.233604
4.9556	0.297411
4.95817	0.802624
4.96074	-0.556064
4.96331	0.323254
4.96588	-1.0563
4.96845	-0.703071
4.97102	1.41662
4.97358	-0.259492
4.97615	0.0304653
4.97872	-0.328376
4.98129	-1.79791
4.98386	-0.170279
4.98643	1.38779
4.989	-1.74432
4.99157	1.24256
4.99414	1.22383
4.99671	-1.4263
4.99927	0.105246
5.00184	1.76346
5.00441	0.0926788
5.00698	-0.611619
5.00955	-0.546463
5.01212	0.340894
5.01469	0.124169
5.01726	0.6643
5.01983	-0.372097
5.0224	2.01675
5.02496	-0.272187
5.02753	0.611153
5.0301	-1.53856
5.03267	-0.450399
5.03524	0.77347
5.03781	1.38826
5.04038	-0.112549
5.04295	-1.62311
5.04552	0.552034
5.04809	-0.234493
5.05065	2.10412
5.05322	0.629539
5.05579	0.496611
5.05836	0.951851
5.06093	0.427431
5.0635	0.00871589
5.06607	-1.41454
5.06864	0.277968
5.07121	0.482565
5.07378	-1.36764
5.07634	-0.947273
5.07891	1.33958
5.08148	0.139302
5.08405	-1.07546
5.08662	0.295676
5.08919	0.727129
5.09176	-0.585097
5.09433	-1.61726
5.0969	0.860974
5.09947	-0.0137581
5.10203	2.11618
5.1046	0.682925
5.10717	-0.57758
5.10974	0.724141
5.11231	-0.59471
5.11488	-0.267748
5.11745	2.31833
5.12002	0.777218
5.12259	-0.65939
5.12516	0.421157
5.12772	1.02288
5.13029	-2.64643
5.13286	0.582976
[truncated: 1,042 more rows]
