# Supplementary material for: Direct energy transfer from photosystem II to photosystem I confers winter sustainability in Scots Pine
Source: Nat Commun. 2020 Dec 15;11:6388. doi: 10.1038/s41467-020-20137-9 (PMC7738668; doi:10.1038/s41467-020-20137-9)
Supplement: Supplementary file 3 — Source Data [file 41467_2020_20137_MOESM3_ESM.zip › Source data file_Bag et al., 2020/Source data file/time resolved fluoresence data/Time resolved decay/Pine_summer_unquench/summerunq/705nmresall.txt]

X	Y
0	-0.0590647
0.002569	2.01789
0.005138	-1.05314
0.007707	1.25095
0.010276	0.809621
0.012845	1.76119
0.015414	1.00812
0.017983	-1.47921
0.020552	0.922557
0.023121	-0.0896099
0.02569	1.50139
0.028259	-0.0809081
0.030828	-0.143641
0.033397	1.29872
0.035966	-1.24725
0.038535	-1.65383
0.041104	-0.975653
0.043673	-1.6651
0.046242	0.580655
0.048811	1.09573
0.05138	-1.54173
0.053949	-0.61949
0.056518	-0.940324
0.059087	0.727026
0.061656	-1.29706
0.064225	-0.36294
0.066794	-1.46219
0.069363	1.3677
0.071932	0.224664
0.074501	2.27374
0.07707	0.393426
0.079639	1.41492
0.082208	-0.878678
0.084777	-0.0667774
0.087346	-0.344671
0.089915	1.08685
0.092484	-0.519689
0.095053	1.01606
0.097622	0.553613
0.100191	0.805993
0.10276	0.960713
0.105329	0.817119
0.107898	-1.41629
0.110467	-0.00268499
0.113036	0.349215
0.115605	0.207375
0.118174	1.75434
0.120743	0.695658
0.123312	-0.218806
0.125881	-0.994113
0.12845	0.275407
0.131019	-0.468211
0.133588	-0.469885
0.136157	0.0019161
0.138726	-1.26185
0.141295	-1.78179
0.143864	-0.946993
0.146433	-0.547391
0.149002	0.255783
0.151571	-1.12043
0.15414	-1.13726
0.156709	0.659134
0.159278	-1.58144
0.161847	-0.0323172
0.164416	-0.826474
0.166985	-1.64046
0.169554	0.373788
0.172123	0.151123
0.174692	-1.0795
0.177261	-1.47608
0.17983	-0.307463
0.182399	-0.493273
0.184968	0.534572
0.187537	0.391075
0.190106	-1.13801
0.192675	-0.729958
0.195244	-1.60533
0.197813	1.20725
0.200382	0.208253
0.202951	-0.393517
0.20552	0.96566
0.208089	2.07659
0.210658	-1.01876
0.213227	-1.86427
0.215796	-1.21036
0.218365	-0.337418
0.220934	1.29563
0.223503	-0.324694
0.226072	-1.18035
0.228641	0.381716
0.23121	1.22584
0.233779	0.466896
0.236348	-0.829633
0.238917	1.27094
0.241486	-0.321148
0.244055	-1.16716
0.246624	-0.176133
0.249193	0.593337
0.251762	-0.0436764
0.254331	1.63633
0.2569	-0.329589
0.259469	0.0667222
0.262038	1.11457
0.264607	-1.01371
0.267176	-0.185162
0.269745	0.511772
0.272314	-0.140529
0.274883	-0.17313
0.277452	-0.133688
0.280021	2.46612
0.28259	-1.50036
0.285159	0.29863
0.287728	-0.142385
0.290297	-0.167587
0.292866	-1.72872
0.295435	1.2286
0.298004	-1.65515
0.300573	0.5507
0.303142	-2.01834
0.305711	0.811366
0.30828	0.0435935
0.310849	-0.778956
0.313418	-1.63259
0.315987	1.02734
0.318556	0.117856
0.321125	-0.236307
0.323694	1.46541
0.326263	-0.285388
0.328832	-0.532789
0.331401	1.28665
0.33397	-0.624859
0.336539	0.415016
0.339108	0.627713
0.341677	0.352751
0.344246	0.463577
0.346815	0.0638417
0.349384	0.930006
0.351953	0.933952
0.354522	-0.360821
0.357091	0.72684
0.35966	1.97952
0.362229	-0.199115
0.364798	0.488979
0.367367	-0.280369
0.369936	0.212822
0.372505	-0.252608
0.375074	1.77139
0.377643	-0.430901
0.380212	0.486344
0.382781	-1.36908
0.38535	-0.486753
0.387919	-0.144743
0.390488	1.08264
0.393057	0.922708
0.395626	0.560742
0.398195	1.01181
0.400764	0.401476
0.403333	-0.867876
0.405902	0.587714
0.408471	-2.09674
0.41104	0.234259
0.413609	2.91803
0.416178	1.75768
0.418747	2.23115
0.421316	-0.609152
0.423885	-0.166028
0.426454	0.533519
0.429023	-1.62166
0.431592	0.286678
0.434161	-2.24402
0.43673	1.05963
0.439299	1.09561
0.441868	0.327092
0.444437	0.021992
0.447006	2.32093
0.449575	0.469638
0.452144	-1.11632
0.454713	-0.922603
0.457282	-0.288158
0.459851	0.184219
0.46242	1.55332
0.464989	-0.552314
0.467558	-1.65918
0.470127	0.0360934
0.472696	1.02428
0.475265	1.66136
0.477834	-1.70189
0.480403	0.379891
0.482972	0.645352
0.485541	-0.702527
0.48811	0.253225
0.490679	0.289266
0.493248	-1.06273
0.495817	1.18721
0.498386	0.0151422
0.500955	-0.233211
0.503524	-0.897764
0.506093	-1.06921
0.508662	0.614915
0.511231	0.333674
0.5138	-1.93404
0.516369	1.34037
0.518938	0.206967
0.521507	-0.826478
0.524076	-1.68585
0.526645	1.0376
0.529214	-0.621717
0.531783	-1.3225
0.534352	0.211402
0.536921	-0.0184806
0.53949	1.48166
0.542059	-0.315463
0.544628	-0.13106
0.547197	2.17651
0.549766	0.412541
0.552335	-1.04455
0.554904	-0.815849
0.557473	-0.412972
0.560042	-0.0470851
0.562611	-0.126586
0.56518	0.15404
0.567749	-0.906826
0.570318	-0.353518
0.572887	-0.699635
0.575456	-0.868077
0.578025	0.322918
0.580594	-0.0609181
0.583163	1.55756
0.585732	-1.44408
0.588301	1.0102
0.59087	1.58085
0.593439	0.506531
0.596008	0.88501
0.598577	0.854295
0.601146	0.580581
0.603715	1.23829
0.606284	-0.0857816
0.608853	-0.673509
0.611422	-0.0361517
0.613991	1.18213
0.61656	-1.1135
0.619129	0.723425
0.621698	0.372372
0.624267	-1.34496
0.626836	0.853387
0.629405	0.224031
0.631974	0.182226
0.634543	0.665591
0.637112	0.573785
0.639681	0.373119
0.64225	-0.437456
0.644819	0.795277
0.647388	-0.371177
0.649957	-0.352628
0.652526	0.583011
0.655095	0.117126
0.657664	-1.11588
0.660233	0.428033
0.662802	1.02917
0.665371	-0.978371
0.66794	-0.618406
0.670509	0.858997
0.673078	-0.54994
0.675647	-0.409812
0.678216	0.180058
0.680785	-0.222826
0.683354	0.455907
0.685923	-0.0653694
0.688492	0.697246
0.691061	0.182438
0.69363	1.2104
0.696199	0.293117
0.698768	-0.214324
0.701337	-0.222011
0.703906	0.981666
0.706475	-1.58264
0.709044	-0.212007
0.711613	0.374795
0.714182	1.77541
0.716751	1.19476
0.71932	1.84847
0.721889	0.916543
0.724458	2.0926
0.727027	-0.951496
0.729596	-1.30277
0.732165	1.64962
0.734734	-0.189816
0.737303	-0.899664
0.739872	0.628509
0.742441	0.145507
0.74501	0.0866241
0.747579	-0.445226
0.750148	-0.433214
0.752717	0.653637
0.755286	-0.388865
0.757855	-2.40295
0.760424	-0.0983135
0.762993	-1.83632
0.765562	1.73379
0.768131	1.04265
0.7707	0.959833
0.773269	0.518734
0.775838	0.992764
0.778407	-1.01898
0.780976	-0.442592
0.783545	1.59917
0.786114	-0.757904
0.788683	1.72592
0.791252	0.130304
0.793821	0.551212
0.79639	-0.0374092
0.798959	0.702482
0.801528	0.90428
0.804097	-0.553123
0.806666	0.241218
0.809235	-1.56556
0.811804	-0.927085
0.814373	1.22753
0.816942	-1.28902
0.819511	-0.453561
0.82208	0.10848
0.824649	-1.00597
0.827218	-2.1959
0.829787	0.552001
0.832356	0.278139
0.834925	0.757639
0.837494	-2.19389
0.840063	0.45147
0.842632	0.859902
0.845201	-0.374096
0.84777	-0.0264264
0.850339	-0.28463
0.852908	-0.473922
0.855477	-0.806487
0.858046	1.36121
0.860615	0.370679
0.863184	-1.02104
0.865753	-1.61775
0.868322	-0.502204
0.870891	0.651968
0.87346	1.95441
0.876029	-0.219528
0.878598	0.272238
0.881167	-0.882401
0.883736	-0.809469
0.886305	0.72604
0.888874	1.64842
0.891443	-0.297343
0.894012	-0.589743
0.896581	2.06054
0.89915	0.811292
0.901719	-0.739353
0.904288	0.369908
0.906857	1.60188
0.909426	0.430657
0.911995	0.361574
0.914564	1.50307
0.917133	0.427734
0.919702	-0.977218
0.922271	1.08922
0.92484	1.25345
0.927409	0.757171
0.929978	-0.422422
0.932547	0.720166
0.935116	0.01991
0.937685	-1.20542
0.940254	-0.009324
0.942823	0.954619
0.945392	-0.35236
0.947961	0.6754
0.95053	1.08274
0.953099	1.09455
0.955668	2.17409
0.958237	0.00371302
0.960806	1.01143
0.963375	-0.404534
0.965944	0.933749
0.968513	-0.690902
0.971082	1.04992
0.973651	0.589411
0.97622	0.897393
0.978789	-0.406553
0.981358	1.24086
0.983927	0.38416
0.986496	-1.27098
0.989065	0.541739
0.991634	1.58844
0.994203	0.762239
0.996772	0.140838
0.999341	0.511464
1.00191	-2.25028
1.00448	1.01599
1.00705	-0.625211
1.00962	1.8967
1.01219	-0.142647
1.01476	-1.94632
1.01732	-1.05657
1.01989	-0.784645
1.02246	-0.523687
1.02503	-0.186207
1.0276	-1.47133
1.03017	-0.375791
1.03274	1.05366
1.03531	-0.999556
1.03788	-2.13844
1.04045	-0.62581
1.04301	0.298498
1.04558	0.868953
1.04815	2.1251
1.05072	1.04095
1.05329	0.161053
1.05586	0.85219
1.05843	-1.15308
1.061	-0.674351
1.06357	0.176271
1.06614	-0.456383
1.0687	-0.826981
1.07127	1.73423
1.07384	-1.78041
1.07641	2.6183
1.07898	1.1927
1.08155	-0.00472063
1.08412	-1.96843
1.08669	0.381912
1.08926	-0.0915831
1.09183	0.813376
1.09439	0.818051
1.09696	-0.732801
1.09953	-0.192587
1.1021	-1.90234
1.10467	-1.50274
1.10724	2.39345
1.10981	-0.496034
1.11238	-0.215829
1.11495	-1.70919
1.11752	-0.131297
1.12008	-0.316626
1.12265	-0.185776
1.12522	0.57571
1.12779	-0.060459
1.13036	0.262349
1.13293	-0.664267
1.1355	1.52001
1.13807	1.20113
1.14064	0.00777313
1.14321	1.0277
1.14577	0.43087
1.14834	0.693125
1.15091	1.46199
1.15348	-0.905489
1.15605	-0.860824
1.15862	0.889548
1.16119	0.83272
1.16376	1.5334
1.16633	0.351434
1.1689	-0.768912
1.17146	-0.669206
1.17403	1.09557
1.1766	0.555074
1.17917	-1.0353
1.18174	0.464375
1.18431	-0.547118
1.18688	-0.542912
1.18945	-0.202218
1.19202	-0.699048
1.19459	2.42943
1.19715	1.4003
1.19972	0.0539859
1.20229	-0.5398
1.20486	0.301103
1.20743	-0.245495
1.21	0.523351
1.21257	-0.259003
1.21514	0.160075
1.21771	-0.995341
1.22028	-0.407986
1.22284	0.806142
1.22541	-2.13043
1.22798	1.68022
1.23055	-1.79498
1.23312	0.814937
1.23569	-1.28108
1.23826	-0.417954
1.24083	0.49615
1.2434	0.0889195
1.24597	-1.3728
1.24853	-1.97379
1.2511	-0.325987
1.25367	0.964471
1.25624	-1.88473
1.25881	0.783639
1.26138	0.561692
1.26395	-0.352662
1.26652	2.14667
1.26909	2.0211
1.27166	0.601896
1.27422	-0.436056
1.27679	1.34632
1.27936	0.62379
1.28193	0.694363
1.2845	0.539106
1.28707	1.70984
1.28964	0.451146
1.29221	0.23261
1.29478	-0.000152823
1.29735	-1.90736
1.29991	-0.229095
1.30248	1.08614
1.30505	0.675282
1.30762	0.944425
1.31019	2.33798
1.31276	-0.823968
1.31533	-1.37353
1.3179	1.13229
1.32047	-0.631932
1.32304	0.271668
1.3256	0.63763
1.32817	-1.77554
1.33074	-0.342701
1.33331	0.17156
1.33588	-0.133048
1.33845	-0.624232
1.34102	-1.69138
1.34359	-1.0827
1.34616	-0.280876
1.34873	0.257701
1.35129	-0.259574
1.35386	-0.533295
1.35643	0.300991
1.359	-1.45031
1.36157	0.220998
1.36414	1.48668
1.36671	-1.59189
1.36928	-0.758077
1.37185	0.0319498
1.37442	-1.34513
1.37698	0.479332
1.37955	-1.29633
1.38212	1.19217
1.38469	1.98954
1.38726	0.427576
1.38983	-1.61022
1.3924	1.66767
1.39497	1.40435
1.39754	0.645434
1.40011	-0.636916
1.40267	-0.685192
1.40524	-0.847834
1.40781	-1.50724
1.41038	0.385742
1.41295	0.136572
1.41552	0.37502
1.41809	1.3707
1.42066	2.5142
1.42323	-0.655473
1.4258	-0.54241
1.42836	-0.0120178
1.43093	0.301999
1.4335	-0.636358
1.43607	0.285436
1.43864	0.710795
1.44121	-0.798459
1.44378	2.34755
1.44635	-1.5026
1.44892	-1.05684
1.45149	0.544076
1.45405	-2.13208
1.45662	-1.64348
1.45919	-0.65468
1.46176	-0.608988
1.46433	-1.76786
1.4669	0.706405
1.46947	-0.217334
1.47204	0.223433
1.47461	-1.44837
1.47718	0.0937765
1.47974	0.660094
1.48231	-0.476879
1.48488	0.655331
1.48745	-0.174113
1.49002	-0.196762
1.49259	-0.907774
1.49516	0.130772
1.49773	0.941077
1.5003	-0.73346
1.50287	-0.876989
1.50543	-0.368582
1.508	2.15217
1.51057	-2.14662
1.51314	0.435214
1.51571	-0.512355
1.51828	-0.827633
1.52085	0.899571
1.52342	-0.135988
1.52599	0.408523
1.52856	-0.374714
1.53112	-0.0239782
1.53369	-0.880683
1.53626	0.80173
1.53883	0.240373
1.5414	0.809015
1.54397	-0.408643
1.54654	-1.63555
1.54911	1.51033
1.55168	0.744075
1.55425	-0.44104
1.55681	0.224882
1.55938	0.167084
1.56195	0.815197
1.56452	-0.281164
1.56709	0.384617
1.56966	0.771017
1.57223	-0.356061
1.5748	2.06903
1.57737	-0.106918
1.57994	0.939335
1.5825	-0.991521
1.58507	0.753891
1.58764	1.36103
1.59021	-1.9165
1.59278	1.60551
1.59535	0.836986
1.59792	0.00532316
1.60049	-0.473875
1.60306	-1.1329
1.60563	-0.833391
1.60819	0.162183
1.61076	0.603164
1.61333	-2.4325
1.6159	-0.438398
1.61847	0.646932
1.62104	-0.0476097
1.62361	0.395224
1.62618	-0.492539
1.62875	-0.344328
1.63132	-0.738832
1.63388	0.341545
1.63645	-1.12327
1.63902	-1.01538
1.64159	-1.43018
1.64416	1.06072
1.64673	1.25939
1.6493	1.49712
1.65187	-1.61202
1.65444	-0.967855
1.65701	0.593063
1.65957	-0.7989
1.66214	0.51731
1.66471	0.350312
1.66728	1.18202
1.66985	0.287614
1.67242	-1.43701
1.67499	-2.08836
1.67756	0.433256
1.68013	-0.434239
1.6827	-1.39806
1.68526	-1.21082
1.68783	1.03249
1.6904	-1.26988
1.69297	-1.04233
1.69554	0.164885
1.69811	-0.0910392
1.70068	1.2113
1.70325	1.70302
1.70582	-1.58235
1.70839	-0.112809
1.71095	-0.482867
1.71352	-1.72848
1.71609	-0.532122
1.71866	0.358398
1.72123	-0.986944
1.7238	-0.326807
1.72637	0.836422
1.72894	-0.574477
1.73151	-0.293489
1.73408	1.04955
1.73664	-1.06387
1.73921	-0.542961
1.74178	-0.457807
1.74435	2.08102
1.74692	-1.56121
1.74949	-1.32019
1.75206	-0.514093
1.75463	1.45941
1.7572	-0.374353
1.75977	0.575635
1.76233	-0.307119
1.7649	0.197647
1.76747	-0.862022
1.77004	-1.8526
1.77261	-0.511092
1.77518	-0.826685
1.77775	-0.134347
1.78032	-1.10449
1.78289	-0.608069
1.78546	-0.69704
1.78802	-0.772395
1.79059	1.40648
1.79316	0.523708
1.79573	0.533716
1.7983	-1.13746
1.80087	0.509188
1.80344	1.03816
1.80601	-1.60572
1.80858	-1.88981
1.81115	-1.08328
1.81371	-1.49596
1.81628	1.92234
1.81885	1.2758
1.82142	-0.00366024
1.82399	-0.989084
1.82656	0.253407
1.82913	-0.629348
1.8317	-0.21934
1.83427	-0.587126
1.83684	0.963914
1.8394	0.615688
1.84197	1.83584
1.84454	-0.564321
1.84711	-1.19951
1.84968	0.540674
1.85225	0.0721943
1.85482	0.665549
1.85739	-1.83258
1.85996	-0.726587
1.86253	-0.083067
1.86509	-0.587665
1.86766	0.315104
1.87023	0.074177
1.8728	0.798217
1.87537	-0.326151
1.87794	0.890497
1.88051	-0.879404
1.88308	0.55093
1.88565	0.307817
1.88822	1.20323
1.89078	0.0941095
1.89335	-0.00675195
1.89592	0.560707
1.89849	0.373324
1.90106	1.74226
1.90363	-0.679806
1.9062	-1.00568
1.90877	-1.30433
1.91134	0.899744
1.91391	0.215473
1.91647	-0.166202
1.91904	0.0983726
1.92161	-0.15277
1.92418	-1.19554
1.92675	0.343696
1.92932	-0.557451
1.93189	0.546752
1.93446	1.56252
1.93703	-0.8635
1.9396	0.423913
1.94216	-1.29085
1.94473	-0.738483
1.9473	-1.89037
1.94987	-0.70103
1.95244	-0.301719
1.95501	-2.52011
1.95758	-2.57179
1.96015	-0.974613
1.96272	0.00900352
1.96529	-0.026041
1.96785	-1.15974
1.97042	-1.3033
1.97299	-0.718418
1.97556	-2.79437
1.97813	0.80857
1.9807	-0.540442
1.98327	-0.140681
1.98584	0.762244
1.98841	1.47865
1.99098	-0.644642
1.99354	0.100999
1.99611	0.0637149
1.99868	-1.41702
2.00125	0.0786648
2.00382	0.625247
2.00639	-0.60275
2.00896	1.91244
2.01153	-0.437382
2.0141	1.38334
2.01667	-1.28273
2.01923	-0.131235
2.0218	0.070688
2.02437	0.0611115
2.02694	-0.80144
2.02951	-0.841881
2.03208	0.788306
2.03465	0.0696582
2.03722	1.65023
2.03979	0.714733
2.04236	-1.75148
2.04492	0.162799
2.04749	-0.983948
2.05006	0.215938
2.05263	1.72363
2.0552	0.0552591
2.05777	-0.0326164
2.06034	0.89774
2.06291	0.492238
2.06548	-1.41768
2.06805	-0.111761
2.07061	1.00373
2.07318	0.246183
2.07575	0.843159
2.07832	0.966706
2.08089	0.968569
2.08346	-0.0697829
2.08603	-0.176517
2.0886	0.502216
2.09117	-3.55773
2.09374	0.382898
2.0963	0.996228
2.09887	-0.248502
2.10144	-1.7582
2.10401	-0.905162
2.10658	0.123749
2.10915	-1.39602
2.11172	-0.0938349
2.11429	-0.0946242
2.11686	0.307812
2.11943	0.151699
2.12199	-0.254647
2.12456	0.412943
2.12713	-1.109
2.1297	-2.58986
2.13227	-0.545772
2.13484	-0.0929215
2.13741	-0.931239
2.13998	0.447678
2.14255	-0.715835
2.14512	-0.120007
2.14768	-2.10211
2.15025	-1.10867
2.15282	0.309827
2.15539	1.20742
2.15796	-1.47475
2.16053	0.84496
2.1631	0.404491
2.16567	2.5865
2.16824	-1.11146
2.17081	-0.304069
2.17337	-2.22687
2.17594	-0.856548
2.17851	-0.958924
2.18108	-1.07834
2.18365	0.395652
2.18622	0.294794
2.18879	-1.47254
2.19136	-2.33068
2.19393	0.796665
2.1965	-0.782037
2.19906	0.39209
2.20163	1.62336
2.2042	-0.385786
2.20677	0.750472
2.20934	1.21458
2.21191	-0.441773
2.21448	-0.708029
2.21705	0.324918
2.21962	0.855258
2.22219	0.26084
2.22475	0.902978
2.22732	0.306903
2.22989	-0.359838
2.23246	-0.627971
2.23503	-0.492312
2.2376	0.35055
2.24017	1.96816
2.24274	-0.278731
2.24531	0.865255
2.24788	0.039802
2.25044	-2.20269
2.25301	0.24489
2.25558	0.826749
2.25815	-0.34283
2.26072	-1.83524
2.26329	-0.41335
2.26586	0.400548
2.26843	-0.0311645
2.271	-0.465837
2.27357	0.0110793
2.27613	-1.26486
2.2787	1.70165
2.28127	-0.156695
2.28384	1.13824
2.28641	1.14105
2.28898	-0.410909
2.29155	-0.374494
2.29412	1.67966
2.29669	-0.417552
2.29926	0.790926
2.30182	1.32493
2.30439	-1.2052
2.30696	0.347317
2.30953	0.0885558
2.3121	-1.51913
2.31467	-0.417616
2.31724	1.58511
2.31981	0.440777
2.32238	1.09261
2.32495	-0.643183
2.32751	0.283154
2.33008	-1.88616
2.33265	0.613386
2.33522	0.827065
2.33779	-0.173634
2.34036	-0.00791257
2.34293	0.797298
2.3455	-0.908602
2.34807	-2.82249
2.35064	-0.107924
2.3532	-1.33351
2.35577	-0.309297
2.35834	0.698977
2.36091	-1.83442
2.36348	0.0868039
2.36605	0.665297
2.36862	0.400003
2.37119	0.744537
2.37376	-1.31679
2.37633	1.03888
2.37889	0.0284737
2.38146	0.987271
2.38403	-0.868412
2.3866	1.18137
2.38917	-0.433503
2.39174	0.385169
2.39431	-0.287042
2.39688	-1.79239
2.39945	0.210698
2.40202	1.22023
2.40458	-0.571078
2.40715	1.90373
2.40972	0.232016
2.41229	0.778794
2.41486	-0.879308
2.41743	-0.0346045
2.42	-0.787255
2.42257	-2.47705
2.42514	0.3385
2.42771	-0.718833
2.43027	-0.741681
2.43284	0.576152
2.43541	3.29429
2.43798	-0.279098
2.44055	2.12112
2.44312	1.47502
2.44569	1.68561
2.44826	0.428038
2.45083	-0.565859
2.4534	0.669935
2.45596	-0.0303235
2.45853	-0.173773
2.4611	-1.74155
2.46367	-1.69667
2.46624	-0.279999
2.46881	0.869719
2.47138	-0.328284
2.47395	-1.67748
2.47652	1.31968
2.47909	-1.48478
2.48165	0.10305
2.48422	-1.68002
2.48679	0.564959
2.48936	-0.334689
2.49193	0.480682
2.4945	0.5575
2.49707	-1.65946
2.49964	-0.616739
2.50221	0.42625
2.50478	0.588286
2.50734	-1.15589
2.50991	-0.326773
2.51248	-1.17742
2.51505	1.45336
2.51762	0.0604092
2.52019	0.75559
2.52276	-0.11552
2.52533	1.2654
2.5279	0.0375607
2.53047	-0.250993
2.53303	0.0691106
2.5356	-1.10008
2.53817	-0.441456
2.54074	-1.55139
2.54331	-0.587364
2.54588	-0.740499
2.54845	-1.1433
2.55102	-0.202299
2.55359	-0.601979
2.55616	-1.04051
2.55872	-0.645556
2.56129	2.15758
2.56386	-0.724825
2.56643	-1.14748
2.569	-1.35867
2.57157	-0.801054
2.57414	1.00863
2.57671	0.597765
2.57928	-0.505276
2.58185	-0.148227
2.58441	0.365074
2.58698	-0.26476
2.58955	0.982843
2.59212	1.07361
2.59469	-0.503219
2.59726	1.03064
2.59983	-0.638206
2.6024	0.199865
2.60497	-0.168374
2.60754	-0.539238
2.6101	-0.661941
2.61267	0.635504
2.61524	0.303727
2.61781	-0.908192
2.62038	0.326871
2.62295	0.0285421
2.62552	0.579773
2.62809	0.793568
2.63066	-1.18865
2.63323	-0.194851
2.63579	1.72479
2.63836	1.10016
2.64093	-0.677996
2.6435	-0.460126
2.64607	-0.693684
2.64864	0.72107
2.65121	0.278441
2.65378	-0.31247
2.65635	-1.71825
2.65892	0.672165
2.66148	-0.276541
2.66405	-1.13251
2.66662	1.20313
2.66919	0.459723
2.67176	0.245576
2.67433	-0.567741
2.6769	0.0653004
2.67947	0.976675
2.68204	-0.918086
2.68461	1.66343
2.68717	-0.866538
2.68974	-0.959676
2.69231	0.975262
2.69488	1.32979
2.69745	1.48866
2.70002	-0.579331
2.70259	1.24037
2.70516	-0.0726925
2.70773	1.52075
2.7103	0.753139
2.71286	0.535647
2.71543	0.857727
2.718	-0.212083
2.72057	-1.0438
2.72314	1.42495
2.72571	0.363435
2.72828	1.18903
2.73085	-0.890347
2.73342	0.210381
2.73599	1.1112
2.73855	-2.5262
2.74112	-1.84467
2.74369	0.0694845
2.74626	1.06429
2.74883	1.3126
2.7514	0.713109
2.75397	0.961461
2.75654	1.76552
2.75911	0.665089
2.76168	0.0209107
2.76424	-0.743967
2.76681	0.507642
2.76938	0.776939
2.77195	1.09897
2.77452	1.00363
2.77709	-1.28034
2.77966	0.685674
2.78223	0.0564695
2.7848	-1.03278
2.78737	0.671784
2.78993	1.17695
2.7925	-0.375556
2.79507	-0.362716
2.79764	-1.90556
2.80021	0.0727744
2.80278	0.288948
2.80535	-0.0330822
2.80792	-0.0581455
2.81049	-1.17765
2.81306	0.798125
2.81562	-0.455151
2.81819	0.39648
2.82076	0.203776
2.82333	-0.894866
2.8259	1.91365
2.82847	1.14313
2.83104	-0.388723
2.83361	0.577037
2.83618	-1.22239
2.83875	1.68413
2.84131	-0.647541
2.84388	0.678117
2.84645	-0.360425
2.84902	-0.501725
2.85159	-0.434496
2.85416	-0.462556
2.85673	-0.566473
2.8593	1.11391
2.86187	-1.02591
2.86444	1.22535
2.867	-2.2561
2.86957	0.0688659
2.87214	-0.817245
2.87471	0.520941
2.87728	1.93713
2.87985	0.33274
2.88242	-0.131387
2.88499	0.407536
2.88756	1.14618
2.89013	1.45208
2.89269	-0.479363
2.89526	0.139791
2.89783	-2.24081
2.9004	-0.18656
2.90297	0.920006
2.90554	-0.765819
2.90811	0.239644
2.91068	-0.0569037
2.91325	-0.201902
2.91582	0.719325
2.91838	1.477
2.92095	-0.448613
2.92352	1.735
2.92609	0.219527
2.92866	1.04179
2.93123	0.348547
2.9338	-0.200517
2.93637	-1.54199
2.93894	-0.59299
2.94151	-0.00546904
2.94407	-2.00069
2.94664	-0.0107265
2.94921	-0.27477
2.95178	-0.326872
2.95435	-0.887043
2.95692	-1.61336
2.95949	1.14854
2.96206	-0.634306
2.96463	-0.276987
2.9672	1.13109
2.96976	0.489208
2.97233	0.935176
2.9749	-0.0779149
2.97747	0.488455
2.98004	0.953516
2.98261	-2.02578
2.98518	0.330638
2.98775	-1.61497
2.99032	1.03225
2.99289	-0.730241
2.99545	-1.26253
2.99802	-0.780383
3.00059	-0.18503
3.00316	-0.613671
3.00573	1.27336
3.0083	0.392819
3.01087	-0.18788
3.01344	-0.657361
3.01601	1.13993
3.01858	-0.235347
3.02114	0.647472
3.02371	0.0666042
3.02628	-0.860993
3.02885	1.94102
3.03142	-2.37858
3.03399	-0.295847
3.03656	-0.88977
3.03913	-0.60639
3.0417	0.987286
3.04427	-1.42579
3.04683	1.5335
3.0494	2.71099
3.05197	-1.09656
3.05454	0.555242
3.05711	0.244003
3.05968	1.14501
3.06225	1.84086
3.06482	1.57604
3.06739	-0.28129
3.06996	-0.499726
3.07252	-1.12397
3.07509	0.0616524
3.07766	1.60819
3.08023	-1.08013
3.0828	-0.172199
3.08537	-1.03797
3.08794	0.702659
3.09051	0.190178
3.09308	-1.34312
3.09565	-1.2814
3.09821	0.0132507
3.10078	1.76127
3.10335	0.630017
3.10592	0.51288
3.10849	-0.486979
3.11106	-1.42642
3.11363	0.496315
3.1162	-0.811291
3.11877	-0.527454
3.12134	0.237619
3.1239	-0.609817
3.12647	-0.44862
3.12904	0.615469
3.13161	2.10476
3.13418	-0.860452
3.13675	0.132179
3.13932	-1.0491
3.14189	-0.41517
3.14446	0.431865
3.14703	-0.867376
3.14959	-0.133064
3.15216	-1.44991
3.15473	-1.0989
3.1573	0.848165
3.15987	-0.608671
3.16244	1.63761
3.16501	0.323418
3.16758	-1.34026
3.17015	1.22068
3.17272	-0.106914
3.17528	1.318
3.17785	1.31724
3.18042	-0.852575
3.18299	-2.41454
3.18556	0.473098
3.18813	-2.14316
3.1907	0.75274
3.19327	-0.595134
3.19584	-0.867589
3.19841	1.54631
3.20097	-1.37709
3.20354	0.173849
3.20611	-0.301403
3.20868	-0.449777
3.21125	0.245823
3.21382	0.81168
3.21639	1.09125
3.21896	0.562735
3.22153	0.293609
3.2241	0.330609
3.22666	1.85748
3.22923	0.95485
3.2318	-2.20037
3.23437	-0.134761
3.23694	0.026466
3.23951	0.942714
3.24208	-1.13087
3.24465	1.17905
3.24722	-0.487554
3.24979	-0.470665
3.25235	-0.141766
3.25492	-0.0429979
3.25749	0.076799
3.26006	-1.72169
3.26263	-0.663333
3.2652	-0.35339
3.26777	0.368955
3.27034	0.364215
3.27291	0.689023
3.27548	-1.99658
3.27804	0.349436
3.28061	0.0949959
3.28318	0.234619
3.28575	-0.419406
3.28832	-0.91223
3.29089	-0.136462
3.29346	2.15155
3.29603	-1.5536
3.2986	-0.449395
3.30117	-0.498427
3.30373	0.210178
3.3063	-2.28187
3.30887	-0.602693
3.31144	1.26617
3.31401	-0.917429
3.31658	2.04553
3.31915	-1.19212
3.32172	0.661775
3.32429	-0.0350376
3.32686	0.209463
3.32942	0.848009
3.33199	0.592184
3.33456	0.710738
3.33713	-0.305513
3.3397	0.613398
3.34227	-1.57288
3.34484	-1.1243
3.34741	0.277569
3.34998	-0.53718
3.35255	-0.760295
3.35511	-0.596605
3.35768	-0.369685
3.36025	-0.186061
3.36282	-1.71239
3.36539	-1.30504
3.36796	0.719446
3.37053	0.607197
3.3731	-3.07363
3.37567	0.549478
3.37824	2.07577
3.3808	-1.42775
3.38337	-1.83606
3.38594	1.14451
3.38851	-0.368411
3.39108	2.18151
3.39365	-2.01175
3.39622	0.0548324
3.39879	1.04124
3.40136	-1.33253
3.40393	2.51135
3.40649	1.39186
3.40906	1.00636
3.41163	-1.26541
3.4142	-0.163958
3.41677	0.147496
3.41934	-0.794873
3.42191	-0.088126
3.42448	0.00862176
3.42705	-0.0238412
3.42962	0.310141
3.43218	-0.174051
3.43475	-1.34836
3.43732	0.107549
3.43989	-0.621338
3.44246	-0.392626
3.44503	0.440068
3.4476	1.17375
3.45017	1.4362
3.45274	-0.792444
3.45531	0.801412
3.45787	0.918122
3.46044	-0.32354
3.46301	2.44725
3.46558	-0.370164
3.46815	0.357148
3.47072	-0.351402
3.47329	1.02093
3.47586	-0.0468711
3.47843	0.181032
3.481	1.28593
3.48356	0.200319
3.48613	-0.161009
3.4887	-0.592119
3.49127	0.185563
3.49384	-0.00217507
3.49641	1.57812
3.49898	-0.624289
3.50155	-0.593173
3.50412	-1.30108
3.50669	2.20595
3.50925	0.11751
3.51182	-2.3741
3.51439	-0.217183
3.51696	0.0333903
3.51953	-0.423079
3.5221	0.268189
3.52467	0.538368
3.52724	-1.07245
3.52981	-1.38187
3.53238	-1.39656
3.53494	-0.152891
3.53751	1.61709
3.54008	-0.0472305
3.54265	-0.484116
3.54522	1.02057
3.54779	0.418295
3.55036	1.1452
3.55293	-1.08603
3.5555	-0.762869
3.55807	-0.150013
3.56063	0.323425
3.5632	0.638956
3.56577	-2.2285
3.56834	-1.08983
3.57091	-1.1287
3.57348	-0.307757
3.57605	0.9154
3.57862	-1.64161
3.58119	2.32853
3.58376	0.585207
3.58632	-1.06992
3.58889	0.444932
3.59146	-0.98896
3.59403	0.102111
3.5966	-1.62245
3.59917	-0.198273
3.60174	-0.644397
3.60431	-2.30777
3.60688	-1.69136
3.60945	0.72154
3.61201	-0.916307
3.61458	-0.476996
3.61715	-0.997816
3.61972	0.457224
3.62229	0.262656
3.62486	-0.728169
3.62743	1.29362
3.63	2.06031
3.63257	-1.547
3.63514	-0.411645
3.6377	0.495929
3.64027	0.523804
3.64284	0.283223
3.64541	-0.827184
3.64798	-1.35631
3.65055	-0.702152
3.65312	0.819802
3.65569	-0.349067
3.65826	-1.22289
3.66083	0.251818
3.66339	0.369786
3.66596	-0.330249
3.66853	0.402123
3.6711	0.271753
3.67367	0.727421
3.67624	-1.47464
3.67881	-0.838376
3.68138	0.109304
3.68395	-0.714172
3.68652	0.345362
3.68908	-0.244051
3.69165	-0.936554
3.69422	-0.376142
3.69679	-1.33022
3.69936	-0.834121
3.70193	-1.41978
3.7045	-0.664992
3.70707	1.02942
3.70964	-0.288613
3.71221	0.197104
3.71477	1.08417
3.71734	1.26687
3.71991	-1.47544
3.72248	0.00253044
3.72505	-0.226003
3.72762	-1.01901
3.73019	0.833284
3.73276	-0.240353
3.73533	-2.11208
3.7379	-1.60339
3.74046	-2.084
3.74303	-1.35946
3.7456	-1.23865
3.74817	0.810349
3.75074	0.101562
3.75331	-0.220899
3.75588	-0.194821
3.75845	-1.06375
3.76102	0.915865
3.76359	-1.39497
3.76615	-0.986689
3.76872	-0.370389
3.77129	-0.509623
3.77386	1.63037
3.77643	-1.31574
3.779	0.0111699
3.78157	-0.480329
3.78414	0.36251
3.78671	-0.644004
3.78928	-1.77377
3.79184	-0.100698
3.79441	-0.381939
3.79698	-1.94551
3.79955	0.553899
3.80212	-0.498537
3.80469	0.13841
3.80726	-0.212272
3.80983	2.50867
3.8124	-1.02063
3.81497	1.27563
3.81753	2.20212
3.8201	-0.376113
3.82267	0.120385
3.82524	0.448543
3.82781	-0.327842
3.83038	0.168481
3.83295	-0.303863
3.83552	-1.58344
3.83809	-1.5104
3.84066	0.381463
3.84322	0.357643
3.84579	0.286979
3.84836	-1.34265
3.85093	-1.88489
3.8535	1.47172
3.85607	-0.80987
3.85864	-0.425151
3.86121	-0.786903
3.86378	-0.933409
3.86635	0.826547
3.86891	-2.16931
3.87148	-1.30285
3.87405	-1.52582
3.87662	0.427408
3.87919	0.473244
3.88176	0.566369
3.88433	0.162844
3.8869	0.587424
3.88947	-1.02169
3.89204	-0.487744
3.8946	-0.320004
3.89717	0.890801
3.89974	0.157167
3.90231	0.936599
3.90488	-0.933619
3.90745	-0.206455
3.91002	1.5392
3.91259	1.25991
3.91516	-0.893353
3.91773	-0.455792
3.92029	1.69822
3.92286	0.0239476
3.92543	-0.171151
3.928	-0.125437
3.93057	-1.83038
3.93314	0.803602
3.93571	-1.11128
3.93828	0.203378
3.94085	-0.428874
3.94342	0.10241
3.94598	0.722674
3.94855	1.52173
3.95112	-1.3547
3.95369	-1.76071
3.95626	-0.29853
3.95883	-0.277616
3.9614	-0.134263
3.96397	1.11014
3.96654	0.846677
3.96911	-0.535874
3.97167	-0.2449
3.97424	0.334891
3.97681	-1.19327
3.97938	0.135221
3.98195	0.830595
3.98452	0.419184
3.98709	-0.58666
3.98966	0.677529
3.99223	0.866222
3.9948	0.50266
3.99736	0.739283
3.99993	1.54412
4.0025	0.851817
4.00507	-0.0246075
4.00764	-1.2738
4.01021	0.672753
4.01278	1.10043
4.01535	0.543102
4.01792	-2.27017
4.02049	-1.76022
4.02305	0.988019
4.02562	0.305768
4.02819	0.105421
4.03076	0.125692
4.03333	-0.823091
4.0359	0.0425197
4.03847	-1.49432
4.04104	2.9361
4.04361	-0.894826
4.04618	1.21593
4.04874	-0.679086
4.05131	-1.13987
4.05388	-0.363932
4.05645	-1.17728
4.05902	-0.375217
4.06159	-0.581671
4.06416	0.233848
4.06673	-1.53779
4.0693	0.0976534
4.07187	-0.709714
4.07443	1.09003
4.077	0.572758
4.07957	0.542141
4.08214	-0.00845875
4.08471	0.968959
4.08728	1.39863
4.08985	0.614656
4.09242	0.658131
4.09499	1.26219
4.09756	-0.60166
4.10012	0.070301
4.10269	0.114213
4.10526	0.431618
4.10783	0.127813
4.1104	-0.00302692
4.11297	-1.28244
4.11554	0.48316
4.11811	1.52843
4.12068	1.4013
4.12325	1.63716
4.12581	2.49057
4.12838	0.894324
4.13095	1.69128
4.13352	1.75703
4.13609	0.897855
4.13866	0.420664
4.14123	-0.519643
4.1438	1.99829
4.14637	-0.560095
4.14894	0.268746
4.1515	0.211467
4.15407	-0.226185
4.15664	1.45869
4.15921	-1.22232
4.16178	0.656161
4.16435	1.46278
4.16692	1.35805
4.16949	-0.172678
4.17206	-1.08268
4.17463	0.34399
4.17719	1.67297
4.17976	0.149925
4.18233	-0.0621912
4.1849	-0.14747
4.18747	0.678513
4.19004	0.343708
4.19261	-0.275681
4.19518	-0.879056
4.19775	0.872549
4.20032	0.939341
4.20288	0.505267
4.20545	1.09775
4.20802	0.209523
4.21059	0.0480165
4.21316	0.998813
4.21573	0.790508
4.2183	0.907649
4.22087	-0.529374
4.22344	-0.305709
4.22601	0.882139
4.22857	0.0364724
4.23114	-1.06653
4.23371	-1.02412
4.23628	-0.353141
4.23885	0.178946
4.24142	0.425188
4.24399	-0.226116
4.24656	0.304982
4.24913	0.243737
4.2517	-0.361199
4.25426	0.960377
4.25683	1.25169
4.2594	1.29189
4.26197	0.601279
4.26454	0.667907
4.26711	0.30022
4.26968	-0.123705
4.27225	0.764719
4.27482	0.0621791
4.27739	-1.75092
4.27995	1.34238
4.28252	0.316317
4.28509	0.306189
4.28766	-0.485857
4.29023	-2.00166
4.2928	-1.28033
4.29537	0.879663
4.29794	-0.242834
4.30051	0.111433
4.30308	-0.981571
4.30564	1.44366
4.30821	-0.81983
4.31078	0.864971
4.31335	0.44256
4.31592	-1.07146
4.31849	-0.949094
4.32106	1.48265
4.32363	0.242997
4.3262	0.0749708
4.32877	-1.62227
4.33133	1.44148
4.3339	3.11338
4.33647	-0.419056
4.33904	-0.805584
4.34161	1.75138
4.34418	0.123632
4.34675	-0.683216
4.34932	0.336534
4.35189	-2.07411
4.35446	0.182616
4.35702	-0.0931028
4.35959	-1.23477
4.36216	0.66641
4.36473	-1.39896
4.3673	1.05724
4.36987	1.27634
4.37244	1.08511
4.37501	-1.45342
4.37758	0.14932
4.38015	-0.584276
4.38271	0.333122
4.38528	-0.343019
4.38785	2.08237
4.39042	-0.828499
4.39299	-0.0103353
4.39556	1.05158
4.39813	0.570561
4.4007	-1.82414
4.40327	-0.982039
4.40584	-1.93844
4.4084	0.988498
4.41097	-1.63392
4.41354	-0.821957
4.41611	-0.267723
4.41868	0.19932
4.42125	-0.675434
4.42382	-3.4311
4.42639	0.870528
4.42896	0.224161
4.43153	0.89615
4.43409	-0.913078
4.43666	0.0221405
4.43923	-0.180194
4.4418	0.473864
4.44437	-0.479776
4.44694	1.131
4.44951	1.30012
4.45208	-1.35058
4.45465	0.511767
4.45722	-0.0918658
4.45978	-1.76463
4.46235	-2.23649
4.46492	0.240251
4.46749	-1.28025
4.47006	0.663788
4.47263	-0.182238
4.4752	0.288786
4.47777	0.488429
4.48034	-0.528589
4.48291	-0.353218
4.48547	0.495916
4.48804	0.0232774
4.49061	1.07684
4.49318	-0.41693
4.49575	1.4921
4.49832	0.231031
4.50089	1.1491
4.50346	-0.0716329
4.50603	0.50615
4.5086	0.328767
4.51116	0.0971169
4.51373	0.460671
4.5163	-1.06583
4.51887	-0.414533
4.52144	1.60986
4.52401	1.12249
4.52658	0.195934
4.52915	-1.06459
4.53172	-2.02448
4.53429	-0.764439
4.53685	-0.613893
4.53942	0.277391
4.54199	-1.12448
4.54456	-0.747963
4.54713	0.581817
4.5497	0.700865
4.55227	-0.436568
4.55484	1.17822
4.55741	0.653495
4.55998	0.79931
4.56254	1.26426
4.56511	-0.411696
4.56768	-0.540191
4.57025	1.2442
4.57282	-0.546916
4.57539	0.620373
4.57796	-0.247711
4.58053	-0.742047
4.5831	-1.24352
4.58567	0.714916
4.58823	-1.05262
4.5908	-1.64634
4.59337	0.418076
4.59594	-0.0956777
4.59851	0.710667
4.60108	0.555597
4.60365	1.61429
4.60622	1.17022
4.60879	-0.413436
4.61136	0.319853
4.61392	-0.87426
4.61649	0.58742
4.61906	0.897092
4.62163	-0.0560612
4.6242	1.50896
4.62677	1.1428
4.62934	-0.391791
4.63191	0.232688
4.63448	0.928374
4.63705	0.472378
4.63961	0.426629
4.64218	0.407694
4.64475	-0.592813
4.64732	0.536411
4.64989	1.01084
4.65246	0.415406
4.65503	0.947053
4.6576	-0.777569
4.66017	1.37305
4.66274	2.36816
4.6653	-0.0974392
4.66787	-1.20504
4.67044	-0.306263
4.67301	-0.0142753
4.67558	-2.21213
4.67815	1.16705
4.68072	-0.583922
4.68329	0.190185
4.68586	0.700476
4.68843	-0.158543
4.69099	0.0199545
4.69356	1.92531
4.69613	1.44938
4.6987	1.3769
4.70127	0.560352
4.70384	-2.00182
4.70641	0.26989
4.70898	2.08762
4.71155	-1.08924
4.71412	-1.46361
4.71668	-1.48534
4.71925	-0.369617
4.72182	2.34577
4.72439	-1.84908
4.72696	-0.116315
4.72953	0.486134
4.7321	1.92493
4.73467	0.220539
4.73724	0.539048
4.73981	-0.420662
4.74237	-2.34237
4.74494	-0.725062
4.74751	-0.283259
4.75008	-2.01783
4.75265	0.83839
4.75522	-2.67655
4.75779	-0.745937
4.76036	2.7391
4.76293	-0.673148
4.7655	0.905214
4.76806	-1.30729
4.77063	1.47596
4.7732	0.0227937
4.77577	0.96354
4.77834	0.178115
4.78091	0.0413608
4.78348	-1.14969
4.78605	-0.377495
4.78862	1.33326
4.79119	-0.422376
4.79375	-0.473827
4.79632	0.169269
4.79889	-0.257782
4.80146	-0.192419
4.80403	-0.27271
4.8066	0.397594
4.80917	0.490582
4.81174	-0.251972
4.81431	-1.43201
4.81688	0.539163
4.81944	-0.350058
4.82201	1.03413
4.82458	-0.396026
4.82715	0.56527
4.82972	-1.30645
4.83229	0.862074
4.83486	0.612755
4.83743	0.188643
4.84	0.0795655
4.84257	-1.33702
4.84513	0.294985
4.8477	1.43818
4.85027	-0.748367
4.85284	1.05694
4.85541	-0.767625
4.85798	-1.45637
4.86055	-1.05832
4.86312	0.421468
4.86569	-0.659155
4.86826	-0.624351
4.87082	0.235442
4.87339	-0.582686
4.87596	-0.251084
4.87853	0.165586
4.8811	0.317056
4.88367	1.24045
4.88624	1.18951
4.88881	-1.12257
4.89138	1.11632
4.89395	0.979684
4.89651	-0.594152
4.89908	0.180768
4.90165	-0.345175
4.90422	0.512889
4.90679	-2.35889
4.90936	-0.0616959
4.91193	1.70077
4.9145	-1.56308
4.91707	0.744121
4.91964	-0.0114733
4.9222	1.15553
4.92477	1.27474
4.92734	-1.14247
4.92991	-0.924503
4.93248	0.598621
4.93505	-0.102206
4.93762	0.696908
4.94019	-0.723446
4.94276	0.502085
4.94533	1.74306
4.94789	0.657958
4.95046	0.221425
4.95303	-1.78419
4.9556	0.31933
4.95817	-0.573235
4.96074	0.386534
4.96331	0.829953
4.96588	-0.0797254
4.96845	0.252127
4.97102	1.16295
4.97358	-0.126972
4.97615	0.412616
4.97872	-0.118945
4.98129	-1.21364
4.98386	-0.839086
4.98643	-0.468351
4.989	-0.373403
4.99157	-0.582453
4.99414	-0.00371723
4.99671	-0.513994
4.99927	0.628772
5.00184	-0.906415
5.00441	-1.21375
5.00698	1.54215
5.00955	0.0482165
5.01212	-0.585
5.01469	-0.735175
5.01726	0.949782
5.01983	-1.44645
5.0224	0.985787
5.02496	-0.569415
5.02753	1.34382
5.0301	0.286209
5.03267	1.8983
5.03524	-0.679896
5.03781	-1.269
5.04038	0.62805
5.04295	0.182335
5.04552	-0.668788
5.04809	0.786021
5.05065	-0.479372
5.05322	-0.723405
5.05579	0.6477
5.05836	-1.15475
5.06093	-0.528536
5.0635	0.627256
5.06607	-1.08607
5.06864	-0.522918
5.07121	1.16733
5.07378	0.844732
5.07634	-0.208851
5.07891	-1.29858
5.08148	0.49533
5.08405	0.708077
5.08662	-0.476112
5.08919	0.684365
5.09176	1.33992
5.09433	1.54794
5.0969	1.02116
5.09947	0.575273
5.10203	-0.339187
5.1046	1.35278
5.10717	0.702103
5.10974	0.128271
5.11231	-1.11711
5.11488	-0.642009
5.11745	1.45402
5.12002	0.411287
5.12259	-0.856002
5.12516	-0.197351
5.12772	0.387961
5.13029	-0.410922
5.13286	0.147964
[truncated: 1,048 more rows]
