# Supplementary material for: Direct energy transfer from photosystem II to photosystem I confers winter sustainability in Scots Pine
Source: Nat Commun. 2020 Dec 15;11:6388. doi: 10.1038/s41467-020-20137-9 (PMC7738668; doi:10.1038/s41467-020-20137-9)
Supplement: Supplementary file 3 — Source Data [file 41467_2020_20137_MOESM3_ESM.zip › Source data file_Bag et al., 2020/Source data file/time resolved fluoresence data/Time resolved decay/Pine_summer_unquench/summerunq/690nmautall.txt]

X	Y
0	0.0601444
0.002569	0.0601642
0.005138	0.0551654
0.007707	0.0495991
0.010276	0.0528573
0.012845	0.0300015
0.015414	0.0377929
0.017983	0.0351323
0.020552	0.0575265
0.023121	0.0451141
0.02569	0.0730982
0.028259	0.0740896
0.030828	0.0491835
0.033397	0.0609638
0.035966	0.036293
0.038535	0.0587519
0.041104	0.0265474
0.043673	0.0314892
0.046242	0.0452843
0.048811	0.0362682
0.05138	0.0775
0.053949	0.0652162
0.056518	0.0657776
0.059087	0.0572701
0.061656	0.0467599
0.064225	0.0408657
0.066794	0.0393115
0.069363	0.017651
0.071932	0.0482204
0.074501	0.0782743
0.07707	0.0538443
0.079639	0.0337092
0.082208	0.0543674
0.084777	0.0425916
0.087346	0.0684345
0.089915	0.0168717
0.092484	0.0389782
0.095053	0.0514146
0.097622	0.0339584
0.100191	0.0421964
0.10276	0.0373576
0.105329	0.0586468
0.107898	0.0374683
0.110467	0.0531953
0.113036	0.0458471
0.115605	0.0419904
0.118174	0.0415711
0.120743	0.0380492
0.123312	0.0488713
0.125881	0.0373061
0.12845	0.0314332
0.131019	0.0251967
0.133588	0.0300077
0.136157	0.0437596
0.138726	0.0324105
0.141295	0.0481826
0.143864	0.0111137
0.146433	0.0325561
0.149002	0.0625641
0.151571	0.030714
0.15414	0.0249204
0.156709	0.0675375
0.159278	0.0379231
0.161847	0.0463306
0.164416	0.0469231
0.166985	0.0272219
0.169554	0.0534118
0.172123	0.00877922
0.174692	0.0274595
0.177261	0.0170302
0.17983	0.0416966
0.182399	0.0116836
0.184968	0.00948709
0.187537	0.0471988
0.190106	0.0102939
0.192675	0.0295665
0.195244	0.0664144
0.197813	0.0190213
0.200382	0.0348172
0.202951	0.0480511
0.20552	0.0659283
0.208089	0.0304694
0.210658	0.0484292
0.213227	0.0144906
0.215796	0.0135911
0.218365	0.000820592
0.220934	0.0406445
0.223503	0.0428064
0.226072	0.000649984
0.228641	0.0173741
0.23121	0.00942754
0.233779	0.0213067
0.236348	0.0332297
0.238917	0.0128566
0.241486	0.00875649
0.244055	0.00523473
0.246624	0.0276508
0.249193	0.0223464
0.251762	0.0201288
0.254331	-0.00845069
0.2569	0.0362215
0.259469	0.00517889
0.262038	0.0341093
0.264607	0.00408064
0.267176	0.0307474
0.269745	0.00811974
0.272314	0.0379267
0.274883	0.0333856
0.277452	0.0358506
0.280021	0.0164004
0.28259	0.0132181
0.285159	0.0150316
0.287728	-0.0282924
0.290297	0.0251982
0.292866	0.0170601
0.295435	0.0226412
0.298004	0.0219336
0.300573	0.0157471
0.303142	-0.0031743
0.305711	-0.00200286
0.30828	0.0216656
0.310849	0.0303673
0.313418	0.0111075
0.315987	0.0549449
0.318556	0.00177445
0.321125	0.030643
0.323694	0.0326225
0.326263	0.0267603
0.328832	0.00108994
0.331401	0.00599601
0.33397	0.0329876
0.336539	0.0108646
0.339108	-0.00132276
0.341677	0.013247
0.344246	0.0162464
0.346815	0.00299537
0.349384	0.01877
0.351953	0.0250314
0.354522	0.0403191
0.357091	0.0404763
0.35966	0.0510444
0.362229	0.0498394
0.364798	0.0337458
0.367367	0.0543399
0.369936	0.0255711
0.372505	0.0254193
0.375074	0.0221574
0.377643	0.051494
0.380212	0.0405685
0.382781	0.00163589
0.38535	0.0148435
0.387919	0.00758063
0.390488	0.0389509
0.393057	0.041451
0.395626	0.0616982
0.398195	0.0448769
0.400764	0.0181703
0.403333	0.00184725
0.405902	0.0220002
0.408471	0.0202282
0.41104	0.0150557
0.413609	0.0453627
0.416178	0.0310255
0.418747	0.0386766
0.421316	0.0505425
0.423885	0.023578
0.426454	0.0301143
0.429023	0.015722
0.431592	0.0413566
0.434161	0.0193435
0.43673	0.0279749
0.439299	0.0237577
0.441868	0.0432083
0.444437	0.0208603
0.447006	0.0329763
0.449575	0.0192087
0.452144	0.0177239
0.454713	0.0210671
0.457282	0.0466957
0.459851	0.0180637
0.46242	0.0116503
0.464989	0.0713277
0.467558	0.0477038
0.470127	0.016126
0.472696	0.0525421
0.475265	0.0166161
0.477834	0.0351929
0.480403	0.016906
0.482972	0.00984307
0.485541	0.0359905
0.48811	0.0313382
0.490679	0.0483398
0.493248	0.0543326
0.495817	0.0413331
0.498386	0.0209162
0.500955	0.0426632
0.503524	0.0524208
0.506093	0.0293287
0.508662	0.0515938
0.511231	0.0175161
0.5138	0.0539483
0.516369	0.0705636
0.518938	0.0511592
0.521507	0.0050838
0.524076	0.0461307
0.526645	0.0274665
0.529214	0.0291487
0.531783	0.0192015
0.534352	0.0257844
0.536921	0.0465178
0.53949	0.0294449
0.542059	0.0248444
0.544628	0.0416329
0.547197	0.0158686
0.549766	-0.000666937
0.552335	0.0414566
0.554904	0.0376018
0.557473	0.0104883
0.560042	0.0282593
0.562611	0.0294974
0.56518	0.052396
0.567749	0.0558909
0.570318	0.0563124
0.572887	0.0191485
0.575456	0.0351476
0.578025	0.028539
0.580594	0.0328415
0.583163	0.0409242
0.585732	0.0504347
0.588301	0.018912
0.59087	0.0397766
0.593439	0.00705112
0.596008	0.0149756
0.598577	0.0297195
0.601146	0.0311134
0.603715	0.00371571
0.606284	0.0320927
0.608853	0.00548466
0.611422	0.0212787
0.613991	0.0367551
0.61656	0.00507844
0.619129	0.0384686
0.621698	0.014628
0.624267	0.00341801
0.626836	0.0236519
0.629405	0.0210007
0.631974	0.00350482
0.634543	0.0115225
0.637112	0.00907829
0.639681	0.010792
0.64225	0.0151943
0.644819	0.0168317
0.647388	0.0134272
0.649957	0.00917863
0.652526	0.0131935
0.655095	0.0248575
0.657664	0.0150702
0.660233	0.0318101
0.662802	0.015671
0.665371	0.00231695
0.66794	0.026535
0.670509	0.0365567
0.673078	0.0208548
0.675647	0.0292491
0.678216	0.0251566
0.680785	-0.00435291
0.683354	-0.0208795
0.685923	-0.0100694
0.688492	-0.017594
0.691061	0.0105559
0.69363	0.0326357
0.696199	0.0248588
0.698768	0.00244902
0.701337	0.00129964
0.703906	-0.00121528
0.706475	0.00549322
0.709044	-0.0183469
0.711613	0.0181928
0.714182	0.0254213
0.716751	-0.00888799
0.71932	0.00925872
0.721889	0.017974
0.724458	0.0421382
0.727027	-0.0243716
0.729596	0.00738927
0.732165	0.0015175
0.734734	-0.00894446
0.737303	0.00884447
0.739872	-0.0192082
0.742441	-0.0234071
0.74501	-0.0162562
0.747579	0.0168475
0.750148	0.0163654
0.752717	-0.0146167
0.755286	-0.0118062
0.757855	-0.0100216
0.760424	-0.00272986
0.762993	0.0164377
0.765562	-0.00940157
0.768131	-0.0291401
0.7707	0.00091421
0.773269	-0.00726329
0.775838	0.0361266
0.778407	-0.00413062
0.780976	-0.0106655
0.783545	-0.00940825
0.786114	0.00266573
0.788683	0.030106
0.791252	-0.00580783
0.793821	-0.0376342
0.79639	-0.0425984
0.798959	-0.00550885
0.801528	-0.049442
0.804097	-0.0189777
0.806666	-0.00777527
0.809235	-0.0138071
0.811804	0.00741583
0.814373	0.0133387
0.816942	0.00375367
0.819511	0.0187086
0.82208	0.020849
0.824649	-0.00670174
0.827218	-0.016623
0.829787	-0.00658056
0.832356	-0.00640157
0.834925	-0.0138926
0.837494	0.0215467
0.840063	-0.010679
0.842632	-0.00282806
0.845201	-0.00796464
0.84777	-0.0119356
0.850339	0.00396851
0.852908	0.0108307
0.855477	-0.0143552
0.858046	0.00456183
0.860615	0.0424402
0.863184	-0.00656719
0.865753	0.00371791
0.868322	-0.0229799
0.870891	0.0229188
0.87346	-0.000122497
0.876029	-0.0300442
0.878598	-0.00161462
0.881167	0.0133866
0.883736	-0.00539438
0.886305	0.0155431
0.888874	-0.0230977
0.891443	0.00352156
0.894012	-0.00489625
0.896581	-0.0274907
0.89915	-0.00264131
0.901719	-0.0079712
0.904288	-0.0159147
0.906857	0.0153871
0.909426	0.00211426
0.911995	-0.0133958
0.914564	-0.00301963
0.917133	0.00396601
0.919702	-0.0144548
0.922271	-0.015546
0.92484	-0.0190579
0.927409	0.0186077
0.929978	-0.0213059
0.932547	0.0193273
0.935116	0.0156237
0.937685	-0.00104198
0.940254	0.0199241
0.942823	0.0292397
0.945392	0.0249739
0.947961	0.0313083
0.95053	-0.0116837
0.953099	-0.0172044
0.955668	0.000198627
0.958237	0.0169507
0.960806	0.0204565
0.963375	0.00284051
0.965944	-0.000499344
0.968513	0.0105528
0.971082	0.0218112
0.973651	0.0224921
0.97622	-0.026845
0.978789	0.0174976
0.981358	-0.00247824
0.983927	0.0165694
0.986496	0.0487834
0.989065	-0.0132421
0.991634	0.0158173
0.994203	0.0230266
0.996772	0.0042205
0.999341	0.0178996
1.00191	0.00151203
1.00448	0.00973373
1.00705	0.0183873
1.00962	0.0323618
1.01219	0.0159077
1.01476	-0.00304769
1.01732	0.0151238
1.01989	0.00923206
1.02246	0.0165691
1.02503	-0.0125443
1.0276	0.0416209
1.03017	-0.0213391
1.03274	0.0181609
1.03531	0.00902508
1.03788	-0.0114323
1.04045	0.0146769
1.04301	0.00157209
1.04558	0.00536862
1.04815	0.00843061
1.05072	-0.0268539
1.05329	0.0171086
1.05586	-0.000516996
1.05843	-0.00859395
1.061	-0.00386392
1.06357	-0.00529158
1.06614	-0.0141118
1.0687	0.00490706
1.07127	0.0107191
1.07384	-0.0118089
1.07641	-0.00741801
1.07898	0.00946468
1.08155	-0.00310802
1.08412	-0.00877358
1.08669	0.00403617
1.08926	0.0182274
1.09183	0.0507572
1.09439	0.00767837
1.09696	0.000752998
1.09953	-0.0170474
1.1021	0.0114731
1.10467	-0.017907
1.10724	-0.00326226
1.10981	-0.0191848
1.11238	-0.00348236
1.11495	0.0203034
1.11752	-0.0416065
1.12008	-0.0222776
1.12265	0.00979259
1.12522	-0.0128743
1.12779	-0.0290335
1.13036	-0.00268839
1.13293	-0.0268949
1.1355	0.00364901
1.13807	0.00524097
1.14064	-0.0220581
1.14321	0.0064137
1.14577	-0.00743548
1.14834	-0.0227645
1.15091	0.000566147
1.15348	0.0163474
1.15605	0.0107196
1.15862	-0.0318989
1.16119	-0.0457811
1.16376	0.0050902
1.16633	0.0204527
1.1689	0.0159606
1.17146	-0.0173144
1.17403	-0.0270585
1.1766	-0.0029169
1.17917	-0.0176835
1.18174	-0.00842716
1.18431	0.0388425
1.18688	-0.0110155
1.18945	-0.00395683
1.19202	-0.023607
1.19459	-0.00271725
1.19715	-0.036514
1.19972	-0.0577308
1.20229	-0.017371
1.20486	-0.0145527
1.20743	-0.0228132
1.21	0.0230621
1.21257	0.00681132
1.21514	-0.00398968
1.21771	-0.0210017
1.22028	-0.0238984
1.22284	-0.0260075
1.22541	-0.0238392
1.22798	0.0180106
1.23055	-0.0216659
1.23312	0.00708358
1.23569	0.00361117
1.23826	0.0155495
1.24083	-0.00904009
1.2434	-0.0085323
1.24597	-0.070887
1.24853	-0.00619135
1.2511	-0.0273057
1.25367	-0.00738692
1.25624	-0.00211549
1.25881	-0.00774146
1.26138	-0.0390656
1.26395	-6.54682e-05
1.26652	-0.00351873
1.26909	-0.00634886
1.27166	-0.0420322
1.27422	-0.0485273
1.27679	-0.0393409
1.27936	-0.0241186
1.28193	-0.0235581
1.2845	-0.0104543
1.28707	-0.029658
1.28964	-0.019232
1.29221	0.00136411
1.29478	0.0174456
1.29735	-0.0404701
1.29991	-0.00512245
1.30248	-0.0052166
1.30505	-0.0224734
1.30762	-0.0130993
1.31019	-0.0326971
1.31276	0.0134285
1.31533	-0.00415816
1.3179	0.00385994
1.32047	-0.01344
1.32304	-0.024571
1.3256	-0.0130281
1.32817	0.000553235
1.33074	-0.0215355
1.33331	-0.0144437
1.33588	-0.0416507
1.33845	-0.0293702
1.34102	-0.0226908
1.34359	-0.0252438
1.34616	0.00439937
1.34873	-0.0212698
1.35129	0.0317418
1.35386	-0.00371153
1.35643	-0.0286011
1.359	-0.038525
1.36157	0.0226876
1.36414	-0.0737012
1.36671	-0.0115652
1.36928	-0.00132943
1.37185	-0.0195244
1.37442	0.00925463
1.37698	-0.0075961
1.37955	0.0218494
1.38212	-0.00444816
1.38469	-0.0253198
1.38726	0.0259371
1.38983	0.0294879
1.3924	-0.0269839
1.39497	-0.019205
1.39754	-0.0269213
1.40011	0.00679008
1.40267	0.00057337
1.40524	0.00657196
1.40781	-0.0282636
1.41038	-0.0423311
1.41295	-0.0183782
1.41552	-0.0425049
1.41809	-0.0156893
1.42066	-0.0107536
1.42323	-0.00910827
1.4258	0.00324515
1.42836	-0.00368201
1.43093	-0.00953908
1.4335	0.00149241
1.43607	0.00608336
1.43864	-0.0198841
1.44121	-0.0120445
1.44378	-0.00115354
1.44635	-0.00856485
1.44892	-0.0224525
1.45149	-0.0183084
1.45405	-0.0292776
1.45662	-0.0265137
1.45919	0.0164771
1.46176	0.00829102
1.46433	-0.00121938
1.4669	-0.0276101
1.46947	-0.0213919
1.47204	-0.0282647
1.47461	-0.00142015
1.47718	0.00120992
1.47974	-0.0430155
1.48231	-0.000626601
1.48488	0.0149727
1.48745	-0.00328851
1.49002	0.0105302
1.49259	0.00144212
1.49516	-0.00141344
1.49773	-0.0239047
1.5003	-0.00533403
1.50287	0.021782
1.50543	0.0325759
1.508	-0.00640939
1.51057	-0.0348705
1.51314	0.0138573
1.51571	-0.00190073
1.51828	-0.00267434
1.52085	-0.00038107
1.52342	0.0177796
1.52599	0.0207088
1.52856	0.0193927
1.53112	-0.0133344
1.53369	0.00847044
1.53626	-0.0161635
1.53883	0.00022864
1.5414	-0.0217806
1.54397	-0.0307277
1.54654	0.00616413
1.54911	0.00844144
1.55168	0.0252252
1.55425	-0.014025
1.55681	-0.00387341
1.55938	-0.0165881
1.56195	0.0144822
1.56452	-0.021642
1.56709	-0.0152007
1.56966	-0.0370008
1.57223	-0.0301793
1.5748	-0.0261732
1.57737	-0.000282973
1.57994	0.025372
1.5825	0.00630862
1.58507	0.0180869
1.58764	0.0191843
1.59021	0.0291775
1.59278	0.0156866
1.59535	0.00916159
1.59792	-0.00755838
1.60049	-0.0373085
1.60306	0.00940593
1.60563	-0.0111294
1.60819	0.0056866
1.61076	-0.0149809
1.61333	-0.0233298
1.6159	-0.0268403
1.61847	-0.024431
1.62104	-0.0278149
1.62361	-0.037837
1.62618	-0.0281943
1.62875	-0.0238917
1.63132	-0.000405238
1.63388	0.031507
1.63645	-0.00701227
1.63902	-0.0087385
1.64159	-0.00884009
1.64416	-0.0412639
1.64673	0.00255683
1.6493	-0.0177699
1.65187	-0.0119173
1.65444	-0.00581119
1.65701	0.00143433
1.65957	0.0063778
1.66214	0.0109047
1.66471	-0.0116081
1.66728	-0.0153698
1.66985	-0.00514305
1.67242	0.0053103
1.67499	-0.0316942
1.67756	0.0245889
1.68013	-0.0011888
1.6827	0.00900776
1.68526	-0.0170304
1.68783	-0.0258363
1.6904	0.014753
1.69297	0.00925189
1.69554	-0.00399851
1.69811	0.00421041
1.70068	-0.0108171
1.70325	0.0136915
1.70582	-0.0216042
1.70839	0.0158395
1.71095	-0.00116673
1.71352	-0.0364582
1.71609	-0.0133298
1.71866	-0.0415034
1.72123	0.0192625
1.7238	-0.0353037
1.72637	-0.048149
1.72894	-0.00647025
1.73151	-0.0278811
1.73408	-0.0248435
1.73664	-0.00214894
1.73921	-0.00843398
1.74178	-0.0102476
1.74435	-0.0405217
1.74692	0.000164216
1.74949	-0.00970918
1.75206	-0.0187591
1.75463	-0.011998
1.7572	0.0066395
1.75977	0.000178592
1.76233	-0.0121016
1.7649	-0.0232136
1.76747	0.015846
1.77004	-0.0311434
1.77261	-0.0403175
1.77518	-0.0359132
1.77775	-0.0672717
1.78032	-0.0221028
1.78289	-0.0232228
1.78546	-0.0103634
1.78802	-0.0438435
1.79059	-0.0379637
1.79316	0.00399535
1.79573	0.0165755
1.7983	0.00403331
1.80087	-0.0114489
1.80344	-0.00529952
1.80601	0.012266
1.80858	0.00691408
1.81115	-0.0103205
1.81371	-0.0124032
1.81628	0.0269328
1.81885	-0.0061248
1.82142	-0.00990368
1.82399	-0.0212509
1.82656	0.0199308
1.82913	-0.0143519
1.8317	-0.0390798
1.83427	-0.0404154
1.83684	-0.0219932
1.8394	-0.0233936
1.84197	-0.0210601
1.84454	0.00520946
1.84711	-0.00432014
1.84968	-0.0252162
1.85225	-0.00470365
1.85482	-0.0188738
1.85739	-0.0179825
1.85996	0.0163624
1.86253	-0.00537202
1.86509	0.00299613
1.86766	-0.00764102
1.87023	-0.00394991
1.8728	-0.0121456
1.87537	-0.00804839
1.87794	0.0415745
1.88051	-0.0156536
1.88308	-0.00209636
1.88565	-0.0029331
1.88822	-0.0176837
1.89078	-0.00717089
1.89335	-0.0102461
1.89592	-0.0400211
1.89849	0.00709616
1.90106	-0.00526988
1.90363	0.0268889
1.9062	-0.00111073
1.90877	-0.00615357
1.91134	-0.0117408
1.91391	-0.0123935
1.91647	0.00509716
1.91904	-0.0277151
1.92161	-0.0294149
1.92418	0.000626763
1.92675	0.0091718
1.92932	0.0098694
1.93189	0.00103548
1.93446	0.00824585
1.93703	-0.0122726
1.9396	-0.0428029
1.94216	0.0280263
1.94473	0.0167844
1.9473	-0.0194676
1.94987	0.00899006
1.95244	0.0294413
1.95501	0.0322556
1.95758	0.0348276
1.96015	0.0179423
1.96272	0.0390043
1.96529	-0.0343598
1.96785	-0.00759124
1.97042	0.0123301
1.97299	-0.0212026
1.97556	0.0063748
1.97813	-0.025368
1.9807	0.0180836
1.98327	-0.0229396
1.98584	-0.012047
1.98841	-0.00926041
1.99098	-0.0021837
1.99354	0.0231063
1.99611	-0.0388255
1.99868	-0.00714067
2.00125	-0.0140541
2.00382	-0.0173319
2.00639	0.0127405
2.00896	0.0230367
2.01153	-0.00800747
2.0141	0.0250168
2.01667	0.022639
2.01923	0.0267137
2.0218	-0.0163111
2.02437	-0.0061537
2.02694	0.0162323
2.02951	0.0145698
2.03208	0.0343821
2.03465	-0.0262038
2.03722	-0.0165044
2.03979	-0.0142709
2.04236	0.026797
2.04492	0.0354873
2.04749	0.019802
2.05006	-0.00468973
2.05263	0.0038191
2.0552	0.0280721
2.05777	0.0421087
2.06034	-0.00601689
2.06291	0.013893
2.06548	0.00788614
2.06805	0.00989758
2.07061	0.0248597
2.07318	0.0471125
2.07575	0.0350794
2.07832	-0.0199716
2.08089	-0.00285879
2.08346	-0.0128823
2.08603	0.00869698
2.0886	0.0108099
2.09117	0.00803088
2.09374	0.00272526
2.0963	-0.0081569
2.09887	0.017754
2.10144	-0.00563042
2.10401	-0.0039631
2.10658	-0.00872269
2.10915	-0.0240033
2.11172	0.025658
2.11429	-0.0126434
2.11686	-0.0290807
2.11943	0.0114725
2.12199	0.00786782
2.12456	-0.00194183
2.12713	-0.017641
2.1297	-0.0111059
2.13227	-0.0139617
2.13484	-0.00474587
2.13741	0.0243539
2.13998	-0.0406414
2.14255	-0.00405366
2.14512	-0.0136389
2.14768	-0.0026841
2.15025	0.0315381
2.15282	0.00795459
2.15539	0.00711824
2.15796	-0.00904288
2.16053	0.00597211
2.1631	-0.015011
2.16567	0.0127476
2.16824	-0.0167525
2.17081	0.0190522
2.17337	0.0385456
2.17594	-0.00157988
2.17851	0.0112105
2.18108	0.0439012
2.18365	-0.0147902
2.18622	-0.0028517
2.18879	0.0136684
2.19136	0.000842488
2.19393	-0.00658991
2.1965	-0.025954
2.19906	0.011538
2.20163	-0.00664967
2.2042	0.0210716
2.20677	-0.0064605
2.20934	-0.0243905
2.21191	0.0369859
2.21448	-0.0117633
2.21705	-0.000912729
2.21962	0.00135308
2.22219	0.0293238
2.22475	0.0336937
2.22732	0.00248094
2.22989	-0.0271663
2.23246	0.00543532
2.23503	-0.0083178
2.2376	0.0102272
2.24017	0.0149344
2.24274	-0.0277399
2.24531	0.00655894
2.24788	-0.00683145
2.25044	0.0239426
2.25301	0.0460592
2.25558	-0.00521189
2.25815	-0.00309228
2.26072	0.0101974
2.26329	-0.0120218
2.26586	-0.0124184
2.26843	0.0035199
2.271	-0.0234887
2.27357	-0.00311335
2.27613	-0.0178756
2.2787	0.00742571
2.28127	0.001939
2.28384	-0.0309184
2.28641	-0.0165466
2.28898	-0.044481
2.29155	-0.0234136
2.29412	-0.0345209
2.29669	-0.0278354
2.29926	-0.0312841
2.30182	0.0142532
2.30439	-0.0114433
2.30696	-0.00645213
2.30953	0.018014
2.3121	0.00955117
2.31467	-0.0256932
2.31724	-0.00666312
2.31981	-0.0301357
2.32238	0.00451218
2.32495	-0.0266853
2.32751	-0.0134092
2.33008	-0.00931772
2.33265	-0.0181516
2.33522	0.014651
2.33779	-0.0074059
2.34036	0.0104111
2.34293	0.00478123
2.3455	-0.0113831
2.34807	-0.0168676
2.35064	-0.0187103
2.3532	-0.017828
2.35577	0.00305911
2.35834	-0.0366254
2.36091	0.00833065
2.36348	-0.0486637
2.36605	-0.011692
2.36862	0.02887
2.37119	-0.01272
2.37376	-0.0208319
2.37633	0.0362862
2.37889	0.0211304
2.38146	-0.0199115
2.38403	0.0198501
2.3866	-0.0256445
2.38917	0.000340845
2.39174	-0.00352059
2.39431	0.00969123
2.39688	-0.00713451
2.39945	-0.0220596
2.40202	0.0172236
2.40458	0.0108851
2.40715	0.0135296
2.40972	0.0151685
2.41229	0.00545391
2.41486	0.0262623
2.41743	-0.0345704
2.42	0.0224573
2.42257	0.0265578
2.42514	-0.0493888
2.42771	-0.014531
2.43027	0.0289028
2.43284	-0.00900167
2.43541	-0.0110694
2.43798	-0.0251236
2.44055	-0.0157461
2.44312	-0.0260168
2.44569	0.007465
2.44826	0.00643533
2.45083	0.0130343
2.4534	0.00557318
2.45596	-0.0350088
2.45853	0.00142514
2.4611	-0.016668
2.46367	-0.0287626
2.46624	0.00142284
2.46881	0.00736352
2.47138	0.0304291
2.47395	-0.00847487
2.47652	0.0294247
2.47909	-0.0355148
2.48165	-0.0181301
2.48422	0.00722764
2.48679	-0.0169032
2.48936	-0.00568888
2.49193	-0.0270896
2.4945	-0.0147132
2.49707	0.0514846
2.49964	-0.0146984
2.50221	-0.0119823
2.50478	-0.0166495
2.50734	-0.0136854
2.50991	-0.00167715
2.51248	-0.00393104
2.51505	0.0101545
2.51762	0.0101214
2.52019	-0.0281359
2.52276	0.00758913
2.52533	0.00478238
2.5279	0.00282628
2.53047	0.0608975
2.53303	0.0172825
2.5356	0.0182326
2.53817	0.0348015
2.54074	0.0293424
2.54331	-0.00614998
2.54588	0.00702622
2.54845	-0.0120297
2.55102	-0.00429501
2.55359	-0.0109094
2.55616	-0.00640111
2.55872	0.0139065
2.56129	0.00402069
2.56386	0.000161161
2.56643	-0.0246286
2.569	0.0113334
2.57157	0.01408
2.57414	-0.0139032
2.57671	0.0415913
2.57928	0.0282709
2.58185	0.0498726
2.58441	0.0309569
2.58698	-0.019621
2.58955	0.0328468
2.59212	0.00905589
2.59469	0.0221975
2.59726	0.00985222
2.59983	0.00980093
2.6024	-0.0318594
2.60497	0.00315639
2.60754	0.00609235
2.6101	0.0128549
2.61267	0.00604666
2.61524	0.0421433
2.61781	0.0106132
2.62038	-0.00845052
2.62295	0.00164821
2.62552	0.00558538
2.62809	-0.0168451
2.63066	0.0197722
2.63323	-0.0113387
2.63579	-0.00629955
2.63836	0.019936
2.64093	-0.00263689
2.6435	-0.00767481
2.64607	0.00957433
2.64864	-0.0371869
2.65121	0.00996736
2.65378	0.00874602
2.65635	-0.0034929
2.65892	0.0139572
2.66148	-0.0118433
2.66405	0.00509402
2.66662	0.00477028
2.66919	0.0138056
2.67176	0.00546358
2.67433	-0.0220855
2.6769	0.0120484
2.67947	-0.0383916
2.68204	-0.00762488
2.68461	-0.0291012
2.68717	0.0619435
2.68974	0.0133531
2.69231	0.0211002
2.69488	-0.00637718
2.69745	0.0223311
2.70002	-0.00234988
2.70259	0.0264706
2.70516	-0.0300062
2.70773	-0.0327934
2.7103	-0.029732
2.71286	-0.00513426
2.71543	0.00571734
2.718	0.0532883
2.72057	-0.0200394
2.72314	-0.00257004
2.72571	-0.0184812
2.72828	-0.0184304
2.73085	0.0115973
2.73342	0.010012
2.73599	-0.0157784
2.73855	-0.00582294
2.74112	0.0400968
2.74369	0.00217835
2.74626	-0.00127535
2.74883	0.00800433
2.7514	0.000921045
2.75397	-0.0263589
2.75654	-0.000807465
2.75911	-0.0331922
2.76168	-0.032717
2.76424	0.00920717
2.76681	0.00130323
2.76938	0.0231045
2.77195	0.00186081
2.77452	0.00977911
2.77709	0.00697465
2.77966	0.0110394
2.78223	0.0143866
2.7848	-0.0500318
2.78737	0.0153806
2.78993	0.00805302
2.7925	0.0190246
2.79507	-0.0293266
2.79764	-0.023337
2.80021	-0.0221933
2.80278	0.0013759
2.80535	-0.0372301
2.80792	0.0162673
2.81049	-0.0212262
2.81306	-0.0144904
2.81562	-0.000671722
2.81819	-0.0239526
2.82076	0.00346253
2.82333	-0.0383974
2.8259	-0.0154861
2.82847	-0.0137146
2.83104	-0.0297082
2.83361	-0.0323956
2.83618	-0.050329
2.83875	-0.0184751
2.84131	-0.0403773
2.84388	-0.00427464
2.84645	0.00845097
2.84902	-0.0185441
2.85159	-0.0012071
2.85416	-0.0560119
2.85673	-0.00779861
2.8593	-0.052324
2.86187	-0.0227476
2.86444	-0.0448273
2.867	-0.0101142
2.86957	-0.0310339
2.87214	0.0278575
2.87471	-0.0278195
2.87728	-0.0318095
2.87985	-0.0517408
2.88242	-0.0118718
2.88499	-0.0334471
2.88756	-0.0421537
2.89013	-0.0403141
2.89269	0.0207113
2.89526	0.047228
2.89783	0.0137766
2.9004	-0.0066268
2.90297	0.0297018
2.90554	0.0235666
2.90811	0.0242657
2.91068	-0.0301908
2.91325	0.00309139
2.91582	-0.0327483
2.91838	-0.0106674
2.92095	0.00776998
2.92352	0.00320368
2.92609	-0.0194495
2.92866	0.00594638
2.93123	-0.00200477
2.9338	-0.0220035
2.93637	-0.0098817
2.93894	0.0270076
2.94151	-0.018246
2.94407	-0.00597222
2.94664	-0.017704
2.94921	-0.0132144
2.95178	-0.0453053
2.95435	-0.000208031
2.95692	-0.0241416
2.95949	0.000358888
2.96206	-0.0209805
2.96463	-0.0167857
2.9672	-0.00366403
2.96976	0.0174106
2.97233	-0.0296246
2.9749	0.0274268
2.97747	-0.00983127
2.98004	0.0182418
2.98261	-0.00242092
2.98518	0.00765673
2.98775	-0.0390251
2.99032	0.0262223
2.99289	0.0132262
2.99545	-0.00372936
2.99802	-0.0313069
3.00059	0.00517236
3.00316	0.0109999
3.00573	-0.0656264
3.0083	-0.0258713
3.01087	0.0260163
3.01344	0.0222989
3.01601	0.0457526
3.01858	-0.0291547
3.02114	0.0259469
3.02371	0.0150998
3.02628	-0.0108642
3.02885	-8.63723e-05
3.03142	0.0196916
3.03399	-0.012002
3.03656	-0.00441388
3.03913	0.00783655
3.0417	0.0174243
3.04427	-0.0218729
3.04683	-0.0135674
3.0494	0.0385823
3.05197	0.0116627
3.05454	0.0316176
3.05711	-0.00925644
3.05968	0.0145404
3.06225	-0.0091409
3.06482	-0.0182438
3.06739	-0.00288316
3.06996	-0.0112762
3.07252	-0.0107443
3.07509	-0.00765161
3.07766	0.0116912
3.08023	0.00263013
3.0828	0.0353388
3.08537	-0.0190052
3.08794	0.0143654
3.09051	0.00433689
3.09308	0.0189511
3.09565	0.0142264
3.09821	0.0435847
3.10078	0.0297987
3.10335	-0.0267478
3.10592	-0.00591441
3.10849	0.024427
3.11106	0.000723988
3.11363	0.00790862
3.1162	0.0326309
3.11877	-0.0148717
3.12134	-0.0278364
3.1239	-0.00415482
3.12647	0.00248246
3.12904	0.0131244
3.13161	-0.0123933
3.13418	0.0189985
3.13675	-0.0283422
3.13932	0.0394943
3.14189	0.00149623
3.14446	0.0264847
3.14703	-0.0203651
3.14959	-0.00511843
3.15216	0.00183986
3.15473	0.0397458
3.1573	-0.0414469
3.15987	0.0225175
3.16244	0.0118992
3.16501	0.0301583
3.16758	0.00995169
3.17015	0.00359265
3.17272	-0.00216638
3.17528	-0.0220782
3.17785	0.00715666
3.18042	-0.011351
3.18299	0.0365439
3.18556	0.000822037
3.18813	0.00411138
3.1907	0.0321301
3.19327	0.00825161
3.19584	0.0475148
3.19841	0.0203178
3.20097	-0.0317172
3.20354	-0.068573
3.20611	0.00281473
3.20868	-0.0229831
3.21125	0.0139699
3.21382	-0.0360638
3.21639	0.01523
3.21896	0.011452
3.22153	-0.0306907
3.2241	-0.022489
3.22666	-0.0146507
3.22923	0.0111634
3.2318	-0.0245745
3.23437	-0.0188892
3.23694	0.00771947
3.23951	-0.0107824
3.24208	-0.0245659
3.24465	0.011406
3.24722	-0.0330962
3.24979	-0.00442094
3.25235	-0.00169809
3.25492	0.00591412
3.25749	-0.00818199
3.26006	0.00421485
3.26263	-0.0203239
3.2652	0.0168658
3.26777	0.00226862
3.27034	-0.00851035
3.27291	0.0117281
3.27548	0.00205584
3.27804	-0.0427495
3.28061	-0.0436668
3.28318	-0.0387818
3.28575	0.0101349
3.28832	0.0132786
3.29089	-0.0448976
3.29346	-0.0112398
3.29603	-0.0161201
3.2986	-0.0571564
3.30117	-0.0189848
3.30373	-0.0117096
3.3063	-0.0291694
3.30887	-0.0522988
3.31144	-0.0194813
3.31401	-0.00940614
3.31658	-0.0440673
3.31915	-0.0270347
3.32172	-0.0471544
3.32429	0.00522808
3.32686	-0.042675
3.32942	-0.0202168
3.33199	-0.0318135
3.33456	-0.026552
3.33713	0.00829639
3.3397	-0.0238083
3.34227	-0.054404
3.34484	-0.0080858
3.34741	0.0223319
3.34998	-0.0122673
3.35255	-0.0418048
3.35511	0.0136961
3.35768	-0.0298559
3.36025	-0.0104842
3.36282	-0.0417061
3.36539	-0.0439093
3.36796	-0.0521249
3.37053	-0.0226602
3.3731	-0.0603877
3.37567	0.00306809
3.37824	-0.0498276
3.3808	-0.0273306
3.38337	-0.0420715
3.38594	-0.0577816
3.38851	0.0133806
3.39108	-0.0375229
3.39365	0.0096504
3.39622	-0.022727
3.39879	-0.0234755
3.40136	0.0115489
3.40393	-0.0225178
3.40649	-0.0226149
3.40906	-0.0360329
3.41163	-0.00829261
3.4142	-0.0224217
3.41677	-0.0348917
3.41934	-0.0715206
3.42191	-0.0340862
3.42448	-0.0257462
3.42705	-0.061532
3.42962	-0.0455455
3.43218	-0.0149494
3.43475	-0.0186953
3.43732	0.000144321
3.43989	-0.0260805
3.44246	-0.0345447
3.44503	-0.0263374
3.4476	-0.0181611
3.45017	-0.0493452
3.45274	-0.0361997
3.45531	-0.0290729
3.45787	-0.0165672
3.46044	-0.0386632
3.46301	-0.00828288
3.46558	-0.0300715
3.46815	-0.00143314
3.47072	-0.0310241
3.47329	-0.0493295
3.47586	0.0121788
3.47843	-0.0319718
3.481	-0.0189549
3.48356	-0.0429443
3.48613	-0.0168064
3.4887	-0.00494074
3.49127	-0.00954083
3.49384	-0.0293111
3.49641	-0.0336814
3.49898	-0.0252045
3.50155	-0.033342
3.50412	-0.0155187
3.50669	0.00540052
3.50925	-0.0149921
3.51182	-0.0330685
3.51439	-0.0208614
3.51696	-0.0364668
3.51953	-0.000282914
3.5221	-0.0147408
3.52467	-0.00736856
3.52724	-0.0627342
3.52981	-0.0426834
3.53238	0.00972383
3.53494	-0.0231126
3.53751	-0.0148673
3.54008	0.0432228
3.54265	-0.0570145
3.54522	0.032226
3.54779	-0.00916057
3.55036	-0.0137425
3.55293	0.0229897
3.5555	-0.0299226
3.55807	-0.0147786
3.56063	-0.0123258
3.5632	0.0116149
3.56577	0.000681687
3.56834	0.0031465
3.57091	0.0204618
3.57348	-0.0251993
3.57605	-0.028999
3.57862	-0.0308378
3.58119	-0.0538436
3.58376	-0.0180587
3.58632	0.0120598
3.58889	-0.0288813
3.59146	0.00447175
3.59403	0.00576319
3.5966	0.000299207
3.59917	-0.0119891
3.60174	0.0286451
3.60431	0.0169322
3.60688	-0.0222572
3.60945	0.0165427
3.61201	0.00592366
3.61458	0.00700243
3.61715	-0.0161424
3.61972	0.00578372
3.62229	-0.011759
3.62486	0.0233767
3.62743	0.0252596
3.63	-0.0122383
3.63257	-0.00369786
3.63514	0.00169354
3.6377	-0.00916649
3.64027	0.0141034
3.64284	-0.00265521
3.64541	0.0180837
3.64798	-0.0010246
3.65055	0.000170828
3.65312	-0.00809345
3.65569	0.00205611
3.65826	-0.00405498
3.66083	-0.0172305
3.66339	0.0113561
3.66596	-0.0365047
3.66853	-0.0311443
3.6711	0.0215121
3.67367	0.0235382
3.67624	-0.0365964
3.67881	-0.00687496
3.68138	-0.0125647
3.68395	0.0105003
3.68652	-0.00064779
3.68908	-0.0207947
3.69165	-0.0104721
3.69422	-0.010421
3.69679	-0.0305018
3.69936	-0.0274643
3.70193	-0.0261392
3.7045	-0.0234871
3.70707	-0.00551916
3.70964	0.0124689
3.71221	-0.0250147
3.71477	0.00531815
3.71734	-0.0213596
3.71991	-0.0153986
3.72248	0.0275557
3.72505	-0.0193377
3.72762	-0.00453086
3.73019	-0.0163101
3.73276	-0.025537
3.73533	-0.00191906
3.7379	-0.0387335
3.74046	-0.0206122
3.74303	-0.0303689
3.7456	0.0273199
3.74817	-0.00928003
3.75074	0.0463391
3.75331	0.00583878
3.75588	0.0108708
3.75845	-0.00455148
3.76102	0.0303772
3.76359	0.00465628
3.76615	0.00497695
3.76872	-0.00157186
3.77129	-0.0605361
3.77386	-0.00184863
3.77643	-0.0368472
3.779	-0.0478217
3.78157	0.0201257
3.78414	-0.0400045
3.78671	-0.0480029
3.78928	-0.043395
3.79184	-0.0343407
3.79441	-0.0583969
3.79698	-0.046903
3.79955	-0.0538081
3.80212	-0.0482689
3.80469	-0.0145445
3.80726	-0.0244924
3.80983	-0.0230672
3.8124	-0.0356553
3.81497	-0.0196907
3.81753	-0.114702
3.8201	-0.0356876
3.82267	-0.0633327
3.82524	-0.0325548
3.82781	-0.0794277
3.83038	-0.0389747
3.83295	-0.0452597
3.83552	-0.0156139
3.83809	-0.0187056
3.84066	-0.00709062
3.84322	-0.0429663
3.84579	-0.0259775
3.84836	-0.0434269
3.85093	-0.0593747
3.8535	-0.0422911
3.85607	-0.0162756
3.85864	-0.0444216
3.86121	-0.0609483
3.86378	-0.00740935
3.86635	-0.0440988
3.86891	-0.0205012
3.87148	-0.00587258
3.87405	-0.0289792
3.87662	-0.0769607
3.87919	-0.0543037
3.88176	-0.0395719
3.88433	-0.0115932
3.8869	-0.0131388
3.88947	-0.070031
3.89204	-0.0167083
3.8946	-0.0500695
3.89717	-0.0518297
3.89974	-0.0509397
3.90231	0.0144359
3.90488	-0.00585615
3.90745	-0.043183
3.91002	-0.0437053
3.91259	0
3.91516	0
3.91773	0
3.92029	0
3.92286	0
3.92543	0
3.928	0
3.93057	0
3.93314	0
3.93571	0
3.93828	0
3.94085	0
3.94342	0
3.94598	0
3.94855	0
3.95112	0
3.95369	0
3.95626	0
3.95883	0
3.9614	0
3.96397	0
3.96654	0
3.96911	0
3.97167	0
3.97424	0
3.97681	0
3.97938	0
3.98195	0
3.98452	0
3.98709	0
3.98966	0
3.99223	0
3.9948	0
3.99736	0
3.99993	0
4.0025	0
4.00507	0
4.00764	0
4.01021	0
4.01278	0
4.01535	0
4.01792	0
4.02049	0
4.02305	0
4.02562	0
4.02819	0
4.03076	0
4.03333	0
4.0359	0
4.03847	0
4.04104	0
4.04361	0
4.04618	0
4.04874	0
4.05131	0
4.05388	0
4.05645	0
4.05902	0
4.06159	0
4.06416	0
4.06673	0
4.0693	0
4.07187	0
4.07443	0
4.077	0
4.07957	0
4.08214	0
4.08471	0
4.08728	0
4.08985	0
4.09242	0
4.09499	0
4.09756	0
4.10012	0
4.10269	0
4.10526	0
4.10783	0
4.1104	0
4.11297	0
4.11554	0
4.11811	0
4.12068	0
4.12325	0
4.12581	0
4.12838	0
4.13095	0
4.13352	0
4.13609	0
4.13866	0
4.14123	0
4.1438	0
4.14637	0
4.14894	0
4.1515	0
4.15407	0
4.15664	0
4.15921	0
4.16178	0
4.16435	0
4.16692	0
4.16949	0
4.17206	0
4.17463	0
4.17719	0
4.17976	0
4.18233	0
4.1849	0
4.18747	0
4.19004	0
4.19261	0
4.19518	0
4.19775	0
4.20032	0
4.20288	0
4.20545	0
4.20802	0
4.21059	0
4.21316	0
4.21573	0
4.2183	0
4.22087	0
4.22344	0
4.22601	0
4.22857	0
4.23114	0
4.23371	0
4.23628	0
4.23885	0
4.24142	0
4.24399	0
4.24656	0
4.24913	0
4.2517	0
4.25426	0
4.25683	0
4.2594	0
4.26197	0
4.26454	0
4.26711	0
4.26968	0
4.27225	0
4.27482	0
4.27739	0
4.27995	0
4.28252	0
4.28509	0
4.28766	0
4.29023	0
4.2928	0
4.29537	0
4.29794	0
4.30051	0
4.30308	0
4.30564	0
4.30821	0
4.31078	0
4.31335	0
4.31592	0
4.31849	0
4.32106	0
4.32363	0
4.3262	0
4.32877	0
4.33133	0
4.3339	0
4.33647	0
4.33904	0
4.34161	0
4.34418	0
4.34675	0
4.34932	0
4.35189	0
4.35446	0
4.35702	0
4.35959	0
4.36216	0
4.36473	0
4.3673	0
4.36987	0
4.37244	0
4.37501	0
4.37758	0
4.38015	0
4.38271	0
4.38528	0
4.38785	0
4.39042	0
4.39299	0
4.39556	0
4.39813	0
4.4007	0
4.40327	0
4.40584	0
4.4084	0
4.41097	0
4.41354	0
4.41611	0
4.41868	0
4.42125	0
4.42382	0
4.42639	0
4.42896	0
4.43153	0
4.43409	0
4.43666	0
4.43923	0
4.4418	0
4.44437	0
4.44694	0
4.44951	0
4.45208	0
4.45465	0
4.45722	0
4.45978	0
4.46235	0
4.46492	0
4.46749	0
4.47006	0
4.47263	0
4.4752	0
4.47777	0
4.48034	0
4.48291	0
4.48547	0
4.48804	0
4.49061	0
4.49318	0
4.49575	0
4.49832	0
4.50089	0
4.50346	0
4.50603	0
4.5086	0
4.51116	0
4.51373	0
4.5163	0
4.51887	0
4.52144	0
4.52401	0
4.52658	0
4.52915	0
4.53172	0
4.53429	0
4.53685	0
4.53942	0
4.54199	0
4.54456	0
4.54713	0
4.5497	0
4.55227	0
4.55484	0
4.55741	0
4.55998	0
4.56254	0
4.56511	0
4.56768	0
4.57025	0
4.57282	0
4.57539	0
4.57796	0
4.58053	0
4.5831	0
4.58567	0
4.58823	0
4.5908	0
4.59337	0
4.59594	0
4.59851	0
4.60108	0
4.60365	0
4.60622	0
4.60879	0
4.61136	0
4.61392	0
4.61649	0
4.61906	0
4.62163	0
4.6242	0
4.62677	0
4.62934	0
4.63191	0
4.63448	0
4.63705	0
4.63961	0
4.64218	0
4.64475	0
4.64732	0
4.64989	0
4.65246	0
4.65503	0
4.6576	0
4.66017	0
4.66274	0
4.6653	0
4.66787	0
4.67044	0
4.67301	0
4.67558	0
4.67815	0
4.68072	0
4.68329	0
4.68586	0
4.68843	0
4.69099	0
4.69356	0
4.69613	0
4.6987	0
4.70127	0
4.70384	0
4.70641	0
4.70898	0
4.71155	0
4.71412	0
4.71668	0
4.71925	0
4.72182	0
4.72439	0
4.72696	0
4.72953	0
4.7321	0
4.73467	0
4.73724	0
4.73981	0
4.74237	0
4.74494	0
4.74751	0
4.75008	0
4.75265	0
4.75522	0
4.75779	0
4.76036	0
4.76293	0
4.7655	0
4.76806	0
4.77063	0
4.7732	0
4.77577	0
4.77834	0
4.78091	0
4.78348	0
4.78605	0
4.78862	0
4.79119	0
4.79375	0
4.79632	0
4.79889	0
4.80146	0
4.80403	0
4.8066	0
4.80917	0
4.81174	0
4.81431	0
4.81688	0
4.81944	0
4.82201	0
4.82458	0
4.82715	0
4.82972	0
4.83229	0
4.83486	0
4.83743	0
4.84	0
4.84257	0
4.84513	0
4.8477	0
4.85027	0
4.85284	0
4.85541	0
4.85798	0
4.86055	0
4.86312	0
4.86569	0
4.86826	0
4.87082	0
4.87339	0
4.87596	0
4.87853	0
4.8811	0
4.88367	0
4.88624	0
4.88881	0
4.89138	0
4.89395	0
4.89651	0
4.89908	0
4.90165	0
4.90422	0
4.90679	0
4.90936	0
4.91193	0
4.9145	0
4.91707	0
4.91964	0
4.9222	0
4.92477	0
4.92734	0
4.92991	0
4.93248	0
4.93505	0
4.93762	0
4.94019	0
4.94276	0
4.94533	0
4.94789	0
4.95046	0
4.95303	0
4.9556	0
4.95817	0
4.96074	0
4.96331	0
4.96588	0
4.96845	0
4.97102	0
4.97358	0
4.97615	0
4.97872	0
4.98129	0
4.98386	0
4.98643	0
4.989	0
4.99157	0
4.99414	0
4.99671	0
4.99927	0
5.00184	0
5.00441	0
5.00698	0
5.00955	0
5.01212	0
5.01469	0
5.01726	0
5.01983	0
5.0224	0
5.02496	0
5.02753	0
5.0301	0
5.03267	0
5.03524	0
5.03781	0
5.04038	0
5.04295	0
5.04552	0
5.04809	0
5.05065	0
5.05322	0
5.05579	0
5.05836	0
5.06093	0
5.0635	0
5.06607	0
5.06864	0
5.07121	0
5.07378	0
5.07634	0
5.07891	0
5.08148	0
5.08405	0
5.08662	0
5.08919	0
5.09176	0
5.09433	0
5.0969	0
5.09947	0
5.10203	0
5.1046	0
5.10717	0
5.10974	0
5.11231	0
5.11488	0
5.11745	0
5.12002	0
5.12259	0
5.12516	0
5.12772	0
5.13029	0
5.13286	0
[truncated: 1,048 more rows]
