# Supplementary material for: Direct energy transfer from photosystem II to photosystem I confers winter sustainability in Scots Pine
Source: Nat Commun. 2020 Dec 15;11:6388. doi: 10.1038/s41467-020-20137-9 (PMC7738668; doi:10.1038/s41467-020-20137-9)
Supplement: Supplementary file 3 — Source Data [file 41467_2020_20137_MOESM3_ESM.zip › Source data file_Bag et al., 2020/Source data file/time resolved fluoresence data/Time resolved decay/Pine_summer_unquench/summerunq/717nmall_1.075.txt]

Time	Exp. data	Th. data	IRF
0	4622	4555.28	20982
0.002569	5345	5294.63	23152.3
0.005138	6100	6114.11	25208.4
0.007707	7202	7016.09	27129.2
0.010276	8044	8003	28974.9
0.012845	9033	9073.34	30850.5
0.015414	10213	10219.2	32562.2
0.017983	11709	11435.2	34622.3
0.020552	12596	12717.8	35502.3
0.023121	14033	14067.2	36975.1
0.02569	15542	15477.9	37928.1
0.028259	17004	16929.1	38466.4
0.030828	18063	18412.6	39110.2
0.033397	19736	19920.5	39870.1
0.035966	21693	21434.1	39619.2
0.038535	23296	22952.5	39306
0.041104	24496	24473	38956.2
0.043673	25885	25970.7	38003.8
0.046242	27370	27428.5	37123.7
0.048811	29079	28840.8	35605.2
0.05138	30113	30194.4	34674.7
0.053949	31392	31476.9	33036.7
0.056518	32440	32680.8	31254
0.059087	33583	33808.2	29383.7
0.061656	34686	34851.1	27294.4
0.064225	35586	35795.7	25365.1
0.066794	36246	36637.7	23334.2
0.069363	37471	37373.9	21484.4
0.071932	38043	38006.5	19572.3
0.074501	38516	38539.8	17714
0.07707	38774	38978.9	15618.1
0.079639	38996	39328	14060.4
0.082208	39829	39586.3	12544.5
0.084777	39601	39754.6	10919.1
0.087346	39798	39845.8	9482.2
0.089915	39774	39870.1	8285.56
0.092484	39731	39827.6	7064.36
0.095053	39758	39724.3	6104.66
0.097622	39365	39570.1	5168.19
0.100191	39471	39371	4321.31
0.10276	39131	39134	3739.92
0.105329	38938	38864.6	3183.08
0.107898	38567	38567.8	2649.47
0.110467	38327	38252.2	2263.86
0.113036	38046	37922.8	2009.67
0.115605	37874	37581.2	1654.59
0.118174	37489	37232.5	1543.75
0.120743	37336	36881	1306.15
0.123312	36680	36527.9	1142.88
0.125881	36337	36176.4	1017.44
0.12845	35761	35827.1	907.934
0.131019	35661	35479.6	817.008
0.133588	35200	35135.7	751.966
0.136157	34733	34796.2	704.843
0.138726	34213	34461.6	690.242
0.141295	34185	34132.4	677.632
0.143864	33905	33809.6	637.81
0.146433	33665	33494	635.155
0.149002	33348	33185.4	604.625
0.151571	32891	32883.1	589.361
0.15414	32538	32587.2	580.069
0.156709	32103	32297.2	579.405
0.159278	32148	32012.8	544.229
0.161847	32183	31734.5	562.813
0.164416	31390	31461.8	572.768
0.166985	31193	31194.3	566.795
0.169554	30922	30932.5	540.247
0.172123	30651	30676.8	582.06
0.174692	30746	30426.3	576.75
0.177261	30478	30180.4	556.176
0.17983	30328	29940.2	597.325
0.182399	29876	29705.2	608.608
0.184968	29572	29474.5	600.643
0.187537	29165	29249.2	622.545
0.190106	28981	29029.2	651.748
0.192675	28997	28813.5	656.394
0.195244	28528	28602.5	670.995
0.197813	28643	28396.7	706.834
0.200382	28048	28195.4	702.189
0.202951	27947	27998.6	706.834
0.20552	27684	27806.4	751.966
0.208089	27625	27618.2	750.638
0.210658	27187	27433.6	773.204
0.213227	27220	27253.6	800.415
0.215796	27314	27077.5	832.273
0.218365	27032	26905.2	867.448
0.220934	26824	26737.2	840.237
0.223503	26829	26573.7	888.687
0.226072	26246	26414	912.58
0.228641	26304	26257.1	920.544
0.23121	26082	26103.9	958.375
0.233779	26009	25954.5	930.499
0.236348	25647	25808.5	986.913
0.238917	25943	25665.6	999.524
0.241486	25336	25525.3	1027.4
0.244055	25382	25388.2	1024.74
0.246624	25321	25254.8	1022.75
0.249193	25060	25124.4	1058.59
0.251762	25040	24996.2	1029.39
0.254331	24834	24870.1	1098.41
0.2569	24234	24746.5	1116.33
0.259469	24607	24625	1061.91
0.262038	24784	24507	1094.43
0.264607	24460	24391.8	1062.57
0.267176	24224	24277.4	1014.79
0.269745	24162	24164.4	1063.24
0.272314	23881	24052.1	1067.88
0.274883	23939	23940	1051.96
0.277452	23825	23830.1	1067.22
0.280021	23222	23722.6	997.532
0.28259	23353	23616.5	1020.1
0.285159	23661	23511.5	978.949
0.287728	23612	23406.5	963.02
0.290297	23339	23302.1	926.517
0.292866	23047	23198.3	884.704
0.295435	23073	23094.7	906.606
0.298004	22952	22990.9	938.464
0.300573	22917	22886.9	882.713
0.303142	22888	22784.7	879.395
0.305711	22764	22684.8	864.794
0.30828	22582	22585.3	829.618
0.310849	22304	22486.1	832.273
0.313418	22113	22387.5	833.6
0.315987	22415	22289.1	804.397
0.318556	22080	22191.5	815.68
0.321125	21933	22095.2	809.707
0.323694	21871	21999.5	786.478
0.326263	21891	21905	777.186
0.328832	21856	21811.5	730.727
0.331401	21857	21718.6	730.727
0.33397	21390	21625.8	777.186
0.336539	21186	21532.8	770.549
0.339108	21001	21440.7	734.71
0.341677	21315	21351	750.638
0.344246	20880	21262.8	754.62
0.346815	21299	21174.8	707.498
0.349384	20778	21087.8	768.558
0.351953	21147	21001.8	732.055
0.354522	20960	20916.3	747.983
0.357091	20713	20832.3	768.558
0.35966	20628	20749.5	740.019
0.362229	20670	20667.8	757.939
0.364798	20654	20587.5	784.487
0.367367	20347	20508	804.397
0.369936	20273	20429.5	747.32
0.372505	20442	20353.3	802.406
0.375074	20424	20278.3	746.656
0.377643	20113	20203.6	813.025
0.380212	20013	20129.6	781.168
0.382781	20115	20056.4	836.255
0.38535	20004	19984.6	777.186
0.387919	19840	19914.4	782.496
0.390488	19640	19845.4	848.201
0.393057	19750	19776.3	884.041
0.395626	19620	19707.7	854.838
0.398195	19769	19642	873.422
0.400764	19149	19578.9	849.529
0.403333	19172	19516.3	870.767
0.405902	19685	19454.2	888.023
0.408471	19411	19392.4	907.934
0.41104	19579	19331.5	860.148
0.413609	19156	19272.4	890.014
0.416178	19066	19214.1	923.199
0.418747	19111	19155.7	974.967
0.421316	18929	19097.9	980.94
0.423885	19045	19042.6	1020.76
0.426454	19201	18989.8	953.729
0.429023	19102	18939	984.922
0.431592	18802	18889.1	1001.51
0.434161	18913	18838.7	952.401
0.43673	18560	18788.6	977.622
0.439299	18541	18739.4	1047.31
0.441868	18755	18689.7	982.268
0.444437	18904	18641	970.985
0.447006	18519	18594.5	1004.17
0.449575	18456	18547.7	980.276
0.452144	18241	18500.2	967.003
0.454713	18763	18453.6	996.205
0.457282	18296	18407.2	997.532
0.459851	18486	18360.7	967.666
0.46242	18289	18315.3	907.27
0.464989	18261	18270.7	893.996
0.467558	18172	18225.2	919.217
0.470127	18204	18177.8	850.856
0.472696	17963	18129.9	860.148
0.475265	18034	18082.3	777.186
0.477834	18087	18034	781.832
0.480403	17919	17984.7	748.647
0.482972	17697	17933.8	734.046
0.485541	17585	17882.1	651.084
0.48811	17663	17830.2	647.766
0.490679	17887	17777.3	615.245
0.493248	17575	17722.6	554.185
0.495817	17712	17666.9	534.274
0.498386	17578	17610.5	487.152
0.500955	17473	17552.5	472.55
0.503524	17463	17493.4	442.684
0.506093	17516	17433.4	369.678
0.508662	17407	17372.9	343.794
0.511231	17539	17311.6	343.13
0.5138	17090	17248.4	347.112
0.516369	16935	17184.2	290.698
0.518938	17087	17120.5	264.814
0.521507	17145	17057.3	286.052
0.524076	16874	16993.3	238.93
0.526645	16806	16928.8	223.665
0.529214	16787	16864.8	200.436
0.531783	16960	16800.7	189.817
0.534352	16456	16736	193.135
0.536921	16508	16671.1	140.703
0.53949	16674	16606.5	178.534
0.542059	16450	16542.1	163.932
0.544628	16525	16477.5	144.685
0.547197	16504	16413.8	147.34
0.549766	16239	16350.8	132.739
0.552335	16168	16288	159.95
0.554904	16312	16225.3	148.668
0.557473	16124	16163.4	126.766
0.560042	16214	16102.5	141.367
0.562611	16058	16042.3	137.385
0.56518	16032	15982	133.403
0.567749	16198	15922.4	147.34
0.570318	15784	15863.5	124.111
0.572887	15901	15805.2	136.057
0.575456	15672	15747.6	130.084
0.578025	15761	15690.3	137.385
0.580594	15541	15633.4	138.048
0.583163	15707	15577.2	149.331
0.585732	15307	15521.6	144.022
0.588301	15421	15466.8	146.013
0.59087	15313	15412.8	126.102
0.593439	15398	15359.4	129.42
0.596008	15478	15306.3	128.757
0.598577	15187	15253.2	151.986
0.601146	15327	15200.2	144.022
0.603715	15123	15148	128.757
0.606284	15203	15096.9	134.066
0.608853	14995	15046.2	146.676
0.611422	14886	14995.5	142.694
0.613991	14858	14945.2	133.403
0.61656	14930	14895.8	135.394
0.619129	14725	14846.8	112.164
0.621698	14875	14798	121.456
0.624267	14834	14749.2	115.483
0.626836	14634	14700.4	126.766
0.629405	14871	14651.8	110.173
0.631974	14789	14603.7	120.792
0.634543	14733	14556.1	122.12
0.637112	14765	14508.8	112.828
0.639681	14409	14461.9	110.837
0.64225	14340	14415.5	109.51
0.644819	14353	14369.2	103.536
0.647388	14498	14323.2	103.536
0.649957	14488	14277.3	91.5898
0.652526	14304	14231.7	98.2268
0.655095	14095	14186.3	92.9172
0.657664	14191	14141	88.935
0.660233	14218	14096	82.2981
0.662802	14191	14051.3	100.882
0.665371	14217	14006.7	76.9885
0.66794	13979	13962.5	76.3248
0.670509	14013	13918.7	72.3427
0.673078	14115	13875	77.6522
0.675647	13978	13831.2	82.2981
0.678216	13873	13787.7	82.2981
0.680785	13735	13744.6	93.5809
0.683354	13692	13702.1	70.3516
0.685923	13675	13660.1	71.0153
0.688492	13665	13618.6	73.0064
0.691061	13685	13576.9	61.7236
0.69363	13618	13535.2	73.6701
0.696199	13467	13493.8	66.3694
0.698768	13317	13452.6	70.3516
0.701337	13263	13411.7	75.6611
0.703906	13533	13371.2	67.6968
0.706475	13242	13331	59.7325
0.709044	13365	13291.3	65.7057
0.711613	13138	13251.6	74.9975
0.714182	13152	13212	67.6968
0.716751	13166	13172.7	61.7236
0.71932	13099	13134	69.0242
0.721889	13196	13095.5	63.7146
0.724458	12942	13057.1	55.7503
0.727027	13232	13019	61.7236
0.729596	12868	12981.1	59.0688
0.732165	13081	12943.2	57.7414
0.734734	12996	12905.6	64.3783
0.737303	12866	12868.2	58.4051
0.739872	13101	12831.1	44.4675
0.742441	12933	12794.4	46.4586
0.74501	12643	12757.8	53.7592
0.747579	12864	12720.9	49.7771
0.750148	12924	12684.2	57.0777
0.752717	12612	12647.9	37.8306
0.755286	12791	12612	48.4497
0.757855	12889	12576.3	66.3694
0.760424	12728	12540.5	45.1312
0.762993	12655	12505.1	51.7682
0.765562	12469	12470.4	47.1223
0.768131	12635	12435.8	46.4586
0.7707	12357	12401.1	47.1223
0.773269	12461	12366.6	45.7949
0.775838	12351	12332.3	38.4943
0.778407	12205	12298.2	38.4943
0.780976	12239	12264.3	39.8217
0.783545	12283	12230.3	44.4675
0.786114	12342	12196.5	43.1401
0.788683	12321	12162.9	37.1669
0.791252	12101	12129.7	40.4854
0.793821	12186	12096.8	40.4854
0.79639	11943	12063.8	47.1223
0.798959	12028	12031.1	45.1312
0.801528	11946	11998.7	37.8306
0.804097	11999	11966.7	34.5121
0.806666	12009	11934.8	39.8217
0.809235	11826	11902.9	43.8038
0.811804	11770	11871	41.8127
0.814373	12004	11839.4	29.2025
0.816942	11847	11808.3	43.1401
0.819511	11750	11777.2	40.4854
0.82208	11732	11746	40.4854
0.824649	11621	11715.1	39.158
0.827218	11712	11684.6	29.2025
0.829787	11834	11654.3	27.2115
0.832356	11659	11624	35.8395
0.834925	11776	11593.6	29.8662
0.837494	11528	11563.2	35.8395
0.840063	11518	11533.1	25.2204
0.842632	11470	11503.3	33.8484
0.845201	11352	11473.5	29.8662
0.84777	11651	11443.9	35.8395
0.850339	11480	11414.5	31.8573
0.852908	11454	11385.3	33.1847
0.855477	11544	11356.3	26.5478
0.858046	11369	11327.6	29.2025
0.860615	11534	11298.9	32.521
0.863184	11413	11270.2	26.5478
0.865753	11306	11241.6	22.5656
0.868322	11359	11213.4	27.8752
0.870891	11174	11185.1	26.5478
0.87346	11345	11156.9	25.2204
0.876029	11228	11128.8	31.1936
0.878598	11197	11101	29.2025
0.881167	11152	11073.3	27.2115
0.883736	11192	11045.9	26.5478
0.886305	10957	11018.6	26.5478
0.888874	10893	10991.5	22.5656
0.891443	11011	10964.4	35.1758
0.894012	10907	10937.4	21.9019
0.896581	11015	10910.5	21.9019
0.89915	11013	10884	30.5299
0.901719	11088	10857.5	27.8752
0.904288	10773	10830.9	21.9019
0.906857	10884	10804.7	19.9108
0.909426	10778	10778.7	23.893
0.911995	10808	10752.6	19.2471
0.914564	10709	10726.5	21.9019
0.917133	10823	10700.5	16.5924
0.919702	10703	10674.7	20.5745
0.922271	10735	10648.9	16.5924
0.92484	10691	10623.3	21.2382
0.927409	10477	10597.7	17.2561
0.929978	10662	10572.3	20.5745
0.932547	10466	10547.1	14.6013
0.935116	10557	10521.9	11.2828
0.937685	10458	10496.9	11.2828
0.940254	10493	10471.9	13.2739
0.942823	10491	10446.8	16.5924
0.945392	10478	10421.8	21.9019
0.947961	10475	10397	17.9197
0.95053	10371	10372.5	15.265
0.953099	10363	10348.4	11.9465
0.955668	10370	10324.3	12.6102
0.958237	10297	10300.1	11.9465
0.960806	10423	10275.9	11.9465
0.963375	10242	10251.8	13.9376
0.965944	10464	10227.8	7.30064
0.968513	10148	10204	16.5924
0.971082	10216	10180.3	15.9287
0.973651	10283	10156.6	17.2561
0.97622	10208	10133.1	16.5924
0.978789	10042	10109.9	7.96433
0.981358	9908	10086.9	13.9376
0.983927	10175	10063.9	16.5924
0.986496	10052	10040.8	13.9376
0.989065	10003	10017.8	11.2828
0.991634	10060	9995.15	15.265
0.994203	10018	9972.51	4.64586
0.996772	10144	9949.91	14.6013
0.999341	9812	9927.37	9.29172
1.00191	10026	9904.8	7.96433
1.00448	9918	9882.39	12.6102
1.00705	9810	9860.09	11.2828
1.00962	9902	9837.82	9.29172
1.01219	9715	9815.74	11.2828
1.01476	9958	9793.79	12.6102
1.01732	9757	9771.88	11.9465
1.01989	9847	9750.09	13.9376
1.02246	9756	9728.47	7.30064
1.02503	9728	9706.98	7.96433
1.0276	9659	9685.56	9.95541
1.03017	9731	9664.09	9.29172
1.03274	9824	9642.64	9.95541
1.03531	9730	9621.35	11.2828
1.03788	9578	9600.17	7.96433
1.04045	9637	9579.11	10.6191
1.04301	9633	9558.16	11.2828
1.04558	9851	9537.25	6.63694
1.04815	9661	9516.46	8.62803
1.05072	9434	9495.78	7.30064
1.05329	9457	9475.1	5.30955
1.05586	9509	9454.46	9.95541
1.05843	9599	9433.9	5.97325
1.061	9353	9413.39	5.30955
1.06357	9247	9393.03	11.2828
1.06614	9382	9372.71	9.95541
1.0687	9391	9352.45	9.29172
1.07127	9331	9332.42	11.2828
1.07384	9421	9312.52	7.30064
1.07641	9176	9292.7	5.97325
1.07898	9325	9272.96	9.29172
1.08155	9252	9253.21	11.9465
1.08412	9251	9233.45	7.30064
1.08669	9086	9213.88	7.96433
1.08926	9114	9194.48	3.98217
1.09183	9251	9175.09	3.31847
1.09439	9008	9155.67	5.97325
1.09696	9180	9136.23	10.6191
1.09953	9256	9116.8	5.30955
1.1021	9164	9097.57	2.65478
1.10467	9188	9078.54	5.30955
1.10724	8970	9059.5	7.30064
1.10981	9095	9040.39	7.30064
1.11238	9075	9021.4	5.30955
1.11495	9101	9002.6	6.63694
1.11752	9004	8983.88	7.96433
1.12008	8846	8965.2	7.96433
1.12265	8913	8946.6	7.30064
1.12522	8988	8928.13	7.96433
1.12779	8938	8909.75	2.65478
1.13036	8916	8891.43	6.63694
1.13293	8883	8873.14	5.30955
1.1355	8770	8854.82	1.99108
1.13807	8722	8836.58	7.96433
1.14064	8979	8818.41	5.97325
1.14321	8775	8800.25	9.95541
1.14577	8756	8782.24	5.30955
1.14834	8843	8764.4	6.63694
1.15091	8797	8746.65	1.99108
1.15348	8765	8728.93	8.62803
1.15605	8604	8711.17	3.98217
1.15862	8611	8693.45	3.98217
1.16119	8512	8675.85	4.64586
1.16376	8692	8658.31	5.30955
1.16633	8810	8640.76	2.65478
1.1689	8509	8623.3	7.30064
1.17146	8579	8605.9	3.98217
1.17403	8482	8588.56	3.98217
1.1766	8660	8571.33	6.63694
1.17917	8501	8554.16	4.64586
1.18174	8631	8537.01	4.64586
1.18431	8599	8519.98	1.32739
1.18688	8515	8503.01	7.96433
1.18945	8540	8486.03	2.65478
1.19202	8452	8469.08	1.99108
1.19459	8336	8452.28	3.31847
1.19715	8303	8435.5	5.30955
1.19972	8434	8418.68	5.97325
1.20229	8397	8401.96	2.65478
1.20486	8331	8385.39	3.98217
1.20743	8428	8368.9	1.99108
1.21	8338	8352.4	6.63694
1.21257	8364	8335.92	4.64586
1.21514	8314	8319.5	7.30064
1.21771	8292	8303.22	5.97325
1.22028	8291	8287.04	3.31847
1.22284	8355	8270.95	3.98217
1.22541	8296	8254.9	5.30955
1.22798	8424	8238.8	5.97325
1.23055	8142	8222.75	5.97325
1.23312	8263	8206.8	3.98217
1.23569	8245	8190.96	5.30955
1.23826	8148	8175.15	1.32739
1.24083	8229	8159.37	5.97325
1.2434	8128	8143.6	5.30955
1.24597	7988	8127.83	5.30955
1.24853	8015	8112.17	3.31847
1.2511	8073	8096.64	3.98217
1.25367	8123	8081.12	5.97325
1.25624	8128	8065.6	1.99108
1.25881	7930	8050.15	3.31847
1.26138	8015	8034.77	5.97325
1.26395	7874	8019.38	4.64586
1.26652	8247	8004.03	5.30955
1.26909	7987	7988.81	1.99108
1.27166	7930	7973.67	0.663694
1.27422	8329	7958.55	4.64586
1.27679	7895	7943.37	5.30955
1.27936	8055	7928.19	4.64586
1.28193	7904	7913.15	0
1.2845	7922	7898.26	1.99108
1.28707	7964	7883.36	3.31847
1.28964	7731	7868.38	2.65478
1.29221	8190	7853.44	2.65478
1.29478	7985	7838.62	5.97325
1.29735	7763	7823.84	5.97325
1.29991	7753	7809.13	3.31847
1.30248	7897	7794.57	3.31847
1.30505	7726	7780.08	1.32739
1.30762	7700	7765.57	7.96433
1.31019	7689	7751.02	1.99108
1.31276	7793	7736.54	3.98217
1.31533	7885	7722.19	3.98217
1.3179	7630	7707.86	5.30955
1.32047	7679	7693.52	3.98217
1.32304	7666	7679.27	5.30955
1.3256	7615	7665.09	1.32739
1.32817	7741	7650.96	4.64586
1.33074	7757	7636.85	1.99108
1.33331	7725	7622.72	3.98217
1.33588	7475	7608.64	4.64586
1.33845	7538	7594.59	3.31847
1.34102	7575	7580.62	0.663694
1.34359	7709	7566.72	5.30955
1.34616	7574	7552.82	0.663694
1.34873	7511	7538.91	5.30955
1.35129	7560	7525.08	1.99108
1.35386	7648	7511.29	3.31847
1.35643	7511	7497.56	5.30955
1.359	7468	7483.87	2.65478
1.36157	7393	7470.22	5.30955
1.36414	7496	7456.66	1.99108
1.36671	7468	7443.14	4.64586
1.36928	7631	7429.64	2.65478
1.37185	7357	7416.17	1.32739
1.37442	7508	7402.73	1.32739
1.37698	7394	7389.32	3.31847
1.37955	7294	7375.87	3.98217
1.38212	7367	7362.46	1.99108
1.38469	7322	7349.16	7.30064
1.38726	7379	7335.92	3.31847
1.38983	7271	7322.73	1.32739
1.3924	7160	7309.66	1.99108
1.39497	7189	7296.58	2.65478
1.39754	7192	7283.43	3.31847
1.40011	7398	7270.3	2.65478
1.40267	7384	7257.25	3.98217
1.40524	7327	7244.26	3.31847
1.40781	7418	7231.32	2.65478
1.41038	7264	7218.43	4.64586
1.41295	7207	7205.58	4.64586
1.41552	7131	7192.75	2.65478
1.41809	7187	7180	0.663694
1.42066	7168	7167.31	1.99108
1.42323	7165	7154.58	2.65478
1.4258	7230	7141.81	3.31847
1.42836	6930	7129.08	0.663694
1.43093	7103	7116.44	3.31847
1.4335	7093	7103.84	3.98217
1.43607	7092	7091.24	3.31847
1.43864	7023	7078.71	1.99108
1.44121	7066	7066.28	1.32739
1.44378	7076	7053.86	4.64586
1.44635	7074	7041.42	4.64586
1.44892	7036	7029	3.31847
1.45149	7026	7016.7	2.65478
1.45405	7017	7004.48	3.31847
1.45662	6905	6992.25	1.99108
1.45919	6847	6980.02	2.65478
1.46176	6884	6967.81	0.663694
1.46433	6973	6955.63	1.32739
1.4669	6875	6943.45	1.99108
1.46947	6944	6931.27	3.98217
1.47204	6974	6919.12	0
1.47461	6835	6907.05	3.98217
1.47718	6820	6895.05	1.32739
1.47974	6898	6883.04	3.98217
1.48231	6823	6871.07	3.98217
1.48488	6857	6859.16	3.98217
1.48745	6907	6847.31	2.65478
1.49002	6835	6835.54	2.65478
1.49259	6817	6823.79	3.98217
1.49516	6882	6812.02	0.663694
1.49773	6749	6800.29	1.99108
1.5003	6722	6788.59	6.63694
1.50287	6793	6776.85	1.99108
1.50543	6606	6765.18	5.97325
1.508	6966	6753.64	3.31847
1.51057	6608	6742.13	1.99108
1.51314	6744	6730.65	2.65478
1.51571	6827	6719.18	2.65478
1.51828	6668	6707.67	2.65478
1.52085	6716	6696.18	1.32739
1.52342	6714	6684.74	1.99108
1.52599	6652	6673.31	3.31847
1.52856	6706	6661.89	1.99108
1.53112	6745	6650.5	3.31847
1.53369	6673	6639.18	4.64586
1.53626	6503	6627.89	2.65478
1.53883	6565	6616.66	4.64586
1.5414	6608	6605.49	1.32739
1.54397	6609	6594.34	2.65478
1.54654	6610	6583.21	3.31847
1.54911	6440	6572.06	1.32739
1.55168	6676	6560.93	1.99108
1.55425	6434	6549.85	4.64586
1.55681	6388	6538.76	1.32739
1.55938	6458	6527.71	3.31847
1.56195	6448	6516.74	4.64586
1.56452	6483	6505.77	1.32739
1.56709	6465	6494.85	3.98217
1.56966	6411	6483.99	2.65478
1.57223	6473	6473.11	2.65478
1.5748	6420	6462.27	3.31847
1.57737	6258	6451.46	3.31847
1.57994	6400	6440.66	1.32739
1.5825	6385	6429.91	1.99108
1.58507	6445	6419.18	2.65478
1.58764	6367	6408.43	3.31847
1.59021	6266	6397.69	1.99108
1.59278	6539	6387.02	2.65478
1.59535	6283	6376.4	2.65478
1.59792	6271	6365.78	3.98217
1.60049	6388	6355.19	1.99108
1.60306	6293	6344.64	2.65478
1.60563	6268	6334.15	0.663694
1.60819	6547	6323.65	2.65478
1.61076	6356	6313.15	2.65478
1.61333	6272	6302.64	3.98217
1.6159	6328	6292.18	0.663694
1.61847	6302	6281.8	4.64586
1.62104	6291	6271.45	0.663694
1.62361	6346	6261.1	2.65478
1.62618	6288	6250.78	1.32739
1.62875	6249	6240.47	2.65478
1.63132	6216	6230.16	1.99108
1.63388	6111	6219.88	0
1.63645	6280	6209.65	0.663694
1.63902	6275	6199.42	0.663694
1.64159	6181	6189.17	3.31847
1.64416	6153	6178.91	2.65478
1.64673	6079	6168.72	0
1.6493	6090	6158.63	3.98217
1.65187	6276	6148.57	1.99108
1.65444	6236	6138.48	2.65478
1.65701	6162	6128.46	2.65478
1.65957	6064	6118.48	3.31847
1.66214	5987	6108.52	3.98217
1.66471	5952	6098.59	2.65478
1.66728	6126	6088.71	0.663694
1.66985	6121	6078.87	1.99108
1.67242	6153	6069.01	4.64586
1.67499	6093	6059.11	3.31847
1.67756	6086	6049.25	1.32739
1.68013	6071	6039.51	3.31847
1.6827	6030	6029.78	3.31847
1.68526	5849	6020.02	1.32739
1.68783	5929	6010.29	2.65478
1.6904	5950	6000.61	5.30955
1.69297	5946	5990.9	2.65478
1.69554	5949	5981.25	4.64586
1.69811	5814	5971.69	1.99108
1.70068	5973	5962.14	4.64586
1.70325	5895	5952.6	1.32739
1.70582	5894	5943.07	1.99108
1.70839	5815	5933.56	1.32739
1.71095	5942	5924.03	3.31847
1.71352	5919	5914.47	3.31847
1.71609	5967	5904.95	1.99108
1.71866	5887	5895.5	0.663694
1.72123	6012	5886.1	1.99108
1.7238	5788	5876.67	1.32739
1.72637	5919	5867.22	5.30955
1.72894	5738	5857.79	0.663694
1.73151	5860	5848.43	5.30955
1.73408	5940	5839.15	1.32739
1.73664	5879	5829.87	4.64586
1.73921	5750	5820.62	3.31847
1.74178	5808	5811.4	0.663694
1.74435	5775	5802.21	2.65478
1.74692	5827	5793.03	3.31847
1.74949	5743	5783.8	3.31847
1.75206	5715	5774.6	2.65478
1.75463	5731	5765.48	1.99108
1.7572	5681	5756.39	2.65478
1.75977	5658	5747.29	5.30955
1.76233	5744	5738.18	0.663694
1.7649	5654	5729.14	2.65478
1.76747	5652	5720.15	1.99108
1.77004	5645	5711.12	0.663694
1.77261	5511	5702.09	3.98217
1.77518	5594	5693.07	1.99108
1.77775	5838	5684.06	1.99108
1.78032	5620	5675.12	2.65478
1.78289	5682	5666.21	1.32739
1.78546	5767	5657.29	2.65478
1.78802	5553	5648.4	1.99108
1.79059	5653	5639.51	1.99108
1.79316	5721	5630.65	3.31847
1.79573	5588	5621.82	2.65478
1.7983	5467	5613.01	5.97325
1.80087	5570	5604.24	3.31847
1.80344	5719	5595.53	2.65478
1.80601	5624	5586.9	1.32739
1.80858	5588	5578.26	4.64586
1.81115	5580	5569.56	1.99108
1.81371	5546	5560.86	1.32739
1.81628	5617	5552.23	1.99108
1.81885	5431	5543.6	3.98217
1.82142	5326	5534.93	2.65478
1.82399	5568	5526.3	1.99108
1.82656	5678	5517.75	3.98217
1.82913	5474	5509.21	1.99108
1.8317	5388	5500.66	1.99108
1.83427	5486	5492.17	0.663694
1.83684	5347	5483.67	3.31847
1.8394	5367	5475.14	1.99108
1.84197	5498	5466.62	2.65478
1.84454	5502	5458.15	0.663694
1.84711	5392	5449.73	0.663694
1.84968	5309	5441.3	4.64586
1.85225	5470	5432.84	1.32739
1.85482	5260	5424.41	1.32739
1.85739	5370	5416.08	3.31847
1.85996	5317	5407.74	2.65478
1.86253	5236	5399.38	0.663694
1.86509	5343	5391.09	2.65478
1.86766	5494	5382.82	0.663694
1.87023	5387	5374.51	0
1.8728	5270	5366.24	2.65478
1.87537	5084	5357.94	1.99108
1.87794	5380	5349.65	3.98217
1.88051	5225	5341.42	1.99108
1.88308	5443	5333.26	1.32739
1.88565	5163	5325.15	1.99108
1.88822	5322	5317.02	1.32739
1.89078	5310	5308.87	2.65478
1.89335	5264	5300.73	2.65478
1.89592	5265	5292.62	3.98217
1.89849	5287	5284.54	0.663694
1.90106	5359	5276.53	1.99108
1.90363	5247	5268.54	1.32739
1.9062	5216	5260.5	1.32739
1.90877	5360	5252.46	2.65478
1.91134	5269	5244.44	3.98217
1.91391	5198	5236.44	1.99108
1.91647	5202	5228.5	0.663694
1.91904	5260	5220.63	0.663694
1.92161	5297	5212.73	3.98217
1.92418	5164	5204.77	3.31847
1.92675	5192	5196.83	0
1.92932	5242	5189	1.32739
1.93189	5167	5181.2	2.65478
1.93446	5052	5173.32	1.32739
1.93703	5057	5165.45	2.65478
1.9396	5161	5157.65	0.663694
1.94216	4986	5149.86	3.31847
1.94473	5060	5142.09	0
1.9473	5127	5134.32	3.31847
1.94987	5084	5126.58	0.663694
1.95244	5199	5118.84	3.98217
1.95501	5062	5111.13	0.663694
1.95758	4944	5103.45	0.663694
1.96015	4972	5095.8	3.31847
1.96272	5097	5088.13	2.65478
1.96529	5011	5080.44	3.31847
1.96785	5002	5072.84	3.98217
1.97042	5078	5065.29	2.65478
1.97299	4954	5057.76	0.663694
1.97556	5153	5050.27	1.32739
1.97813	5015	5042.75	3.31847
1.9807	4981	5035.17	0.663694
1.98327	5011	5027.62	3.31847
1.98584	5031	5020.11	1.99108
1.98841	5059	5012.62	2.65478
1.99098	5005	5005.15	2.65478
1.99354	4969	4997.71	3.98217
1.99611	5058	4990.28	0.663694
1.99868	4933	4982.9	2.65478
2.00125	4930	4975.53	3.31847
2.00382	5102	4968.13	0.663694
2.00639	5010	4960.75	3.31847
2.00896	4938	4953.41	0.663694
2.01153	4902	4946.05	1.99108
2.0141	4867	4938.71	1.99108
2.01667	4985	4931.37	2.65478
2.01923	4973	4924.04	2.65478
2.0218	4923	4916.75	3.98217
2.02437	4990	4909.49	0.663694
2.02694	4827	4902.28	0.663694
2.02951	4886	4895.08	0.663694
2.03208	4778	4887.83	1.32739
2.03465	4826	4880.54	1.32739
2.03722	4918	4873.28	1.99108
2.03979	4910	4866.04	0.663694
2.04236	4914	4858.85	4.64586
2.04492	4811	4851.67	2.65478
2.04749	4818	4844.51	1.32739
2.05006	4866	4837.45	3.98217
2.05263	4878	4830.39	1.99108
2.0552	4813	4823.3	0.663694
2.05777	4772	4816.27	1.32739
2.06034	4657	4809.22	2.65478
2.06291	4761	4802.12	0.663694
2.06548	4781	4795.04	0
2.06805	4736	4788.02	0.663694
2.07061	4805	4780.97	1.32739
2.07318	4883	4773.89	1.32739
2.07575	4687	4766.83	0.663694
2.07832	4738	4759.83	3.31847
2.08089	4798	4752.84	1.32739
2.08346	4812	4745.87	2.65478
2.08603	4662	4738.96	0
2.0886	4797	4732.08	0.663694
2.09117	4928	4725.18	0.663694
2.09374	4758	4718.25	0.663694
2.0963	4638	4711.31	0
2.09887	4695	4704.4	2.65478
2.10144	4713	4697.49	0.663694
2.10401	4574	4690.61	1.32739
2.10658	4797	4683.78	0.663694
2.10915	4649	4676.97	0.663694
2.11172	4567	4670.15	1.99108
2.11429	4700	4663.33	0.663694
2.11686	4744	4656.53	2.65478
2.11943	4723	4649.77	0.663694
2.12199	4606	4643.02	1.99108
2.12456	4720	4636.31	0.663694
2.12713	4560	4629.6	1.32739
2.1297	4564	4622.89	2.65478
2.13227	4614	4616.18	1.32739
2.13484	4625	4609.5	1.32739
2.13741	4633	4602.87	2.65478
2.13998	4597	4596.23	0.663694
2.14255	4553	4589.61	1.32739
2.14512	4532	4583.01	1.99108
2.14768	4663	4576.39	0.663694
2.15025	4467	4569.78	0.663694
2.15282	4512	4563.21	0.663694
2.15539	4659	4556.62	1.32739
2.15796	4586	4550.02	1.32739
2.16053	4604	4543.44	1.99108
2.1631	4560	4536.89	1.32739
2.16567	4526	4530.38	1.32739
2.16824	4592	4523.89	3.98217
2.17081	4461	4517.4	1.99108
2.17337	4556	4510.94	0.663694
2.17594	4454	4504.55	0.663694
2.17851	4472	4498.15	2.65478
2.18108	4585	4491.68	1.99108
2.18365	4522	4485.23	2.65478
2.18622	4567	4478.83	2.65478
2.18879	4541	4472.47	1.32739
2.19136	4454	4466.14	1.32739
2.19393	4383	4459.81	0.663694
2.1965	4474	4453.46	0
2.19906	4432	4447.09	0.663694
2.20163	4454	4440.71	1.32739
2.2042	4441	4434.32	1.99108
2.20677	4473	4427.96	2.65478
2.20934	4547	4421.64	0.663694
2.21191	4398	4415.38	1.32739
2.21448	4253	4409.14	1.99108
2.21705	4365	4402.87	3.31847
2.21962	4324	4396.6	1.32739
2.22219	4466	4390.39	0.663694
2.22475	4401	4384.22	3.31847
2.22732	4393	4378.02	1.99108
2.22989	4369	4371.81	1.32739
2.23246	4232	4365.66	1.32739
2.23503	4356	4359.52	3.31847
2.2376	4324	4353.35	0.663694
2.24017	4232	4347.2	0.663694
2.24274	4292	4341.1	1.32739
2.24531	4363	4334.96	2.65478
2.24788	4293	4328.8	0
2.25044	4293	4322.69	1.99108
2.25301	4423	4316.6	1.32739
2.25558	4281	4310.5	2.65478
2.25815	4369	4304.42	0.663694
2.26072	4328	4298.37	0
2.26329	4395	4292.35	1.99108
2.26586	4092	4286.29	3.31847
2.26843	4264	4280.21	0.663694
2.271	4384	4274.21	0.663694
2.27357	4272	4268.26	1.32739
2.27613	4237	4262.27	2.65478
2.2787	4314	4256.25	1.99108
2.28127	4177	4250.27	1.32739
2.28384	4158	4244.35	3.31847
2.28641	4291	4238.43	4.64586
2.28898	4284	4232.52	0.663694
2.29155	4236	4226.67	0.663694
2.29412	4258	4220.87	1.32739
2.29669	4235	4214.99	1.32739
2.29926	4245	4209.05	1.32739
2.30182	4191	4203.15	0.663694
2.30439	4102	4197.27	0
2.30696	4076	4191.4	1.32739
2.30953	4185	4185.52	1.32739
2.3121	4205	4179.63	1.99108
2.31467	4224	4173.78	0.663694
2.31724	4106	4167.97	0.663694
2.31981	4179	4162.18	0
2.32238	4190	4156.37	1.32739
2.32495	4230	4150.55	0.663694
2.32751	4190	4144.73	0
2.33008	4154	4138.94	1.32739
2.33265	4183	4133.17	0.663694
2.33522	4106	4127.39	0
2.33779	4038	4121.64	1.99108
2.34036	4069	4115.89	0.663694
2.34293	4110	4110.15	1.99108
2.3455	4150	4104.45	1.99108
2.34807	4090	4098.77	0.663694
2.35064	4135	4093.12	1.32739
2.3532	4037	4087.48	1.32739
2.35577	4153	4081.83	2.65478
2.35834	3965	4076.17	1.32739
2.36091	4180	4070.56	1.99108
2.36348	4018	4064.98	0
2.36605	4148	4059.4	0
2.36862	4075	4053.81	3.98217
2.37119	3873	4048.18	1.32739
2.37376	4011	4042.57	0
2.37633	3945	4037.05	1.32739
2.37889	4099	4031.53	0.663694
2.38146	4060	4025.95	1.99108
2.38403	4037	4020.38	1.32739
2.3866	3927	4014.85	0
2.38917	3965	4009.34	0.663694
2.39174	3998	4003.84	0.663694
2.39431	3944	3998.31	0.663694
2.39688	3961	3992.78	1.32739
2.39945	4001	3987.27	0.663694
2.40202	3957	3981.78	1.32739
2.40458	3994	3976.32	0.663694
2.40715	3932	3970.86	0.663694
2.40972	3921	3965.42	0
2.41229	3817	3959.98	4.64586
2.41486	3924	3954.53	1.99108
2.41743	4047	3949.11	1.32739
2.42	3959	3943.8	2.65478
2.42257	3863	3938.49	1.32739
2.42514	3946	3933.14	1.99108
2.42771	3964	3927.81	3.31847
2.43027	3886	3922.48	0
2.43284	3881	3917.18	0.663694
2.43541	3915	3911.9	1.32739
2.43798	3928	3906.56	1.32739
2.44055	3887	3901.2	0.663694
2.44312	3915	3895.88	0.663694
2.44569	3838	3890.58	1.32739
2.44826	3931	3885.27	1.99108
2.45083	3875	3879.97	0.663694
2.4534	3784	3874.7	0
2.45596	3883	3869.46	1.32739
2.45853	3906	3864.2	1.99108
2.4611	3833	3858.91	0.663694
2.46367	3944	3853.67	0.663694
2.46624	3847	3848.47	1.32739
2.46881	3922	3843.25	0
2.47138	3844	3838.03	0.663694
2.47395	3771	3832.82	3.31847
2.47652	3861	3827.6	1.32739
2.47909	3872	3822.41	0.663694
2.48165	3812	3817.3	1.99108
2.48422	3917	3812.18	1.99108
2.48679	3804	3807.03	0
2.48936	3736	3801.91	1.99108
2.49193	3762	3796.81	1.99108
2.4945	3797	3791.67	1.32739
2.49707	3781	3786.57	3.31847
2.49964	3821	3781.5	3.98217
2.50221	3768	3776.44	1.99108
2.50478	3793	3771.44	1.32739
2.50734	3897	3766.48	1.99108
2.50991	3818	3761.48	2.65478
2.51248	3755	3756.44	0
2.51505	3871	3751.42	0.663694
2.51762	3726	3746.42	2.65478
2.52019	3664	3741.36	0.663694
2.52276	3789	3736.32	0.663694
2.52533	3837	3731.33	1.99108
2.5279	3667	3726.32	0
2.53047	3752	3721.31	1.32739
2.53303	3686	3716.32	0.663694
2.5356	3717	3711.33	1.99108
2.53817	3784	3706.34	0
2.54074	3689	3701.37	1.32739
2.54331	3672	3696.43	1.32739
2.54588	3660	3691.47	1.32739
2.54845	3620	3686.52	1.99108
2.55102	3671	3681.6	1.99108
2.55359	3692	3676.7	1.99108
2.55616	3736	3671.82	1.32739
2.55872	3764	3666.97	2.65478
2.56129	3680	3662.11	1.32739
2.56386	3689	3657.26	0.663694
2.56643	3739	3652.43	0.663694
2.569	3626	3647.59	2.65478
2.57157	3616	3642.71	2.65478
2.57414	3672	3637.85	0.663694
2.57671	3661	3633.06	1.99108
2.57928	3699	3628.28	2.65478
2.58185	3681	3623.48	2.65478
2.58441	3610	3618.68	1.32739
2.58698	3646	3613.94	1.99108
2.58955	3611	3609.21	1.32739
2.59212	3618	3604.45	1.99108
2.59469	3560	3599.69	0.663694
2.59726	3641	3594.94	0
2.59983	3621	3590.19	0
2.6024	3520	3585.42	1.32739
2.60497	3761	3580.62	0.663694
2.60754	3622	3575.82	0
2.6101	3478	3571.07	1.99108
2.61267	3513	3566.33	0.663694
2.61524	3407	3561.59	2.65478
2.61781	3527	3556.88	0.663694
2.62038	3612	3552.2	0
2.62295	3616	3547.54	0.663694
2.62552	3583	3542.87	0.663694
2.62809	3587	3538.15	0.663694
2.63066	3594	3533.45	0.663694
2.63323	3563	3528.77	1.99108
2.63579	3637	3524.1	1.32739
2.63836	3560	3519.45	1.99108
2.64093	3574	3514.84	1.32739
2.6435	3408	3510.25	0
2.64607	3414	3505.66	0.663694
2.64864	3523	3501.07	0.663694
2.65121	3549	3496.44	1.99108
2.65378	3463	3491.81	0.663694
2.65635	3591	3487.22	0.663694
2.65892	3427	3482.66	2.65478
2.66148	3545	3478.09	2.65478
2.66405	3479	3473.52	1.32739
2.66662	3412	3469.02	0.663694
2.66919	3358	3464.55	0.663694
2.67176	3442	3460.04	0.663694
2.67433	3372	3455.5	1.99108
2.6769	3469	3450.95	0.663694
2.67947	3382	3446.42	0.663694
2.68204	3431	3441.93	2.65478
2.68461	3517	3437.43	1.99108
2.68717	3338	3432.94	0
2.68974	3463	3428.5	1.32739
2.69231	3366	3424.06	0
2.69488	3464	3419.59	1.32739
2.69745	3365	3415.1	0
2.70002	3399	3410.63	0
2.70259	3394	3406.17	2.65478
2.70516	3424	3401.69	1.32739
2.70773	3368	3397.23	2.65478
2.7103	3404	3392.84	1.99108
2.71286	3361	3388.47	0.663694
2.71543	3399	3384.12	0.663694
2.718	3308	3379.77	0.663694
2.72057	3334	3375.38	0
2.72314	3356	3370.98	1.99108
2.72571	3324	3366.57	1.32739
2.72828	3352	3362.17	1.32739
2.73085	3365	3357.82	0
2.73342	3298	3353.49	1.32739
2.73599	3313	3349.15	1.32739
2.73855	3366	3344.79	0
2.74112	3368	3340.45	1.99108
2.74369	3289	3336.13	1.32739
2.74626	3347	3331.8	1.32739
2.74883	3286	3327.5	1.32739
2.7514	3259	3323.22	5.30955
2.75397	3351	3318.93	1.32739
2.75654	3286	3314.7	0
2.75911	3397	3310.54	1.32739
2.76168	3326	3306.33	0.663694
2.76424	3292	3302.04	1.32739
2.76681	3317	3297.76	0.663694
2.76938	3130	3293.5	1.32739
2.77195	3317	3289.25	1.99108
2.77452	3306	3285	1.99108
2.77709	3375	3280.78	0.663694
2.77966	3303	3276.59	0
2.78223	3220	3272.41	0.663694
2.7848	3289	3268.2	1.32739
2.78737	3158	3263.95	0.663694
2.78993	3279	3259.73	1.99108
2.7925	3141	3255.54	1.32739
2.79507	3195	3251.36	0
2.79764	3337	3247.21	0.663694
2.80021	3264	3243.05	1.32739
2.80278	3239	3238.87	1.32739
2.80535	3273	3234.69	1.32739
2.80792	3237	3230.54	0.663694
2.81049	3231	3226.42	2.65478
2.81306	3246	3222.3	1.32739
2.81562	3159	3218.18	2.65478
2.81819	3281	3214.1	1.32739
2.82076	3217	3210.03	1.32739
2.82333	3100	3205.98	1.32739
2.8259	3155	3201.91	1.99108
2.82847	3233	3197.83	1.32739
2.83104	3306	3193.76	0.663694
2.83361	3160	3189.71	0
2.83618	3141	3185.66	0.663694
2.83875	3249	3181.58	1.32739
2.84131	3234	3177.48	1.32739
2.84388	3308	3173.4	0
2.84645	3138	3169.36	1.32739
2.84902	3090	3165.32	0.663694
2.85159	3169	3161.27	1.32739
2.85416	3143	3157.23	1.32739
2.85673	3174	3153.21	0
2.8593	3202	3149.21	0.663694
2.86187	3114	3145.21	3.31847
2.86444	3134	3141.18	1.99108
2.867	3115	3137.18	0.663694
2.86957	3098	3133.26	1.99108
2.87214	3189	3129.35	0.663694
2.87471	3194	3125.39	1.32739
2.87728	3097	3121.44	1.32739
2.87985	3058	3117.49	1.99108
2.88242	2996	3113.53	0.663694
2.88499	3107	3109.61	1.99108
2.88756	3007	3105.69	1.32739
2.89013	3013	3101.77	1.32739
2.89269	3006	3097.87	1.99108
2.89526	3139	3093.97	0.663694
2.89783	3065	3090.07	1.99108
2.9004	3066	3086.19	1.32739
2.90297	3072	3082.3	0
2.90554	3120	3078.43	0.663694
2.90811	3033	3074.55	1.32739
2.91068	3017	3070.64	0
2.91325	3087	3066.74	1.32739
2.91582	2982	3062.86	0.663694
2.91838	2931	3058.97	1.32739
2.92095	3079	3055.1	1.32739
2.92352	3010	3051.25	0.663694
2.92609	3053	3047.41	0.663694
2.92866	3010	3043.59	1.99108
2.93123	3100	3039.75	0.663694
2.9338	3076	3035.92	1.99108
2.93637	3005	3032.11	0
2.93894	3054	3028.32	0.663694
2.94151	3061	3024.52	0.663694
2.94407	2932	3020.71	0.663694
2.94664	2894	3016.89	0.663694
2.94921	3048	3013.08	1.32739
2.95178	3012	3009.28	1.32739
2.95435	2945	3005.49	0.663694
2.95692	3041	3001.73	1.32739
2.95949	2969	2997.98	0.663694
2.96206	2983	2994.23	1.32739
2.96463	2967	2990.48	0
2.9672	2930	2986.73	0.663694
2.96976	2976	2982.99	0.663694
2.97233	3088	2979.23	0.663694
2.9749	2946	2975.48	0
2.97747	2871	2971.75	1.32739
2.98004	2963	2968.01	1.32739
2.98261	2982	2964.27	1.32739
2.98518	2855	2960.57	1.32739
2.98775	3040	2956.89	1.32739
2.99032	2956	2953.22	1.32739
2.99289	2930	2949.56	1.32739
2.99545	2918	2945.9	0.663694
2.99802	2805	2942.25	0
3.00059	2945	2938.59	1.99108
3.00316	2917	2934.92	0
3.00573	2954	2931.24	3.31847
3.0083	2878	2927.59	0
3.01087	2880	2923.96	0
3.01344	2923	2920.37	1.32739
3.01601	2896	2916.74	1.32739
3.01858	2953	2913.07	1.32739
3.02114	2917	2909.45	0.663694
3.02371	2953	2905.85	1.99108
3.02628	2946	2902.25	2.65478
3.02885	2823	2898.65	1.32739
3.03142	2994	2895.09	1.32739
3.03399	2863	2891.57	0.663694
3.03656	2869	2888.02	0
3.03913	2958	2884.45	0
3.0417	2818	2880.87	1.32739
3.04427	2884	2877.25	0.663694
3.04683	2869	2873.65	0.663694
3.0494	2827	2870.08	2.65478
3.05197	2878	2866.52	0.663694
3.05454	2908	2862.98	1.32739
3.05711	2914	2859.48	0.663694
3.05968	2898	2855.97	0.663694
3.06225	2704	2852.44	0
3.06482	2907	2848.91	1.32739
3.06739	2780	2845.37	1.32739
3.06996	2863	2841.83	1.32739
3.07252	2965	2838.32	1.32739
3.07509	2695	2834.83	1.32739
3.07766	2802	2831.36	0.663694
3.08023	2780	2827.89	0.663694
3.0828	2812	2824.42	1.32739
3.08537	2836	2820.93	1.32739
3.08794	2696	2817.45	0
3.09051	2823	2813.99	2.65478
3.09308	2842	2810.53	0.663694
3.09565	2795	2807.07	1.32739
3.09821	2811	2803.64	1.99108
3.10078	2878	2800.22	1.99108
3.10335	2740	2796.79	0.663694
3.10592	2847	2793.39	0
3.10849	2802	2790	1.32739
3.11106	2746	2786.58	0.663694
3.11363	2793	2783.13	0
3.1162	2752	2779.7	1.99108
3.11877	2743	2776.28	1.99108
3.12134	2745	2772.85	0.663694
3.1239	2765	2769.47	1.99108
3.12647	2730	2766.12	2.65478
3.12904	2674	2762.75	0
3.13161	2788	2759.4	1.99108
3.13418	2779	2756.08	4.64586
3.13675	2765	2752.71	1.32739
3.13932	2711	2749.38	0.663694
3.14189	2827	2746.13	1.32739
3.14446	2729	2742.84	1.32739
3.14703	2687	2739.48	0
3.14959	2694	2736.13	1.32739
3.15216	2764	2732.79	0.663694
3.15473	2749	2729.43	1.99108
3.1573	2713	2726.08	1.99108
3.15987	2786	2722.76	0.663694
3.16244	2680	2719.47	1.32739
3.16501	2635	2716.19	2.65478
3.16758	2692	2712.88	0.663694
3.17015	2655	2709.59	0.663694
3.17272	2639	2706.34	1.32739
3.17528	2668	2703.05	0.663694
3.17785	2695	2699.75	0.663694
3.18042	2672	2696.46	0.663694
3.18299	2703	2693.17	1.32739
3.18556	2635	2689.88	0
3.18813	2666	2686.59	0
3.1907	2690	2683.32	0.663694
3.19327	2738	2680.03	0.663694
3.19584	2695	2676.73	0.663694
3.19841	2681	2673.46	1.32739
3.20097	2708	2670.2	1.32739
3.20354	2701	2666.95	1.32739
3.20611	2719	2663.72	1.99108
3.20868	2616	2660.51	1.32739
3.21125	2510	2657.31	0.663694
3.21382	2707	2654.13	0.663694
3.21639	2600	2650.94	0.663694
3.21896	2696	2647.73	2.65478
3.22153	2667	2644.5	1.99108
3.2241	2597	2641.3	1.32739
3.22666	2576	2638.15	0
3.22923	2599	2635.02	0.663694
3.2318	2576	2631.86	0
3.23437	2667	2628.65	1.32739
3.23694	2613	2625.44	0.663694
3.23951	2568	2622.24	0.663694
3.24208	2649	2619.06	0.663694
3.24465	2581	2615.9	0
3.24722	2582	2612.73	0
3.24979	2597	2609.56	0
3.25235	2561	2606.38	1.32739
3.25492	2571	2603.18	1.32739
3.25749	2631	2600.01	0
3.26006	2554	2596.88	0.663694
3.26263	2633	2593.77	0.663694
3.2652	2550	2590.63	0
3.26777	2533	2587.49	1.32739
3.27034	2600	2584.36	0
3.27291	2553	2581.23	0.663694
3.27548	2497	2578.12	0.663694
3.27804	2569	2575.01	1.32739
3.28061	2602	2571.89	0.663694
3.28318	2643	2568.8	1.99108
3.28575	2505	2565.72	0
3.28832	2513	2562.66	0.663694
3.29089	2578	2559.61	0
3.29346	2535	2556.53	0
3.29603	2482	2553.44	1.32739
3.2986	2531	2550.34	1.32739
3.30117	2541	2547.25	0.663694
3.30373	2556	2544.21	0
3.3063	2471	2541.18	0
3.30887	2550	2538.14	1.99108
3.31144	2509	2535.07	1.99108
3.31401	2547	2532	1.32739
3.31658	2520	2529	1.32739
3.31915	2545	2526.04	3.31847
3.32172	2491	2523.05	0.663694
3.32429	2491	2520.08	0.663694
3.32686	2499	2517.14	3.31847
3.32942	2490	2514.16	0.663694
3.33199	2422	2511.17	0.663694
3.33456	2436	2508.23	0
3.33713	2554	2505.26	1.32739
3.3397	2496	2502.25	1.32739
3.34227	2461	2499.24	0.663694
3.34484	2429	2496.26	0.663694
3.34741	2493	2493.3	0
3.34998	2425	2490.33	1.32739
3.35255	2429	2487.34	0
3.35511	2407	2484.36	1.32739
3.35768	2520	2481.39	1.32739
3.36025	2499	2478.42	0.663694
3.36282	2472	2475.48	1.32739
3.36539	2412	2472.55	0.663694
3.36796	2528	2469.62	0
3.37053	2426	2466.69	0
3.3731	2478	2463.75	0.663694
3.37567	2500	2460.79	0
3.37824	2488	2457.83	1.32739
3.3808	2434	2454.89	1.32739
3.38337	2546	2451.95	0.663694
3.38594	2404	2449.05	0.663694
3.38851	2411	2446.17	0
3.39108	2344	2443.27	0.663694
3.39365	2448	2440.36	0.663694
3.39622	2435	2437.45	0
3.39879	2499	2434.54	0
3.40136	2387	2431.65	0.663694
3.40393	2475	2428.74	0
3.40649	2425	2425.83	1.32739
3.40906	2382	2422.93	0
3.41163	2450	2420.05	1.99108
3.4142	2419	2417.19	1.99108
3.41677	2351	2414.33	1.99108
3.41934	2435	2411.51	0
3.42191	2410	2408.72	1.32739
3.42448	2328	2405.92	1.99108
3.42705	2436	2403.08	0.663694
3.42962	2350	2400.26	0
3.43218	2338	2397.46	0.663694
3.43475	2373	2394.64	0
3.43732	2395	2391.79	1.32739
3.43989	2440	2388.94	1.32739
3.44246	2352	2386.11	1.32739
3.44503	2424	2383.3	0
3.4476	2444	2380.52	3.31847
3.45017	2413	2377.73	1.32739
3.45274	2197	2374.94	0.663694
3.45531	2364	2372.2	0.663694
3.45787	2326	2369.47	1.99108
3.46044	2306	2366.68	0.663694
3.46301	2403	2363.89	1.32739
3.46558	2377	2361.14	1.99108
3.46815	2310	2358.38	1.32739
3.47072	2299	2355.63	0.663694
3.47329	2397	2352.9	0.663694
3.47586	2316	2350.17	0
3.47843	2250	2347.41	0.663694
3.481	2287	2344.64	1.32739
3.48356	2367	2341.85	0
3.48613	2329	2339.09	0.663694
3.4887	2316	2336.35	0
3.49127	2388	2333.6	2.65478
3.49384	2273	2330.84	0
3.49641	2343	2328.1	1.99108
3.49898	2301	2325.4	0.663694
3.50155	2258	2322.7	0.663694
3.50412	2326	2319.99	0.663694
3.50669	2398	2317.29	0.663694
3.50925	2323	2314.57	0.663694
3.51182	2329	2311.86	0.663694
3.51439	2326	2309.15	1.32739
3.51696	2267	2306.44	1.32739
3.51953	2271	2303.74	1.99108
3.5221	2411	2301.06	1.99108
3.52467	2360	2298.41	0.663694
3.52724	2307	2295.77	1.32739
3.52981	2267	2293.14	0
3.53238	2326	2290.49	0.663694
3.53494	2321	2287.81	0.663694
3.53751	2237	2285.13	0
3.54008	2336	2282.44	0
3.54265	2243	2279.77	0.663694
3.54522	2295	2277.08	0
3.54779	2323	2274.39	1.32739
3.55036	2315	2271.72	0
3.55293	2246	2269.06	3.31847
3.5555	2189	2266.41	0.663694
3.55807	2273	2263.78	0.663694
3.56063	2270	2261.2	0
3.5632	2218	2258.61	1.32739
3.56577	2172	2255.97	0
3.56834	2250	2253.33	0
3.57091	2257	2250.71	1.32739
3.57348	2231	2248.07	1.99108
3.57605	2298	2245.43	3.31847
3.57862	2257	2242.83	0
3.58119	2264	2240.3	1.32739
3.58376	2282	2237.78	0
3.58632	2275	2235.21	0.663694
3.58889	2239	2232.61	0.663694
3.59146	2261	2230	1.32739
3.59403	2216	2227.4	0.663694
3.5966	2244	2224.81	0
3.59917	2214	2222.25	0.663694
3.60174	2328	2219.67	0
3.60431	2181	2217.08	0
3.60688	2215	2214.49	0
3.60945	2275	2211.9	0
3.61201	2213	2209.3	1.32739
3.61458	2184	2206.71	0.663694
3.61715	2286	2204.13	1.32739
3.61972	2297	2201.59	0
3.62229	2172	2199.06	0
3.62486	2247	2196.53	0.663694
3.62743	2174	2193.98	1.32739
3.63	2204	2191.41	0
3.63257	2258	2188.88	1.99108
3.63514	2233	2186.36	1.99108
3.6377	2118	2183.84	1.32739
3.64027	2131	2181.35	0
3.64284	2110	2178.9	0
3.64541	2170	2176.42	0
3.64798	2140	2173.9	0.663694
3.65055	2167	2171.35	0.663694
3.65312	2132	2168.82	1.32739
3.65569	2161	2166.3	0.663694
3.65826	2163	2163.81	0.663694
3.66083	2198	2161.34	0
3.66339	2104	2158.86	0.663694
3.66596	2190	2156.37	0.663694
3.66853	2113	2153.87	0
3.6711	2187	2151.38	0
3.67367	2131	2148.91	0
3.67624	2100	2146.41	0
3.67881	2106	2143.91	0.663694
3.68138	2085	2141.42	0
3.68395	2046	2138.93	0.663694
3.68652	2116	2136.46	0
3.68908	2076	2134	0.663694
3.69165	2065	2131.53	1.99108
3.69422	2130	2129.07	0.663694
3.69679	2112	2126.63	0.663694
3.69936	2015	2124.24	1.32739
3.70193	2160	2121.83	1.32739
3.7045	2110	2119.4	0
3.70707	2025	2117	1.99108
3.70964	2157	2114.6	1.99108
3.71221	2063	2112.18	0.663694
3.71477	2031	2109.8	0.663694
3.71734	2074	2107.44	1.32739
3.71991	2090	2105.05	1.32739
3.72248	2128	2102.64	0.663694
3.72505	2055	2100.26	1.99108
3.72762	2100	2097.88	0.663694
3.73019	2115	2095.5	0
3.73276	2025	2093.14	0
3.73533	2097	2090.76	0
3.7379	2045	2088.35	0.663694
3.74046	2093	2085.93	0
3.74303	2034	2083.51	0
3.7456	2082	2081.12	1.99108
3.74817	2076	2078.72	1.99108
3.75074	2118	2076.33	0.663694
3.75331	2064	2074	0
3.75588	1972	2071.7	0
3.75845	2108	2069.35	0
3.76102	2019	2066.97	0.663694
3.76359	2056	2064.58	0
3.76615	1950	2062.2	0
3.76872	2028	2059.84	0.663694
3.77129	2034	2057.47	0
3.77386	2026	2055.11	0.663694
3.77643	2068	2052.76	0
3.779	2091	2050.41	1.32739
3.78157	2160	2048.06	0.663694
3.78414	2098	2045.73	0.663694
3.78671	2048	2043.41	1.32739
3.78928	2011	2041.11	1.32739
3.79184	1995	2038.8	1.32739
3.79441	2040	2036.51	0
3.79698	2002	2034.23	2.65478
3.79955	1974	2031.95	0
3.80212	1954	2029.65	0.663694
3.80469	2051	2027.39	0
3.80726	2029	2025.11	0
3.80983	2019	2022.79	0
3.8124	2047	2020.48	1.32739
3.81497	2055	2018.15	0.663694
3.81753	1993	2015.84	1.99108
3.8201	2031	2013.57	0.663694
3.82267	2041	2011.31	0
3.82524	1963	2009.08	1.32739
3.82781	1942	2006.82	0.663694
3.83038	1965	2004.54	0.663694
3.83295	1911	2002.28	0.663694
3.83552	2051	2000.03	0.663694
3.83809	1941	1997.77	0
3.84066	1880	1995.51	0.663694
3.84322	2047	1993.25	1.99108
3.84579	2027	1990.98	0
3.84836	1977	1988.73	0
3.85093	1918	1986.52	0.663694
3.8535	1991	1984.28	0.663694
3.85607	1982	1982.01	0
3.85864	2008	1979.77	0.663694
3.86121	1958	1977.53	0
3.86378	2030	1975.29	1.32739
3.86635	1938	1973.05	0
3.86891	1932	1970.82	0
3.87148	1913	1968.6	0.663694
3.87405	1943	1966.37	0
3.87662	1924	1964.14	1.32739
3.87919	1916	1961.91	1.32739
3.88176	1868	1959.69	0.663694
3.88433	1995	1957.51	1.99108
3.8869	1912	1955.34	0
3.88947	1958	1953.17	0
3.89204	1988	1951	0.663694
3.8946	1860	1948.81	0
3.89717	1903	1946.6	0.663694
3.89974	1897	1944.39	0
3.90231	1956	1942.2	0
3.90488	1901	1940	0.663694
3.90745	1983	1937.8	0.663694
3.91002	1976	1935.6	0.663694
3.91259	2001	1933.43	0
3.91516	1989	1931.26	0.663694
3.91773	1838	1929.1	0
3.92029	1894	1926.92	0.663694
3.92286	2051	1924.75	0
3.92543	1974	1922.59	1.32739
3.928	1870	1920.42	0.663694
3.93057	1889	1918.26	0
3.93314	1877	1916.13	0
3.93571	1950	1914	0.663694
3.93828	1934	1911.84	1.32739
3.94085	1867	1909.67	0
3.94342	1881	1907.54	0.663694
3.94598	1893	1905.42	0
3.94855	1901	1903.29	0
3.95112	1888	1901.16	0.663694
3.95369	1885	1899.02	0
3.95626	1811	1896.87	1.32739
3.95883	1892	1894.74	0.663694
3.9614	1830	1892.62	0
3.96397	1934	1890.52	1.32739
3.96654	1845	1888.43	0
3.96911	1795	1886.31	0.663694
3.97167	1914	1884.22	0.663694
3.97424	1787	1882.12	0.663694
3.97681	1947	1880.01	0
3.97938	1851	1877.93	0.663694
3.98195	1845	1875.83	0
3.98452	1844	1873.73	1.32739
3.98709	2003	1871.63	0
3.98966	1863	1869.55	0.663694
3.99223	1759	1867.47	0
3.9948	1823	1865.4	0.663694
3.99736	1832	1863.31	1.99108
3.99993	1936	1861.22	0.663694
4.0025	1889	1859.16	0
4.00507	1792	1857.14	1.32739
4.00764	1868	1855.1	0
4.01021	1901	1853.03	0.663694
4.01278	1783	1850.98	1.99108
4.01535	1834	1848.92	0
4.01792	1822	1846.87	0.663694
4.02049	1837	1844.85	1.99108
4.02305	1860	1842.81	1.32739
4.02562	1795	1840.77	0.663694
4.02819	1881	1838.78	0.663694
4.03076	1838	1836.78	0
4.03333	1829	1834.76	0.663694
4.0359	1820	1832.72	1.32739
4.03847	1832	1830.67	0
4.04104	1825	1828.64	0
4.04361	1880	1826.63	0.663694
4.04618	1854	1824.6	0.663694
4.04874	1786	1822.55	0
4.05131	1812	1820.53	0.663694
4.05388	1723	1818.51	0
4.05645	1837	1816.49	1.32739
4.05902	1821	1814.47	0
4.06159	1833	1812.46	1.32739
4.06416	1806	1810.46	1.32739
4.06673	1832	1808.46	1.32739
4.0693	1791	1806.48	1.99108
4.07187	1825	1804.52	0.663694
4.07443	1812	1802.57	0.663694
4.077	1751	1800.63	1.99108
4.07957	1745	1798.67	0.663694
4.08214	1853	1796.69	2.65478
4.08471	1797	1794.74	1.32739
4.08728	1792	1792.8	1.32739
4.08985	1835	1790.88	1.32739
4.09242	1811	1788.96	0
4.09499	1876	1787.03	0.663694
4.09756	1834	1785.08	1.99108
4.10012	1809	1783.1	0.663694
4.10269	1769	1781.13	0
4.10526	1700	1779.2	0
4.10783	1761	1777.26	0
4.1104	1789	1775.27	0
4.11297	1770	1773.28	0
4.11554	1823	1771.3	0.663694
4.11811	1792	1769.31	1.32739
4.12068	1786	1767.34	0.663694
4.12325	1805	1765.39	0.663694
4.12581	1746	1763.48	0.663694
4.12838	1764	1761.55	1.32739
4.13095	1783	1759.62	0.663694
4.13352	1783	1757.69	1.99108
4.13609	1794	1755.78	0.663694
4.13866	1811	1753.88	0
4.14123	1759	1751.99	0
4.1438	1783	1750.09	0.663694
4.14637	1692	1748.14	0
4.14894	1726	1746.2	0.663694
4.1515	1658	1744.27	0
4.15407	1752	1742.34	1.99108
4.15664	1752	1740.41	0.663694
4.15921	1686	1738.5	0.663694
4.16178	1723	1736.62	0.663694
4.16435	1706	1734.75	0.663694
4.16692	1728	1732.85	0.663694
4.16949	1667	1730.95	0
4.17206	1720	1729.06	0
4.17463	1728	1727.17	0.663694
4.17719	1690	1725.26	1.32739
4.17976	1712	1723.34	1.99108
4.18233	1720	1721.45	0.663694
4.1849	1760	1719.6	1.32739
4.18747	1706	1717.77	0
4.19004	1669	1715.93	1.32739
4.19261	1762	1714.07	0
4.19518	1742	1712.19	0
4.19775	1713	1710.33	0.663694
4.20032	1726	1708.45	0.663694
4.20288	1673	1706.56	0
4.20545	1696	1704.68	1.32739
4.20802	1751	1702.82	0
4.21059	1662	1700.95	0.663694
4.21316	1702	1699.1	0.663694
4.21573	1705	1697.25	0
4.2183	1735	1695.39	0.663694
4.22087	1600	1693.54	0
4.22344	1691	1691.68	1.32739
4.22601	1704	1689.83	0
4.22857	1646	1687.98	0
4.23114	1680	1686.15	1.32739
4.23371	1653	1684.31	0
4.23628	1662	1682.45	0
4.23885	1671	1680.63	0.663694
4.24142	1693	1678.8	0
4.24399	1714	1676.95	0
4.24656	1631	1675.11	0.663694
4.24913	1696	1673.28	1.32739
4.2517	1619	1671.43	1.32739
4.25426	1647	1669.62	0.663694
4.25683	1602	1667.84	1.99108
4.2594	1684	1666.06	0.663694
4.26197	1695	1664.28	0.663694
4.26454	1753	1662.51	0.663694
4.26711	1613	1660.73	0.663694
4.26968	1632	1658.93	1.32739
4.27225	1646	1657.13	1.32739
4.27482	1659	1655.34	0
4.27739	1651	1653.58	0
4.27995	1688	1651.81	0.663694
4.28252	1631	1650.01	0
4.28509	1600	1648.2	0.663694
4.28766	1704	1646.4	0
4.29023	1687	1644.6	0.663694
4.2928	1582	1642.81	0
4.29537	1677	1641.01	2.65478
4.29794	1673	1639.22	0.663694
4.30051	1628	1637.45	0.663694
4.30308	1625	1635.73	1.32739
4.30564	1667	1634	1.99108
4.30821	1598	1632.24	0
4.31078	1628	1630.51	1.99108
4.31335	1554	1628.79	0.663694
4.31592	1633	1627.05	0.663694
4.31849	1586	1625.31	0
4.32106	1636	1623.58	0.663694
4.32363	1638	1621.82	0.663694
4.3262	1631	1620.05	0.663694
4.32877	1587	1618.29	0
4.33133	1602	1616.55	0.663694
4.3339	1654	1614.8	0
4.33647	1569	1613.04	0
4.33904	1635	1611.29	1.99108
4.34161	1597	1609.53	1.32739
4.34418	1671	1607.78	0
4.34675	1669	1606.09	0
4.34932	1518	1604.4	0
4.35189	1513	1602.66	0
4.35446	1596	1600.9	0.663694
4.35702	1636	1599.15	0.663694
4.35959	1630	1597.4	2.65478
4.36216	1648	1595.67	0
4.36473	1616	1593.98	0
4.3673	1575	1592.32	0
4.36987	1530	1590.62	1.32739
4.37244	1575	1588.88	0
4.37501	1579	1587.15	0
4.37758	1632	1585.45	1.99108
4.38015	1583	1583.74	1.32739
4.38271	1594	1582.02	0.663694
4.38528	1508	1580.36	0.663694
4.38785	1615	1578.71	0
4.39042	1596	1577.03	1.99108
4.39299	1545	1575.33	1.32739
4.39556	1674	1573.63	0
4.39813	1516	1571.98	1.32739
4.4007	1563	1570.33	0.663694
4.40327	1543	1568.65	0.663694
4.40584	1585	1566.97	0.663694
4.4084	1602	1565.31	1.32739
4.41097	1522	1563.63	0.663694
4.41354	1583	1561.96	1.32739
4.41611	1563	1560.31	0.663694
4.41868	1553	1558.65	1.32739
4.42125	1512	1557	0.663694
4.42382	1536	1555.35	0.663694
4.42639	1530	1553.71	0.663694
4.42896	1558	1552.05	0.663694
4.43153	1638	1550.39	1.32739
4.43409	1568	1548.73	0
4.43666	1586	1547.09	0.663694
4.43923	1468	1545.44	0.663694
4.4418	1552	1543.79	0.663694
4.44437	1622	1542.13	0
4.44694	1508	1540.48	0
4.44951	1499	1538.83	0.663694
4.45208	1510	1537.17	0
4.45465	1523	1535.5	1.32739
4.45722	1467	1533.84	0.663694
4.45978	1484	1532.2	1.32739
4.46235	1559	1530.57	0
4.46492	1533	1528.96	1.32739
4.46749	1478	1527.35	1.32739
4.47006	1494	1525.72	0
4.47263	1474	1524.11	0.663694
4.4752	1589	1522.51	0
4.47777	1524	1520.89	0.663694
4.48034	1508	1519.25	1.99108
4.48291	1491	1517.61	0.663694
4.48547	1542	1516	1.32739
4.48804	1465	1514.42	0.663694
4.49061	1520	1512.84	0
4.49318	1502	1511.25	2.65478
4.49575	1549	1509.65	0.663694
4.49832	1458	1508.04	0.663694
4.50089	1489	1506.48	0.663694
4.50346	1529	1504.92	1.99108
4.50603	1516	1503.31	1.99108
4.5086	1486	1501.72	0.663694
4.51116	1485	1500.17	0
4.51373	1576	1498.64	0
4.5163	1502	1497.06	0.663694
4.51887	1526	1495.45	0
4.52144	1495	1493.83	0
4.52401	1490	1492.22	0
4.52658	1421	1490.62	0
4.52915	1442	1489	1.32739
4.53172	1444	1487.39	1.99108
4.53429	1467	1485.79	0.663694
4.53685	1547	1484.24	0
4.53942	1453	1482.72	0.663694
4.54199	1503	1481.16	0
4.54456	1503	1479.58	0.663694
4.54713	1516	1478	0.663694
4.5497	1500	1476.41	0
4.55227	1448	1474.84	0.663694
4.55484	1440	1473.28	0
4.55741	1465	1471.71	0.663694
4.55998	1540	1470.14	0
4.56254	1551	1468.57	1.99108
4.56511	1454	1467	0
4.56768	1448	1465.45	0
4.57025	1498	1463.92	0
4.57282	1482	1462.38	1.32739
4.57539	1490	1460.8	0
4.57796	1473	1459.24	1.32739
4.58053	1383	1457.7	1.32739
4.5831	1463	1456.17	0.663694
4.58567	1506	1454.65	0.663694
4.58823	1469	1453.14	0.663694
4.5908	1465	1451.62	1.32739
4.59337	1487	1450.09	0.663694
4.59594	1439	1448.57	0.663694
4.59851	1462	1447.07	1.32739
4.60108	1511	1445.55	3.31847
4.60365	1404	1444.03	0
4.60622	1471	1442.55	1.99108
4.60879	1441	1441.11	0
4.61136	1524	1439.63	0.663694
4.61392	1405	1438.13	0
4.61649	1447	1436.62	0.663694
4.61906	1501	1435.09	0.663694
4.62163	1421	1433.56	0.663694
4.6242	1370	1432.03	1.32739
4.62677	1463	1430.53	0
4.62934	1465	1429.03	0
4.63191	1404	1427.54	1.32739
4.63448	1440	1426.03	0.663694
4.63705	1418	1424.5	0.663694
4.63961	1493	1423.01	0.663694
4.64218	1431	1421.53	1.99108
4.64475	1429	1420.04	0
4.64732	1475	1418.56	1.32739
4.64989	1405	1417.1	1.32739
4.65246	1368	1415.62	1.32739
4.65503	1432	1414.15	0
4.6576	1464	1412.7	0.663694
4.66017	1418	1411.24	1.32739
4.66274	1426	1409.75	0
4.6653	1364	1408.27	0.663694
4.66787	1468	1406.8	1.32739
4.67044	1389	1405.32	0
4.67301	1457	1403.84	0
4.67558	1471	1402.38	0.663694
4.67815	1420	1400.9	0.663694
4.68072	1411	1399.4	0
4.68329	1417	1397.93	0.663694
4.68586	1409	1396.46	0
4.68843	1352	1394.98	0.663694
4.69099	1384	1393.51	0
4.69356	1352	1392.03	0
4.69613	1412	1390.56	0.663694
4.6987	1421	1389.09	0
4.70127	1496	1387.61	0
4.70384	1383	1386.15	0.663694
4.70641	1440	1384.68	0
4.70898	1417	1383.21	0
4.71155	1390	1381.76	0.663694
4.71412	1350	1380.3	0
4.71668	1355	1378.83	0.663694
4.71925	1392	1377.38	0
4.72182	1376	1375.93	0
4.72439	1417	1374.49	0.663694
4.72696	1338	1373.04	0.663694
4.72953	1373	1371.58	0
4.7321	1311	1370.15	0.663694
4.73467	1411	1368.72	0
4.73724	1344	1367.29	0
4.73981	1349	1365.85	0.663694
4.74237	1415	1364.41	0.663694
4.74494	1357	1362.97	0.663694
4.74751	1370	1361.55	0.663694
4.75008	1371	1360.14	0
4.75265	1363	1358.73	0
4.75522	1351	1357.32	0.663694
4.75779	1318	1355.89	0
4.76036	1343	1354.46	0.663694
4.76293	1347	1353.04	0.663694
4.7655	1351	1351.62	0
4.76806	1393	1350.21	0
4.77063	1348	1348.81	0
4.7732	1331	1347.4	0.663694
4.77577	1377	1345.97	1.99108
4.77834	1382	1344.55	1.32739
4.78091	1359	1343.16	0.663694
4.78348	1348	1341.81	0
4.78605	1369	1340.47	0
4.78862	1373	1339.09	1.32739
4.79119	1358	1337.68	0
4.79375	1384	1336.28	0.663694
4.79632	1354	1334.9	1.99108
4.79889	1224	1333.51	0
4.80146	1374	1332.13	0
4.80403	1362	1330.79	0.663694
4.8066	1363	1329.42	0
4.80917	1375	1328.01	0
4.81174	1393	1326.63	0.663694
4.81431	1364	1325.23	0.663694
4.81688	1329	1323.84	0.663694
4.81944	1328	1322.46	0.663694
4.82201	1337	1321.1	0
4.82458	1340	1319.74	1.32739
4.82715	1324	1318.38	0
4.82972	1276	1317.01	1.32739
4.83229	1313	1315.65	0.663694
4.83486	1364	1314.3	0
4.83743	1379	1312.95	0
4.84	1335	1311.61	0
4.84257	1373	1310.23	0.663694
4.84513	1327	1308.85	0
4.8477	1323	1307.48	0
4.85027	1296	1306.12	0.663694
4.85284	1280	1304.75	1.32739
4.85541	1309	1303.38	0
4.85798	1314	1302.04	1.99108
4.86055	1234	1300.72	1.32739
4.86312	1340	1299.38	0.663694
4.86569	1332	1298.08	1.99108
4.86826	1251	1296.79	0
4.87082	1286	1295.48	0
4.87339	1277	1294.18	0.663694
4.87596	1269	1292.85	0.663694
4.87853	1307	1291.49	0
4.8811	1269	1290.15	0.663694
4.88367	1274	1288.82	0.663694
4.88624	1235	1287.48	0.663694
4.88881	1302	1286.14	0
4.89138	1310	1284.83	0.663694
4.89395	1272	1283.5	0
4.89651	1256	1282.17	0.663694
4.89908	1297	1280.84	0.663694
4.90165	1280	1279.51	0
4.90422	1263	1278.19	0
4.90679	1244	1276.88	0
4.90936	1275	1275.55	0.663694
4.91193	1245	1274.21	0
4.9145	1281	1272.88	0
4.91707	1262	1271.56	0
4.91964	1270	1270.24	1.99108
4.9222	1320	1268.91	0.663694
4.92477	1251	1267.59	0.663694
4.92734	1231	1266.33	0.663694
4.92991	1210	1265.06	0.663694
4.93248	1235	1263.77	0
4.93505	1231	1262.48	0
4.93762	1185	1261.18	0
4.94019	1248	1259.87	1.32739
4.94276	1164	1258.55	0
4.94533	1239	1257.24	0
4.94789	1284	1255.97	1.32739
4.95046	1269	1254.67	1.32739
4.95303	1336	1253.37	0
4.9556	1236	1252.11	0
4.95817	1249	1250.86	1.32739
4.96074	1258	1249.57	0.663694
4.96331	1238	1248.27	0.663694
4.96588	1257	1247.01	0
4.96845	1267	1245.75	0.663694
4.97102	1186	1244.48	0
4.97358	1242	1243.19	1.32739
4.97615	1258	1241.91	0
4.97872	1282	1240.63	0.663694
4.98129	1259	1239.37	0
4.98386	1268	1238.11	0
4.98643	1252	1236.83	0
4.989	1273	1235.55	0.663694
4.99157	1252	1234.26	0
4.99414	1233	1232.98	0.663694
4.99671	1197	1231.71	0
4.99927	1207	1230.45	0.663694
5.00184	1201	1229.18	1.32739
5.00441	1255	1227.92	0
5.00698	1200	1226.67	0.663694
5.00955	1221	1225.44	0
5.01212	1188	1224.19	0
5.01469	1281	1222.93	0.663694
5.01726	1241	1221.67	0.663694
5.01983	1182	1220.4	1.32739
5.0224	1251	1219.16	0
5.02496	1170	1217.93	0
5.02753	1268	1216.71	0.663694
5.0301	1123	1215.47	0.663694
5.03267	1165	1214.21	0
5.03524	1172	1212.97	0
5.03781	1165	1211.74	0.663694
5.04038	1164	1210.49	1.32739
5.04295	1194	1209.23	0
5.04552	1206	1208.01	0
5.04809	1201	1206.8	1.99108
5.05065	1146	1205.57	0
5.05322	1219	1204.33	0
5.05579	1208	1203.14	0
5.05836	1171	1201.92	0
5.06093	1216	1200.67	0.663694
5.0635	1223	1199.43	1.32739
5.06607	1173	1198.18	0.663694
5.06864	1212	1196.97	1.32739
5.07121	1111	1195.78	1.32739
5.07378	1191	1194.59	0.663694
5.07634	1266	1193.41	0
5.07891	1186	1192.24	0.663694
5.08148	1228	1191.04	0
5.08405	1201	1189.82	0.663694
5.08662	1199	1188.6	0
5.08919	1208	1187.38	0
5.09176	1190	1186.17	0
5.09433	1224	1184.95	0.663694
5.0969	1197	1183.72	0
5.09947	1154	1182.5	1.32739
5.10203	1254	1181.29	1.32739
5.1046	1144	1180.09	0
5.10717	1229	1178.92	0
5.10974	1213	1177.76	1.99108
5.11231	1165	1176.56	0
5.11488	1166	1175.36	0.663694
5.11745	1209	1174.2	0
5.12002	1188	1173.02	0
5.12259	1215	1171.82	0
5.12516	1122	1170.62	0.663694
5.12772	1166	1169.41	0
5.13029	1192	1168.21	0
5.13286	1093	1167.02	0.663694
[truncated: 1,048 more rows]
