# Supplementary material for: Direct energy transfer from photosystem II to photosystem I confers winter sustainability in Scots Pine
Source: Nat Commun. 2020 Dec 15;11:6388. doi: 10.1038/s41467-020-20137-9 (PMC7738668; doi:10.1038/s41467-020-20137-9)
Supplement: Supplementary file 3 — Source Data [file 41467_2020_20137_MOESM3_ESM.zip › Source data file_Bag et al., 2020/Source data file/time resolved fluoresence data/Time resolved decay/Pine_summer_unquench/summerunq/686nmall_1.065.txt]

Time	Exp. data	Th. data	IRF
0	5022	4889.42	18693.8
0.002569	5785	5725.21	20680.9
0.005138	6731	6648.44	22863
0.007707	7840	7659.71	24928.7
0.010276	8696	8760.24	27194.4
0.012845	9863	9949.29	29229.2
0.015414	11184	11217.7	31087
0.017983	12512	12563.1	33092.8
0.020552	13856	13978.2	34612.7
0.023121	15735	15454.7	36253
0.02569	16861	16972.6	36839.3
0.028259	18293	18513.4	37746
0.030828	19931	20071.9	38187.4
0.033397	21577	21640.9	38717
0.035966	22889	23200.6	38196.4
0.038535	24512	24727.5	37697.7
0.041104	26318	26210.9	36790.4
0.043673	27291	27640.2	35787.1
0.046242	29074	29007.1	34471.2
0.048811	30155	30295.2	32669.4
0.05138	31566	31490.6	30762.7
0.053949	32647	32592.6	28961.5
0.056518	33613	33598	26819.9
0.059087	34807	34501.9	24762.6
0.061656	35444	35301.5	22462.8
0.064225	36294	35998.1	20438.9
0.066794	36508	36591.2	18065.7
0.069363	37375	37086	16251.7
0.071932	37963	37485.5	13956.3
0.074501	38168	37795.7	12391.9
0.07707	38203	38028.9	10625.5
0.079639	38298	38189.7	9167.99
0.082208	38371	38285.2	7715.6
0.084777	38717	38322.7	6544.43
0.087346	38154	38311.4	5489.08
0.089915	38063	38256.1	4471.06
0.092484	37945	38163.8	3745.19
0.095053	37813	38042.8	3075.3
0.097622	37854	37899	2578.52
0.100191	37973	37737.9	2144.8
0.10276	37641	37562.6	1769.63
0.105329	37493	37377.5	1537.33
0.107898	37379	37185.6	1276.71
0.110467	36768	36987.6	1067.57
0.113036	36750	36785.6	924.714
0.115605	36585	36581.2	774.778
0.118174	36161	36376	712.358
0.120743	36308	36171.5	625.485
0.123312	35754	35967.6	555.987
0.125881	35282	35764.8	507.08
0.12845	35805	35564.3	494.854
0.131019	35187	35366	433.078
0.133588	35024	35169.3	407.981
0.136157	35040	34975.4	405.407
0.138726	34513	34784.7	402.833
0.141295	34661	34597.1	387.389
0.143864	33957	34412.6	403.476
0.146433	34022	34231	372.588
0.149002	33933	34052.3	399.615
0.151571	33787	33876.4	361.005
0.15414	33725	33702.7	371.301
0.156709	33569	33532.4	393.824
0.159278	33264	33364.7	361.649
0.161847	33621	33199.7	397.041
0.164416	33042	33037.5	366.797
0.166985	32709	32877.4	382.884
0.169554	32678	32720.9	425.355
0.172123	32427	32567.1	388.676
0.174692	32143	32415.5	415.059
0.177261	32299	32265.8	377.093
0.17983	31752	32117.9	396.398
0.182399	32028	31973.2	437.582
0.184968	31949	31832.2	464.609
0.187537	32011	31693.8	453.67
0.190106	31287	31557.7	483.914
0.192675	31582	31424.8	510.941
0.195244	31279	31294.4	507.724
0.197813	31413	31166.1	526.385
0.200382	31103	31040.3	538.612
0.202951	30945	30916.6	543.117
0.20552	30646	30796	613.902
0.208089	30626	30678.8	610.041
0.210658	30444	30563.2	609.397
0.213227	30390	30450.2	667.956
0.215796	30461	30339.9	660.878
0.218365	30387	30231.9	709.14
0.220934	30559	30127.2	740.028
0.223503	30381	30024.4	731.019
0.226072	29795	29923.8	778.639
0.228641	29919	29825.8	792.152
0.23121	29891	29729.2	776.065
0.233779	29744	29634.1	805.022
0.236348	29735	29540.3	782.5
0.238917	29541	29447.8	820.466
0.241486	29064	29358.3	870.66
0.244055	29475	29272.1	920.209
0.246624	29025	29188.5	925.357
0.249193	29151	29106	909.27
0.251762	28692	29023.5	884.817
0.254331	28831	28942.2	928.575
0.2569	28922	28862.3	906.052
0.259469	28963	28783.9	953.028
0.262038	28529	28707.4	948.523
0.264607	28549	28630.9	901.548
0.267176	28744	28554.5	922.783
0.269745	28481	28479.8	943.375
0.272314	28330	28406	916.992
0.274883	28314	28332	891.895
0.277452	28329	28257.9	874.521
0.280021	28210	28183	824.327
0.28259	27932	28108.4	854.572
0.285159	28031	28034.5	824.327
0.287728	28169	27960.4	808.24
0.290297	27869	27887.2	832.693
0.292866	27697	27814.4	779.282
0.295435	27863	27740.4	745.82
0.298004	27552	27666.8	776.708
0.300573	27547	27593.8	729.732
0.303142	27252	27519.4	673.104
0.305711	27444	27444.7	691.766
0.30828	27520	27370.6	678.896
0.310849	27413	27297.3	688.548
0.313418	27179	27224.6	669.243
0.315987	27127	27151.8	649.295
0.318556	26885	27079	637.711
0.321125	27107	27006.2	620.337
0.323694	26807	26933.9	635.781
0.326263	26790	26862.2	610.684
0.328832	26853	26790.7	611.971
0.331401	26723	26719.4	593.953
0.33397	26504	26648.2	581.083
0.336539	26547	26577.5	593.953
0.339108	26679	26507.4	581.727
0.341677	26370	26438.5	619.693
0.344246	26761	26370.5	593.31
0.346815	26476	26304.2	671.174
0.349384	25921	26239.8	647.364
0.351953	26114	26174.8	597.171
0.354522	26157	26109.2	610.684
0.357091	26305	26045.1	649.295
0.35966	25950	25982.1	626.128
0.362229	26037	25918.9	610.041
0.364798	25835	25856.1	626.772
0.367367	25856	25794.4	640.285
0.369936	25541	25733.2	615.832
0.372505	25993	25672.6	655.086
0.375074	25821	25613.5	655.086
0.377643	25592	25555	659.591
0.380212	25595	25497.5	676.322
0.382781	25515	25440.3	653.799
0.38535	25463	25384.4	718.149
0.387919	25316	25329.4	667.313
0.390488	25633	25275.2	738.098
0.393057	25079	25222.3	704.636
0.395626	25224	25169.7	731.663
0.398195	25187	25118.3	743.889
0.400764	25079	25067.6	738.098
0.403333	24947	25017.7	761.908
0.405902	24846	24967.8	720.723
0.408471	24951	24918.2	766.412
0.41104	24741	24870.5	793.439
0.413609	24719	24824	794.083
0.416178	24773	24778.2	808.24
0.418747	24766	24733.3	822.397
0.421316	24553	24688.7	803.735
0.423885	24787	24645.8	892.539
0.426454	24412	24603.5	803.735
0.429023	24562	24560.3	833.98
0.431592	24995	24518.3	860.363
0.434161	24345	24476.9	841.058
0.43673	24194	24436.3	890.608
0.439299	24403	24397.2	893.826
0.441868	24354	24358.6	887.391
0.444437	24076	24320.3	901.548
0.447006	24216	24281.9	866.799
0.449575	24049	24243.2	873.234
0.452144	24301	24204.3	855.859
0.454713	24130	24165.6	868.086
0.457282	24120	24126.8	834.623
0.459851	24240	24087.4	837.197
0.46242	23878	24048.5	842.989
0.464989	24060	24009.3	810.17
0.467558	23938	23968.8	765.769
0.470127	23868	23928.3	811.457
0.472696	23916	23887.3	715.575
0.475265	23665	23843.9	690.479
0.477834	23951	23798.7	628.702
0.480403	23716	23752.5	639.642
0.482972	23897	23705.3	562.422
0.485541	23812	23656.3	550.195
0.48811	23391	23606.7	520.594
0.490679	23584	23555.9	480.053
0.493248	23630	23503.3	418.92
0.495817	23393	23449.7	431.147
0.498386	23156	23395.5	373.875
0.500955	23583	23340.1	356.501
0.503524	22998	23283.8	318.534
0.506093	23036	23226.7	306.307
0.508662	23190	23168.9	266.41
0.511231	23216	23110	238.096
0.5138	23251	23050.5	227.8
0.516369	22765	22991	219.435
0.518938	23058	22931.6	212.356
0.521507	23027	22871.8	180.824
0.524076	23011	22811.4	167.311
0.526645	22518	22750.7	150.58
0.529214	22741	22690.2	160.876
0.531783	22460	22630.1	144.788
0.534352	22750	22569.7	128.057
0.536921	22393	22509.2	124.84
0.53949	22523	22448.9	122.909
0.542059	22336	22389	123.553
0.544628	22250	22329.5	117.761
0.547197	22359	22270.2	118.405
0.549766	22194	22211.2	114.544
0.552335	22024	22152.4	104.891
0.554904	22028	22093.9	114.544
0.557473	21946	22035.8	109.396
0.560042	22121	21978.2	116.474
0.562611	21948	21921.3	129.344
0.56518	21921	21865	116.474
0.567749	21978	21808.5	110.039
0.570318	21875	21752.3	112.613
0.572887	21626	21696.1	95.8819
0.575456	21587	21640.3	114.544
0.578025	21521	21585	106.821
0.580594	21655	21530.2	122.266
0.583163	21379	21476.2	126.127
0.585732	21259	21422.3	110.039
0.588301	21458	21368.5	115.187
0.59087	21262	21315	113.9
0.593439	21017	21261.8	113.9
0.596008	21245	21208.9	110.039
0.598577	21368	21156.3	117.761
0.601146	20878	21104	106.821
0.603715	21229	21051.7	104.891
0.606284	21087	20999.8	115.187
0.608853	21162	20948.4	116.474
0.611422	20844	20897.5	120.979
0.613991	20913	20846.6	101.673
0.61656	20705	20796	125.483
0.619129	20838	20745.9	110.039
0.621698	20557	20695.6	103.604
0.624267	20807	20645.6	113.257
0.626836	20476	20596.2	118.405
0.629405	20237	20547.1	113.257
0.631974	20364	20497.8	95.2384
0.634543	20405	20448.2	92.6644
0.637112	20403	20399	100.386
0.639681	20554	20350	94.5949
0.64225	20260	20301.2	93.9514
0.644819	20512	20252.6	91.3774
0.647388	20528	20204	79.7944
0.649957	20047	20155.4	86.8729
0.652526	20125	20107.1	83.0119
0.655095	20270	20059.3	96.5254
0.657664	20073	20011.5	68.2113
0.660233	20163	19963.3	64.3503
0.662802	19787	19915.4	84.2989
0.665371	19621	19867.9	63.7068
0.66794	19629	19820.3	66.9243
0.670509	19969	19773	73.3593
0.673078	19684	19726.1	70.7853
0.675647	19537	19679.5	74.0028
0.678216	19592	19633	66.9243
0.680785	19646	19586.3	55.3413
0.683354	19432	19539.8	65.6373
0.685923	19528	19493.6	61.1328
0.688492	19361	19447.8	72.7158
0.691061	19255	19402.1	52.1237
0.69363	19285	19356.3	55.9848
0.696199	19320	19310.6	53.4107
0.698768	19440	19265.1	57.9153
0.701337	19136	19220.1	59.2023
0.703906	19055	19175.2	59.2023
0.706475	19033	19130.4	46.9757
0.709044	18880	19085.7	58.5588
0.711613	18907	19041.3	51.4802
0.714182	18831	18997.2	63.7068
0.716751	18843	18953.4	52.1237
0.71932	18694	18909.4	46.3322
0.721889	18943	18865.4	42.4712
0.724458	18780	18821.5	48.9062
0.727027	18783	18778.1	49.5497
0.729596	18679	18734.9	54.0542
0.732165	18743	18692.1	55.3413
0.734734	18544	18649.4	49.5497
0.737303	18569	18606.6	43.1147
0.739872	18480	18564	50.1932
0.742441	18482	18521.5	37.3232
0.74501	18207	18478.9	36.6797
0.747579	18511	18436.7	52.1237
0.750148	18390	18394.7	35.3927
0.752717	18277	18352.8	45.0452
0.755286	18289	18311.2	47.6192
0.757855	18434	18269.7	33.4622
0.760424	18156	18228.2	45.0452
0.762993	18359	18187	40.5407
0.765562	18093	18146.1	43.1147
0.768131	17998	18105	28.9576
0.7707	18033	18064.1	44.4017
0.773269	18042	18023.6	37.3232
0.775838	18207	17983	34.1057
0.778407	17981	17942.4	26.3836
0.780976	17704	17901.9	36.6797
0.783545	17939	17861.7	29.6011
0.786114	17648	17821.9	46.9757
0.788683	17908	17782.4	36.6797
0.791252	17674	17742.8	32.8187
0.793821	17687	17703.4	39.8972
0.79639	17654	17664.3	37.3232
0.798959	17259	17625.2	32.1751
0.801528	17436	17586.2	37.9667
0.804097	17628	17547.5	36.6797
0.806666	17705	17508.8	29.6011
0.809235	17556	17470	27.6706
0.811804	17536	17431.2	23.1661
0.814373	17323	17392.5	25.0966
0.816942	17132	17354.2	34.7492
0.819511	17366	17316.2	31.5316
0.82208	17501	17278.4	32.8187
0.824649	17515	17240.8	39.2537
0.827218	17120	17203.2	19.9486
0.829787	17219	17165.6	36.0362
0.832356	17045	17128.3	28.9576
0.834925	17037	17090.9	24.4531
0.837494	16954	17053.7	27.0271
0.840063	16824	17016.6	27.6706
0.842632	16926	16979.6	24.4531
0.845201	16815	16942.8	31.5316
0.84777	16761	16906.3	25.7401
0.850339	17034	16869.7	25.7401
0.852908	16910	16833.4	32.1751
0.855477	16813	16797.2	23.8096
0.858046	16474	16761	24.4531
0.860615	16918	16725	24.4531
0.863184	16619	16689	21.8791
0.865753	16696	16653	16.7311
0.868322	16647	16617.1	23.8096
0.870891	16425	16581.4	22.5226
0.87346	16278	16546.1	31.5316
0.876029	16233	16511.1	26.3836
0.878598	16365	16476	24.4531
0.881167	16318	16441	21.8791
0.883736	16039	16405.9	16.7311
0.886305	16370	16370.9	23.1661
0.888874	16363	16336.1	21.8791
0.891443	16204	16301.6	23.1661
0.894012	16189	16267	16.0876
0.896581	16067	16232.5	20.5921
0.89915	16172	16198.1	17.3746
0.901719	15789	16163.8	17.3746
0.904288	16136	16129.7	21.2356
0.906857	16275	16095.7	19.9486
0.909426	16259	16062	22.5226
0.911995	15939	16028.1	10.9396
0.914564	16020	15994.3	19.3051
0.917133	16018	15960.7	15.4441
0.919702	15927	15927.2	18.0181
0.922271	15902	15893.8	12.8701
0.92484	16024	15860.4	10.296
0.927409	15683	15827	13.5136
0.929978	15649	15793.9	16.0876
0.932547	16012	15760.9	13.5136
0.935116	15796	15728	17.3746
0.937685	15628	15695.3	14.1571
0.940254	15629	15662.7	18.6616
0.942823	15658	15630.3	14.8006
0.945392	15516	15597.9	14.1571
0.947961	15711	15565.5	9.65254
0.95053	15393	15533	10.296
0.953099	15565	15500.9	16.7311
0.955668	15464	15468.9	15.4441
0.958237	15190	15437.1	11.5831
0.960806	15381	15405.2	12.2266
0.963375	15336	15373.5	15.4441
0.965944	15395	15341.9	12.8701
0.968513	15201	15310.5	16.7311
0.971082	15222	15279.2	12.8701
0.973651	15321	15247.8	10.9396
0.97622	15173	15216.6	11.5831
0.978789	14860	15185.4	11.5831
0.981358	15074	15154.4	10.9396
0.983927	15112	15123.4	13.5136
0.986496	15225	15092.6	7.07853
0.989065	15157	15061.7	9.65254
0.991634	14958	15031	10.296
0.994203	14947	15000.4	10.9396
0.996772	14952	14970	16.7311
0.999341	14845	14939.9	13.5136
1.00191	14792	14909.7	11.5831
1.00448	15085	14879.6	11.5831
1.00705	14753	14849.5	8.36554
1.00962	14797	14819.5	12.2266
1.01219	14797	14789.6	7.72204
1.01476	14842	14759.7	7.72204
1.01732	14725	14730	10.296
1.01989	14517	14700.3	9.00904
1.02246	14489	14670.8	9.65254
1.02503	14843	14641.4	11.5831
1.0276	14519	14612	6.43503
1.03017	14741	14582.7	8.36554
1.03274	14491	14553.5	10.296
1.03531	14668	14524.4	7.72204
1.03788	14405	14495.4	7.72204
1.04045	14304	14466.4	6.43503
1.04301	14277	14437.5	4.50452
1.04558	14487	14408.6	5.79153
1.04815	14577	14379.8	8.36554
1.05072	14365	14351.3	8.36554
1.05329	14449	14322.8	8.36554
1.05586	14269	14294.4	8.36554
1.05843	14263	14266.1	7.72204
1.061	14110	14237.9	9.00904
1.06357	14379	14209.8	7.72204
1.06614	14045	14181.7	4.50452
1.0687	14216	14153.6	5.14802
1.07127	14273	14125.7	5.14802
1.07384	14133	14097.8	9.00904
1.07641	13967	14070.1	6.43503
1.07898	14043	14042.4	3.86102
1.08155	13819	14014.8	7.72204
1.08412	13749	13987.4	10.9396
1.08669	13861	13960.1	5.14802
1.08926	13913	13932.8	7.07853
1.09183	13895	13905.5	4.50452
1.09439	13879	13878.2	3.86102
1.09696	13835	13851	3.21751
1.09953	13721	13823.9	3.21751
1.1021	13665	13796.9	6.43503
1.10467	13726	13770	5.79153
1.10724	13664	13743.3	7.72204
1.10981	13669	13716.6	5.14802
1.11238	13711	13690	6.43503
1.11495	13754	13663.6	7.07853
1.11752	13812	13637.1	5.14802
1.12008	13495	13610.7	3.86102
1.12265	13467	13584.3	2.57401
1.12522	13536	13558.1	8.36554
1.12779	13534	13532	4.50452
1.13036	13855	13505.9	6.43503
1.13293	13422	13479.9	3.86102
1.1355	13384	13453.9	3.86102
1.13807	13215	13428	4.50452
1.14064	13642	13402.2	3.21751
1.14321	13348	13376.4	3.86102
1.14577	13240	13350.7	2.57401
1.14834	13388	13325.1	1.28701
1.15091	13277	13299.5	4.50452
1.15348	13208	13274	3.21751
1.15605	13278	13248.7	5.14802
1.15862	13056	13223.5	6.43503
1.16119	13160	13198.3	1.93051
1.16376	13297	13173.1	3.86102
1.16633	13219	13148	5.14802
1.1689	13179	13123.1	3.86102
1.17146	13225	13098.1	2.57401
1.17403	12939	13073.3	6.43503
1.1766	12900	13048.5	1.93051
1.17917	13132	13023.8	7.72204
1.18174	12837	12999.3	2.57401
1.18431	13152	12974.7	5.79153
1.18688	12870	12950.3	6.43503
1.18945	12770	12925.9	3.21751
1.19202	13139	12901.6	3.86102
1.19459	13050	12877.2	1.93051
1.19715	12753	12853	3.86102
1.19972	12838	12828.9	5.14802
1.20229	12880	12804.9	6.43503
1.20486	12768	12780.9	1.93051
1.20743	12742	12756.9	3.21751
1.21	12611	12733.1	7.07853
1.21257	12793	12709.3	2.57401
1.21514	12771	12685.5	1.28701
1.21771	12788	12661.7	2.57401
1.22028	12763	12638.1	3.86102
1.22284	12678	12614.6	5.14802
1.22541	12419	12591.1	1.93051
1.22798	12587	12567.6	1.28701
1.23055	12478	12544.2	2.57401
1.23312	12586	12520.9	1.93051
1.23569	12469	12497.6	3.86102
1.23826	12421	12474.4	1.93051
1.24083	12566	12451.3	3.86102
1.2434	12396	12428.3	3.21751
1.24597	12367	12405.3	1.93051
1.24853	12311	12382.3	1.93051
1.2511	12279	12359.5	5.79153
1.25367	12388	12336.8	1.93051
1.25624	12294	12314	2.57401
1.25881	12111	12291.3	1.93051
1.26138	12304	12268.7	5.79153
1.26395	12293	12246.3	3.86102
1.26652	12143	12223.9	3.86102
1.26909	12293	12201.5	3.21751
1.27166	12082	12179.2	3.86102
1.27422	11957	12156.9	3.86102
1.27679	12120	12134.7	2.57401
1.27936	12205	12112.5	3.21751
1.28193	12070	12090.4	1.93051
1.2845	12048	12068.3	3.86102
1.28707	12164	12046.4	6.43503
1.28964	11912	12024.6	1.93051
1.29221	12027	12002.7	4.50452
1.29478	12084	11980.9	1.93051
1.29735	12003	11959.1	1.93051
1.29991	11897	11937.4	3.21751
1.30248	11976	11915.8	6.43503
1.30505	12127	11894.4	3.21751
1.30762	11996	11872.8	1.28701
1.31019	11805	11851.3	3.21751
1.31276	12014	11829.9	3.86102
1.31533	11627	11808.6	1.93051
1.3179	11816	11787.3	4.50452
1.32047	11720	11766.1	2.57401
1.32304	11596	11745	3.21751
1.3256	11722	11723.9	5.79153
1.32817	11602	11702.9	1.28701
1.33074	11657	11681.8	1.28701
1.33331	11642	11660.8	2.57401
1.33588	11670	11639.9	3.21751
1.33845	11507	11619.1	2.57401
1.34102	11498	11598.3	1.28701
1.34359	11493	11577.5	3.86102
1.34616	11477	11556.9	5.14802
1.34873	11454	11536.3	1.93051
1.35129	11499	11515.7	3.21751
1.35386	11653	11495.2	1.93051
1.35643	11535	11474.8	4.50452
1.359	11463	11454.4	3.21751
1.36157	11657	11434	0.643503
1.36414	11439	11413.7	4.50452
1.36671	11329	11393.5	2.57401
1.36928	11391	11373.3	3.21751
1.37185	11197	11353.2	4.50452
1.37442	11299	11333.2	2.57401
1.37698	11351	11313.1	1.93051
1.37955	11266	11293.1	1.93051
1.38212	11329	11273.1	2.57401
1.38469	11204	11253.3	5.14802
1.38726	11195	11233.5	1.28701
1.38983	11223	11213.7	4.50452
1.3924	11264	11194	1.28701
1.39497	11190	11174.3	1.93051
1.39754	10935	11154.7	3.86102
1.40011	11228	11135.1	3.86102
1.40267	10981	11115.7	3.21751
1.40524	11250	11096.2	2.57401
1.40781	11096	11076.7	0
1.41038	11153	11057.3	4.50452
1.41295	10892	11038	2.57401
1.41552	11192	11018.7	1.28701
1.41809	10977	10999.5	4.50452
1.42066	11017	10980.4	2.57401
1.42323	10957	10961.3	4.50452
1.4258	10964	10942.3	6.43503
1.42836	10948	10923.4	2.57401
1.43093	10951	10904.4	3.86102
1.4335	11014	10885.5	3.86102
1.43607	10817	10866.7	4.50452
1.43864	10832	10847.9	2.57401
1.44121	10835	10829.1	3.21751
1.44378	10725	10810.4	2.57401
1.44635	10688	10791.7	2.57401
1.44892	10793	10773.1	3.86102
1.45149	10645	10754.5	0.643503
1.45405	10831	10735.8	1.28701
1.45662	10669	10717.3	3.86102
1.45919	10646	10698.9	2.57401
1.46176	10664	10680.4	1.93051
1.46433	10582	10662	0.643503
1.4669	10751	10643.6	1.93051
1.46947	10610	10625.3	1.93051
1.47204	10639	10607	2.57401
1.47461	10678	10588.9	2.57401
1.47718	10705	10570.7	3.21751
1.47974	10743	10552.7	4.50452
1.48231	10632	10534.7	1.93051
1.48488	10555	10516.7	4.50452
1.48745	10447	10498.7	0
1.49002	10375	10480.7	1.93051
1.49259	10537	10462.8	1.93051
1.49516	10561	10444.9	0.643503
1.49773	10517	10427.1	2.57401
1.5003	10565	10409.3	1.93051
1.50287	10361	10391.6	3.21751
1.50543	10425	10374	1.93051
1.508	10255	10356.3	1.93051
1.51057	10395	10338.7	1.28701
1.51314	10492	10321.2	4.50452
1.51571	10060	10303.8	1.93051
1.51828	10088	10286.3	2.57401
1.52085	10392	10268.9	1.93051
1.52342	10509	10251.5	2.57401
1.52599	10096	10234.2	1.93051
1.52856	10214	10216.9	1.28701
1.53112	10079	10199.7	1.93051
1.53369	10167	10182.4	1.28701
1.53626	9951	10165.3	3.21751
1.53883	10089	10148.2	1.28701
1.5414	10155	10131.1	2.57401
1.54397	9921	10114.1	2.57401
1.54654	10052	10097	0.643503
1.54911	9981	10080	1.28701
1.55168	10086	10063.1	0.643503
1.55425	9975	10046.1	0.643503
1.55681	9911	10029.3	1.28701
1.55938	10023	10012.5	5.79153
1.56195	9875	9995.86	1.93051
1.56452	9964	9979.16	1.93051
1.56709	9907	9962.51	3.21751
1.56966	9931	9945.89	1.28701
1.57223	9741	9929.29	1.93051
1.5748	9839	9912.7	0
1.57737	9781	9896.11	0.643503
1.57994	9912	9879.6	1.93051
1.5825	9772	9863.14	0.643503
1.58507	9926	9846.68	0.643503
1.58764	10072	9830.32	3.21751
1.59021	9733	9814.04	2.57401
1.59278	9724	9797.82	3.86102
1.59535	9711	9781.64	2.57401
1.59792	9778	9765.49	3.21751
1.60049	9706	9749.38	3.21751
1.60306	9681	9733.32	3.21751
1.60563	9594	9717.26	1.28701
1.60819	9622	9701.16	0
1.61076	9616	9685.11	2.57401
1.61333	9660	9669.16	2.57401
1.6159	9615	9653.21	0
1.61847	9762	9637.27	1.93051
1.62104	9573	9621.38	0.643503
1.62361	9515	9605.51	1.28701
1.62618	9567	9589.72	2.57401
1.62875	9428	9574.01	3.21751
1.63132	9670	9558.36	3.21751
1.63388	9436	9542.74	2.57401
1.63645	9619	9527.1	0.643503
1.63902	9503	9511.45	0.643503
1.64159	9525	9495.81	0
1.64416	9482	9480.25	2.57401
1.64673	9471	9464.79	3.21751
1.6493	9451	9449.34	0
1.65187	9333	9433.85	0.643503
1.65444	9332	9418.44	1.93051
1.65701	9347	9403.08	1.28701
1.65957	9427	9387.74	1.28701
1.66214	9221	9372.44	1.28701
1.66471	9340	9357.17	1.28701
1.66728	9246	9341.98	3.21751
1.66985	9178	9326.83	1.28701
1.67242	9331	9311.68	1.28701
1.67499	9313	9296.56	1.93051
1.67756	9242	9281.52	3.21751
1.68013	9186	9266.5	0.643503
1.6827	9251	9251.5	2.57401
1.68526	9192	9236.55	1.93051
1.68783	9198	9221.62	1.28701
1.6904	9084	9206.73	2.57401
1.69297	9233	9191.91	3.21751
1.69554	9251	9177.13	1.93051
1.69811	9068	9162.31	0
1.70068	9146	9147.51	1.93051
1.70325	9011	9132.77	1.28701
1.70582	9132	9118.09	3.21751
1.70839	9105	9103.48	2.57401
1.71095	9048	9088.89	1.93051
1.71352	9087	9074.29	1.28701
1.71609	9251	9059.69	0
1.71866	9219	9045.11	1.28701
1.72123	9032	9030.58	0.643503
1.7238	9073	9016.1	1.93051
1.72637	9074	9001.67	1.93051
1.72894	9083	8987.3	2.57401
1.73151	8948	8972.94	0.643503
1.73408	8926	8958.57	0.643503
1.73664	9000	8944.22	0.643503
1.73921	9031	8929.92	1.28701
1.74178	9057	8915.67	1.28701
1.74435	8923	8901.45	1.28701
1.74692	8845	8887.26	1.28701
1.74949	8825	8873.12	1.93051
1.75206	8797	8859	0.643503
1.75463	8902	8844.94	3.86102
1.7572	8857	8830.94	1.28701
1.75977	8669	8816.95	2.57401
1.76233	8879	8802.97	0.643503
1.7649	8709	8788.98	0.643503
1.76747	8794	8775.05	2.57401
1.77004	8878	8761.19	1.93051
1.77261	8638	8747.35	1.93051
1.77518	8737	8733.53	1.28701
1.77775	8800	8719.73	1.93051
1.78032	8645	8705.97	1.28701
1.78289	8658	8692.22	1.28701
1.78546	8697	8678.49	0.643503
1.78802	8602	8664.82	3.21751
1.79059	8628	8651.18	0
1.79316	8680	8637.57	3.21751
1.79573	8592	8624.01	1.28701
1.7983	8747	8610.49	3.21751
1.80087	8703	8597	1.28701
1.80344	8673	8583.51	1.93051
1.80601	8551	8570.08	3.21751
1.80858	8586	8556.7	1.93051
1.81115	8512	8543.29	0.643503
1.81371	8513	8529.9	1.93051
1.81628	8495	8516.54	0.643503
1.81885	8512	8503.19	1.28701
1.82142	8554	8489.89	1.28701
1.82399	8476	8476.62	1.28701
1.82656	8516	8463.36	0.643503
1.82913	8457	8450.15	1.93051
1.8317	8353	8436.99	1.93051
1.83427	8466	8423.87	2.57401
1.83684	8309	8410.82	3.21751
1.8394	8364	8397.79	2.57401
1.84197	8330	8384.76	1.28701
1.84454	8393	8371.74	1.93051
1.84711	8533	8358.76	2.57401
1.84968	8370	8345.83	2.57401
1.85225	8492	8332.91	1.28701
1.85482	8268	8320	1.93051
1.85739	8321	8307.11	1.28701
1.85996	8164	8294.24	1.28701
1.86253	8422	8281.4	1.93051
1.86509	8211	8268.6	1.28701
1.86766	8358	8255.84	2.57401
1.87023	8292	8243.11	1.28701
1.8728	8310	8230.39	1.93051
1.87537	8120	8217.67	0
1.87794	8144	8204.96	1.28701
1.88051	8224	8192.32	1.93051
1.88308	8222	8179.73	2.57401
1.88565	8125	8167.18	1.93051
1.88822	8065	8154.64	1.93051
1.89078	8112	8142.16	3.86102
1.89335	8167	8129.7	0.643503
1.89592	8103	8117.22	2.57401
1.89849	8055	8104.78	0.643503
1.90106	8200	8092.33	1.28701
1.90363	8052	8079.9	0.643503
1.9062	8276	8067.52	1.93051
1.90877	7943	8055.15	0
1.91134	8130	8042.76	0
1.91391	7990	8030.41	0.643503
1.91647	8013	8018.14	2.57401
1.91904	8005	8005.89	0
1.92161	8017	7993.7	4.50452
1.92418	8059	7981.58	1.28701
1.92675	8058	7969.41	1.28701
1.92932	8086	7957.27	1.28701
1.93189	7917	7945.15	1.28701
1.93446	7747	7933.05	1.28701
1.93703	7983	7920.98	1.28701
1.9396	8050	7908.97	3.21751
1.94216	7837	7897.01	1.93051
1.94473	7963	7885.02	0.643503
1.9473	8003	7873.05	1.93051
1.94987	7837	7861.11	0.643503
1.95244	7864	7849.2	2.57401
1.95501	7677	7837.37	3.21751
1.95758	7843	7825.59	3.21751
1.96015	7868	7813.82	2.57401
1.96272	7772	7802.08	3.21751
1.96529	7803	7790.33	1.28701
1.96785	7795	7778.59	2.57401
1.97042	7651	7766.88	1.93051
1.97299	7655	7755.18	1.28701
1.97556	7777	7743.49	1.93051
1.97813	7644	7731.9	4.50452
1.9807	7789	7720.32	1.28701
1.98327	7709	7708.71	1.28701
1.98584	7764	7697.17	4.50452
1.98841	7626	7685.66	1.28701
1.99098	7615	7674.12	1.28701
1.99354	7840	7662.59	1.28701
1.99611	7641	7651.09	1.93051
1.99868	7426	7639.64	1.93051
2.00125	7597	7628.21	1.93051
2.00382	7604	7616.8	1.93051
2.00639	7766	7605.41	1.28701
2.00896	7632	7594.02	1.28701
2.01153	7588	7582.65	0.643503
2.0141	7464	7571.28	0.643503
2.01667	7637	7559.96	1.93051
2.01923	7556	7548.69	1.93051
2.0218	7558	7537.41	0
2.02437	7566	7526.16	2.57401
2.02694	7464	7514.96	1.28701
2.02951	7579	7503.79	2.57401
2.03208	7519	7492.66	1.93051
2.03465	7609	7481.54	1.93051
2.03722	7651	7470.4	0
2.03979	7458	7459.28	1.93051
2.04236	7406	7448.19	0.643503
2.04492	7385	7437.11	1.28701
2.04749	7553	7426.07	1.28701
2.05006	7560	7415.04	0.643503
2.05263	7402	7404.04	1.93051
2.0552	7596	7393.1	1.93051
2.05777	7456	7382.2	3.21751
2.06034	7397	7371.34	1.93051
2.06291	7377	7360.47	1.93051
2.06548	7405	7349.59	0.643503
2.06805	7333	7338.74	2.57401
2.07061	7361	7327.9	0
2.07318	7428	7317.07	1.93051
2.07575	7284	7306.29	1.28701
2.07832	7378	7295.53	1.93051
2.08089	7198	7284.77	0
2.08346	7330	7274.01	1.28701
2.08603	7141	7263.29	0.643503
2.0886	7454	7252.61	2.57401
2.09117	7239	7241.95	0
2.09374	7233	7231.28	1.28701
2.0963	7300	7220.67	1.93051
2.09887	7328	7210.08	0.643503
2.10144	7221	7199.46	0
2.10401	7209	7188.87	1.28701
2.10658	7188	7178.33	1.28701
2.10915	7301	7167.82	1.28701
2.11172	7110	7157.32	0.643503
2.11429	7131	7146.84	1.93051
2.11686	7357	7136.41	1.28701
2.11943	7201	7125.98	1.28701
2.12199	7208	7115.59	1.93051
2.12456	6978	7105.19	0
2.12713	7191	7094.8	1.28701
2.1297	7093	7084.44	0.643503
2.13227	7119	7074.1	1.28701
2.13484	7140	7063.79	1.28701
2.13741	7159	7053.51	1.28701
2.13998	7117	7043.24	0.643503
2.14255	6961	7032.95	0
2.14512	7009	7022.73	2.57401
2.14768	7069	7012.53	0
2.15025	7012	7002.32	1.28701
2.15282	7090	6992.17	1.93051
2.15539	6921	6982.06	1.93051
2.15796	6910	6971.95	0.643503
2.16053	7070	6961.81	0
2.1631	6922	6951.73	3.21751
2.16567	7074	6941.7	0.643503
2.16824	6987	6931.64	0.643503
2.17081	7078	6921.6	1.28701
2.17337	6927	6911.6	1.28701
2.17594	7020	6901.62	1.28701
2.17851	7074	6891.71	3.86102
2.18108	6953	6881.81	0
2.18365	6940	6871.87	1.93051
2.18622	6892	6862	1.93051
2.18879	6912	6852.11	0
2.19136	6864	6842.19	0
2.19393	6761	6832.32	1.93051
2.1965	6827	6822.51	1.28701
2.19906	6701	6812.73	2.57401
2.20163	6775	6802.97	1.28701
2.2042	6913	6793.21	1.28701
2.20677	6902	6783.49	2.57401
2.20934	6937	6773.78	0.643503
2.21191	6770	6764.03	0
2.21448	6789	6754.31	1.28701
2.21705	6723	6744.62	0.643503
2.21962	6861	6734.96	1.93051
2.22219	6806	6725.34	1.28701
2.22475	6662	6715.7	0
2.22732	6654	6706.09	1.93051
2.22989	6836	6696.51	0.643503
2.23246	6662	6686.99	3.86102
2.23503	6637	6677.48	0
2.2376	6565	6667.95	1.93051
2.24017	6709	6658.43	0
2.24274	6746	6648.9	0.643503
2.24531	6622	6639.43	1.93051
2.24788	6549	6629.98	0.643503
2.25044	6533	6620.53	0.643503
2.25301	6754	6611.08	0.643503
2.25558	6716	6601.67	1.28701
2.25815	6793	6592.29	1.28701
2.26072	6518	6582.94	1.28701
2.26329	6627	6573.6	1.28701
2.26586	6455	6564.29	1.93051
2.26843	6535	6554.99	0.643503
2.271	6512	6545.69	1.28701
2.27357	6589	6536.4	0
2.27613	6678	6527.09	0
2.2787	6259	6517.82	1.28701
2.28127	6573	6508.61	1.28701
2.28384	6622	6499.41	1.28701
2.28641	6564	6490.24	1.93051
2.28898	6537	6481.09	0.643503
2.29155	6463	6471.92	0.643503
2.29412	6441	6462.76	0.643503
2.29669	6598	6453.63	0.643503
2.29926	6451	6444.5	0.643503
2.30182	6471	6435.41	1.28701
2.30439	6490	6426.4	3.86102
2.30696	6380	6417.46	3.21751
2.30953	6347	6408.49	1.28701
2.3121	6448	6399.51	1.93051
2.31467	6328	6390.56	2.57401
2.31724	6367	6381.63	1.93051
2.31981	6276	6372.67	0
2.32238	6435	6363.71	1.93051
2.32495	6343	6354.8	1.28701
2.32751	6405	6345.87	0
2.33008	6384	6336.97	1.93051
2.33265	6269	6328.08	0
2.33522	6228	6319.22	2.57401
2.33779	6340	6310.42	1.93051
2.34036	6312	6301.61	0.643503
2.34293	6301	6292.8	1.93051
2.3455	6388	6284.01	0.643503
2.34807	6290	6275.24	1.93051
2.35064	6243	6266.5	1.28701
2.3532	6336	6257.75	0.643503
2.35577	6373	6248.99	0
2.35834	6302	6240.26	1.93051
2.36091	6157	6231.58	1.28701
2.36348	6259	6222.89	0
2.36605	6145	6214.21	1.93051
2.36862	6277	6205.61	2.57401
2.37119	6337	6197.01	0.643503
2.37376	6261	6188.39	1.28701
2.37633	6331	6179.8	1.93051
2.37889	6202	6171.25	1.93051
2.38146	6045	6162.72	1.93051
2.38403	6224	6154.21	1.93051
2.3866	6167	6145.7	1.28701
2.38917	6214	6137.16	0
2.39174	6183	6128.63	1.28701
2.39431	6166	6120.14	1.28701
2.39688	6099	6111.72	3.21751
2.39945	6065	6103.3	0.643503
2.40202	6154	6094.83	0
2.40458	5871	6086.39	1.93051
2.40715	6295	6078	1.28701
2.40972	6061	6069.6	0.643503
2.41229	6175	6061.21	1.28701
2.41486	6146	6052.9	3.86102
2.41743	6015	6044.61	0.643503
2.42	6053	6036.28	1.28701
2.42257	6072	6027.95	0.643503
2.42514	6057	6019.63	0.643503
2.42771	5971	6011.32	0.643503
2.43027	5996	6003.02	0.643503
2.43284	5954	5994.75	0.643503
2.43541	5937	5986.48	0.643503
2.43798	6028	5978.24	1.28701
2.44055	5993	5970.1	4.50452
2.44312	6100	5961.99	1.28701
2.44569	5982	5953.83	1.28701
2.44826	5968	5945.67	1.28701
2.45083	5895	5937.53	1.93051
2.4534	5964	5929.41	0.643503
2.45596	5861	5921.28	1.28701
2.45853	5834	5913.2	2.57401
2.4611	5962	5905.13	0.643503
2.46367	5915	5897.06	1.93051
2.46624	6008	5889.01	0.643503
2.46881	6067	5880.94	0.643503
2.47138	5927	5872.91	1.93051
2.47395	5828	5864.91	1.28701
2.47652	5939	5856.94	2.57401
2.47909	5845	5848.96	0
2.48165	5784	5840.97	1.28701
2.48422	5773	5833	0.643503
2.48679	5838	5825.03	0.643503
2.48936	5871	5817.1	1.93051
2.49193	5847	5809.19	0.643503
2.4945	5833	5801.26	0
2.49707	5735	5793.33	0.643503
2.49964	5921	5785.44	0.643503
2.50221	5684	5777.55	0.643503
2.50478	5831	5769.72	2.57401
2.50734	5773	5761.94	1.93051
2.50991	5895	5754.14	0.643503
2.51248	5854	5746.33	1.28701
2.51505	5809	5738.55	1.28701
2.51762	5863	5730.78	1.28701
2.52019	5709	5723.05	2.57401
2.52276	5763	5715.34	1.28701
2.52533	5785	5707.61	0.643503
2.5279	5711	5699.88	1.28701
2.53047	5862	5692.17	0.643503
2.53303	5760	5684.44	0
2.5356	5646	5676.71	0
2.53817	5688	5669.02	1.28701
2.54074	5711	5661.39	1.93051
2.54331	5679	5653.76	0.643503
2.54588	5717	5646.11	0
2.54845	5669	5638.48	1.28701
2.55102	5860	5630.86	0
2.55359	5635	5623.26	1.28701
2.55616	5689	5615.69	1.28701
2.55872	5629	5608.14	0.643503
2.56129	5615	5600.58	0.643503
2.56386	5591	5593.05	1.93051
2.56643	5662	5585.55	0.643503
2.569	5778	5578.03	0.643503
2.57157	5722	5570.53	1.28701
2.57414	5543	5563.07	1.28701
2.57671	5459	5555.6	0.643503
2.57928	5686	5548.15	1.28701
2.58185	5511	5540.69	0
2.58441	5595	5533.25	1.28701
2.58698	5440	5525.83	0.643503
2.58955	5555	5518.45	1.93051
2.59212	5635	5511.09	1.28701
2.59469	5594	5503.71	0
2.59726	5528	5496.32	0.643503
2.59983	5563	5488.95	0.643503
2.6024	5522	5481.62	1.93051
2.60497	5601	5474.33	1.28701
2.60754	5480	5467.02	0.643503
2.6101	5511	5459.75	2.57401
2.61267	5533	5452.5	0.643503
2.61524	5485	5445.22	0.643503
2.61781	5436	5437.97	1.93051
2.62038	5589	5430.74	0.643503
2.62295	5391	5423.51	1.28701
2.62552	5596	5416.29	0.643503
2.62809	5498	5409.08	1.28701
2.63066	5607	5401.87	0
2.63323	5454	5394.66	0.643503
2.63579	5277	5387.47	0.643503
2.63836	5373	5380.34	2.57401
2.64093	5416	5373.24	1.28701
2.6435	5433	5366.11	0.643503
2.64607	5456	5358.97	0
2.64864	5302	5351.85	1.93051
2.65121	5478	5344.78	1.28701
2.65378	5322	5337.72	1.28701
2.65635	5575	5330.65	0.643503
2.65892	5345	5323.57	0
2.66148	5450	5316.53	2.57401
2.66405	5433	5309.53	0.643503
2.66662	5400	5302.48	0
2.66919	5410	5295.45	0.643503
2.67176	5309	5288.43	0.643503
2.67433	5356	5281.42	0
2.6769	5380	5274.41	0
2.67947	5429	5267.4	0
2.68204	5318	5260.42	0.643503
2.68461	5357	5253.51	2.57401
2.68717	5232	5246.62	0.643503
2.68974	5429	5239.72	1.93051
2.69231	5190	5232.85	1.28701
2.69488	5366	5225.99	1.93051
2.69745	5148	5219.15	1.28701
2.70002	5269	5212.3	1.28701
2.70259	5240	5205.45	0.643503
2.70516	5321	5198.59	0
2.70773	5315	5191.71	0
2.7103	5217	5184.85	0
2.71286	5226	5178	0
2.71543	5117	5171.2	1.93051
2.718	5271	5164.46	1.93051
2.72057	5230	5157.72	1.28701
2.72314	5261	5151	2.57401
2.72571	5262	5144.32	1.93051
2.72828	5221	5137.6	0.643503
2.73085	5251	5130.87	0.643503
2.73342	5216	5124.13	0
2.73599	5195	5117.4	0.643503
2.73855	5097	5110.71	1.93051
2.74112	5099	5104.04	0
2.74369	5100	5097.34	0
2.74626	4992	5090.66	1.28701
2.74883	5151	5084	0
2.7514	5063	5077.36	1.28701
2.75397	5063	5070.73	0.643503
2.75654	4991	5064.11	0.643503
2.75911	5029	5057.52	1.93051
2.76168	5088	5050.94	0
2.76424	5172	5044.33	0
2.76681	5013	5037.76	1.93051
2.76938	5009	5031.22	0.643503
2.77195	4938	5024.68	1.28701
2.77452	5111	5018.18	2.57401
2.77709	5100	5011.68	0
2.77966	5036	5005.16	1.28701
2.78223	5105	4998.7	2.57401
2.7848	5100	4992.25	0.643503
2.78737	4978	4985.78	1.28701
2.78993	4906	4979.3	0
2.7925	5011	4972.84	1.93051
2.79507	5009	4966.41	0.643503
2.79764	4926	4960	2.57401
2.80021	4961	4953.6	0
2.80278	4929	4947.15	0
2.80535	5096	4940.72	0.643503
2.80792	5042	4934.32	1.28701
2.81049	4857	4927.94	0.643503
2.81306	5161	4921.56	0.643503
2.81562	4868	4915.22	2.57401
2.81819	4908	4908.95	2.57401
2.82076	4831	4902.66	1.28701
2.82333	4805	4896.34	0.643503
2.8259	4837	4890.03	1.28701
2.82847	4836	4883.71	0
2.83104	4831	4877.39	0.643503
2.83361	4904	4871.08	0.643503
2.83618	4920	4864.81	1.28701
2.83875	4879	4858.59	3.21751
2.84131	4968	4852.4	1.28701
2.84388	4821	4846.17	0.643503
2.84645	4871	4839.95	1.93051
2.84902	5038	4833.74	0.643503
2.85159	4742	4827.53	1.28701
2.85416	4768	4821.34	1.28701
2.85673	4829	4815.18	1.93051
2.8593	4717	4809.01	0
2.86187	4825	4802.82	1.28701
2.86444	4631	4796.65	0
2.867	4838	4790.47	0.643503
2.86957	4803	4784.31	0.643503
2.87214	4724	4778.18	1.28701
2.87471	4774	4772.06	0.643503
2.87728	4666	4765.95	1.28701
2.87985	4856	4759.87	1.28701
2.88242	4724	4753.79	1.28701
2.88499	4751	4747.73	1.28701
2.88756	4684	4741.67	0.643503
2.89013	4737	4735.58	0
2.89269	4730	4729.49	0
2.89526	4843	4723.42	0.643503
2.89783	4602	4717.37	0
2.9004	4873	4711.33	1.28701
2.90297	4788	4705.32	0.643503
2.90554	4651	4699.3	0
2.90811	4687	4693.27	0
2.91068	4651	4687.27	1.28701
2.91325	4651	4681.33	1.93051
2.91582	4780	4675.38	0
2.91838	4596	4669.4	0
2.92095	4551	4663.44	1.28701
2.92352	4645	4657.51	0.643503
2.92609	4709	4651.57	0
2.92866	4656	4645.64	1.28701
2.93123	4534	4639.73	0
2.9338	4618	4633.81	0.643503
2.93637	4673	4627.96	2.57401
2.93894	4626	4622.12	0.643503
2.94151	4494	4616.26	1.28701
2.94407	4520	4610.42	0.643503
2.94664	4519	4604.55	0
2.94921	4451	4598.71	1.93051
2.95178	4544	4592.91	0.643503
2.95435	4616	4587.07	0
2.95692	4628	4581.24	0.643503
2.95949	4663	4575.43	0.643503
2.96206	4555	4569.62	0
2.96463	4578	4563.83	1.28701
2.9672	4547	4558.06	0.643503
2.96976	4601	4552.28	0
2.97233	4591	4546.52	1.28701
2.9749	4605	4540.78	0.643503
2.97747	4620	4535.05	0.643503
2.98004	4641	4529.3	0
2.98261	4542	4523.57	0.643503
2.98518	4587	4517.85	0.643503
2.98775	4635	4512.18	2.57401
2.99032	4410	4506.55	1.28701
2.99289	4514	4500.88	0.643503
2.99545	4405	4495.22	1.28701
2.99802	4597	4489.56	0
3.00059	4523	4483.89	0.643503
3.00316	4417	4478.24	0.643503
3.00573	4486	4472.6	0.643503
3.0083	4567	4466.97	0.643503
3.01087	4450	4461.36	1.28701
3.01344	4473	4455.77	1.28701
3.01601	4452	4450.19	0.643503
3.01858	4410	4444.63	2.57401
3.02114	4407	4439.13	2.57401
3.02371	4379	4433.62	1.28701
3.02628	4489	4428.06	0
3.02885	4412	4422.48	0.643503
3.03142	4380	4416.95	1.93051
3.03399	4409	4411.43	0
3.03656	4402	4405.89	0.643503
3.03913	4502	4400.36	0.643503
3.0417	4406	4394.84	0.643503
3.04427	4483	4389.33	0
3.04683	4412	4383.8	0
3.0494	4409	4378.31	1.28701
3.05197	4363	4372.84	0.643503
3.05454	4373	4367.36	0
3.05711	4256	4361.89	0.643503
3.05968	4424	4356.43	0.643503
3.06225	4311	4351	1.28701
3.06482	4340	4345.58	0.643503
3.06739	4264	4340.16	0.643503
3.06996	4313	4334.74	0.643503
3.07252	4310	4329.34	1.28701
3.07509	4368	4323.98	1.93051
3.07766	4378	4318.62	0.643503
3.08023	4311	4313.23	0
3.0828	4528	4307.83	0
3.08537	4284	4302.47	1.93051
3.08794	4301	4297.15	1.28701
3.09051	4275	4291.82	0.643503
3.09308	4360	4286.48	0.643503
3.09565	4297	4281.17	1.93051
3.09821	4378	4275.87	0
3.10078	4246	4270.55	1.28701
3.10335	4122	4265.25	0
3.10592	4141	4259.96	1.93051
3.10849	4254	4254.71	1.28701
3.11106	4312	4249.43	0
3.11363	4282	4244.13	0
3.1162	4411	4238.86	1.28701
3.11877	4185	4233.62	0.643503
3.12134	4206	4228.36	0
3.1239	4237	4223.12	1.28701
3.12647	4294	4217.91	1.28701
3.12904	4289	4212.72	1.28701
3.13161	4134	4207.52	0.643503
3.13418	4207	4202.32	1.28701
3.13675	4266	4197.15	1.28701
3.13932	4266	4191.99	1.28701
3.14189	4228	4186.81	0
3.14446	4115	4181.66	2.57401
3.14703	4246	4176.57	2.57401
3.14959	4072	4171.46	0.643503
3.15216	4256	4166.33	1.28701
3.15473	4156	4161.19	0
3.1573	4137	4156.03	0
3.15987	4077	4150.87	0
3.16244	4051	4145.73	0.643503
3.16501	4127	4140.61	0
3.16758	4073	4135.49	0.643503
3.17015	4028	4130.38	0
3.17272	4139	4125.28	0.643503
3.17528	4216	4120.2	0.643503
3.17785	4183	4115.14	1.28701
3.18042	4126	4110.1	1.28701
3.18299	4083	4105.08	1.28701
3.18556	4071	4100.04	0
3.18813	4198	4095	1.28701
3.1907	4175	4090	1.93051
3.19327	4106	4085.01	0.643503
3.19584	4038	4080	0.643503
3.19841	3977	4075.02	1.93051
3.20097	4135	4070.04	0
3.20354	3996	4065.03	0.643503
3.20611	4048	4060.06	1.28701
3.20868	4039	4055.08	0
3.21125	4013	4050.09	0
3.21382	3924	4045.1	0
3.21639	4106	4040.15	1.93051
3.21896	4022	4035.22	0
3.22153	3959	4030.28	1.28701
3.2241	4049	4025.37	0.643503
3.22666	4057	4020.43	0
3.22923	4016	4015.5	0.643503
3.2318	3956	4010.6	0.643503
3.23437	4065	4005.68	0
3.23694	3947	4000.78	0.643503
3.23951	3979	3995.9	1.28701
3.24208	3915	3991.03	0
3.24465	3980	3986.17	1.93051
3.24722	3958	3981.32	0
3.24979	3941	3976.49	1.93051
3.25235	3938	3971.65	0
3.25492	3943	3966.8	0.643503
3.25749	3952	3961.97	0.643503
3.26006	3937	3957.17	1.93051
3.26263	4038	3952.38	0.643503
3.2652	3810	3947.58	0.643503
3.26777	3937	3942.81	2.57401
3.27034	3944	3938.06	0.643503
3.27291	3736	3933.27	0
3.27548	3849	3928.48	1.28701
3.27804	3753	3923.72	0.643503
3.28061	3923	3918.98	1.93051
3.28318	3951	3914.29	2.57401
3.28575	3903	3909.6	1.28701
3.28832	3854	3904.93	3.21751
3.29089	3945	3900.24	0
3.29346	3881	3895.5	0.643503
3.29603	3779	3890.81	2.57401
3.2986	3967	3886.13	0.643503
3.30117	3832	3881.43	0.643503
3.30373	3894	3876.73	0.643503
3.3063	3824	3872.05	1.93051
3.30887	3976	3867.4	0.643503
3.31144	3821	3862.71	0
3.31401	3837	3858	0
3.31658	3812	3853.32	0.643503
3.31915	3813	3848.64	0
3.32172	3771	3843.97	0.643503
3.32429	3817	3839.33	0.643503
3.32686	3767	3834.7	1.28701
3.32942	3809	3830.07	0
3.33199	3725	3825.45	1.28701
3.33456	3802	3820.84	0.643503
3.33713	3740	3816.26	1.93051
3.3397	3719	3811.68	0
3.34227	3758	3807.08	1.28701
3.34484	3920	3802.49	0
3.34741	3879	3797.91	1.28701
3.34998	3805	3793.34	0
3.35255	3713	3788.77	1.28701
3.35511	3742	3784.22	0.643503
3.35768	3776	3779.67	0.643503
3.36025	3808	3775.11	0
3.36282	3746	3770.54	0
3.36539	3708	3765.98	0
3.36796	3761	3761.43	0.643503
3.37053	3662	3756.91	0.643503
3.3731	3806	3752.39	0
3.37567	3716	3747.88	1.28701
3.37824	3870	3743.4	0.643503
3.3808	3758	3738.9	0
3.38337	3730	3734.41	1.28701
3.38594	3726	3729.97	1.93051
3.38851	3810	3725.56	2.57401
3.39108	3708	3721.15	0.643503
3.39365	3623	3716.69	0
3.39622	3702	3712.26	2.57401
3.39879	3797	3707.85	0.643503
3.40136	3689	3703.43	1.28701
3.40393	3712	3699	0
3.40649	3711	3694.57	0.643503
3.40906	3731	3690.13	0
3.41163	3702	3685.7	0.643503
3.4142	3676	3681.29	0.643503
3.41677	3568	3676.91	1.28701
3.41934	3735	3672.53	0.643503
3.42191	3643	3668.14	0
3.42448	3662	3663.75	1.28701
3.42705	3702	3659.4	0.643503
3.42962	3692	3655.03	0.643503
3.43218	3639	3650.67	0.643503
3.43475	3577	3646.31	0
3.43732	3644	3641.95	0.643503
3.43989	3518	3637.63	1.93051
3.44246	3619	3633.31	0
3.44503	3708	3629	1.93051
3.4476	3614	3624.72	1.28701
3.45017	3575	3620.43	0.643503
3.45274	3610	3616.12	0.643503
3.45531	3579	3611.81	0
3.45787	3637	3607.5	0.643503
3.46044	3663	3603.24	2.57401
3.46301	3595	3599.01	0.643503
3.46558	3585	3594.73	0
3.46815	3576	3590.43	0
3.47072	3497	3586.15	0.643503
3.47329	3627	3581.88	0
3.47586	3520	3577.61	0.643503
3.47843	3553	3573.38	1.28701
3.481	3579	3569.14	0
3.48356	3597	3564.9	0.643503
3.48613	3555	3560.66	0
3.4887	3597	3556.41	0
3.49127	3470	3552.2	1.28701
3.49384	3637	3547.99	0
3.49641	3551	3543.79	1.28701
3.49898	3620	3539.61	0.643503
3.50155	3505	3535.42	0
3.50412	3481	3531.22	0.643503
3.50669	3545	3527.05	0.643503
3.50925	3503	3522.87	0
3.51182	3498	3518.71	1.93051
3.51439	3397	3514.57	0
3.51696	3472	3510.43	1.28701
3.51953	3431	3506.3	0.643503
3.5221	3471	3502.16	0.643503
3.52467	3510	3498.04	1.28701
3.52724	3633	3493.97	2.57401
3.52981	3513	3489.93	2.57401
3.53238	3431	3485.87	0.643503
3.53494	3482	3481.78	1.28701
3.53751	3388	3477.69	0.643503
3.54008	3504	3473.61	1.28701
3.54265	3554	3469.53	0.643503
3.54522	3501	3465.44	0
3.54779	3426	3461.33	0
3.55036	3400	3457.23	0
3.55293	3487	3453.16	1.28701
3.5555	3482	3449.12	1.28701
3.55807	3372	3445.07	0
3.56063	3402	3441	0
3.5632	3493	3436.94	0.643503
3.56577	3381	3432.91	1.28701
3.56834	3376	3428.89	0
3.57091	3342	3424.84	0
3.57348	3407	3420.81	1.28701
3.57605	3380	3416.8	0
3.57862	3454	3412.77	0
3.58119	3400	3408.75	0.643503
3.58376	3442	3404.78	1.93051
3.58632	3381	3400.82	0.643503
3.58889	3434	3396.86	1.28701
3.59146	3301	3392.89	0.643503
3.59403	3382	3388.92	0.643503
3.5966	3499	3384.97	1.28701
3.59917	3539	3381.01	0
3.60174	3318	3377.06	1.28701
3.60431	3356	3373.12	0.643503
3.60688	3429	3369.18	0.643503
3.60945	3337	3365.26	1.28701
3.61201	3417	3361.34	0.643503
3.61458	3353	3357.42	0.643503
3.61715	3381	3353.5	0.643503
3.61972	3400	3349.57	0
3.62229	3314	3345.65	0.643503
3.62486	3342	3341.73	0
3.62743	3356	3337.82	0.643503
3.63	3402	3333.91	0
3.63257	3297	3330.03	1.93051
3.63514	3343	3326.18	0.643503
3.6377	3286	3322.32	1.28701
3.64027	3305	3318.46	0
3.64284	3429	3314.58	0.643503
3.64541	3246	3310.72	0.643503
3.64798	3306	3306.86	0
3.65055	3257	3302.99	0.643503
3.65312	3251	3299.15	0.643503
3.65569	3248	3295.32	0.643503
3.65826	3288	3291.5	1.28701
3.66083	3277	3287.68	0
3.66339	3189	3283.84	0
3.66596	3250	3279.99	0
3.66853	3263	3276.16	0
3.6711	3149	3272.32	0
3.67367	3199	3268.52	1.28701
3.67624	3283	3264.73	0
3.67881	3187	3260.96	1.93051
3.68138	3206	3257.2	0
3.68395	3179	3253.43	1.28701
3.68652	3228	3249.66	0
3.68908	3344	3245.9	1.93051
3.69165	3142	3242.19	1.28701
3.69422	3243	3238.45	0.643503
3.69679	3219	3234.72	1.28701
3.69936	3208	3230.98	0
3.70193	3242	3227.22	0
3.7045	3300	3223.46	0
3.70707	3178	3219.71	0.643503
3.70964	3220	3216	1.28701
3.71221	3181	3212.29	0
3.71477	3257	3208.56	0
3.71734	3203	3204.82	0
3.71991	3190	3201.11	0.643503
3.72248	3196	3197.41	0.643503
3.72505	3203	3193.73	1.28701
3.72762	3130	3190.07	0.643503
3.73019	3135	3186.38	0
3.73276	3239	3182.69	0.643503
3.73533	3092	3179.02	0.643503
3.7379	3196	3175.35	0
3.74046	3094	3171.67	0
3.74303	3069	3168	0.643503
3.7456	3246	3164.36	1.28701
3.74817	3179	3160.76	1.93051
3.75074	3044	3157.14	0
3.75331	3175	3153.52	1.28701
3.75588	3090	3149.89	0
3.75845	3120	3146.25	0
3.76102	3241	3142.6	0
3.76359	3021	3138.97	0.643503
3.76615	3176	3135.35	0
3.76872	3176	3131.76	1.93051
3.77129	3197	3128.2	0.643503
3.77386	3208	3124.64	1.93051
3.77643	3076	3121.08	0.643503
3.779	3132	3117.5	0
3.78157	3106	3113.9	0.643503
3.78414	2990	3110.34	1.28701
3.78671	3201	3106.78	0
3.78928	3141	3103.23	1.93051
3.79184	3010	3099.74	2.57401
3.79441	3145	3096.24	0.643503
3.79698	3141	3092.71	0.643503
3.79955	3082	3089.16	0.643503
3.80212	3064	3085.63	0.643503
3.80469	3044	3082.08	0
3.80726	2997	3078.56	1.28701
3.80983	3089	3075.05	0.643503
3.8124	3105	3071.52	0
3.81497	3114	3068.01	1.28701
3.81753	3067	3064.51	0.643503
3.8201	3050	3061.04	1.93051
3.82267	3024	3057.58	0.643503
3.82524	2939	3054.08	0
3.82781	2944	3050.57	0.643503
3.83038	3168	3047.1	1.28701
3.83295	2984	3043.63	0
3.83552	3006	3040.17	1.93051
3.83809	3093	3036.72	0
3.84066	3059	3033.26	1.28701
3.84322	2991	3029.8	0
3.84579	2984	3026.34	0.643503
3.84836	2957	3022.87	0
3.85093	2981	3019.43	1.28701
3.8535	2991	3016	0.643503
3.85607	3020	3012.57	0.643503
3.85864	3043	3009.16	1.28701
3.86121	2940	3005.75	0.643503
3.86378	2997	3002.32	0
3.86635	3055	2998.93	2.57401
3.86891	2935	2995.56	0.643503
3.87148	3012	2992.18	1.28701
3.87405	2973	2988.78	0
3.87662	2992	2985.36	0
3.87919	3000	2981.94	0
3.88176	2882	2978.57	2.57401
3.88433	2997	2975.23	0.643503
3.8869	3011	2971.88	1.28701
3.88947	3030	2968.51	0
3.89204	2980	2965.13	0.643503
3.8946	2961	2961.76	0.643503
3.89717	2918	2958.39	0
3.89974	3014	2955.04	1.28701
3.90231	2959	2951.69	0
3.90488	3001	2948.34	0.643503
3.90745	2857	2944.98	0
3.91002	2925	2941.62	0
3.91259	2911	2938.26	0
3.91516	2918	2934.91	0
3.91773	2997	2931.57	0.643503
3.92029	2885	2928.26	0.643503
3.92286	2891	2924.94	0
3.92543	2882	2921.62	0.643503
3.928	2916	2918.3	0
3.93057	2930	2914.98	0
3.93314	2933	2911.67	0.643503
3.93571	2777	2908.38	0.643503
3.93828	2969	2905.1	0.643503
3.94085	2899	2901.81	0
3.94342	2927	2898.51	0
3.94598	2777	2895.23	0.643503
3.94855	2867	2891.97	0.643503
3.95112	2900	2888.7	0
3.95369	2861	2885.43	0.643503
3.95626	2893	2882.18	0.643503
3.95883	2884	2878.92	0
3.9614	2818	2875.65	0
3.96397	2813	2872.4	0.643503
3.96654	2947	2869.15	0
3.96911	2853	2865.91	0.643503
3.97167	2891	2862.7	1.28701
3.97424	2787	2859.5	0.643503
3.97681	2826	2856.29	0.643503
3.97938	2747	2853.08	0.643503
3.98195	2910	2849.86	0
3.98452	2873	2846.66	1.28701
3.98709	2799	2843.49	1.28701
3.98966	2763	2840.31	0
3.99223	2817	2837.09	0
3.9948	2860	2833.89	0.643503
3.99736	2913	2830.71	0.643503
3.99993	2802	2827.53	0
4.0025	2760	2824.33	0
4.00507	2784	2821.14	0
4.00764	2836	2817.96	0.643503
4.01021	2831	2814.82	1.28701
4.01278	2790	2811.67	0
4.01535	2803	2808.5	0
4.01792	2785	2805.32	0
4.02049	2883	2802.17	0.643503
4.02305	2857	2799.04	1.28701
4.02562	2786	2795.93	0.643503
4.02819	2758	2792.82	1.28701
4.03076	2800	2789.73	1.28701
4.03333	2767	2786.61	0
4.0359	2744	2783.49	0.643503
4.03847	2834	2780.38	0.643503
4.04104	2825	2777.26	0
4.04361	2758	2774.15	0.643503
4.04618	2780	2771.05	0.643503
4.04874	2780	2767.94	0
4.05131	2697	2764.83	0
4.05388	2773	2761.75	1.93051
4.05645	2855	2758.7	0.643503
4.05902	2742	2755.64	1.28701
4.06159	2767	2752.61	1.93051
4.06416	2686	2749.57	0
4.06673	2791	2746.5	1.28701
4.0693	2799	2743.48	1.93051
4.07187	2772	2740.45	0
4.07443	2759	2737.39	0.643503
4.077	2667	2734.33	0
4.07957	2820	2731.26	0
4.08214	2674	2728.19	0
4.08471	2744	2725.13	0.643503
4.08728	2733	2722.1	0.643503
4.08985	2828	2719.06	0
4.09242	2790	2716.04	1.28701
4.09499	2733	2713.03	0.643503
4.09756	2761	2710.05	1.93051
4.10012	2629	2707.07	0.643503
4.10269	2690	2704.06	0
4.10526	2726	2701.04	0.643503
4.10783	2742	2698.03	0
4.1104	2729	2695.01	0
4.11297	2623	2691.99	0
4.11554	2702	2688.98	0
4.11811	2640	2685.97	0
4.12068	2668	2682.99	1.28701
4.12325	2735	2680.01	0
4.12581	2649	2677.03	0.643503
4.12838	2701	2674.07	0.643503
4.13095	2583	2671.11	0.643503
4.13352	2712	2668.14	0
4.13609	2708	2665.17	0.643503
4.13866	2652	2662.21	0
4.14123	2654	2659.25	0.643503
4.1438	2619	2656.3	0
4.14637	2609	2653.34	0
4.14894	2729	2650.41	1.93051
4.1515	2630	2647.51	0.643503
4.15407	2684	2644.58	0
4.15664	2594	2641.66	1.28701
4.15921	2574	2638.76	0.643503
4.16178	2632	2635.85	0.643503
4.16435	2576	2632.94	0.643503
4.16692	2610	2630.03	0.643503
4.16949	2643	2627.13	0.643503
4.17206	2659	2624.26	1.93051
4.17463	2637	2621.4	0.643503
4.17719	2595	2618.51	0.643503
4.17976	2679	2615.61	0
4.18233	2658	2612.73	1.28701
4.1849	2584	2609.88	1.28701
4.18747	2549	2607.01	0
4.19004	2596	2604.12	0.643503
4.19261	2681	2601.28	1.93051
4.19518	2606	2598.47	1.93051
4.19775	2578	2595.66	1.28701
4.20032	2525	2592.81	0
4.20288	2510	2589.93	0
4.20545	2544	2587.07	0.643503
4.20802	2489	2584.22	0.643503
4.21059	2552	2581.38	0.643503
4.21316	2602	2578.53	0
4.21573	2598	2575.67	0
4.2183	2561	2572.82	0.643503
4.22087	2542	2570.01	1.28701
4.22344	2597	2567.2	0.643503
4.22601	2578	2564.37	0
4.22857	2613	2561.53	0
4.23114	2557	2558.72	1.28701
4.23371	2607	2555.92	0.643503
4.23628	2480	2553.12	0.643503
4.23885	2486	2550.34	1.28701
4.24142	2594	2547.55	0
4.24399	2565	2544.74	0.643503
4.24656	2578	2541.95	0.643503
4.24913	2539	2539.16	0
4.2517	2570	2536.36	0.643503
4.25426	2544	2533.58	0.643503
4.25683	2509	2530.8	0
4.2594	2605	2528	0
4.26197	2529	2525.21	0
4.26454	2492	2522.41	0
4.26711	2399	2519.69	3.21751
4.26968	2504	2517	0.643503
4.27225	2559	2514.26	0.643503
4.27482	2363	2511.51	0.643503
4.27739	2516	2508.79	1.93051
4.27995	2493	2506.07	0
4.28252	2483	2503.33	1.28701
4.28509	2583	2500.61	0.643503
4.28766	2478	2497.87	0
4.29023	2411	2495.12	0
4.2928	2491	2492.39	1.28701
4.29537	2444	2489.69	0.643503
4.29794	2480	2486.99	1.28701
4.30051	2530	2484.29	0.643503
4.30308	2428	2481.58	0.643503
4.30564	2451	2478.89	1.28701
4.30821	2408	2476.19	0
4.31078	2408	2473.51	1.93051
4.31335	2449	2470.84	0.643503
4.31592	2430	2468.17	1.28701
4.31849	2438	2465.49	0
4.32106	2351	2462.8	1.28701
4.32363	2398	2460.13	0.643503
4.3262	2392	2457.45	0
4.32877	2483	2454.76	0.643503
4.33133	2441	2452.1	1.28701
4.3339	2323	2449.45	0.643503
4.33647	2437	2446.79	0.643503
4.33904	2403	2444.12	0
4.34161	2419	2441.45	0.643503
4.34418	2469	2438.79	0.643503
4.34675	2524	2436.15	0.643503
4.34932	2484	2433.49	0
4.35189	2456	2430.83	0.643503
4.35446	2430	2428.19	0.643503
4.35702	2444	2425.55	0
4.35959	2355	2422.89	0
4.36216	2490	2420.25	0.643503
4.36473	2527	2417.61	0
4.3673	2448	2414.99	1.28701
4.36987	2420	2412.37	0
4.37244	2394	2409.75	0.643503
4.37501	2469	2407.12	0
4.37758	2420	2404.49	0
4.38015	2378	2401.87	0.643503
4.38271	2363	2399.28	1.28701
4.38528	2411	2396.69	0
4.38785	2370	2394.09	0.643503
4.39042	2429	2391.5	0.643503
4.39299	2396	2388.9	0
4.39556	2385	2386.29	0
4.39813	2434	2383.68	0
4.4007	2469	2381.09	0.643503
4.40327	2373	2378.53	1.28701
4.40584	2361	2375.98	0.643503
4.4084	2395	2373.42	0.643503
4.41097	2398	2370.84	0
4.41354	2375	2368.26	0
4.41611	2316	2365.7	1.28701
4.41868	2415	2363.16	0.643503
4.42125	2322	2360.61	0
4.42382	2334	2358.03	0
4.42639	2266	2355.46	0
4.42896	2409	2352.91	0.643503
4.43153	2246	2350.37	0.643503
4.43409	2406	2347.83	0
4.43666	2339	2345.29	0.643503
4.43923	2334	2342.75	0
4.4418	2310	2340.2	0
4.44437	2343	2337.67	0.643503
4.44694	2356	2335.14	0
4.44951	2294	2332.62	0.643503
4.45208	2306	2330.11	0.643503
4.45465	2401	2327.59	0
4.45722	2418	2325.09	1.28701
4.45978	2303	2322.61	0.643503
4.46235	2371	2320.1	0
4.46492	2352	2317.61	1.28701
4.46749	2300	2315.14	0.643503
4.47006	2300	2312.66	0.643503
4.47263	2290	2310.16	0
4.4752	2245	2307.66	0
4.47777	2279	2305.16	0.643503
4.48034	2270	2302.7	1.28701
4.48291	2214	2300.24	0
4.48547	2281	2297.75	0
4.48804	2311	2295.26	0
4.49061	2268	2292.77	0
4.49318	2297	2290.28	0
4.49575	2314	2287.83	1.28701
4.49832	2277	2285.4	1.28701
4.50089	2364	2282.98	0.643503
4.50346	2280	2280.54	0.643503
4.50603	2214	2278.09	0
4.5086	2310	2275.62	0
4.51116	2368	2273.19	1.28701
4.51373	2238	2270.77	0.643503
4.5163	2292	2268.33	0
4.51887	2418	2265.88	0
4.52144	2192	2263.43	0
4.52401	2256	2260.99	0
4.52658	2323	2258.54	0
4.52915	2248	2256.11	0.643503
4.53172	2276	2253.71	0.643503
4.53429	2269	2251.31	1.28701
4.53685	2146	2248.93	0.643503
4.53942	2297	2246.52	0
4.54199	2275	2244.11	0.643503
4.54456	2233	2241.72	0.643503
4.54713	2202	2239.33	0.643503
4.5497	2315	2236.93	0
4.55227	2111	2234.53	0.643503
4.55484	2155	2232.14	0
4.55741	2210	2229.74	0
4.55998	2179	2227.33	0
4.56254	2248	2224.93	0
4.56511	2186	2222.55	0.643503
4.56768	2198	2220.17	0
4.57025	2294	2217.81	1.28701
4.57282	2173	2215.46	0.643503
4.57539	2210	2213.1	0
4.57796	2261	2210.73	0.643503
4.58053	2207	2208.37	0
4.5831	2205	2206.01	0.643503
4.58567	2213	2203.65	0
4.58823	2233	2201.29	0
4.5908	2263	2198.92	0
4.59337	2138	2196.57	0.643503
4.59594	2201	2194.23	0
4.59851	2298	2191.87	0
4.60108	2202	2189.52	0
4.60365	2186	2187.17	0
4.60622	2222	2184.84	0.643503
4.60879	2178	2182.51	0
4.61136	2181	2180.18	0.643503
4.61392	2140	2177.86	0
4.61649	2145	2175.53	0
4.61906	2133	2173.19	0
4.62163	2206	2170.88	0.643503
4.6242	2208	2168.57	0
4.62677	2209	2166.25	0
4.62934	2146	2163.94	0.643503
4.63191	2121	2161.64	0
4.63448	2261	2159.33	0
4.63705	2204	2157.02	0
4.63961	2184	2154.71	0
4.64218	2110	2152.41	0
4.64475	2129	2150.12	0.643503
4.64732	2169	2147.85	0.643503
4.64989	2224	2145.58	0.643503
4.65246	2249	2143.32	0.643503
4.65503	2113	2141.06	0.643503
4.6576	2131	2138.79	0
4.66017	2072	2136.5	0
4.66274	2159	2134.23	0.643503
4.6653	2182	2131.98	0.643503
4.66787	2228	2129.72	0
4.67044	2131	2127.47	0.643503
4.67301	2139	2125.22	0.643503
4.67558	2078	2122.99	0.643503
4.67815	2127	2120.75	0.643503
4.68072	2162	2118.53	1.28701
4.68329	2115	2116.33	1.28701
4.68586	2120	2114.11	0
4.68843	2048	2111.86	0
4.69099	2071	2109.62	0.643503
4.69356	2160	2107.41	1.28701
4.69613	2159	2105.23	1.93051
4.6987	2126	2103.05	0.643503
4.70127	2032	2100.83	0
4.70384	2071	2098.59	0
4.70641	2075	2096.38	1.28701
4.70898	2093	2094.19	0.643503
4.71155	2124	2092.01	1.28701
4.71412	2129	2089.81	0
4.71668	2148	2087.61	0.643503
4.71925	2145	2085.4	0
4.72182	2165	2083.18	0
4.72439	2070	2080.98	0.643503
4.72696	2077	2078.79	0.643503
4.72953	2130	2076.62	1.28701
4.7321	2110	2074.45	0
4.73467	2051	2072.26	0.643503
4.73724	2114	2070.1	1.28701
4.73981	2045	2067.94	0.643503
4.74237	2105	2065.77	0
4.74494	2076	2063.57	0
4.74751	2079	2061.38	0
4.75008	2087	2059.19	0
4.75265	2131	2057.01	0
4.75522	2074	2054.84	0.643503
4.75779	2141	2052.67	0
4.76036	2178	2050.51	0.643503
4.76293	2090	2048.36	0.643503
4.7655	1977	2046.21	0
4.76806	2063	2044.04	0
4.77063	1997	2041.87	0
4.7732	2072	2039.74	1.28701
4.77577	1943	2037.62	0.643503
4.77834	2016	2035.49	0.643503
4.78091	2047	2033.37	0.643503
4.78348	1953	2031.23	0
4.78605	2051	2029.08	0
4.78862	2036	2026.95	0.643503
4.79119	2017	2024.82	0
4.79375	2016	2022.68	0
4.79632	1996	2020.55	0.643503
4.79889	1981	2018.43	0
4.80146	1972	2016.3	0
4.80403	2047	2014.18	0.643503
4.8066	2007	2012.08	0.643503
4.80917	2036	2009.99	0.643503
4.81174	2000	2007.88	0
4.81431	2024	2005.77	0.643503
4.81688	2007	2003.67	0
4.81944	2070	2001.56	0
4.82201	1995	1999.47	1.28701
4.82458	2008	1997.4	0.643503
4.82715	2029	1995.32	0.643503
4.82972	1940	1993.3	3.21751
4.83229	2009	1991.28	0
4.83486	1898	1989.2	0.643503
4.83743	1942	1987.12	0
4.84	2050	1985.03	0.643503
4.84257	2036	1982.97	0.643503
4.84513	1985	1980.92	1.28701
4.8477	2056	1978.86	0
4.85027	2029	1976.78	0
4.85284	1946	1974.7	0
4.85541	1945	1972.63	0.643503
4.85798	1896	1970.57	0
4.86055	1872	1968.52	1.28701
4.86312	2022	1966.48	0
4.86569	1930	1964.43	0.643503
4.86826	1926	1962.39	0.643503
4.87082	1937	1960.36	1.28701
4.87339	1979	1958.33	0
4.87596	1973	1956.29	0.643503
4.87853	2090	1954.26	0.643503
4.8811	1902	1952.24	0.643503
4.88367	1935	1950.2	0
4.88624	1920	1948.18	1.28701
4.88881	1999	1946.16	0
4.89138	1940	1944.12	0
4.89395	1914	1942.08	0
4.89651	1972	1940.06	1.28701
4.89908	1978	1938.05	0
4.90165	1860	1936.06	1.93051
4.90422	1993	1934.08	0
4.90679	1951	1932.05	0
4.90936	1905	1930.03	0
4.91193	1966	1928.02	1.28701
4.9145	1919	1926.04	0.643503
4.91707	1998	1924.06	0.643503
4.91964	1910	1922.08	1.28701
4.9222	1949	1920.12	1.28701
4.92477	1964	1918.16	0.643503
4.92734	1900	1916.16	0
4.92991	1915	1914.21	2.57401
4.93248	1820	1912.27	0.643503
4.93505	1987	1910.29	0
4.93762	1892	1908.33	1.93051
4.94019	1878	1906.39	0.643503
4.94276	1822	1904.41	0
4.94533	1981	1902.42	0
4.94789	1933	1900.43	0
4.95046	1901	1898.44	0
4.95303	1884	1896.45	0
4.9556	1799	1894.47	0
4.95817	1930	1892.51	1.28701
4.96074	1788	1890.57	0.643503
4.96331	1910	1888.64	1.28701
4.96588	1908	1886.71	0.643503
4.96845	1892	1884.78	1.28701
4.97102	1833	1882.84	0
4.97358	1951	1880.91	1.28701
4.97615	1799	1878.99	1.28701
4.97872	1879	1877.09	1.28701
4.98129	1793	1875.18	0.643503
4.98386	1853	1873.24	0
4.98643	1884	1871.28	0
4.989	1803	1869.33	0
4.99157	1910	1867.37	0
4.99414	1842	1865.46	1.93051
4.99671	1800	1863.6	1.93051
4.99927	1829	1861.72	0.643503
5.00184	1812	1859.8	0
5.00441	1849	1857.86	0
5.00698	1861	1855.93	0.643503
5.00955	1827	1854.03	0.643503
5.01212	1810	1852.11	0
5.01469	1887	1850.18	0
5.01726	1861	1848.25	0
5.01983	1847	1846.33	0
5.0224	1819	1844.43	1.28701
5.02496	1826	1842.55	0.643503
5.02753	1820	1840.65	0
5.0301	1914	1838.74	0
5.03267	1872	1836.84	0.643503
5.03524	1840	1834.95	0.643503
5.03781	1857	1833.08	0.643503
5.04038	1772	1831.19	0
5.04295	1816	1829.3	0.643503
5.04552	1839	1827.41	0
5.04809	1868	1825.51	0
5.05065	1881	1823.64	1.28701
5.05322	1752	1821.79	0.643503
5.05579	1805	1819.94	1.28701
5.05836	1816	1818.08	0
5.06093	1773	1816.21	0.643503
5.0635	1779	1814.35	0.643503
5.06607	1740	1812.49	0
5.06864	1869	1810.62	0.643503
5.07121	1802	1808.76	0
5.07378	1822	1806.88	0
5.07634	1798	1805.01	0
5.07891	1853	1803.14	0
5.08148	1830	1801.27	0
5.08405	1816	1799.41	0.643503
5.08662	1748	1797.56	0
5.08919	1765	1795.73	1.28701
5.09176	1821	1793.92	1.28701
5.09433	1766	1792.12	1.28701
5.0969	1833	1790.31	0.643503
5.09947	1820	1788.5	1.28701
5.10203	1756	1786.71	1.28701
5.1046	1812	1784.89	0
5.10717	1799	1783.08	1.28701
5.10974	1859	1781.26	0
5.11231	1785	1779.42	0
5.11488	1828	1777.58	0
5.11745	1789	1775.74	0
5.12002	1768	1773.91	0.643503
5.12259	1839	1772.1	0
5.12516	1772	1770.27	0
5.12772	1770	1768.45	0.643503
5.13029	1754	1766.64	0
5.13286	1800	1764.81	0
[truncated: 1,042 more rows]
