# Supplementary material for: Direct energy transfer from photosystem II to photosystem I confers winter sustainability in Scots Pine
Source: Nat Commun. 2020 Dec 15;11:6388. doi: 10.1038/s41467-020-20137-9 (PMC7738668; doi:10.1038/s41467-020-20137-9)
Supplement: Supplementary file 3 — Source Data [file 41467_2020_20137_MOESM3_ESM.zip › Source data file_Bag et al., 2020/Source data file/time resolved fluoresence data/Time resolved decay/Pine_summer_unquench/summerunq/729nmall_1.023.txt]

Time	Exp. data	Th. data	IRF
0	3220	3321.65	23107
0.002569	3915	3926.36	25497.1
0.005138	4532	4608.45	27761.5
0.007707	5429	5370.49	29876.7
0.010276	6084	6217.53	31909.4
0.012845	7169	7152.8	33974.9
0.015414	8063	8178.26	35859.9
0.017983	9320	9296.2	38128.7
0.020552	10444	10499	39097.9
0.023121	11682	11779.6	40719.8
0.02569	13193	13135.1	41769.4
0.028259	14635	14561.2	42362.1
0.030828	16180	16061.7	43071.1
0.033397	17814	17614.9	43908
0.035966	19291	19204.3	43631.7
0.038535	20885	20830.5	43286.7
0.041104	22576	22470.5	42901.5
0.043673	24359	24115.3	41852.7
0.046242	25740	25770.9	40883.5
0.048811	27543	27416.1	39211.2
0.05138	29139	29023.3	38186.4
0.053949	30594	30589.5	36382.5
0.056518	32219	32100.5	34419.3
0.059087	33552	33543.8	32359.6
0.061656	35138	34906.4	30058.7
0.064225	36272	36188.6	27933.9
0.066794	37363	37389.6	25697.4
0.069363	38632	38490.2	23660.3
0.071932	39498	39485.3	21554.6
0.074501	40372	40369.2	19508
0.07707	40860	41142.7	17199.8
0.079639	41534	41809.5	15484.3
0.082208	42333	42374.1	13814.9
0.084777	42846	42841.5	12024.9
0.087346	42514	43213.7	10442.5
0.089915	43037	43487.3	9124.69
0.092484	43374	43671.3	7779.81
0.095053	43757	43782	6722.92
0.097622	43642	43820	5691.6
0.100191	43908	43787.8	4758.96
0.10276	43092	43696.9	4118.68
0.105329	43666	43554	3505.45
0.107898	43279	43365.8	2917.8
0.110467	42912	43140	2493.14
0.113036	42751	42879.8	2213.2
0.115605	42275	42594.3	1822.16
0.118174	42304	42291.2	1700.1
0.120743	41983	41971.6	1438.43
0.123312	42156	41639.7	1258.63
0.125881	41369	41302.2	1120.49
0.12845	41148	40960	999.886
0.131019	40663	40616	899.751
0.133588	40375	40273	828.122
0.136157	40373	39929.4	776.227
0.138726	39460	39587.4	760.147
0.141295	39243	39248	746.26
0.143864	39225	38911.9	702.405
0.146433	38655	38579.9	699.482
0.149002	38225	38252.7	665.86
0.151571	38201	37931.3	649.049
0.15414	37739	37616.4	638.816
0.156709	37624	37307.1	638.085
0.159278	37132	37003.1	599.347
0.161847	37012	36704.6	619.812
0.164416	36813	36410.9	630.776
0.166985	35905	36122.4	624.198
0.169554	35723	35839.3	594.961
0.172123	35326	35560.7	641.009
0.174692	35548	35287	635.161
0.177261	35188	35019	612.503
0.17983	35163	34756.2	657.82
0.182399	34528	34497.3	670.245
0.184968	34268	34243.4	661.474
0.187537	34147	33995	685.594
0.190106	34042	33750.3	717.754
0.192675	33381	33510.3	722.871
0.195244	33171	33275.8	738.951
0.197813	33317	33045.5	778.42
0.200382	32770	32819.4	773.304
0.202951	32513	32598.3	778.42
0.20552	32563	32381.8	828.122
0.208089	32694	32169.4	826.66
0.210658	32020	31961.6	851.511
0.213227	31675	31758	881.478
0.215796	31610	31557.7	916.562
0.218365	31654	31361.8	955.3
0.220934	31263	31170.1	925.333
0.223503	31191	30981.9	978.689
0.226072	30892	30797.8	1005
0.228641	30776	30618.1	1013.77
0.23121	30560	30442.9	1055.44
0.233779	30421	30270.5	1024.74
0.236348	30159	30101.2	1086.86
0.238917	29811	29936.2	1100.75
0.241486	29848	29774.5	1131.45
0.244055	29756	29616.3	1128.53
0.246624	29204	29460.7	1126.33
0.249193	28940	29308	1165.8
0.251762	29272	29159.1	1133.64
0.254331	28926	29013.5	1209.66
0.2569	28879	28870.6	1229.39
0.259469	29024	28729.5	1169.46
0.262038	28662	28591.2	1205.27
0.264607	28491	28455	1170.19
0.267176	28381	28321.6	1117.56
0.269745	28078	28192.3	1170.92
0.272314	28137	28063.9	1176.04
0.274883	27839	27936.6	1158.49
0.277452	27603	27810.9	1175.3
0.280021	27530	27684.9	1098.56
0.28259	27346	27560.4	1123.41
0.285159	27376	27438.9	1078.09
0.287728	27123	27318.9	1060.55
0.290297	27096	27200.4	1020.35
0.292866	26611	27082.1	974.304
0.295435	26836	26964.1	998.424
0.298004	26821	26847.1	1033.51
0.300573	26925	26730.2	972.111
0.303142	26589	26613.4	968.457
0.305711	26284	26496.1	952.377
0.30828	26477	26379.7	913.638
0.310849	26119	26266.2	916.562
0.313418	26111	26153.8	918.024
0.315987	25710	26041.3	885.864
0.318556	25685	25929.7	898.289
0.321125	25887	25818.2	891.711
0.323694	25567	25707.4	866.129
0.326263	25602	25597.9	855.896
0.328832	25473	25489.3	804.733
0.331401	25261	25381.5	804.733
0.33397	25166	25275.1	855.896
0.336539	25163	25169.4	848.587
0.339108	24681	25064.2	809.118
0.341677	24787	24958.8	826.66
0.344246	24705	24853.4	831.045
0.346815	24658	24750.5	779.151
0.349384	24494	24649.9	846.395
0.351953	24536	24549.6	806.195
0.354522	24425	24449.8	823.736
0.357091	24468	24351.8	846.395
0.35966	24503	24253.8	814.965
0.362229	24012	24157.3	834.7
0.364798	24116	24062.5	863.936
0.367367	23967	23968.4	885.864
0.369936	24050	23876.2	823.005
0.372505	23737	23785	883.671
0.375074	23253	23694.5	822.275
0.377643	23562	23606	895.366
0.380212	23340	23519.9	860.282
0.382781	23582	23433.8	920.948
0.38535	23337	23348.5	855.896
0.387919	23125	23264.1	861.744
0.390488	23114	23180.8	934.104
0.393057	23005	23099.4	973.573
0.395626	23022	23019.4	941.413
0.398195	22942	22940.2	961.879
0.400764	22740	22860.5	935.566
0.403333	22658	22783.3	958.955
0.405902	22710	22709.6	977.959
0.408471	22648	22637	999.886
0.41104	22647	22564.8	947.26
0.413609	22507	22493.1	980.151
0.416178	22307	22422	1016.7
0.418747	22396	22352.6	1073.71
0.421316	22537	22284.9	1080.29
0.423885	22475	22217.2	1124.14
0.426454	22011	22149.6	1050.32
0.429023	22255	22084.2	1084.67
0.431592	22164	22021.7	1102.94
0.434161	21998	21961.4	1048.86
0.43673	21892	21902.8	1076.63
0.439299	21694	21844.1	1153.38
0.441868	21500	21785	1081.75
0.444437	21586	21727.4	1069.32
0.447006	21812	21669.7	1105.87
0.449575	21780	21611.8	1079.56
0.452144	21538	21556.8	1064.94
0.454713	21701	21502.5	1097.1
0.457282	21183	21446.9	1098.56
0.459851	21340	21392.1	1065.67
0.46242	21304	21338.1	999.155
0.464989	21480	21283.7	984.537
0.467558	21233	21230.2	1012.31
0.470127	21017	21177.9	937.028
0.472696	21242	21125.5	947.26
0.475265	20956	21071.2	855.896
0.477834	21148	21015.5	861.013
0.480403	20991	20960.5	824.467
0.482972	20915	20905	808.387
0.485541	20814	20848.6	717.023
0.48811	20767	20790.8	713.369
0.490679	20599	20731.5	677.554
0.493248	20842	20672.1	610.31
0.495817	20504	20612.2	588.383
0.498386	20186	20550.4	536.488
0.500955	20490	20487.1	520.408
0.503524	20012	20423.4	487.517
0.506093	20521	20358.1	407.117
0.508662	20343	20291.5	378.612
0.511231	20220	20223.8	377.881
0.5138	19992	20155.4	382.266
0.516369	19815	20086.6	320.139
0.518938	19905	20015.9	291.633
0.521507	19883	19943.5	315.023
0.524076	19795	19871.2	263.128
0.526645	19569	19799.9	246.317
0.529214	19501	19728.1	220.735
0.531783	19476	19655.1	209.04
0.534352	19470	19582.6	212.695
0.536921	19488	19510.4	154.953
0.53949	19400	19437.4	196.615
0.542059	19657	19364.2	180.535
0.544628	19401	19290.9	159.339
0.547197	19131	19218.2	162.262
0.549766	19385	19145.1	146.182
0.552335	18936	19072.4	176.149
0.554904	19119	19001	163.724
0.557473	19007	18929.6	139.604
0.560042	18852	18858.5	155.684
0.562611	18487	18787.8	151.299
0.56518	18596	18718.2	146.913
0.567749	18532	18649.7	162.262
0.570318	18758	18581	136.68
0.572887	18322	18512.8	149.837
0.575456	18474	18445.6	143.259
0.578025	18286	18378.8	151.299
0.580594	18185	18312.8	152.029
0.583163	18171	18247.3	164.455
0.585732	17932	18182.1	158.608
0.588301	18236	18117.6	160.8
0.59087	18124	18053.8	138.873
0.593439	17888	17990.8	142.528
0.596008	17781	17928.6	141.797
0.598577	18243	17867.1	167.379
0.601146	17979	17806.2	158.608
0.603715	17651	17745.2	141.797
0.606284	17707	17684.4	147.644
0.608853	17723	17624.1	161.531
0.611422	17408	17565	157.146
0.613991	17705	17506.7	146.913
0.61656	17545	17448.4	149.106
0.619129	17496	17390.3	123.524
0.621698	17173	17333.1	133.757
0.624267	17240	17276.6	127.178
0.626836	17052	17220.3	139.604
0.629405	17330	17164.2	121.331
0.631974	16946	17108.1	133.026
0.634543	17086	17052	134.488
0.637112	17185	16996.4	124.255
0.639681	17130	16941.5	122.062
0.64225	17066	16886.9	120.6
0.644819	16827	16832.5	114.022
0.647388	16727	16778.9	114.022
0.649957	16773	16725.6	100.866
0.652526	16895	16672.4	108.175
0.655095	16670	16619.5	102.328
0.657664	16621	16566.8	97.942
0.660233	16340	16514.4	90.6329
0.662802	16292	16462.1	111.098
0.665371	16526	16410.1	84.7856
0.66794	16336	16358.5	84.0547
0.670509	16355	16307.1	79.6693
0.673078	16405	16255.8	85.5166
0.675647	16348	16205.2	90.6329
0.678216	16119	16154.9	90.6329
0.680785	16111	16104.3	103.058
0.683354	16073	16054	77.4765
0.685923	15905	16004.1	78.2074
0.688492	15896	15954.8	80.4002
0.691061	15878	15906.1	67.9747
0.69363	15789	15858	81.1311
0.696199	15881	15810	73.0911
0.698768	15603	15761.7	77.4765
0.701337	15936	15713.8	83.3238
0.703906	15548	15666.1	74.5529
0.706475	15678	15618.7	65.782
0.709044	15643	15571.8	72.3602
0.711613	15589	15525.1	82.5929
0.714182	15435	15479.1	74.5529
0.716751	15555	15433.3	67.9747
0.71932	15442	15387.4	76.0147
0.721889	15387	15341.7	70.1674
0.724458	15333	15296.8	61.3965
0.727027	15396	15252.3	67.9747
0.729596	15073	15207.7	65.0511
0.732165	15169	15163.5	63.5892
0.734734	14701	15119.6	70.8983
0.737303	15179	15075.7	64.3201
0.739872	15226	15032	48.971
0.742441	15004	14988.7	51.1638
0.74501	15046	14945.6	59.2038
0.747579	15026	14903	54.8183
0.750148	14697	14860.6	62.8583
0.752717	14784	14818.1	41.6619
0.755286	14481	14775.4	53.3565
0.757855	14707	14733.3	73.0911
0.760424	14671	14691.6	49.7019
0.762993	14779	14650.3	57.011
0.765562	14703	14608.9	51.8947
0.768131	14603	14567.6	51.1638
0.7707	14695	14527.2	51.8947
0.773269	14659	14487.1	50.4328
0.775838	14639	14446.9	42.3928
0.778407	14383	14406.9	42.3928
0.780976	14371	14367.1	43.8546
0.783545	14356	14327.5	48.971
0.786114	14044	14288.1	47.5092
0.788683	14235	14248.8	40.931
0.791252	14294	14209.5	44.5856
0.793821	14502	14170.5	44.5856
0.79639	14126	14131.9	51.8947
0.798959	13944	14093.7	49.7019
0.801528	14055	14055.5	41.6619
0.804097	13986	14017.5	38.0074
0.806666	13957	13979.8	43.8546
0.809235	13930	13942.5	48.2401
0.811804	13939	13905.5	46.0474
0.814373	14013	13868.6	32.1601
0.816942	13844	13831.5	47.5092
0.819511	13969	13794.8	44.5856
0.82208	13901	13758.5	44.5856
0.824649	13792	13722.4	43.1237
0.827218	13736	13686.3	32.1601
0.829787	13698	13650.3	29.9673
0.832356	13734	13614.8	39.4692
0.834925	13768	13579.6	32.891
0.837494	13416	13544.4	39.4692
0.840063	13358	13509.2	27.7746
0.842632	13608	13473.9	37.2764
0.845201	13469	13438.9	32.891
0.84777	13562	13404.2	39.4692
0.850339	13628	13369.8	35.0837
0.852908	13227	13335.4	36.5455
0.855477	13333	13301.1	29.2364
0.858046	13403	13267.2	32.1601
0.860615	13277	13233.5	35.8146
0.863184	12988	13200.1	29.2364
0.865753	13315	13166.7	24.851
0.868322	13158	13133.5	30.6983
0.870891	13092	13100.3	29.2364
0.87346	13052	13067.4	27.7746
0.876029	13122	13034.6	34.3528
0.878598	12835	13001.8	32.1601
0.881167	13250	12969.2	29.9673
0.883736	12839	12936.9	29.2364
0.886305	13005	12904.7	29.2364
0.888874	12952	12872.7	24.851
0.891443	12786	12841.1	38.7383
0.894012	12677	12809.5	24.1201
0.896581	12945	12778	24.1201
0.89915	12781	12746.7	33.6219
0.901719	12698	12715.4	30.6983
0.904288	12735	12684.5	24.1201
0.906857	12661	12653.8	21.9273
0.909426	12575	12622.9	26.3128
0.911995	12673	12592.3	21.1964
0.914564	12445	12562.1	24.1201
0.917133	12599	12531.8	18.2728
0.919702	12608	12501.5	22.6582
0.922271	12482	12471.4	18.2728
0.92484	12411	12441.4	23.3891
0.927409	12451	12411.5	19.0037
0.929978	12386	12381.7	22.6582
0.932547	12418	12352	16.08
0.935116	12219	12322.4	12.4255
0.937685	12323	12293.1	12.4255
0.940254	12418	12263.9	14.6182
0.942823	12318	12234.8	18.2728
0.945392	12195	12205.8	24.1201
0.947961	12033	12176.7	19.7346
0.95053	12157	12147.7	16.8109
0.953099	12066	12118.9	13.1564
0.955668	11949	12090.3	13.8873
0.958237	11799	12062.2	13.1564
0.960806	12016	12034.2	13.1564
0.963375	11843	12006.1	15.3491
0.965944	11997	11978.1	8.04002
0.968513	12047	11950.1	18.2728
0.971082	11931	11922.2	17.5419
0.973651	11786	11894.5	19.0037
0.97622	11864	11867	18.2728
0.978789	12052	11839.4	8.77093
0.981358	12034	11812.1	15.3491
0.983927	11734	11785.1	18.2728
0.986496	11862	11758.3	15.3491
0.989065	11847	11731.6	12.4255
0.991634	11765	11704.8	16.8109
0.994203	11653	11678.1	5.11638
0.996772	11777	11651.6	16.08
0.999341	11575	11625.4	10.2328
1.00191	11504	11599.1	8.77093
1.00448	11541	11572.9	13.8873
1.00705	11550	11546.7	12.4255
1.00962	11667	11520.6	10.2328
1.01219	11478	11494.8	12.4255
1.01476	11604	11468.9	13.8873
1.01732	11348	11443.1	13.1564
1.01989	11491	11417.6	15.3491
1.02246	11301	11392.2	8.04002
1.02503	11308	11366.8	8.77093
1.0276	11412	11341.7	10.9637
1.03017	11379	11316.6	10.2328
1.03274	11309	11291.8	10.9637
1.03531	11253	11266.9	12.4255
1.03788	11219	11241.9	8.77093
1.04045	11249	11217.1	11.6946
1.04301	11394	11192.5	12.4255
1.04558	11216	11168	7.30911
1.04815	11226	11143.7	9.50184
1.05072	11048	11119.4	8.04002
1.05329	11070	11095.1	5.84729
1.05586	11119	11071.1	10.9637
1.05843	11193	11047.1	6.5782
1.061	10885	11023.1	5.84729
1.06357	11049	10999.2	12.4255
1.06614	10976	10975.4	10.9637
1.0687	10934	10951.7	10.2328
1.07127	10789	10928.1	12.4255
1.07384	10959	10904.5	8.04002
1.07641	10944	10881.2	6.5782
1.07898	10782	10858	10.2328
1.08155	11028	10835	13.1564
1.08412	10955	10812	8.04002
1.08669	10758	10789.1	8.77093
1.08926	10782	10766.1	4.38546
1.09183	10786	10743.3	3.65455
1.09439	10852	10720.7	6.5782
1.09696	10949	10698.2	11.6946
1.09953	10803	10675.6	5.84729
1.1021	10570	10653.1	2.92364
1.10467	10639	10630.5	5.84729
1.10724	10779	10608.1	8.04002
1.10981	10642	10585.9	8.04002
1.11238	10612	10563.9	5.84729
1.11495	10538	10541.7	7.30911
1.11752	10465	10519.6	8.77093
1.12008	10524	10497.7	8.77093
1.12265	10650	10475.9	8.04002
1.12522	10594	10454.2	8.77093
1.12779	10370	10432.5	2.92364
1.13036	10479	10411	7.30911
1.13293	10531	10389.6	5.84729
1.1355	10242	10368.3	2.19273
1.13807	10327	10347.1	8.77093
1.14064	10352	10325.8	6.5782
1.14321	10363	10304.6	10.9637
1.14577	10186	10283.5	5.84729
1.14834	10468	10262.4	7.30911
1.15091	10093	10241.4	2.19273
1.15348	10342	10220.6	9.50184
1.15605	10104	10199.9	4.38546
1.15862	10290	10179.3	4.38546
1.16119	10173	10158.7	5.11638
1.16376	9981	10138.1	5.84729
1.16633	10282	10117.6	2.92364
1.1689	10212	10097.3	8.04002
1.17146	9928	10076.9	4.38546
1.17403	10111	10056.5	4.38546
1.1766	10015	10036.3	7.30911
1.17917	10054	10016.2	5.11638
1.18174	10116	9996.1	5.11638
1.18431	10066	9976.15	1.46182
1.18688	9877	9956.19	8.77093
1.18945	9958	9936.37	2.92364
1.19202	10060	9916.64	2.19273
1.19459	10020	9896.93	3.65455
1.19715	9927	9877.21	5.84729
1.19972	9825	9857.63	6.5782
1.20229	9868	9838.17	2.92364
1.20486	9730	9818.63	4.38546
1.20743	9970	9799.16	2.19273
1.21	9804	9779.85	7.30911
1.21257	9787	9760.68	5.11638
1.21514	9621	9741.52	8.04002
1.21771	9840	9722.36	6.5782
1.22028	9712	9703.26	3.65455
1.22284	9798	9684.29	4.38546
1.22541	9786	9665.45	5.84729
1.22798	9672	9646.71	6.5782
1.23055	9665	9628.05	6.5782
1.23312	9619	9609.37	4.38546
1.23569	9542	9590.68	5.84729
1.23826	9766	9572.11	1.46182
1.24083	9674	9553.66	6.5782
1.2434	9542	9535.29	5.84729
1.24597	9602	9516.93	5.84729
1.24853	9486	9498.61	3.65455
1.2511	9526	9480.29	4.38546
1.25367	9489	9462.04	6.5782
1.25624	9472	9443.95	2.19273
1.25881	9343	9425.92	3.65455
1.26138	9308	9407.89	6.5782
1.26395	9419	9389.88	5.11638
1.26652	9255	9372.01	5.84729
1.26909	9329	9354.14	2.19273
1.27166	9366	9336.26	0.730911
1.27422	9371	9318.54	5.11638
1.27679	9224	9300.92	5.84729
1.27936	9189	9283.34	5.11638
1.28193	9307	9265.75	0
1.2845	9386	9248.1	2.19273
1.28707	9326	9230.56	3.65455
1.28964	9235	9213.21	2.92364
1.29221	9274	9195.92	2.92364
1.29478	9249	9178.55	6.5782
1.29735	9179	9161.16	6.5782
1.29991	9056	9143.91	3.65455
1.30248	9198	9126.74	3.65455
1.30505	9165	9109.61	1.46182
1.30762	9197	9092.62	8.77093
1.31019	8806	9075.77	2.19273
1.31276	8973	9058.91	4.38546
1.31533	9024	9042.03	4.38546
1.3179	9011	9025.15	5.84729
1.32047	8932	9008.43	4.38546
1.32304	8966	8991.79	5.84729
1.3256	8861	8975.11	1.46182
1.32817	9065	8958.52	5.11638
1.33074	8855	8942.02	2.19273
1.33331	9025	8925.57	4.38546
1.33588	8901	8909.17	5.11638
1.33845	8988	8892.75	3.65455
1.34102	8918	8876.37	0.730911
1.34359	8865	8860.04	5.84729
1.34616	8946	8843.76	0.730911
1.34873	8868	8827.59	5.84729
1.35129	8746	8811.46	2.19273
1.35386	8902	8795.28	3.65455
1.35643	8699	8779.19	5.84729
1.359	8829	8763.16	2.92364
1.36157	8915	8747.17	5.84729
1.36414	8663	8731.27	2.19273
1.36671	8785	8715.36	5.11638
1.36928	8925	8699.59	2.92364
1.37185	8890	8683.85	1.46182
1.37442	8731	8668.15	1.46182
1.37698	8515	8652.49	3.65455
1.37955	8807	8636.85	4.38546
1.38212	8707	8621.28	2.19273
1.38469	8695	8605.67	8.04002
1.38726	8630	8590.07	3.65455
1.38983	8534	8574.56	1.46182
1.3924	8520	8559.17	2.19273
1.39497	8558	8543.8	2.92364
1.39754	8593	8528.56	3.65455
1.40011	8504	8513.39	2.92364
1.40267	8599	8498.13	4.38546
1.40524	8412	8482.86	3.65455
1.40781	8450	8467.67	2.92364
1.41038	8553	8452.56	5.11638
1.41295	8382	8437.49	5.11638
1.41552	8462	8422.49	2.92364
1.41809	8447	8407.55	0.730911
1.42066	8391	8392.62	2.19273
1.42323	8280	8377.76	2.92364
1.4258	8260	8363	3.65455
1.42836	8296	8348.23	0.730911
1.43093	8363	8333.4	3.65455
1.4335	8395	8318.59	4.38546
1.43607	8425	8303.87	3.65455
1.43864	8275	8289.24	2.19273
1.44121	8160	8274.59	1.46182
1.44378	8361	8259.99	5.11638
1.44635	8305	8245.51	5.11638
1.44892	8320	8231.08	3.65455
1.45149	8424	8216.64	2.92364
1.45405	8232	8202.18	3.65455
1.45662	8233	8187.83	2.19273
1.45919	8061	8173.61	2.92364
1.46176	8229	8159.4	0.730911
1.46433	8041	8145.17	1.46182
1.4669	8365	8130.98	2.19273
1.46947	8019	8116.81	4.38546
1.47204	8111	8102.67	0
1.47461	8213	8088.53	4.38546
1.47718	8098	8074.39	1.46182
1.47974	7920	8060.33	4.38546
1.48231	8042	8046.37	4.38546
1.48488	7974	8032.41	4.38546
1.48745	7909	8018.49	2.92364
1.49002	8071	8004.63	2.92364
1.49259	8092	7990.82	4.38546
1.49516	7977	7977.11	0.730911
1.49773	8132	7963.44	2.19273
1.5003	7974	7949.78	7.30911
1.50287	7859	7936.11	2.19273
1.50543	7960	7922.51	6.5782
1.508	7890	7908.9	3.65455
1.51057	7890	7895.27	2.19273
1.51314	7944	7881.83	2.92364
1.51571	8024	7868.43	2.92364
1.51828	7793	7855.05	2.92364
1.52085	7955	7841.74	1.46182
1.52342	7865	7828.37	2.19273
1.52599	7866	7815	3.65455
1.52856	7781	7801.69	2.19273
1.53112	7943	7788.41	3.65455
1.53369	7987	7775.14	5.11638
1.53626	7712	7761.88	2.92364
1.53883	7855	7748.71	5.11638
1.5414	7795	7735.58	1.46182
1.54397	7855	7722.48	2.92364
1.54654	7626	7709.49	3.65455
1.54911	7844	7696.51	1.46182
1.55168	7599	7683.57	2.19273
1.55425	7799	7670.63	5.11638
1.55681	7862	7657.66	1.46182
1.55938	7765	7644.78	3.65455
1.56195	7625	7631.9	5.11638
1.56452	7609	7619.02	1.46182
1.56709	7731	7606.26	4.38546
1.56966	7709	7593.52	2.92364
1.57223	7602	7580.78	2.92364
1.5748	7527	7568.15	3.65455
1.57737	7614	7555.51	3.65455
1.57994	7630	7542.88	1.46182
1.5825	7538	7530.31	2.19273
1.58507	7529	7517.75	2.92364
1.58764	7505	7505.23	3.65455
1.59021	7526	7492.76	2.19273
1.59278	7471	7480.27	2.92364
1.59535	7440	7467.78	2.92364
1.59792	7403	7455.36	4.38546
1.60049	7465	7443	2.19273
1.60306	7373	7430.66	2.92364
1.60563	7368	7418.33	0.730911
1.60819	7459	7406.05	2.92364
1.61076	7476	7393.84	2.92364
1.61333	7278	7381.64	4.38546
1.6159	7407	7369.43	0.730911
1.61847	7446	7357.23	5.11638
1.62104	7448	7345.05	0.730911
1.62361	7304	7332.95	2.92364
1.62618	7441	7320.92	1.46182
1.62875	7241	7308.87	2.92364
1.63132	7287	7296.87	2.19273
1.63388	7270	7284.9	0
1.63645	7337	7272.9	0.730911
1.63902	7170	7260.95	0.730911
1.64159	7284	7249.03	3.65455
1.64416	7259	7237.16	2.92364
1.64673	7206	7225.25	0
1.6493	7351	7213.34	4.38546
1.65187	7178	7201.47	2.19273
1.65444	7239	7189.7	2.92364
1.65701	7162	7178.02	2.92364
1.65957	7138	7166.28	3.65455
1.66214	7112	7154.6	4.38546
1.66471	7028	7143	2.92364
1.66728	7003	7131.4	0.730911
1.66985	7036	7119.84	2.19273
1.67242	7073	7108.33	5.11638
1.67499	7079	7096.87	3.65455
1.67756	7163	7085.43	1.46182
1.68013	7165	7073.93	3.65455
1.6827	7004	7062.44	3.65455
1.68526	6937	7051.07	1.46182
1.68783	6971	7039.78	2.92364
1.6904	6974	7028.42	5.84729
1.69297	6997	7017.09	2.92364
1.69554	6927	7005.84	5.11638
1.69811	6964	6994.56	2.19273
1.70068	6865	6983.29	5.11638
1.70325	6946	6972.15	1.46182
1.70582	6849	6961.04	2.19273
1.70839	6852	6949.94	1.46182
1.71095	6991	6938.85	3.65455
1.71352	6801	6927.78	3.65455
1.71609	6773	6916.72	2.19273
1.71866	6827	6905.62	0.730911
1.72123	6793	6894.54	2.19273
1.7238	6872	6883.52	1.46182
1.72637	6948	6872.58	5.84729
1.72894	6747	6861.64	0.730911
1.73151	6820	6850.66	5.84729
1.73408	6854	6839.69	1.46182
1.73664	6826	6828.77	5.11638
1.73921	6826	6817.96	3.65455
1.74178	6866	6807.17	0.730911
1.74435	6854	6796.4	2.92364
1.74692	6898	6785.67	3.65455
1.74949	6707	6774.95	3.65455
1.75206	6875	6764.3	2.92364
1.75463	6716	6753.58	2.19273
1.7572	6736	6742.86	2.92364
1.75977	6811	6732.24	5.84729
1.76233	6680	6721.65	0.730911
1.7649	6698	6711.08	2.92364
1.76747	6585	6700.5	2.19273
1.77004	6571	6689.94	0.730911
1.77261	6790	6679.48	4.38546
1.77518	6598	6669.01	2.19273
1.77775	6693	6658.49	2.19273
1.78032	6659	6648.02	2.92364
1.78289	6538	6637.53	1.46182
1.78546	6541	6627.11	2.92364
1.78802	6590	6616.76	2.19273
1.79059	6504	6606.38	2.19273
1.79316	6698	6596.04	3.65455
1.79573	6685	6585.7	2.92364
1.7983	6721	6575.39	6.5782
1.80087	6587	6565.12	3.65455
1.80344	6530	6554.86	2.92364
1.80601	6534	6544.65	1.46182
1.80858	6532	6534.48	5.11638
1.81115	6453	6524.41	2.19273
1.81371	6358	6514.38	1.46182
1.81628	6461	6504.29	2.19273
1.81885	6572	6494.16	4.38546
1.82142	6517	6484.1	2.92364
1.82399	6446	6474.08	2.19273
1.82656	6428	6464	4.38546
1.82913	6375	6453.95	2.19273
1.8317	6440	6443.98	2.19273
1.83427	6405	6434.06	0.730911
1.83684	6513	6424.11	3.65455
1.8394	6390	6414.21	2.19273
1.84197	6485	6404.33	2.92364
1.84454	6319	6394.43	0.730911
1.84711	6355	6384.51	0.730911
1.84968	6422	6374.65	5.11638
1.85225	6401	6364.85	1.46182
1.85482	6310	6355.05	1.46182
1.85739	6362	6345.25	3.65455
1.85996	6380	6335.41	2.92364
1.86253	6359	6325.69	0.730911
1.86509	6298	6316.02	2.92364
1.86766	6200	6306.29	0.730911
1.87023	6264	6296.62	0
1.8728	6241	6287.01	2.92364
1.87537	6104	6277.36	2.19273
1.87794	6307	6267.72	4.38546
1.88051	6125	6258.11	2.19273
1.88308	6351	6248.45	1.46182
1.88565	6200	6238.86	2.19273
1.88822	6203	6229.35	1.46182
1.89078	6243	6219.89	2.92364
1.89335	6173	6210.46	2.92364
1.89592	6168	6200.98	4.38546
1.89849	6039	6191.51	0.730911
1.90106	6109	6182.07	2.19273
1.90363	6177	6172.67	1.46182
1.9062	6227	6163.31	1.46182
1.90877	6163	6154.02	2.92364
1.91134	6174	6144.7	4.38546
1.91391	6173	6135.34	2.19273
1.91647	6074	6126.02	0.730911
1.91904	6153	6116.7	0.730911
1.92161	6187	6107.43	4.38546
1.92418	6148	6098.26	3.65455
1.92675	6006	6089.09	0
1.92932	5878	6079.86	1.46182
1.93189	6052	6070.61	2.92364
1.93446	6108	6061.46	1.46182
1.93703	6024	6052.4	2.92364
1.9396	6060	6043.27	0.730911
1.94216	6101	6034.09	3.65455
1.94473	5990	6025	0
1.9473	5959	6015.94	3.65455
1.94987	5951	6006.9	0.730911
1.95244	5944	5997.86	4.38546
1.95501	6033	5988.85	0.730911
1.95758	6120	5979.85	0.730911
1.96015	5823	5970.87	3.65455
1.96272	5820	5961.92	2.92364
1.96529	5968	5953.02	3.65455
1.96785	5778	5944.13	4.38546
1.97042	5951	5935.17	2.92364
1.97299	5998	5926.3	0.730911
1.97556	6018	5917.5	1.46182
1.97813	6000	5908.72	3.65455
1.9807	5764	5899.99	0.730911
1.98327	5966	5891.27	3.65455
1.98584	5823	5882.47	2.19273
1.98841	5914	5873.66	2.92364
1.99098	5824	5864.93	2.92364
1.99354	5969	5856.21	4.38546
1.99611	5840	5847.5	0.730911
1.99868	5854	5838.85	2.92364
2.00125	5883	5830.2	3.65455
2.00382	5672	5821.58	0.730911
2.00639	5799	5813.02	3.65455
2.00896	5716	5804.42	0.730911
2.01153	5890	5795.81	2.19273
2.0141	5736	5787.28	2.19273
2.01667	5687	5778.72	2.92364
2.01923	5831	5770.17	2.92364
2.0218	5616	5761.65	4.38546
2.02437	5716	5753.11	0.730911
2.02694	5682	5744.61	0.730911
2.02951	5606	5736.16	0.730911
2.03208	5723	5727.74	1.46182
2.03465	5698	5719.37	1.46182
2.03722	5707	5710.97	2.19273
2.03979	5736	5702.5	0.730911
2.04236	5651	5694.05	5.11638
2.04492	5564	5685.63	2.92364
2.04749	5692	5677.24	1.46182
2.05006	5676	5668.9	4.38546
2.05263	5607	5660.55	2.19273
2.0552	5672	5652.29	0.730911
2.05777	5678	5644.1	1.46182
2.06034	5691	5635.85	2.92364
2.06291	5494	5627.64	0.730911
2.06548	5622	5619.46	0
2.06805	5603	5611.22	0.730911
2.07061	5566	5602.97	1.46182
2.07318	5499	5594.79	1.46182
2.07575	5518	5586.61	0.730911
2.07832	5499	5578.38	3.65455
2.08089	5598	5570.17	1.46182
2.08346	5581	5562.01	2.92364
2.08603	5387	5553.88	0
2.0886	5554	5545.76	0.730911
2.09117	5618	5537.71	0.730911
2.09374	5584	5529.69	0.730911
2.0963	5484	5521.67	0
2.09887	5425	5513.63	2.92364
2.10144	5512	5505.55	0.730911
2.10401	5501	5497.51	1.46182
2.10658	5482	5489.48	0.730911
2.10915	5330	5481.46	0.730911
2.11172	5434	5473.5	2.19273
2.11429	5398	5465.58	0.730911
2.11686	5540	5457.65	2.92364
2.11943	5493	5449.72	0.730911
2.12199	5370	5441.8	2.19273
2.12456	5558	5433.92	0.730911
2.12713	5454	5426.07	1.46182
2.1297	5331	5418.25	2.92364
2.13227	5389	5410.44	1.46182
2.13484	5398	5402.63	1.46182
2.13741	5305	5394.84	2.92364
2.13998	5426	5387.04	0.730911
2.14255	5490	5379.31	1.46182
2.14512	5366	5371.6	2.19273
2.14768	5369	5363.87	0.730911
2.15025	5260	5356.19	0.730911
2.15282	5243	5348.5	0.730911
2.15539	5334	5340.8	1.46182
2.15796	5228	5333.14	1.46182
2.16053	5328	5325.49	2.19273
2.1631	5321	5317.81	1.46182
2.16567	5400	5310.15	1.46182
2.16824	5426	5302.53	4.38546
2.17081	5295	5294.93	2.19273
2.17337	5235	5287.37	0.730911
2.17594	5266	5279.83	0.730911
2.17851	5363	5272.28	2.92364
2.18108	5170	5264.82	2.19273
2.18365	5216	5257.39	2.92364
2.18622	5219	5249.89	2.92364
2.18879	5156	5242.36	1.46182
2.19136	5239	5234.9	1.46182
2.19393	5251	5227.49	0.730911
2.1965	5274	5220.1	0
2.19906	5112	5212.73	0.730911
2.20163	5134	5205.35	1.46182
2.2042	5166	5197.95	2.19273
2.20677	5158	5190.54	2.92364
2.20934	5152	5183.11	0.730911
2.21191	5201	5175.7	1.46182
2.21448	5281	5168.33	2.19273
2.21705	5114	5161.02	3.65455
2.21962	5118	5153.76	1.46182
2.22219	5035	5146.48	0.730911
2.22475	5103	5139.18	3.65455
2.22732	5039	5131.92	2.19273
2.22989	5142	5124.73	1.46182
2.23246	5163	5117.54	1.46182
2.23503	4981	5110.29	3.65455
2.2376	5154	5103.11	0.730911
2.24017	5137	5095.97	0.730911
2.24274	5043	5088.8	1.46182
2.24531	5125	5081.62	2.92364
2.24788	4963	5074.51	0
2.25044	4931	5067.4	2.19273
2.25301	5127	5060.23	1.46182
2.25558	4973	5053.09	2.92364
2.25815	5021	5046.01	0.730911
2.26072	5018	5038.92	0
2.26329	5155	5031.82	2.19273
2.26586	5029	5024.77	3.65455
2.26843	5070	5017.76	0.730911
2.271	5039	5010.74	0.730911
2.27357	4933	5003.66	1.46182
2.27613	4931	4996.63	2.92364
2.2787	5102	4989.7	2.19273
2.28127	4882	4982.75	1.46182
2.28384	5218	4975.75	3.65455
2.28641	4984	4968.77	5.11638
2.28898	5008	4961.86	0.730911
2.29155	4750	4954.99	0.730911
2.29412	4970	4948.09	1.46182
2.29669	4905	4941.23	1.46182
2.29926	4819	4934.48	1.46182
2.30182	4910	4927.67	0.730911
2.30439	4952	4920.77	0
2.30696	4954	4913.89	1.46182
2.30953	4940	4907.05	1.46182
2.3121	4753	4900.22	2.19273
2.31467	4910	4893.39	0.730911
2.31724	4916	4886.53	0.730911
2.31981	4960	4879.71	0
2.32238	4775	4872.93	1.46182
2.32495	4805	4866.19	0.730911
2.32751	4816	4859.44	0
2.33008	4794	4852.68	1.46182
2.33265	4804	4845.9	0.730911
2.33522	4842	4839.16	0
2.33779	4904	4832.45	2.19273
2.34036	4807	4825.71	0.730911
2.34293	4824	4819.01	2.19273
2.3455	4734	4812.34	2.19273
2.34807	4773	4805.65	0.730911
2.35064	4811	4799	1.46182
2.3532	4870	4792.38	1.46182
2.35577	4781	4785.78	2.92364
2.35834	4896	4779.23	1.46182
2.36091	4630	4772.65	2.19273
2.36348	4677	4766.07	0
2.36605	4657	4759.51	0
2.36862	4777	4753	4.38546
2.37119	4798	4746.51	1.46182
2.37376	4820	4740	0
2.37633	4877	4733.48	1.46182
2.37889	4663	4726.92	0.730911
2.38146	4628	4720.46	2.19273
2.38403	4643	4714.06	1.46182
2.3866	4694	4707.57	0
2.38917	4649	4701.09	0.730911
2.39174	4774	4694.64	0.730911
2.39431	4814	4688.21	0.730911
2.39688	4614	4681.82	1.46182
2.39945	4649	4675.39	0.730911
2.40202	4678	4668.95	1.46182
2.40458	4619	4662.54	0.730911
2.40715	4519	4656.14	0.730911
2.40972	4657	4649.78	0
2.41229	4629	4643.42	5.11638
2.41486	4634	4637.08	2.19273
2.41743	4705	4630.75	1.46182
2.42	4609	4624.42	2.92364
2.42257	4679	4618.08	1.46182
2.42514	4618	4611.85	2.19273
2.42771	4702	4605.69	3.65455
2.43027	4537	4599.46	0
2.43284	4737	4593.24	0.730911
2.43541	4513	4587.04	1.46182
2.43798	4623	4580.84	1.46182
2.44055	4633	4574.69	0.730911
2.44312	4539	4568.51	0.730911
2.44569	4653	4562.26	1.46182
2.44826	4573	4556.06	2.19273
2.45083	4489	4549.89	0.730911
2.4534	4546	4543.72	0
2.45596	4462	4537.54	1.46182
2.45853	4540	4531.39	2.19273
2.4611	4481	4525.28	0.730911
2.46367	4496	4519.17	0.730911
2.46624	4505	4513.02	1.46182
2.46881	4551	4506.9	0
2.47138	4480	4500.84	0.730911
2.47395	4512	4494.78	3.65455
2.47652	4513	4488.69	1.46182
2.47909	4444	4482.63	0.730911
2.48165	4512	4476.56	2.19273
2.48422	4532	4470.49	2.19273
2.48679	4452	4464.51	0
2.48936	4507	4458.57	2.19273
2.49193	4454	4452.57	2.19273
2.4945	4509	4446.59	1.46182
2.49707	4366	4440.66	3.65455
2.49964	4436	4434.69	4.38546
2.50221	4362	4428.72	2.19273
2.50478	4368	4422.82	1.46182
2.50734	4348	4416.91	2.19273
2.50991	4361	4411.05	2.92364
2.51248	4396	4405.27	0
2.51505	4294	4399.46	0.730911
2.51762	4476	4393.59	2.92364
2.52019	4398	4387.73	0.730911
2.52276	4305	4381.91	0.730911
2.52533	4357	4376.06	2.19273
2.5279	4331	4370.16	0
2.53047	4287	4364.34	1.46182
2.53303	4416	4358.53	0.730911
2.5356	4406	4352.68	2.19273
2.53817	4350	4346.88	0
2.54074	4389	4341.07	1.46182
2.54331	4369	4335.25	1.46182
2.54588	4433	4329.46	1.46182
2.54845	4253	4323.7	2.19273
2.55102	4352	4317.94	2.19273
2.55359	4336	4312.17	2.19273
2.55616	4423	4306.44	1.46182
2.55872	4315	4300.72	2.92364
2.56129	4454	4295.03	1.46182
2.56386	4397	4289.37	0.730911
2.56643	4212	4283.72	0.730911
2.569	4224	4278.06	2.92364
2.57157	4359	4272.42	2.92364
2.57414	4231	4266.8	0.730911
2.57671	4344	4261.13	2.19273
2.57928	4246	4255.45	2.92364
2.58185	4209	4249.84	2.92364
2.58441	4224	4244.29	1.46182
2.58698	4272	4238.7	2.19273
2.58955	4263	4233.1	1.46182
2.59212	4184	4227.55	2.19273
2.59469	4254	4222.04	0.730911
2.59726	4291	4216.51	0
2.59983	4236	4210.96	0
2.6024	4188	4205.42	1.46182
2.60497	4179	4199.89	0.730911
2.60754	4182	4194.36	0
2.6101	4243	4188.78	2.19273
2.61267	4087	4183.19	0.730911
2.61524	4198	4177.65	2.92364
2.61781	4133	4172.14	0.730911
2.62038	4180	4166.61	0
2.62295	4210	4161.12	0.730911
2.62552	4245	4155.65	0.730911
2.62809	4182	4150.22	0.730911
2.63066	4151	4144.8	0.730911
2.63323	4171	4139.31	2.19273
2.63579	4221	4133.84	1.46182
2.63836	4195	4128.39	2.19273
2.64093	4071	4122.95	1.46182
2.6435	4122	4117.52	0
2.64607	4174	4112.13	0.730911
2.64864	4086	4106.78	0.730911
2.65121	4099	4101.43	2.19273
2.65378	4213	4096.09	0.730911
2.65635	4063	4090.71	0.730911
2.65892	4049	4085.32	2.92364
2.66148	3983	4079.96	2.92364
2.66405	4146	4074.64	1.46182
2.66662	4114	4069.33	0.730911
2.66919	4114	4064	0.730911
2.67176	4027	4058.72	0.730911
2.67433	4006	4053.51	2.19273
2.6769	4022	4048.27	0.730911
2.67947	4108	4042.99	0.730911
2.68204	4114	4037.7	2.92364
2.68461	4101	4032.41	2.19273
2.68717	4016	4027.17	0
2.68974	4089	4021.95	1.46182
2.69231	4103	4016.69	0
2.69488	3901	4011.5	1.46182
2.69745	3851	4006.35	0
2.70002	4115	4001.14	0
2.70259	3979	3995.92	2.92364
2.70516	3886	3990.71	1.46182
2.70773	4052	3985.51	2.92364
2.7103	3889	3980.32	2.19273
2.71286	4037	3975.1	0.730911
2.71543	3995	3969.96	0.730911
2.718	3994	3964.87	0.730911
2.72057	3971	3959.79	0
2.72314	3959	3954.73	2.19273
2.72571	4006	3949.63	1.46182
2.72828	3907	3944.5	1.46182
2.73085	3901	3939.37	0
2.73342	3872	3934.24	1.46182
2.73599	3891	3929.15	1.46182
2.73855	3887	3924.11	0
2.74112	3922	3919.06	2.19273
2.74369	3872	3913.99	1.46182
2.74626	3895	3908.92	1.46182
2.74883	3901	3903.89	1.46182
2.7514	3822	3898.84	5.84729
2.75397	3912	3893.81	1.46182
2.75654	3825	3888.83	0
2.75911	3879	3883.84	1.46182
2.76168	3943	3878.86	0.730911
2.76424	3913	3873.99	1.46182
2.76681	3998	3869.13	0.730911
2.76938	3791	3864.14	1.46182
2.77195	3757	3859.15	2.19273
2.77452	3891	3854.18	2.19273
2.77709	3863	3849.23	0.730911
2.77966	3855	3844.28	0
2.78223	3863	3839.35	0.730911
2.7848	3849	3834.45	1.46182
2.78737	3846	3829.59	0.730911
2.78993	3789	3824.7	2.19273
2.7925	3816	3819.76	1.46182
2.79507	3848	3814.83	0
2.79764	3764	3809.94	0.730911
2.80021	3793	3805.07	1.46182
2.80278	3831	3800.22	1.46182
2.80535	3731	3795.39	1.46182
2.80792	3722	3790.52	0.730911
2.81049	3775	3785.65	2.92364
2.81306	3806	3780.81	1.46182
2.81562	3789	3776	2.92364
2.81819	3678	3771.2	1.46182
2.82076	3731	3766.39	1.46182
2.82333	3921	3761.62	1.46182
2.8259	3872	3756.88	2.19273
2.82847	3792	3752.14	1.46182
2.83104	3833	3747.41	0.730911
2.83361	3862	3742.66	0
2.83618	3716	3737.91	0.730911
2.83875	3764	3733.18	1.46182
2.84131	3726	3728.47	1.46182
2.84388	3790	3723.73	0
2.84645	3739	3718.96	1.46182
2.84902	3758	3714.19	0.730911
2.85159	3701	3709.47	1.46182
2.85416	3658	3704.78	1.46182
2.85673	3727	3700.06	0
2.8593	3796	3695.35	0.730911
2.86187	3596	3690.67	3.65455
2.86444	3674	3685.99	2.19273
2.867	3663	3681.34	0.730911
2.86957	3798	3676.66	2.19273
2.87214	3570	3671.97	0.730911
2.87471	3537	3667.38	1.46182
2.87728	3577	3662.82	1.46182
2.87985	3674	3658.22	2.19273
2.88242	3646	3653.61	0.730911
2.88499	3488	3649.01	2.19273
2.88756	3699	3644.4	1.46182
2.89013	3590	3639.81	1.46182
2.89269	3568	3635.25	2.19273
2.89526	3622	3630.68	0.730911
2.89783	3779	3626.12	2.19273
2.9004	3557	3621.58	1.46182
2.90297	3653	3617.03	0
2.90554	3572	3612.5	0.730911
2.90811	3618	3607.97	1.46182
2.91068	3545	3603.44	0
2.91325	3542	3598.94	1.46182
2.91582	3608	3594.4	0.730911
2.91838	3617	3589.84	1.46182
2.92095	3497	3585.32	1.46182
2.92352	3621	3580.8	0.730911
2.92609	3607	3576.28	0.730911
2.92866	3635	3571.79	2.19273
2.93123	3484	3567.31	0.730911
2.9338	3600	3562.85	2.19273
2.93637	3488	3558.39	0
2.93894	3486	3553.91	0.730911
2.94151	3536	3549.47	0.730911
2.94407	3558	3545.04	0.730911
2.94664	3635	3540.62	0.730911
2.94921	3542	3536.19	1.46182
2.95178	3496	3531.73	1.46182
2.95435	3521	3527.3	0.730911
2.95692	3473	3522.87	1.46182
2.95949	3514	3518.45	0.730911
2.96206	3461	3514.06	1.46182
2.96463	3424	3509.69	0
2.9672	3522	3505.31	0.730911
2.96976	3503	3500.94	0.730911
2.97233	3470	3496.57	0.730911
2.9749	3534	3492.21	0
2.97747	3335	3487.84	1.46182
2.98004	3355	3483.46	1.46182
2.98261	3439	3479.11	1.46182
2.98518	3484	3474.76	1.46182
2.98775	3446	3470.41	1.46182
2.99032	3440	3466.07	1.46182
2.99289	3439	3461.78	1.46182
2.99545	3387	3457.5	0.730911
2.99802	3525	3453.23	0
3.00059	3393	3448.96	2.19273
3.00316	3340	3444.69	0
3.00573	3429	3440.44	3.65455
3.0083	3470	3436.17	0
3.01087	3508	3431.87	0
3.01344	3386	3427.62	1.46182
3.01601	3349	3423.37	1.46182
3.01858	3361	3419.16	1.46182
3.02114	3375	3414.97	0.730911
3.02371	3461	3410.69	2.19273
3.02628	3324	3406.45	2.92364
3.02885	3361	3402.25	1.46182
3.03142	3352	3398.06	1.46182
3.03399	3503	3393.87	0.730911
3.03656	3356	3389.69	0
3.03913	3452	3385.57	0
3.0417	3362	3381.44	1.46182
3.04427	3357	3377.29	0.730911
3.04683	3352	3373.12	0.730911
3.0494	3245	3368.92	2.92364
3.05197	3308	3364.71	0.730911
3.05454	3402	3360.54	1.46182
3.05711	3482	3356.4	0.730911
3.05968	3331	3352.25	0.730911
3.06225	3355	3348.16	0
3.06482	3331	3344.07	1.46182
3.06739	3284	3339.96	1.46182
3.06996	3339	3335.85	1.46182
3.07252	3375	3331.73	1.46182
3.07509	3350	3327.6	1.46182
3.07766	3281	3323.5	0.730911
3.08023	3247	3319.43	0.730911
3.0828	3353	3315.38	1.46182
3.08537	3433	3311.32	1.46182
3.08794	3265	3307.28	0
3.09051	3276	3303.22	2.92364
3.09308	3332	3299.16	0.730911
3.09565	3299	3295.11	1.46182
3.09821	3287	3291.09	2.19273
3.10078	3306	3287.05	2.19273
3.10335	3383	3283.04	0.730911
3.10592	3218	3279.05	0
3.10849	3250	3275.04	1.46182
3.11106	3326	3271.07	0.730911
3.11363	3234	3267.12	0
3.1162	3343	3263.15	2.19273
3.11877	3358	3259.12	2.19273
3.12134	3296	3255.12	0.730911
3.1239	3321	3251.15	2.19273
3.12647	3226	3247.14	2.92364
3.12904	3211	3243.18	0
3.13161	3216	3239.27	2.19273
3.13418	3223	3235.34	5.11638
3.13675	3244	3231.42	1.46182
3.13932	3159	3227.55	0.730911
3.14189	3234	3223.63	1.46182
3.14446	3258	3219.71	1.46182
3.14703	3215	3215.9	0
3.14959	3159	3212.09	1.46182
3.15216	3216	3208.18	0.730911
3.15473	3202	3204.27	2.19273
3.1573	3074	3200.39	2.19273
3.15987	3166	3196.47	0.730911
3.16244	3120	3192.57	1.46182
3.16501	3193	3188.68	2.92364
3.16758	3200	3184.83	0.730911
3.17015	3102	3181.01	0.730911
3.17272	3300	3177.16	1.46182
3.17528	3202	3173.31	0.730911
3.17785	3120	3169.5	0.730911
3.18042	3156	3165.7	0.730911
3.18299	3101	3161.84	1.46182
3.18556	3019	3158	0
3.18813	3131	3154.17	0
3.1907	3156	3150.33	0.730911
3.19327	3180	3146.5	0.730911
3.19584	3106	3142.69	0.730911
3.19841	3057	3138.87	1.46182
3.20097	3174	3135.02	1.46182
3.20354	3078	3131.2	1.46182
3.20611	3083	3127.4	2.19273
3.20868	3142	3123.6	1.46182
3.21125	3064	3119.83	0.730911
3.21382	3114	3116.09	0.730911
3.21639	3044	3112.35	0.730911
3.21896	3063	3108.63	2.92364
3.22153	3158	3104.91	2.19273
3.2241	3055	3101.17	1.46182
3.22666	3024	3097.42	0
3.22923	3029	3093.67	0.730911
3.2318	3018	3089.97	0
3.23437	3044	3086.32	1.46182
3.23694	3047	3082.65	0.730911
3.23951	3101	3078.92	0.730911
3.24208	3019	3075.18	0.730911
3.24465	2994	3071.44	0
3.24722	3075	3067.73	0
3.24979	3053	3064.05	0
3.25235	2984	3060.35	1.46182
3.25492	3064	3056.66	1.46182
3.25749	3004	3052.96	0
3.26006	2958	3049.24	0.730911
3.26263	2995	3045.53	0.730911
3.2652	3028	3041.87	0
3.26777	3006	3038.24	1.46182
3.27034	3093	3034.59	0
3.27291	3041	3030.92	0.730911
3.27548	3006	3027.28	0.730911
3.27804	3002	3023.63	1.46182
3.28061	3033	3019.99	0.730911
3.28318	2868	3016.37	2.19273
3.28575	2982	3012.73	0
3.28832	2994	3009.12	0.730911
3.29089	3130	3005.53	0
3.29346	2988	3001.94	0
3.29603	3037	2998.38	1.46182
3.2986	2936	2994.81	1.46182
3.30117	2892	2991.2	0.730911
3.30373	3039	2987.6	0
3.3063	2957	2983.99	0
3.30887	2939	2980.42	2.19273
3.31144	2900	2976.89	2.19273
3.31401	2880	2973.35	1.46182
3.31658	2949	2969.78	1.46182
3.31915	2880	2966.2	3.65455
3.32172	2911	2962.67	0.730911
3.32429	2966	2959.2	0.730911
3.32686	3017	2955.72	3.65455
3.32942	2948	2952.23	0.730911
3.33199	2949	2948.79	0.730911
3.33456	2902	2945.34	0
3.33713	2972	2941.83	1.46182
3.3397	3047	2938.38	1.46182
3.34227	2988	2934.95	0.730911
3.34484	2890	2931.45	0.730911
3.34741	2933	2927.94	0
3.34998	2940	2924.44	1.46182
3.35255	3042	2920.99	0
3.35511	2835	2917.53	1.46182
3.35768	2873	2914.06	1.46182
3.36025	2929	2910.57	0.730911
3.36282	2885	2907.11	1.46182
3.36539	2815	2903.65	0.730911
3.36796	2906	2900.2	0
3.37053	2963	2896.79	0
3.3731	2876	2893.36	0.730911
3.37567	2837	2889.95	0
3.37824	2877	2886.53	1.46182
3.3808	2791	2883.09	1.46182
3.38337	2877	2879.63	0.730911
3.38594	2869	2876.2	0.730911
3.38851	2836	2872.77	0
3.39108	2884	2869.37	0.730911
3.39365	2868	2866.01	0.730911
3.39622	2814	2862.63	0
3.39879	2893	2859.25	0
3.40136	2875	2855.85	0.730911
3.40393	2958	2852.45	0
3.40649	2837	2849.08	1.46182
3.40906	2739	2845.69	0
3.41163	2806	2842.3	2.19273
3.4142	2836	2838.92	2.19273
3.41677	2818	2835.56	2.19273
3.41934	2865	2832.21	0
3.42191	2851	2828.87	1.46182
3.42448	2822	2825.55	2.19273
3.42705	2751	2822.29	0.730911
3.42962	2804	2819.04	0
3.43218	2729	2815.73	0.730911
3.43475	2784	2812.42	0
3.43732	2792	2809.15	1.46182
3.43989	2866	2805.88	1.46182
3.44246	2730	2802.56	1.46182
3.44503	2739	2799.24	0
3.4476	2841	2795.92	3.65455
3.45017	2725	2792.63	1.46182
3.45274	2790	2789.38	0.730911
3.45531	2828	2786.14	0.730911
3.45787	2816	2782.87	2.19273
3.46044	2789	2779.65	0.730911
3.46301	2840	2776.47	1.46182
3.46558	2774	2773.23	2.19273
3.46815	2780	2769.97	1.46182
3.47072	2797	2766.75	0.730911
3.47329	2713	2763.53	0.730911
3.47586	2689	2760.31	0
3.47843	2641	2757.12	0.730911
3.481	2677	2753.94	1.46182
3.48356	2656	2750.72	0
3.48613	2751	2747.5	0.730911
3.4887	2796	2744.26	0
3.49127	2751	2741.02	2.92364
3.49384	2797	2737.83	0
3.49641	2712	2734.62	2.19273
3.49898	2746	2731.41	0.730911
3.50155	2717	2728.19	0.730911
3.50412	2691	2725.03	0.730911
3.50669	2574	2721.88	0.730911
3.50925	2705	2718.72	0.730911
3.51182	2744	2715.58	0.730911
3.51439	2596	2712.41	1.46182
3.51696	2665	2709.24	1.46182
3.51953	2662	2706.08	2.19273
3.5221	2673	2702.92	2.19273
3.52467	2682	2699.76	0.730911
3.52724	2684	2696.63	1.46182
3.52981	2718	2693.52	0
3.53238	2616	2690.43	0.730911
3.53494	2564	2687.37	0.730911
3.53751	2687	2684.27	0
3.54008	2683	2681.16	0
3.54265	2673	2678.03	0.730911
3.54522	2583	2674.9	0
3.54779	2711	2671.78	1.46182
3.55036	2520	2668.65	0
3.55293	2655	2665.51	3.65455
3.5555	2632	2662.4	0.730911
3.55807	2624	2659.28	0.730911
3.56063	2632	2656.2	0
3.5632	2578	2653.11	1.46182
3.56577	2706	2650.08	0
3.56834	2665	2647.08	0
3.57091	2715	2644.01	1.46182
3.57348	2598	2640.92	2.19273
3.57605	2602	2637.86	3.65455
3.57862	2603	2634.8	0
3.58119	2700	2631.71	1.46182
3.58376	2585	2628.66	0
3.58632	2586	2625.67	0.730911
3.58889	2716	2622.73	0.730911
3.59146	2662	2619.75	1.46182
3.59403	2692	2616.72	0.730911
3.5966	2589	2613.69	0
3.59917	2611	2610.64	0.730911
3.60174	2545	2607.62	0
3.60431	2534	2604.62	0
3.60688	2600	2601.63	0
3.60945	2609	2598.6	0
3.61201	2552	2595.58	1.46182
3.61458	2577	2592.57	0.730911
3.61715	2544	2589.54	1.46182
3.61972	2547	2586.52	0
3.62229	2595	2583.5	0
3.62486	2604	2580.52	0.730911
3.62743	2554	2577.56	1.46182
3.63	2560	2574.61	0
3.63257	2575	2571.65	2.19273
3.63514	2507	2568.66	2.19273
3.6377	2516	2565.68	1.46182
3.64027	2563	2562.75	0
3.64284	2567	2559.8	0
3.64541	2556	2556.87	0
3.64798	2568	2554	0.730911
3.65055	2498	2551.12	0.730911
3.65312	2557	2548.19	1.46182
3.65569	2557	2545.23	0.730911
3.65826	2574	2542.27	0.730911
3.66083	2511	2539.33	0
3.66339	2519	2536.41	0.730911
3.66596	2448	2533.52	0.730911
3.66853	2491	2530.63	0
3.6711	2444	2527.73	0
3.67367	2498	2524.82	0
3.67624	2429	2521.91	0
3.67881	2448	2519.02	0.730911
3.68138	2528	2516.12	0
3.68395	2493	2513.2	0.730911
3.68652	2452	2510.29	0
3.68908	2467	2507.38	0.730911
3.69165	2491	2504.5	2.19273
3.69422	2445	2501.62	0.730911
3.69679	2482	2498.75	0.730911
3.69936	2469	2495.88	1.46182
3.70193	2500	2493.01	1.46182
3.7045	2490	2490.2	0
3.70707	2482	2487.4	2.19273
3.70964	2408	2484.56	2.19273
3.71221	2519	2481.74	0.730911
3.71477	2527	2478.95	0.730911
3.71734	2501	2476.12	1.46182
3.71991	2533	2473.32	1.46182
3.72248	2467	2470.56	0.730911
3.72505	2452	2467.78	2.19273
3.72762	2438	2464.97	0.730911
3.73019	2478	2462.18	0
3.73276	2431	2459.41	0
3.73533	2437	2456.62	0
3.7379	2395	2453.86	0.730911
3.74046	2485	2451.1	0
3.74303	2413	2448.29	0
3.7456	2347	2445.47	2.19273
3.74817	2489	2442.65	2.19273
3.75074	2412	2439.85	0.730911
3.75331	2515	2437.06	0
3.75588	2500	2434.26	0
3.75845	2421	2431.51	0
3.76102	2438	2428.82	0.730911
3.76359	2461	2426.1	0
3.76615	2421	2423.33	0
3.76872	2404	2420.55	0.730911
3.77129	2376	2417.77	0
3.77386	2440	2415.01	0.730911
3.77643	2279	2412.25	0
3.779	2333	2409.49	1.46182
3.78157	2472	2406.74	0.730911
3.78414	2393	2404	0.730911
3.78671	2375	2401.26	1.46182
3.78928	2329	2398.53	1.46182
3.79184	2482	2395.82	1.46182
3.79441	2461	2393.13	0
3.79698	2409	2390.42	2.92364
3.79955	2395	2387.74	0
3.80212	2436	2385.08	0.730911
3.80469	2377	2382.42	0
3.80726	2358	2379.73	0
3.80983	2408	2377.08	0
3.8124	2327	2374.43	1.46182
3.81497	2412	2371.73	0.730911
3.81753	2351	2369.03	2.19273
3.8201	2369	2366.33	0.730911
3.82267	2317	2363.62	0
3.82524	2237	2360.95	1.46182
3.82781	2378	2358.31	0.730911
3.83038	2335	2355.69	0.730911
3.83295	2324	2353.07	0.730911
3.83552	2309	2350.41	0.730911
3.83809	2368	2347.76	0
3.84066	2260	2345.13	0.730911
3.84322	2251	2342.49	2.19273
3.84579	2233	2339.86	0
3.84836	2358	2337.22	0
3.85093	2339	2334.58	0.730911
3.8535	2309	2331.94	0.730911
3.85607	2267	2329.35	0
3.85864	2330	2326.75	0.730911
3.86121	2340	2324.1	0
3.86378	2229	2321.47	1.46182
3.86635	2290	2318.87	0
3.86891	2227	2316.25	0
3.87148	2289	2313.63	0.730911
3.87405	2270	2311.02	0
3.87662	2290	2308.43	1.46182
3.87919	2326	2305.84	1.46182
3.88176	2278	2303.23	0.730911
3.88433	2344	2300.63	2.19273
3.8869	2279	2298.04	0
3.88947	2256	2295.46	0
3.89204	2339	2292.93	0.730911
3.8946	2220	2290.39	0
3.89717	2265	2287.86	0.730911
3.89974	2249	2285.32	0
3.90231	2278	2282.73	0
3.90488	2304	2280.16	0.730911
3.90745	2322	2277.59	0.730911
3.91002	2316	2275.03	0.730911
3.91259	2241	2272.47	0
3.91516	2311	2269.9	0.730911
3.91773	2184	2267.35	0
3.92029	2212	2264.82	0.730911
3.92286	2126	2262.3	0
3.92543	2157	2259.76	1.46182
3.928	2352	2257.22	0.730911
3.93057	2202	2254.69	0
3.93314	2241	2252.16	0
3.93571	2217	2249.64	0.730911
3.93828	2245	2247.13	1.46182
3.94085	2244	2244.65	0
3.94342	2210	2242.14	0.730911
3.94598	2170	2239.61	0
3.94855	2210	2237.1	0
3.95112	2201	2234.63	0.730911
3.95369	2235	2232.15	0
3.95626	2302	2229.66	1.46182
3.95883	2236	2227.16	0.730911
3.9614	2259	2224.65	0
3.96397	2230	2222.17	1.46182
3.96654	2163	2219.68	0
3.96911	2187	2217.22	0.730911
3.97167	2203	2214.78	0.730911
3.97424	2217	2212.31	0.730911
3.97681	2208	2209.86	0
3.97938	2138	2207.41	0.730911
3.98195	2236	2204.95	0
3.98452	2257	2202.51	1.46182
3.98709	2205	2200.07	0
3.98966	2142	2197.61	0.730911
3.99223	2153	2195.16	0
3.9948	2182	2192.72	0.730911
3.99736	2206	2190.29	2.19273
3.99993	2092	2187.87	0.730911
4.0025	2239	2185.44	0
4.00507	2170	2183	1.46182
4.00764	2171	2180.57	0
4.01021	2184	2178.2	0.730911
4.01278	2217	2175.83	2.19273
4.01535	2169	2173.41	0
4.01792	2310	2171.01	0.730911
4.02049	2179	2168.61	2.19273
4.02305	2150	2166.2	1.46182
4.02562	2181	2163.85	0.730911
4.02819	2178	2161.48	0.730911
4.03076	2161	2159.08	0
4.03333	2100	2156.73	0.730911
4.0359	2113	2154.4	1.46182
4.03847	2147	2152.04	0
4.04104	2236	2149.67	0
4.04361	2039	2147.28	0.730911
4.04618	2099	2144.9	0.730911
4.04874	2175	2142.55	0
4.05131	2197	2140.19	0.730911
4.05388	2085	2137.8	0
4.05645	2127	2135.43	1.46182
4.05902	2119	2133.08	0
4.06159	2120	2130.71	1.46182
4.06416	2059	2128.35	1.46182
4.06673	2195	2126	1.46182
4.0693	2121	2123.66	2.19273
4.07187	2070	2121.33	0.730911
4.07443	2076	2119	0.730911
4.077	2185	2116.71	2.19273
4.07957	2106	2114.42	0.730911
4.08214	2141	2112.15	2.92364
4.08471	2141	2109.86	1.46182
4.08728	2054	2107.55	1.46182
4.08985	2149	2105.27	1.46182
4.09242	2077	2102.99	0
4.09499	2135	2100.73	0.730911
4.09756	2175	2098.49	2.19273
4.10012	2051	2096.22	0.730911
4.10269	2134	2093.96	0
4.10526	2115	2091.66	0
4.10783	2080	2089.34	0
4.1104	2125	2087.08	0
4.11297	2036	2084.82	0
4.11554	2090	2082.52	0.730911
4.11811	2092	2080.2	1.46182
4.12068	2069	2077.88	0.730911
4.12325	2089	2075.57	0.730911
4.12581	2070	2073.26	0.730911
4.12838	2014	2070.98	1.46182
4.13095	2064	2068.73	0.730911
4.13352	2121	2066.49	2.19273
4.13609	2078	2064.23	0.730911
4.13866	2012	2061.97	0
4.14123	2065	2059.74	0
4.1438	2001	2057.5	0.730911
4.14637	2025	2055.29	0
4.14894	2044	2053.08	0.730911
4.1515	1968	2050.82	0
4.15407	2033	2048.55	2.19273
4.15664	2066	2046.29	0.730911
4.15921	2102	2044.04	0.730911
4.16178	2030	2041.79	0.730911
4.16435	1988	2039.55	0.730911
4.16692	2062	2037.34	0.730911
4.16949	2051	2035.16	0
4.17206	2054	2032.94	0
4.17463	1968	2030.73	0.730911
4.17719	1989	2028.51	1.46182
4.17976	2035	2026.3	2.19273
4.18233	2066	2024.08	0.730911
4.1849	2030	2021.84	1.46182
4.18747	2058	2019.63	0
4.19004	2013	2017.45	1.46182
4.19261	1943	2015.3	0
4.19518	1998	2013.15	0
4.19775	2049	2010.98	0.730911
4.20032	2044	2008.79	0.730911
4.20288	2009	2006.61	0
4.20545	1982	2004.43	1.46182
4.20802	2020	2002.22	0
4.21059	1973	2000.02	0.730911
4.21316	2018	1997.85	0.730911
4.21573	1933	1995.66	0
4.2183	1986	1993.5	0.730911
4.22087	2019	1991.34	0
4.22344	1978	1989.16	1.46182
4.22601	1945	1987.01	0
4.22857	1948	1984.84	0
4.23114	2013	1982.67	1.46182
4.23371	1969	1980.5	0
4.23628	2058	1978.36	0
4.23885	1993	1976.22	0.730911
4.24142	1932	1974.05	0
4.24399	1981	1971.91	0
4.24656	2037	1969.78	0.730911
4.24913	2054	1967.62	1.46182
4.2517	2019	1965.47	1.46182
4.25426	2009	1963.33	0.730911
4.25683	1923	1961.18	2.19273
4.2594	1944	1959.04	0.730911
4.26197	1952	1956.95	0.730911
4.26454	1933	1954.87	0.730911
4.26711	1952	1952.78	0.730911
4.26968	1927	1950.71	1.46182
4.27225	1923	1948.64	1.46182
4.27482	1900	1946.54	0
4.27739	1949	1944.44	0
4.27995	1972	1942.34	0.730911
4.28252	1975	1940.26	0
4.28509	2001	1938.2	0.730911
4.28766	1919	1936.12	0
4.29023	1944	1933.99	0.730911
4.2928	1984	1931.89	0
4.29537	1837	1929.79	2.92364
4.29794	1950	1927.7	0.730911
4.30051	1942	1925.6	0.730911
4.30308	1950	1923.51	1.46182
4.30564	1932	1921.43	2.19273
4.30821	1896	1919.4	0
4.31078	1891	1917.39	2.19273
4.31335	1872	1915.33	0.730911
4.31592	1889	1913.28	0.730911
4.31849	1927	1911.28	0
4.32106	1865	1909.24	0.730911
4.32363	1976	1907.21	0.730911
4.3262	1887	1905.19	0.730911
4.32877	1846	1903.14	0
4.33133	1906	1901.08	0.730911
4.3339	1963	1899.02	0
4.33647	1884	1896.98	0
4.33904	1793	1894.94	2.19273
4.34161	1906	1892.89	1.46182
4.34418	1852	1890.84	0
4.34675	1842	1888.8	0
4.34932	1896	1886.74	0
4.35189	1864	1884.73	0
4.35446	1851	1882.76	0.730911
4.35702	1838	1880.75	0.730911
4.35959	1804	1878.7	2.92364
4.36216	1847	1876.65	0
4.36473	1866	1874.61	0
4.3673	1929	1872.58	0
4.36987	1863	1870.58	1.46182
4.37244	1864	1868.63	0
4.37501	1857	1866.67	0
4.37758	1828	1864.65	2.19273
4.38015	1820	1862.62	1.46182
4.38271	1850	1860.62	0.730911
4.38528	1826	1858.64	0.730911
4.38785	1871	1856.62	0
4.39042	1858	1854.65	2.19273
4.39299	1808	1852.72	1.46182
4.39556	1802	1850.77	0
4.39813	1856	1848.79	1.46182
4.4007	1892	1846.8	0.730911
4.40327	1871	1844.85	0.730911
4.40584	1809	1842.93	0.730911
4.4084	1837	1840.97	1.46182
4.41097	1878	1839	0.730911
4.41354	1805	1837.06	1.46182
4.41611	1909	1835.1	0.730911
4.41868	1811	1833.14	1.46182
4.42125	1845	1831.2	0.730911
4.42382	1849	1829.27	0.730911
4.42639	1830	1827.34	0.730911
4.42896	1837	1825.41	0.730911
4.43153	1830	1823.48	1.46182
4.43409	1765	1821.55	0
4.43666	1922	1819.61	0.730911
4.43923	1724	1817.67	0.730911
4.4418	1811	1815.74	0.730911
4.44437	1799	1813.82	0
4.44694	1846	1811.89	0
4.44951	1862	1809.95	0.730911
4.45208	1739	1808.02	0
4.45465	1817	1806.1	1.46182
4.45722	1884	1804.16	0.730911
4.45978	1864	1802.21	1.46182
4.46235	1853	1800.28	0
4.46492	1790	1798.35	1.46182
4.46749	1808	1796.44	1.46182
4.47006	1790	1794.55	0
4.47263	1779	1792.67	0.730911
4.4752	1804	1790.77	0
4.47777	1823	1788.87	0.730911
4.48034	1779	1787.01	2.19273
4.48291	1839	1785.11	0.730911
4.48547	1852	1783.21	1.46182
4.48804	1785	1781.3	0.730911
4.49061	1821	1779.39	0
4.49318	1803	1777.54	2.92364
4.49575	1778	1775.69	0.730911
4.49832	1765	1773.83	0.730911
4.50089	1733	1771.97	0.730911
4.50346	1743	1770.08	2.19273
4.50603	1728	1768.24	2.19273
4.5086	1727	1766.42	0.730911
4.51116	1775	1764.55	0
4.51373	1739	1762.68	0
4.5163	1798	1760.85	0.730911
4.51887	1784	1759.05	0
4.52144	1700	1757.23	0
4.52401	1849	1755.35	0
4.52658	1774	1753.46	0
4.52915	1692	1751.58	1.46182
4.53172	1730	1749.71	2.19273
4.53429	1730	1747.83	0.730911
4.53685	1643	1745.95	0
4.53942	1789	1744.07	0.730911
4.54199	1721	1742.23	0
4.54456	1770	1740.45	0.730911
4.54713	1798	1738.65	0.730911
4.5497	1764	1736.8	0
4.55227	1764	1734.95	0.730911
4.55484	1769	1733.1	0
4.55741	1737	1731.26	0.730911
4.55998	1762	1729.44	0
4.56254	1714	1727.6	2.19273
4.56511	1700	1725.76	0
4.56768	1674	1723.93	0
4.57025	1667	1722.1	0
4.57282	1753	1720.27	1.46182
4.57539	1733	1718.48	0
4.57796	1808	1716.69	1.46182
4.58053	1750	1714.86	1.46182
4.5831	1721	1713.02	0.730911
4.58567	1709	1711.22	0.730911
4.58823	1703	1709.42	0.730911
4.5908	1791	1707.63	1.46182
4.59337	1712	1705.87	0.730911
4.59594	1732	1704.1	0.730911
4.59851	1682	1702.31	1.46182
4.60108	1685	1700.53	3.65455
4.60365	1725	1698.76	0
4.60622	1697	1696.99	2.19273
4.60879	1720	1695.22	0
4.61136	1825	1693.45	0.730911
4.61392	1660	1691.76	0
4.61649	1695	1690.04	0.730911
4.61906	1712	1688.29	0.730911
4.62163	1648	1686.53	0.730911
4.6242	1750	1684.74	1.46182
4.62677	1764	1682.96	0
4.62934	1661	1681.17	0
4.63191	1629	1679.41	1.46182
4.63448	1644	1677.65	0.730911
4.63705	1690	1675.91	0.730911
4.63961	1681	1674.16	0.730911
4.64218	1661	1672.37	2.19273
4.64475	1724	1670.62	0
4.64732	1693	1668.89	1.46182
4.64989	1611	1667.14	1.46182
4.65246	1694	1665.4	1.46182
4.65503	1645	1663.69	0
4.6576	1691	1661.97	0.730911
4.66017	1619	1660.23	1.46182
4.66274	1708	1658.53	0
4.6653	1654	1656.83	0.730911
4.66787	1741	1655.1	1.46182
4.67044	1674	1653.36	0
4.67301	1658	1651.64	0
4.67558	1677	1649.92	0.730911
4.67815	1634	1648.18	0.730911
4.68072	1719	1646.47	0
4.68329	1638	1644.75	0.730911
4.68586	1654	1643	0
4.68843	1620	1641.27	0.730911
4.69099	1627	1639.56	0
4.69356	1641	1637.84	0
4.69613	1660	1636.11	0.730911
4.6987	1618	1634.39	0
4.70127	1626	1632.67	0
4.70384	1654	1630.96	0.730911
4.70641	1606	1629.23	0
4.70898	1627	1627.51	0
4.71155	1588	1625.8	0.730911
4.71412	1596	1624.08	0
4.71668	1662	1622.38	0.730911
4.71925	1553	1620.68	0
4.72182	1608	1618.96	0
4.72439	1599	1617.26	0.730911
4.72696	1613	1615.57	0.730911
4.72953	1636	1613.88	0
4.7321	1735	1612.19	0.730911
4.73467	1680	1610.49	0
4.73724	1568	1608.8	0
4.73981	1691	1607.14	0.730911
4.74237	1593	1605.46	0.730911
4.74494	1600	1603.78	0.730911
4.74751	1690	1602.1	0.730911
4.75008	1608	1600.41	0
4.75265	1637	1598.74	0
4.75522	1666	1597.09	0.730911
4.75779	1593	1595.44	0
4.76036	1599	1593.79	0.730911
4.76293	1630	1592.13	0.730911
4.7655	1635	1590.45	0
4.76806	1602	1588.79	0
4.77063	1546	1587.13	0
4.7732	1559	1585.48	0.730911
4.77577	1616	1583.84	2.19273
4.77834	1596	1582.19	1.46182
4.78091	1610	1580.53	0.730911
4.78348	1639	1578.86	0
4.78605	1537	1577.22	0
4.78862	1571	1575.62	1.46182
4.79119	1601	1574.06	0
4.79375	1605	1572.45	0.730911
4.79632	1536	1570.82	2.19273
4.79889	1558	1569.16	0
4.80146	1563	1567.54	0
4.80403	1594	1565.93	0.730911
4.8066	1602	1564.3	0
4.80917	1606	1562.72	0
4.81174	1521	1561.13	0.730911
4.81431	1538	1559.49	0.730911
4.81688	1638	1557.87	0.730911
4.81944	1507	1556.25	0.730911
4.82201	1514	1554.61	0
4.82458	1523	1553	1.46182
4.82715	1535	1551.4	0
4.82972	1534	1549.81	1.46182
4.83229	1556	1548.22	0.730911
4.83486	1569	1546.61	0
4.83743	1542	1545.02	0
4.84	1522	1543.44	0
4.84257	1530	1541.85	0.730911
4.84513	1545	1540.29	0
4.8477	1572	1538.69	0
4.85027	1545	1537.08	0.730911
4.85284	1505	1535.46	1.46182
4.85541	1494	1533.87	0
4.85798	1528	1532.28	2.19273
4.86055	1616	1530.68	1.46182
4.86312	1520	1529.09	0.730911
4.86569	1528	1527.54	2.19273
4.86826	1441	1525.98	0
4.87082	1535	1524.44	0
4.87339	1562	1522.93	0.730911
4.87596	1524	1521.39	0.730911
4.87853	1509	1519.86	0
4.8811	1436	1518.33	0.730911
4.88367	1511	1516.74	0.730911
4.88624	1476	1515.16	0.730911
4.88881	1496	1513.61	0
4.89138	1509	1512.04	0.730911
4.89395	1505	1510.48	0
4.89651	1528	1508.93	0.730911
4.89908	1484	1507.39	0.730911
4.90165	1533	1505.83	0
4.90422	1503	1504.28	0
4.90679	1509	1502.72	0
4.90936	1542	1501.17	0.730911
4.91193	1468	1499.64	0
4.9145	1518	1498.09	0
4.91707	1476	1496.53	0
4.91964	1520	1494.97	2.19273
4.9222	1501	1493.42	0.730911
4.92477	1488	1491.88	0.730911
4.92734	1501	1490.33	0.730911
4.92991	1489	1488.78	0.730911
4.93248	1462	1487.28	0
4.93505	1516	1485.8	0
4.93762	1473	1484.29	0
4.94019	1477	1482.78	1.46182
4.94276	1471	1481.27	0
4.94533	1445	1479.74	0
4.94789	1478	1478.2	1.46182
4.95046	1473	1476.66	1.46182
4.95303	1456	1475.16	0
4.9556	1463	1473.66	0
4.95817	1472	1472.13	1.46182
4.96074	1407	1470.63	0.730911
4.96331	1439	1469.17	0.730911
4.96588	1530	1467.68	0
4.96845	1463	1466.16	0.730911
4.97102	1577	1464.67	0
4.97358	1459	1463.2	1.46182
4.97615	1506	1461.71	0
4.97872	1415	1460.21	0.730911
4.98129	1471	1458.71	0
4.98386	1440	1457.21	0
4.98643	1463	1455.73	0
4.989	1508	1454.26	0.730911
4.99157	1455	1452.77	0
4.99414	1410	1451.27	0.730911
4.99671	1448	1449.77	0
4.99927	1428	1448.27	0.730911
5.00184	1421	1446.78	1.46182
5.00441	1426	1445.3	0
5.00698	1462	1443.82	0.730911
5.00955	1428	1442.34	0
5.01212	1446	1440.87	0
5.01469	1475	1439.43	0.730911
5.01726	1458	1437.97	0.730911
5.01983	1393	1436.5	1.46182
5.0224	1408	1435.03	0
5.02496	1366	1433.55	0
5.02753	1394	1432.08	0.730911
5.0301	1499	1430.63	0.730911
5.03267	1371	1429.21	0
5.03524	1399	1427.76	0
5.03781	1427	1426.29	0.730911
5.04038	1452	1424.83	1.46182
5.04295	1395	1423.39	0
5.04552	1475	1421.94	0
5.04809	1424	1420.47	2.19273
5.05065	1403	1419.02	0
5.05322	1442	1417.61	0
5.05579	1404	1416.18	0
5.05836	1444	1414.72	0
5.06093	1432	1413.31	0.730911
5.0635	1406	1411.9	1.46182
5.06607	1429	1410.45	0.730911
5.06864	1421	1408.99	1.46182
5.07121	1465	1407.53	1.46182
5.07378	1464	1406.1	0.730911
5.07634	1461	1404.7	0
5.07891	1426	1403.31	0.730911
5.08148	1395	1401.91	0
5.08405	1390	1400.54	0.730911
5.08662	1362	1399.15	0
5.08919	1406	1397.72	0
5.09176	1390	1396.29	0
5.09433	1415	1394.87	0.730911
5.0969	1370	1393.45	0
5.09947	1390	1392.03	1.46182
5.10203	1425	1390.6	1.46182
5.1046	1376	1389.16	0
5.10717	1363	1387.75	0
5.10974	1383	1386.34	2.19273
5.11231	1477	1384.95	0
5.11488	1322	1383.59	0.730911
5.11745	1392	1382.21	0
5.12002	1398	1380.79	0
5.12259	1377	1379.42	0
5.12516	1357	1378.05	0.730911
5.12772	1380	1376.65	0
5.13029	1366	1375.25	0
5.13286	1364	1373.84	0.730911
[truncated: 1,048 more rows]
