# Supplementary material for: Direct energy transfer from photosystem II to photosystem I confers winter sustainability in Scots Pine
Source: Nat Commun. 2020 Dec 15;11:6388. doi: 10.1038/s41467-020-20137-9 (PMC7738668; doi:10.1038/s41467-020-20137-9)
Supplement: Supplementary file 3 — Source Data [file 41467_2020_20137_MOESM3_ESM.zip › Source data file_Bag et al., 2020/Source data file/time resolved fluoresence data/Time resolved decay/Pine_summer_unquench/summerunq/690nmresall.txt]

X	Y
0	0.659349
0.002569	-0.355382
0.005138	0.57749
0.007707	-0.0528319
0.010276	1.22946
0.012845	-1.38644
0.015414	0.265393
0.017983	-0.266932
0.020552	-0.962141
0.023121	-0.393638
0.02569	0.917586
0.028259	0.582088
0.030828	1.47162
0.033397	-0.00913882
0.035966	0.903706
0.038535	1.08801
0.041104	-2.49744
0.043673	0.028501
0.046242	-1.36054
0.048811	-1.93187
0.05138	0.285892
0.053949	-0.81287
0.056518	1.09696
0.059087	1.07455
0.061656	-1.0192
0.064225	-0.000210862
0.066794	-1.07613
0.069363	-0.944821
0.071932	-0.227298
0.074501	-1.70423
0.07707	1.47014
0.079639	1.01638
0.082208	0.848367
0.084777	2.81676
0.087346	-1.54707
0.089915	-1.03289
0.092484	0.846543
0.095053	0.954262
0.097622	-0.314539
0.100191	0.946643
0.10276	0.838538
0.105329	-0.683904
0.107898	0.679393
0.110467	2.05934
0.113036	-0.557042
0.115605	-0.0689157
0.118174	0.0147537
0.120743	0.391781
0.123312	-0.942858
0.125881	-1.63784
0.12845	-0.903741
0.131019	0.638816
0.133588	-0.516122
0.136157	-1.23888
0.138726	0.600388
0.141295	0.0806266
0.143864	-0.908502
0.146433	0.198093
0.149002	-1.46832
0.151571	0.210729
0.15414	-1.34031
0.156709	-1.54322
0.159278	-0.116051
0.161847	2.12401
0.164416	0.136997
0.166985	-0.516679
0.169554	-1.77543
0.172123	-0.188415
0.174692	0.066616
0.177261	-0.112619
0.17983	-1.1283
0.182399	0.70588
0.184968	0.193898
0.187537	-1.47342
0.190106	1.51117
0.192675	-1.46475
0.195244	0.0685844
0.197813	0.222204
0.200382	1.33374
0.202951	1.52948
0.20552	1.59396
0.208089	1.98688
0.210658	-0.919973
0.213227	-0.698766
0.215796	1.02938
0.218365	-1.76616
0.220934	-1.07599
0.223503	0.633361
0.226072	-0.523666
0.228641	0.749339
0.23121	-0.283655
0.233779	2.52624
0.236348	0.698125
0.238917	1.38153
0.241486	-0.676213
0.244055	-0.264613
0.246624	0.219879
0.249193	1.93644
0.251762	-1.1376
0.254331	-0.25553
0.2569	0.357597
0.259469	-1.43716
0.262038	-1.40122
0.264607	-0.403996
0.267176	1.29491
0.269745	-0.0398606
0.272314	2.06917
0.274883	-0.0708705
0.277452	-2.03848
0.280021	1.2879
0.28259	2.24762
0.285159	1.04458
0.287728	-2.81678
0.290297	-0.760247
0.292866	-1.22298
0.295435	2.37112
0.298004	-0.792067
0.300573	0.835537
0.303142	0.0804737
0.305711	-0.950452
0.30828	1.70605
0.310849	0.537116
0.313418	1.48588
0.315987	0.366248
0.318556	0.307452
0.321125	1.82762
0.323694	1.11908
0.326263	0.73028
0.328832	1.23951
0.331401	1.63649
0.33397	-0.12556
0.336539	-1.0138
0.339108	-0.900203
0.341677	0.231984
0.344246	2.14497
0.346815	-1.80192
0.349384	-0.89314
0.351953	-0.973718
0.354522	-0.743245
0.357091	-0.0177159
0.35966	1.56736
0.362229	0.263013
0.364798	-1.01864
0.367367	0.462088
0.369936	0.552646
0.372505	0.370028
0.375074	0.169275
0.377643	0.99129
0.380212	0.608812
0.382781	-0.318141
0.38535	0.440186
0.387919	1.31148
0.390488	0.108062
0.393057	1.24552
0.395626	-0.0526572
0.398195	0.703018
0.400764	-2.63455
0.403333	-1.39423
0.405902	1.33157
0.408471	1.72835
0.41104	-0.659873
0.413609	0.34271
0.416178	1.30741
0.418747	-0.694273
0.421316	-1.1094
0.423885	-0.529744
0.426454	1.09498
0.429023	-0.518142
0.431592	1.96946
0.434161	-0.0575175
0.43673	0.663499
0.439299	-1.50962
0.441868	-1.37212
0.444437	-0.456269
0.447006	-0.60362
0.449575	-0.80585
0.452144	0.14744
0.454713	0.714554
0.457282	-0.967607
0.459851	0.389236
0.46242	1.33509
0.464989	-0.623331
0.467558	-1.669
0.470127	0.192278
0.472696	2.25488
0.475265	0.843871
0.477834	-0.276441
0.480403	0.572072
0.482972	-0.76218
0.485541	-1.61428
0.48811	0.549332
0.490679	0.070748
0.493248	0.110009
0.495817	-0.0503063
0.498386	0.427693
0.500955	0.375698
0.503524	-0.396642
0.506093	-1.28695
0.508662	-0.505
0.511231	2.79526
0.5138	-0.341952
0.516369	-0.417973
0.518938	-0.0973629
0.521507	0.0280315
0.524076	0.754414
0.526645	-0.672092
0.529214	0.691499
0.531783	-1.00197
0.534352	-0.713641
0.536921	-0.789444
0.53949	-1.627
0.542059	0.273862
0.544628	-1.98722
0.547197	0.651509
0.549766	0.625677
0.552335	-1.17479
0.554904	-1.45348
0.557473	2.27573
0.560042	-0.350168
0.562611	2.3308
0.56518	0.423085
0.567749	-0.285049
0.570318	-0.0125514
0.572887	1.09739
0.575456	0.834796
0.578025	0.501249
0.580594	-0.724369
0.583163	-0.0928994
0.585732	-1.10827
0.588301	0.463739
0.59087	-0.227058
0.593439	-0.211002
0.596008	1.6187
0.598577	0.406594
0.601146	0.884349
0.603715	0.61535
0.606284	0.251494
0.608853	0.896589
0.611422	2.29799
0.613991	-0.767435
0.61656	-0.907629
0.619129	-0.0815165
0.621698	-1.21325
0.624267	0.0227397
0.626836	0.788298
0.629405	0.538127
0.631974	-1.00045
0.634543	-1.22311
0.637112	1.68347
0.639681	1.82182
0.64225	-1.5748
0.644819	-0.257386
0.647388	-1.4734
0.649957	1.02558
0.652526	-2.07736
0.655095	-0.388865
0.657664	-1.17129
0.660233	2.15992
0.662802	-0.888543
0.665371	1.1904
0.66794	-0.161396
0.670509	0.618335
0.673078	-0.849677
0.675647	-0.14022
0.678216	-0.809177
0.680785	-0.995812
0.683354	-0.309502
0.685923	0.825293
0.688492	0.688833
0.691061	0.854728
0.69363	-0.800946
0.696199	1.16584
0.698768	1.36522
0.701337	-1.66026
0.703906	-1.71635
0.706475	-0.625085
0.709044	-1.01747
0.711613	0.42102
0.714182	-0.184479
0.716751	-0.659701
0.71932	-0.851517
0.721889	-1.09223
0.724458	-0.948927
0.727027	-0.0713155
0.729596	-0.0501518
0.732165	-0.728002
0.734734	-1.14643
0.737303	-0.919423
0.739872	-1.28125
0.742441	-0.698855
0.74501	-0.62777
0.747579	-0.227734
0.750148	-1.97831
0.752717	0.442878
0.755286	-1.50944
0.757855	-1.31616
0.760424	0.830196
0.762993	-0.269601
0.765562	-0.296566
0.768131	-0.129439
0.7707	-0.126082
0.773269	0.607935
0.775838	-0.242362
0.778407	-0.23228
0.780976	0.761707
0.783545	1.756
0.786114	1.36777
0.788683	-0.125333
0.791252	-0.17905
0.793821	-0.845371
0.79639	0.380616
0.798959	-0.228333
0.801528	0.585728
0.804097	-0.793251
0.806666	-2.02559
0.809235	-2.30259
0.811804	1.2885
0.814373	-0.0920856
0.816942	0.0410106
0.819511	0.933326
0.82208	-0.586491
0.824649	-0.95733
0.827218	-1.63285
0.829787	0.117387
0.832356	-0.245484
0.834925	2.80067
0.837494	-0.550637
0.840063	2.63129
0.842632	-0.506903
0.845201	-0.087515
0.84777	0.831674
0.850339	-1.04841
0.852908	0.927215
0.855477	-1.92885
0.858046	0.079779
0.860615	-0.442775
0.863184	-1.63556
0.865753	-1.11303
0.868322	1.58463
0.870891	-0.177415
0.87346	1.68577
0.876029	-1.67528
0.878598	-0.145917
0.881167	-0.321909
0.883736	-0.00344936
0.886305	-1.10808
0.888874	-1.71452
0.891443	1.2838
0.894012	-0.0530346
0.896581	0.749351
0.89915	-1.36257
0.901719	0.666626
0.904288	-0.0741004
0.906857	0.437654
0.909426	-0.00592805
0.911995	0.272751
0.914564	-0.615971
0.917133	0.862557
0.919702	-0.57997
0.922271	0.563483
0.92484	-0.984457
0.927409	-0.0366162
0.929978	0.463982
0.932547	-1.70831
0.935116	0.20821
0.937685	-1.96597
0.940254	-1.74228
0.942823	-1.02584
0.945392	0.455576
0.947961	-1.86182
0.95053	-0.587422
0.953099	1.55314
0.955668	-0.0784847
0.958237	0.376602
0.960806	-1.05632
0.963375	-1.70285
0.965944	0.0510974
0.968513	0.168719
0.971082	0.36447
0.973651	0.0827021
0.97622	-0.858638
0.978789	-0.261488
0.981358	0.544178
0.983927	0.321299
0.986496	0.239517
0.989065	1.02474
0.991634	-0.802612
0.994203	-0.860782
0.996772	0.208372
0.999341	-0.0465183
1.00191	-0.581892
1.00448	-0.0686349
1.00705	-1.38529
1.00962	-0.17474
1.01219	0.488549
1.01476	-1.01815
1.01732	-1.35848
1.01989	-0.0295412
1.02246	-0.13142
1.02503	-0.70597
1.0276	1.12057
1.03017	-1.04537
1.03274	-0.614612
1.03531	-0.649416
1.03788	-1.20659
1.04045	0.858315
1.04301	-1.73354
1.04558	-0.210724
1.04815	1.29353
1.05072	-1.56449
1.05329	-0.783514
1.05586	1.36395
1.05843	0.0992799
1.061	-1.40626
1.06357	-0.922339
1.06614	0.504493
1.0687	-0.706361
1.07127	1.31133
1.07384	-0.205498
1.07641	0.942881
1.07898	-1.32886
1.08155	0.640589
1.08412	1.49059
1.08669	0.0583476
1.08926	-2.09194
1.09183	0.572605
1.09439	-0.236108
1.09696	0.297187
1.09953	-0.143263
1.1021	-0.586569
1.10467	-0.237775
1.10724	0.174522
1.10981	1.85826
1.11238	0.215443
1.11495	-1.57091
1.11752	0.299888
1.12008	0.299108
1.12265	-1.50275
1.12522	-0.974418
1.12779	-0.967829
1.13036	0.572822
1.13293	-2.14058
1.1355	-1.77228
1.13807	-0.530574
1.14064	-0.177436
1.14321	-2.01681
1.14577	-0.14419
1.14834	-0.302975
1.15091	-0.111559
1.15348	0.617467
1.15605	0.335398
1.15862	0.203402
1.16119	-0.86517
1.16376	-0.742203
1.16633	-1.59224
1.1689	-1.70292
1.17146	0.917555
1.17403	2.54059
1.1766	0.054864
1.17917	0.174458
1.18174	-1.91673
1.18431	0.470414
1.18688	-3.08319
1.18945	-1.0931
1.19202	-0.471164
1.19459	-0.5568
1.19715	-1.10044
1.19972	-0.324398
1.20229	-1.09226
1.20486	-0.402544
1.20743	0.263731
1.21	-0.981283
1.21257	-0.985073
1.21514	-1.47055
1.21771	-0.36914
1.22028	-0.75423
1.22284	-0.329341
1.22541	-0.364358
1.22798	1.02739
1.23055	-0.133383
1.23312	2.18822
1.23569	-0.137716
1.23826	-3.00484
1.24083	-1.82395
1.2434	1.03625
1.24597	-1.87643
1.24853	0.424717
1.2511	1.53336
1.25367	0.394202
1.25624	-0.334532
1.25881	0.11661
1.26138	1.23981
1.26395	-2.35398
1.26652	1.34209
1.26909	0.251324
1.27166	-0.52519
1.27422	-1.17014
1.27679	0.670741
1.27936	0.0723634
1.28193	1.41706
1.2845	-0.427715
1.28707	0.528946
1.28964	0.0451055
1.29221	0.513485
1.29478	-1.37929
1.29735	-0.0335532
1.29991	3.20202
1.30248	-0.847768
1.30505	0.344417
1.30762	-1.13611
1.31019	-0.170212
1.31276	0.0981172
1.31533	-2.12785
1.3179	0.511956
1.32047	-0.964763
1.32304	0.784047
1.3256	-0.255732
1.32817	-1.32941
1.33074	0.227653
1.33331	0.0698675
1.33588	-0.332376
1.33845	-1.39194
1.34102	-0.530852
1.34359	-1.31779
1.34616	0.0722182
1.34873	-0.517611
1.35129	-0.200932
1.35386	1.42754
1.35643	-2.04714
1.359	0.234896
1.36157	-0.0213239
1.36414	-0.741119
1.36671	-0.641219
1.36928	-0.520686
1.37185	-1.28869
1.37442	0.68157
1.37698	-0.862508
1.37955	1.09153
1.38212	-0.150556
1.38469	-0.156926
1.38726	-0.369446
1.38983	-0.53087
1.3924	-0.766133
1.39497	-1.26425
1.39754	-1.57711
1.40011	-1.49215
1.40267	-0.831783
1.40524	0.239228
1.40781	-0.330211
1.41038	0.849408
1.41295	-1.02131
1.41552	0.126651
1.41809	1.57054
1.42066	0.964833
1.42323	-0.7431
1.4258	1.51938
1.42836	-1.18047
1.43093	1.32155
1.4335	-0.219751
1.43607	-0.244625
1.43864	0.764939
1.44121	-2.98316
1.44378	0.349709
1.44635	-0.496728
1.44892	1.00665
1.45149	-0.435693
1.45405	-0.0730584
1.45662	-0.280548
1.45919	1.34847
1.46176	0.893957
1.46433	-0.791946
1.4669	-1.36819
1.46947	-0.448579
1.47204	-0.874154
1.47461	-0.713632
1.47718	0.180034
1.47974	0.179823
1.48231	1.15
1.48488	0.231134
1.48745	0.102573
1.49002	0.515084
1.49259	1.12673
1.49516	0.0439239
1.49773	0.477684
1.5003	-2.07044
1.50287	0.68333
1.50543	2.56326
1.508	-0.0832601
1.51057	1.22352
1.51314	-0.664348
1.51571	-0.367866
1.51828	-1.51458
1.52085	0.598231
1.52342	0.82745
1.52599	-0.752267
1.52856	1.50719
1.53112	-0.605997
1.53369	0.906344
1.53626	0.361028
1.53883	0.0713663
1.5414	1.26711
1.54397	0.377217
1.54654	-0.283331
1.54911	1.33719
1.55168	-0.283045
1.55425	-1.40379
1.55681	0.595875
1.55938	-0.625805
1.56195	-1.48864
1.56452	0.168495
1.56709	-0.249046
1.56966	-1.16641
1.57223	1.08482
1.5748	0.843829
1.57737	0.743147
1.57994	-0.851394
1.5825	-0.502284
1.58507	2.11719
1.58764	-0.667992
1.59021	-2.29604
1.59278	-1.06945
1.59535	0.0540254
1.59792	0.695643
1.60049	0.656564
1.60306	-0.809688
1.60563	-0.427778
1.60819	0.206851
1.61076	-0.144763
1.61333	-0.0425213
1.6159	0.00398198
1.61847	-0.227759
1.62104	0.517189
1.62361	2.0758
1.62618	0.973042
1.62875	0.310656
1.63132	0.765846
1.63388	-1.33746
1.63645	-1.31563
1.63902	-1.77213
1.64159	0.0546017
1.64416	0.142785
1.64673	1.66078
1.6493	-1.1011
1.65187	-0.470649
1.65444	-0.079716
1.65701	-0.0719635
1.65957	0.137594
1.66214	-0.38528
1.66471	0.578168
1.66728	0.102773
1.66985	-0.354206
1.67242	0.699218
1.67499	-0.867245
1.67756	-0.577291
1.68013	0.0855239
1.6827	0.259887
1.68526	0.242128
1.68783	-0.264666
1.6904	0.971228
1.69297	-0.350213
1.69554	-1.4972
1.69811	0.212781
1.70068	1.10849
1.70325	-1.34286
1.70582	-1.20267
1.70839	-2.84985
1.71095	0.451125
1.71352	-0.773888
1.71609	-1.87767
1.71866	-0.0137565
1.72123	-0.900765
1.7238	-0.197564
1.72637	1.88265
1.72894	-0.419001
1.73151	-0.351561
1.73408	-0.9916
1.73664	-2.25071
1.73921	-0.857986
1.74178	0.00881049
1.74435	1.17579
1.74692	0.532582
1.74949	-1.4353
1.75206	1.16794
1.75463	0.729702
1.7572	-1.8885
1.75977	0.282929
1.76233	-1.55784
1.7649	0.238906
1.76747	0.569666
1.77004	-0.458866
1.77261	-0.266694
1.77518	-2.09307
1.77775	1.90367
1.78032	1.0147
1.78289	-0.388338
1.78546	1.25566
1.78802	1.4103
1.79059	-1.28799
1.79316	1.29205
1.79573	-0.160938
1.7983	-0.112352
1.80087	-1.55764
1.80344	-1.25785
1.80601	0.911814
1.80858	-1.61614
1.81115	-0.328892
1.81371	0.543626
1.81628	-1.92987
1.81885	1.09476
1.82142	0.039087
1.82399	-0.316632
1.82656	-1.36969
1.82913	-3.60421
1.8317	-0.928518
1.83427	1.90058
1.83684	-0.298756
1.8394	0.00855122
1.84197	-0.482307
1.84454	-1.13326
1.84711	-0.41555
1.84968	-1.45567
1.85225	1.01558
1.85482	-0.95581
1.85739	-0.791665
1.85996	-0.183033
1.86253	0.778367
1.86509	-0.0958902
1.86766	-0.0641879
1.87023	-0.658989
1.8728	-0.23055
1.87537	-0.272879
1.87794	0.0093947
1.88051	-0.39466
1.88308	-0.0151647
1.88565	-0.918199
1.88822	0.188067
1.89078	0.240923
1.89335	-0.407517
1.89592	-0.318926
1.89849	0.518286
1.90106	-0.493684
1.90363	0.922812
1.9062	0.890842
1.90877	0.581465
1.91134	-1.49061
1.91391	-0.286022
1.91647	0.312
1.91904	-0.722291
1.92161	1.15999
1.92418	0.304781
1.92675	0.65811
1.92932	0.259256
1.93189	1.07149
1.93446	1.30142
1.93703	0.346219
1.9396	-0.425002
1.94216	-2.50794
1.94473	0.321556
1.9473	0.990069
1.94987	-0.0232268
1.95244	-1.71336
1.95501	0.610667
1.95758	0.450486
1.96015	1.09458
1.96272	0.934332
1.96529	0.0246719
1.96785	-1.67415
1.97042	0.104057
1.97299	-0.34442
1.97556	0.749389
1.97813	-0.838874
1.9807	-0.59387
1.98327	-1.2887
1.98584	-0.704486
1.98841	0.248119
1.99098	1.73928
1.99354	-0.0983665
1.99611	0.812349
1.99868	-0.435164
2.00125	0.739336
2.00382	-1.49602
2.00639	0.380419
2.00896	-1.46111
2.01153	0.105614
2.0141	0.496747
2.01667	1.05922
2.01923	0.244276
2.0218	0.423106
2.02437	0.115453
2.02694	1.15328
2.02951	1.71323
2.03208	0.140618
2.03465	-0.145221
2.03722	-0.953163
2.03979	0.212835
2.04236	-0.390944
2.04492	2.43714
2.04749	-0.0586522
2.05006	-1.28033
2.05263	-0.347372
2.0552	0.110189
2.05777	0.250367
2.06034	-0.128339
2.06291	-0.190783
2.06548	1.04677
2.06805	1.16086
2.07061	1.64864
2.07318	-0.854829
2.07575	0.0775157
2.07832	1.22573
2.08089	0.671533
2.08346	0.998927
2.08603	0.74638
2.0886	1.6138
2.09117	1.02298
2.09374	-0.687699
2.0963	1.08415
2.09887	-0.0627029
2.10144	0.636997
2.10401	0.609316
2.10658	-0.897463
2.10915	1.26416
2.11172	-0.322614
2.11429	0.188213
2.11686	1.76045
2.11943	-0.491085
2.12199	-0.00451298
2.12456	0.633351
2.12713	-1.13251
2.1297	2.19677
2.13227	0.900516
2.13484	0.767438
2.13741	0.697915
2.13998	1.70028
2.14255	2.10012
2.14512	0.371574
2.14768	0.0806253
2.15025	1.37405
2.15282	1.38101
2.15539	1.78272
2.15796	1.48326
2.16053	0.057516
2.1631	-0.631027
2.16567	2.01071
2.16824	0.305294
2.17081	-2.40584
2.17337	0.859293
2.17594	1.22527
2.17851	1.73037
2.18108	-2.1409
2.18365	1.37874
2.18622	1.43391
2.18879	-2.02902
2.19136	1.48018
2.19393	1.00543
2.1965	-0.261224
2.19906	0.385724
2.20163	1.18344
2.2042	0.284368
2.20677	-0.0832323
2.20934	-1.22747
2.21191	0.27544
2.21448	0.0120159
2.21705	0.421183
2.21962	0.933823
2.22219	0.303679
2.22475	-0.72058
2.22732	0.395614
2.22989	0.197135
2.23246	0.143354
2.23503	0.684561
2.2376	-0.0445772
2.24017	0.512098
2.24274	0.418204
2.24531	-0.584472
2.24788	0.136309
2.25044	0.480209
2.25301	1.48059
2.25558	-0.111171
2.25815	1.46472
2.26072	0.298641
2.26329	-1.28291
2.26586	2.45135
2.26843	-1.00552
2.271	0.632947
2.27357	1.13415
2.27613	0.692166
2.2787	0.367589
2.28127	1.50685
2.28384	0.865663
2.28641	0.365785
2.28898	0.589127
2.29155	1.15858
2.29412	-0.459847
2.29669	3.02957
2.29926	-1.47271
2.30182	-0.11054
2.30439	-0.374687
2.30696	-0.0412164
2.30953	-0.292746
2.3121	1.43844
2.31467	1.43282
2.31724	-0.724496
2.31981	-0.89713
2.32238	-0.342132
2.32495	-0.308661
2.32751	1.18815
2.33008	-1.19326
2.33265	-0.883571
2.33522	-1.82524
2.33779	-0.0760386
2.34036	0.664584
2.34293	0.506309
2.3455	1.41689
2.34807	-0.914278
2.35064	0.233352
2.3532	-1.13051
2.35577	-1.5197
2.35834	0.0518816
2.36091	-0.0272796
2.36348	0.114025
2.36605	0.842407
2.36862	-0.475057
2.37119	1.01165
2.37376	-0.860438
2.37633	1.69609
2.37889	1.79374
2.38146	-0.632277
2.38403	-1.84194
2.3866	0.823233
2.38917	1.58888
2.39174	-0.668983
2.39431	-1.54223
2.39688	1.21408
2.39945	-0.471396
2.40202	-0.527204
2.40458	0.889058
2.40715	1.3291
2.40972	-1.1197
2.41229	-0.290727
2.41486	-0.530475
2.41743	0.585042
2.42	-0.843805
2.42257	2.18833
2.42514	-0.24159
2.42771	0.399973
2.43027	-0.174585
2.43284	0.731804
2.43541	1.46283
2.43798	1.84604
2.44055	-0.790599
2.44312	0.152972
2.44569	1.22337
2.44826	-0.92833
2.45083	-0.504603
2.4534	1.23164
2.45596	0.462405
2.45853	0.417074
2.4611	2.09337
2.46367	1.02635
2.46624	0.449369
2.46881	0.502275
2.47138	-0.493333
2.47395	0.112408
2.47652	1.23176
2.47909	-0.0530592
2.48165	0.887586
2.48422	0.206074
2.48679	2.22798
2.48936	0.209612
2.49193	2.45372
2.4945	-0.818567
2.49707	-1.40589
2.49964	-0.287625
2.50221	2.35067
2.50478	-0.560336
2.50734	0.943553
2.50991	0.370204
2.51248	0.548756
2.51505	0.27135
2.51762	0.790384
2.52019	-0.0153281
2.52276	-0.91907
2.52533	1.0246
2.5279	-0.761525
2.53047	0.283548
2.53303	2.21232
2.5356	-0.179159
2.53817	0.759558
2.54074	0.350663
2.54331	1.0846
2.54588	2.30224
2.54845	0.29439
2.55102	0.929658
2.55359	0.505054
2.55616	0.408882
2.55872	-0.602535
2.56129	1.82976
2.56386	1.97636
2.56643	-0.196854
2.569	0.76103
2.57157	0.965703
2.57414	0.754217
2.57671	1.14521
2.57928	0.9475
2.58185	1.59443
2.58441	2.56022
2.58698	0.726156
2.58955	1.0173
2.59212	0.311056
2.59469	0.168102
2.59726	1.58664
2.59983	1.18821
2.6024	1.03229
2.60497	-0.0861923
2.60754	1.65582
2.6101	0.268546
2.61267	2.68475
2.61524	-0.199657
2.61781	2.27848
2.62038	2.63603
2.62295	1.32226
2.62552	0.0249681
2.62809	0.378423
2.63066	-0.107284
2.63323	1.90345
2.63579	1.70269
2.63836	1.80395
2.64093	0.759271
2.6435	1.00793
2.64607	1.0081
2.64864	1.09536
2.65121	0.758234
2.65378	0.404408
2.65635	0.0478258
2.65892	0.637123
2.66148	1.16354
2.66405	-0.481384
2.66662	0.543633
2.66919	1.08687
2.67176	0.540131
2.67433	0.921654
2.6769	-0.0892801
2.67947	1.48992
2.68204	-1.0155
2.68461	0.527171
2.68717	1.96459
2.68974	-0.526941
2.69231	0.682209
2.69488	0.842341
2.69745	0.676406
2.70002	0.806689
2.70259	-0.3808
2.70516	-0.749882
2.70773	0.734468
2.7103	0.341727
2.71286	2.4038
2.71543	0.0623936
2.718	0.298575
2.72057	0.263746
2.72314	2.23021
2.72571	0.298055
2.72828	-0.0545004
2.73085	-0.36373
2.73342	0.897196
2.73599	-0.712336
2.73855	1.0061
2.74112	0.895534
2.74369	0.649366
2.74626	0.582937
2.74883	-0.319629
2.7514	1.13847
2.75397	1.22175
2.75654	-0.388851
2.75911	-0.842615
2.76168	1.41216
2.76424	-0.120847
2.76681	-0.404672
2.76938	-0.459277
2.77195	-0.0077807
2.77452	0.319539
2.77709	1.65404
2.77966	1.04685
2.78223	1.6549
2.7848	0.088194
2.78737	-0.397798
2.78993	1.72126
2.7925	0.0914202
2.79507	1.05821
2.79764	0.211399
2.80021	1.11643
2.80278	0.145847
2.80535	0.3664
2.80792	1.36127
2.81049	2.49077
2.81306	1.40225
2.81562	1.66404
2.81819	-1.03947
2.82076	0.962171
2.82333	-0.623972
2.8259	-1.80466
2.82847	-0.00875358
2.83104	0.0267247
2.83361	0.925105
2.83618	0.437745
2.83875	-0.789877
2.84131	1.04528
2.84388	0.0619384
2.84645	-0.54433
2.84902	0.317317
2.85159	1.12235
2.85416	-0.26909
2.85673	-0.234654
2.8593	1.5767
2.86187	0.688366
2.86444	-0.512156
2.867	1.14087
2.86957	-2.90603
2.87214	1.62175
2.87471	0.217718
2.87728	-0.0942536
2.87985	-0.234569
2.88242	0.519234
2.88499	0.0667522
2.88756	1.29753
2.89013	0.100181
2.89269	0.399178
2.89526	-0.817587
2.89783	-2.23966
2.9004	0.480106
2.90297	0.51263
2.90554	0.0730147
2.90811	0.388562
2.91068	1.69652
2.91325	1.37309
2.91582	-0.514341
2.91838	-0.835549
2.92095	-1.14271
2.92352	-0.245096
2.92609	0.435921
2.92866	-1.16317
2.93123	-0.20051
2.9338	-1.05356
2.93637	-0.0591632
2.93894	1.34327
2.94151	-0.654715
2.94407	-0.979718
2.94664	-1.76516
2.94921	-0.56415
2.95178	-1.55811
2.95435	-0.92501
2.95692	-0.442474
2.95949	-1.93015
2.96206	0.290189
2.96463	1.04946
2.9672	0.620326
2.96976	1.39204
2.97233	0.869819
2.9749	-0.900692
2.97747	1.14968
2.98004	0.447897
2.98261	0.906418
2.98518	-0.656417
2.98775	0.389379
2.99032	0.801008
2.99289	-0.816822
2.99545	-0.478404
2.99802	0.245818
3.00059	1.21657
3.00316	0.958254
3.00573	0.441553
3.0083	-0.551694
3.01087	-0.246536
3.01344	1.2606
3.01601	2.45327
3.01858	0.820577
3.02114	0.671218
3.02371	-0.356256
3.02628	-0.0688605
3.02885	0.444489
3.03142	0.228273
3.03399	-0.250055
3.03656	0.428392
3.03913	1.16398
3.0417	0.238202
3.04427	0.0201202
3.04683	2.29189
3.0494	-0.70131
3.05197	-0.0662088
3.05454	-1.04862
3.05711	0.670196
3.05968	-1.16414
3.06225	-0.324662
3.06482	-0.913079
3.06739	-1.5588
3.06996	-1.55099
3.07252	1.75741
3.07509	0.653175
3.07766	-0.224197
3.08023	-0.780912
3.0828	-0.94051
3.08537	-0.581828
3.08794	-0.524192
3.09051	0.392728
3.09308	0.400604
3.09565	0.0290959
3.09821	0.939168
3.10078	1.69216
3.10335	0.282192
3.10592	2.44596
3.10849	1.39342
3.11106	0.155773
3.11363	0.0468283
3.1162	-0.665269
3.11877	0.142587
3.12134	0.182265
3.1239	0.420115
3.12647	0.8878
3.12904	0.183996
3.13161	-0.648157
3.13418	0.575492
3.13675	0.0162693
3.13932	-0.363369
3.14189	0.427594
3.14446	0.0836329
3.14703	-0.262719
3.14959	-0.917257
3.15216	-0.336545
3.15473	-0.772273
3.1573	-0.293754
3.15987	0.282116
3.16244	0.186252
3.16501	0.790969
3.16758	-0.191587
3.17015	1.51111
3.17272	1.18696
3.17528	0.661001
3.17785	1.42808
3.18042	0.234836
3.18299	1.4543
3.18556	2.60249
3.18813	0.214291
3.1907	0.872052
3.19327	-0.746962
3.19584	-1.41667
3.19841	-0.586849
3.20097	-1.11751
3.20354	-0.684644
3.20611	0.490941
3.20868	0.913649
3.21125	-0.711922
3.21382	0.145184
3.21639	-0.363868
3.21896	-0.0206337
3.22153	0.168333
3.2241	0.255649
3.22666	1.21859
3.22923	0.987233
3.2318	-2.36243
3.23437	-0.903135
3.23694	-0.0226962
3.23951	1.2323
3.24208	-0.708214
3.24465	1.01903
3.24722	-0.0151608
3.24979	0.651684
3.25235	-0.964617
3.25492	0.0912879
3.25749	-0.251583
3.26006	-0.945604
3.26263	-0.353629
3.2652	0.181404
3.26777	-0.857397
3.27034	-1.38439
3.27291	-1.38473
3.27548	1.07144
3.27804	0.834289
3.28061	0.149285
3.28318	-0.266235
3.28575	-1.40713
3.28832	0.321586
3.29089	-1.01968
3.29346	-0.897234
3.29603	-1.46498
3.2986	0.681553
3.30117	0.285366
3.30373	-0.8142
3.3063	0.197827
3.30887	-0.483693
3.31144	2.02079
3.31401	-0.92854
3.31658	-0.455281
3.31915	0.500362
3.32172	-0.161877
3.32429	1.7802
3.32686	-1.69329
3.32942	1.2501
3.33199	-1.26868
3.33456	-1.36093
3.33713	-0.0703648
3.3397	-0.0203651
3.34227	-1.03095
3.34484	0.620303
3.34741	-0.840853
3.34998	0.823954
3.35255	-0.279642
3.35511	-0.14188
3.35768	-0.81921
3.36025	-0.698207
3.36282	0.601971
3.36539	-1.98672
3.36796	0.491772
3.37053	2.07542
3.3731	0.0466717
3.37567	-0.169057
3.37824	0.513754
3.3808	0.299221
3.38337	2.13077
3.38594	1.28655
3.38851	0.410982
3.39108	0.213103
3.39365	-0.021187
3.39622	-0.81187
3.39879	-0.67285
3.40136	0.373096
3.40393	0.138528
3.40649	1.37956
3.40906	-0.44242
3.41163	0.706159
3.4142	-1.12359
3.41677	-0.948534
3.41934	1.16393
3.42191	-0.581303
3.42448	0.395974
3.42705	0.479199
3.42962	0.880203
3.43218	0.998269
3.43475	0.302973
3.43732	0.136173
3.43989	-0.662723
3.44246	0.319718
3.44503	-0.713261
3.4476	0.484006
3.45017	-1.35123
3.45274	0.506467
3.45531	0.0703221
3.45787	0.0809928
3.46044	-1.01566
3.46301	-1.24467
3.46558	0.631632
3.46815	0.749127
3.47072	1.34435
3.47329	-0.108474
3.47586	-0.442736
3.47843	-0.743245
3.481	0.21172
3.48356	0.294224
3.48613	2.00729
3.4887	-0.924357
3.49127	-0.273804
3.49384	-0.721957
3.49641	-0.273344
3.49898	-1.01728
3.50155	-0.731172
3.50412	1.37475
3.50669	1.7913
3.50925	-1.40905
3.51182	1.98716
3.51439	-0.59431
3.51696	0.52691
3.51953	-0.449292
3.5221	0.162838
3.52467	-1.79385
3.52724	-0.0206206
3.52981	0.859293
3.53238	1.40597
3.53494	1.12892
3.53751	-0.445652
3.54008	0.913343
3.54265	0.795765
3.54522	-0.0156623
3.54779	0.303729
3.55036	0.711769
3.55293	-0.140481
3.5555	0.142824
3.55807	-0.180661
3.56063	1.03281
3.5632	-0.239677
3.56577	0.320669
3.56834	0.620929
3.57091	1.56867
3.57348	0.083806
3.57605	-1.44447
3.57862	0.611174
3.58119	0.946595
3.58376	-0.167007
3.58632	-0.25322
3.58889	0.179692
3.59146	1.42836
3.59403	0.321993
3.5966	0.402516
3.59917	0.813281
3.60174	-0.252119
3.60431	2.84051
3.60688	-1.25823
3.60945	0.785525
3.61201	-1.68807
3.61458	-0.0727735
3.61715	-1.04725
3.61972	-0.417508
3.62229	-0.280311
3.62486	0.26673
3.62743	0.476346
3.63	0.906388
3.63257	-0.961112
3.63514	-0.824025
3.6377	0.272653
3.64027	0.853098
3.64284	0.710945
3.64541	-1.53429
3.64798	0.498662
3.65055	0.521927
3.65312	-1.87264
3.65569	0.939194
3.65826	-1.6711
3.66083	1.59272
3.66339	-0.0930305
3.66596	-0.601287
3.66853	0.516727
3.6711	1.09767
3.67367	-1.41692
3.67624	-0.489998
3.67881	-0.0114181
3.68138	-0.121321
3.68395	-0.766779
3.68652	-0.095125
3.68908	-2.02589
3.69165	0.345605
3.69422	0.0652814
3.69679	0.351857
3.69936	-1.41063
3.70193	0.0356209
3.7045	-0.400575
3.70707	-0.513978
3.70964	-0.646991
3.71221	-0.41396
3.71477	0.142356
3.71734	-1.36045
3.71991	-0.42742
3.72248	-0.81219
3.72505	-0.251309
3.72762	-0.499607
3.73019	0.761614
3.73276	-0.340972
3.73533	-0.920396
3.7379	0.123521
3.74046	-0.315982
3.74303	0.584572
3.7456	0.204698
3.74817	-0.448817
3.75074	-0.661322
3.75331	1.00679
3.75588	-0.0968435
3.75845	-0.579767
3.76102	0.0982231
3.76359	-1.06724
3.76615	1.2426
3.76872	1.35712
3.77129	-1.04633
3.77386	-0.438796
3.77643	-1.06583
3.779	-1.84175
3.78157	-1.9228
3.78414	-0.263235
3.78671	0.738746
3.78928	-0.0503948
3.79184	0.0464349
3.79441	-0.0509208
3.79698	0.681421
3.79955	-0.0518275
3.80212	0.758577
3.80469	0.643966
3.80726	-0.876305
3.80983	-1.3946
3.8124	0.431968
3.81497	1.50195
3.81753	-0.862144
3.8201	-0.115082
3.82267	-1.48396
3.82524	1.13951
3.82781	0.851521
3.83038	-1.83359
3.83295	-0.140724
3.83552	1.4427
3.83809	0.867982
3.84066	-0.658561
3.84322	0.517084
3.84579	-0.109237
3.84836	1.28628
3.85093	-0.329526
3.8535	0.996028
3.85607	-2.29046
3.85864	-1.63925
3.86121	-0.357549
3.86378	-0.658441
3.86635	0.50359
3.86891	-0.404274
3.87148	0.00916457
3.87405	-0.469185
3.87662	2.22546
3.87919	1.28837
3.88176	1.22805
3.88433	-0.0255845
3.8869	-2.46277
3.88947	-0.789706
3.89204	-0.672424
3.8946	0.692003
3.89717	0.138453
3.89974	-1.24918
3.90231	-1.86771
3.90488	-0.208858
3.90745	-0.0929592
3.91002	-2.96785
3.91259	1.54794
3.91516	-1.21361
3.91773	-0.953353
3.92029	-0.673993
3.92286	1.96061
3.92543	0.49658
3.928	-0.405181
3.93057	0.310742
3.93314	0.525008
3.93571	0.0633145
3.93828	-1.48435
3.94085	-1.53109
3.94342	1.80046
3.94598	0.165533
3.94855	0.121073
3.95112	2.76836
3.95369	1.04459
3.95626	0.565382
3.95883	1.23206
3.9614	-1.43293
3.96397	2.65572
3.96654	1.23829
3.96911	0.261071
3.97167	-1.64572
3.97424	-0.763492
3.97681	-0.0369604
3.97938	0.838903
3.98195	-2.05033
3.98452	1.10577
3.98709	0.302889
3.98966	1.23385
3.99223	-0.0113724
3.9948	0.846026
3.99736	0.076443
3.99993	1.6449
4.0025	0.887823
4.00507	0.117987
4.00764	0.434928
4.01021	-0.384576
4.01278	-0.00399758
4.01535	-0.0718272
4.01792	0.830224
4.02049	0.218311
4.02305	1.13585
4.02562	0.24443
4.02819	-1.226
4.03076	-0.858423
4.03333	-0.14411
4.0359	1.08325
4.03847	-0.364707
4.04104	0.0179569
4.04361	0.782052
4.04618	1.55513
4.04874	0.626447
4.05131	0.253341
4.05388	-1.92551
4.05645	-1.21398
4.05902	-0.970874
4.06159	-0.917322
4.06416	0.478003
4.06673	0.162609
4.0693	2.57569
4.07187	0.350049
4.07443	-0.297242
4.077	0.801211
4.07957	0.179609
4.08214	0.149384
4.08471	-1.53633
4.08728	0.744942
4.08985	-0.647708
4.09242	-0.281019
4.09499	1.3472
4.09756	0.0315859
4.10012	0.925138
4.10269	0.99815
4.10526	-0.475066
4.10783	1.68824
4.1104	-0.535928
4.11297	0.163588
4.11554	-1.23383
4.11811	-0.841036
4.12068	1.82641
4.12325	-0.188682
4.12581	-0.429815
4.12838	1.19342
4.13095	-0.34643
4.13352	0.455466
4.13609	1.40804
4.13866	-1.2713
4.14123	-2.4785
4.1438	0.41581
4.14637	-0.643237
4.14894	1.56476
4.1515	0.322458
4.15407	0.0398014
4.15664	1.1882
4.15921	0.580602
4.16178	-0.478834
4.16435	0.93132
4.16692	-0.0159558
4.16949	0.724622
4.17206	1.06517
4.17463	0.328194
4.17719	0.106494
4.17976	0.387821
4.18233	2.48349
4.1849	0.781297
4.18747	-1.07225
4.19004	0.215093
4.19261	-1.33619
4.19518	0.653025
4.19775	0.557842
4.20032	1.04573
4.20288	0.219207
4.20545	0.101332
4.20802	0.11026
4.21059	0.203543
4.21316	1.2158
4.21573	-0.0756396
4.2183	0.818325
4.22087	0.196196
4.22344	-0.0290008
4.22601	0.487858
4.22857	2.21355
4.23114	-0.389067
4.23371	-0.660984
4.23628	0.0127814
4.23885	-1.43045
4.24142	1.60295
4.24399	-0.47766
4.24656	-0.276293
4.24913	0.519935
4.2517	0.990581
4.25426	0.492363
4.25683	1.2354
4.2594	-0.782696
4.26197	0.578117
4.26454	-0.44253
4.26711	1.07797
4.26968	1.68972
4.27225	-0.596083
4.27482	1.12133
4.27739	0.0242632
4.27995	-2.23874
4.28252	1.91542
4.28509	0.665861
4.28766	-2.51526
4.29023	0.595314
4.2928	-0.891875
4.29537	-2.56771
4.29794	-1.01283
4.30051	-0.305304
4.30308	-0.234435
4.30564	-0.621711
4.30821	0.145729
4.31078	0.73087
4.31335	1.1407
4.31592	2.48202
4.31849	1.59656
4.32106	0.84214
4.32363	0.613216
4.3262	-0.20258
4.32877	0.797118
4.33133	-0.939542
4.3339	-0.0100559
4.33647	0.751658
4.33904	-0.239926
4.34161	-0.0598465
4.34418	-0.847134
4.34675	-0.487257
4.34932	0.952272
4.35189	-0.919899
4.35446	0.0122953
4.35702	1.16123
4.35959	0.844932
4.36216	-1.62246
4.36473	-0.0996137
4.3673	0.146363
4.36987	1.03874
4.37244	-0.74906
4.37501	0.0517165
4.37758	-0.407391
4.38015	-0.314841
4.38271	-0.465809
4.38528	0.658312
4.38785	-0.102781
4.39042	0.340132
4.39299	0.671208
4.39556	-1.71028
4.39813	-1.38749
4.4007	-0.371405
4.40327	0.536232
4.40584	-0.20819
4.4084	-0.427222
4.41097	-0.201083
4.41354	1.80247
4.41611	1.0775
4.41868	0.712185
4.42125	0.716081
4.42382	-0.161595
4.42639	-0.493351
4.42896	-1.64981
4.43153	1.14448
4.43409	-0.326897
4.43666	-1.64188
4.43923	-1.20312
4.4418	0.920766
4.44437	3.05574
4.44694	0.0246187
4.44951	-1.42132
4.45208	-0.756147
4.45465	-0.935801
4.45722	-2.84406
4.45978	0.128019
4.46235	0.640543
4.46492	0.884913
4.46749	0.157825
4.47006	0.316498
4.47263	-0.0379146
4.4752	0.56638
4.47777	-0.0780863
4.48034	0.5485
4.48291	-0.91448
4.48547	1.01619
4.48804	-1.16428
4.49061	-0.978816
4.49318	1.48223
4.49575	0.36028
4.49832	0.518479
4.50089	0.162484
4.50346	-1.13575
4.50603	0.988153
4.5086	0.0535996
4.51116	0.213318
4.51373	2.1079
4.5163	-0.0761709
4.51887	2.96795
4.52144	1.28894
4.52401	0.313231
4.52658	0.224787
4.52915	1.36069
4.53172	0.897603
4.53429	0.272274
4.53685	0.767197
4.53942	0.969213
4.54199	0.770362
4.54456	0.860895
4.54713	0.436413
4.5497	-0.197896
4.55227	1.10994
4.55484	0.031918
4.55741	-0.333197
4.55998	1.0023
4.56254	0.441696
4.56511	1.44805
4.56768	0.511453
4.57025	0.44428
4.57282	-0.285733
4.57539	0.0354739
4.57796	0.217711
4.58053	-1.05433
4.5831	-1.00812
4.58567	-0.798088
4.58823	0.331124
4.5908	0.171039
4.59337	0.0792005
4.59594	1.09876
4.59851	2.31368
4.60108	-0.40893
4.60365	0.60011
4.60622	0.165995
4.60879	0.462894
4.61136	0.735548
4.61392	0.302637
4.61649	-0.0198193
4.61906	0.0946717
4.62163	1.1634
4.6242	0.391281
4.62677	1.85519
4.62934	0.183456
4.63191	-1.48587
4.63448	-1.94586
4.63705	-1.46606
4.63961	0.06274
4.64218	0.384036
4.64475	-0.453183
4.64732	1.15652
4.64989	2.31533
4.65246	0.169863
4.65503	0.812242
4.6576	-1.17476
4.66017	-1.01014
4.66274	-0.279398
4.6653	-1.83387
4.66787	0.78236
4.67044	1.46294
4.67301	1.07692
4.67558	1.52853
4.67815	0.616035
4.68072	1.36813
4.68329	-0.0610041
4.68586	0.0539068
4.68843	-0.0652635
4.69099	-0.491614
4.69356	0.905199
4.69613	-1.28677
4.6987	0.924731
4.70127	0.344794
4.70384	1.33264
4.70641	1.07981
4.70898	-1.88828
4.71155	0.799761
4.71412	-0.420746
4.71668	-0.32878
4.71925	0.0701185
4.72182	-1.15009
4.72439	0.439302
4.72696	-0.412666
4.72953	-2.49273
4.7321	-0.347883
4.73467	1.60467
4.73724	0.307971
4.73981	0.910923
4.74237	-0.00541742
4.74494	-1.11299
4.74751	0.435169
4.75008	-1.75904
4.75265	-1.8627
4.75522	1.83477
4.75779	0.257245
4.76036	0.253414
4.76293	0.320463
4.7655	0.293387
4.76806	0.595999
4.77063	0.191636
4.7732	0.23451
4.77577	0.653842
4.77834	-0.613633
4.78091	0.879536
4.78348	2.50374
4.78605	-0.121659
4.78862	0.515613
4.79119	-1.24865
4.79375	0.553944
4.79632	-1.03929
4.79889	0.968028
4.80146	-2.11956
4.80403	0.607211
4.8066	-0.0399012
4.80917	0.218702
4.81174	-0.48449
4.81431	0.470696
4.81688	0.275206
4.81944	0.126754
4.82201	0.360658
4.82458	-2.12702
4.82715	1.24766
4.82972	-0.281105
4.83229	0.50638
4.83486	1.976
4.83743	0.805534
4.84	0.180496
4.84257	-0.503796
4.84513	0.576887
4.8477	-0.53981
4.85027	-1.48835
4.85284	0.631793
4.85541	0.768777
4.85798	1.53983
4.86055	-0.795525
4.86312	-0.0676845
4.86569	-0.563443
4.86826	0.113604
4.87082	-0.062201
4.87339	2.25026
4.87596	0.0466325
4.87853	0.161734
4.8811	-0.185508
4.88367	0.702934
4.88624	-0.34613
4.88881	0.208696
4.89138	0.995351
4.89395	0.220114
4.89651	-0.177026
4.89908	-1.93851
4.90165	-1.43701
4.90422	-0.7165
4.90679	1.36328
4.90936	-1.76592
4.91193	-1.90208
4.9145	-0.99609
4.91707	0.208558
4.91964	1.14148
4.9222	1.67979
4.92477	-1.38379
4.92734	-1.36703
4.92991	-0.000917913
4.93248	0.0164434
4.93505	1.48256
4.93762	0.0754104
4.94019	-0.10494
4.94276	0.451766
4.94533	0.175207
4.94789	0.36279
4.95046	-0.460603
4.95303	-0.543629
4.9556	-0.828413
4.95817	0.355686
4.96074	-0.947721
4.96331	-0.603506
4.96588	-0.561855
4.96845	-0.645842
4.97102	-0.907376
4.97358	0.674413
4.97615	1.22366
4.97872	0.536231
4.98129	-0.816983
4.98386	0.83804
4.98643	1.14539
4.989	-0.641523
4.99157	-0.828074
4.99414	-1.4263
4.99671	0.2569
4.99927	-0.0504717
5.00184	-0.234979
5.00441	0.402922
5.00698	-1.03956
5.00955	-0.237346
5.01212	-0.879839
5.01469	-0.660558
5.01726	0.358269
5.01983	0.100035
5.0224	0.955517
5.02496	-2.49933
5.02753	-0.558105
5.0301	0.584647
5.03267	0.377499
5.03524	1.76094
5.03781	1.55938
5.04038	-1.1483
5.04295	0.957345
5.04552	0.279402
5.04809	1.28055
5.05065	-0.319968
5.05322	-0.610182
5.05579	1.00919
5.05836	1.34265
5.06093	0.817574
5.0635	0.9308
5.06607	-0.818909
5.06864	-0.5224
5.07121	-2.26187
5.07378	0.241853
5.07634	-0.76155
5.07891	0.497165
5.08148	1.00879
5.08405	1.22063
5.08662	-1.27461
5.08919	1.10309
5.09176	2.18868
5.09433	-0.171401
5.0969	-0.464298
5.09947	0.413665
5.10203	-3.56717
5.1046	-0.576948
5.10717	-1.16138
5.10974	-1.80901
5.11231	-1.8486
5.11488	1.17218
5.11745	-0.792188
5.12002	0.350909
5.12259	1.68324
5.12516	-0.464468
5.12772	0.0888131
5.13029	1.45622
5.13286	-0.319091
[truncated: 1,048 more rows]
