# Supplementary material for: Direct energy transfer from photosystem II to photosystem I confers winter sustainability in Scots Pine
Source: Nat Commun. 2020 Dec 15;11:6388. doi: 10.1038/s41467-020-20137-9 (PMC7738668; doi:10.1038/s41467-020-20137-9)
Supplement: Supplementary file 3 — Source Data [file 41467_2020_20137_MOESM3_ESM.zip › Source data file_Bag et al., 2020/Source data file/time resolved fluoresence data/Time resolved decay/Pine_summer_unquench/summerunq/711nmall_1.003.txt]

Time	Exp. data	Th. data	IRF
0	5109	5031.33	18800.6
0.002569	5804	5793.02	20745.3
0.005138	6599	6628.64	22587.6
0.007707	7568	7540.45	24308.7
0.010276	8617	8523.08	25962.5
0.012845	9659	9569.81	27643.1
0.015414	10673	10677.7	29176.8
0.017983	11906	11842.9	31022.8
0.020552	12826	13068.7	31811.3
0.023121	14556	14339.8	33130.9
0.02569	15582	15640.3	33984.9
0.028259	16850	16969.9	34467.2
0.030828	18037	18311.3	35044.1
0.033397	19766	19654.3	35725
0.035966	21139	21003.9	35500.2
0.038535	22495	22346.2	35219.5
0.041104	23545	23657	34906.1
0.043673	24813	24931.5	34052.7
0.046242	26106	26159.4	33264.2
0.048811	27331	27330.1	31903.5
0.05138	28417	28432.2	31069.7
0.053949	29735	29464.6	29602
0.056518	30486	30428.3	28004.7
0.059087	31378	31308.9	26328.8
0.061656	32192	32100.4	24456.8
0.064225	32782	32798.3	22728
0.066794	33090	33402.3	20908.2
0.069363	33816	33915.8	19250.8
0.071932	34181	34342.8	17537.5
0.074501	34542	34687.9	15872.4
0.07707	34571	34953.8	13994.3
0.079639	34876	35137.7	12598.6
0.082208	35067	35245.4	11240.3
0.084777	35450	35291.2	9783.89
0.087346	35725	35277.6	8496.38
0.089915	35315	35205.8	7424.15
0.092484	35223	35084.9	6329.91
0.095053	34790	34921.5	5469.99
0.097622	34421	34721	4630.88
0.100191	34799	34490.2	3872.05
0.10276	34220	34232.1	3351.1
0.105329	33952	33953.6	2852.15
0.107898	33557	33661.7	2374.01
0.110467	33787	33358.2	2028.5
0.113036	33126	33045.7	1800.73
0.115605	33060	32730	1482.57
0.118174	32707	32412.4	1383.26
0.120743	32313	32095	1170.36
0.123312	31656	31780.3	1024.06
0.125881	31350	31467.2	911.665
0.12845	31029	31157	813.54
0.131019	30745	30850.8	732.067
0.133588	30785	30548.9	673.787
0.136157	30122	30251.9	631.564
0.138726	30045	29960.5	618.481
0.141295	29859	29675.4	607.182
0.143864	29748	29397.1	571.5
0.146433	28859	29124.9	569.121
0.149002	28812	28858.7	541.765
0.151571	28276	28598.2	528.087
0.15414	28392	28343	519.762
0.156709	28035	28093.3	519.167
0.159278	27774	27849.1	487.648
0.161847	27463	27609.8	504.3
0.164416	27554	27375.3	513.22
0.166985	27302	27146.6	507.868
0.169554	27079	26923.2	484.08
0.172123	26354	26704	521.546
0.174692	26520	26489.5	516.788
0.177261	26262	26280.4	498.353
0.17983	26022	26075.3	535.224
0.182399	25855	25874.6	545.334
0.184968	25720	25679.1	538.197
0.187537	25725	25487.9	557.822
0.190106	25142	25300.6	583.989
0.192675	25207	25118	588.151
0.195244	25056	24939.8	601.235
0.197813	24776	24765.5	633.348
0.200382	24449	24595.5	629.185
0.202951	24312	24429.5	633.348
0.20552	24182	24266.7	673.787
0.208089	24368	24107.7	672.598
0.210658	24004	23952.7	692.817
0.213227	23788	23801	717.2
0.215796	23548	23652.9	745.745
0.218365	23675	23508.7	777.264
0.220934	23121	23368.6	752.881
0.223503	23425	23231.3	796.294
0.226072	23054	23096.6	817.703
0.228641	22839	22965.7	824.839
0.23121	22776	22837.8	858.737
0.233779	22759	22713	833.76
0.236348	22684	22590.6	884.309
0.238917	22542	22470.6	895.608
0.241486	22573	22354	920.585
0.244055	22181	22240.3	918.206
0.246624	22020	22129	916.422
0.249193	22100	22019.4	948.536
0.251762	21999	21912.1	922.369
0.254331	22032	21806.6	984.217
0.2569	21571	21703.4	1000.27
0.259469	21828	21603.7	951.509
0.262038	21471	21505.2	980.649
0.264607	21569	21407.5	952.104
0.267176	21361	21311.3	909.286
0.269745	21311	21214.9	952.698
0.272314	21042	21119.4	956.861
0.274883	21068	21026.5	942.589
0.277452	20732	20934.9	956.267
0.280021	20711	20844.7	893.824
0.28259	20518	20754.8	914.043
0.285159	20464	20665	877.172
0.287728	20553	20576.1	862.9
0.290297	20517	20487.3	830.192
0.292866	20225	20398.6	792.726
0.295435	20530	20309.4	812.351
0.298004	20066	20220.7	840.896
0.300573	20233	20134.3	790.942
0.303142	19980	20049.1	787.968
0.305711	19957	19963.9	774.885
0.30828	19834	19879.3	743.366
0.310849	19781	19794.9	745.745
0.313418	19515	19710.8	746.935
0.315987	19532	19627.9	720.768
0.318556	19270	19545.6	730.878
0.321125	19568	19464	725.526
0.323694	19461	19383.6	704.711
0.326263	19274	19303.8	696.386
0.328832	19114	19224.4	654.757
0.331401	19159	19144.9	654.757
0.33397	19014	19065.2	696.386
0.336539	19119	18987.2	690.439
0.339108	18851	18911.4	658.325
0.341677	18861	18835.9	672.598
0.344246	18527	18760.8	676.166
0.346815	18649	18687	633.943
0.349384	18739	18613.3	688.655
0.351953	18605	18540.7	655.947
0.354522	18323	18469.5	670.219
0.357091	18218	18398.8	688.655
0.35966	18323	18329.7	663.083
0.362229	18193	18261.4	679.14
0.364798	18198	18193.6	702.927
0.367367	18300	18127.3	720.768
0.369936	18018	18063	669.624
0.372505	18010	17998.9	718.984
0.375074	18040	17935.3	669.03
0.377643	18023	17872.4	728.499
0.380212	17892	17810.3	699.954
0.382781	17710	17749.6	749.313
0.38535	17680	17690.3	696.386
0.387919	17632	17631.6	701.143
0.390488	17483	17572.4	760.018
0.393057	17481	17514.8	792.131
0.395626	17546	17460.1	765.965
0.398195	17466	17406.6	782.616
0.400764	17135	17353.5	761.207
0.403333	17397	17300.6	780.237
0.405902	17197	17248.2	795.699
0.408471	17338	17196.9	813.54
0.41104	16952	17147.1	770.722
0.413609	17036	17097.5	797.483
0.416178	17017	17047.7	827.218
0.418747	17107	16999.3	873.604
0.421316	16858	16953.4	878.956
0.423885	16987	16909.3	914.638
0.426454	16840	16866.8	854.574
0.429023	16969	16824.3	882.525
0.431592	16651	16781.2	897.392
0.434161	16667	16739.3	853.385
0.43673	16571	16697.3	875.983
0.439299	16758	16655	938.426
0.441868	16660	16614.7	880.146
0.444437	16500	16575.5	870.036
0.447006	16462	16535	899.771
0.449575	16557	16495	878.362
0.452144	16436	16455.6	866.468
0.454713	16424	16415.9	892.634
0.457282	16251	16376.6	893.824
0.459851	16480	16338.4	867.063
0.46242	16283	16300.3	812.945
0.464989	16420	16260.7	801.052
0.467558	16358	16219.6	823.65
0.470127	16162	16178.9	762.397
0.472696	15884	16137.9	770.722
0.475265	15989	16096.2	696.386
0.477834	15874	16053.3	700.548
0.480403	16177	16009	670.814
0.482972	15933	15964.5	657.731
0.485541	16007	15919.6	583.394
0.48811	15737	15873.2	580.42
0.490679	15852	15825.4	551.281
0.493248	15732	15777.2	496.569
0.495817	15562	15727.8	478.728
0.498386	15514	15677.1	436.505
0.500955	15698	15625.5	423.422
0.503524	15584	15573.2	396.66
0.506093	15460	15520.6	331.244
0.508662	15502	15466.7	308.051
0.511231	15190	15411.1	307.456
0.5138	15102	15355.3	311.025
0.516369	15452	15300.4	260.476
0.518938	14928	15245.3	237.283
0.521507	15153	15189.1	256.313
0.524076	15146	15133.3	214.09
0.526645	15149	15077.7	200.412
0.529214	15181	15021.6	179.597
0.531783	14926	14965.2	170.082
0.534352	14771	14908.7	173.056
0.536921	14781	14852.7	126.075
0.53949	14631	14796.5	159.972
0.542059	14638	14740.4	146.889
0.544628	14457	14685.4	129.643
0.547197	14404	14630.6	132.022
0.549766	14453	14575.9	118.939
0.552335	14482	14521.5	143.321
0.554904	14376	14468	133.211
0.557473	14370	14415.4	113.586
0.560042	14377	14362.9	126.67
0.562611	14311	14310.6	123.101
0.56518	14178	14259.1	119.533
0.567749	14115	14207.9	132.022
0.570318	14197	14157.5	111.208
0.572887	13966	14107.5	121.912
0.575456	14033	14057.7	116.56
0.578025	14029	14008.4	123.101
0.580594	13958	13959.7	123.696
0.583163	14117	13911.6	133.806
0.585732	13919	13864.2	129.048
0.588301	13916	13817.5	130.832
0.59087	13905	13771.2	112.992
0.593439	13688	13724.9	115.965
0.596008	13663	13678.7	115.37
0.598577	13662	13632.8	136.185
0.601146	13566	13587.7	129.048
0.603715	13506	13543.5	115.37
0.606284	13607	13499.4	120.128
0.608853	13614	13455.2	131.427
0.611422	13418	13411.8	127.859
0.613991	13516	13369	119.533
0.61656	13427	13326.3	121.317
0.619129	13358	13283.9	100.503
0.621698	13138	13241.3	108.829
0.624267	13273	13198.8	103.477
0.626836	13040	13156.6	113.586
0.629405	13095	13114.9	98.7191
0.631974	13074	13073.5	108.234
0.634543	13206	13032.3	109.424
0.637112	12985	12991.6	101.098
0.639681	13005	12951.2	99.3138
0.64225	12759	12910.9	98.1244
0.644819	13107	12870.8	92.7721
0.647388	12862	12830.9	92.7721
0.649957	12696	12791.1	82.0677
0.652526	12617	12751.5	88.0146
0.655095	12857	12712	83.257
0.657664	12813	12672.9	79.6889
0.660233	12769	12633.9	73.7419
0.662802	12726	12594.9	90.3934
0.665371	12604	12556.5	68.9844
0.66794	12602	12518.4	68.3897
0.670509	12524	12480	64.8216
0.673078	12238	12441.8	69.5791
0.675647	12422	12403.9	73.7419
0.678216	12186	12366.4	73.7419
0.680785	12219	12329.4	83.8517
0.683354	12420	12292.9	63.0375
0.685923	12256	12256.6	63.6322
0.688492	12106	12220	65.4162
0.691061	12179	12183.7	55.3065
0.69363	12182	12147.4	66.0109
0.696199	12044	12111.4	59.4693
0.698768	11997	12075.8	63.0375
0.701337	12218	12040.4	67.795
0.703906	12141	12005.4	60.6587
0.706475	12055	11970.7	53.5224
0.709044	11960	11935.9	58.8746
0.711613	12181	11901.2	67.2003
0.714182	11955	11867	60.6587
0.716751	11895	11833.3	55.3065
0.71932	11896	11799.5	61.8481
0.721889	11835	11765.9	57.0905
0.724458	11868	11732.6	49.9542
0.727027	11716	11699.3	55.3065
0.729596	11641	11666.1	52.9277
0.732165	11634	11633.2	51.7383
0.734734	11457	11600.5	57.6852
0.737303	11872	11568	52.333
0.739872	11698	11535.9	39.8444
0.742441	11433	11503.6	41.6285
0.74501	11516	11471.2	48.1701
0.747579	11598	11439.1	44.602
0.750148	11414	11407.4	51.1436
0.752717	11539	11376	33.8975
0.755286	11302	11344.5	43.4126
0.757855	11356	11313	59.4693
0.760424	11185	11282.3	40.4391
0.762993	11270	11251.8	46.3861
0.765562	11220	11221.3	42.2232
0.768131	11228	11190.9	41.6285
0.7707	11246	11160.6	42.2232
0.773269	11109	11130.5	41.0338
0.775838	11204	11100.5	34.4922
0.778407	10953	11070.6	34.4922
0.780976	10872	11040.7	35.6816
0.783545	11037	11011	39.8444
0.786114	11055	10981.6	38.6551
0.788683	10803	10952.5	33.3028
0.791252	11036	10923.4	36.2763
0.793821	10847	10894.4	36.2763
0.79639	11037	10865.7	42.2232
0.798959	10811	10837.2	40.4391
0.801528	10972	10809.1	33.8975
0.804097	10737	10781	30.924
0.806666	10839	10752.8	35.6816
0.809235	10760	10724.8	39.2497
0.811804	10839	10697.1	37.4657
0.814373	10766	10669.6	26.1665
0.816942	10848	10642.1	38.6551
0.819511	10705	10614.6	36.2763
0.82208	10551	10587.6	36.2763
0.824649	10594	10560.7	35.0869
0.827218	10349	10533.9	26.1665
0.829787	10516	10507.1	24.3824
0.832356	10419	10480.2	32.1134
0.834925	10490	10453.4	26.7612
0.837494	10381	10426.9	32.1134
0.840063	10480	10400.6	22.5983
0.842632	10399	10374.4	30.3293
0.845201	10552	10348.2	26.7612
0.84777	10316	10322.3	32.1134
0.850339	10401	10296.5	28.5453
0.852908	10361	10271	29.7347
0.855477	10163	10245.6	23.7877
0.858046	10274	10220.1	26.1665
0.860615	10380	10194.8	29.14
0.863184	10072	10169.6	23.7877
0.865753	10263	10144.6	20.2196
0.868322	10270	10119.5	24.9771
0.870891	9995	10094.6	23.7877
0.87346	10042	10069.8	22.5983
0.876029	10201	10045.2	27.9506
0.878598	10206	10020.7	26.1665
0.881167	10007	9996.53	24.3824
0.883736	10119	9972.39	23.7877
0.886305	10035	9948.32	23.7877
0.888874	9961	9924.34	20.2196
0.891443	10054	9900.4	31.5187
0.894012	9776	9876.73	19.6249
0.896581	10061	9853.24	19.6249
0.89915	9910	9829.59	27.3559
0.901719	9876	9806.15	24.9771
0.904288	9582	9783.01	19.6249
0.906857	9902	9759.86	17.8408
0.909426	9828	9736.62	21.409
0.911995	9701	9713.5	17.2461
0.914564	9895	9690.51	19.6249
0.917133	9608	9667.59	14.8673
0.919702	9691	9644.74	18.4355
0.922271	9715	9621.96	14.8673
0.92484	9669	9599.29	19.0302
0.927409	9626	9576.76	15.462
0.929978	9458	9554.35	18.4355
0.932547	9631	9532.05	13.0832
0.935116	9429	9509.83	10.1098
0.937685	9448	9487.52	10.1098
0.940254	9611	9465.21	11.8939
0.942823	9356	9443.04	14.8673
0.945392	9389	9421.08	19.6249
0.947961	9265	9399.42	16.0567
0.95053	9469	9377.95	13.6779
0.953099	9505	9356.47	10.7045
0.955668	9429	9334.93	11.2992
0.958237	9509	9313.42	10.7045
0.960806	9229	9292	10.7045
0.963375	9363	9270.67	12.4886
0.965944	9226	9249.49	6.54162
0.968513	9253	9228.33	14.8673
0.971082	9335	9207.28	14.2726
0.973651	9285	9186.52	15.462
0.97622	9156	9165.91	14.8673
0.978789	9022	9145.42	7.13632
0.981358	9099	9124.84	12.4886
0.983927	9238	9104.25	14.8673
0.986496	9085	9083.9	12.4886
0.989065	9227	9063.7	10.1098
0.991634	8961	9043.49	13.6779
0.994203	8970	9023.38	4.16285
0.996772	9176	9003.23	13.0832
0.999341	8884	8983.12	8.3257
1.00191	8789	8963.21	7.13632
1.00448	8824	8943.27	11.2992
1.00705	9028	8923.45	10.1098
1.00962	8928	8903.81	8.3257
1.01219	8873	8884.21	10.1098
1.01476	8791	8864.67	11.2992
1.01732	8850	8845.29	10.7045
1.01989	9148	8826.01	12.4886
1.02246	8871	8806.86	6.54162
1.02503	8765	8787.7	7.13632
1.0276	8773	8768.49	8.9204
1.03017	8798	8749.38	8.3257
1.03274	8603	8730.39	8.9204
1.03531	8813	8711.49	10.1098
1.03788	8781	8692.72	7.13632
1.04045	8665	8673.99	9.51509
1.04301	8623	8655.32	10.1098
1.04558	8672	8636.79	5.94693
1.04815	8692	8618.28	7.73101
1.05072	8619	8599.78	6.54162
1.05329	8757	8581.36	4.75754
1.05586	8643	8562.95	8.9204
1.05843	8491	8544.66	5.35224
1.061	8523	8526.47	4.75754
1.06357	8670	8508.27	10.1098
1.06614	8329	8490.21	8.9204
1.0687	8447	8472.36	8.3257
1.07127	8544	8454.55	10.1098
1.07384	8489	8436.84	6.54162
1.07641	8518	8419.16	5.35224
1.07898	8518	8401.44	8.3257
1.08155	8454	8383.8	10.7045
1.08412	8466	8366.35	6.54162
1.08669	8341	8348.97	7.13632
1.08926	8430	8331.58	3.56816
1.09183	8210	8314.18	2.97347
1.09439	8475	8296.73	5.35224
1.09696	8248	8279.36	9.51509
1.09953	8274	8262.22	4.75754
1.1021	8356	8245.19	2.37877
1.10467	8144	8228.06	4.75754
1.10724	8293	8210.95	6.54162
1.10981	8117	8194	6.54162
1.11238	8046	8177.18	4.75754
1.11495	8217	8160.39	5.94693
1.11752	8109	8143.65	7.13632
1.12008	8259	8127.01	7.13632
1.12265	8206	8110.48	6.54162
1.12522	8131	8094	7.13632
1.12779	8068	8077.58	2.37877
1.13036	7984	8061.14	5.94693
1.13293	8002	8044.71	4.75754
1.1355	8072	8028.39	1.78408
1.13807	7989	8012.05	7.13632
1.14064	8077	7995.79	5.35224
1.14321	8069	7979.69	8.9204
1.14577	7960	7963.71	4.75754
1.14834	7928	7947.78	5.94693
1.15091	8072	7931.85	1.78408
1.15348	7867	7915.89	7.73101
1.15605	8023	7900.01	3.56816
1.15862	8001	7884.25	3.56816
1.16119	7831	7868.46	4.16285
1.16376	7992	7852.71	4.75754
1.16633	8034	7837.06	2.37877
1.1689	7725	7821.43	6.54162
1.17146	7711	7805.88	3.56816
1.17403	7781	7790.43	3.56816
1.1766	7912	7774.98	5.94693
1.17917	7795	7759.61	4.16285
1.18174	7662	7744.33	4.16285
1.18431	7671	7729.07	1.18939
1.18688	7639	7713.78	7.13632
1.18945	7707	7698.6	2.37877
1.19202	7708	7683.52	1.78408
1.19459	7751	7668.38	2.97347
1.19715	7895	7653.27	4.75754
1.19972	7697	7638.29	5.35224
1.20229	7545	7623.43	2.37877
1.20486	7629	7608.58	3.56816
1.20743	7808	7593.74	1.78408
1.21	7613	7578.91	5.94693
1.21257	7582	7564.19	4.16285
1.21514	7637	7549.58	6.54162
1.21771	7643	7535.04	5.35224
1.22028	7644	7520.58	2.97347
1.22284	7379	7506.11	3.56816
1.22541	7601	7491.62	4.75754
1.22798	7469	7477.2	5.35224
1.23055	7391	7462.88	5.35224
1.23312	7501	7448.63	3.56816
1.23569	7462	7434.4	4.75754
1.23826	7371	7420.19	1.18939
1.24083	7449	7405.97	5.35224
1.2434	7240	7391.79	4.75754
1.24597	7425	7377.75	4.75754
1.24853	7520	7363.76	2.97347
1.2511	7480	7349.77	3.56816
1.25367	7256	7335.8	5.35224
1.25624	7332	7321.91	1.78408
1.25881	7359	7308.05	2.97347
1.26138	7311	7294.17	5.35224
1.26395	7364	7280.39	4.16285
1.26652	7152	7266.71	4.75754
1.26909	7328	7253.07	1.78408
1.27166	7238	7239.42	0.594693
1.27422	7250	7225.71	4.16285
1.27679	7163	7212.07	4.75754
1.27936	7230	7198.57	4.16285
1.28193	7092	7185.15	0
1.2845	7106	7171.68	1.78408
1.28707	7066	7158.16	2.97347
1.28964	7087	7144.74	2.37877
1.29221	7138	7131.39	2.37877
1.29478	7297	7118.08	5.35224
1.29735	7191	7104.86	5.35224
1.29991	7091	7091.77	2.97347
1.30248	7003	7078.68	2.97347
1.30505	7218	7065.57	1.18939
1.30762	7004	7052.45	7.13632
1.31019	7165	7039.44	1.78408
1.31276	7035	7026.52	3.56816
1.31533	6987	7013.55	3.56816
1.3179	7027	7000.65	4.75754
1.32047	7064	6987.82	3.56816
1.32304	6904	6975.03	4.75754
1.3256	6997	6962.29	1.18939
1.32817	7031	6949.53	4.16285
1.33074	6985	6936.79	1.78408
1.33331	6924	6924.09	3.56816
1.33588	6871	6911.42	4.16285
1.33845	7030	6898.84	2.97347
1.34102	6716	6886.31	0.594693
1.34359	6984	6873.73	4.75754
1.34616	6918	6861.2	0.594693
1.34873	6839	6848.72	4.75754
1.35129	6770	6836.29	1.78408
1.35386	6763	6823.91	2.97347
1.35643	6893	6811.54	4.75754
1.359	6781	6799.26	2.37877
1.36157	6831	6787.02	4.75754
1.36414	6781	6774.81	1.78408
1.36671	6791	6762.62	4.16285
1.36928	6886	6750.46	2.37877
1.37185	6653	6738.34	1.18939
1.37442	6697	6726.2	1.18939
1.37698	6626	6714.05	2.97347
1.37955	6688	6701.96	3.56816
1.38212	6715	6689.98	1.78408
1.38469	6688	6678.02	6.54162
1.38726	6655	6666.14	2.97347
1.38983	6599	6654.35	1.18939
1.3924	6626	6642.49	1.78408
1.39497	6598	6630.6	2.37877
1.39754	6579	6618.76	2.97347
1.40011	6529	6606.99	2.37877
1.40267	6659	6595.26	3.56816
1.40524	6628	6583.58	2.97347
1.40781	6630	6571.94	2.37877
1.41038	6441	6560.32	4.16285
1.41295	6436	6548.74	4.16285
1.41552	6490	6537.25	2.37877
1.41809	6602	6525.76	0.594693
1.42066	6554	6514.22	1.78408
1.42323	6517	6502.68	2.37877
1.4258	6526	6491.2	2.97347
1.42836	6436	6479.8	0.594693
1.43093	6522	6468.4	2.97347
1.4335	6443	6457.01	3.56816
1.43607	6407	6445.73	2.97347
1.43864	6472	6434.49	1.78408
1.44121	6410	6423.25	1.18939
1.44378	6417	6411.98	4.16285
1.44635	6380	6400.79	4.16285
1.44892	6476	6389.71	2.97347
1.45149	6365	6378.65	2.37877
1.45405	6333	6367.57	2.97347
1.45662	6418	6356.51	1.78408
1.45919	6335	6345.47	2.37877
1.46176	6363	6334.45	0.594693
1.46433	6230	6323.43	1.18939
1.4669	6328	6312.41	1.78408
1.46947	6268	6301.44	3.56816
1.47204	6377	6290.56	0
1.47461	6197	6279.68	3.56816
1.47718	6339	6268.82	1.18939
1.47974	6294	6258.02	3.56816
1.48231	6223	6247.25	3.56816
1.48488	6295	6236.56	3.56816
1.48745	6327	6225.92	2.37877
1.49002	6035	6215.27	2.37877
1.49259	6097	6204.62	3.56816
1.49516	6139	6194.02	0.594693
1.49773	6135	6183.42	1.78408
1.5003	6268	6172.78	5.94693
1.50287	6256	6162.29	1.78408
1.50543	6226	6151.85	5.35224
1.508	6185	6141.43	2.97347
1.51057	6023	6131.05	1.78408
1.51314	6186	6120.64	2.37877
1.51571	6087	6110.21	2.37877
1.51828	6157	6099.83	2.37877
1.52085	6110	6089.48	1.18939
1.52342	6014	6079.13	1.78408
1.52599	6062	6068.78	2.97347
1.52856	6083	6058.51	1.78408
1.53112	6129	6048.26	2.97347
1.53369	5965	6038.05	4.16285
1.53626	6025	6027.91	2.37877
1.53883	5999	6017.79	4.16285
1.5414	6078	6007.71	1.18939
1.54397	5781	5997.62	2.37877
1.54654	5942	5987.51	2.97347
1.54911	5977	5977.45	1.18939
1.55168	5906	5967.41	1.78408
1.55425	5891	5957.36	4.16285
1.55681	5879	5947.4	1.18939
1.55938	5938	5937.46	2.97347
1.56195	6028	5927.52	4.16285
1.56452	5989	5917.66	1.18939
1.56709	5931	5907.81	3.56816
1.56966	5928	5897.96	2.37877
1.57223	5888	5888.15	2.37877
1.5748	5715	5878.35	2.97347
1.57737	5831	5868.58	2.97347
1.57994	5877	5858.86	1.18939
1.5825	5897	5849.12	1.78408
1.58507	5794	5839.38	2.37877
1.58764	5888	5829.67	2.97347
1.59021	5886	5820.03	1.78408
1.59278	5868	5810.4	2.37877
1.59535	5826	5800.78	2.37877
1.59792	5756	5791.19	3.56816
1.60049	5903	5781.66	1.78408
1.60306	5845	5772.14	2.37877
1.60563	5738	5762.63	0.594693
1.60819	5750	5753.1	2.37877
1.61076	5824	5743.59	2.37877
1.61333	5627	5734.14	3.56816
1.6159	5869	5724.75	0.594693
1.61847	5731	5715.35	4.16285
1.62104	5732	5705.98	0.594693
1.62361	5642	5696.64	2.37877
1.62618	5646	5687.28	1.18939
1.62875	5552	5677.95	2.37877
1.63132	5643	5668.64	1.78408
1.63388	5718	5659.38	0
1.63645	5605	5650.09	0.594693
1.63902	5664	5640.78	0.594693
1.64159	5576	5631.51	2.97347
1.64416	5554	5622.31	2.37877
1.64673	5627	5613.19	0
1.6493	5586	5604.03	3.56816
1.65187	5445	5594.91	1.78408
1.65444	5650	5585.85	2.37877
1.65701	5479	5576.8	2.37877
1.65957	5412	5567.77	2.97347
1.66214	5470	5558.78	3.56816
1.66471	5630	5549.84	2.37877
1.66728	5396	5540.92	0.594693
1.66985	5566	5531.96	1.78408
1.67242	5609	5522.97	4.16285
1.67499	5562	5514.09	2.97347
1.67756	5455	5505.27	1.18939
1.68013	5408	5496.42	2.97347
1.6827	5540	5487.57	2.97347
1.68526	5484	5478.78	1.18939
1.68783	5388	5469.98	2.37877
1.6904	5433	5461.18	4.75754
1.69297	5461	5452.47	2.37877
1.69554	5426	5443.8	4.16285
1.69811	5404	5435.14	1.78408
1.70068	5396	5426.49	4.16285
1.70325	5324	5417.85	1.18939
1.70582	5358	5409.22	1.78408
1.70839	5333	5400.55	1.18939
1.71095	5391	5391.89	2.97347
1.71352	5338	5383.28	2.97347
1.71609	5292	5374.74	1.78408
1.71866	5299	5366.2	0.594693
1.72123	5336	5357.62	1.78408
1.7238	5407	5349.06	1.18939
1.72637	5296	5340.52	4.75754
1.72894	5321	5332.07	0.594693
1.73151	5183	5323.64	4.75754
1.73408	5275	5315.23	1.18939
1.73664	5327	5306.86	4.16285
1.73921	5423	5298.48	2.97347
1.74178	5220	5290.17	0.594693
1.74435	5217	5281.81	2.37877
1.74692	5195	5273.43	2.97347
1.74949	5280	5265.12	2.97347
1.75206	5265	5256.86	2.37877
1.75463	5342	5248.61	1.78408
1.7572	5125	5240.34	2.37877
1.75977	5209	5232.09	4.75754
1.76233	5130	5223.92	0.594693
1.7649	5082	5215.75	2.37877
1.76747	5126	5207.54	1.78408
1.77004	5172	5199.35	0.594693
1.77261	5124	5191.16	3.56816
1.77518	5093	5183.01	1.78408
1.77775	5193	5174.92	1.78408
1.78032	5105	5166.82	2.37877
1.78289	5123	5158.74	1.18939
1.78546	5015	5150.66	2.37877
1.78802	5103	5142.6	1.78408
1.79059	5108	5134.58	1.78408
1.79316	5038	5126.56	2.97347
1.79573	5122	5118.58	2.37877
1.7983	5123	5110.64	5.35224
1.80087	5092	5102.76	2.97347
1.80344	4892	5094.94	2.37877
1.80601	5031	5087.07	1.18939
1.80858	5077	5079.16	4.16285
1.81115	5078	5071.29	1.78408
1.81371	5081	5063.47	1.18939
1.81628	5087	5055.6	1.78408
1.81885	5036	5047.74	3.56816
1.82142	5007	5039.94	2.37877
1.82399	5093	5032.19	1.78408
1.82656	5005	5024.42	3.56816
1.82913	4925	5016.68	1.78408
1.8317	5008	5008.97	1.78408
1.83427	4970	5001.24	0.594693
1.83684	4911	4993.49	2.97347
1.8394	4937	4985.78	1.78408
1.84197	5009	4978.12	2.37877
1.84454	4976	4970.47	0.594693
1.84711	4799	4962.81	0.594693
1.84968	4901	4955.11	4.16285
1.85225	5018	4947.51	1.18939
1.85482	4914	4939.95	1.18939
1.85739	4976	4932.35	2.97347
1.85996	4790	4924.79	2.37877
1.86253	4915	4917.29	0.594693
1.86509	4883	4909.75	2.37877
1.86766	4787	4902.22	0.594693
1.87023	4840	4894.71	0
1.8728	4841	4887.16	2.37877
1.87537	4893	4879.65	1.78408
1.87794	4979	4872.21	3.56816
1.88051	4829	4864.82	1.78408
1.88308	4790	4857.46	1.18939
1.88565	4834	4850.06	1.78408
1.88822	4906	4842.66	1.18939
1.89078	4854	4835.28	2.37877
1.89335	4911	4827.92	2.37877
1.89592	4845	4820.61	3.56816
1.89849	4840	4813.35	0.594693
1.90106	4777	4806.08	1.78408
1.90363	4729	4798.77	1.18939
1.9062	4716	4791.48	1.18939
1.90877	4680	4784.19	2.37877
1.91134	4810	4776.94	3.56816
1.91391	4794	4769.77	1.78408
1.91647	4764	4762.62	0.594693
1.91904	4856	4755.41	0.594693
1.92161	4717	4748.17	3.56816
1.92418	4709	4741.01	2.97347
1.92675	4729	4733.93	0
1.92932	4675	4726.81	1.18939
1.93189	4704	4719.64	2.37877
1.93446	4610	4712.53	1.18939
1.93703	4598	4705.44	2.37877
1.9396	4631	4698.38	0.594693
1.94216	4643	4691.31	2.97347
1.94473	4577	4684.27	0
1.9473	4724	4677.24	2.97347
1.94987	4587	4670.22	0.594693
1.95244	4637	4663.22	3.56816
1.95501	4588	4656.26	0.594693
1.95758	4666	4649.32	0.594693
1.96015	4658	4642.32	2.97347
1.96272	4642	4635.37	2.37877
1.96529	4648	4628.49	2.97347
1.96785	4510	4621.63	3.56816
1.97042	4590	4614.81	2.37877
1.97299	4630	4608.01	0.594693
1.97556	4508	4601.15	1.18939
1.97813	4504	4594.25	2.97347
1.9807	4605	4587.42	0.594693
1.98327	4559	4580.6	2.97347
1.98584	4559	4573.8	1.78408
1.98841	4510	4567.03	2.37877
1.99098	4580	4560.27	2.37877
1.99354	4611	4553.54	3.56816
1.99611	4517	4546.85	0.594693
1.99868	4590	4540.14	2.37877
2.00125	4455	4533.4	2.97347
2.00382	4499	4526.73	0.594693
2.00639	4501	4520.05	2.97347
2.00896	4510	4513.37	0.594693
2.01153	4473	4506.7	1.78408
2.0141	4624	4500.03	1.78408
2.01667	4496	4493.38	2.37877
2.01923	4524	4486.77	2.37877
2.0218	4508	4480.19	3.56816
2.02437	4437	4473.65	0.594693
2.02694	4363	4467.1	0.594693
2.02951	4530	4460.48	0.594693
2.03208	4447	4453.86	1.18939
2.03465	4363	4447.27	1.18939
2.03722	4392	4440.72	1.78408
2.03979	4322	4434.19	0.594693
2.04236	4254	4427.66	4.16285
2.04492	4369	4421.2	2.37877
2.04749	4382	4414.8	1.18939
2.05006	4322	4408.36	3.56816
2.05263	4504	4401.94	1.78408
2.0552	4288	4395.55	0.594693
2.05777	4367	4389.12	1.18939
2.06034	4298	4382.66	2.37877
2.06291	4406	4376.26	0.594693
2.06548	4470	4369.87	0
2.06805	4358	4363.45	0.594693
2.07061	4387	4357.02	1.18939
2.07318	4369	4350.63	1.18939
2.07575	4355	4344.27	0.594693
2.07832	4324	4337.92	2.97347
2.08089	4438	4331.62	1.18939
2.08346	4297	4325.35	2.37877
2.08603	4182	4319.09	0
2.0886	4224	4312.81	0.594693
2.09117	4323	4306.5	0.594693
2.09374	4253	4300.2	0.594693
2.0963	4399	4293.93	0
2.09887	4346	4287.65	2.37877
2.10144	4321	4281.42	0.594693
2.10401	4287	4275.23	1.18939
2.10658	4403	4269.03	0.594693
2.10915	4172	4262.84	0.594693
2.11172	4183	4256.64	1.78408
2.11429	4207	4250.48	0.594693
2.11686	4185	4244.34	2.37877
2.11943	4226	4238.22	0.594693
2.12199	4103	4232.12	1.78408
2.12456	4199	4226.02	0.594693
2.12713	4272	4219.92	1.18939
2.1297	4303	4213.83	2.37877
2.13227	4364	4207.78	1.18939
2.13484	4167	4201.76	1.18939
2.13741	4340	4195.72	2.37877
2.13998	4240	4189.71	0.594693
2.14255	4138	4183.71	1.18939
2.14512	4210	4177.69	1.78408
2.14768	4009	4171.7	0.594693
2.15025	4235	4165.72	0.594693
2.15282	4054	4159.72	0.594693
2.15539	4208	4153.73	1.18939
2.15796	4160	4147.76	1.18939
2.16053	4147	4141.82	1.78408
2.1631	4140	4135.91	1.18939
2.16567	4018	4130.02	1.18939
2.16824	4170	4124.11	3.56816
2.17081	4091	4118.27	1.78408
2.17337	4064	4112.47	0.594693
2.17594	4082	4106.62	0.594693
2.17851	4155	4100.74	2.37877
2.18108	4093	4094.89	1.78408
2.18365	4037	4089.1	2.37877
2.18622	4051	4083.32	2.37877
2.18879	4005	4077.57	1.18939
2.19136	4154	4071.81	1.18939
2.19393	4111	4066.02	0.594693
2.1965	4007	4060.23	0
2.19906	4173	4054.42	0.594693
2.20163	3960	4048.62	1.18939
2.2042	4020	4042.85	1.78408
2.20677	4015	4037.13	2.37877
2.20934	3980	4031.46	0.594693
2.21191	3968	4025.77	1.18939
2.21448	3989	4020.06	1.78408
2.21705	4076	4014.38	2.97347
2.21962	3910	4008.76	1.18939
2.22219	4024	4003.15	0.594693
2.22475	3977	3997.49	2.97347
2.22732	3924	3991.86	1.78408
2.22989	3972	3986.29	1.18939
2.23246	3990	3980.69	1.18939
2.23503	3946	3975.08	2.97347
2.2376	3972	3969.51	0.594693
2.24017	3926	3963.96	0.594693
2.24274	4054	3958.36	1.18939
2.24531	3967	3952.76	2.37877
2.24788	4031	3947.23	0
2.25044	3988	3941.69	1.78408
2.25301	3953	3936.14	1.18939
2.25558	4042	3930.62	2.37877
2.25815	3961	3925.14	0.594693
2.26072	4066	3919.65	0
2.26329	3925	3914.13	1.78408
2.26586	3780	3908.62	2.97347
2.26843	3853	3903.19	0.594693
2.271	3919	3897.77	0.594693
2.27357	3782	3892.3	1.18939
2.27613	4008	3886.84	2.37877
2.2787	3855	3881.43	1.78408
2.28127	3845	3876.06	1.18939
2.28384	3866	3870.67	2.97347
2.28641	3831	3865.3	4.16285
2.28898	3869	3860.02	0.594693
2.29155	3912	3854.72	0.594693
2.29412	3872	3849.33	1.18939
2.29669	3766	3843.95	1.18939
2.29926	3777	3838.59	1.18939
2.30182	3827	3833.25	0.594693
2.30439	3788	3827.91	0
2.30696	3804	3822.55	1.18939
2.30953	3693	3817.21	1.18939
2.3121	3828	3811.9	1.78408
2.31467	3823	3806.63	0.594693
2.31724	3779	3801.36	0.594693
2.31981	3768	3796.07	0
2.32238	3820	3790.77	1.18939
2.32495	3831	3785.49	0.594693
2.32751	3791	3780.24	0
2.33008	3747	3774.98	1.18939
2.33265	3764	3769.73	0.594693
2.33522	3771	3764.51	0
2.33779	3789	3759.28	1.78408
2.34036	3732	3754.08	0.594693
2.34293	3807	3748.91	1.78408
2.3455	3899	3743.74	1.78408
2.34807	3739	3738.62	0.594693
2.35064	3716	3733.48	1.18939
2.3532	3748	3728.33	1.18939
2.35577	3645	3723.2	2.37877
2.35834	3725	3718.11	1.18939
2.36091	3670	3713.04	1.78408
2.36348	3676	3707.96	0
2.36605	3773	3702.87	0
2.36862	3613	3697.73	3.56816
2.37119	3732	3692.67	1.18939
2.37376	3842	3687.67	0
2.37633	3597	3682.61	1.18939
2.37889	3613	3677.54	0.594693
2.38146	3721	3672.49	1.78408
2.38403	3586	3667.46	1.18939
2.3866	3531	3662.46	0
2.38917	3662	3657.44	0.594693
2.39174	3657	3652.41	0.594693
2.39431	3817	3647.39	0.594693
2.39688	3560	3642.39	1.18939
2.39945	3717	3637.4	0.594693
2.40202	3675	3632.44	1.18939
2.40458	3680	3627.48	0.594693
2.40715	3622	3622.53	0.594693
2.40972	3581	3617.58	0
2.41229	3570	3612.61	4.16285
2.41486	3594	3607.73	1.78408
2.41743	3716	3602.92	1.18939
2.42	3603	3598.06	2.37877
2.42257	3521	3593.2	1.18939
2.42514	3579	3588.36	1.78408
2.42771	3601	3583.51	2.97347
2.43027	3595	3578.7	0
2.43284	3628	3573.88	0.594693
2.43541	3573	3569	1.18939
2.43798	3592	3564.14	1.18939
2.44055	3643	3559.32	0.594693
2.44312	3622	3554.49	0.594693
2.44569	3495	3549.66	1.18939
2.44826	3450	3544.84	1.78408
2.45083	3491	3540.07	0.594693
2.4534	3487	3535.3	0
2.45596	3437	3530.49	1.18939
2.45853	3456	3525.69	1.78408
2.4611	3533	3520.95	0.594693
2.46367	3563	3516.21	0.594693
2.46624	3541	3511.46	1.18939
2.46881	3605	3506.72	0
2.47138	3547	3501.97	0.594693
2.47395	3445	3497.22	2.97347
2.47652	3502	3492.54	1.18939
2.47909	3519	3487.9	0.594693
2.48165	3521	3483.21	1.78408
2.48422	3435	3478.53	1.78408
2.48679	3433	3473.89	0
2.48936	3552	3469.23	1.78408
2.49193	3432	3464.56	1.78408
2.4945	3529	3459.95	1.18939
2.49707	3359	3455.33	2.97347
2.49964	3567	3450.74	3.56816
2.50221	3420	3446.22	1.78408
2.50478	3426	3441.69	1.18939
2.50734	3403	3437.12	1.78408
2.50991	3417	3432.53	2.37877
2.51248	3462	3427.98	0
2.51505	3474	3423.41	0.594693
2.51762	3351	3418.8	2.37877
2.52019	3388	3414.23	0.594693
2.52276	3374	3409.69	0.594693
2.52533	3410	3405.12	1.78408
2.5279	3413	3400.58	0
2.53047	3421	3396.04	1.18939
2.53303	3376	3391.49	0.594693
2.5356	3391	3386.96	1.78408
2.53817	3405	3382.45	0
2.54074	3458	3377.95	1.18939
2.54331	3420	3373.43	1.18939
2.54588	3349	3368.95	1.18939
2.54845	3389	3364.47	1.78408
2.55102	3406	3360.02	1.78408
2.55359	3472	3355.6	1.78408
2.55616	3406	3351.18	1.18939
2.55872	3400	3346.76	2.37877
2.56129	3331	3342.35	1.18939
2.56386	3397	3337.96	0.594693
2.56643	3355	3333.53	0.594693
2.569	3338	3329.09	2.37877
2.57157	3322	3324.69	2.37877
2.57414	3358	3320.35	0.594693
2.57671	3261	3315.99	1.78408
2.57928	3278	3311.6	2.37877
2.58185	3306	3307.27	2.37877
2.58441	3259	3302.96	1.18939
2.58698	3209	3298.64	1.78408
2.58955	3271	3294.3	1.18939
2.59212	3316	3289.97	1.78408
2.59469	3304	3285.65	0.594693
2.59726	3334	3281.32	0
2.59983	3299	3276.97	0
2.6024	3280	3272.59	1.18939
2.60497	3271	3268.25	0.594693
2.60754	3252	3263.94	0
2.6101	3311	3259.61	1.78408
2.61267	3239	3255.31	0.594693
2.61524	3232	3251.03	2.37877
2.61781	3294	3246.78	0.594693
2.62038	3174	3242.55	0
2.62295	3219	3238.27	0.594693
2.62552	3234	3233.98	0.594693
2.62809	3174	3229.71	0.594693
2.63066	3192	3225.46	0.594693
2.63323	3225	3221.21	1.78408
2.63579	3203	3216.99	1.18939
2.63836	3246	3212.8	1.78408
2.64093	3224	3208.63	1.18939
2.6435	3259	3204.46	0
2.64607	3246	3200.26	0.594693
2.64864	3268	3196.04	0.594693
2.65121	3179	3191.84	1.78408
2.65378	3310	3187.67	0.594693
2.65635	3213	3183.52	0.594693
2.65892	3242	3179.35	2.37877
2.66148	3154	3175.22	2.37877
2.66405	3251	3171.14	1.18939
2.66662	3178	3167.06	0.594693
2.66919	3091	3162.94	0.594693
2.67176	3165	3158.8	0.594693
2.67433	3230	3154.66	1.78408
2.6769	3246	3150.56	0.594693
2.67947	3223	3146.47	0.594693
2.68204	3088	3142.37	2.37877
2.68461	3188	3138.3	1.78408
2.68717	3117	3134.27	0
2.68974	3240	3130.21	1.18939
2.69231	3186	3126.13	0
2.69488	3182	3122.05	1.18939
2.69745	3108	3117.98	0
2.70002	3100	3113.92	0
2.70259	3181	3109.84	2.37877
2.70516	3062	3105.81	1.18939
2.70773	3147	3101.83	2.37877
2.7103	3122	3097.85	1.78408
2.71286	3096	3093.9	0.594693
2.71543	3029	3089.92	0.594693
2.718	3106	3085.91	0.594693
2.72057	2974	3081.91	0
2.72314	3055	3077.89	1.78408
2.72571	3116	3073.9	1.18939
2.72828	3024	3069.96	1.18939
2.73085	3140	3066.02	0
2.73342	3193	3062.05	1.18939
2.73599	3086	3058.08	1.18939
2.73855	3125	3054.15	0
2.74112	3071	3050.2	1.78408
2.74369	3051	3046.27	1.18939
2.74626	2913	3042.37	1.18939
2.74883	3000	3038.47	1.18939
2.7514	3022	3034.57	4.75754
2.75397	2966	3030.75	1.18939
2.75654	3043	3026.97	0
2.75911	2969	3023.08	1.18939
2.76168	3072	3019.18	0.594693
2.76424	3111	3015.29	1.18939
2.76681	3012	3011.42	0.594693
2.76938	2970	3007.55	1.18939
2.77195	3125	3003.68	1.78408
2.77452	3004	2999.85	1.78408
2.77709	2987	2996.05	0.594693
2.77966	3081	2992.23	0
2.78223	2948	2988.38	0.594693
2.7848	2905	2984.51	1.18939
2.78737	2973	2980.69	0.594693
2.78993	3020	2976.87	1.78408
2.7925	2960	2973.08	1.18939
2.79507	3002	2969.31	0
2.79764	3035	2965.51	0.594693
2.80021	2978	2961.69	1.18939
2.80278	2974	2957.9	1.18939
2.80535	2897	2954.14	1.18939
2.80792	2939	2950.38	0.594693
2.81049	2926	2946.62	2.37877
2.81306	2872	2942.89	1.18939
2.81562	3021	2939.18	2.37877
2.81819	2926	2935.48	1.18939
2.82076	2923	2931.79	1.18939
2.82333	2933	2928.08	1.18939
2.8259	2875	2924.36	1.78408
2.82847	2913	2920.66	1.18939
2.83104	2919	2916.98	0.594693
2.83361	2889	2913.28	0
2.83618	2861	2909.55	0.594693
2.83875	2833	2905.82	1.18939
2.84131	2823	2902.12	1.18939
2.84388	2866	2898.45	0
2.84645	2851	2894.76	1.18939
2.84902	2895	2891.08	0.594693
2.85159	2901	2887.41	1.18939
2.85416	2881	2883.75	1.18939
2.85673	2842	2880.11	0
2.8593	2939	2876.46	0.594693
2.86187	2898	2872.79	2.97347
2.86444	2870	2869.18	1.78408
2.867	2876	2865.63	0.594693
2.86957	2888	2862.03	1.78408
2.87214	2885	2858.43	0.594693
2.87471	2886	2854.83	1.18939
2.87728	2739	2851.23	1.18939
2.87985	2770	2847.64	1.78408
2.88242	2850	2844.07	0.594693
2.88499	2875	2840.5	1.78408
2.88756	2807	2836.93	1.18939
2.89013	2868	2833.38	1.18939
2.89269	2792	2829.83	1.78408
2.89526	2844	2826.29	0.594693
2.89783	2819	2822.74	1.78408
2.9004	2746	2819.2	1.18939
2.90297	2866	2815.68	0
2.90554	2812	2812.13	0.594693
2.90811	2826	2808.57	1.18939
2.91068	2801	2805.03	0
2.91325	2856	2801.49	1.18939
2.91582	2792	2797.96	0.594693
2.91838	2823	2794.44	1.18939
2.92095	2804	2790.94	1.18939
2.92352	2754	2787.45	0.594693
2.92609	2815	2783.96	0.594693
2.92866	2784	2780.46	1.78408
2.93123	2721	2776.98	0.594693
2.9338	2880	2773.52	1.78408
2.93637	2796	2770.07	0
2.93894	2727	2766.6	0.594693
2.94151	2780	2763.12	0.594693
2.94407	2697	2759.65	0.594693
2.94664	2773	2756.18	0.594693
2.94921	2816	2752.72	1.18939
2.95178	2825	2749.28	1.18939
2.95435	2773	2745.87	0.594693
2.95692	2784	2742.44	1.18939
2.95949	2772	2739.02	0.594693
2.96206	2703	2735.61	1.18939
2.96463	2798	2732.2	0
2.9672	2667	2728.79	0.594693
2.96976	2623	2725.36	0.594693
2.97233	2750	2721.95	0.594693
2.9749	2695	2718.55	0
2.97747	2718	2715.15	1.18939
2.98004	2634	2711.75	1.18939
2.98261	2752	2708.39	1.18939
2.98518	2591	2705.05	1.18939
2.98775	2725	2701.71	1.18939
2.99032	2677	2698.37	1.18939
2.99289	2799	2695.04	1.18939
2.99545	2665	2691.71	0.594693
2.99802	2670	2688.38	0
3.00059	2568	2685.02	1.78408
3.00316	2604	2681.68	0
3.00573	2689	2678.36	2.97347
3.0083	2662	2675.07	0
3.01087	2669	2671.79	0
3.01344	2714	2668.46	1.18939
3.01601	2648	2665.13	1.18939
3.01858	2590	2661.84	1.18939
3.02114	2588	2658.57	0.594693
3.02371	2633	2655.29	1.78408
3.02628	2682	2652.02	2.37877
3.02885	2691	2648.8	1.18939
3.03142	2585	2645.58	1.18939
3.03399	2592	2642.33	0.594693
3.03656	2635	2639.08	0
3.03913	2631	2635.8	0
3.0417	2689	2632.5	1.18939
3.04427	2607	2629.23	0.594693
3.04683	2628	2625.99	0.594693
3.0494	2634	2622.75	2.37877
3.05197	2679	2619.54	0.594693
3.05454	2561	2616.35	1.18939
3.05711	2526	2613.14	0.594693
3.05968	2635	2609.93	0.594693
3.06225	2496	2606.71	0
3.06482	2648	2603.47	1.18939
3.06739	2641	2600.26	1.18939
3.06996	2641	2597.07	1.18939
3.07252	2562	2593.9	1.18939
3.07509	2526	2590.74	1.18939
3.07766	2561	2587.58	0.594693
3.08023	2566	2584.41	0.594693
3.0828	2591	2581.23	1.18939
3.08537	2553	2578.06	1.18939
3.08794	2575	2574.92	0
3.09051	2533	2571.75	2.37877
3.09308	2566	2568.61	0.594693
3.09565	2566	2565.5	1.18939
3.09821	2501	2562.37	1.78408
3.10078	2487	2559.26	1.78408
3.10335	2634	2556.17	0.594693
3.10592	2496	2553.07	0
3.10849	2610	2549.93	1.18939
3.11106	2520	2546.79	0.594693
3.11363	2487	2543.68	0
3.1162	2486	2540.55	1.78408
3.11877	2591	2537.44	1.78408
3.12134	2493	2534.39	0.594693
3.1239	2501	2531.32	1.78408
3.12647	2538	2528.25	2.37877
3.12904	2434	2525.22	0
3.13161	2445	2522.17	1.78408
3.13418	2455	2519.09	4.16285
3.13675	2507	2516.11	1.18939
3.13932	2533	2513.14	0.594693
3.14189	2640	2510.1	1.18939
3.14446	2487	2507.04	1.18939
3.14703	2462	2504	0
3.14959	2405	2500.94	1.18939
3.15216	2456	2497.88	0.594693
3.15473	2501	2494.84	1.78408
3.1573	2543	2491.82	1.78408
3.15987	2441	2488.83	0.594693
3.16244	2423	2485.83	1.18939
3.16501	2442	2482.81	2.37877
3.16758	2533	2479.84	0.594693
3.17015	2450	2476.86	0.594693
3.17272	2442	2473.85	1.18939
3.17528	2442	2470.85	0.594693
3.17785	2366	2467.85	0.594693
3.18042	2473	2464.85	0.594693
3.18299	2509	2461.85	1.18939
3.18556	2413	2458.86	0
3.18813	2464	2455.88	0
3.1907	2489	2452.87	0.594693
3.19327	2526	2449.87	0.594693
3.19584	2466	2446.9	0.594693
3.19841	2498	2443.93	1.18939
3.20097	2406	2440.97	1.18939
3.20354	2454	2438.04	1.18939
3.20611	2397	2435.12	1.78408
3.20868	2475	2432.21	1.18939
3.21125	2361	2429.31	0.594693
3.21382	2374	2426.39	0.594693
3.21639	2312	2423.45	0.594693
3.21896	2387	2420.52	2.37877
3.22153	2432	2417.62	1.78408
3.2241	2420	2414.77	1.18939
3.22666	2398	2411.9	0
3.22923	2482	2408.99	0.594693
3.2318	2382	2406.07	0
3.23437	2366	2403.14	1.18939
3.23694	2334	2400.23	0.594693
3.23951	2396	2397.35	0.594693
3.24208	2369	2394.46	0.594693
3.24465	2304	2391.57	0
3.24722	2376	2388.68	0
3.24979	2397	2385.77	0
3.25235	2373	2382.86	1.18939
3.25492	2395	2379.99	1.18939
3.25749	2289	2377.15	0
3.26006	2452	2374.3	0.594693
3.26263	2336	2371.44	0.594693
3.2652	2334	2368.58	0
3.26777	2364	2365.73	1.18939
3.27034	2310	2362.88	0
3.27291	2357	2360.05	0.594693
3.27548	2267	2357.2	0.594693
3.27804	2456	2354.37	1.18939
3.28061	2394	2351.56	0.594693
3.28318	2272	2348.76	1.78408
3.28575	2219	2345.97	0
3.28832	2296	2343.18	0.594693
3.29089	2331	2340.37	0
3.29346	2343	2337.55	0
3.29603	2370	2334.73	1.18939
3.2986	2327	2331.92	1.18939
3.30117	2333	2329.16	0.594693
3.30373	2261	2326.4	0
3.3063	2327	2323.61	0
3.30887	2284	2320.81	1.78408
3.31144	2289	2318.04	1.78408
3.31401	2274	2315.32	1.18939
3.31658	2189	2312.61	1.18939
3.31915	2310	2309.88	2.97347
3.32172	2301	2307.19	0.594693
3.32429	2355	2304.51	0.594693
3.32686	2325	2301.76	2.97347
3.32942	2306	2299.06	0.594693
3.33199	2288	2296.38	0.594693
3.33456	2283	2293.66	0
3.33713	2274	2290.9	1.18939
3.3397	2256	2288.17	1.18939
3.34227	2212	2285.46	0.594693
3.34484	2275	2282.76	0.594693
3.34741	2275	2280.05	0
3.34998	2251	2277.32	1.18939
3.35255	2265	2274.6	0
3.35511	2343	2271.9	1.18939
3.35768	2275	2269.2	1.18939
3.36025	2265	2266.53	0.594693
3.36282	2247	2263.85	1.18939
3.36539	2235	2261.18	0.594693
3.36796	2271	2258.51	0
3.37053	2193	2255.82	0
3.3731	2186	2253.12	0.594693
3.37567	2251	2250.43	0
3.37824	2169	2247.75	1.18939
3.3808	2255	2245.08	1.18939
3.38337	2332	2242.45	0.594693
3.38594	2236	2239.81	0.594693
3.38851	2180	2237.17	0
3.39108	2292	2234.51	0.594693
3.39365	2185	2231.85	0.594693
3.39622	2152	2229.21	0
3.39879	2178	2226.57	0
3.40136	2186	2223.91	0.594693
3.40393	2180	2221.27	0
3.40649	2151	2218.63	1.18939
3.40906	2162	2216.01	0
3.41163	2196	2213.4	1.78408
3.4142	2227	2210.8	1.78408
3.41677	2225	2208.25	1.78408
3.41934	2217	2205.71	0
3.42191	2180	2203.14	1.18939
3.42448	2323	2200.54	1.78408
3.42705	2219	2197.98	0.594693
3.42962	2128	2195.43	0
3.43218	2103	2192.84	0.594693
3.43475	2220	2190.24	0
3.43732	2086	2187.64	1.18939
3.43989	2134	2185.07	1.18939
3.44246	2114	2182.52	1.18939
3.44503	2153	2179.99	0
3.4476	2199	2177.43	2.97347
3.45017	2158	2174.91	1.18939
3.45274	2125	2172.42	0.594693
3.45531	2197	2169.9	0.594693
3.45787	2133	2167.35	1.78408
3.46044	2175	2164.83	0.594693
3.46301	2151	2162.32	1.18939
3.46558	2165	2159.79	1.78408
3.46815	2135	2157.3	1.18939
3.47072	2127	2154.81	0.594693
3.47329	2172	2152.31	0.594693
3.47586	2136	2149.78	0
3.47843	2124	2147.25	0.594693
3.481	2251	2144.71	1.18939
3.48356	2166	2142.21	0
3.48613	2112	2139.71	0.594693
3.4887	2187	2137.19	0
3.49127	2072	2134.67	2.37877
3.49384	2099	2132.2	0
3.49641	2073	2129.74	1.78408
3.49898	2004	2127.26	0.594693
3.50155	2108	2124.81	0.594693
3.50412	2138	2122.33	0.594693
3.50669	2052	2119.85	0.594693
3.50925	2163	2117.38	0.594693
3.51182	2100	2114.9	0.594693
3.51439	2068	2112.44	1.18939
3.51696	2062	2109.98	1.18939
3.51953	2057	2107.55	1.78408
3.5221	2154	2105.13	1.78408
3.52467	2068	2102.74	0.594693
3.52724	2144	2100.32	1.18939
3.52981	2062	2097.89	0
3.53238	2027	2095.45	0.594693
3.53494	2106	2093	0.594693
3.53751	2066	2090.56	0
3.54008	2068	2088.11	0
3.54265	2044	2085.65	0.594693
3.54522	2083	2083.21	0
3.54779	1993	2080.77	1.18939
3.55036	2105	2078.35	0
3.55293	2166	2075.94	2.97347
3.5555	2072	2073.57	0.594693
3.55807	2126	2071.22	0.594693
3.56063	2035	2068.83	0
3.5632	2087	2066.42	1.18939
3.56577	2110	2064.02	0
3.56834	2046	2061.63	0
3.57091	2023	2059.21	1.18939
3.57348	1920	2056.81	1.78408
3.57605	2079	2054.47	2.97347
3.57862	2154	2052.17	0
3.58119	2033	2049.86	1.18939
3.58376	2070	2047.49	0
3.58632	1963	2045.12	0.594693
3.58889	1972	2042.74	0.594693
3.59146	1999	2040.37	1.18939
3.59403	1925	2038.02	0.594693
3.5966	1988	2035.68	0
3.59917	2064	2033.32	0.594693
3.60174	2018	2030.95	0
3.60431	1916	2028.59	0
3.60688	2010	2026.22	0
3.60945	1957	2023.86	0
3.61201	2038	2021.49	1.18939
3.61458	1963	2019.16	0.594693
3.61715	2077	2016.84	1.18939
3.61972	2006	2014.54	0
3.62229	2008	2012.23	0
3.62486	2059	2009.89	0.594693
3.62743	1949	2007.55	1.18939
3.63	1910	2005.26	0
3.63257	2065	2002.95	1.78408
3.63514	1948	2000.66	1.78408
3.6377	1975	1998.41	1.18939
3.64027	1947	1996.17	0
3.64284	1999	1993.89	0
3.64541	2004	1991.57	0
3.64798	1942	1989.25	0.594693
3.65055	2025	1986.95	0.594693
3.65312	2005	1984.66	1.18939
3.65569	2039	1982.4	0.594693
3.65826	1928	1980.14	0.594693
3.66083	1921	1977.88	0
3.66339	2058	1975.6	0.594693
3.66596	2008	1973.32	0.594693
3.66853	1992	1971.06	0
3.6711	2018	1968.79	0
3.67367	2012	1966.51	0
3.67624	1966	1964.23	0
3.67881	1938	1961.95	0.594693
3.68138	1966	1959.7	0
3.68395	1925	1957.44	0.594693
3.68652	1900	1955.2	0
3.68908	1883	1952.95	0.594693
3.69165	2000	1950.71	1.78408
3.69422	1986	1948.5	0.594693
3.69679	1914	1946.32	0.594693
3.69936	1835	1944.1	1.18939
3.70193	1966	1941.9	1.18939
3.7045	1935	1939.71	0
3.70707	1895	1937.51	1.78408
3.70964	1913	1935.31	1.78408
3.71221	1925	1933.15	0.594693
3.71477	1944	1930.99	0.594693
3.71734	1867	1928.79	1.18939
3.71991	1877	1926.61	1.18939
3.72248	1977	1924.44	0.594693
3.72505	1897	1922.26	1.78408
3.72762	1889	1920.1	0.594693
3.73019	1862	1917.95	0
3.73276	1870	1915.76	0
3.73533	1889	1913.55	0
3.7379	1890	1911.34	0.594693
3.74046	1833	1909.15	0
3.74303	1882	1906.96	0
3.7456	1867	1904.77	1.78408
3.74817	1885	1902.61	1.78408
3.75074	1961	1900.5	0.594693
3.75331	1941	1898.39	0
3.75588	1886	1896.23	0
3.75845	1925	1894.05	0
3.76102	1924	1891.87	0.594693
3.76359	1849	1889.71	0
3.76615	1935	1887.55	0
3.76872	1933	1885.39	0.594693
3.77129	1859	1883.24	0
3.77386	1847	1881.09	0.594693
3.77643	1838	1878.95	0
3.779	1854	1876.81	1.18939
3.78157	1852	1874.69	0.594693
3.78414	1922	1872.58	0.594693
3.78671	1860	1870.47	1.18939
3.78928	1939	1868.37	1.18939
3.79184	1834	1866.29	1.18939
3.79441	1884	1864.22	0
3.79698	1817	1862.11	2.37877
3.79955	1921	1860.04	0
3.80212	1868	1857.97	0.594693
3.80469	1833	1855.87	0
3.80726	1788	1853.76	0
3.80983	1880	1851.64	0
3.8124	1889	1849.52	1.18939
3.81497	1870	1847.42	0.594693
3.81753	1814	1845.36	1.78408
3.8201	1885	1843.31	0.594693
3.82267	1833	1841.26	0
3.82524	1791	1839.18	1.18939
3.82781	1844	1837.11	0.594693
3.83038	1894	1835.05	0.594693
3.83295	1817	1832.99	0.594693
3.83552	1814	1830.93	0.594693
3.83809	1819	1828.87	0
3.84066	1807	1826.8	0.594693
3.84322	1863	1824.73	1.78408
3.84579	1795	1822.7	0
3.84836	1934	1820.68	0
3.85093	1759	1818.61	0.594693
3.8535	1730	1816.55	0.594693
3.85607	1733	1814.51	0
3.85864	1792	1812.46	0.594693
3.86121	1828	1810.42	0
3.86378	1760	1808.37	1.18939
3.86635	1732	1806.34	0
3.86891	1740	1804.32	0
3.87148	1768	1802.28	0.594693
3.87405	1772	1800.24	0
3.87662	1776	1798.21	1.18939
3.87919	1737	1796.2	1.18939
3.88176	1738	1794.21	0.594693
3.88433	1773	1792.23	1.78408
3.8869	1819	1790.25	0
3.88947	1783	1788.27	0
3.89204	1850	1786.25	0.594693
3.8946	1718	1784.23	0
3.89717	1703	1782.22	0.594693
3.89974	1770	1780.22	0
3.90231	1775	1778.22	0
3.90488	1766	1776.21	0.594693
3.90745	1768	1774.21	0.594693
3.91002	1767	1772.23	0.594693
3.91259	1821	1770.26	0
3.91516	1714	1768.27	0.594693
3.91773	1803	1766.29	0
3.92029	1728	1764.31	0.594693
3.92286	1657	1762.33	0
3.92543	1760	1760.35	1.18939
3.928	1793	1758.39	0.594693
3.93057	1664	1756.45	0
3.93314	1711	1754.49	0
3.93571	1676	1752.51	0.594693
3.93828	1756	1750.55	1.18939
3.94085	1705	1748.61	0
3.94342	1708	1746.68	0.594693
3.94598	1778	1744.73	0
3.94855	1852	1742.78	0
3.95112	1678	1740.81	0.594693
3.95369	1761	1738.86	0
3.95626	1731	1736.92	1.18939
3.95883	1727	1734.99	0.594693
3.9614	1728	1733.09	0
3.96397	1708	1731.16	1.18939
3.96654	1728	1729.24	0
3.96911	1779	1727.32	0.594693
3.97167	1773	1725.4	0.594693
3.97424	1691	1723.49	0.594693
3.97681	1730	1721.58	0
3.97938	1773	1719.66	0.594693
3.98195	1751	1717.75	0
3.98452	1728	1715.83	1.18939
3.98709	1796	1713.93	0
3.98966	1658	1712.04	0.594693
3.99223	1661	1710.14	0
3.9948	1689	1708.23	0.594693
3.99736	1764	1706.33	1.78408
3.99993	1711	1704.47	0.594693
4.0025	1714	1702.62	0
4.00507	1750	1700.74	1.18939
4.00764	1730	1698.86	0
4.01021	1701	1696.98	0.594693
4.01278	1650	1695.1	1.78408
4.01535	1630	1693.25	0
4.01792	1691	1691.4	0.594693
4.02049	1627	1689.52	1.78408
4.02305	1628	1687.68	1.18939
4.02562	1608	1685.87	0.594693
4.02819	1728	1684.03	0.594693
4.03076	1704	1682.18	0
4.03333	1744	1680.31	0.594693
4.0359	1739	1678.44	1.18939
4.03847	1702	1676.6	0
4.04104	1699	1674.76	0
4.04361	1725	1672.89	0.594693
4.04618	1585	1671.03	0.594693
4.04874	1658	1669.19	0
4.05131	1643	1667.34	0.594693
4.05388	1665	1665.49	0
4.05645	1641	1663.65	1.18939
4.05902	1611	1661.82	0
4.06159	1693	1660	1.18939
4.06416	1670	1658.17	1.18939
4.06673	1621	1656.38	1.18939
4.0693	1692	1654.59	1.78408
4.07187	1648	1652.82	0.594693
4.07443	1655	1651.04	0.594693
4.077	1668	1649.23	1.78408
4.07957	1672	1647.44	0.594693
4.08214	1652	1645.66	2.37877
4.08471	1700	1643.89	1.18939
4.08728	1664	1642.14	1.18939
4.08985	1720	1640.38	1.18939
4.09242	1568	1638.6	0
4.09499	1644	1636.81	0.594693
4.09756	1571	1634.99	1.78408
4.10012	1612	1633.22	0.594693
4.10269	1693	1631.46	0
4.10526	1632	1629.66	0
4.10783	1669	1627.85	0
4.1104	1619	1626.03	0
4.11297	1659	1624.22	0
4.11554	1685	1622.41	0.594693
4.11811	1686	1620.62	1.18939
4.12068	1631	1618.85	0.594693
4.12325	1604	1617.1	0.594693
4.12581	1637	1615.34	0.594693
4.12838	1649	1613.57	1.18939
4.13095	1527	1611.82	0.594693
4.13352	1667	1610.07	1.78408
4.13609	1601	1608.34	0.594693
4.13866	1569	1606.62	0
4.14123	1682	1604.86	0
4.1438	1619	1603.08	0.594693
4.14637	1579	1601.31	0
4.14894	1680	1599.54	0.594693
4.1515	1606	1597.79	0
4.15407	1527	1596.03	1.78408
4.15664	1565	1594.3	0.594693
4.15921	1678	1592.59	0.594693
4.16178	1671	1590.86	0.594693
4.16435	1655	1589.13	0.594693
4.16692	1561	1587.4	0.594693
4.16949	1612	1585.67	0
4.17206	1608	1583.93	0
4.17463	1610	1582.18	0.594693
4.17719	1527	1580.44	1.18939
4.17976	1595	1578.73	1.78408
4.18233	1520	1577.05	0.594693
4.1849	1550	1575.38	1.18939
4.18747	1621	1573.68	0
4.19004	1559	1571.97	1.18939
4.19261	1571	1570.27	0
4.19518	1635	1568.56	0
4.19775	1620	1566.83	0.594693
4.20032	1532	1565.11	0.594693
4.20288	1554	1563.41	0
4.20545	1585	1561.7	1.18939
4.20802	1548	1560	0
4.21059	1508	1558.31	0.594693
4.21316	1491	1556.61	0.594693
4.21573	1577	1554.92	0
4.2183	1503	1553.23	0.594693
4.22087	1571	1551.53	0
4.22344	1541	1549.84	1.18939
4.22601	1523	1548.16	0
4.22857	1559	1546.48	0
4.23114	1536	1544.79	1.18939
4.23371	1590	1543.11	0
4.23628	1541	1541.45	0
4.23885	1550	1539.76	0.594693
4.24142	1595	1538.08	0
4.24399	1585	1536.4	0
4.24656	1444	1534.72	0.594693
4.24913	1557	1533.04	1.18939
4.2517	1597	1531.4	1.18939
4.25426	1530	1529.78	0.594693
4.25683	1580	1528.14	1.78408
4.2594	1576	1526.52	0.594693
4.26197	1546	1524.91	0.594693
4.26454	1522	1523.27	0.594693
4.26711	1544	1521.63	0.594693
4.26968	1501	1519.98	1.18939
4.27225	1586	1518.36	1.18939
4.27482	1592	1516.75	0
4.27739	1532	1515.12	0
4.27995	1554	1513.46	0.594693
4.28252	1516	1511.81	0
4.28509	1493	1510.17	0.594693
4.28766	1458	1508.53	0
4.29023	1532	1506.89	0.594693
4.2928	1502	1505.26	0
4.29537	1428	1503.62	2.37877
4.29794	1538	1502.03	0.594693
4.30051	1503	1500.46	0.594693
4.30308	1494	1498.85	1.18939
4.30564	1532	1497.25	1.78408
4.30821	1456	1495.68	0
4.31078	1480	1494.1	1.78408
4.31335	1497	1492.51	0.594693
4.31592	1473	1490.93	0.594693
4.31849	1454	1489.33	0
4.32106	1479	1487.72	0.594693
4.32363	1540	1486.1	0.594693
4.3262	1471	1484.5	0.594693
4.32877	1499	1482.91	0
4.33133	1485	1481.31	0.594693
4.3339	1466	1479.7	0
4.33647	1507	1478.1	0
4.33904	1490	1476.49	1.78408
4.34161	1468	1474.91	1.18939
4.34418	1383	1473.38	0
4.34675	1442	1471.81	0
4.34932	1471	1470.21	0
4.35189	1466	1468.6	0
4.35446	1483	1467	0.594693
4.35702	1403	1465.41	0.594693
4.35959	1463	1463.84	2.37877
4.36216	1476	1462.32	0
4.36473	1561	1460.79	0
4.3673	1442	1459.21	0
4.36987	1448	1457.62	1.18939
4.37244	1437	1456.06	0
4.37501	1444	1454.51	0
4.37758	1409	1452.93	1.78408
4.38015	1385	1451.38	1.18939
4.38271	1449	1449.87	0.594693
4.38528	1437	1448.35	0.594693
4.38785	1427	1446.81	0
4.39042	1439	1445.25	1.78408
4.39299	1373	1443.71	1.18939
4.39556	1495	1442.22	0
4.39813	1490	1440.69	1.18939
4.4007	1403	1439.15	0.594693
4.40327	1417	1437.63	0.594693
4.40584	1478	1436.1	0.594693
4.4084	1434	1434.56	1.18939
4.41097	1392	1433.05	0.594693
4.41354	1488	1431.53	1.18939
4.41611	1405	1430.02	0.594693
4.41868	1374	1428.52	1.18939
4.42125	1425	1427.01	0.594693
4.42382	1459	1425.5	0.594693
4.42639	1370	1423.99	0.594693
4.42896	1391	1422.47	0.594693
4.43153	1338	1420.95	1.18939
4.43409	1432	1419.45	0
4.43666	1409	1417.95	0.594693
4.43923	1444	1416.43	0.594693
4.4418	1373	1414.92	0.594693
4.44437	1377	1413.41	0
4.44694	1388	1411.9	0
4.44951	1363	1410.37	0.594693
4.45208	1459	1408.86	0
4.45465	1425	1407.35	1.18939
4.45722	1403	1405.85	0.594693
4.45978	1437	1404.37	1.18939
4.46235	1440	1402.9	0
4.46492	1350	1401.42	1.18939
4.46749	1417	1399.93	1.18939
4.47006	1385	1398.47	0
4.47263	1442	1397	0.594693
4.4752	1414	1395.5	0
4.47777	1336	1394.01	0.594693
4.48034	1421	1392.51	1.78408
4.48291	1388	1391.06	0.594693
4.48547	1411	1389.62	1.18939
4.48804	1407	1388.17	0.594693
4.49061	1342	1386.71	0
4.49318	1376	1385.23	2.37877
4.49575	1411	1383.79	0.594693
4.49832	1344	1382.37	0.594693
4.50089	1344	1380.91	0.594693
4.50346	1387	1379.45	1.78408
4.50603	1386	1378.01	1.78408
4.5086	1404	1376.61	0.594693
4.51116	1334	1375.19	0
4.51373	1407	1373.73	0
4.5163	1369	1372.24	0.594693
4.51887	1366	1370.77	0
4.52144	1409	1369.31	0
4.52401	1400	1367.83	0
4.52658	1356	1366.36	0
4.52915	1412	1364.88	1.18939
4.53172	1366	1363.44	1.78408
4.53429	1320	1362.04	0.594693
4.53685	1426	1360.64	0
4.53942	1370	1359.2	0.594693
4.54199	1363	1357.75	0
4.54456	1322	1356.31	0.594693
4.54713	1377	1354.86	0.594693
4.5497	1373	1353.43	0
4.55227	1352	1352	0.594693
4.55484	1362	1350.56	0
4.55741	1362	1349.12	0.594693
4.55998	1362	1347.69	0
4.56254	1310	1346.26	1.78408
4.56511	1314	1344.85	0
4.56768	1376	1343.46	0
4.57025	1329	1342.03	0
4.57282	1369	1340.59	1.18939
4.57539	1348	1339.17	0
4.57796	1335	1337.77	1.18939
4.58053	1315	1336.37	1.18939
4.5831	1327	1334.99	0.594693
4.58567	1329	1333.61	0.594693
4.58823	1355	1332.21	0.594693
4.5908	1281	1330.81	1.18939
4.59337	1376	1329.43	0.594693
4.59594	1248	1328.05	0.594693
4.59851	1350	1326.66	1.18939
4.60108	1411	1325.28	2.97347
4.60365	1421	1323.95	0
4.60622	1321	1322.62	1.78408
4.60879	1313	1321.25	0
4.61136	1306	1319.88	0.594693
4.61392	1356	1318.48	0
4.61649	1324	1317.08	0.594693
4.61906	1362	1315.69	0.594693
4.62163	1300	1314.3	0.594693
4.6242	1313	1312.92	1.18939
4.62677	1316	1311.56	0
4.62934	1327	1310.19	0
4.63191	1311	1308.8	1.18939
4.63448	1308	1307.42	0.594693
4.63705	1316	1306.07	0.594693
4.63961	1312	1304.7	0.594693
4.64218	1321	1303.34	1.78408
4.64475	1309	1302	0
4.64732	1366	1300.66	1.18939
4.64989	1303	1299.3	1.18939
4.65246	1293	1297.96	1.18939
4.65503	1280	1296.64	0
4.6576	1350	1295.29	0.594693
4.66017	1341	1293.92	1.18939
4.66274	1331	1292.58	0
4.6653	1310	1291.23	0.594693
4.66787	1263	1289.87	1.18939
4.67044	1333	1288.53	0
4.67301	1255	1287.19	0
4.67558	1366	1285.82	0.594693
4.67815	1253	1284.46	0.594693
4.68072	1203	1283.12	0
4.68329	1202	1281.77	0.594693
4.68586	1264	1280.42	0
4.68843	1310	1279.08	0.594693
4.69099	1219	1277.73	0
4.69356	1220	1276.39	0
4.69613	1229	1275.03	0.594693
4.6987	1273	1273.69	0
4.70127	1284	1272.36	0
4.70384	1245	1271.01	0.594693
4.70641	1294	1269.67	0
4.70898	1304	1268.34	0
4.71155	1284	1267	0.594693
4.71412	1264	1265.67	0
4.71668	1200	1264.34	0.594693
4.71925	1233	1263.02	0
4.72182	1300	1261.7	0
4.72439	1246	1260.37	0.594693
4.72696	1270	1259.04	0.594693
4.72953	1300	1257.74	0
4.7321	1313	1256.43	0.594693
4.73467	1237	1255.12	0
4.73724	1280	1253.81	0
4.73981	1280	1252.48	0.594693
4.74237	1275	1251.17	0.594693
4.74494	1262	1249.88	0.594693
4.74751	1256	1248.59	0.594693
4.75008	1235	1247.3	0
4.75265	1227	1246	0
4.75522	1249	1244.69	0.594693
4.75779	1270	1243.39	0
4.76036	1284	1242.09	0.594693
4.76293	1305	1240.8	0.594693
4.7655	1251	1239.52	0
4.76806	1276	1238.23	0
4.77063	1200	1236.93	0
4.7732	1222	1235.62	0.594693
4.77577	1205	1234.33	1.78408
4.77834	1214	1233.08	1.18939
4.78091	1256	1231.86	0.594693
4.78348	1199	1230.61	0
4.78605	1209	1229.34	0
4.78862	1181	1228.04	1.18939
4.79119	1289	1226.77	0
4.79375	1226	1225.51	0.594693
4.79632	1187	1224.24	1.78408
4.79889	1249	1223	0
4.80146	1202	1221.76	0
4.80403	1259	1220.48	0.594693
4.8066	1229	1219.21	0
4.80917	1211	1217.94	0
4.81174	1196	1216.66	0.594693
4.81431	1208	1215.39	0.594693
4.81688	1230	1214.14	0.594693
4.81944	1200	1212.9	0.594693
4.82201	1213	1211.66	0
4.82458	1205	1210.4	1.18939
4.82715	1281	1209.16	0
4.82972	1213	1207.91	1.18939
4.83229	1207	1206.68	0.594693
4.83486	1269	1205.45	0
4.83743	1195	1204.21	0
4.84	1164	1202.95	0
4.84257	1230	1201.68	0.594693
4.84513	1204	1200.43	0
4.8477	1229	1199.19	0
4.85027	1153	1197.94	0.594693
4.85284	1300	1196.69	1.18939
4.85541	1203	1195.48	0
4.85798	1146	1194.26	1.78408
4.86055	1218	1193.05	1.18939
4.86312	1181	1191.87	0.594693
4.86569	1158	1190.67	1.78408
4.86826	1180	1189.48	0
4.87082	1169	1188.28	0
4.87339	1209	1187.04	0.594693
4.87596	1174	1185.81	0.594693
4.87853	1188	1184.59	0
4.8811	1179	1183.37	0.594693
4.88367	1132	1182.14	0.594693
4.88624	1206	1180.93	0.594693
4.88881	1141	1179.72	0
4.89138	1179	1178.51	0.594693
4.89395	1169	1177.29	0
4.89651	1167	1176.07	0.594693
4.89908	1217	1174.85	0.594693
4.90165	1177	1173.65	0
4.90422	1210	1172.45	0
4.90679	1171	1171.22	0
4.90936	1161	1170	0.594693
4.91193	1190	1168.79	0
4.9145	1160	1167.59	0
4.91707	1137	1166.37	0
4.91964	1176	1165.15	1.78408
4.9222	1179	1163.97	0.594693
4.92477	1170	1162.82	0.594693
4.92734	1129	1161.64	0.594693
4.92991	1120	1160.46	0.594693
4.93248	1137	1159.28	0
4.93505	1132	1158.09	0
4.93762	1176	1156.89	0
4.94019	1134	1155.68	1.18939
4.94276	1099	1154.5	0
4.94533	1121	1153.33	0
4.94789	1129	1152.13	1.18939
4.95046	1103	1150.96	1.18939
4.95303	1123	1149.81	0
4.9556	1211	1148.66	0
4.95817	1211	1147.46	1.18939
4.96074	1071	1146.29	0.594693
4.96331	1136	1145.14	0.594693
4.96588	1148	1143.98	0
4.96845	1218	1142.81	0.594693
4.97102	1140	1141.64	0
4.97358	1147	1140.46	1.18939
4.97615	1078	1139.3	0
4.97872	1117	1138.15	0.594693
4.98129	1121	1136.99	0
4.98386	1161	1135.82	0
4.98643	1084	1134.64	0
4.989	1175	1133.46	0.594693
4.99157	1203	1132.3	0
4.99414	1122	1131.14	0.594693
4.99671	1148	1129.98	0
4.99927	1152	1128.83	0.594693
5.00184	1191	1127.67	1.18939
5.00441	1141	1126.54	0
5.00698	1160	1125.41	0.594693
5.00955	1106	1124.26	0
5.01212	1160	1123.11	0
5.01469	1041	1121.95	0.594693
5.01726	1113	1120.8	0.594693
5.01983	1080	1119.66	1.18939
5.0224	1111	1118.55	0
5.02496	1169	1117.42	0
5.02753	1120	1116.27	0.594693
5.0301	1152	1115.13	0.594693
5.03267	1079	1114	0
5.03524	1094	1112.87	0
5.03781	1132	1111.72	0.594693
5.04038	1087	1110.58	1.18939
5.04295	1110	1109.47	0
5.04552	1104	1108.36	0
5.04809	1108	1107.22	1.78408
5.05065	1058	1106.11	0
5.05322	1136	1105.01	0
5.05579	1179	1103.88	0
5.05836	1163	1102.74	0
5.06093	1138	1101.6	0.594693
5.0635	1089	1100.47	1.18939
5.06607	1052	1099.37	0.594693
5.06864	1094	1098.28	1.18939
5.07121	1100	1097.2	1.18939
5.07378	1114	1096.12	0.594693
5.07634	1133	1095.04	0
5.07891	1081	1093.93	0.594693
5.08148	1091	1092.81	0
5.08405	1071	1091.7	0.594693
5.08662	1121	1090.58	0
5.08919	1073	1089.47	0
5.09176	1119	1088.35	0
5.09433	1078	1087.23	0.594693
5.0969	1127	1086.12	0
5.09947	1117	1085.01	1.18939
5.10203	1103	1083.92	1.18939
5.1046	1051	1082.86	0
5.10717	1048	1081.79	0
5.10974	1086	1080.67	1.78408
5.11231	1080	1079.6	0
5.11488	1095	1078.53	0.594693
5.11745	1108	1077.44	0
5.12002	1097	1076.35	0
5.12259	1032	1075.24	0
5.12516	1079	1074.13	0.594693
5.12772	1046	1073.04	0
5.13029	1106	1071.95	0
5.13286	1085	1070.85	0.594693
[truncated: 1,048 more rows]
