# Supplementary material for: Direct energy transfer from photosystem II to photosystem I confers winter sustainability in Scots Pine
Source: Nat Commun. 2020 Dec 15;11:6388. doi: 10.1038/s41467-020-20137-9 (PMC7738668; doi:10.1038/s41467-020-20137-9)
Supplement: Supplementary file 3 — Source Data [file 41467_2020_20137_MOESM3_ESM.zip › Source data file_Bag et al., 2020/Source data file/time resolved fluoresence data/Time resolved decay/Pine_summer_unquench/summerunq/690nmall_1.088.txt]

Time	Exp. data	Th. data	IRF
0	5639	5589.49	17775.5
0.002569	6345	6373.31	19614.1
0.005138	7271	7221.76	21356
0.007707	8125	8129.76	22983.2
0.010276	9213	9094.99	24546.8
0.012845	9976	10114.5	26135.8
0.015414	11219	11190.9	27585.9
0.017983	12284	12313.6	29331.2
0.020552	13358	13469.2	30076.7
0.023121	14609	14656.6	31324.4
0.02569	15979	15863	32131.8
0.028259	17155	17078.8	32587.8
0.030828	18507	18306.8	33133.2
0.033397	19536	19537.3	33777
0.035966	20881	20750.4	33564.5
0.038535	22102	21940.2	33299.1
0.041104	22722	23098.5	33002.8
0.043673	24220	24215.6	32195.9
0.046242	25066	25281.4	31450.3
0.048811	25982	26293.4	30163.9
0.05138	27299	27251.8	29375.6
0.053949	28009	28145	27987.9
0.056518	29154	28966.7	26477.7
0.059087	29898	29712.2	24893.2
0.061656	30203	30380.1	23123.2
0.064225	30972	30972	21488.7
0.066794	31300	31490.4	19768.1
0.069363	31770	31938.4	18201.1
0.071932	32277	32317.8	16581.2
0.074501	32320	32626.4	15006.9
0.07707	33135	32867.4	13231.2
0.079639	33237	33051.7	11911.6
0.082208	33337	33182.1	10627.4
0.084777	33777	33259.3	9250.4
0.087346	33009	33290.1	8033.09
0.089915	33092	33279.9	7019.33
0.092484	33388	33233.3	5984.76
0.095053	33330	33155.8	5171.72
0.097622	32993	33050.1	4378.36
0.100191	33094	32921.8	3660.91
0.10276	32929	32776.8	3168.37
0.105329	32494	32617.3	2696.63
0.107898	32568	32445.4	2244.57
0.110467	32638	32266	1917.89
0.113036	31981	32080.6	1702.54
0.115605	31879	31891.3	1401.73
0.118174	31703	31700.4	1307.83
0.120743	31577	31507.4	1106.54
0.123312	31147	31313.4	968.222
0.125881	30832	31119.6	861.954
0.12845	30768	30926.5	769.18
0.131019	30847	30734.8	692.149
0.133588	30455	30545.1	637.047
0.136157	30143	30358.1	597.126
0.138726	30279	30174.5	584.757
0.141295	30008	29994	574.073
0.143864	29660	29816.5	540.338
0.146433	29676	29641.9	538.088
0.149002	29219	29470	512.224
0.151571	29337	29300.9	499.292
0.15414	28907	29134.9	491.42
0.156709	28710	28971.5	490.858
0.159278	28791	28810.7	461.058
0.161847	29015	28653.2	476.801
0.164416	28522	28498.9	485.235
0.166985	28260	28346.9	480.175
0.169554	27901	28197.6	457.684
0.172123	28020	28051.5	493.107
0.174692	27919	27907.9	488.609
0.177261	27748	27766.8	471.179
0.17983	27442	27628.9	506.039
0.182399	27611	27493.7	515.598
0.184968	27393	27360.9	508.851
0.187537	26989	27231.1	527.405
0.190106	27354	27104.1	552.145
0.192675	26740	26979.5	556.081
0.195244	26869	26857.8	568.451
0.197813	26775	26738.6	598.813
0.200382	26840	26621.5	594.877
0.202951	26757	26506.8	598.813
0.20552	26655	26394.8	637.047
0.208089	26609	26284.9	635.923
0.210658	26029	26177.4	655.04
0.213227	25960	26072.6	678.093
0.215796	26137	25970.6	705.081
0.218365	25588	25870.5	734.882
0.220934	25600	25772.2	711.829
0.223503	25778	25676.3	752.874
0.226072	25499	25582.6	773.116
0.228641	25611	25491.1	779.863
0.23121	25356	25401.2	811.912
0.233779	25718	25312.9	788.297
0.236348	25338	25226.9	836.089
0.238917	25363	25143	846.772
0.241486	24954	25060.8	870.388
0.244055	24938	24979.8	868.139
0.246624	24935	24900.3	866.452
0.249193	25129	24822	896.814
0.251762	24567	24745.3	872.074
0.254331	24631	24671.1	930.55
0.2569	24654	24597.9	945.731
0.259469	24301	24525	899.625
0.262038	24235	24453.1	927.176
0.264607	24318	24381	900.188
0.267176	24512	24309.3	859.705
0.269745	24233	24239.2	900.75
0.272314	24494	24170.2	904.686
0.274883	24091	24102	891.191
0.277452	23720	24034	904.124
0.280021	24166	23965.8	845.086
0.28259	24248	23898	864.203
0.285159	23992	23830.2	829.342
0.287728	23332	23762.3	815.848
0.290297	23577	23693.7	784.923
0.292866	23438	23625.2	749.5
0.295435	23925	23558.2	768.055
0.298004	23371	23492.1	795.044
0.300573	23554	23425.8	747.814
0.303142	23372	23359.7	745.002
0.305711	23149	23293.6	732.632
0.30828	23489	23227.5	702.832
0.310849	23244	23162.1	705.081
0.313418	23324	23097.1	706.206
0.315987	23088	23032.3	681.466
0.318556	23015	22968.4	691.025
0.321125	23183	22904.7	685.964
0.323694	23011	22841.2	666.285
0.326263	22888	22777.5	658.413
0.328832	22901	22713.4	619.055
0.331401	22898	22650.4	619.055
0.33397	22570	22588.9	658.413
0.336539	22376	22527.7	652.791
0.339108	22332	22466.5	622.428
0.341677	22441	22406.2	635.923
0.344246	22669	22346	639.296
0.346815	22019	22286.4	599.375
0.349384	22095	22227.8	651.104
0.351953	22025	22169.5	620.179
0.354522	22002	22112.2	633.674
0.357091	22053	22055.6	651.104
0.35966	22233	21999.3	626.926
0.362229	21983	21944	642.108
0.364798	21740	21890.2	664.598
0.367367	21905	21836.6	681.466
0.369936	21865	21783.3	633.111
0.372505	21785	21730.4	679.779
0.375074	21703	21678.1	632.549
0.377643	21773	21626.7	688.776
0.380212	21666	21576.4	661.787
0.382781	21480	21526.6	708.455
0.38535	21541	21476.4	658.413
0.387919	21620	21427.2	662.912
0.390488	21396	21380.2	718.576
0.393057	21517	21334.3	748.938
0.395626	21281	21288.7	724.198
0.398195	21346	21243.3	739.942
0.400764	20818	21198.1	719.7
0.403333	20952	21153.8	737.693
0.405902	21305	21110.6	752.312
0.408471	21320	21067.6	769.18
0.41104	20929	21024.5	728.697
0.413609	21032	20982.3	753.999
0.416178	21132	20941.9	782.112
0.418747	20803	20903.1	825.969
0.421316	20706	20865.6	831.029
0.423885	20752	20828.3	864.765
0.426454	20949	20790.5	807.976
0.429023	20679	20753.5	834.403
0.431592	21002	20716.6	848.459
0.434161	20671	20679.3	806.852
0.43673	20739	20643.4	828.218
0.439299	20393	20608.6	887.256
0.441868	20377	20572.9	832.154
0.444437	20472	20537.3	822.595
0.447006	20416	20502.2	850.708
0.449575	20352	20467	830.467
0.452144	20453	20431.9	819.221
0.454713	20500	20397.7	843.961
0.457282	20226	20363.6	845.086
0.459851	20384	20328.4	819.784
0.46242	20483	20291.9	768.617
0.464989	20167	20255.5	757.372
0.467558	19983	20218.9	778.738
0.470127	20209	20181.7	720.825
0.472696	20466	20143.4	728.697
0.475265	20224	20104	658.413
0.477834	20025	20064.1	662.349
0.480403	20105	20023.9	634.236
0.482972	19875	19982.5	621.866
0.485541	19713	19939.7	551.583
0.48811	19974	19896.4	548.772
0.490679	19862	19852	521.22
0.493248	19822	19806.5	469.492
0.495817	19753	19760.1	452.624
0.498386	19773	19712.9	412.703
0.500955	19718	19665.2	400.333
0.503524	19561	19616.5	375.031
0.506093	19387	19566.2	313.182
0.508662	19445	19515.4	291.254
0.511231	19859	19465.1	290.691
0.5138	19367	19414.6	294.065
0.516369	19305	19363.1	246.272
0.518938	19298	19311.5	224.344
0.521507	19264	19260.1	242.337
0.524076	19313	19208.2	202.416
0.526645	19063	19155.8	189.484
0.529214	19199	19103.2	169.804
0.531783	18913	19050.8	160.808
0.534352	18900	18998.1	163.619
0.536921	18837	18945.3	119.2
0.53949	18671	18893.3	151.25
0.542059	18879	18841.4	138.88
0.544628	18519	18789.4	122.574
0.547197	18827	18737.6	124.823
0.549766	18772	18686.3	112.453
0.552335	18476	18635.7	135.506
0.554904	18388	18585.1	125.948
0.557473	18847	18534.6	107.393
0.560042	18437	18484.5	119.763
0.562611	18754	18434.8	116.389
0.56518	18443	18385.5	113.015
0.567749	18298	18336.6	124.823
0.570318	18286	18287.7	105.144
0.572887	18388	18239.2	115.265
0.575456	18304	18191.1	110.204
0.578025	18211	18143.4	116.389
0.580594	17999	18096.2	116.951
0.583163	18037	18049.5	126.51
0.585732	17855	18003.1	122.012
0.588301	18019	17956.8	123.699
0.59087	17880	17910.4	106.831
0.593439	17836	17864.2	109.642
0.596008	18036	17818.6	109.08
0.598577	17828	17773.7	128.759
0.601146	17847	17728.9	122.012
0.603715	17766	17684	109.08
0.606284	17673	17639.6	113.578
0.608853	17715	17595.7	124.261
0.611422	17859	17551.9	120.887
0.613991	17407	17508.3	113.015
0.61656	17345	17464.5	114.702
0.619129	17410	17420.8	95.0229
0.621698	17218	17377.2	102.895
0.624267	17337	17334	97.8343
0.626836	17395	17291	107.393
0.629405	17319	17248.2	93.3361
0.631974	17075	17205.7	102.332
0.634543	17004	17163.5	103.457
0.637112	17343	17121.3	95.5852
0.639681	17319	17079.2	93.8984
0.64225	16833	17037.3	92.7739
0.644819	16962	16995.5	87.7135
0.647388	16763	16953.8	87.7135
0.649957	17046	16912.1	77.5927
0.652526	16603	16870.7	83.2154
0.655095	16779	16829.4	78.7172
0.657664	16637	16788.1	75.3436
0.660233	17029	16747.1	69.721
0.662802	16592	16706.5	85.4644
0.665371	16820	16665.6	65.2228
0.66794	16604	16624.8	64.6606
0.670509	16664	16584.2	61.287
0.673078	16435	16543.9	65.7851
0.675647	16486	16504	69.721
0.678216	16361	16464.5	69.721
0.680785	16298	16425.1	79.2795
0.683354	16346	16385.6	59.6002
0.685923	16452	16346.1	60.1625
0.688492	16395	16306.8	61.8493
0.691061	16377	16267.6	52.2907
0.69363	16127	16228.7	62.4115
0.696199	16339	16190	56.2266
0.698768	16326	16151.6	59.6002
0.701337	15904	16113.4	64.0983
0.703906	15859	16075.1	57.3511
0.706475	15958	16037	50.6039
0.709044	15871	15999.2	55.6643
0.711613	16015	15961.7	63.536
0.714182	15901	15924.3	57.3511
0.716751	15804	15886.9	52.2907
0.71932	15743	15849.8	58.4757
0.721889	15676	15812.8	53.9775
0.724458	15657	15775.7	47.2303
0.727027	15730	15738.9	52.2907
0.729596	15696	15702.3	50.0417
0.732165	15575	15665.9	48.9171
0.734734	15487	15629.7	54.5398
0.737303	15479	15593.4	49.4794
0.739872	15398	15557	37.6718
0.742441	15434	15520.8	39.3586
0.74501	15407	15484.9	45.5435
0.747579	15421	15449.3	42.1699
0.750148	15170	15413.7	48.3549
0.752717	15433	15378	32.0492
0.755286	15157	15342.8	41.0454
0.757855	15146	15308	56.2266
0.760424	15376	15273.1	38.2341
0.762993	15205	15238.2	43.8567
0.765562	15167	15203.5	39.9209
0.768131	15153	15168.9	39.3586
0.7707	15119	15134.5	39.9209
0.773269	15175	15100.1	38.7963
0.775838	15036	15065.7	32.6114
0.778407	15003	15031.5	32.6114
0.780976	15091	14997.4	33.736
0.783545	15180	14963.6	37.6718
0.786114	15098	14929.9	36.5473
0.788683	14881	14896.3	31.4869
0.791252	14841	14862.8	34.2982
0.793821	14727	14829.6	34.2982
0.79639	14843	14796.6	39.9209
0.798959	14736	14763.7	38.2341
0.801528	14802	14730.7	32.0492
0.804097	14602	14697.9	29.2378
0.806666	14422	14665.3	33.736
0.809235	14357	14632.9	37.1096
0.811804	14757	14600.5	35.4228
0.814373	14557	14568.1	24.7397
0.816942	14541	14536.1	36.5473
0.819511	14617	14504.2	34.2982
0.82208	14402	14472.4	34.2982
0.824649	14326	14440.6	33.1737
0.827218	14214	14408.7	24.7397
0.829787	14391	14376.9	23.0529
0.832356	14316	14345.4	30.3624
0.834925	14653	14314	25.302
0.837494	14217	14282.7	30.3624
0.840063	14569	14251.4	21.3661
0.842632	14160	14220.3	28.6756
0.845201	14179	14189.4	25.302
0.84777	14258	14158.7	30.3624
0.850339	14004	14128.1	26.9888
0.852908	14208	14097.5	28.1133
0.855477	13840	14066.9	22.4906
0.858046	14046	14036.5	24.7397
0.860615	13954	14006.3	27.551
0.863184	13784	13976	22.4906
0.865753	13815	13945.8	19.117
0.868322	14104	13915.8	23.6152
0.870891	13865	13885.9	22.4906
0.87346	14056	13856.1	21.3661
0.876029	13631	13826.6	26.4265
0.878598	13780	13797.1	24.7397
0.881167	13730	13767.7	23.0529
0.883736	13738	13738.4	22.4906
0.886305	13580	13709.1	22.4906
0.888874	13481	13680.1	19.117
0.891443	13802	13651.2	29.8001
0.894012	13616	13622.2	18.5548
0.896581	13681	13593.4	18.5548
0.89915	13407	13564.8	25.8642
0.901719	13614	13536.2	23.6152
0.904288	13499	13507.6	18.5548
0.906857	13530	13479.1	16.868
0.909426	13450	13450.7	20.2416
0.911995	13454	13422.4	16.3057
0.914564	13323	13394.1	18.5548
0.917133	13466	13365.9	14.0566
0.919702	13271	13337.8	17.4302
0.922271	13375	13309.8	14.0566
0.92484	13169	13282	17.9925
0.927409	13250	13254.2	14.6189
0.929978	13280	13226.5	17.4302
0.932547	13004	13198.8	12.3699
0.935116	13195	13171.1	9.55852
0.937685	12920	13143.5	9.55852
0.940254	12918	13116	11.2453
0.942823	12972	13088.8	14.0566
0.945392	13114	13061.8	18.5548
0.947961	12824	13034.8	15.1812
0.95053	12941	13007.8	12.9321
0.953099	13159	12980.8	10.1208
0.955668	12945	12953.9	10.6831
0.958237	12970	12927.1	10.1208
0.960806	12781	12900.4	10.1208
0.963375	12682	12873.8	11.8076
0.965944	12853	12847.2	6.18493
0.968513	12840	12820.9	14.0566
0.971082	12836	12794.7	13.4944
0.973651	12778	12768.7	14.6189
0.97622	12646	12742.6	14.0566
0.978789	12687	12716.5	6.74719
0.981358	12752	12690.5	11.8076
0.983927	12701	12664.8	14.0566
0.986496	12666	12639	11.8076
0.989065	12729	12613.4	9.55852
0.991634	12498	12587.7	12.9321
0.994203	12466	12562.1	3.93586
0.996772	12560	12536.6	12.3699
0.999341	12506	12511.2	7.87172
1.00191	12421	12485.9	6.74719
1.00448	12453	12460.7	10.6831
1.00705	12282	12435.5	9.55852
1.00962	12391	12410.5	7.87172
1.01219	12440	12385.5	9.55852
1.01476	12248	12360.7	10.6831
1.01732	12186	12336	10.1208
1.01989	12308	12311.3	11.8076
1.02246	12272	12286.6	6.18493
1.02503	12184	12261.9	6.74719
1.0276	12362	12237.4	8.43399
1.03017	12098	12213	7.87172
1.03274	12121	12188.7	8.43399
1.03531	12093	12164.4	9.55852
1.03788	12008	12140.2	6.74719
1.04045	12211	12116.2	8.99625
1.04301	11903	12092.1	9.55852
1.04558	12045	12068.1	5.62266
1.04815	12187	12044.2	7.30946
1.05072	11850	12020.3	6.18493
1.05329	11911	11996.5	4.49813
1.05586	12123	11972.8	8.43399
1.05843	11960	11949.1	5.06039
1.061	11773	11925.6	4.49813
1.06357	11802	11902.2	9.55852
1.06614	11934	11878.9	8.43399
1.0687	11779	11855.7	7.87172
1.07127	11976	11832.5	9.55852
1.07384	11787	11809.3	6.18493
1.07641	11889	11786.2	5.06039
1.07898	11620	11763.2	7.87172
1.08155	11810	11740.4	10.1208
1.08412	11880	11717.5	6.18493
1.08669	11701	11694.7	6.74719
1.08926	11448	11671.8	3.3736
1.09183	11711	11649	2.81133
1.09439	11601	11626.4	5.06039
1.09696	11636	11603.9	8.99625
1.09953	11566	11581.4	4.49813
1.1021	11496	11558.9	2.24906
1.10467	11511	11536.5	4.49813
1.10724	11533	11514.3	6.18493
1.10981	11693	11492.1	6.18493
1.11238	11493	11469.9	4.49813
1.11495	11281	11447.8	5.62266
1.11752	11458	11425.9	6.74719
1.12008	11436	11404	6.74719
1.12265	11223	11382.2	6.18493
1.12522	11257	11360.4	6.74719
1.12779	11236	11338.6	2.24906
1.13036	11378	11316.9	5.62266
1.13293	11070	11295.2	4.49813
1.1355	11087	11273.6	1.6868
1.13807	11196	11252.1	6.74719
1.14064	11212	11230.8	5.06039
1.14321	10998	11209.5	8.43399
1.14577	11173	11188.2	4.49813
1.14834	11135	11167	5.62266
1.15091	11134	11145.8	1.6868
1.15348	11190	11124.7	7.30946
1.15605	11139	11103.6	3.3736
1.15862	11104	11082.6	3.3736
1.16119	10971	11061.6	3.93586
1.16376	10963	11040.7	4.49813
1.16633	10854	11019.9	2.24906
1.1689	10822	10999.2	6.18493
1.17146	11075	10978.4	3.3736
1.17403	11227	10957.8	3.3736
1.1766	10943	10937.3	5.62266
1.17917	10935	10916.8	3.93586
1.18174	10698	10896.2	3.93586
1.18431	10925	10875.8	1.12453
1.18688	10539	10855.5	6.74719
1.18945	10722	10835.2	2.24906
1.19202	10766	10814.9	1.6868
1.19459	10737	10794.7	2.81133
1.19715	10661	10774.6	4.49813
1.19972	10721	10754.6	5.06039
1.20229	10622	10734.6	2.24906
1.20486	10673	10714.6	3.3736
1.20743	10722	10694.7	1.6868
1.21	10574	10674.9	5.62266
1.21257	10554	10655.2	3.93586
1.21514	10485	10635.6	6.18493
1.21771	10578	10616	5.06039
1.22028	10519	10596.4	2.81133
1.22284	10543	10576.8	3.3736
1.22541	10520	10557.4	4.49813
1.22798	10644	10538	5.06039
1.23055	10505	10518.7	5.06039
1.23312	10726	10499.4	3.3736
1.23569	10466	10480.1	4.49813
1.23826	10158	10460.8	1.12453
1.24083	10257	10441.7	5.06039
1.2434	10529	10422.7	4.49813
1.24597	10214	10403.6	4.49813
1.24853	10428	10384.6	2.81133
1.2511	10523	10365.7	3.3736
1.25367	10387	10346.8	5.06039
1.25624	10294	10327.9	1.6868
1.25881	10321	10309.2	2.81133
1.26138	10417	10290.5	5.06039
1.26395	10036	10271.8	3.93586
1.26652	10390	10253.2	4.49813
1.26909	10260	10234.5	1.6868
1.27166	10163	10215.9	0.562266
1.27422	10080	10197.5	3.93586
1.27679	10247	10179.1	4.49813
1.27936	10168	10160.7	3.93586
1.28193	10286	10142.3	0
1.2845	10081	10123.9	1.6868
1.28707	10159	10105.7	2.81133
1.28964	10092	10087.5	2.24906
1.29221	10121	10069.3	2.24906
1.29478	9914	10051.3	5.06039
1.29735	10030	10033.4	5.06039
1.29991	10341	10015.4	2.81133
1.30248	9913	9997.41	2.81133
1.30505	10014	9979.53	1.12453
1.30762	9849	9961.75	6.74719
1.31019	9927	9943.96	1.6868
1.31276	9936	9926.22	3.3736
1.31533	9699	9908.56	3.3736
1.3179	9942	9890.95	4.49813
1.32047	9778	9873.4	3.3736
1.32304	9934	9855.85	4.49813
1.3256	9813	9838.33	1.12453
1.32817	9690	9820.86	3.93586
1.33074	9826	9803.43	1.6868
1.33331	9793	9786.09	3.3736
1.33588	9736	9768.8	3.93586
1.33845	9615	9751.49	2.81133
1.34102	9682	9734.23	0.562266
1.34359	9588	9717.04	4.49813
1.34616	9707	9699.88	0.562266
1.34873	9632	9682.8	4.49813
1.35129	9646	9665.73	1.6868
1.35386	9790	9648.75	2.81133
1.35643	9433	9631.83	4.49813
1.359	9638	9614.94	2.24906
1.36157	9596	9598.09	4.49813
1.36414	9509	9581.27	1.6868
1.36671	9502	9564.5	3.93586
1.36928	9497	9547.74	2.24906
1.37185	9406	9530.98	1.12453
1.37442	9581	9514.29	1.12453
1.37698	9414	9497.69	2.81133
1.37955	9588	9481.12	3.3736
1.38212	9450	9464.64	1.6868
1.38469	9433	9448.24	6.18493
1.38726	9396	9431.81	2.81133
1.38983	9364	9415.37	1.12453
1.3924	9325	9398.98	1.6868
1.39497	9261	9382.66	2.24906
1.39754	9215	9366.39	2.81133
1.40011	9207	9350.18	2.24906
1.40267	9254	9334.02	3.3736
1.40524	9341	9317.88	2.81133
1.40781	9270	9301.79	2.24906
1.41038	9368	9285.79	3.93586
1.41295	9172	9269.81	3.93586
1.41552	9266	9253.81	2.24906
1.41809	9390	9237.81	0.562266
1.42066	9315	9221.88	1.6868
1.42323	9135	9206.02	2.24906
1.4258	9337	9190.19	2.81133
1.42836	9062	9174.37	0.562266
1.43093	9286	9158.65	2.81133
1.4335	9122	9142.99	3.3736
1.43607	9104	9127.34	2.81133
1.43864	9185	9111.69	1.6868
1.44121	8816	9096.1	1.12453
1.44378	9114	9080.61	3.93586
1.44635	9018	9065.17	3.93586
1.44892	9146	9049.73	2.81133
1.45149	8993	9034.32	2.24906
1.45405	9012	9018.94	2.81133
1.45662	8977	9003.58	1.6868
1.45919	9117	8988.24	2.24906
1.46176	9058	8972.92	0.562266
1.46433	8883	8957.64	1.12453
1.4669	8814	8942.45	1.6868
1.46947	8885	8927.28	3.3736
1.47204	8830	8912.14	0
1.47461	8830	8897.06	3.3736
1.47718	8899	8882.02	1.12453
1.47974	8884	8867.05	3.3736
1.48231	8961	8852.14	3.3736
1.48488	8859	8837.25	3.3736
1.48745	8832	8822.36	2.24906
1.49002	8856	8807.53	2.24906
1.49259	8899	8792.71	3.3736
1.49516	8782	8777.88	0.562266
1.49773	8808	8763.17	1.6868
1.5003	8557	8748.52	5.62266
1.50287	8798	8733.91	1.6868
1.50543	8962	8719.34	5.06039
1.508	8697	8704.76	2.81133
1.51057	8805	8690.19	1.6868
1.51314	8614	8675.66	2.24906
1.51571	8627	8661.17	2.24906
1.51828	8507	8646.7	2.24906
1.52085	8688	8632.24	1.12453
1.52342	8695	8617.84	1.6868
1.52599	8534	8603.49	2.81133
1.52856	8730	8589.18	1.6868
1.53112	8519	8574.93	2.81133
1.53369	8645	8560.73	3.93586
1.53626	8580	8546.56	2.24906
1.53883	8539	8532.41	3.93586
1.5414	8636	8518.25	1.12453
1.54397	8539	8504.14	2.24906
1.54654	8464	8490.07	2.81133
1.54911	8600	8475.99	1.12453
1.55168	8436	8462	1.6868
1.55425	8320	8448.04	3.93586
1.55681	8489	8434.1	1.12453
1.55938	8363	8420.23	2.81133
1.56195	8271	8406.38	3.93586
1.56452	8408	8392.55	1.12453
1.56709	8356	8378.77	3.3736
1.56966	8259	8365	2.24906
1.57223	8451	8351.27	2.24906
1.5748	8415	8337.59	2.81133
1.57737	8392	8323.92	2.81133
1.57994	8233	8310.25	1.12453
1.5825	8251	8296.62	1.6868
1.58507	8478	8283.06	2.24906
1.58764	8209	8269.52	2.81133
1.59021	8050	8256	1.6868
1.59278	8146	8242.52	2.24906
1.59535	8234	8229.1	2.24906
1.59792	8279	8215.7	3.3736
1.60049	8262	8202.32	1.6868
1.60306	8116	8188.94	2.24906
1.60563	8137	8175.59	0.562266
1.60819	8181	8162.29	2.24906
1.61076	8136	8149.06	2.24906
1.61333	8132	8135.83	3.3736
1.6159	8123	8122.64	0.562266
1.61847	8089	8109.48	3.93586
1.62104	8143	8096.33	0.562266
1.62361	8272	8083.2	2.24906
1.62618	8158	8070.11	1.12453
1.62875	8085	8057.07	2.24906
1.63132	8113	8044.02	1.6868
1.63388	7912	8030.97	0
1.63645	7901	8017.94	0.562266
1.63902	7848	8004.99	0.562266
1.64159	7997	7992.12	2.81133
1.64416	7992	7979.24	2.24906
1.64673	8116	7966.38	0
1.6493	7856	7953.6	3.3736
1.65187	7899	7940.83	1.6868
1.65444	7921	7928.09	2.24906
1.65701	7909	7915.4	2.24906
1.65957	7915	7902.76	2.81133
1.66214	7856	7890.15	3.3736
1.66471	7929	7877.52	2.24906
1.66728	7874	7864.88	0.562266
1.66985	7821	7852.32	1.6868
1.67242	7902	7839.84	3.93586
1.67499	7751	7827.35	2.81133
1.67756	7764	7814.87	1.12453
1.68013	7810	7802.44	2.81133
1.6827	7813	7790.03	2.81133
1.68526	7799	7777.62	1.12453
1.68783	7742	7765.29	2.24906
1.6904	7839	7753.01	4.49813
1.69297	7710	7740.75	2.24906
1.69554	7598	7728.51	3.93586
1.69811	7735	7716.29	1.6868
1.70068	7802	7704.09	3.93586
1.70325	7575	7691.88	1.12453
1.70582	7575	7679.67	1.6868
1.70839	7422	7667.52	1.12453
1.71095	7695	7655.43	2.81133
1.71352	7576	7643.36	2.81133
1.71609	7469	7631.27	1.6868
1.71866	7618	7619.2	0.562266
1.72123	7529	7607.16	1.6868
1.7238	7578	7595.2	1.12453
1.72637	7749	7583.27	4.49813
1.72894	7535	7571.37	0.562266
1.73151	7529	7559.5	4.49813
1.73408	7462	7547.66	1.12453
1.73664	7343	7535.87	3.93586
1.73921	7450	7524.06	2.81133
1.74178	7513	7512.24	0.562266
1.74435	7603	7500.48	2.24906
1.74692	7535	7488.77	2.81133
1.74949	7354	7477.08	2.81133
1.75206	7567	7465.4	2.24906
1.75463	7517	7453.73	1.6868
1.7572	7281	7442.14	2.24906
1.75977	7455	7430.57	4.49813
1.76233	7286	7418.97	0.562266
1.7649	7428	7407.41	2.24906
1.76747	7445	7395.85	1.6868
1.77004	7345	7384.33	0.562266
1.77261	7350	7372.86	3.3736
1.77518	7184	7361.41	1.6868
1.77775	7515	7349.97	1.6868
1.78032	7426	7338.56	2.24906
1.78289	7294	7327.17	1.12453
1.78546	7424	7315.81	2.24906
1.78802	7426	7304.47	1.6868
1.79059	7184	7293.17	1.6868
1.79316	7393	7281.91	2.81133
1.79573	7257	7270.71	2.24906
1.7983	7250	7259.57	5.06039
1.80087	7117	7248.41	2.81133
1.80344	7131	7237.22	2.24906
1.80601	7304	7226.07	1.12453
1.80858	7079	7214.98	3.93586
1.81115	7176	7203.86	1.6868
1.81371	7239	7192.75	1.12453
1.81628	7020	7181.7	1.6868
1.81885	7264	7170.69	3.3736
1.82142	7163	7159.69	2.24906
1.82399	7122	7148.72	1.6868
1.82656	7023	7137.78	3.3736
1.82913	6829	7126.84	1.6868
1.8317	7038	7115.9	1.6868
1.83427	7267	7104.98	0.562266
1.83684	7069	7094.12	2.81133
1.8394	7084	7083.28	1.6868
1.84197	7032	7072.44	2.24906
1.84454	6967	7061.59	0.562266
1.84711	7016	7050.81	0.562266
1.84968	6919	7040.08	3.93586
1.85225	7115	7029.34	1.12453
1.85482	6939	7018.62	1.12453
1.85739	6942	7007.96	2.81133
1.85996	6982	6997.29	2.24906
1.86253	7052	6986.64	0.562266
1.86509	6968	6976	2.24906
1.86766	6960	6965.35	0.562266
1.87023	6900	6954.74	0
1.8728	6925	6944.19	2.24906
1.87537	6911	6933.69	1.6868
1.87794	6924	6923.22	3.3736
1.88051	6880	6912.74	1.6868
1.88308	6901	6902.26	1.12453
1.88565	6816	6891.81	1.6868
1.88822	6897	6881.38	1.12453
1.89078	6891	6871	2.24906
1.89335	6827	6860.67	2.24906
1.89592	6824	6850.35	3.3736
1.89849	6883	6840	0.562266
1.90106	6789	6829.68	1.6868
1.90363	6896	6819.37	1.12453
1.9062	6883	6809.09	1.12453
1.90877	6847	6798.89	2.24906
1.91134	6667	6788.71	3.3736
1.91391	6755	6778.51	1.6868
1.91647	6794	6768.28	0.562266
1.91904	6699	6758.12	0.562266
1.92161	6844	6748.04	3.3736
1.92418	6763	6737.94	2.81133
1.92675	6782	6727.8	0
1.92932	6739	6717.72	1.12453
1.93189	6796	6707.67	2.24906
1.93446	6805	6697.64	1.12453
1.93703	6716	6687.63	2.24906
1.9396	6643	6677.64	0.562266
1.94216	6466	6667.67	2.81133
1.94473	6684	6657.71	0
1.9473	6729	6647.78	2.81133
1.94987	6636	6637.89	0.562266
1.95244	6490	6628.03	3.3736
1.95501	6668	6618.13	0.562266
1.95758	6645	6608.28	0.562266
1.96015	6688	6598.48	2.81133
1.96272	6665	6588.72	2.24906
1.96529	6581	6579	2.81133
1.96785	6435	6569.3	3.3736
1.97042	6568	6559.57	2.24906
1.97299	6522	6549.81	0.562266
1.97556	6601	6540.11	1.12453
1.97813	6463	6530.44	2.81133
1.9807	6473	6520.78	0.562266
1.98327	6408	6511.16	2.81133
1.98584	6445	6501.56	1.6868
1.98841	6512	6491.98	2.24906
1.99098	6624	6482.44	2.24906
1.99354	6465	6472.91	3.3736
1.99611	6529	6463.36	0.562266
1.99868	6419	6453.86	2.24906
2.00125	6504	6444.37	2.81133
2.00382	6316	6434.89	0.562266
2.00639	6456	6425.43	2.81133
2.00896	6300	6415.97	0.562266
2.01153	6415	6406.54	1.6868
2.0141	6437	6397.15	1.6868
2.01667	6473	6387.78	2.24906
2.01923	6398	6378.46	2.24906
2.0218	6403	6369.14	3.3736
2.02437	6369	6359.79	0.562266
2.02694	6443	6350.43	0.562266
2.02951	6479	6341.1	0.562266
2.03208	6343	6331.8	1.12453
2.03465	6311	6322.54	1.12453
2.03722	6238	6313.28	1.6868
2.03979	6321	6304.08	0.562266
2.04236	6264	6294.94	3.93586
2.04492	6482	6285.78	2.24906
2.04749	6272	6276.65	1.12453
2.05006	6167	6267.54	3.3736
2.05263	6231	6258.42	1.6868
2.0552	6258	6249.28	0.562266
2.05777	6260	6240.19	1.12453
2.06034	6221	6231.12	2.24906
2.06291	6207	6222.03	0.562266
2.06548	6296	6212.94	0
2.06805	6296	6203.89	0.562266
2.07061	6326	6194.87	1.12453
2.07318	6119	6185.87	1.12453
2.07575	6183	6176.9	0.562266
2.07832	6265	6167.98	2.81133
2.08089	6212	6159.07	1.12453
2.08346	6229	6150.16	2.24906
2.08603	6200	6141.23	0
2.0886	6260	6132.32	0.562266
2.09117	6204	6123.42	0.562266
2.09374	6061	6114.54	0.562266
2.0963	6191	6105.7	0
2.09887	6092	6096.89	2.24906
2.10144	6138	6088.09	0.562266
2.10401	6127	6079.31	1.12453
2.10658	6001	6070.52	0.562266
2.10915	6161	6061.77	0.562266
2.11172	6028	6053.05	1.6868
2.11429	6059	6044.35	0.562266
2.11686	6174	6035.67	2.24906
2.11943	5989	6027	0.562266
2.12199	6018	6018.35	1.6868
2.12456	6059	6009.7	0.562266
2.12713	5914	6001.09	1.12453
2.1297	6165	5992.52	2.24906
2.13227	6054	5983.93	1.12453
2.13484	6035	5975.38	1.12453
2.13741	6021	5966.85	2.24906
2.13998	6091	5958.3	0.562266
2.14255	6114	5949.79	1.12453
2.14512	5970	5941.29	1.6868
2.14768	5939	5932.79	0.562266
2.15025	6031	5924.29	0.562266
2.15282	6023	5915.82	0.562266
2.15539	6046	5907.38	1.12453
2.15796	6014	5898.97	1.12453
2.16053	5895	5890.58	1.6868
2.1631	5834	5882.2	1.12453
2.16567	6030	5873.86	1.12453
2.16824	5889	5865.57	3.3736
2.17081	5676	5857.25	1.6868
2.17337	5915	5848.91	0.562266
2.17594	5935	5840.61	0.562266
2.17851	5966	5832.35	2.24906
2.18108	5663	5824.11	1.6868
2.18365	5922	5815.9	2.24906
2.18622	5918	5807.69	2.24906
2.18879	5647	5799.47	1.12453
2.19136	5905	5791.26	1.12453
2.19393	5860	5783.03	0.562266
2.1965	5755	5774.82	0
2.19906	5796	5766.63	0.562266
2.20163	5849	5758.49	1.12453
2.2042	5772	5750.4	1.6868
2.20677	5736	5742.3	2.24906
2.20934	5642	5734.2	0.562266
2.21191	5747	5726.12	1.12453
2.21448	5719	5718.09	1.6868
2.21705	5742	5710.08	2.81133
2.21962	5773	5702.05	1.12453
2.22219	5717	5694.04	0.562266
2.22475	5632	5686.08	2.81133
2.22732	5708	5678.11	1.6868
2.22989	5685	5670.14	1.12453
2.23246	5673	5662.2	1.12453
2.23503	5706	5654.29	2.81133
2.2376	5643	5646.35	0.562266
2.24017	5677	5638.42	0.562266
2.24274	5662	5630.53	1.12453
2.24531	5579	5622.66	2.24906
2.24788	5625	5614.78	0
2.25044	5643	5606.93	1.6868
2.25301	5711	5599.11	1.12453
2.25558	5583	5591.31	2.24906
2.25815	5694	5583.47	0.562266
2.26072	5598	5575.66	0
2.26329	5473	5567.91	1.6868
2.26586	5746	5560.18	2.81133
2.26843	5478	5552.42	0.562266
2.271	5592	5544.67	0.562266
2.27357	5622	5536.96	1.12453
2.27613	5581	5529.29	2.24906
2.2787	5549	5521.62	1.6868
2.28127	5627	5513.97	1.12453
2.28384	5571	5506.39	2.81133
2.28641	5526	5498.81	3.93586
2.28898	5535	5491.17	0.562266
2.29155	5570	5483.53	0.562266
2.29412	5442	5475.92	1.12453
2.29669	5697	5468.33	1.12453
2.29926	5353	5460.75	1.12453
2.30182	5445	5453.16	0.562266
2.30439	5418	5445.58	0
2.30696	5435	5438.04	1.12453
2.30953	5409	5430.53	1.12453
2.3121	5530	5423.03	1.6868
2.31467	5522	5415.53	0.562266
2.31724	5355	5408.02	0.562266
2.31981	5335	5400.53	0
2.32238	5368	5393.07	1.12453
2.32495	5363	5385.6	0.562266
2.32751	5466	5378.16	0
2.33008	5284	5370.74	1.12453
2.33265	5299	5363.32	0.562266
2.33522	5224	5355.92	0
2.33779	5343	5348.56	1.6868
2.34036	5390	5341.21	0.562266
2.34293	5371	5333.89	1.6868
2.3455	5431	5326.58	1.6868
2.34807	5253	5319.26	0.562266
2.35064	5329	5311.97	1.12453
2.3532	5223	5304.7	1.12453
2.35577	5188	5297.46	2.24906
2.35834	5294	5290.23	1.12453
2.36091	5281	5282.98	1.6868
2.36348	5284	5275.71	0
2.36605	5330	5268.5	0
2.36862	5227	5261.35	3.3736
2.37119	5328	5254.16	1.12453
2.37376	5185	5246.96	0
2.37633	5364	5239.78	1.12453
2.37889	5364	5232.63	0.562266
2.38146	5180	5225.51	1.6868
2.38403	5087	5218.37	1.12453
2.3866	5271	5211.23	0
2.38917	5320	5204.11	0.562266
2.39174	5149	5197	0.562266
2.39431	5080	5189.92	0.562266
2.39688	5271	5182.86	1.12453
2.39945	5142	5175.8	0.562266
2.40202	5131	5168.76	1.12453
2.40458	5226	5161.73	0.562266
2.40715	5251	5154.69	0.562266
2.40972	5068	5147.71	0
2.41229	5120	5140.8	3.93586
2.41486	5096	5133.87	1.6868
2.41743	5169	5126.94	1.12453
2.42	5060	5120.02	2.24906
2.42257	5272	5113.11	1.12453
2.42514	5089	5106.23	1.6868
2.42771	5128	5099.36	2.81133
2.43027	5080	5092.44	0
2.43284	5138	5085.54	0.562266
2.43541	5184	5078.68	1.12453
2.43798	5205	5071.82	1.12453
2.44055	5009	5064.95	0.562266
2.44312	5069	5058.11	0.562266
2.44569	5139	5051.3	1.12453
2.44826	4979	5044.5	1.6868
2.45083	5002	5037.69	0.562266
2.4534	5119	5030.88	0
2.45596	5057	5024.12	1.12453
2.45853	5047	5017.37	1.6868
2.4611	5161	5010.61	0.562266
2.46367	5077	5003.87	0.562266
2.46624	5029	4997.13	1.12453
2.46881	5026	4990.39	0
2.47138	4949	4983.71	0.562266
2.47395	4985	4977.06	2.81133
2.47652	5058	4970.4	1.12453
2.47909	4960	4963.74	0.562266
2.48165	5020	4957.11	1.6868
2.48422	4965	4950.48	1.6868
2.48679	5103	4943.84	0
2.48936	4952	4937.25	1.6868
2.49193	5106	4930.67	1.6868
2.4945	4867	4924.11	1.12453
2.49707	4820	4917.61	2.81133
2.49964	4891	4911.12	3.3736
2.50221	5072	4904.59	1.6868
2.50478	4859	4898.06	1.12453
2.50734	4958	4891.56	1.6868
2.50991	4911	4885.06	2.24906
2.51248	4917	4878.52	0
2.51505	4891	4872.02	0.562266
2.51762	4921	4865.55	2.24906
2.52019	4858	4859.07	0.562266
2.52276	4789	4852.6	0.562266
2.52533	4918	4846.15	1.6868
2.5279	4787	4839.69	0
2.53047	4853	4833.25	1.12453
2.53303	4983	4826.83	0.562266
2.5356	4808	4820.42	1.6868
2.53817	4867	4814.01	0
2.54074	4832	4807.62	1.12453
2.54331	4877	4801.26	1.12453
2.54588	4957	4794.91	1.12453
2.54845	4809	4788.58	1.6868
2.55102	4847	4782.28	1.6868
2.55359	4811	4775.97	1.6868
2.55616	4798	4769.68	1.12453
2.55872	4722	4763.4	2.24906
2.56129	4885	4757.11	1.12453
2.56386	4889	4750.81	0.562266
2.56643	4731	4744.54	0.562266
2.569	4791	4738.32	2.24906
2.57157	4799	4732.1	2.24906
2.57414	4778	4725.87	0.562266
2.57671	4799	4719.67	1.6868
2.57928	4779	4713.5	2.24906
2.58185	4818	4707.33	2.24906
2.58441	4880	4701.15	1.12453
2.58698	4745	4694.98	1.6868
2.58955	4759	4688.82	1.12453
2.59212	4704	4682.67	1.6868
2.59469	4688	4676.49	0.562266
2.59726	4780	4670.3	0
2.59983	4746	4664.14	0
2.6024	4729	4658.01	1.12453
2.60497	4646	4651.88	0.562266
2.60754	4760	4645.76	0
2.6101	4658	4639.67	1.6868
2.61267	4820	4633.61	0.562266
2.61524	4614	4627.56	2.24906
2.61781	4779	4621.49	0.562266
2.62038	4798	4615.41	0
2.62295	4700	4609.35	0.562266
2.62552	4605	4603.31	0.562266
2.62809	4623	4597.27	0.562266
2.63066	4584	4591.26	0.562266
2.63323	4716	4585.28	1.6868
2.63579	4696	4579.32	1.12453
2.63836	4697	4573.37	1.6868
2.64093	4619	4567.4	1.12453
2.6435	4630	4561.42	0
2.64607	4624	4555.45	0.562266
2.64864	4624	4549.52	0.562266
2.65121	4595	4543.6	1.6868
2.65378	4565	4537.68	0.562266
2.65635	4535	4531.78	0.562266
2.65892	4569	4525.93	2.24906
2.66148	4599	4520.09	2.24906
2.66405	4482	4514.23	1.12453
2.66662	4545	4508.35	0.562266
2.66919	4576	4502.48	0.562266
2.67176	4533	4496.63	0.562266
2.67433	4553	4490.81	1.6868
2.6769	4479	4484.98	0.562266
2.67947	4580	4479.17	0.562266
2.68204	4406	4473.41	2.24906
2.68461	4503	4467.62	1.6868
2.68717	4595	4461.83	0
2.68974	4421	4456.04	1.12453
2.69231	4496	4450.26	0
2.69488	4501	4444.49	1.12453
2.69745	4484	4438.71	0
2.70002	4487	4432.96	0
2.70259	4402	4427.27	2.24906
2.70516	4372	4421.58	1.12453
2.70773	4465	4415.92	2.24906
2.7103	4433	4410.25	1.6868
2.71286	4567	4404.55	0.562266
2.71543	4403	4398.86	0.562266
2.718	4413	4393.17	0.562266
2.72057	4405	4387.5	0
2.72314	4532	4381.86	1.6868
2.72571	4396	4376.24	1.12453
2.72828	4367	4370.6	1.12453
2.73085	4341	4364.96	0
2.73342	4419	4359.36	1.12453
2.73599	4307	4353.75	1.12453
2.73855	4415	4348.15	0
2.74112	4402	4342.58	1.6868
2.74369	4380	4337.02	1.12453
2.74626	4370	4331.46	1.12453
2.74883	4305	4325.97	1.12453
2.7514	4396	4320.52	4.49813
2.75397	4396	4315	1.12453
2.75654	4284	4309.45	0
2.75911	4249	4303.93	1.12453
2.76168	4392	4298.41	0.562266
2.76424	4285	4292.91	1.12453
2.76681	4261	4287.42	0.562266
2.76938	4252	4281.95	1.12453
2.77195	4276	4276.51	1.6868
2.77452	4292	4271.07	1.6868
2.77709	4375	4265.6	0.562266
2.77966	4329	4260.12	0
2.78223	4364	4254.68	0.562266
2.7848	4255	4249.25	1.12453
2.78737	4218	4243.84	0.562266
2.78993	4352	4238.45	1.6868
2.7925	4239	4233.05	1.12453
2.79507	4297	4227.63	0
2.79764	4236	4222.24	0.562266
2.80021	4290	4216.88	1.12453
2.80278	4221	4211.52	1.12453
2.80535	4230	4206.17	1.12453
2.80792	4290	4200.84	0.562266
2.81049	4360	4195.53	2.24906
2.81306	4282	4190.24	1.12453
2.81562	4294	4184.96	2.24906
2.81819	4113	4179.66	1.12453
2.82076	4237	4174.37	1.12453
2.82333	4129	4169.09	1.12453
2.8259	4049	4163.83	1.6868
2.82847	4158	4158.56	1.12453
2.83104	4155	4153.28	0.562266
2.83361	4208	4147.99	0
2.83618	4171	4142.73	0.562266
2.83875	4087	4137.5	1.12453
2.84131	4200	4132.26	1.12453
2.84388	4131	4127.02	0
2.84645	4087	4121.8	1.12453
2.84902	4137	4116.59	0.562266
2.85159	4184	4111.4	1.12453
2.85416	4089	4106.21	1.12453
2.85673	4086	4101	0
2.8593	4198	4095.84	0.562266
2.86187	4135	4090.74	2.81133
2.86444	4053	4085.61	1.6868
2.867	4154	4080.47	0.562266
2.86957	3894	4075.34	1.6868
2.87214	4175	4070.21	0.562266
2.87471	4079	4065.09	1.12453
2.87728	4054	4060	1.12453
2.87985	4040	4054.91	1.6868
2.88242	4083	4049.82	0.562266
2.88499	4049	4044.75	1.6868
2.88756	4123	4039.68	1.12453
2.89013	4041	4034.63	1.12453
2.89269	4055	4029.58	1.6868
2.89526	3973	4024.53	0.562266
2.89783	3880	4019.51	1.6868
2.9004	4045	4014.47	1.12453
2.90297	4042	4009.41	0
2.90554	4009	4004.38	0.562266
2.90811	4024	3999.35	1.12453
2.91068	4103	3994.33	0
2.91325	4077	3989.33	1.12453
2.91582	3952	3984.33	0.562266
2.91838	3927	3979.36	1.12453
2.92095	3903	3974.39	1.12453
2.92352	3954	3969.41	0.562266
2.92609	3992	3964.46	0.562266
2.92866	3887	3959.52	1.6868
2.93123	3942	3954.59	0.562266
2.9338	3884	3949.66	1.6868
2.93637	3941	3944.71	0
2.93894	4025	3939.78	0.562266
2.94151	3894	3934.86	0.562266
2.94407	3869	3929.94	0.562266
2.94664	3816	3925.04	0.562266
2.94921	3885	3920.16	1.12453
2.95178	3819	3915.29	1.12453
2.95435	3853	3910.42	0.562266
2.95692	3878	3905.55	1.12453
2.95949	3782	3900.7	0.562266
2.96206	3914	3895.85	1.12453
2.96463	3957	3890.98	0
2.9672	3925	3886.14	0.562266
2.96976	3969	3881.3	0.562266
2.97233	3931	3876.46	0.562266
2.9749	3816	3871.64	0
2.97747	3939	3866.84	1.12453
2.98004	3890	3862.06	1.12453
2.98261	3914	3857.29	1.12453
2.98518	3812	3852.53	1.12453
2.98775	3872	3847.77	1.12453
2.99032	3893	3843.02	1.12453
2.99289	3788	3838.27	1.12453
2.99545	3804	3833.51	0.562266
2.99802	3844	3828.76	0
3.00059	3900	3824.03	1.6868
3.00316	3879	3819.32	0
3.00573	3842	3814.63	2.81133
3.0083	3776	3809.9	0
3.01087	3790	3805.18	0
3.01344	3879	3800.49	1.12453
3.01601	3950	3795.81	1.12453
3.01858	3842	3791.14	1.12453
3.02114	3828	3786.47	0.562266
3.02371	3760	3781.85	1.6868
3.02628	3773	3777.23	2.24906
3.02885	3800	3772.6	1.12453
3.03142	3782	3767.96	1.12453
3.03399	3748	3763.31	0.562266
3.03656	3785	3758.64	0
3.03913	3826	3754	0
3.0417	3764	3749.39	1.12453
3.04427	3746	3744.77	0.562266
3.04683	3883	3740.18	0.562266
3.0494	3693	3735.62	2.24906
3.05197	3727	3731.04	0.562266
3.05454	3663	3726.47	1.12453
3.05711	3763	3721.89	0.562266
3.05968	3647	3717.3	0.562266
3.06225	3693	3712.73	0
3.06482	3653	3708.19	1.12453
3.06739	3610	3703.66	1.12453
3.06996	3606	3699.14	1.12453
3.07252	3803	3694.62	1.12453
3.07509	3730	3690.11	1.12453
3.07766	3672	3685.59	0.562266
3.08023	3634	3681.08	0.562266
3.0828	3620	3676.59	1.12453
3.08537	3637	3672.09	1.12453
3.08794	3636	3667.61	0
3.09051	3687	3663.15	2.24906
3.09308	3683	3658.69	0.562266
3.09565	3656	3654.24	1.12453
3.09821	3707	3649.82	1.6868
3.10078	3749	3645.39	1.6868
3.10335	3658	3640.93	0.562266
3.10592	3787	3636.48	0
3.10849	3717	3632.05	1.12453
3.11106	3637	3627.61	0.562266
3.11363	3626	3623.18	0
3.1162	3579	3618.8	1.6868
3.11877	3623	3614.42	1.6868
3.12134	3621	3610.03	0.562266
3.1239	3631	3605.68	1.6868
3.12647	3655	3601.33	2.24906
3.12904	3608	3596.95	0
3.13161	3554	3592.64	1.6868
3.13418	3623	3588.36	3.93586
3.13675	3585	3584.03	1.12453
3.13932	3558	3579.67	0.562266
3.14189	3601	3575.34	1.12453
3.14446	3576	3571	1.12453
3.14703	3551	3566.66	0
3.14959	3508	3562.33	1.12453
3.15216	3538	3558.02	0.562266
3.15473	3508	3553.74	1.6868
3.1573	3532	3549.46	1.6868
3.15987	3562	3545.16	0.562266
3.16244	3552	3540.9	1.12453
3.16501	3584	3536.65	2.24906
3.16758	3521	3532.37	0.562266
3.17015	3619	3528.09	0.562266
3.17272	3595	3523.83	1.12453
3.17528	3559	3519.57	0.562266
3.17785	3601	3515.3	0.562266
3.18042	3525	3511.06	0.562266
3.18299	3594	3506.81	1.12453
3.18556	3660	3502.55	0
3.18813	3511	3498.3	0
3.1907	3546	3494.07	0.562266
3.19327	3446	3489.85	0.562266
3.19584	3403	3485.64	0.562266
3.19841	3447	3481.45	1.12453
3.20097	3412	3477.28	1.12453
3.20354	3433	3473.11	1.12453
3.20611	3498	3468.96	1.6868
3.20868	3519	3464.8	1.12453
3.21125	3419	3460.63	0.562266
3.21382	3465	3456.45	0.562266
3.21639	3431	3452.31	0.562266
3.21896	3447	3448.21	2.24906
3.22153	3454	3444.11	1.6868
3.2241	3455	3439.97	1.12453
3.22666	3508	3435.82	0
3.22923	3490	3431.68	0.562266
3.2318	3292	3427.55	0
3.23437	3371	3423.44	1.12453
3.23694	3418	3419.33	0.562266
3.23951	3488	3415.22	0.562266
3.24208	3370	3411.11	0.562266
3.24465	3467	3407	0
3.24722	3402	3402.88	0
3.24979	3437	3398.79	0
3.25235	3339	3394.74	1.12453
3.25492	3396	3390.68	1.12453
3.25749	3372	3386.61	0
3.26006	3328	3382.55	0.562266
3.26263	3358	3378.49	0.562266
3.2652	3385	3374.45	0
3.26777	3321	3370.41	1.12453
3.27034	3287	3366.37	0
3.27291	3283	3362.34	0.562266
3.27548	3421	3358.33	0.562266
3.27804	3403	3354.33	1.12453
3.28061	3359	3350.35	0.562266
3.28318	3331	3346.37	1.6868
3.28575	3262	3342.37	0
3.28832	3357	3338.37	0.562266
3.29089	3276	3334.36	0
3.29346	3279	3330.38	0
3.29603	3243	3326.43	1.12453
3.2986	3362	3322.48	1.12453
3.30117	3335	3318.52	0.562266
3.30373	3268	3314.54	0
3.3063	3322	3310.6	0
3.30887	3279	3306.7	1.6868
3.31144	3421	3302.81	1.6868
3.31401	3246	3298.9	1.12453
3.31658	3269	3295.03	1.12453
3.31915	3320	3291.17	2.81133
3.32172	3278	3287.27	0.562266
3.32429	3387	3283.4	0.562266
3.32686	3184	3279.55	2.81133
3.32942	3348	3275.67	0.562266
3.33199	3200	3271.77	0.562266
3.33456	3191	3267.88	0
3.33713	3260	3264.02	1.12453
3.3397	3259	3260.16	1.12453
3.34227	3198	3256.3	0.562266
3.34484	3288	3252.43	0.562266
3.34741	3201	3248.57	0
3.34998	3292	3244.72	1.12453
3.35255	3225	3240.88	0
3.35511	3229	3237.06	1.12453
3.35768	3187	3233.25	1.12453
3.36025	3190	3229.43	0.562266
3.36282	3260	3225.63	1.12453
3.36539	3111	3221.81	0.562266
3.36796	3246	3217.98	0
3.37053	3334	3214.16	0
3.3731	3213	3210.35	0.562266
3.37567	3197	3206.56	0
3.37824	3232	3202.79	1.12453
3.3808	3216	3199.03	1.12453
3.38337	3318	3195.26	0.562266
3.38594	3265	3191.49	0.562266
3.38851	3211	3187.71	0
3.39108	3196	3183.95	0.562266
3.39365	3179	3180.19	0.562266
3.39622	3131	3176.43	0
3.39879	3135	3172.67	0
3.40136	3190	3168.93	0.562266
3.40393	3173	3165.2	0
3.40649	3240	3161.47	1.12453
3.40906	3133	3157.76	0
3.41163	3194	3154.09	1.6868
3.4142	3088	3150.44	1.6868
3.41677	3094	3146.76	1.6868
3.41934	3209	3143.07	0
3.42191	3107	3139.4	1.12453
3.42448	3158	3135.75	1.6868
3.42705	3159	3132.07	0.562266
3.42962	3178	3128.38	0
3.43218	3181	3124.7	0.562266
3.43475	3138	3121.03	0
3.43732	3125	3117.39	1.12453
3.43989	3077	3113.76	1.12453
3.44246	3128	3110.12	1.12453
3.44503	3067	3106.5	0
3.4476	3130	3102.92	2.81133
3.45017	3025	3099.32	1.12453
3.45274	3124	3095.69	0.562266
3.45531	3096	3092.09	0.562266
3.45787	3093	3088.5	1.6868
3.46044	3029	3084.9	0.562266
3.46301	3013	3081.32	1.12453
3.46558	3113	3077.76	1.6868
3.46815	3116	3074.18	1.12453
3.47072	3146	3070.6	0.562266
3.47329	3061	3067	0.562266
3.47586	3039	3063.41	0
3.47843	3019	3059.84	0.562266
3.481	3068	3056.27	1.12453
3.48356	3069	3052.7	0
3.48613	3162	3049.13	0.562266
3.4887	2995	3045.59	0
3.49127	3027	3042.06	2.24906
3.49384	2999	3038.54	0
3.49641	3020	3035.02	1.6868
3.49898	2976	3031.5	0.562266
3.50155	2988	3027.97	0.562266
3.50412	3101	3024.45	0.562266
3.50669	3121	3020.93	0.562266
3.50925	2941	3017.41	0.562266
3.51182	3125	3013.91	0.562266
3.51439	2978	3010.43	1.12453
3.51696	3036	3006.97	1.12453
3.51953	2979	3003.52	1.6868
3.5221	3009	3000.07	1.6868
3.52467	2900	2996.6	0.562266
3.52724	2992	2993.13	1.12453
3.52981	3037	2989.65	0
3.53238	3064	2986.17	0.562266
3.53494	3045	2982.7	0.562266
3.53751	2955	2979.23	0
3.54008	3026	2975.76	0
3.54265	3016	2972.3	0.562266
3.54522	2968	2968.85	0
3.54779	2982	2965.41	1.12453
3.55036	3001	2962.01	0
3.55293	2951	2958.63	2.81133
3.5555	2963	2955.23	0.562266
3.55807	2942	2951.8	0.562266
3.56063	3005	2948.38	0
3.5632	2932	2944.98	1.12453
3.56577	2959	2941.56	0
3.56834	2972	2938.15	0
3.57091	3021	2934.78	1.12453
3.57348	2936	2931.46	1.6868
3.57605	2851	2928.13	2.81133
3.57862	2958	2924.76	0
3.58119	2973	2921.39	1.12453
3.58376	2909	2918.01	0
3.58632	2901	2914.64	0.562266
3.58889	2921	2911.29	0.562266
3.59146	2986	2907.95	1.12453
3.59403	2922	2904.59	0.562266
3.5966	2923	2901.24	0
3.59917	2942	2897.89	0.562266
3.60174	2881	2894.53	0
3.60431	3048	2891.18	0
3.60688	2821	2887.83	0
3.60945	2927	2884.5	0
3.61201	2792	2881.2	1.12453
3.61458	2874	2877.9	0.562266
3.61715	2819	2874.6	1.12453
3.61972	2849	2871.28	0
3.62229	2853	2867.97	0
3.62486	2879	2864.69	0.562266
3.62743	2887	2861.41	1.12453
3.63	2907	2858.13	0
3.63257	2804	2854.89	1.6868
3.63514	2808	2851.67	1.6868
3.6377	2863	2848.41	1.12453
3.64027	2891	2845.13	0
3.64284	2880	2841.85	0
3.64541	2758	2838.58	0
3.64798	2862	2835.32	0.562266
3.65055	2860	2832.09	0.562266
3.65312	2731	2828.86	1.12453
3.65569	2876	2825.63	0.562266
3.65826	2735	2822.39	0.562266
3.66083	2905	2819.16	0
3.66339	2811	2815.93	0.562266
3.66596	2781	2812.71	0.562266
3.66853	2837	2809.48	0
3.6711	2865	2806.25	0
3.67367	2729	2803.02	0
3.67624	2774	2799.81	0
3.67881	2796	2796.6	0.562266
3.68138	2787	2793.4	0
3.68395	2750	2790.21	0.562266
3.68652	2782	2787.02	0
3.68908	2679	2783.86	0.562266
3.69165	2799	2780.72	1.6868
3.69422	2781	2777.56	0.562266
3.69679	2793	2774.4	0.562266
3.69936	2698	2771.27	1.12453
3.70193	2770	2768.13	1.12453
3.7045	2744	2764.98	0
3.70707	2735	2761.88	1.6868
3.70964	2725	2758.77	1.6868
3.71221	2734	2755.65	0.562266
3.71477	2760	2752.52	0.562266
3.71734	2679	2749.42	1.12453
3.71991	2724	2746.31	1.12453
3.72248	2701	2743.21	0.562266
3.72505	2727	2740.12	1.6868
3.72762	2711	2737.01	0.562266
3.73019	2774	2733.89	0
3.73276	2713	2730.76	0
3.73533	2680	2727.65	0
3.7379	2731	2724.54	0.562266
3.74046	2705	2721.43	0
3.74303	2749	2718.35	0
3.7456	2726	2715.31	1.6868
3.74817	2689	2712.27	1.6868
3.75074	2675	2709.2	0.562266
3.75331	2759	2706.12	0
3.75588	2698	2703.03	0
3.75845	2670	2699.96	0
3.76102	2702	2696.89	0.562266
3.76359	2639	2693.83	0
3.76615	2756	2690.77	0
3.76872	2759	2687.72	0.562266
3.77129	2631	2684.67	0
3.77386	2659	2681.63	0.562266
3.77643	2624	2678.6	0
3.779	2582	2675.59	1.12453
3.78157	2575	2672.57	0.562266
3.78414	2656	2669.57	0.562266
3.78671	2705	2666.58	1.12453
3.78928	2661	2663.6	1.12453
3.79184	2663	2660.6	1.12453
3.79441	2655	2657.62	0
3.79698	2690	2654.66	2.24906
3.79955	2649	2651.67	0
3.80212	2688	2648.67	0.562266
3.80469	2679	2645.67	0
3.80726	2598	2642.67	0
3.80983	2569	2639.69	0
3.8124	2659	2636.73	1.12453
3.81497	2712	2633.78	0.562266
3.81753	2587	2630.85	1.6868
3.8201	2622	2627.89	0.562266
3.82267	2550	2624.94	0
3.82524	2681	2622	1.12453
3.82781	2663	2619.06	0.562266
3.83038	2524	2616.12	0.562266
3.83295	2606	2613.18	0.562266
3.83552	2685	2610.24	0.562266
3.83809	2652	2607.3	0
3.84066	2571	2604.39	0.562266
3.84322	2628	2601.49	1.6868
3.84579	2593	2598.56	0
3.84836	2662	2595.63	0
3.85093	2576	2592.72	0.562266
3.8535	2641	2589.81	0.562266
3.85607	2473	2586.9	0
3.85864	2502	2584	0.562266
3.86121	2563	2581.1	0
3.86378	2545	2578.22	1.12453
3.86635	2601	2575.32	0
3.86891	2552	2572.42	0
3.87148	2570	2569.54	0.562266
3.87405	2543	2566.66	0
3.87662	2679	2563.81	1.12453
3.87919	2627	2560.97	1.12453
3.88176	2621	2558.13	0.562266
3.88433	2554	2555.29	1.6868
3.8869	2431	2552.43	0
3.88947	2510	2549.56	0
3.89204	2513	2546.71	0.562266
3.8946	2579	2543.86	0
3.89717	2548	2541.01	0.562266
3.89974	2476	2538.16	0
3.90231	2443	2535.31	0
3.90488	2522	2532.49	0.562266
3.90745	2525	2529.67	0.562266
3.91002	2382	2526.85	0.562266
3.91259	2603	2524.02	0
3.91516	2461	2521.21	0.562266
3.91773	2471	2518.39	0
3.92029	2482	2515.58	0.562266
3.92286	2613	2512.78	0
3.92543	2535	2510	1.12453
3.928	2487	2507.21	0.562266
3.93057	2520	2504.4	0
3.93314	2528	2501.6	0
3.93571	2502	2498.83	0.562266
3.93828	2423	2496.07	1.12453
3.94085	2418	2493.29	0
3.94342	2582	2490.51	0.562266
3.94598	2496	2487.73	0
3.94855	2491	2484.96	0
3.95112	2624	2482.19	0.562266
3.95369	2532	2479.44	0
3.95626	2505	2476.7	1.12453
3.95883	2536	2473.96	0.562266
3.9614	2401	2471.21	0
3.96397	2604	2468.48	1.12453
3.96654	2528	2465.74	0
3.96911	2476	2463.01	0.562266
3.97167	2380	2460.29	0.562266
3.97424	2420	2457.56	0.562266
3.97681	2453	2454.83	0
3.97938	2494	2452.11	0.562266
3.98195	2350	2449.39	0
3.98452	2502	2446.69	1.12453
3.98709	2459	2443.98	0
3.98966	2503	2441.27	0.562266
3.99223	2438	2438.56	0
3.9948	2478	2435.89	0.562266
3.99736	2437	2433.23	1.6868
3.99993	2513	2430.54	0.562266
4.0025	2472	2427.86	0
4.00507	2431	2425.18	1.12453
4.00764	2444	2422.5	0
4.01021	2401	2419.84	0.562266
4.01278	2417	2417.2	1.6868
4.01535	2411	2414.53	0
4.01792	2453	2411.88	0.562266
4.02049	2420	2409.26	1.6868
4.02305	2463	2406.63	1.12453
4.02562	2416	2403.99	0.562266
4.02819	2342	2401.33	0.562266
4.03076	2357	2398.68	0
4.03333	2389	2396.04	0.562266
4.0359	2447	2393.41	1.12453
4.03847	2373	2390.77	0
4.04104	2389	2388.12	0
4.04361	2424	2385.5	0.562266
4.04618	2460	2382.87	0.562266
4.04874	2411	2380.24	0
4.05131	2390	2377.61	0.562266
4.05388	2283	2375	0
4.05645	2314	2372.4	1.12453
4.05902	2323	2369.79	0
4.06159	2323	2367.21	1.12453
4.06416	2388	2364.64	1.12453
4.06673	2370	2362.08	1.12453
4.0693	2488	2359.52	1.6868
4.07187	2374	2356.94	0.562266
4.07443	2340	2354.38	0.562266
4.077	2391	2351.82	1.6868
4.07957	2358	2349.28	0.562266
4.08214	2354	2346.75	2.24906
4.08471	2271	2344.21	1.12453
4.08728	2378	2341.67	1.12453
4.08985	2308	2339.12	1.12453
4.09242	2323	2336.54	0
4.09499	2400	2334	0.562266
4.09756	2333	2331.47	1.6868
4.10012	2374	2328.92	0.562266
4.10269	2375	2326.36	0
4.10526	2301	2323.79	0
4.10783	2404	2321.22	0
4.1104	2293	2318.66	0
4.11297	2324	2316.11	0
4.11554	2255	2313.59	0.562266
4.11811	2271	2311.08	1.12453
4.12068	2398	2308.56	0.562266
4.12325	2297	2306.04	0.562266
4.12581	2283	2303.54	0.562266
4.12838	2359	2301.04	1.12453
4.13095	2282	2298.55	0.562266
4.13352	2318	2296.07	1.6868
4.13609	2362	2293.57	0.562266
4.13866	2231	2291.05	0
4.14123	2173	2288.54	0
4.1438	2306	2286.03	0.562266
4.14637	2253	2283.53	0
4.14894	2357	2281.03	0.562266
4.1515	2294	2278.56	0
4.15407	2278	2276.1	1.6868
4.15664	2331	2273.63	0.562266
4.15921	2299	2271.16	0.562266
4.16178	2246	2268.69	0.562266
4.16435	2311	2266.23	0.562266
4.16692	2263	2263.76	0.562266
4.16949	2296	2261.28	0
4.17206	2310	2258.81	0
4.17463	2272	2256.36	0.562266
4.17719	2259	2253.94	1.12453
4.17976	2270	2251.52	1.6868
4.18233	2370	2249.1	0.562266
4.1849	2284	2246.66	1.12453
4.18747	2194	2244.22	0
4.19004	2252	2241.79	1.12453
4.19261	2177	2239.34	0
4.19518	2268	2236.9	0
4.19775	2261	2234.47	0.562266
4.20032	2282	2232.05	0.562266
4.20288	2240	2229.63	0
4.20545	2232	2227.21	1.12453
4.20802	2230	2224.79	0
4.21059	2232	2222.38	0.562266
4.21316	2278	2219.97	0.562266
4.21573	2214	2217.56	0
4.2183	2254	2215.15	0.562266
4.22087	2222	2212.75	0
4.22344	2209	2210.36	1.12453
4.22601	2231	2207.96	0
4.22857	2312	2205.57	0
4.23114	2185	2203.19	1.12453
4.23371	2170	2200.79	0
4.23628	2199	2198.4	0
4.23885	2130	2196.02	0.562266
4.24142	2270	2193.63	0
4.24399	2169	2191.25	0
4.24656	2176	2188.89	0.562266
4.24913	2211	2186.55	1.12453
4.2517	2231	2184.21	1.12453
4.25426	2205	2181.88	0.562266
4.25683	2238	2179.56	1.6868
4.2594	2141	2177.22	0.562266
4.26197	2202	2174.87	0.562266
4.26454	2152	2172.53	0.562266
4.26711	2221	2170.2	0.562266
4.26968	2248	2167.89	1.12453
4.27225	2138	2165.56	1.12453
4.27482	2216	2163.21	0
4.27739	2162	2160.87	0
4.27995	2057	2158.54	0.562266
4.28252	2247	2156.2	0
4.28509	2185	2153.88	0.562266
4.28766	2038	2151.55	0
4.29023	2177	2149.22	0.562266
4.2928	2106	2146.93	0
4.29537	2029	2144.66	2.24906
4.29794	2096	2142.37	0.562266
4.30051	2126	2140.08	0.562266
4.30308	2127	2137.81	1.12453
4.30564	2107	2135.54	1.6868
4.30821	2140	2133.26	0
4.31078	2165	2130.99	1.6868
4.31335	2182	2128.72	0.562266
4.31592	2244	2126.42	0.562266
4.31849	2199	2124.13	0
4.32106	2161	2121.85	0.562266
4.32363	2148	2119.58	0.562266
4.3262	2108	2117.3	0.562266
4.32877	2152	2115.02	0
4.33133	2070	2112.75	0.562266
4.3339	2110	2110.46	0
4.33647	2143	2108.2	0
4.33904	2095	2105.98	1.6868
4.34161	2101	2103.74	1.12453
4.34418	2063	2101.48	0
4.34675	2077	2099.21	0
4.34932	2141	2096.94	0
4.35189	2053	2094.68	0
4.35446	2093	2092.44	0.562266
4.35702	2144	2090.23	0.562266
4.35959	2127	2088.03	2.24906
4.36216	2013	2085.79	0
4.36473	2079	2083.54	0
4.3673	2088	2081.31	0
4.36987	2127	2079.09	1.12453
4.37244	2043	2076.86	0
4.37501	2077	2074.64	0
4.37758	2054	2072.46	1.6868
4.38015	2056	2070.28	1.12453
4.38271	2047	2068.07	0.562266
4.38528	2096	2065.86	0.562266
4.38785	2059	2063.66	0
4.39042	2077	2061.5	1.6868
4.39299	2090	2059.31	1.12453
4.39556	1981	2057.12	0
4.39813	1993	2054.94	1.12453
4.4007	2036	2052.76	0.562266
4.40327	2075	2050.57	0.562266
4.40584	2039	2048.4	0.562266
4.4084	2027	2046.23	1.12453
4.41097	2035	2044.07	0.562266
4.41354	2125	2041.91	1.12453
4.41611	2089	2039.75	0.562266
4.41868	2070	2037.6	1.12453
4.42125	2068	2035.44	0.562266
4.42382	2026	2033.27	0.562266
4.42639	2009	2031.11	0.562266
4.42896	1956	2028.97	0.562266
4.43153	2079	2026.82	1.12453
4.43409	2010	2024.66	0
4.43666	1950	2022.5	0.562266
4.43923	1967	2020.36	0.562266
4.4418	2060	2018.21	0.562266
4.44437	2158	2016.05	0
4.44694	2015	2013.89	0
4.44951	1949	2011.75	0.562266
4.45208	1976	2009.61	0
4.45465	1966	2007.49	1.12453
4.45722	1882	2005.38	0.562266
4.45978	2009	2003.26	1.12453
4.46235	2030	2001.14	0
4.46492	2039	1999.04	1.12453
4.46749	2004	1996.93	1.12453
4.47006	2009	1994.81	0
4.47263	1991	1992.69	0.562266
4.4752	2016	1990.57	0
4.47777	1985	1988.48	0.562266
4.48034	2011	1986.4	1.6868
4.48291	1944	1984.32	0.562266
4.48547	2028	1982.24	1.12453
4.48804	1929	1980.14	0.562266
4.49061	1935	1978.06	0
4.49318	2043	1976	2.24906
4.49575	1990	1973.93	0.562266
4.49832	1995	1971.84	0.562266
4.50089	1977	1969.78	0.562266
4.50346	1918	1967.74	1.6868
4.50603	2010	1965.7	1.6868
4.5086	1966	1963.62	0.562266
4.51116	1971	1961.53	0
4.51373	2055	1959.44	0
4.5163	1954	1957.37	0.562266
4.51887	2091	1955.28	0
4.52144	2011	1953.2	0
4.52401	1965	1951.11	0
4.52658	1959	1949.05	0
4.52915	2008	1947.03	1.12453
4.53172	1985	1945.01	1.6868
4.53429	1955	1942.96	0.562266
4.53685	1975	1940.91	0
4.53942	1982	1938.85	0.562266
4.54199	1971	1936.8	0
4.54456	1973	1934.76	0.562266
4.54713	1952	1932.72	0.562266
4.5497	1922	1930.68	0
4.55227	1978	1928.64	0.562266
4.55484	1928	1926.6	0
4.55741	1910	1924.56	0.562266
4.55998	1967	1922.55	0
4.56254	1940	1920.55	1.6868
4.56511	1983	1918.52	0
4.56768	1939	1916.48	0
4.57025	1934	1914.46	0
4.57282	1900	1912.45	1.12453
4.57539	1912	1910.45	0
4.57796	1918	1908.47	1.12453
4.58053	1861	1906.48	1.12453
4.5831	1861	1904.49	0.562266
4.58567	1868	1902.49	0.562266
4.58823	1915	1900.51	0.562266
4.5908	1906	1898.53	1.12453
4.59337	1900	1896.55	0.562266
4.59594	1943	1894.57	0.562266
4.59851	1996	1892.63	1.12453
4.60108	1873	1890.7	2.81133
4.60365	1915	1888.74	0
4.60622	1894	1886.78	1.6868
4.60879	1905	1884.8	0
4.61136	1915	1882.81	0.562266
4.61392	1894	1880.83	0
4.61649	1878	1878.86	0.562266
4.61906	1881	1876.89	0.562266
4.62163	1926	1874.94	0.562266
4.6242	1890	1872.99	1.12453
4.62677	1953	1871.01	0
4.62934	1877	1869.05	0
4.63191	1804	1867.11	1.12453
4.63448	1783	1865.17	0.562266
4.63705	1801	1863.22	0.562266
4.63961	1864	1861.29	0.562266
4.64218	1876	1859.37	1.6868
4.64475	1838	1857.43	0
4.64732	1906	1855.51	1.12453
4.64989	1956	1853.6	1.12453
4.65246	1859	1851.68	1.12453
4.65503	1885	1849.74	0
4.6576	1798	1847.81	0.562266
4.66017	1803	1845.89	1.12453
4.66274	1832	1843.96	0
4.6653	1765	1842.04	0.562266
4.66787	1874	1840.13	1.12453
4.67044	1902	1838.2	0
4.67301	1883	1836.27	0
4.67558	1901	1834.36	0.562266
4.67815	1859	1832.44	0.562266
4.68072	1890	1830.52	0
4.68329	1826	1828.61	0.562266
4.68586	1829	1826.69	0
4.68843	1822	1824.79	0.562266
4.69099	1802	1822.87	0
4.69356	1860	1820.96	0
4.69613	1765	1819.06	0.562266
4.6987	1857	1817.15	0
4.70127	1830	1815.25	0
4.70384	1871	1813.36	0.562266
4.70641	1858	1811.46	0
4.70898	1731	1809.56	0
4.71155	1842	1807.68	0.562266
4.71412	1788	1805.79	0
4.71668	1790	1803.91	0.562266
4.71925	1805	1802.02	0
4.72182	1752	1800.14	0
4.72439	1817	1798.27	0.562266
4.72696	1779	1796.41	0.562266
4.72953	1692	1794.54	0
4.7321	1778	1792.67	0.562266
4.73467	1860	1790.79	0
4.73724	1802	1788.93	0
4.73981	1826	1787.07	0.562266
4.74237	1785	1785.23	0.562266
4.74494	1737	1783.39	0.562266
4.74751	1800	1781.54	0.562266
4.75008	1707	1779.68	0
4.75265	1701	1777.82	0
4.75522	1855	1775.98	0.562266
4.75779	1785	1774.13	0
4.76036	1783	1772.3	0.562266
4.76293	1784	1770.46	0.562266
4.7655	1781	1768.62	0
4.76806	1792	1766.77	0
4.77063	1773	1764.93	0
4.7732	1773	1763.13	0.562266
4.77577	1789	1761.34	1.6868
4.77834	1734	1759.55	1.12453
4.78091	1795	1757.74	0.562266
4.78348	1864	1755.9	0
4.78605	1749	1754.09	0
4.78862	1774	1752.28	1.12453
4.79119	1699	1750.47	0
4.79375	1772	1748.68	0.562266
4.79632	1704	1746.9	1.6868
4.79889	1786	1745.09	0
4.80146	1657	1743.28	0
4.80403	1767	1741.48	0.562266
4.8066	1738	1739.66	0
4.80917	1747	1737.86	0
4.81174	1716	1736.07	0.562266
4.81431	1754	1734.29	0.562266
4.81688	1744	1732.51	0.562266
4.81944	1736	1730.72	0.562266
4.82201	1744	1728.94	0
4.82458	1641	1727.16	1.12453
4.82715	1778	1725.39	0
4.82972	1712	1723.63	1.12453
4.83229	1743	1721.86	0.562266
4.83486	1804	1720.07	0
4.83743	1752	1718.28	0
4.84	1724	1716.51	0
4.84257	1694	1714.74	0.562266
4.84513	1737	1712.96	0
4.8477	1689	1711.18	0
4.85027	1649	1709.44	0.562266
4.85284	1734	1707.69	1.12453
4.85541	1738	1705.95	0
4.85798	1769	1704.24	1.6868
4.86055	1670	1702.51	1.12453
4.86312	1698	1700.79	0.562266
4.86569	1676	1699.07	1.6868
4.86826	1702	1697.31	0
4.87082	1693	1695.56	0
4.87339	1789	1693.82	0.562266
4.87596	1694	1692.08	0.562266
4.87853	1697	1690.34	0
4.8811	1681	1688.61	0.562266
4.88367	1716	1686.88	0.562266
4.88624	1671	1685.15	0.562266
4.88881	1692	1683.42	0
4.89138	1723	1681.68	0.562266
4.89395	1689	1679.95	0
4.89651	1671	1678.24	0.562266
4.89908	1599	1676.52	0.562266
4.90165	1617	1674.79	0
4.90422	1644	1673.05	0
4.90679	1728	1671.33	0
4.90936	1599	1669.61	0.562266
4.91193	1592	1667.89	0
4.9145	1626	1666.17	0
4.91707	1673	1664.47	0
4.91964	1710	1662.8	1.6868
4.9222	1731	1661.11	0.562266
4.92477	1604	1659.42	0.562266
4.92734	1603	1657.73	0.562266
4.92991	1656	1656.04	0.562266
4.93248	1655	1654.33	0
4.93505	1714	1652.62	0
4.93762	1654	1650.93	0
4.94019	1645	1649.26	1.12453
4.94276	1666	1647.56	0
4.94533	1653	1645.88	0
4.94789	1659	1644.22	1.12453
4.95046	1624	1642.56	1.12453
4.95303	1619	1640.87	0
4.9556	1606	1639.2	0
4.95817	1652	1637.54	1.12453
4.96074	1598	1635.89	0.562266
4.96331	1610	1634.22	0.562266
4.96588	1610	1632.54	0
4.96845	1605	1630.87	0.562266
4.97102	1593	1629.22	0
4.97358	1655	1627.56	1.12453
4.97615	1676	1625.9	0
4.97872	1646	1624.24	0.562266
4.98129	1590	1622.58	0
4.98386	1655	1620.91	0
4.98643	1666	1619.25	0
4.989	1592	1617.6	0.562266
4.99157	1583	1615.95	0
4.99414	1558	1614.3	0.562266
4.99671	1623	1612.65	0
4.99927	1609	1611.02	0.562266
5.00184	1600	1609.4	1.12453
5.00441	1624	1607.76	0
5.00698	1565	1606.13	0.562266
5.00955	1595	1604.48	0
5.01212	1568	1602.84	0
5.01469	1575	1601.22	0.562266
5.01726	1614	1599.61	0.562266
5.01983	1602	1598	1.12453
5.0224	1635	1596.36	0
5.02496	1498	1594.73	0
5.02753	1571	1593.12	0.562266
5.0301	1615	1591.5	0.562266
5.03267	1605	1589.88	0
5.03524	1660	1588.25	0
5.03781	1650	1586.66	0.562266
5.04038	1540	1585.06	1.12453
5.04295	1622	1583.44	0
5.04552	1593	1581.85	0
5.04809	1632	1580.27	1.6868
5.05065	1566	1578.66	0
5.05322	1553	1577.05	0
5.05579	1616	1575.43	0
5.05836	1628	1573.83	0
5.06093	1605	1572.25	0.562266
5.0635	1608	1570.68	1.12453
5.06607	1537	1569.1	0.562266
5.06864	1547	1567.55	1.12453
5.07121	1479	1565.99	1.12453
5.07378	1574	1564.4	0.562266
5.07634	1533	1562.82	0
5.07891	1581	1561.23	0.562266
5.08148	1600	1559.65	0
5.08405	1607	1558.07	0.562266
5.08662	1507	1556.48	0
5.08919	1599	1554.89	0
5.09176	1642	1553.31	0
5.09433	1545	1551.74	0.562266
5.0969	1532	1550.17	0
5.09947	1565	1548.64	1.12453
5.10203	1413	1547.09	1.12453
5.1046	1523	1545.52	0
5.10717	1499	1543.97	0
5.10974	1473	1542.43	1.6868
5.11231	1470	1540.88	0
5.11488	1586	1539.32	0.562266
5.11745	1507	1537.75	0
5.12002	1550	1536.18	0
5.12259	1602	1534.63	0
5.12516	1515	1533.08	0.562266
5.12772	1535	1531.52	0
5.13029	1588	1529.97	0
5.13286	1516	1528.42	0.562266
[truncated: 1,048 more rows]
