# Supplementary material for: Direct energy transfer from photosystem II to photosystem I confers winter sustainability in Scots Pine
Source: Nat Commun. 2020 Dec 15;11:6388. doi: 10.1038/s41467-020-20137-9 (PMC7738668; doi:10.1038/s41467-020-20137-9)
Supplement: Supplementary file 3 — Source Data [file 41467_2020_20137_MOESM3_ESM.zip › Source data file_Bag et al., 2020/Source data file/time resolved fluoresence data/Time resolved decay/Pine_summer_unquench/summerunq/686nmautall.txt]

X	Y
0	0.0141803
0.002569	0.0141849
0.005138	0.0519892
0.007707	0.0345075
0.010276	0.0540484
0.012845	0.0493671
0.015414	0.0610298
0.017983	0.0402074
0.020552	0.0499288
0.023121	0.0468494
0.02569	0.0141084
0.028259	0.0809892
0.030828	0.01157
0.033397	0.00841415
0.035966	0.0155537
0.038535	0.0338278
0.041104	0.0327028
0.043673	0.0458896
0.046242	0.041263
0.048811	0.0246233
0.05138	0.0338012
0.053949	0.0384288
0.056518	0.0415358
0.059087	0.0199292
0.061656	0.0352731
0.064225	0.0461299
0.066794	-0.00048528
0.069363	0.0444259
0.071932	0.0203465
0.074501	0.0212096
0.07707	0.0403449
0.079639	0.0379487
0.082208	0.0371336
0.084777	0.0489691
0.087346	0.024953
0.089915	0.0432634
0.092484	0.0626273
0.095053	0.00143915
0.097622	0.0243762
0.100191	0.0217037
0.10276	0.0307757
0.105329	0.0376762
0.107898	0.0321881
0.110467	0.041855
0.113036	0.0178908
0.115605	0.0313871
0.118174	0.0580856
0.120743	0.0224211
0.123312	0.0576512
0.125881	0.0455406
0.12845	-0.0101932
0.131019	0.0285956
0.133588	0.0184104
0.136157	0.0412934
0.138726	0.0330447
0.141295	-0.0051887
0.143864	0.0196344
0.146433	0.0128818
0.149002	-0.0129719
0.151571	0.0245228
0.15414	0.0298246
0.156709	0.0522364
0.159278	0.0197183
0.161847	0.0208147
0.164416	0.0242044
0.166985	0.0125283
0.169554	0.017886
0.172123	0.0239088
0.174692	0.00962177
0.177261	0.0111181
0.17983	0.0198134
0.182399	0.0310752
0.184968	0.0134768
0.187537	0.0103466
0.190106	-0.0199692
0.192675	0.029957
0.195244	-0.00589581
0.197813	-0.00887607
0.200382	0.00589927
0.202951	0.0237365
0.20552	-0.0125058
0.208089	0.00857752
0.210658	0.0119381
0.213227	-0.0052326
0.215796	0.0469497
0.218365	-0.0175529
0.220934	0.0207645
0.223503	0.00679205
0.226072	0.0132991
0.228641	-0.0201096
0.23121	-0.00183531
0.233779	0.0108986
0.236348	0.0268592
0.238917	0.0240266
0.241486	0.00180221
0.244055	0.00091655
0.246624	-0.0144674
0.249193	0.0100596
0.251762	-0.00412399
0.254331	-0.000794816
0.2569	-0.00976307
0.259469	0.00814645
0.262038	0.0257016
0.264607	0.0181489
0.267176	0.00609738
0.269745	0.0281247
0.272314	-0.00867508
0.274883	0.0123365
0.277452	-0.00515817
0.280021	0.0216022
0.28259	0.0280024
0.285159	-0.00491004
0.287728	0.0222199
0.290297	0.0450918
0.292866	0.0428885
0.295435	0.015768
0.298004	0.00412795
0.300573	0.0290691
0.303142	0.0137288
0.305711	0.0303741
0.30828	0.0588799
0.310849	0.0104929
0.313418	0.0122482
0.315987	0.0157093
0.318556	0.021959
0.321125	0.00795694
0.323694	0.0236805
0.326263	-0.0322201
0.328832	0.0248791
0.331401	-0.00165861
0.33397	0.0121161
0.336539	0.0113512
0.339108	0.0113086
0.341677	-0.0100406
0.344246	0.0133227
0.346815	0.0161735
0.349384	0.0198242
0.351953	0.0201251
0.354522	0.00477143
0.357091	0.00313044
0.35966	0.0277347
0.362229	-0.00628087
0.364798	0.0251731
0.367367	0.0196854
0.369936	0.0117385
0.372505	0.0130803
0.375074	0.0215588
0.377643	0.0373704
0.380212	0.0261805
0.382781	0.018392
0.38535	0.0201179
0.387919	0.014075
0.390488	0.00180283
0.393057	0.0256103
0.395626	0.0196857
0.398195	-0.00116181
0.400764	-0.0030045
0.403333	0.0121578
0.405902	0.0457
0.408471	0.0342332
0.41104	0.0107398
0.413609	0.0355655
0.416178	0.0281511
0.418747	0.0254972
0.421316	0.0116705
0.423885	0.031344
0.426454	0.0204656
0.429023	0.0216508
0.431592	0.0158426
0.434161	0.0133824
0.43673	-0.0139821
0.439299	-0.00585857
0.441868	0.0208858
0.444437	0.0334238
0.447006	0.0326414
0.449575	0.025192
0.452144	0.0312344
0.454713	0.0180936
0.457282	0.0149849
0.459851	0.0245211
0.46242	0.0112989
0.464989	0.0318543
0.467558	0.0217468
0.470127	0.0499148
0.472696	0.0381971
0.475265	0.0065621
0.477834	0.0125285
0.480403	0.0152991
0.482972	0.0132287
0.485541	0.0244761
0.48811	0.0132739
0.490679	0.0291158
0.493248	0.00790268
0.495817	0.0319567
0.498386	-0.0153967
0.500955	0.0189982
0.503524	-0.0087419
0.506093	0.0145098
0.508662	0.024622
0.511231	0.00809189
0.5138	0.00747696
0.516369	0.0288836
0.518938	-0.00689752
0.521507	-0.00479957
0.524076	0.0116481
0.526645	-0.0157288
0.529214	0.041891
0.531783	-0.000887601
0.534352	0.020395
0.536921	-0.0104329
0.53949	-0.00473079
0.542059	-0.0170195
0.544628	0.0402667
0.547197	-0.00953097
0.549766	0.0250785
0.552335	-0.0258739
0.554904	0.00974033
0.557473	0.0201055
0.560042	0.0374546
0.562611	0.020821
0.56518	0.0141826
0.567749	0.0246655
0.570318	0.0216891
0.572887	0.0478472
0.575456	-0.00299775
0.578025	0.0183486
0.580594	0.00467249
0.583163	0.0172577
0.585732	0.029153
0.588301	-0.0017028
0.59087	-0.00723505
0.593439	-0.00760378
0.596008	0.0302796
0.598577	0.0116996
0.601146	-0.0184532
0.603715	0.00953309
0.606284	-0.00209506
0.608853	0.000171083
0.611422	-0.00882972
0.613991	0.0143306
0.61656	0.0061965
0.619129	-0.0230199
0.621698	-0.00602173
0.624267	0.0272947
0.626836	0.0185217
0.629405	-0.00652223
0.631974	0.0160858
0.634543	-0.0135404
0.637112	-0.00782316
0.639681	0.0233788
0.64225	-0.024443
0.644819	0.0120314
0.647388	0.0114347
0.649957	-0.0014287
0.652526	-0.00605954
0.655095	0.0176284
0.657664	-0.00394618
0.660233	0.00422936
0.662802	0.0104083
0.665371	0.00248098
0.66794	0.00437096
0.670509	0.00446163
0.673078	0.0293223
0.675647	-0.0360735
0.678216	0.000111921
0.680785	-0.0139808
0.683354	0.016046
0.685923	-0.00749776
0.688492	0.0262677
0.691061	-0.0382485
0.69363	-0.00554482
0.696199	0.00291623
0.698768	0.0077838
0.701337	0.00214276
0.703906	0.0077628
0.706475	-0.00230907
0.709044	-0.00368537
0.711613	-0.0185451
0.714182	-0.018518
0.716751	0.00946415
0.71932	-0.0130741
0.721889	0.0101155
0.724458	0.0132691
0.727027	-0.0215464
0.729596	0.0280411
0.732165	0.0172676
0.734734	-0.0165786
0.737303	-0.0130127
0.739872	0.00714737
0.742441	-0.0345832
0.74501	-0.00740941
0.747579	0.00747457
0.750148	0.0218182
0.752717	0.0126111
0.755286	-0.0167807
0.757855	0.00783033
0.760424	-0.014818
0.762993	-0.016051
0.765562	-0.0158866
0.768131	-0.0270327
0.7707	-0.0216997
0.773269	-0.00976395
0.775838	-0.0263163
0.778407	-0.021984
0.780976	-0.0213467
0.783545	-0.034047
0.786114	-0.0209689
0.788683	0.0115363
0.791252	-0.000522376
0.793821	0.0267789
0.79639	-0.0109286
0.798959	-0.0127955
0.801528	0.00912336
0.804097	0.0175189
0.806666	-0.0567392
0.809235	0.0154505
0.811804	0.001693
0.814373	-0.0181202
0.816942	-0.00965438
0.819511	-0.0039575
0.82208	-0.00879683
0.824649	-0.00828677
0.827218	0.0015442
0.829787	-0.00253824
0.832356	-0.00409952
0.834925	-0.000798102
0.837494	-0.00894428
0.840063	-0.0180059
0.842632	-0.0187622
0.845201	-0.0550383
0.84777	-0.0106054
0.850339	-0.00418974
0.852908	0.0176692
0.855477	0.0498229
0.858046	-0.0183182
0.860615	-0.016767
0.863184	-0.0131063
0.865753	0.0277686
0.868322	0.0326488
0.870891	-0.0368215
0.87346	0.0326857
0.876029	0.0294334
0.878598	-0.00989275
0.881167	0.00576032
0.883736	0.0108472
0.886305	-0.0300788
0.888874	-0.0126552
0.891443	-0.0231075
0.894012	-0.0251359
0.896581	-0.0107741
0.89915	-0.0458076
0.901719	-0.00388849
0.904288	-0.00642267
0.906857	-0.0139108
0.909426	-0.0168156
0.911995	0.0193197
0.914564	-0.0016549
0.917133	-0.0356225
0.919702	-0.0129903
0.922271	-0.0174343
0.92484	-0.00544988
0.927409	-0.0312246
0.929978	-0.0140908
0.932547	0.0328219
0.935116	-0.00717459
0.937685	-0.00524858
0.940254	-0.00095921
0.942823	0.000268321
0.945392	-0.00995529
0.947961	0.0100089
0.95053	-0.00120779
0.953099	-0.0185879
0.955668	-0.0192351
0.958237	-0.00130427
0.960806	-0.0057636
0.963375	0.0115244
0.965944	-0.0235186
0.968513	-0.0151877
0.971082	-0.0271294
0.973651	0.00437513
0.97622	-0.00696951
0.978789	-0.00979
0.981358	-0.0156844
0.983927	-0.0105682
0.986496	0.0179772
0.989065	0.0147968
0.991634	0.0211814
0.994203	-0.00609493
0.996772	-0.0134456
0.999341	0.00206766
1.00191	-0.0155445
1.00448	-0.0254055
1.00705	-0.00591318
1.00962	0.0173591
1.01219	-0.00662803
1.01476	-0.0310614
1.01732	-0.0192506
1.01989	0.00482185
1.02246	-0.0465852
1.02503	-0.0381833
1.0276	-0.0183017
1.03017	-0.00977718
1.03274	0.0100149
1.03531	-0.00937519
1.03788	0.018841
1.04045	-0.00887076
1.04301	0.0118434
1.04558	-0.00436819
1.04815	-0.00716316
1.05072	-0.0148179
1.05329	-0.0152559
1.05586	-0.00813717
1.05843	-0.00185733
1.061	-0.0108185
1.06357	-0.0121356
1.06614	-0.063569
1.0687	0.00351672
1.07127	-0.011835
1.07384	-0.0227575
1.07641	-0.017277
1.07898	-0.0313658
1.08155	0.0158612
1.08412	-0.0162514
1.08669	-0.0105446
1.08926	0.00118833
1.09183	0.00249873
1.09439	-0.0248403
1.09696	-0.0230588
1.09953	-0.0162325
1.1021	-0.00543822
1.10467	-0.00445533
1.10724	-0.00778795
1.10981	-0.00237954
1.11238	-0.0176986
1.11495	0.0122012
1.11752	0.0172209
1.12008	-0.0497794
1.12265	-0.026501
1.12522	-0.00659463
1.12779	-0.0280579
1.13036	0.00182557
1.13293	0.0160676
1.1355	-0.0174733
1.13807	-0.0192169
1.14064	-0.0263099
1.14321	-0.0293762
1.14577	0.0130439
1.14834	-0.0687192
1.15091	-0.030056
1.15348	0.00191078
1.15605	-0.0123553
1.15862	-0.036125
1.16119	-0.0200653
1.16376	-0.0218385
1.16633	0.00154636
1.1689	-0.0286261
1.17146	0.00165808
1.17403	0.00654847
1.1766	-0.0640044
1.17917	-0.0444012
1.18174	-0.0396018
1.18431	-0.00770558
1.18688	-0.0545346
1.18945	0.00653242
1.19202	-0.028406
1.19459	-0.0335997
1.19715	-0.0105808
1.19972	-0.0145611
1.20229	-0.0341345
1.20486	-0.0138663
1.20743	-0.00502859
1.21	-0.00713547
1.21257	-0.00618044
1.21514	-0.0369112
1.21771	-0.00490539
1.22028	-0.0274526
1.22284	-0.03507
1.22541	-0.0401611
1.22798	-0.0107693
1.23055	-0.0270929
1.23312	-0.0147683
1.23569	-0.0238312
1.23826	-0.0500876
1.24083	-0.0210243
1.2434	-0.0267507
1.24597	-0.014518
1.24853	-0.013568
1.2511	-0.0596358
1.25367	0.0156355
1.25624	-0.0340614
1.25881	0.00871324
1.26138	-0.022721
1.26395	-0.0160391
1.26652	-0.0469846
1.26909	-0.00407494
1.27166	-0.0201091
1.27422	-0.0346876
1.27679	-0.0130449
1.27936	0.000370729
1.28193	-0.0248101
1.2845	-0.0140234
1.28707	-0.00867623
1.28964	-0.0263514
1.29221	-0.00887191
1.29478	-0.0687548
1.29735	-0.00988449
1.29991	-0.00401994
1.30248	-0.0200108
1.30505	-0.043549
1.30762	-0.036085
1.31019	-0.0191826
1.31276	-0.0432841
1.31533	-0.0182705
1.3179	-0.0402879
1.32047	0.012492
1.32304	-0.0055525
1.3256	-0.00165316
1.32817	-0.0366122
1.33074	-0.0250842
1.33331	-0.0463869
1.33588	-0.0404239
1.33845	0.00118535
1.34102	-0.0370388
1.34359	0.0106273
1.34616	-0.0285391
1.34873	-0.00320888
1.35129	-0.0358402
1.35386	-0.00711743
1.35643	-0.0369304
1.359	-0.00802406
1.36157	-0.0101862
1.36414	-0.019699
1.36671	-0.0130995
1.36928	-0.00203698
1.37185	-0.00381815
1.37442	-0.0369309
1.37698	0.0134528
1.37955	-0.0561796
1.38212	-0.0296546
1.38469	-0.0284146
1.38726	-0.0277915
1.38983	-0.0101047
1.3924	0.000875173
1.39497	-0.0243137
1.39754	-0.0251247
1.40011	-0.0300111
1.40267	-0.00913356
1.40524	-0.0138861
1.40781	-0.032313
1.41038	-0.0149197
1.41295	0.00990528
1.41552	-0.00169052
1.41809	0.0254193
1.42066	-0.0112596
1.42323	0.00185048
1.4258	-0.0233244
1.42836	-0.00378353
1.43093	-0.0399134
1.4335	-0.00481071
1.43607	-0.00720429
1.43864	-0.0118178
1.44121	-0.0152333
1.44378	-0.0585358
1.44635	0.00179048
1.44892	0.00319415
1.45149	0.0238217
1.45405	-0.0522305
1.45662	-0.00230451
1.45919	-0.00487712
1.46176	-0.0196147
1.46433	-0.0181794
1.4669	-0.0298502
1.46947	-0.0668337
1.47204	-0.0520809
1.47461	-0.0275903
1.47718	0.00190168
1.47974	0.0381365
1.48231	-0.0344103
1.48488	-0.0256144
1.48745	-0.0284747
1.49002	-0.0183234
1.49259	-0.0061464
1.49516	-0.0222774
1.49773	-0.00117867
1.5003	0.0154093
1.50287	-0.0137445
1.50543	0.0200132
1.508	0.0137638
1.51057	-0.0278013
1.51314	-0.0318091
1.51571	0.0104926
1.51828	-0.0186665
1.52085	0.00607301
1.52342	-0.0201785
1.52599	0.00882404
1.52856	0.012316
1.53112	-0.0245923
1.53369	-0.024878
1.53626	-0.0273363
1.53883	-0.0120684
1.5414	0.00385703
1.54397	-0.0313062
1.54654	-0.0195755
1.54911	-0.0134508
1.55168	-0.0276385
1.55425	-0.0124971
1.55681	-0.00797818
1.55938	0.00591821
1.56195	0.0297268
1.56452	-0.0153968
1.56709	-0.0200587
1.56966	0.0245201
1.57223	-0.0168231
1.5748	-0.0455058
1.57737	0.00329
1.57994	-0.0261785
1.5825	-0.0165959
1.58507	-0.0225992
1.58764	0.00389069
1.59021	-0.038866
1.59278	-0.0232622
1.59535	-0.0167341
1.59792	-0.0245149
1.60049	-0.0295713
1.60306	-0.0110104
1.60563	0.000579974
1.60819	-0.0333796
1.61076	-0.027299
1.61333	-0.00675121
1.6159	0.0220377
1.61847	-0.0196379
1.62104	-0.0237421
1.62361	-0.00634622
1.62618	-0.0387821
1.62875	-0.0541605
1.63132	-0.0194909
1.63388	-0.0410866
1.63645	-0.0338694
1.63902	-0.00795367
1.64159	-0.0331278
1.64416	-0.0117246
1.64673	-0.0376782
1.6493	-0.0137612
1.65187	-0.0285589
1.65444	-0.031746
1.65701	-0.0235207
1.65957	-0.000669231
1.66214	0.014395
1.66471	-0.00684326
1.66728	-0.00383852
1.66985	0.00158767
1.67242	0.00668242
1.67499	-0.0263465
1.67756	-0.000472745
1.68013	0.0110265
1.6827	0.0436037
1.68526	-0.0119646
1.68783	-0.0381103
1.6904	-0.0482772
1.69297	-0.0304974
1.69554	0.0131189
1.69811	-0.0406418
1.70068	-0.00950559
1.70325	-0.0463925
1.70582	-0.034971
1.70839	0.00938949
1.71095	-0.0143276
1.71352	-0.0277547
1.71609	-0.0298406
1.71866	-0.0368497
1.72123	-0.00690569
1.7238	-0.0148549
1.72637	-0.0511239
1.72894	-0.00660853
1.73151	-0.0187805
1.73408	-0.00542585
1.73664	-0.0146359
1.73921	-0.00865719
1.74178	0.0334025
1.74435	-0.0308137
1.74692	-0.0161403
1.74949	0.0198006
1.75206	-0.0489405
1.75463	-0.068836
1.7572	-0.0170902
1.75977	-0.0173244
1.76233	0.00522942
1.7649	0.0134964
1.76747	-0.034548
1.77004	-0.00830914
1.77261	-0.0410799
1.77518	-0.0466503
1.77775	-0.00188049
1.78032	-0.0250009
1.78289	-0.0511993
1.78546	-0.0145655
1.78802	-0.000890949
1.79059	-0.0298544
1.79316	-0.00399165
1.79573	-0.0333551
1.7983	-0.0313473
1.80087	-0.000652834
1.80344	-0.0409398
1.80601	-0.034775
1.80858	-0.0203838
1.81115	-0.0347341
1.81371	-0.0374894
1.81628	-0.0332285
1.81885	-0.0175655
1.82142	0.00844978
1.82399	-0.00529663
1.82656	-0.0437396
1.82913	-0.0288984
1.8317	-0.0186423
1.83427	0.00286077
1.83684	-0.0232617
1.8394	0.0154282
1.84197	-0.0227967
1.84454	-0.0156087
1.84711	-0.0264079
1.84968	-0.00147168
1.85225	0.00751867
1.85482	-0.00930193
1.85739	-0.0062306
1.85996	-0.0220414
1.86253	-0.0180868
1.86509	0.0122137
1.86766	-0.0064429
1.87023	-0.00804354
1.8728	-0.00619779
1.87537	-0.0122081
1.87794	-0.0178207
1.88051	-0.0189104
1.88308	-0.0117772
1.88565	-0.00985018
1.88822	-0.0360065
1.89078	-0.0453484
1.89335	-0.0101946
1.89592	-0.0173608
1.89849	0.0133131
1.90106	-0.0106203
1.90363	-0.00020357
1.9062	-0.00436544
1.90877	-0.0243127
1.91134	0.0068965
1.91391	-0.00679795
1.91647	-0.0383146
1.91904	-0.0203174
1.92161	-0.000847562
1.92418	0.0107205
1.92675	-0.012209
1.92932	-0.0172498
1.93189	-0.00920665
1.93446	-0.0269088
1.93703	-0.0448245
1.9396	-0.0217221
1.94216	-0.0252177
1.94473	0.00791106
1.9473	0.0321631
1.94987	-0.00717121
1.95244	0.0191852
1.95501	-0.023381
1.95758	0.0106522
1.96015	-0.0100788
1.96272	-0.0195165
1.96529	-0.0136482
1.96785	-0.00799211
1.97042	0.0153585
1.97299	0.0178435
1.97556	0.0248558
1.97813	-0.0254098
1.9807	0.0148082
1.98327	0.052339
1.98584	0.0293152
1.98841	0.0349648
1.99098	0.0139398
1.99354	0.00572625
1.99611	-0.0191879
1.99868	-0.0154092
2.00125	0.0164104
2.00382	0.00741074
2.00639	-0.0049899
2.00896	-0.00506604
2.01153	0.0100295
2.0141	-0.0199256
2.01667	0.028493
2.01923	0.0164587
2.0218	0.0296639
2.02437	-0.0173776
2.02694	0.000599205
2.02951	0.0278412
2.03208	0.0327283
2.03465	0.0102477
2.03722	0.0212189
2.03979	0.0238426
2.04236	0.00265354
2.04492	0.0110893
2.04749	0.00364802
2.05006	0.0298464
2.05263	-0.0157981
2.0552	0.0128129
2.05777	0.0228781
2.06034	-0.0048322
2.06291	0.00617035
2.06548	0.0300394
2.06805	0.00226334
2.07061	0.018603
2.07318	0.0542435
2.07575	0.0185424
2.07832	0.0336949
2.08089	-0.0329545
2.08346	-0.017928
2.08603	0.00556954
2.0886	-0.00102928
2.09117	-0.00283239
2.09374	0.0138054
2.0963	-0.0131632
2.09887	-0.0238924
2.10144	0.00586331
2.10401	-0.0129816
2.10658	0.0130213
2.10915	-0.0118028
2.11172	0.0075719
2.11429	-0.00134126
2.11686	0.0244951
2.11943	-0.00280208
2.12199	0.0151996
2.12456	0.0215661
2.12713	0.0229588
2.1297	0.00195018
2.13227	0.00379825
2.13484	0.0237267
2.13741	0.0170457
2.13998	0.0183607
2.14255	0.0321178
2.14512	0.0245535
2.14768	0.0197734
2.15025	-0.0086549
2.15282	0.0318792
2.15539	0.0228963
2.15796	0.00197695
2.16053	0.0255822
2.1631	0.0109239
2.16567	0.0395043
2.16824	-0.0106372
2.17081	-0.00190859
2.17337	0.00636828
2.17594	-0.00251285
2.17851	0.00588411
2.18108	-0.00592772
2.18365	0.0137285
2.18622	0.00105523
2.18879	0.0283429
2.19136	-0.00422779
2.19393	0.0245812
2.1965	-0.0445516
2.19906	0.00908979
2.20163	-0.0323789
2.2042	0.0317992
2.20677	-0.0242586
2.20934	-0.00298166
2.21191	-0.00184882
2.21448	0.0117256
2.21705	-0.00557348
2.21962	-0.0232094
2.22219	0.0566245
2.22475	-0.0270099
2.22732	0.0434279
2.22989	0.0165074
2.23246	-0.0126565
2.23503	0.0231255
2.2376	-0.0262678
2.24017	-0.0077299
2.24274	0.0349319
2.24531	0.0189963
2.24788	-0.0148548
2.25044	0.00921982
2.25301	-0.00728799
2.25558	0.00753772
2.25815	0.000242538
2.26072	-0.0291245
2.26329	-0.063569
2.26586	0.0120245
2.26843	-0.0045997
2.271	-0.00253049
2.27357	0.0331613
2.27613	-0.0167813
2.2787	-0.00582711
2.28127	-0.0124416
2.28384	0.00847289
2.28641	-0.00814418
2.28898	0.0202452
2.29155	0.0128903
2.29412	0.0341275
2.29669	-0.00339781
2.29926	0.00255372
2.30182	-0.01051
2.30439	-0.00646255
2.30696	0.0306455
2.30953	-0.00483226
2.3121	0.0324822
2.31467	-0.0384089
2.31724	0.00723295
2.31981	0.0119673
2.32238	0.0200207
2.32495	0.00100811
2.32751	0.0184694
2.33008	-0.00373846
2.33265	0.0292698
2.33522	0.0378798
2.33779	-0.00828444
2.34036	-0.0128737
2.34293	-0.0277068
2.3455	0.0141179
2.34807	-0.0090934
2.35064	-0.0224717
2.3532	-0.0105996
2.35577	0.0155854
2.35834	-0.0429921
2.36091	0.0116116
2.36348	-0.00771437
2.36605	0.0112825
2.36862	0.00216787
2.37119	-0.0124184
2.37376	-0.0188571
2.37633	-0.0361268
2.37889	0.0113419
2.38146	0.0275739
2.38403	0.00758774
2.3866	-0.0396432
2.38917	-0.0158429
2.39174	-0.00334266
2.39431	-0.00498303
2.39688	0.0325212
2.39945	0.000147961
2.40202	0.00625513
2.40458	0.0100917
2.40715	-0.0267633
2.40972	0.00200415
2.41229	0.0270194
2.41486	0.0166108
2.41743	0.0219357
2.42	-0.0128365
2.42257	-0.010603
2.42514	0.0187464
2.42771	0.0172604
2.43027	0.0441391
2.43284	-0.00224874
2.43541	0.0208709
2.43798	0.0191039
2.44055	0.0044685
2.44312	0.00803927
2.44569	0.0147261
2.44826	-0.00476369
2.45083	-0.01167
2.4534	0.0134117
2.45596	0.0342003
2.45853	-0.00738164
2.4611	0.0228781
2.46367	0.0250667
2.46624	0.00729008
2.46881	0.0158128
2.47138	0.0158593
2.47395	0.0577763
2.47652	0.0227005
2.47909	0.000767267
2.48165	-0.00190723
2.48422	0.0253331
2.48679	0.00772592
2.48936	0.0149075
2.49193	0.0217757
2.4945	0.0413666
2.49707	0.0107856
2.49964	0.0186423
2.50221	0.0186188
2.50478	0.0413651
2.50734	0.011769
2.50991	0.00560995
2.51248	-0.00732681
2.51505	-0.0326476
2.51762	0.0369755
2.52019	0.0017845
2.52276	-0.00209164
2.52533	-0.00902814
2.5279	0.0376297
2.53047	-0.0283656
2.53303	0.034793
2.5356	0.0537681
2.53817	0.064871
2.54074	0.0100666
2.54331	0.00683908
2.54588	0.0295802
2.54845	0.0436472
2.55102	0.0546168
2.55359	0.013261
2.55616	0.0375496
2.55872	0.0404988
2.56129	0.0364319
2.56386	0.0124651
2.56643	0.0248851
2.569	0.0126878
2.57157	0.0117704
2.57414	0.0100002
2.57671	0.0138979
2.57928	0.0177923
2.58185	0.0467966
2.58441	0.0057996
2.58698	-0.0121561
2.58955	0.0276124
2.59212	0.0470727
2.59469	0.016855
2.59726	0.044641
2.59983	-0.00911387
2.6024	0.0520725
2.60497	0.0177411
2.60754	0.0513961
2.6101	-0.00246423
2.61267	0.0699543
2.61524	0.0166669
2.61781	0.0402609
2.62038	0.0442975
2.62295	0.0363018
2.62552	0.0062506
2.62809	-0.00915906
2.63066	0.0425874
2.63323	0.00655371
2.63579	0.0187211
2.63836	0.00348934
2.64093	0.0113786
2.6435	0.0225218
2.64607	0.0256279
2.64864	0.0137691
2.65121	0.0179221
2.65378	-0.00386097
2.65635	0.0383252
2.65892	0.0216788
2.66148	0.0400115
2.66405	0.0149421
2.66662	0.00491316
2.66919	-0.000963846
2.67176	0.0176386
2.67433	0.0152783
2.6769	0.0189572
2.67947	-0.016816
2.68204	5.47993e-05
2.68461	-0.0316644
2.68717	0.0102074
2.68974	-0.0173642
2.69231	-0.0270943
2.69488	-0.0253735
2.69745	0.0227484
2.70002	0.0283822
2.70259	0.0249208
2.70516	0.0241362
2.70773	-0.00155258
2.7103	0.00416985
2.71286	0.00905091
2.71543	0.0230041
2.718	0.0047185
2.72057	0.0282644
2.72314	-0.0134084
2.72571	0.0053696
2.72828	-0.0112773
2.73085	-0.035042
2.73342	0.0405544
2.73599	-0.000778543
2.73855	0.0465147
2.74112	0.0120206
2.74369	-0.0186242
2.74626	-0.0475118
2.74883	0.00570878
2.7514	-0.0147376
2.75397	-0.025049
2.75654	-0.0104711
2.75911	-0.00266653
2.76168	0.00386809
2.76424	-0.0222037
2.76681	-0.00670394
2.76938	0.00315585
2.77195	-0.00375431
2.77452	0.0250704
2.77709	0.0435915
2.77966	0.00551511
2.78223	-0.000431319
2.7848	0.039794
2.78737	0.00682575
2.78993	0.00855539
2.7925	-0.0182757
2.79507	0.00185243
2.79764	-0.0290469
2.80021	0.0160787
2.80278	-0.0106582
2.80535	-0.0039603
2.80792	0.000262725
2.81049	-0.0198902
2.81306	-0.0150891
2.81562	0.00137292
2.81819	-0.0200594
2.82076	-0.0223634
2.82333	0.0111462
2.8259	0.00589783
2.82847	0.0229288
2.83104	-0.0175132
2.83361	-0.00239727
2.83618	-0.0248209
2.83875	0.0244979
2.84131	0.000131322
2.84388	-0.0247903
2.84645	-0.0382818
2.84902	-0.010774
2.85159	0.0207812
2.85416	0.0452684
2.85673	0.0193313
2.8593	-0.0254377
2.86187	-0.00813841
2.86444	-0.0375881
2.867	0.067416
2.86957	0.042265
2.87214	-0.00874005
2.87471	-0.00687901
2.87728	0.0031621
2.87985	0.0295217
2.88242	0.013832
2.88499	0.0114593
2.88756	-0.0149884
2.89013	-0.00446137
2.89269	0.013816
2.89526	0.0538096
2.89783	0.00755195
2.9004	0.0259527
2.90297	0.00297524
2.90554	0.00735189
2.90811	0.0112663
2.91068	-0.00401045
2.91325	0.0205197
2.91582	0.0295091
2.91838	-0.0186032
2.92095	-0.0244683
2.92352	0.00621134
2.92609	0.0118785
2.92866	0.0121717
2.93123	0.039904
2.9338	-0.0194243
2.93637	-0.0116433
2.93894	0.0158252
2.94151	0.0272984
2.94407	0.00796127
2.94664	0.00864175
2.94921	-0.0204386
2.95178	0.03971
2.95435	0.00161716
2.95692	0.0260555
2.95949	0.0372768
2.96206	-0.0160932
2.96463	-0.00803873
2.9672	0.0367781
2.96976	0.010906
2.97233	-0.0281575
2.9749	0.0452052
2.97747	0.0269546
2.98004	0.0446922
2.98261	0.0181278
2.98518	0.0486607
2.98775	-0.0077953
2.99032	0.022685
2.99289	0.0183912
2.99545	0.0112595
2.99802	0.00789257
3.00059	0.00195842
3.00316	-0.0212476
3.00573	0.041204
3.0083	0.0303574
3.01087	0.0284702
3.01344	0.0114643
3.01601	0.0137211
3.01858	0.0475221
3.02114	0.0522792
3.02371	0.024017
3.02628	0.039567
3.02885	0.0145825
3.03142	0.0346392
3.03399	0.0136116
3.03656	0.011943
3.03913	0.0361862
3.0417	0.0101113
3.04427	0.0294544
3.04683	0.00179162
3.0494	0.0222119
3.05197	-0.00945858
3.05454	-0.00757105
3.05711	-0.0099372
3.05968	-0.0355587
3.06225	0.0418228
3.06482	0.0275297
3.06739	0.0363522
3.06996	-0.00658032
3.07252	0.00918603
3.07509	0.00904555
3.07766	0.0494977
3.08023	-0.0319511
3.0828	0.015512
3.08537	0.0475911
3.08794	0.019934
3.09051	0.0348167
3.09308	0.0148085
3.09565	-0.0165298
3.09821	0.00867713
3.10078	0.0390382
3.10335	0.003187
3.10592	0.0151103
3.10849	0.0156675
3.11106	0.0100715
3.11363	0.00549926
3.1162	0.0338362
3.11877	0.00134069
3.12134	0.0326361
3.1239	0.01732
3.12647	0.0187426
3.12904	0.0215826
3.13161	0.0213102
3.13418	0.00931903
3.13675	-0.00044809
3.13932	-0.0337094
3.14189	0.0292365
3.14446	-0.0229046
3.14703	0.00773431
3.14959	0.0108311
3.15216	-0.00738532
3.15473	0.0383208
3.1573	-0.000545622
3.15987	0.00895963
3.16244	0.0375944
3.16501	-0.020955
3.16758	0.00412667
3.17015	0.000613951
3.17272	-0.00399833
3.17528	0.0022713
3.17785	0.0175356
3.18042	-0.000647679
3.18299	0.00812008
3.18556	0.0189857
3.18813	0.0181439
3.1907	0.0213057
3.19327	-0.0328709
3.19584	-0.0289963
3.19841	0.0180202
3.20097	0.00815694
3.20354	-0.0485844
3.20611	0.0135512
3.20868	0.0204017
3.21125	-0.00759504
3.21382	-0.0334339
3.21639	0.0340874
3.21896	0.000346627
3.22153	0.00148225
3.2241	-0.0153812
3.22666	-0.0181367
3.22923	0.0318488
3.2318	0.031336
3.23437	0.0244224
3.23694	0.017861
3.23951	0.0146035
3.24208	0.0151359
3.24465	0.0267229
3.24722	-0.0143556
3.24979	0.00817025
3.25235	-0.0398982
3.25492	-0.061361
3.25749	-0.00435236
3.26006	0.0130059
3.26263	-0.00267127
3.2652	-0.00742068
3.26777	0.0118343
3.27034	-0.004794
3.27291	-0.0227985
3.27548	0.00717472
3.27804	-0.0186562
3.28061	-0.000967703
3.28318	-0.000490243
3.28575	0.0173973
3.28832	0.0203389
3.29089	-0.00750941
3.29346	0.00188079
3.29603	0.00536192
3.2986	0.018242
3.30117	-0.0263991
3.30373	0.0213003
3.3063	-0.00440187
3.30887	-0.0284491
3.31144	-0.00877792
3.31401	-0.00760704
3.31658	-0.016222
3.31915	-0.0146896
3.32172	0.00866676
3.32429	-0.0187434
3.32686	0.0227256
3.32942	0.0505889
3.33199	-0.0205952
3.33456	-0.0382332
3.33713	0.00712202
3.3397	0.00357208
3.34227	0.00330782
3.34484	-0.00867239
3.34741	-0.00595034
3.34998	-0.0192586
3.35255	0.00438012
3.35511	-0.00677184
3.35768	-5.91796e-05
3.36025	-0.00213685
3.36282	-0.00804464
3.36539	0.0209837
3.36796	-0.0587221
3.37053	-0.013266
3.3731	-0.0177058
3.37567	0.0210254
3.37824	-0.0118756
3.3808	0.00513101
3.38337	-0.0260772
3.38594	0.00241092
3.38851	-0.0239763
3.39108	0.0114932
3.39365	0.0322658
3.39622	-0.0296723
3.39879	0.0428826
3.40136	-0.0311021
3.40393	0.0245722
3.40649	-0.0230987
3.40906	-0.0156339
3.41163	0.0306494
3.4142	-0.00586558
3.41677	-0.0226107
3.41934	0.00589283
3.42191	-0.00920511
3.42448	0.0176533
3.42705	-0.00573969
3.42962	-0.0162593
3.43218	0.0272056
3.43475	-0.0221196
3.43732	-0.00170969
3.43989	0.000672064
3.44246	-0.0276529
3.44503	-0.0140588
3.4476	0.00507708
3.45017	-0.0128492
3.45274	-0.015093
3.45531	-0.0264373
3.45787	-0.00206
3.46044	-0.0332041
3.46301	-0.010944
3.46558	0.00633799
3.46815	-0.0114505
3.47072	-0.0148251
3.47329	0.00417346
3.47586	-0.00725279
3.47843	-0.0557783
3.481	0.0185054
3.48356	-0.0126056
3.48613	0.0143333
3.4887	-0.0350535
3.49127	0.0194483
3.49384	-0.0176646
3.49641	0.0136115
3.49898	-0.0272461
3.50155	0.00885787
3.50412	-0.0525128
3.50669	0.00314028
3.50925	-0.00588861
3.51182	0.000855023
3.51439	0.0113554
3.51696	-0.0314796
3.51953	-0.0149161
3.5221	-0.00785169
3.52467	0.0180568
3.52724	-0.0276224
3.52981	0.0199959
3.53238	-0.0128729
3.53494	0.031554
3.53751	0.0550684
3.54008	-0.0262142
3.54265	0.0233621
3.54522	0.0468808
3.54779	-0.038414
3.55036	-0.00988455
3.55293	0.0178045
3.5555	3.2941e-05
3.55807	0.000113397
3.56063	-0.0615778
3.5632	-0.0382242
3.56577	0.000520879
3.56834	-0.0271728
3.57091	0.0121404
3.57348	-0.0120363
3.57605	0.0298119
3.57862	-0.0318249
3.58119	-0.00953944
3.58376	-0.013614
3.58632	0.0160126
3.58889	-0.00716852
3.59146	-7.60326e-05
3.59403	0.0176925
3.5966	-0.0134186
3.59917	0.0142333
3.60174	0.00388268
3.60431	-0.0138535
3.60688	-0.0272775
3.60945	0.00799517
3.61201	0.00240988
3.61458	0.00608979
3.61715	-0.0184284
3.61972	-0.0272577
3.62229	-0.0315916
3.62486	-0.0041472
3.62743	-0.020767
3.63	-0.0218473
3.63257	-0.0113144
3.63514	-0.0263316
3.6377	-0.0251429
3.64027	0.0123843
3.64284	-0.0189886
3.64541	0.0317468
3.64798	-0.0215459
3.65055	-0.012239
3.65312	-0.0260985
3.65569	0.0342564
3.65826	-0.000530774
3.66083	-0.000589649
3.66339	0.0113912
3.66596	-0.0114203
3.66853	0.0112118
3.6711	-0.0329326
3.67367	-0.00981136
3.67624	-0.0386997
3.67881	-0.0324761
3.68138	0.012872
3.68395	-0.00647644
3.68652	-0.0315448
3.68908	0.0400846
3.69165	-0.0201055
3.69422	0.00853462
3.69679	-0.0358799
3.69936	-0.0181323
3.70193	0.0116669
3.7045	0.0189036
3.70707	0.0143639
3.70964	0.0392221
3.71221	0.00325077
3.71477	-0.0130712
3.71734	-0.0094105
3.71991	-0.0627978
3.72248	0.00599713
3.72505	-0.0436596
3.72762	-0.0445064
3.73019	0.00254439
3.73276	0.0129463
3.73533	-0.00773618
3.7379	-0.0176718
3.74046	-0.0292388
3.74303	-0.0422117
3.7456	0.0305718
3.74817	0.00794395
3.75074	-0.00652827
3.75331	-0.0501148
3.75588	-0.00424119
3.75845	0.015147
3.76102	-0.0287975
3.76359	-0.0423598
3.76615	-0.00875984
3.76872	-0.0463909
3.77129	-0.0140719
3.77386	-0.00459695
3.77643	-0.0522637
3.779	-0.0363923
3.78157	-0.0292312
3.78414	-0.0563379
3.78671	0.0212633
3.78928	-0.0635663
3.79184	-0.0464971
3.79441	-0.00065654
3.79698	-0.0031823
3.79955	-0.03
3.80212	-0.013863
3.80469	0.00422699
3.80726	-0.0280157
3.80983	-0.0468786
3.8124	-0.013876
3.81497	0.0400307
3.81753	-0.0267184
3.8201	0.0076756
3.82267	-0.0472928
3.82524	-0.039882
3.82781	0.00534186
3.83038	-0.0189557
3.83295	-0.0159222
3.83552	-0.0434925
3.83809	-0.00971788
3.84066	-0.0486761
3.84322	-0.00192278
3.84579	-0.013915
3.84836	-0.0179523
3.85093	-0.0532736
3.8535	-0.051686
3.85607	-0.0195965
3.85864	-0.0355841
3.86121	-0.0180398
3.86378	-0.0467972
3.86635	0.013383
3.86891	-0.0740143
3.87148	-0.0160349
3.87405	-0.00827509
3.87662	0.0146815
3.87919	-0.0396037
3.88176	-0.0455925
3.88433	-0.0232083
3.8869	0.00922951
3.88947	0.0342843
3.89204	-0.0105003
3.8946	0.0212498
3.89717	-0.0464247
3.89974	-0.0108553
3.90231	-0.0250598
3.90488	0
3.90745	0
3.91002	0
3.91259	0
3.91516	0
3.91773	0
3.92029	0
3.92286	0
3.92543	0
3.928	0
3.93057	0
3.93314	0
3.93571	0
3.93828	0
3.94085	0
3.94342	0
3.94598	0
3.94855	0
3.95112	0
3.95369	0
3.95626	0
3.95883	0
3.9614	0
3.96397	0
3.96654	0
3.96911	0
3.97167	0
3.97424	0
3.97681	0
3.97938	0
3.98195	0
3.98452	0
3.98709	0
3.98966	0
3.99223	0
3.9948	0
3.99736	0
3.99993	0
4.0025	0
4.00507	0
4.00764	0
4.01021	0
4.01278	0
4.01535	0
4.01792	0
4.02049	0
4.02305	0
4.02562	0
4.02819	0
4.03076	0
4.03333	0
4.0359	0
4.03847	0
4.04104	0
4.04361	0
4.04618	0
4.04874	0
4.05131	0
4.05388	0
4.05645	0
4.05902	0
4.06159	0
4.06416	0
4.06673	0
4.0693	0
4.07187	0
4.07443	0
4.077	0
4.07957	0
4.08214	0
4.08471	0
4.08728	0
4.08985	0
4.09242	0
4.09499	0
4.09756	0
4.10012	0
4.10269	0
4.10526	0
4.10783	0
4.1104	0
4.11297	0
4.11554	0
4.11811	0
4.12068	0
4.12325	0
4.12581	0
4.12838	0
4.13095	0
4.13352	0
4.13609	0
4.13866	0
4.14123	0
4.1438	0
4.14637	0
4.14894	0
4.1515	0
4.15407	0
4.15664	0
4.15921	0
4.16178	0
4.16435	0
4.16692	0
4.16949	0
4.17206	0
4.17463	0
4.17719	0
4.17976	0
4.18233	0
4.1849	0
4.18747	0
4.19004	0
4.19261	0
4.19518	0
4.19775	0
4.20032	0
4.20288	0
4.20545	0
4.20802	0
4.21059	0
4.21316	0
4.21573	0
4.2183	0
4.22087	0
4.22344	0
4.22601	0
4.22857	0
4.23114	0
4.23371	0
4.23628	0
4.23885	0
4.24142	0
4.24399	0
4.24656	0
4.24913	0
4.2517	0
4.25426	0
4.25683	0
4.2594	0
4.26197	0
4.26454	0
4.26711	0
4.26968	0
4.27225	0
4.27482	0
4.27739	0
4.27995	0
4.28252	0
4.28509	0
4.28766	0
4.29023	0
4.2928	0
4.29537	0
4.29794	0
4.30051	0
4.30308	0
4.30564	0
4.30821	0
4.31078	0
4.31335	0
4.31592	0
4.31849	0
4.32106	0
4.32363	0
4.3262	0
4.32877	0
4.33133	0
4.3339	0
4.33647	0
4.33904	0
4.34161	0
4.34418	0
4.34675	0
4.34932	0
4.35189	0
4.35446	0
4.35702	0
4.35959	0
4.36216	0
4.36473	0
4.3673	0
4.36987	0
4.37244	0
4.37501	0
4.37758	0
4.38015	0
4.38271	0
4.38528	0
4.38785	0
4.39042	0
4.39299	0
4.39556	0
4.39813	0
4.4007	0
4.40327	0
4.40584	0
4.4084	0
4.41097	0
4.41354	0
4.41611	0
4.41868	0
4.42125	0
4.42382	0
4.42639	0
4.42896	0
4.43153	0
4.43409	0
4.43666	0
4.43923	0
4.4418	0
4.44437	0
4.44694	0
4.44951	0
4.45208	0
4.45465	0
4.45722	0
4.45978	0
4.46235	0
4.46492	0
4.46749	0
4.47006	0
4.47263	0
4.4752	0
4.47777	0
4.48034	0
4.48291	0
4.48547	0
4.48804	0
4.49061	0
4.49318	0
4.49575	0
4.49832	0
4.50089	0
4.50346	0
4.50603	0
4.5086	0
4.51116	0
4.51373	0
4.5163	0
4.51887	0
4.52144	0
4.52401	0
4.52658	0
4.52915	0
4.53172	0
4.53429	0
4.53685	0
4.53942	0
4.54199	0
4.54456	0
4.54713	0
4.5497	0
4.55227	0
4.55484	0
4.55741	0
4.55998	0
4.56254	0
4.56511	0
4.56768	0
4.57025	0
4.57282	0
4.57539	0
4.57796	0
4.58053	0
4.5831	0
4.58567	0
4.58823	0
4.5908	0
4.59337	0
4.59594	0
4.59851	0
4.60108	0
4.60365	0
4.60622	0
4.60879	0
4.61136	0
4.61392	0
4.61649	0
4.61906	0
4.62163	0
4.6242	0
4.62677	0
4.62934	0
4.63191	0
4.63448	0
4.63705	0
4.63961	0
4.64218	0
4.64475	0
4.64732	0
4.64989	0
4.65246	0
4.65503	0
4.6576	0
4.66017	0
4.66274	0
4.6653	0
4.66787	0
4.67044	0
4.67301	0
4.67558	0
4.67815	0
4.68072	0
4.68329	0
4.68586	0
4.68843	0
4.69099	0
4.69356	0
4.69613	0
4.6987	0
4.70127	0
4.70384	0
4.70641	0
4.70898	0
4.71155	0
4.71412	0
4.71668	0
4.71925	0
4.72182	0
4.72439	0
4.72696	0
4.72953	0
4.7321	0
4.73467	0
4.73724	0
4.73981	0
4.74237	0
4.74494	0
4.74751	0
4.75008	0
4.75265	0
4.75522	0
4.75779	0
4.76036	0
4.76293	0
4.7655	0
4.76806	0
4.77063	0
4.7732	0
4.77577	0
4.77834	0
4.78091	0
4.78348	0
4.78605	0
4.78862	0
4.79119	0
4.79375	0
4.79632	0
4.79889	0
4.80146	0
4.80403	0
4.8066	0
4.80917	0
4.81174	0
4.81431	0
4.81688	0
4.81944	0
4.82201	0
4.82458	0
4.82715	0
4.82972	0
4.83229	0
4.83486	0
4.83743	0
4.84	0
4.84257	0
4.84513	0
4.8477	0
4.85027	0
4.85284	0
4.85541	0
4.85798	0
4.86055	0
4.86312	0
4.86569	0
4.86826	0
4.87082	0
4.87339	0
4.87596	0
4.87853	0
4.8811	0
4.88367	0
4.88624	0
4.88881	0
4.89138	0
4.89395	0
4.89651	0
4.89908	0
4.90165	0
4.90422	0
4.90679	0
4.90936	0
4.91193	0
4.9145	0
4.91707	0
4.91964	0
4.9222	0
4.92477	0
4.92734	0
4.92991	0
4.93248	0
4.93505	0
4.93762	0
4.94019	0
4.94276	0
4.94533	0
4.94789	0
4.95046	0
4.95303	0
4.9556	0
4.95817	0
4.96074	0
4.96331	0
4.96588	0
4.96845	0
4.97102	0
4.97358	0
4.97615	0
4.97872	0
4.98129	0
4.98386	0
4.98643	0
4.989	0
4.99157	0
4.99414	0
4.99671	0
4.99927	0
5.00184	0
5.00441	0
5.00698	0
5.00955	0
5.01212	0
5.01469	0
5.01726	0
5.01983	0
5.0224	0
5.02496	0
5.02753	0
5.0301	0
5.03267	0
5.03524	0
5.03781	0
5.04038	0
5.04295	0
5.04552	0
5.04809	0
5.05065	0
5.05322	0
5.05579	0
5.05836	0
5.06093	0
5.0635	0
5.06607	0
5.06864	0
5.07121	0
5.07378	0
5.07634	0
5.07891	0
5.08148	0
5.08405	0
5.08662	0
5.08919	0
5.09176	0
5.09433	0
5.0969	0
5.09947	0
5.10203	0
5.1046	0
5.10717	0
5.10974	0
5.11231	0
5.11488	0
5.11745	0
5.12002	0
5.12259	0
5.12516	0
5.12772	0
5.13029	0
5.13286	0
[truncated: 1,042 more rows]
