# Supplementary material for: Direct energy transfer from photosystem II to photosystem I confers winter sustainability in Scots Pine
Source: Nat Commun. 2020 Dec 15;11:6388. doi: 10.1038/s41467-020-20137-9 (PMC7738668; doi:10.1038/s41467-020-20137-9)
Supplement: Supplementary file 3 — Source Data [file 41467_2020_20137_MOESM3_ESM.zip › Source data file_Bag et al., 2020/Source data file/time resolved fluoresence data/Time resolved decay/Pine_summer_unquench/summerunq/747nmautall.txt]

X	Y
0	0.0253832
0.002569	0.0253915
0.005138	0.0473712
0.007707	0.0277328
0.010276	0.0366841
0.012845	0.0363141
0.015414	-0.0137863
0.017983	0.00879846
0.020552	0.0424765
0.023121	0.0152534
0.02569	-0.00217499
0.028259	0.017142
0.030828	0.063901
0.033397	0.0295214
0.035966	0.0140229
0.038535	0.00574159
0.041104	0.0166742
0.043673	-0.00296893
0.046242	0.0184295
0.048811	0.0170215
0.05138	0.0379002
0.053949	0.0262655
0.056518	0.0454633
0.059087	0.0206258
0.061656	0.0358507
0.064225	0.0224596
0.066794	0.00219249
0.069363	-0.00537454
0.071932	0.0154095
0.074501	-0.00498127
0.07707	0.0206292
0.079639	-0.000888654
0.082208	-0.00130153
0.084777	-0.000825941
0.087346	0.0284465
0.089915	-0.00430754
0.092484	0.0148166
0.095053	0.0588774
0.097622	0.0223579
0.100191	0.0413234
0.10276	0.0245851
0.105329	0.00716316
0.107898	0.0618768
0.110467	-0.0115299
0.113036	0.00859829
0.115605	0.0151015
0.118174	0.0135429
0.120743	0.00563228
0.123312	0.0147281
0.125881	-0.00639076
0.12845	0.0266583
0.131019	0.00702594
0.133588	0.0303004
0.136157	0.0207222
0.138726	0.032089
0.141295	0.0222772
0.143864	0.0310462
0.146433	0.0145286
0.149002	0.0313933
0.151571	-0.0132894
0.15414	0.000164288
0.156709	0.00219421
0.159278	0.019522
0.161847	-0.0100719
0.164416	0.0119129
0.166985	0.0114603
0.169554	0.041856
0.172123	-0.012043
0.174692	0.0209452
0.177261	-0.0243301
0.17983	0.0255919
0.182399	0.0278012
0.184968	0.0125387
0.187537	0.00538447
0.190106	0.00373488
0.192675	0.0302213
0.195244	0.0405998
0.197813	0.0253945
0.200382	0.0632766
0.202951	0.0440636
0.20552	0.0147212
0.208089	0.0204667
0.210658	0.0301716
0.213227	-0.0124681
0.215796	0.0111523
0.218365	0.00810892
0.220934	0.0132639
0.223503	0.00342519
0.226072	0.00944548
0.228641	0.0267292
0.23121	0.0102168
0.233779	0.00687889
0.236348	0.0147511
0.238917	0.0413858
0.241486	0.0357769
0.244055	0.0255164
0.246624	0.0166391
0.249193	0.023358
0.251762	0.0158116
0.254331	0.00993987
0.2569	0.0370757
0.259469	0.0346219
0.262038	-0.00198325
0.264607	0.0103453
0.267176	0.0104339
0.269745	-0.0125779
0.272314	-0.0144857
0.274883	-0.0161587
0.277452	-0.00686741
0.280021	0.0145845
0.28259	0.00322381
0.285159	-0.00422151
0.287728	0.0374082
0.290297	-0.0158615
0.292866	0.0188046
0.295435	-0.0163381
0.298004	0.0206113
0.300573	-0.000650521
0.303142	-0.0079918
0.305711	-0.00305246
0.30828	0.0142136
0.310849	0.000855005
0.313418	-0.0031365
0.315987	0.0335761
0.318556	-0.00612099
0.321125	-0.00924238
0.323694	0.0102039
0.326263	-0.0160876
0.328832	-0.00704914
0.331401	0.00542588
0.33397	-0.00845369
0.336539	0.0159592
0.339108	0.0115466
0.341677	0.0404545
0.344246	0.061866
0.346815	0.0244954
0.349384	-0.0088425
0.351953	0.00560787
0.354522	-0.00961726
0.357091	-0.0108398
0.35966	-0.0209813
0.362229	0.0159447
0.364798	0.0178964
0.367367	0.0177223
0.369936	-0.00869772
0.372505	-0.00788895
0.375074	0.0191023
0.377643	0.0163027
0.380212	-0.00863549
0.382781	-0.0363987
0.38535	0.012205
0.387919	-0.0140759
0.390488	0.0256894
0.393057	0.010978
0.395626	0.0191011
0.398195	0.00638297
0.400764	0.0176917
0.403333	-0.00466786
0.405902	0.0174028
0.408471	0.0109993
0.41104	-0.0150637
0.413609	0.00481287
0.416178	0.00402117
0.418747	-0.0404804
0.421316	0.0120624
0.423885	0.024385
0.426454	-0.0144782
0.429023	0.0422152
0.431592	0.021541
0.434161	0.0173875
0.43673	0.0201618
0.439299	-0.00423708
0.441868	-0.00380345
0.444437	0.011678
0.447006	-0.0105299
0.449575	-0.0081616
0.452144	-0.0109452
0.454713	0.0276973
0.457282	0.0182366
0.459851	0.0270454
0.46242	0.0294287
0.464989	0.0144015
0.467558	0.00440397
0.470127	-0.0130423
0.472696	0.0277038
0.475265	0.00385485
0.477834	0.0263972
0.480403	0.0166024
0.482972	-0.00921152
0.485541	0.0429357
0.48811	0.00037325
0.490679	0.0182439
0.493248	-0.00758922
0.495817	-0.00412014
0.498386	0.025432
0.500955	0.0228478
0.503524	-0.000460987
0.506093	0.0140514
0.508662	0.0303112
0.511231	0.00534346
0.5138	0.0324149
0.516369	0.00319959
0.518938	-0.0192139
0.521507	-0.0203315
0.524076	-0.00388004
0.526645	0.0255256
0.529214	-0.017298
0.531783	0.01236
0.534352	0.0130331
0.536921	0.0436579
0.53949	-0.0103529
0.542059	-0.000576978
0.544628	0.0254893
0.547197	0.0192507
0.549766	-0.00373162
0.552335	-0.0229774
0.554904	0.00808525
0.557473	0.00824088
0.560042	-0.000472504
0.562611	-0.00207967
0.56518	0.0193474
0.567749	0.0259689
0.570318	0.00322299
0.572887	0.00355852
0.575456	0.00652656
0.578025	0.0262303
0.580594	-0.0208887
0.583163	0.00439813
0.585732	0.0150101
0.588301	-0.0383579
0.59087	0.0215957
0.593439	-0.015585
0.596008	0.0252386
0.598577	-0.00467204
0.601146	-0.000671919
0.603715	0.034528
0.606284	-0.0148828
0.608853	0.0339748
0.611422	0.00620776
0.613991	-0.00583136
0.61656	0.0027192
0.619129	-0.0407323
0.621698	-0.0328814
0.624267	-0.00640914
0.626836	-0.0261118
0.629405	0.00222799
0.631974	0.00320336
0.634543	0.0089889
0.637112	-0.0100476
0.639681	-0.0331489
0.64225	0.00426847
0.644819	0.0158432
0.647388	0.00603125
0.649957	-0.0155057
0.652526	-0.034762
0.655095	-0.0186446
0.657664	-0.0223451
0.660233	0.0240801
0.662802	0.00212751
0.665371	0.0116077
0.66794	0.015932
0.670509	-0.00892719
0.673078	0.0227262
0.675647	0.000319539
0.678216	0.00120764
0.680785	-0.0229111
0.683354	0.00860144
0.685923	-0.00735014
0.688492	-0.0159734
0.691061	0.0112034
0.69363	0.00587278
0.696199	-0.0128918
0.698768	-0.0213955
0.701337	-0.0150312
0.703906	0.0165966
0.706475	-0.00241459
0.709044	0.00743094
0.711613	-0.00933876
0.714182	-0.0100019
0.716751	-0.0125824
0.71932	-0.0264054
0.721889	-0.006714
0.724458	0.0033949
0.727027	0.00302114
0.729596	0.0315335
0.732165	-0.0177008
0.734734	-0.0344859
0.737303	0.00154273
0.739872	0.0180802
0.742441	-0.00318359
0.74501	0.0174178
0.747579	-0.024978
0.750148	-0.00827593
0.752717	-0.0236744
0.755286	-0.0442897
0.757855	-0.0377087
0.760424	-0.0231084
0.762993	-0.0101006
0.765562	-0.000578081
0.768131	-0.00411943
0.7707	-0.0408023
0.773269	0.0115999
0.775838	-0.0182139
0.778407	0.0135478
0.780976	-0.0218177
0.783545	-0.0171162
0.786114	-0.0114429
0.788683	-0.0250323
0.791252	0.0101592
0.793821	-0.0128029
0.79639	0.0208231
0.798959	-0.0137169
0.801528	0.0304247
0.804097	0.00923068
0.806666	-0.0169732
0.809235	-0.0310432
0.811804	-0.0378252
0.814373	-0.046271
0.816942	0.0259273
0.819511	-0.029545
0.82208	0.0174696
0.824649	0.0176712
0.827218	-0.0363655
0.829787	0.00392769
0.832356	-0.0189455
0.834925	-0.0198376
0.837494	0.00582621
0.840063	-0.0190607
0.842632	0.0048432
0.845201	-0.0539172
0.84777	-0.0270171
0.850339	-0.0342387
0.852908	-0.0340127
0.855477	-0.0162891
0.858046	0.00781932
0.860615	-0.0206698
0.863184	-0.0176218
0.865753	-0.0308549
0.868322	0.00962869
0.870891	0.032469
0.87346	-0.018044
0.876029	-0.0344949
0.878598	-0.00690471
0.881167	-0.02875
0.883736	-0.00457966
0.886305	-0.00614162
0.888874	0.000539428
0.891443	0.0268252
0.894012	0.0100766
0.896581	-0.0362232
0.89915	0.0180918
0.901719	0.0105418
0.904288	-0.00178467
0.906857	-0.0248079
0.909426	0.010641
0.911995	-0.0245666
0.914564	-0.0324996
0.917133	-0.0208033
0.919702	0.0129469
0.922271	-0.0195161
0.92484	0.0215078
0.927409	-0.0126619
0.929978	0.0114622
0.932547	0.0139272
0.935116	0.00362056
0.937685	0.0174789
0.940254	-0.0302215
0.942823	-0.0443042
0.945392	-0.0168475
0.947961	-0.0194555
0.95053	-0.00228182
0.953099	-0.0375717
0.955668	0.00827153
0.958237	-0.0201236
0.960806	-0.0288081
0.963375	-0.0407733
0.965944	-0.00339699
0.968513	0.00412352
0.971082	0.0227103
0.973651	-0.02768
0.97622	-0.00799023
0.978789	-0.0219133
0.981358	-0.000990125
0.983927	-0.0148025
0.986496	-0.0108059
0.989065	-0.000569612
0.991634	0.022537
0.994203	-0.00331706
0.996772	-0.00487557
0.999341	-0.0457312
1.00191	0.0340128
1.00448	-0.0161095
1.00705	0.0246656
1.00962	-0.0154117
1.01219	-0.0115214
1.01476	-0.0347893
1.01732	-0.0266195
1.01989	-0.000814176
1.02246	0.0166768
1.02503	0.011966
1.0276	-0.0161724
1.03017	-2.84782e-05
1.03274	0.0384436
1.03531	-0.0221117
1.03788	-0.0139374
1.04045	-0.0209916
1.04301	-0.0350264
1.04558	-0.00799095
1.04815	-0.0353203
1.05072	-0.00750477
1.05329	0.00258038
1.05586	-0.0341411
1.05843	-0.00923085
1.061	-0.0164327
1.06357	-0.00425795
1.06614	-0.0486927
1.0687	0.0084255
1.07127	0.0308957
1.07384	0.0240887
1.07641	-0.00893344
1.07898	-0.0123964
1.08155	0.021346
1.08412	0.0215377
1.08669	-0.0230964
1.08926	-0.0215462
1.09183	-0.0101456
1.09439	0.00219508
1.09696	-0.0509418
1.09953	0.00346317
1.1021	-0.0209854
1.10467	0.0187329
1.10724	-0.0436522
1.10981	-0.0366999
1.11238	-0.0229977
1.11495	-0.00333966
1.11752	0.01007
1.12008	-0.00111782
1.12265	-0.0348118
1.12522	-0.035254
1.12779	-0.0193777
1.13036	0.0200925
1.13293	-0.00677093
1.1355	0.00361767
1.13807	-0.0164916
1.14064	-0.00421022
1.14321	-0.0244576
1.14577	-0.0152935
1.14834	-0.0268682
1.15091	0.0023848
1.15348	0.0131771
1.15605	-0.00967694
1.15862	-0.00585058
1.16119	-0.0251048
1.16376	-0.0297342
1.16633	-0.00593174
1.1689	-0.0103593
1.17146	0.0239733
1.17403	-0.00720901
1.1766	0.0120254
1.17917	-0.00450477
1.18174	-0.0233383
1.18431	-0.0226105
1.18688	-0.036428
1.18945	-0.00240338
1.19202	-0.0263027
1.19459	-0.0137319
1.19715	-0.00982064
1.19972	-0.0194249
1.20229	0.0103045
1.20486	-0.022795
1.20743	0.00359606
1.21	-0.0151357
1.21257	-0.0129276
1.21514	-0.0399409
1.21771	-0.00209722
1.22028	0.0260643
1.22284	-0.0213691
1.22541	-0.00414048
1.22798	-0.00492001
1.23055	-0.0101244
1.23312	-0.013865
1.23569	0.0031426
1.23826	-0.0151782
1.24083	-0.000325479
1.2434	-0.0013011
1.24597	-0.00412603
1.24853	-0.00723033
1.2511	0.04341
1.25367	0.021524
1.25624	-0.0265704
1.25881	-0.00339401
1.26138	-0.0110236
1.26395	0.00593507
1.26652	-0.0165795
1.26909	-0.0180878
1.27166	0.0188686
1.27422	0.00658276
1.27679	-0.00383509
1.27936	0.00485001
1.28193	0.0105038
1.2845	-0.0281231
1.28707	-0.0258894
1.28964	-0.0476566
1.29221	-0.0158813
1.29478	-0.0181851
1.29735	-0.00422707
1.29991	0.0154759
1.30248	-0.00505183
1.30505	-0.0465865
1.30762	-0.0372945
1.31019	0.00255493
1.31276	-0.0213429
1.31533	-0.0176477
1.3179	-0.00896861
1.32047	0.00907916
1.32304	0.00914046
1.3256	-0.0312739
1.32817	-0.0131685
1.33074	-0.0150702
1.33331	0.0291585
1.33588	-0.00127822
1.33845	0.00363327
1.34102	0.0410281
1.34359	-0.00576556
1.34616	0.0136007
1.34873	0.0253934
1.35129	0.00441949
1.35386	0.0161544
1.35643	-0.00262569
1.359	-0.0112966
1.36157	0.0213821
1.36414	-0.0159564
1.36671	-0.0247455
1.36928	0.0381997
1.37185	0.0142118
1.37442	0.0118466
1.37698	0.00586927
1.37955	-0.0114175
1.38212	-0.00390874
1.38469	-0.0248617
1.38726	0.0124896
1.38983	-0.0301148
1.3924	0.00797238
1.39497	0.0196028
1.39754	0.00292545
1.40011	0.0271353
1.40267	-0.00960256
1.40524	-0.0106571
1.40781	-0.0123768
1.41038	-0.0186373
1.41295	-0.0285824
1.41552	-0.0125238
1.41809	-0.0105577
1.42066	-0.0123895
1.42323	-0.046486
1.4258	-0.00127679
1.42836	-0.00415721
1.43093	-0.0184248
1.4335	0.0106283
1.43607	0.00242768
1.43864	-0.0110637
1.44121	0.000472329
1.44378	-0.00923287
1.44635	0.000986438
1.44892	0.0162496
1.45149	-0.0314032
1.45405	0.00162562
1.45662	0.00442153
1.45919	-0.00980584
1.46176	0.0207224
1.46433	0.000703571
1.4669	-0.0010722
1.46947	0.0466195
1.47204	0.00413028
1.47461	-0.00160229
1.47718	0.0204175
1.47974	0.0438435
1.48231	0.0125663
1.48488	-0.0096247
1.48745	0.000576472
1.49002	0.000513334
1.49259	0.0144601
1.49516	0.02787
1.49773	-0.00140724
1.5003	-0.0131003
1.50287	0.0168033
1.50543	0.0262865
1.508	-0.0175483
1.51057	-0.00475264
1.51314	-0.0246386
1.51571	0.0430947
1.51828	0.0100631
1.52085	-0.0100701
1.52342	-0.0156668
1.52599	-0.00850219
1.52856	-0.00882742
1.53112	-0.0335796
1.53369	0.00392075
1.53626	0.0485939
1.53883	-0.00260362
1.5414	0.0355786
1.54397	-0.0157715
1.54654	0.0155149
1.54911	0.0362641
1.55168	0.0258358
1.55425	-0.0469781
1.55681	-0.00339594
1.55938	0.0098658
1.56195	0.00127965
1.56452	-0.00982556
1.56709	0.0150851
1.56966	0.0659483
1.57223	0.0148377
1.5748	0.0161116
1.57737	-0.00671506
1.57994	0.0201891
1.5825	0.00689209
1.58507	0.00920688
1.58764	-0.0183192
1.59021	-0.010305
1.59278	-0.0138085
1.59535	0.0284597
1.59792	0.0433324
1.60049	0.0224223
1.60306	0.0365322
1.60563	0.0215905
1.60819	0.00839159
1.61076	-0.0277429
1.61333	0.00163603
1.6159	-0.0037052
1.61847	-0.00187871
1.62104	-0.00406395
1.62361	-0.0280754
1.62618	-0.0142033
1.62875	-0.00759914
1.63132	-0.0127924
1.63388	-0.0137483
1.63645	0.0175381
1.63902	-0.0125727
1.64159	-0.0469533
1.64416	0.00852088
1.64673	-0.0385261
1.6493	-0.00941076
1.65187	-0.0621559
1.65444	0.0200277
1.65701	0.0131461
1.65957	-0.0212461
1.66214	-0.012907
1.66471	0.0143728
1.66728	0.039407
1.66985	-0.0381791
1.67242	-0.0128316
1.67499	-0.00368075
1.67756	0.0235475
1.68013	0.0111802
1.6827	-0.0237615
1.68526	0.0498653
1.68783	0.0107467
1.6904	-0.0189795
1.69297	-0.0154198
1.69554	-0.00994084
1.69811	0.0253016
1.70068	-0.0273557
1.70325	-0.0226573
1.70582	-0.0129437
1.70839	0.0085304
1.71095	0.00722118
1.71352	0.00204942
1.71609	0.0352676
1.71866	0.03657
1.72123	-0.0095627
1.7238	-0.0110816
1.72637	0.0270161
1.72894	0.0150898
1.73151	8.15994e-05
1.73408	0.0233554
1.73664	-0.00743734
1.73921	0.0214565
1.74178	-0.0161045
1.74435	0.0331312
1.74692	-0.0216838
1.74949	-0.00717888
1.75206	-0.0105838
1.75463	0.0165828
1.7572	-0.0162636
1.75977	-0.00192392
1.76233	0.00624423
1.7649	-0.0543896
1.76747	-0.0230607
1.77004	-0.0077836
1.77261	-0.00946253
1.77518	0.00151147
1.77775	0.0360697
1.78032	0.0103665
1.78289	-0.0215431
1.78546	0.0516104
1.78802	0.00640464
1.79059	-0.0284975
1.79316	0.00623597
1.79573	0.00282023
1.7983	0.00724865
1.80087	-0.00890923
1.80344	-0.00298183
1.80601	0.00910772
1.80858	0.0073881
1.81115	0.00495053
1.81371	-0.0175509
1.81628	-0.00536395
1.81885	-0.0123121
1.82142	-0.0239804
1.82399	0.0120506
1.82656	-0.00477762
1.82913	0.0102868
1.8317	0.000703736
1.83427	-0.0105254
1.83684	0.000826693
1.8394	0.0137812
1.84197	-0.0358081
1.84454	-0.0212315
1.84711	0.0367377
1.84968	-0.00184534
1.85225	-0.0510909
1.85482	0.00328207
1.85739	0.0300713
1.85996	-0.00326045
1.86253	0.004678
1.86509	-0.0171783
1.86766	-0.0190274
1.87023	-0.0102644
1.8728	-0.0307336
1.87537	-0.016186
1.87794	0.0259718
1.88051	0.0293192
1.88308	-0.000248888
1.88565	0.0215157
1.88822	0.0156728
1.89078	-0.0096755
1.89335	0.046407
1.89592	0.0189284
1.89849	-0.0168275
1.90106	0.0498581
1.90363	-0.00266771
1.9062	-0.0319375
1.90877	-0.0095724
1.91134	0.0163897
1.91391	0.0276567
1.91647	0.00354147
1.91904	-0.0224971
1.92161	-0.00564531
1.92418	-0.017177
1.92675	0.00726511
1.92932	-0.0408495
1.93189	0.00387159
1.93446	0.0114941
1.93703	-0.0131677
1.9396	0.00631145
1.94216	0.0861991
1.94473	0.0258767
1.9473	0.0170916
1.94987	-0.00228664
1.95244	0.0381553
1.95501	0.0413693
1.95758	-0.000748428
1.96015	-0.0473256
1.96272	0.00492536
1.96529	-0.00989056
1.96785	-0.0345098
1.97042	0.0304925
1.97299	0.0128335
1.97556	0.0219894
1.97813	0.0291744
1.9807	-0.0116923
1.98327	-0.0208991
1.98584	0.00857433
1.98841	0.00822459
1.99098	-0.0047358
1.99354	0.00670785
1.99611	0.0221577
1.99868	0.0138856
2.00125	0.00290198
2.00382	0.0276711
2.00639	-0.00047403
2.00896	0.0224207
2.01153	-0.00327522
2.0141	-0.00827347
2.01667	0.00423475
2.01923	-0.032981
2.0218	0.014773
2.02437	0.0115072
2.02694	0.0175254
2.02951	0.0311781
2.03208	-0.0178339
2.03465	-0.00162957
2.03722	0.026771
2.03979	0.00104481
2.04236	0.0172797
2.04492	0.0109873
2.04749	0.00423314
2.05006	0.036307
2.05263	-0.00173979
2.0552	-0.00386135
2.05777	0.00368028
2.06034	0.0288396
2.06291	0.00395238
2.06548	-0.0153903
2.06805	-0.0116504
2.07061	0.0343947
2.07318	0.00484005
2.07575	-0.00608839
2.07832	0.00911451
2.08089	-0.00869235
2.08346	0.0161072
2.08603	-0.000746352
2.0886	-0.0212971
2.09117	0.0012831
2.09374	-0.0139014
2.0963	0.0219335
2.09887	-0.00897161
2.10144	-0.0329594
2.10401	0.014606
2.10658	-0.00091511
2.10915	-0.0110664
2.11172	-0.0196221
2.11429	-0.0315488
2.11686	-0.00212527
2.11943	0.00683571
2.12199	0.0262316
2.12456	0.0197597
2.12713	-0.0172533
2.1297	-0.0126286
2.13227	-0.0248697
2.13484	-0.00916192
2.13741	-0.0155202
2.13998	0.0183823
2.14255	-0.0122354
2.14512	0.0418165
2.14768	-0.00319822
2.15025	0.0217803
2.15282	0.0586151
2.15539	-0.00924747
2.15796	-0.0180165
2.16053	-0.0163318
2.1631	0.00917116
2.16567	-0.00776791
2.16824	-0.0300037
2.17081	-0.0162031
2.17337	-0.0195806
2.17594	-0.00916162
2.17851	-0.0183206
2.18108	0.0304986
2.18365	-0.0106862
2.18622	0.0136747
2.18879	-0.0383855
2.19136	-0.0124248
2.19393	-0.021845
2.1965	-0.0722821
2.19906	0.0278409
2.20163	-0.0100612
2.2042	0.0117401
2.20677	-0.017825
2.20934	0.0251865
2.21191	0.0409067
2.21448	-0.0201919
2.21705	0.0330156
2.21962	-0.0172854
2.22219	-0.0155649
2.22475	-0.0398331
2.22732	-0.0153456
2.22989	-5.22338e-05
2.23246	-0.000156807
2.23503	0.0140749
2.2376	-0.00525368
2.24017	0.0117526
2.24274	0.00718179
2.24531	0.022702
2.24788	-0.000508252
2.25044	-0.00827789
2.25301	-0.0209436
2.25558	-0.0257418
2.25815	-0.0179363
2.26072	0.0122354
2.26329	-0.0204486
2.26586	0.0124811
2.26843	0.00775731
2.271	0.00512728
2.27357	0.00186546
2.27613	-0.0102218
2.2787	0.0104864
2.28127	0.00340996
2.28384	-0.00640978
2.28641	0.0216642
2.28898	-0.00335086
2.29155	0.0103213
2.29412	0.0206366
2.29669	-0.0143377
2.29926	-0.0479579
2.30182	0.000159263
2.30439	-0.0609333
2.30696	-0.0427194
2.30953	-0.0202393
2.3121	-0.0246811
2.31467	-0.0131389
2.31724	-0.0185513
2.31981	-0.0168601
2.32238	-0.0150963
2.32495	-0.0177443
2.32751	-0.0262628
2.33008	-0.0213972
2.33265	-0.0208321
2.33522	-0.0271026
2.33779	-0.00601449
2.34036	-0.0135217
2.34293	0.0121921
2.3455	-0.00993815
2.34807	0.00590937
2.35064	-0.0204634
2.3532	0.0141773
2.35577	0.000291126
2.35834	-0.0463496
2.36091	-0.0209746
2.36348	0.0037949
2.36605	-0.00234338
2.36862	-0.0398022
2.37119	0.0258101
2.37376	0.0108427
2.37633	-0.0302557
2.37889	0.00791289
2.38146	-0.000212939
2.38403	-3.79061e-05
2.3866	-0.00909903
2.38917	-0.0462328
2.39174	-0.0236071
2.39431	0.0176951
2.39688	-0.0216867
2.39945	-0.00119849
2.40202	0.0266191
2.40458	0.0235143
2.40715	0.00823888
2.40972	-0.0259004
2.41229	-0.00597195
2.41486	0.0237034
2.41743	-0.0117336
2.42	-0.0171601
2.42257	0.0118806
2.42514	-0.0231989
2.42771	0.00450737
2.43027	-0.032271
2.43284	-0.0248562
2.43541	-0.0406064
2.43798	0.0017181
2.44055	0.0390867
2.44312	-0.00718847
2.44569	-0.0189634
2.44826	-0.0125124
2.45083	0.00464642
2.4534	0.017269
2.45596	-0.0141779
2.45853	0.00110554
2.4611	0.0282461
2.46367	-0.0105676
2.46624	0.0377994
2.46881	0.0146089
2.47138	0.043599
2.47395	0.00870406
2.47652	-0.00346447
2.47909	0.00946023
2.48165	-0.0226674
2.48422	-0.0132141
2.48679	-0.00013246
2.48936	0.0302553
2.49193	-0.00584395
2.4945	0.00573546
2.49707	-0.0199043
2.49964	0.0211547
2.50221	0.0179698
2.50478	0.00988282
2.50734	-0.00106288
2.50991	0.001267
2.51248	-0.013839
2.51505	0.0109038
2.51762	0.0165913
2.52019	0.00914947
2.52276	0.02258
2.52533	0.0195257
2.5279	-0.00670487
2.53047	0.00623872
2.53303	-0.0411604
2.5356	-0.000251075
2.53817	-0.0196954
2.54074	-0.0200229
2.54331	-0.00948735
2.54588	0.0184544
2.54845	0.0062549
2.55102	-0.0199462
2.55359	0.0556821
2.55616	0.00533574
2.55872	-0.00130301
2.56129	0.0192492
2.56386	-0.0457069
2.56643	0.00786423
2.569	-0.00222125
2.57157	-0.0272297
2.57414	0.0211553
2.57671	-0.00036962
2.57928	0.00643137
2.58185	0.00245721
2.58441	0.0235728
2.58698	0.0205945
2.58955	-0.0249434
2.59212	-0.0406935
2.59469	-0.0319877
2.59726	0.0101214
2.59983	-0.00272404
2.6024	-0.0061864
2.60497	0.000246295
2.60754	0.0187923
2.6101	-0.000816674
2.61267	-0.0065729
2.61524	-0.00405486
2.61781	0.0296119
2.62038	0.00963045
2.62295	0.0179753
2.62552	0.0153255
2.62809	-0.0326097
2.63066	-0.0032842
2.63323	0.00622136
2.63579	0.0156029
2.63836	-0.00719764
2.64093	0.016707
2.6435	-0.00868105
2.64607	0.0145699
2.64864	-0.0305888
2.65121	-0.034106
2.65378	0.0190122
2.65635	-0.0221135
2.65892	-0.0104104
2.66148	-0.0104675
2.66405	0.0400057
2.66662	-0.035571
2.66919	-0.00704168
2.67176	0.0246828
2.67433	-0.00746154
2.6769	0.00594111
2.67947	0.0186689
2.68204	0.024211
2.68461	-0.0290753
2.68717	0.0201085
2.68974	0.012592
2.69231	-0.0198435
2.69488	0.0208139
2.69745	0.0144748
2.70002	0.00235796
2.70259	-0.0095606
2.70516	-0.0214457
2.70773	0.0190636
2.7103	0.00169701
2.71286	0.0115917
2.71543	0.0148558
2.718	0.0499078
2.72057	0.0312024
2.72314	0.0041774
2.72571	0.00607719
2.72828	-0.0209849
2.73085	-0.00349935
2.73342	-0.0520723
2.73599	0.0169512
2.73855	-0.0146006
2.74112	-0.0446806
2.74369	-0.0261506
2.74626	0.00246943
2.74883	0.0280459
2.7514	0.00948474
2.75397	-0.0135831
2.75654	-0.0140474
2.75911	-0.063573
2.76168	-0.00622858
2.76424	-0.0102922
2.76681	-0.0141546
2.76938	-0.0113495
2.77195	0.0295112
2.77452	-0.0443501
2.77709	0.00587818
2.77966	0.00907723
2.78223	-0.0202509
2.7848	-0.0449487
2.78737	-0.0458632
2.78993	-0.0152973
2.7925	-0.0396001
2.79507	-0.0121251
2.79764	-0.0355832
2.80021	-0.0136636
2.80278	-0.0030475
2.80535	-0.0272004
2.80792	0.00691075
2.81049	-0.00771922
2.81306	0.0663901
2.81562	0.0331388
2.81819	0.0131011
2.82076	-0.0143136
2.82333	0.0158137
2.8259	0.0115024
2.82847	0.00951867
2.83104	-0.0100601
2.83361	0.00145686
2.83618	0.00169713
2.83875	-0.0182843
2.84131	-0.0312366
2.84388	-0.0387826
2.84645	0.0383865
2.84902	-0.00185692
2.85159	-0.0265202
2.85416	-0.00960636
2.85673	-0.00375858
2.8593	-0.0260007
2.86187	-0.0249685
2.86444	0.013542
2.867	-0.0145625
2.86957	0.0108477
2.87214	-0.0129489
2.87471	-0.0253354
2.87728	0.026586
2.87985	0.0104104
2.88242	-0.0100636
2.88499	-0.00345701
2.88756	-0.00672408
2.89013	0.0187454
2.89269	-0.00739477
2.89526	-0.0165876
2.89783	-0.0285756
2.9004	-0.0234064
2.90297	0.00150881
2.90554	-0.0224597
2.90811	0.0153236
2.91068	0.0252295
2.91325	-0.0126342
2.91582	-0.0346032
2.91838	-0.0335765
2.92095	0.0342305
2.92352	0.00211593
2.92609	-0.0361499
2.92866	-0.00140825
2.93123	0.00357481
2.9338	-0.00616041
2.93637	-0.00582578
2.93894	0.0295023
2.94151	-0.0120356
2.94407	-0.0222374
2.94664	0.0184259
2.94921	0.0158898
2.95178	0.0228332
2.95435	-0.0150416
2.95692	-0.0198571
2.95949	0.0124005
2.96206	-0.0156078
2.96463	0.00463279
2.9672	-0.00580965
2.96976	-0.0117188
2.97233	-0.0377145
2.9749	0.0427159
2.97747	0.0226732
2.98004	0.0231965
2.98261	-0.00859076
2.98518	0.00349644
2.98775	-0.0104355
2.99032	0.00252639
2.99289	-0.0628925
2.99545	0.0310392
2.99802	-0.0083275
3.00059	-0.067516
3.00316	-0.0120399
3.00573	0.0228795
3.0083	0.0285813
3.01087	-0.00784725
3.01344	-0.0290474
3.01601	0.0666901
3.01858	0.02282
3.02114	-0.0267576
3.02371	-0.034169
3.02628	0.0123083
3.02885	0.060972
3.03142	-0.027989
3.03399	-0.000226287
3.03656	-0.0269777
3.03913	0.0217212
3.0417	-0.0219716
3.04427	-0.0264692
3.04683	0.0117885
3.0494	-0.0209735
3.05197	0.0254231
3.05454	0.0238146
3.05711	0.0265999
3.05968	0.0143031
3.06225	-0.0163058
3.06482	-0.0146353
3.06739	0.0324035
3.06996	-0.00124665
3.07252	0.0243134
3.07509	0.0318196
3.07766	-0.00486471
3.08023	-0.0132267
3.0828	0.0110039
3.08537	0.0152594
3.08794	-0.0074778
3.09051	-0.00613444
3.09308	-0.00369814
3.09565	-0.0192155
3.09821	-0.0163114
3.10078	-0.0201886
3.10335	0.00898243
3.10592	-0.0146852
3.10849	0.024169
3.11106	0.0245747
3.11363	-0.0339815
3.1162	0.0370345
3.11877	-0.00786818
3.12134	0.0031064
3.1239	-0.0178914
3.12647	-0.0415261
3.12904	0.0138763
3.13161	0.031405
3.13418	0.0110633
3.13675	-0.0114731
3.13932	0.0057732
3.14189	0.0359403
3.14446	0.0358024
3.14703	0.037369
3.14959	0.0146042
3.15216	0.0270645
3.15473	0.02245
3.1573	-0.0380964
3.15987	-0.0235937
3.16244	-0.00651869
3.16501	0.017757
3.16758	-0.0295219
3.17015	-0.0158483
3.17272	0.0105914
3.17528	0.0270274
3.17785	0.0274876
3.18042	-0.00352993
3.18299	-0.0147651
3.18556	6.18549e-05
3.18813	-0.00992471
3.1907	0.00563134
3.19327	0.00230898
3.19584	0.0340538
3.19841	0.00847769
3.20097	-0.0166128
3.20354	0.00773389
3.20611	0.00369655
3.20868	-0.00538091
3.21125	-0.0355877
3.21382	0.00148636
3.21639	-0.00129135
3.21896	-0.0145221
3.22153	-0.00965961
3.2241	0.0530375
3.22666	1.49277e-05
3.22923	-0.00753599
3.2318	-0.0174602
3.23437	0.033532
3.23694	0.00693842
3.23951	-0.00558532
3.24208	-0.019813
3.24465	0.0169222
3.24722	-0.00471816
3.24979	0.0207595
3.25235	0.0358372
3.25492	-0.00393409
3.25749	0.0165102
3.26006	-0.0572263
3.26263	0.0187993
3.2652	-0.0242172
3.26777	0.0115671
3.27034	0.00124338
3.27291	-0.0128659
3.27548	0.0249895
3.27804	-0.0154583
3.28061	0.0187426
3.28318	0.0183481
3.28575	0.0428748
3.28832	0.0119461
3.29089	0.0175584
3.29346	0.00643395
3.29603	0.0199259
3.2986	0.00974567
3.30117	-0.0412788
3.30373	0.0380598
3.3063	-0.053541
3.30887	-0.0177567
3.31144	-0.0221065
3.31401	0.00221114
3.31658	-0.039488
3.31915	-0.0235013
3.32172	0.0207368
3.32429	0.0147816
3.32686	0.0199021
3.32942	-0.041885
3.33199	-0.0179838
3.33456	-0.043891
3.33713	-0.0374706
3.3397	-0.0352539
3.34227	0.0145348
3.34484	-0.0125006
3.34741	0.010212
3.34998	0.0124958
3.35255	-0.00576723
3.35511	-0.0177431
3.35768	0.00844781
3.36025	-0.00624213
3.36282	0.00360566
3.36539	-0.0272644
3.36796	-0.0382228
3.37053	-0.00251377
3.3731	-0.0161256
3.37567	0.00226791
3.37824	-0.0303735
3.3808	0.0094375
3.38337	0.0579742
3.38594	-0.0190862
3.38851	0.0121134
3.39108	0.0174618
3.39365	0.000175153
3.39622	-0.00626147
3.39879	-0.0253228
3.40136	-0.06418
3.40393	0.00948679
3.40649	-0.00580105
3.40906	-0.0198592
3.41163	-0.0602064
3.4142	-0.0048195
3.41677	-0.0140316
3.41934	-0.032718
3.42191	-0.0151684
3.42448	0.0357801
3.42705	-0.0120607
3.42962	-0.0461865
3.43218	0.00126308
3.43475	-0.034251
3.43732	0.00228863
3.43989	-0.0230385
3.44246	-0.0267996
3.44503	0.0168051
3.4476	-0.0248458
3.45017	-0.0200685
3.45274	0.00793089
3.45531	0.00531619
3.45787	0.0143554
3.46044	-0.0218611
3.46301	-0.00938743
3.46558	-0.0450129
3.46815	-0.0533134
3.47072	-0.0141017
3.47329	-0.00423367
3.47586	-0.0469415
3.47843	0.00772991
3.481	-0.00838802
3.48356	0.00936806
3.48613	0.0227912
3.4887	-0.0197687
3.49127	0.0461184
3.49384	0.0338078
3.49641	0.0132805
3.49898	-0.0303483
3.50155	-0.00814526
3.50412	-0.0162939
3.50669	-0.0355041
3.50925	-0.0479855
3.51182	0.0261047
3.51439	0.0122388
3.51696	0.00235703
3.51953	0.0116356
3.5221	0.00338022
3.52467	0.0234613
3.52724	-0.00513603
3.52981	-0.0265569
3.53238	0.0304702
3.53494	-0.0481266
3.53751	0.0319763
3.54008	0.00557742
3.54265	0.0238566
3.54522	0.0287727
3.54779	-0.023607
3.55036	0.00782356
3.55293	0.0304707
3.5555	0.0145928
3.55807	-0.0212658
3.56063	-0.00782074
3.5632	-0.0331761
3.56577	-0.00774769
3.56834	-0.0392246
3.57091	-0.0291231
3.57348	0.0394667
3.57605	-0.0444779
3.57862	-0.0125767
3.58119	-0.0178383
3.58376	-0.0550375
3.58632	-0.00444146
3.58889	-0.0534194
3.59146	-0.0133988
3.59403	0.0234736
3.5966	-0.0277069
3.59917	-0.0193378
3.60174	-0.0726769
3.60431	-0.0321268
3.60688	0.0223088
3.60945	0.00834196
3.61201	-0.00835621
3.61458	-0.0071927
3.61715	-0.0313191
3.61972	0.0335859
3.62229	-0.0354691
3.62486	-0.0148302
3.62743	-0.00762399
3.63	0.00663613
3.63257	-0.0185074
3.63514	-0.00667337
3.6377	-0.0187061
3.64027	0.00192794
3.64284	-0.00450083
3.64541	-0.0185028
3.64798	-0.000361345
3.65055	-0.0384202
3.65312	-0.0241323
3.65569	-0.0300331
3.65826	-0.0544452
3.66083	-0.038593
3.66339	-0.065238
3.66596	0.0123014
3.66853	-0.0449667
3.6711	0.0155739
3.67367	-0.0319427
3.67624	-0.025692
3.67881	-0.0126234
3.68138	-0.00434136
3.68395	-0.0522127
3.68652	0.022426
3.68908	-0.00179744
3.69165	-0.00788989
3.69422	-0.00717952
3.69679	-0.0386824
3.69936	-0.009694
3.70193	0.00752911
3.7045	-0.0155941
3.70707	-0.0436646
3.70964	-0.0692947
3.71221	0.00718099
3.71477	0.00880858
3.71734	-0.00639416
3.71991	0.0279284
3.72248	-0.0283369
3.72505	0.0394273
3.72762	0.000335706
3.73019	0.00678301
3.73276	0.0385669
3.73533	0.00619079
3.7379	0.0012098
3.74046	0.00599259
3.74303	-0.0141681
3.7456	-0.00949226
3.74817	0.00790347
3.75074	0.0417523
3.75331	0.000835909
3.75588	0.00400281
3.75845	-0.0153188
3.76102	-0.029555
3.76359	-0.00944747
3.76615	-0.0176818
3.76872	-0.00459024
3.77129	-0.0194182
3.77386	-0.0242205
3.77643	-0.0219358
3.779	-0.0162003
3.78157	0.0437768
3.78414	-0.0237973
3.78671	-0.0133203
3.78928	0.00269289
3.79184	-0.0328436
3.79441	-0.0325673
3.79698	0.00891296
3.79955	-0.0343092
3.80212	0.00105859
3.80469	-0.0355106
3.80726	0.0188946
3.80983	-0.0399366
3.8124	0.00545332
3.81497	-0.0383098
3.81753	-0.0219607
3.8201	0.0510823
3.82267	-0.0132361
3.82524	-0.0521049
3.82781	-0.0771898
3.83038	-0.0270607
3.83295	0.0116151
3.83552	0.0225446
3.83809	-0.00908593
3.84066	-0.000168122
3.84322	-0.0382205
3.84579	-0.0505367
3.84836	0.00810425
3.85093	-0.084151
3.8535	0.0365327
3.85607	-0.0340108
3.85864	-0.0312775
3.86121	-0.0122966
3.86378	-0.0522181
3.86635	-0.0219134
3.86891	-0.0197379
3.87148	0.0047706
3.87405	-0.0301564
3.87662	-0.02197
3.87919	-0.0372137
3.88176	-0.0160376
3.88433	0.0173979
3.8869	0.00877499
3.88947	0.0177651
3.89204	-0.0136023
3.8946	-0.00071649
3.89717	0.00718067
3.89974	-0.0153462
3.90231	-0.0861956
3.90488	0
3.90745	0
3.91002	0
3.91259	0
3.91516	0
3.91773	0
3.92029	0
3.92286	0
3.92543	0
3.928	0
3.93057	0
3.93314	0
3.93571	0
3.93828	0
3.94085	0
3.94342	0
3.94598	0
3.94855	0
3.95112	0
3.95369	0
3.95626	0
3.95883	0
3.9614	0
3.96397	0
3.96654	0
3.96911	0
3.97167	0
3.97424	0
3.97681	0
3.97938	0
3.98195	0
3.98452	0
3.98709	0
3.98966	0
3.99223	0
3.9948	0
3.99736	0
3.99993	0
4.0025	0
4.00507	0
4.00764	0
4.01021	0
4.01278	0
4.01535	0
4.01792	0
4.02049	0
4.02305	0
4.02562	0
4.02819	0
4.03076	0
4.03333	0
4.0359	0
4.03847	0
4.04104	0
4.04361	0
4.04618	0
4.04874	0
4.05131	0
4.05388	0
4.05645	0
4.05902	0
4.06159	0
4.06416	0
4.06673	0
4.0693	0
4.07187	0
4.07443	0
4.077	0
4.07957	0
4.08214	0
4.08471	0
4.08728	0
4.08985	0
4.09242	0
4.09499	0
4.09756	0
4.10012	0
4.10269	0
4.10526	0
4.10783	0
4.1104	0
4.11297	0
4.11554	0
4.11811	0
4.12068	0
4.12325	0
4.12581	0
4.12838	0
4.13095	0
4.13352	0
4.13609	0
4.13866	0
4.14123	0
4.1438	0
4.14637	0
4.14894	0
4.1515	0
4.15407	0
4.15664	0
4.15921	0
4.16178	0
4.16435	0
4.16692	0
4.16949	0
4.17206	0
4.17463	0
4.17719	0
4.17976	0
4.18233	0
4.1849	0
4.18747	0
4.19004	0
4.19261	0
4.19518	0
4.19775	0
4.20032	0
4.20288	0
4.20545	0
4.20802	0
4.21059	0
4.21316	0
4.21573	0
4.2183	0
4.22087	0
4.22344	0
4.22601	0
4.22857	0
4.23114	0
4.23371	0
4.23628	0
4.23885	0
4.24142	0
4.24399	0
4.24656	0
4.24913	0
4.2517	0
4.25426	0
4.25683	0
4.2594	0
4.26197	0
4.26454	0
4.26711	0
4.26968	0
4.27225	0
4.27482	0
4.27739	0
4.27995	0
4.28252	0
4.28509	0
4.28766	0
4.29023	0
4.2928	0
4.29537	0
4.29794	0
4.30051	0
4.30308	0
4.30564	0
4.30821	0
4.31078	0
4.31335	0
4.31592	0
4.31849	0
4.32106	0
4.32363	0
4.3262	0
4.32877	0
4.33133	0
4.3339	0
4.33647	0
4.33904	0
4.34161	0
4.34418	0
4.34675	0
4.34932	0
4.35189	0
4.35446	0
4.35702	0
4.35959	0
4.36216	0
4.36473	0
4.3673	0
4.36987	0
4.37244	0
4.37501	0
4.37758	0
4.38015	0
4.38271	0
4.38528	0
4.38785	0
4.39042	0
4.39299	0
4.39556	0
4.39813	0
4.4007	0
4.40327	0
4.40584	0
4.4084	0
4.41097	0
4.41354	0
4.41611	0
4.41868	0
4.42125	0
4.42382	0
4.42639	0
4.42896	0
4.43153	0
4.43409	0
4.43666	0
4.43923	0
4.4418	0
4.44437	0
4.44694	0
4.44951	0
4.45208	0
4.45465	0
4.45722	0
4.45978	0
4.46235	0
4.46492	0
4.46749	0
4.47006	0
4.47263	0
4.4752	0
4.47777	0
4.48034	0
4.48291	0
4.48547	0
4.48804	0
4.49061	0
4.49318	0
4.49575	0
4.49832	0
4.50089	0
4.50346	0
4.50603	0
4.5086	0
4.51116	0
4.51373	0
4.5163	0
4.51887	0
4.52144	0
4.52401	0
4.52658	0
4.52915	0
4.53172	0
4.53429	0
4.53685	0
4.53942	0
4.54199	0
4.54456	0
4.54713	0
4.5497	0
4.55227	0
4.55484	0
4.55741	0
4.55998	0
4.56254	0
4.56511	0
4.56768	0
4.57025	0
4.57282	0
4.57539	0
4.57796	0
4.58053	0
4.5831	0
4.58567	0
4.58823	0
4.5908	0
4.59337	0
4.59594	0
4.59851	0
4.60108	0
4.60365	0
4.60622	0
4.60879	0
4.61136	0
4.61392	0
4.61649	0
4.61906	0
4.62163	0
4.6242	0
4.62677	0
4.62934	0
4.63191	0
4.63448	0
4.63705	0
4.63961	0
4.64218	0
4.64475	0
4.64732	0
4.64989	0
4.65246	0
4.65503	0
4.6576	0
4.66017	0
4.66274	0
4.6653	0
4.66787	0
4.67044	0
4.67301	0
4.67558	0
4.67815	0
4.68072	0
4.68329	0
4.68586	0
4.68843	0
4.69099	0
4.69356	0
4.69613	0
4.6987	0
4.70127	0
4.70384	0
4.70641	0
4.70898	0
4.71155	0
4.71412	0
4.71668	0
4.71925	0
4.72182	0
4.72439	0
4.72696	0
4.72953	0
4.7321	0
4.73467	0
4.73724	0
4.73981	0
4.74237	0
4.74494	0
4.74751	0
4.75008	0
4.75265	0
4.75522	0
4.75779	0
4.76036	0
4.76293	0
4.7655	0
4.76806	0
4.77063	0
4.7732	0
4.77577	0
4.77834	0
4.78091	0
4.78348	0
4.78605	0
4.78862	0
4.79119	0
4.79375	0
4.79632	0
4.79889	0
4.80146	0
4.80403	0
4.8066	0
4.80917	0
4.81174	0
4.81431	0
4.81688	0
4.81944	0
4.82201	0
4.82458	0
4.82715	0
4.82972	0
4.83229	0
4.83486	0
4.83743	0
4.84	0
4.84257	0
4.84513	0
4.8477	0
4.85027	0
4.85284	0
4.85541	0
4.85798	0
4.86055	0
4.86312	0
4.86569	0
4.86826	0
4.87082	0
4.87339	0
4.87596	0
4.87853	0
4.8811	0
4.88367	0
4.88624	0
4.88881	0
4.89138	0
4.89395	0
4.89651	0
4.89908	0
4.90165	0
4.90422	0
4.90679	0
4.90936	0
4.91193	0
4.9145	0
4.91707	0
4.91964	0
4.9222	0
4.92477	0
4.92734	0
4.92991	0
4.93248	0
4.93505	0
4.93762	0
4.94019	0
4.94276	0
4.94533	0
4.94789	0
4.95046	0
4.95303	0
4.9556	0
4.95817	0
4.96074	0
4.96331	0
4.96588	0
4.96845	0
4.97102	0
4.97358	0
4.97615	0
4.97872	0
4.98129	0
4.98386	0
4.98643	0
4.989	0
4.99157	0
4.99414	0
4.99671	0
4.99927	0
5.00184	0
5.00441	0
5.00698	0
5.00955	0
5.01212	0
5.01469	0
5.01726	0
5.01983	0
5.0224	0
5.02496	0
5.02753	0
5.0301	0
5.03267	0
5.03524	0
5.03781	0
5.04038	0
5.04295	0
5.04552	0
5.04809	0
5.05065	0
5.05322	0
5.05579	0
5.05836	0
5.06093	0
5.0635	0
5.06607	0
5.06864	0
5.07121	0
5.07378	0
5.07634	0
5.07891	0
5.08148	0
5.08405	0
5.08662	0
5.08919	0
5.09176	0
5.09433	0
5.0969	0
5.09947	0
5.10203	0
5.1046	0
5.10717	0
5.10974	0
5.11231	0
5.11488	0
5.11745	0
5.12002	0
5.12259	0
5.12516	0
5.12772	0
5.13029	0
5.13286	0
[truncated: 1,042 more rows]
