# Supplementary material for: Direct energy transfer from photosystem II to photosystem I confers winter sustainability in Scots Pine
Source: Nat Commun. 2020 Dec 15;11:6388. doi: 10.1038/s41467-020-20137-9 (PMC7738668; doi:10.1038/s41467-020-20137-9)
Supplement: Supplementary file 3 — Source Data [file 41467_2020_20137_MOESM3_ESM.zip › Source data file_Bag et al., 2020/Source data file/time resolved fluoresence data/Time resolved decay/Pine_summer_unquench/summerunq/705nmautall.txt]

X	Y
0	0.0117598
0.002569	0.0117637
0.005138	0.0069932
0.007707	0.03861
0.010276	0.051057
0.012845	0.0175291
0.015414	0.0112356
0.017983	-0.0198643
0.020552	0.00517607
0.023121	-0.0132087
0.02569	0.0201543
0.028259	-0.0195206
0.030828	0.0146986
0.033397	-0.0288146
0.035966	0.00601591
0.038535	0.0358689
0.041104	-0.000338566
0.043673	0.0257485
0.046242	0.0177915
0.048811	0.0344879
0.05138	0.00667443
0.053949	0.00659746
0.056518	0.0203383
0.059087	0.0300023
0.061656	-0.0293925
0.064225	-0.005103
0.066794	0.00501998
0.069363	0.018252
0.071932	-0.00952248
0.074501	0.0337395
0.07707	0.0163638
0.079639	-0.00651823
0.082208	0.0103812
0.084777	0.0400731
0.087346	0.0301623
0.089915	-0.0117872
0.092484	0.0246346
0.095053	0.004247
0.097622	0.0133061
0.100191	0.00439774
0.10276	0.0146625
0.105329	-0.0469913
0.107898	0.00314095
0.110467	0.0141205
0.113036	-0.00807676
0.115605	0.0267258
0.118174	-0.00862629
0.120743	0.0162507
0.123312	0.0334689
0.125881	0.00730763
0.12845	-0.00754417
0.131019	0.0164951
0.133588	0.0326133
0.136157	0.0135878
0.138726	-0.0081417
0.141295	0.0267886
0.143864	-0.0228374
0.146433	-0.00945673
0.149002	0.00181767
0.151571	0.0371688
0.15414	-0.0232401
0.156709	0.00778394
0.159278	0.0320566
0.161847	-0.00274016
0.164416	-0.0218898
0.166985	0.00432733
0.169554	0.00716794
0.172123	0.034191
0.174692	0.0139862
0.177261	0.00844436
0.17983	0.00646018
0.182399	-0.00367328
0.184968	0.0342156
0.187537	-0.000195313
0.190106	0.0307177
0.192675	-0.00253801
0.195244	-0.0148634
0.197813	-0.0194399
0.200382	-0.0111454
0.202951	-0.00481903
0.20552	-0.00238474
0.208089	-0.0218233
0.210658	0.0190579
0.213227	-0.0439438
0.215796	0.0158986
0.218365	-0.0168403
0.220934	0.00207194
0.223503	0.0206808
0.226072	-0.0163509
0.228641	0.00114017
0.23121	0.00624052
0.233779	0.0273127
0.236348	0.0140585
0.238917	0.0119592
0.241486	0.0110793
0.244055	-0.0216595
0.246624	-0.00047208
0.249193	-0.0238156
0.251762	-0.0188164
0.254331	-0.00760086
0.2569	0.0194365
0.259469	-0.0220998
0.262038	-0.008429
0.264607	-0.0103346
0.267176	0.0315028
0.269745	0.00928459
0.272314	-0.0255349
0.274883	0.0145786
0.277452	0.0226822
0.280021	-0.00342218
0.28259	0.00549613
0.285159	-0.00193598
0.287728	-0.0103807
0.290297	-0.0305214
0.292866	0.0105996
0.295435	-0.0238486
0.298004	-0.019959
0.300573	0.0015917
0.303142	-0.013329
0.305711	0.0245677
0.30828	-0.00193601
0.310849	0.0161184
0.313418	0.00203953
0.315987	-0.00453692
0.318556	0.00263471
0.321125	0.0293907
0.323694	-0.0218625
0.326263	0.0117288
0.328832	-0.0235404
0.331401	0.0103154
0.33397	-0.0164236
0.336539	-0.0284818
0.339108	0.0250783
0.341677	0.00958637
0.344246	0.0220833
0.346815	0.0168112
0.349384	-0.0190925
0.351953	0.0420088
0.354522	-0.0157093
0.357091	0.0115516
0.35966	0.00649758
0.362229	0.0290935
0.364798	-0.0332564
0.367367	-0.00674659
0.369936	0.00667477
0.372505	0.0111967
0.375074	0.00309649
0.377643	0.00222544
0.380212	-0.00698289
0.382781	-0.00111231
0.38535	-0.000770721
0.387919	-0.024903
0.390488	0.0179423
0.393057	-0.00819047
0.395626	-0.00250531
0.398195	0.0274495
0.400764	0.00294332
0.403333	-0.0235667
0.405902	0.0176081
0.408471	0.00814578
0.41104	-0.0260052
0.413609	0.0148727
0.416178	0.00819989
0.418747	-0.0255417
0.421316	-0.0115881
0.423885	-0.00593971
0.426454	0.0217071
0.429023	0.0221246
0.431592	-0.020287
0.434161	-0.0110511
0.43673	0.00598913
0.439299	0.0367215
0.441868	-0.0264369
0.444437	0.0246082
0.447006	-0.000590602
0.449575	0.035527
0.452144	0.00271799
0.454713	0.00941618
0.457282	-0.000706574
0.459851	-0.0351108
0.46242	-0.00557051
0.464989	0.00768472
0.467558	0.0138531
0.470127	-0.0170523
0.472696	0.00602443
0.475265	-0.00179989
0.477834	0.000159182
0.480403	-0.0276288
0.482972	0.0278244
0.485541	-0.00799175
0.48811	-0.000883125
0.490679	0.00949955
0.493248	0.0107703
0.495817	0.00756462
0.498386	-0.00452813
0.500955	0.0148909
0.503524	0.0281144
0.506093	-0.000747568
0.508662	0.0169378
0.511231	-0.0292385
0.5138	0.028982
0.516369	0.0302803
0.518938	-0.0266017
0.521507	0.000720432
0.524076	0.0153674
0.526645	-0.0188186
0.529214	-0.00846202
0.531783	0.0159313
0.534352	0.0213163
0.536921	0.00546077
0.53949	0.0155493
0.542059	0.0117664
0.544628	-0.0142297
0.547197	-0.0107056
0.549766	-0.00928646
0.552335	0.00221992
0.554904	-0.0243553
0.557473	-0.0203084
0.560042	-0.00721373
0.562611	0.0193221
0.56518	-0.00257096
0.567749	0.0315113
0.570318	-0.012637
0.572887	0.0211445
0.575456	-9.77993e-05
0.578025	0.0129801
0.580594	0.00247621
0.583163	0.021404
0.585732	0.00041177
0.588301	0.0308034
0.59087	0.000764732
0.593439	0.00884742
0.596008	-0.0151771
0.598577	-0.00564738
0.601146	-7.89682e-05
0.603715	0.0124216
0.606284	-0.022855
0.608853	0.0320117
0.611422	-0.0176156
0.613991	0.0337085
0.61656	0.0257687
0.619129	0.0155753
0.621698	-0.0342466
0.624267	0.0121741
0.626836	-0.0104086
0.629405	-0.029606
0.631974	0.0128722
0.634543	-0.0194177
0.637112	0.0035581
0.639681	-0.0169161
0.64225	-0.0149566
0.644819	0.0137379
0.647388	0.00766811
0.649957	0.00148404
0.652526	0.0192709
0.655095	0.0336305
0.657664	-0.0100572
0.660233	-0.00173264
0.662802	0.00391142
0.665371	-0.00561499
0.66794	-0.00359579
0.670509	-0.0305241
0.673078	0.0328954
0.675647	0.0184981
0.678216	-0.00608026
0.680785	-0.0179838
0.683354	0.00749409
0.685923	-0.00549679
0.688492	0.000265869
0.691061	-0.000899066
0.69363	0.000215108
0.696199	0.0200316
0.698768	-0.0101351
0.701337	0.00709291
0.703906	-0.0015697
0.706475	0.0282694
0.709044	-0.0309698
0.711613	0.0234961
0.714182	-0.029736
0.716751	-0.0289253
0.71932	0.0644549
0.721889	0.0153816
0.724458	0.00682277
0.727027	-0.0191167
0.729596	-0.03604
0.732165	-0.0255642
0.734734	-0.02475
0.737303	-0.024306
0.739872	-0.0227967
0.742441	-0.017969
0.74501	-0.00801521
0.747579	0.00666011
0.750148	0.0185867
0.752717	-0.029892
0.755286	-0.0406477
0.757855	-0.00547445
0.760424	0.0170604
0.762993	-0.0157069
0.765562	-0.0137012
0.768131	0.00858592
0.7707	0.011081
0.773269	-0.0125061
0.775838	0.0114332
0.778407	-0.0170672
0.780976	-0.0227854
0.783545	-0.000307941
0.786114	-0.0148486
0.788683	0.000657245
0.791252	-0.00822223
0.793821	-0.0155227
0.79639	-0.00823937
0.798959	-0.00822188
0.801528	0.014614
0.804097	-0.0175398
0.806666	0.0114495
0.809235	0.000483349
0.811804	-0.00425421
0.814373	-0.0226522
0.816942	-0.0467143
0.819511	-0.0167766
0.82208	-0.0301377
0.824649	0.00603849
0.827218	-0.00596282
0.829787	-0.0129588
0.832356	-0.04505
0.834925	0.0111879
0.837494	0.00393095
0.840063	-0.00470318
0.842632	-0.0100916
0.845201	0.0344239
0.84777	0.0136852
0.850339	-0.0133599
0.852908	-0.0106878
0.855477	0.0174776
0.858046	-0.0383714
0.860615	-0.0167912
0.863184	-0.0224002
0.865753	-0.0372391
0.868322	-0.0145297
0.870891	-0.0026182
0.87346	-0.0106351
0.876029	0.0244109
0.878598	0.000794559
0.881167	6.94336e-05
0.883736	0.0416362
0.886305	-0.000872358
0.888874	-0.00829517
0.891443	0.0282806
0.894012	0.0425123
0.896581	-0.00722367
0.89915	-0.0139671
0.901719	-0.0224267
0.904288	-0.0084312
0.906857	-0.027231
0.909426	-0.00608565
0.911995	-0.0242615
0.914564	-0.00980112
0.917133	-0.0290108
0.919702	-0.023779
0.922271	0.0132239
0.92484	-0.00485505
0.927409	-0.0213112
0.929978	0.00960042
0.932547	0.0188944
0.935116	0.0272501
0.937685	-0.0205012
0.940254	0.00761973
0.942823	-0.0160094
0.945392	0.0568725
0.947961	-0.0302086
0.95053	-0.000683982
0.953099	0.00652575
0.955668	0.000412624
0.958237	-5.35788e-05
0.960806	0.00633434
0.963375	-0.0017651
0.965944	-0.0108693
0.968513	-0.0308819
0.971082	0.00742182
0.973651	-0.0183738
0.97622	-0.0105597
0.978789	-0.00932704
0.981358	-0.0327486
0.983927	-0.0461718
0.986496	0.00539055
0.989065	0.0269495
0.991634	0.00589088
0.994203	-0.0417822
0.996772	-0.00535128
0.999341	-0.0290603
1.00191	0.0279846
1.00448	0.0347261
1.00705	-0.0133285
1.00962	-0.0174758
1.01219	-0.00208393
1.01476	0.0254918
1.01732	0.0163746
1.01989	-0.0059564
1.02246	-0.0195435
1.02503	0.0369695
1.0276	0.000807635
1.03017	0.00445293
1.03274	0.00415774
1.03531	-0.033717
1.03788	-0.000777282
1.04045	0.0314858
1.04301	-0.0377702
1.04558	0.00691912
1.04815	0.0160892
1.05072	-0.00632694
1.05329	-0.0107719
1.05586	0.00861101
1.05843	0.00849392
1.061	0.0146374
1.06357	-0.00961517
1.06614	-0.0293726
1.0687	0.0119345
1.07127	-0.00158709
1.07384	-0.0285538
1.07641	-0.0261057
1.07898	0.0233186
1.08155	0.00495445
1.08412	-0.00682812
1.08669	-0.0161995
1.08926	0.010722
1.09183	-0.0129773
1.09439	-0.0278069
1.09696	-0.0127452
1.09953	0.0313549
1.1021	-0.00284369
1.10467	0.0355544
1.10724	0.0115456
1.10981	0.0214054
1.11238	0.0209491
1.11495	0.0124817
1.11752	0.0204563
1.12008	-0.0309718
1.12265	0.0299126
1.12522	-0.0206514
1.12779	-0.005669
1.13036	0.0225035
1.13293	-0.0240895
1.1355	-0.00123767
1.13807	0.0138742
1.14064	-0.00859169
1.14321	-0.0383843
1.14577	0.00284951
1.14834	0.0182999
1.15091	0.0236906
1.15348	-0.0199088
1.15605	0.0124768
1.15862	0.00352345
1.16119	0.0218842
1.16376	0.0343056
1.16633	-0.0137916
1.1689	0.00409165
1.17146	0.0256721
1.17403	0.0202596
1.1766	0.02082
1.17917	-0.0156368
1.18174	-0.00726266
1.18431	0.0075049
1.18688	0.00564655
1.18945	0.00445228
1.19202	0.00624317
1.19459	-0.0200776
1.19715	0.0122414
1.19972	0.0122187
1.20229	-0.0350533
1.20486	-0.015671
1.20743	0.035712
1.21	0.0257538
1.21257	0.0152265
1.21514	0.00699898
1.21771	-0.0097255
1.22028	-0.0133391
1.22284	-0.0266547
1.22541	0.00820773
1.22798	-0.00168765
1.23055	-0.00316865
1.23312	-0.0316179
1.23569	-0.00621708
1.23826	0.0303156
1.24083	-0.000754345
1.2434	-0.0105671
1.24597	0.0135381
1.24853	-0.0322879
1.2511	0.0341929
1.25367	-0.0283134
1.25624	-0.0165287
1.25881	-0.00353532
1.26138	-0.0463247
1.26395	0.00533087
1.26652	-0.0295577
1.26909	-0.0340937
1.27166	0.0143224
1.27422	0.00453047
1.27679	-0.042579
1.27936	-0.00697582
1.28193	0.0101135
1.2845	0.0310275
1.28707	-0.0357807
1.28964	-0.0108603
1.29221	0.0183898
1.29478	-0.00548445
1.29735	-0.00674683
1.29991	-0.0152585
1.30248	-0.00240163
1.30505	0.00301763
1.30762	0.0139528
1.31019	-0.0137477
1.31276	-0.0170925
1.31533	-0.00139599
1.3179	-0.0242771
1.32047	0.00713437
1.32304	0.00881945
1.3256	-0.0285698
1.32817	0.00299342
1.33074	0.023284
1.33331	0.00614979
1.33588	-0.0117676
1.33845	0.00192132
1.34102	0.00845891
1.34359	-0.00385504
1.34616	-0.00889799
1.34873	-0.00800333
1.35129	-0.00179656
1.35386	-0.0176952
1.35643	-0.058418
1.359	-0.0327202
1.36157	0.00664466
1.36414	-0.0466015
1.36671	-0.00172336
1.36928	0.00682255
1.37185	0.0172531
1.37442	-0.015974
1.37698	-0.0189693
1.37955	0.00454133
1.38212	-0.00598494
1.38469	0.00866874
1.38726	-0.00706108
1.38983	-0.0127802
1.3924	0.0144171
1.39497	0.0111035
1.39754	0.0117761
1.40011	0.00857114
1.40267	-0.00331531
1.40524	-0.0344531
1.40781	-0.00235427
1.41038	0.0170439
1.41295	-0.0127318
1.41552	-0.0330937
1.41809	0.0216702
1.42066	-0.0125534
1.42323	0.0222159
1.4258	0.0303364
1.42836	-0.00927433
1.43093	-0.0186185
1.4335	-0.0263445
1.43607	0.0096858
1.43864	0.0330111
1.44121	0.0118516
1.44378	0.0262361
1.44635	-0.0104935
1.44892	0.0133185
1.45149	-0.032566
1.45405	0.0353055
1.45662	0.00798867
1.45919	0.00391301
1.46176	0.00176317
1.46433	0.0135382
1.4669	0.0146247
1.46947	0.0248246
1.47204	0.0046202
1.47461	0.0190656
1.47718	-0.0095397
1.47974	0.0359056
1.48231	0.00853734
1.48488	0.0441493
1.48745	0.0339065
1.49002	-0.0289883
1.49259	0.0335457
1.49516	0.0304568
1.49773	0.00360146
1.5003	-0.0392943
1.50287	-0.0234784
1.50543	-0.00540351
1.508	0.0494869
1.51057	-0.0361451
1.51314	0.0155025
1.51571	-0.0107911
1.51828	-0.0338124
1.52085	0.0200565
1.52342	-0.0204613
1.52599	0.00186408
1.52856	0.0279548
1.53112	-0.00945002
1.53369	-0.00135774
1.53626	0.0165785
1.53883	-0.0123663
1.5414	0.00470805
1.54397	-0.013845
1.54654	0.0194989
1.54911	0.0237212
1.55168	0.00384532
1.55425	0.031245
1.55681	-0.000414225
1.55938	0.0171112
1.56195	0.0357913
1.56452	-0.0160835
1.56709	0.0171712
1.56966	0.0337371
1.57223	0.0187732
1.5748	-0.0132524
1.57737	0.019098
1.57994	-0.0346398
1.5825	-0.0193635
1.58507	0.000625149
1.58764	0.00528145
1.59021	0.0121869
1.59278	0.0134732
1.59535	0.0131463
1.59792	0.021075
1.60049	0.00150545
1.60306	-0.0316799
1.60563	0.0341115
1.60819	0.0244726
1.61076	-0.0195386
1.61333	0.0139416
1.6159	-0.0123863
1.61847	0.0102974
1.62104	-0.0194265
1.62361	0.0174352
1.62618	-0.0368788
1.62875	-0.000919335
1.63132	-0.0031548
1.63388	-0.00796358
1.63645	0.0347285
1.63902	0.0220796
1.64159	-0.00268758
1.64416	0.0226265
1.64673	0.0537633
1.6493	-0.0024518
1.65187	-0.00178419
1.65444	0.00577916
1.65701	0.00691863
1.65957	0.0137839
1.66214	0.0107104
1.66471	0.00715389
1.66728	-0.029612
1.66985	-0.0270711
1.67242	-0.000154867
1.67499	-0.023108
1.67756	-0.00361671
1.68013	-0.00667991
1.6827	0.008013
1.68526	0.00222806
1.68783	-0.0275995
1.6904	-0.00957403
1.69297	0.0224108
1.69554	-0.00545979
1.69811	-0.0136702
1.70068	-0.015058
1.70325	0.00139202
1.70582	-0.00122353
1.70839	-0.0374873
1.71095	-0.0273559
1.71352	-0.00400489
1.71609	-0.0233949
1.71866	0.0434259
1.72123	0.0316429
1.7238	-0.00151786
1.72637	-0.0167416
1.72894	-0.000581822
1.73151	-9.38658e-05
1.73408	-0.0504691
1.73664	0.00562587
1.73921	0.00521646
1.74178	0.0258207
1.74435	0.0165719
1.74692	0.0390747
1.74949	-0.0275941
1.75206	0.00514965
1.75463	0.00507648
1.7572	-0.014766
1.75977	0.00973269
1.76233	-0.000684061
1.7649	-0.0200445
1.76747	-0.0252457
1.77004	-0.00646331
1.77261	0.0136532
1.77518	-0.0278832
1.77775	0.0152711
1.78032	0.0455408
1.78289	0.0206345
1.78546	-0.0320311
1.78802	-0.00669218
1.79059	0.00202617
1.79316	0.0075938
1.79573	0.000377524
1.7983	0.0143877
1.80087	-0.0125611
1.80344	0.0026638
1.80601	0.043675
1.80858	0.0228822
1.81115	-0.0262747
1.81371	-0.0122507
1.81628	0.0062578
1.81885	0.0142634
1.82142	-0.00234838
1.82399	-0.0199054
1.82656	0.00466496
1.82913	0.0252711
1.8317	-0.025863
1.83427	0.00994397
1.83684	0.0274246
1.8394	-0.00425301
1.84197	-0.0176804
1.84454	-0.0064869
1.84711	0.0288788
1.84968	-0.0365196
1.85225	-0.0313474
1.85482	0.00328432
1.85739	-0.0408177
1.85996	-0.00263327
1.86253	-0.00664261
1.86509	-0.00933623
1.86766	-0.0176327
1.87023	0.00020121
1.8728	-0.00729128
1.87537	0.0247717
1.87794	-0.00536041
1.88051	0.0109381
1.88308	0.0217293
1.88565	-0.00270613
1.88822	0.0254034
1.89078	0.00227099
1.89335	0.00906522
1.89592	0.00919706
1.89849	-0.00466759
1.90106	-0.039018
1.90363	-0.00144042
1.9062	-0.0123715
1.90877	0.0171007
1.91134	-0.00991763
1.91391	0.0429365
1.91647	0.0178296
1.91904	0.0555457
1.92161	0.0246867
1.92418	0.0269057
1.92675	0.0477166
1.92932	0.0216372
1.93189	0.0306013
1.93446	0.0180905
1.93703	-0.0111171
1.9396	0.00890192
1.94216	-0.0376992
1.94473	-0.0420454
1.9473	0.000764787
1.94987	-0.0471706
1.95244	-0.0162862
1.95501	-0.0344014
1.95758	0.0388953
1.96015	0.00883858
1.96272	0.0185892
1.96529	0.00439145
1.96785	0.00837443
1.97042	0.0175495
1.97299	-0.0405964
1.97556	0.0169466
1.97813	0.026842
1.9807	-0.041198
1.98327	0.0199878
1.98584	0.0328271
1.98841	-0.0216617
1.99098	-0.0193009
1.99354	-0.000929662
1.99611	-0.0136483
1.99868	0.0121666
2.00125	-0.00997717
2.00382	0.0177577
2.00639	0.0266356
2.00896	-0.0301568
2.01153	0.0233066
2.0141	0.0292839
2.01667	-0.0103602
2.01923	-0.0117037
2.0218	-0.00704946
2.02437	-0.00538826
2.02694	0.0040671
2.02951	-0.0248403
2.03208	-0.0249623
2.03465	-0.0134543
2.03722	-0.00160597
2.03979	-0.0141066
2.04236	-0.0104306
2.04492	0.0434917
2.04749	0.00629909
2.05006	0.0233429
2.05263	0.0174914
2.0552	0.0408961
2.05777	0.0333073
2.06034	0.00897798
2.06291	0.020485
2.06548	0.0263688
2.06805	0.0134704
2.07061	-0.00697002
2.07318	-0.0377255
2.07575	0.00107792
2.07832	-0.031803
2.08089	-0.0142962
2.08346	-0.00893551
2.08603	-0.00115791
2.0886	-0.0207801
2.09117	-0.00655944
2.09374	0.0299516
2.0963	0.0111405
2.09887	0.00148512
2.10144	0.0409416
2.10401	0.00889574
2.10658	-0.00441454
2.10915	0.0192675
2.11172	0.0303854
2.11429	-0.00189232
2.11686	-0.00841814
2.11943	0.0271148
2.12199	0.00787289
2.12456	-0.016065
2.12713	-0.0405237
2.1297	0.0277444
2.13227	0.00492377
2.13484	-0.0319194
2.13741	-0.0167896
2.13998	0.010412
2.14255	-0.0196822
2.14512	0.034752
2.14768	-0.00459622
2.15025	0.00721657
2.15282	-0.011244
2.15539	0.0191102
2.15796	-0.00229963
2.16053	-0.00489848
2.1631	-0.00984667
2.16567	-0.0228538
2.16824	0.0414854
2.17081	-0.0198417
2.17337	-0.0233211
2.17594	0.00259483
2.17851	-0.00391871
2.18108	-0.023727
2.18365	-0.0435867
2.18622	0.0438545
2.18879	0.0217555
2.19136	0.00459171
2.19393	-0.0138805
2.1965	0.0119419
2.19906	0.0131902
2.20163	-0.0115165
2.2042	0.0172614
2.20677	0.0109804
2.20934	0.0129464
2.21191	-0.0468726
2.21448	0.0090959
2.21705	0.0256585
2.21962	-0.0102735
2.22219	-0.0227805
2.22475	-0.0103794
2.22732	0.0104397
2.22989	-0.0448638
2.23246	0.012875
2.23503	-0.00307231
2.2376	0.00718565
2.24017	-0.0350187
2.24274	0.00794949
2.24531	0.0605228
2.24788	0.00738009
2.25044	-0.0280844
2.25301	0.0309387
2.25558	0.0243559
2.25815	-0.0247505
2.26072	0.0168553
2.26329	-0.0110441
2.26586	-0.00121078
2.26843	-0.0174949
2.271	-0.0153197
2.27357	0.0163539
2.27613	-0.021416
2.2787	0.00117175
2.28127	-0.00282928
2.28384	0.017833
2.28641	0.0187865
2.28898	0.00372354
2.29155	-0.00238106
2.29412	-0.0245973
2.29669	0.00305154
2.29926	-0.0234484
2.30182	-0.0351316
2.30439	0.0106458
2.30696	-0.0338514
2.30953	0.00421388
2.3121	-0.00611462
2.31467	-0.0170223
2.31724	0.0114871
2.31981	0.0405025
2.32238	-0.00297456
2.32495	-0.0138005
2.32751	-0.0015761
2.33008	0.0521814
2.33265	0.0146811
2.33522	0.0207513
2.33779	0.0386132
2.34036	0.00223987
2.34293	-0.00949869
2.3455	0.0155252
2.34807	-0.0135649
2.35064	-0.0432827
2.3532	-0.0294723
2.35577	-0.00401188
2.35834	0.0166353
2.36091	-0.00360772
2.36348	-0.027889
2.36605	-0.0294447
2.36862	0.0011315
2.37119	-0.00394959
2.37376	-0.0135711
2.37633	0.00427586
2.37889	0.0024515
2.38146	-0.026746
2.38403	-0.00102964
2.3866	-0.0130648
2.38917	-0.0197028
2.39174	-0.0496644
2.39431	-0.00897633
2.39688	0.0263016
2.39945	-0.0162494
2.40202	-0.0146227
2.40458	-0.0196813
2.40715	-0.00559928
2.40972	-0.0175461
2.41229	0.0229728
2.41486	0.00718228
2.41743	-0.02497
2.42	-0.00988552
2.42257	0.00532436
2.42514	0.011058
2.42771	-0.0208225
2.43027	-0.00365719
2.43284	-0.00307172
2.43541	-0.0289832
2.43798	0.0463629
2.44055	-0.0132846
2.44312	0.0303242
2.44569	0.0171821
2.44826	-0.0434288
2.45083	0.0227877
2.4534	0.0108919
2.45596	-0.0413012
2.45853	-0.0293514
2.4611	0.00144096
2.46367	-0.00711918
2.46624	-0.0131274
2.46881	-0.00566309
2.47138	-0.0283514
2.47395	-0.0200134
2.47652	-0.00214354
2.47909	-0.0174598
2.48165	0.00761119
2.48422	0.000533044
2.48679	-0.0319627
2.48936	-0.00213463
2.49193	0.00869753
2.4945	-0.000545436
2.49707	0.0107992
2.49964	0.00697607
2.50221	0.0355258
2.50478	0.00646284
2.50734	0.0250358
2.50991	0.00333526
2.51248	-0.026265
2.51505	0.00885077
2.51762	0.00365341
2.52019	-0.0183922
2.52276	-0.0157545
2.52533	-0.015359
2.5279	0.0104867
2.53047	0.0108545
2.53303	-0.0213253
2.5356	-0.0248734
2.53817	-0.0263871
2.54074	0.029997
2.54331	-0.0413671
2.54588	-0.00960265
2.54845	-0.0110215
2.55102	0.00116735
2.55359	0.0163025
2.55616	-0.0112736
2.55872	-0.00930654
2.56129	-0.0371127
2.56386	-0.00276886
2.56643	0.0390941
2.569	-0.0224643
2.57157	-0.0179288
2.57414	-0.00768862
2.57671	0.025861
2.57928	0.0218103
2.58185	-0.0195837
2.58441	0.00531294
2.58698	0.00644513
2.58955	0.00766568
2.59212	0.0121199
2.59469	0.0322602
2.59726	-0.0143236
2.59983	-0.00813123
2.6024	-0.00224681
2.60497	0.000339574
2.60754	0.0100245
2.6101	0.0141015
2.61267	-0.0212082
2.61524	0.0334203
2.61781	-0.0156902
2.62038	-0.0484188
2.62295	0.0197499
2.62552	0.0166219
2.62809	-0.0216931
2.63066	-0.0158557
2.63323	-0.000133644
2.63579	0.0245939
2.63836	0.00820225
2.64093	-0.0320532
2.6435	0.00249707
2.64607	-0.025304
2.64864	-0.00375379
2.65121	0.00469044
2.65378	0.019449
2.65635	0.0136381
2.65892	-0.0176817
2.66148	-0.0363538
2.66405	0.0136782
2.66662	-0.0118334
2.66919	-0.0255419
2.67176	0.0136653
2.67433	-0.00785122
2.6769	0.0145623
2.67947	-0.0246764
2.68204	0.0189845
2.68461	-0.000163882
2.68717	-0.00139717
2.68974	0.0103764
2.69231	0.00563475
2.69488	-0.0447805
2.69745	-0.0135555
2.70002	-0.00545313
2.70259	-0.0174692
2.70516	0.018446
2.70773	0.0123888
2.7103	-0.0167892
2.71286	-0.021118
2.71543	0.00310837
2.718	0.0179142
2.72057	-0.0109965
2.72314	0.0335338
2.72571	-0.00943379
2.72828	-0.00253963
2.73085	0.0074768
2.73342	-0.0107274
2.73599	-0.0803785
2.73855	0.0136156
2.74112	-0.0333337
2.74369	-0.0321508
2.74626	0.00828357
2.74883	-0.0394634
2.7514	-0.02442
2.75397	0.00603501
2.75654	-0.017883
2.75911	0.0343304
2.76168	0.000218909
2.76424	0.0105187
2.76681	0.00796343
2.76938	0.0393667
2.77195	0.00108386
2.77452	0.00164953
2.77709	-0.00885278
2.77966	-0.047007
2.78223	-0.0264167
2.7848	0.00853887
2.78737	-0.00676958
2.78993	-0.0530343
2.7925	-0.0414003
2.79507	-0.00823369
2.79764	-0.0135729
2.80021	0.0014919
2.80278	-0.0101375
2.80535	-0.0155071
2.80792	0.0303828
2.81049	0.00208602
2.81306	0.000620775
2.81562	-0.0172493
2.81819	-0.0242181
2.82076	0.0661645
2.82333	-0.00725015
2.8259	-0.0306654
2.82847	0.0133309
2.83104	0.00446646
2.83361	-0.0267912
2.83618	-0.0257531
2.83875	-0.0191064
2.84131	-0.0180542
2.84388	-0.0185903
2.84645	0.00437833
2.84902	-0.0174656
2.85159	0.0107226
2.85416	0.00708312
2.85673	-0.0254324
2.8593	0.0424126
2.86187	0.0222932
2.86444	-0.0451062
2.867	0.0273866
2.86957	-0.0224019
2.87214	-0.0210852
2.87471	-0.0431785
2.87728	-0.0143723
2.87985	-0.0031821
2.88242	-0.0340373
2.88499	-0.0720217
2.88756	0.00350816
2.89013	0.0090894
2.89269	-0.0119611
2.89526	-0.040777
2.89783	0.0327592
2.9004	-0.0466982
2.90297	0.0061691
2.90554	-0.00488328
2.90811	-0.0089966
2.91068	-0.0024522
2.91325	-0.0383534
2.91582	-0.0123316
2.91838	-0.0109497
2.92095	0.00435848
2.92352	-0.0134619
2.92609	-0.0653292
2.92866	0.0424129
2.93123	-0.00102733
2.9338	0.0341405
2.93637	0.013552
2.93894	0.0331317
2.94151	-0.0162966
2.94407	-0.00492625
2.94664	0.0408747
2.94921	0.0254254
2.95178	-0.0110347
2.95435	0.0045978
2.95692	0.0102653
2.95949	0.0181657
2.96206	-0.0472965
2.96463	-0.0285151
2.9672	-0.0176803
2.96976	-0.00172822
2.97233	-0.0362246
2.9749	-0.0162588
2.97747	0.0363236
2.98004	0.0145371
2.98261	-0.00394826
2.98518	0.00838073
2.98775	-0.000819625
2.99032	-0.0118418
2.99289	0.047118
2.99545	-0.0311838
2.99802	0.0238498
3.00059	0.00466697
3.00316	-0.00805176
3.00573	-0.0208124
3.0083	-0.0239592
3.01087	0.00395609
3.01344	0.0126568
3.01601	0.015136
3.01858	0.00255899
3.02114	-0.0132107
3.02371	-0.0206834
3.02628	0.00543148
3.02885	0.011282
3.03142	0.0732214
3.03399	0.0357841
3.03656	-0.00525096
3.03913	0.0371909
3.0417	-0.0183311
3.04427	0.045151
3.04683	-0.00255313
3.0494	-0.0125212
3.05197	-0.000631419
3.05454	0.0434046
3.05711	0.00529088
3.05968	0.00841879
3.06225	0.045483
3.06482	-0.0174761
3.06739	-0.00666266
3.06996	0.0143823
3.07252	-0.0145005
3.07509	-0.0250278
3.07766	-0.0125622
3.08023	0.0139225
3.0828	-0.0168655
3.08537	0.0149715
3.08794	0.00271001
3.09051	0.0378475
3.09308	0.00712671
3.09565	-0.00292282
3.09821	0.0244688
3.10078	0.0347452
3.10335	-0.00909543
3.10592	0.00137594
3.10849	0.00431691
3.11106	-0.0100035
3.11363	0.0164818
3.1162	-0.0237344
3.11877	0.0270233
3.12134	0.0362348
3.1239	-0.0127743
3.12647	0.0352748
3.12904	0.0344039
3.13161	0.00658817
3.13418	-0.000606629
3.13675	-0.0272595
3.13932	0.00673997
3.14189	-0.0413975
3.14446	0.020651
3.14703	-0.0358628
3.14959	-0.00738165
3.15216	-0.0621251
3.15473	0.0337663
3.1573	-0.00696223
3.15987	0.00790577
3.16244	-0.0388337
3.16501	0.00976889
3.16758	0.0540256
3.17015	0.0422967
3.17272	0.0473477
3.17528	-0.0367026
3.17785	0.0226432
3.18042	0.0019841
3.18299	0.0164044
3.18556	-0.0305629
3.18813	0.00917179
3.1907	-0.00124627
3.19327	-0.0090626
3.19584	-0.0110548
3.19841	0.0436517
3.20097	0.00459997
3.20354	0.0198484
3.20611	0.0142804
3.20868	0.0279991
3.21125	0.00635901
3.21382	0.0743167
3.21639	0.0318966
3.21896	0.00762765
3.22153	0.0420457
3.2241	0.0313966
3.22666	0.000607724
3.22923	0.0355683
3.2318	-0.0328586
3.23437	0.00609377
3.23694	0.00328097
3.23951	-0.0220473
3.24208	0.023992
3.24465	-0.00408549
3.24722	-0.00125506
3.24979	0.00923453
3.25235	0.0106104
3.25492	0.0101537
3.25749	-0.00742653
3.26006	-0.0155188
3.26263	-0.0178528
3.2652	-0.019865
3.26777	0.020597
3.27034	0.00848166
3.27291	-0.0347668
3.27548	0.011537
3.27804	-0.0205109
3.28061	0.00456887
3.28318	-0.0547582
3.28575	0.0098298
3.28832	-0.0120055
3.29089	0.0365408
3.29346	-0.0268913
3.29603	-0.00986976
3.2986	0.00323411
3.30117	0.0648607
3.30373	-0.00501117
3.3063	0.00225419
3.30887	0.00128483
3.31144	0.0107941
3.31401	-0.015156
3.31658	-0.0251399
3.31915	-0.0212976
3.32172	-0.0241653
3.32429	-0.0519488
3.32686	-0.0128663
3.32942	0.0299533
3.33199	-0.0104636
3.33456	0.0229648
3.33713	0.0410023
3.3397	-0.0212984
3.34227	0.0135189
3.34484	0.0340479
3.34741	-0.0312081
3.34998	0.0157579
3.35255	-0.0160812
3.35511	0.0437494
3.35768	-0.0101129
3.36025	0.049727
3.36282	0.00764954
3.36539	-0.00120067
3.36796	-0.024305
3.37053	-0.00556211
3.3731	0.000153018
3.37567	0.00977517
3.37824	0.0226478
3.3808	-0.0805165
3.38337	0.0725796
3.38594	-0.0260099
3.38851	0.00173034
3.39108	-0.0187955
3.39365	-0.0282953
3.39622	0.0464679
3.39879	-0.00380345
3.40136	0.0231235
3.40393	0.000547213
3.40649	0.00639961
3.40906	-0.0231096
3.41163	0.025893
3.4142	-0.00452271
3.41677	-0.0298266
3.41934	-0.0154592
3.42191	0.00681588
3.42448	-0.0279084
3.42705	0.0431829
3.42962	-0.0117604
3.43218	-0.00489854
3.43475	-0.0141085
3.43732	0.0297114
3.43989	-0.00448124
3.44246	0.00456322
3.44503	-0.0223596
3.4476	-0.0351181
3.45017	0.0136719
3.45274	0.031308
3.45531	-0.0309574
3.45787	-0.0461619
3.46044	-0.00221043
3.46301	-0.00778813
3.46558	0.0157748
3.46815	-0.0165342
3.47072	0.00371668
3.47329	0.000830144
3.47586	0.0240549
3.47843	-0.04494
3.481	0.0113001
3.48356	0.026163
3.48613	0.0142887
3.4887	-0.053546
3.49127	0.00804604
3.49384	0.00365266
3.49641	-0.0153602
3.49898	0.0195776
3.50155	-0.00279195
3.50412	-0.0174509
3.50669	0.0108952
3.50925	-0.0533017
3.51182	0.00747547
3.51439	-0.024016
3.51696	-0.0242324
3.51953	0.0259581
3.5221	0.00147014
3.52467	-0.0021438
3.52724	-0.0129384
3.52981	0.0389643
3.53238	-0.019855
3.53494	0.0280265
3.53751	-0.0270566
3.54008	-0.0174516
3.54265	-0.00258733
3.54522	0.00102618
3.54779	0.00335632
3.55036	-0.000539153
3.55293	0.0123436
3.5555	0.0297943
3.55807	-0.0201353
3.56063	0.0139753
3.5632	-0.0146687
3.56577	0.00202281
3.56834	0.0417898
3.57091	-0.00464767
3.57348	-0.0309007
3.57605	-0.0294427
3.57862	0.0228899
3.58119	-0.0221393
3.58376	-0.0265845
3.58632	0.0328175
3.58889	-0.021168
3.59146	-0.043461
3.59403	-0.00338107
3.5966	-0.00182395
3.59917	-0.0119906
3.60174	-0.00967952
3.60431	-0.0245689
3.60688	-0.0223163
3.60945	0.0229556
3.61201	0.0367406
3.61458	0.00881476
3.61715	0.00160019
3.61972	-0.0538355
3.62229	0.0249629
3.62486	-0.0327384
3.62743	0.00853094
3.63	-0.00839374
3.63257	-0.0457303
3.63514	-0.0455974
3.6377	-0.0108157
3.64027	-0.0328683
3.64284	0.0150079
3.64541	0.0066905
3.64798	-0.0373295
3.65055	-0.00924763
3.65312	0.0690334
3.65569	0.00978158
3.65826	-0.0161366
3.66083	0.00787051
3.66339	-0.0175879
3.66596	-0.00938552
3.66853	0.00208615
3.6711	0.0361461
3.67367	-0.0145195
3.67624	0.0128251
3.67881	-0.0060238
3.68138	0.0117084
3.68395	-0.0216828
3.68652	-0.00953493
3.68908	0.0109729
3.69165	-0.0427901
3.69422	0.0146502
3.69679	0.00265506
3.69936	-0.0228568
3.70193	0.00363757
3.7045	0.0732174
3.70707	0.0235364
3.70964	-0.00176101
3.71221	0.0027685
3.71477	0.00740277
3.71734	0.041637
3.71991	-0.0187359
3.72248	-0.0176784
3.72505	-0.0356604
3.72762	0.00151193
3.73019	0.043638
3.73276	-0.0823022
3.73533	-0.00724574
3.7379	0.0141381
3.74046	0.0653979
3.74303	0.00510283
3.7456	0.0507103
3.74817	-0.0311173
3.75074	-0.0189404
3.75331	0.0220562
3.75588	0.00630237
3.75845	-0.0446249
3.76102	-0.00131713
3.76359	0.00256233
3.76615	-0.00227699
3.76872	-0.0500482
3.77129	-0.0419374
3.77386	-0.0101005
3.77643	-0.0194091
3.779	-0.0125668
3.78157	0.0206872
3.78414	0.0293378
3.78671	0.0521421
3.78928	-0.0191274
3.79184	-0.0102511
3.79441	-0.0141958
3.79698	-0.0316922
3.79955	-0.0169719
3.80212	-0.00906157
3.80469	0.0488949
3.80726	0.0112109
3.80983	-0.0191874
3.8124	0.0362966
3.81497	0.0356907
3.81753	0.00093414
3.8201	-0.0433962
3.82267	0.0453816
3.82524	0.00135596
3.82781	-0.00747891
3.83038	-0.0313785
3.83295	0.0127717
3.83552	-0.00582826
3.83809	0.0455792
3.84066	-0.0019265
3.84322	-0.0054266
3.84579	-0.0104395
3.84836	0.0180619
3.85093	-0.00107586
3.8535	-0.0136541
3.85607	-0.0196809
3.85864	-0.0442329
3.86121	0.00562819
3.86378	-0.0141925
3.86635	-0.00217058
3.86891	-0.00890735
3.87148	-0.052273
3.87405	0.00794467
3.87662	-0.0210369
3.87919	-0.0121425
3.88176	-0.0414454
3.88433	-0.016696
3.8869	0.0277754
3.88947	-0.0164914
3.89204	0.0455857
3.8946	0.0304847
3.89717	-0.00630196
3.89974	0.00253365
3.90231	-0.0174692
3.90488	-0.0105924
3.90745	0.00408806
3.91002	0.015119
3.91259	0
3.91516	0
3.91773	0
3.92029	0
3.92286	0
3.92543	0
3.928	0
3.93057	0
3.93314	0
3.93571	0
3.93828	0
3.94085	0
3.94342	0
3.94598	0
3.94855	0
3.95112	0
3.95369	0
3.95626	0
3.95883	0
3.9614	0
3.96397	0
3.96654	0
3.96911	0
3.97167	0
3.97424	0
3.97681	0
3.97938	0
3.98195	0
3.98452	0
3.98709	0
3.98966	0
3.99223	0
3.9948	0
3.99736	0
3.99993	0
4.0025	0
4.00507	0
4.00764	0
4.01021	0
4.01278	0
4.01535	0
4.01792	0
4.02049	0
4.02305	0
4.02562	0
4.02819	0
4.03076	0
4.03333	0
4.0359	0
4.03847	0
4.04104	0
4.04361	0
4.04618	0
4.04874	0
4.05131	0
4.05388	0
4.05645	0
4.05902	0
4.06159	0
4.06416	0
4.06673	0
4.0693	0
4.07187	0
4.07443	0
4.077	0
4.07957	0
4.08214	0
4.08471	0
4.08728	0
4.08985	0
4.09242	0
4.09499	0
4.09756	0
4.10012	0
4.10269	0
4.10526	0
4.10783	0
4.1104	0
4.11297	0
4.11554	0
4.11811	0
4.12068	0
4.12325	0
4.12581	0
4.12838	0
4.13095	0
4.13352	0
4.13609	0
4.13866	0
4.14123	0
4.1438	0
4.14637	0
4.14894	0
4.1515	0
4.15407	0
4.15664	0
4.15921	0
4.16178	0
4.16435	0
4.16692	0
4.16949	0
4.17206	0
4.17463	0
4.17719	0
4.17976	0
4.18233	0
4.1849	0
4.18747	0
4.19004	0
4.19261	0
4.19518	0
4.19775	0
4.20032	0
4.20288	0
4.20545	0
4.20802	0
4.21059	0
4.21316	0
4.21573	0
4.2183	0
4.22087	0
4.22344	0
4.22601	0
4.22857	0
4.23114	0
4.23371	0
4.23628	0
4.23885	0
4.24142	0
4.24399	0
4.24656	0
4.24913	0
4.2517	0
4.25426	0
4.25683	0
4.2594	0
4.26197	0
4.26454	0
4.26711	0
4.26968	0
4.27225	0
4.27482	0
4.27739	0
4.27995	0
4.28252	0
4.28509	0
4.28766	0
4.29023	0
4.2928	0
4.29537	0
4.29794	0
4.30051	0
4.30308	0
4.30564	0
4.30821	0
4.31078	0
4.31335	0
4.31592	0
4.31849	0
4.32106	0
4.32363	0
4.3262	0
4.32877	0
4.33133	0
4.3339	0
4.33647	0
4.33904	0
4.34161	0
4.34418	0
4.34675	0
4.34932	0
4.35189	0
4.35446	0
4.35702	0
4.35959	0
4.36216	0
4.36473	0
4.3673	0
4.36987	0
4.37244	0
4.37501	0
4.37758	0
4.38015	0
4.38271	0
4.38528	0
4.38785	0
4.39042	0
4.39299	0
4.39556	0
4.39813	0
4.4007	0
4.40327	0
4.40584	0
4.4084	0
4.41097	0
4.41354	0
4.41611	0
4.41868	0
4.42125	0
4.42382	0
4.42639	0
4.42896	0
4.43153	0
4.43409	0
4.43666	0
4.43923	0
4.4418	0
4.44437	0
4.44694	0
4.44951	0
4.45208	0
4.45465	0
4.45722	0
4.45978	0
4.46235	0
4.46492	0
4.46749	0
4.47006	0
4.47263	0
4.4752	0
4.47777	0
4.48034	0
4.48291	0
4.48547	0
4.48804	0
4.49061	0
4.49318	0
4.49575	0
4.49832	0
4.50089	0
4.50346	0
4.50603	0
4.5086	0
4.51116	0
4.51373	0
4.5163	0
4.51887	0
4.52144	0
4.52401	0
4.52658	0
4.52915	0
4.53172	0
4.53429	0
4.53685	0
4.53942	0
4.54199	0
4.54456	0
4.54713	0
4.5497	0
4.55227	0
4.55484	0
4.55741	0
4.55998	0
4.56254	0
4.56511	0
4.56768	0
4.57025	0
4.57282	0
4.57539	0
4.57796	0
4.58053	0
4.5831	0
4.58567	0
4.58823	0
4.5908	0
4.59337	0
4.59594	0
4.59851	0
4.60108	0
4.60365	0
4.60622	0
4.60879	0
4.61136	0
4.61392	0
4.61649	0
4.61906	0
4.62163	0
4.6242	0
4.62677	0
4.62934	0
4.63191	0
4.63448	0
4.63705	0
4.63961	0
4.64218	0
4.64475	0
4.64732	0
4.64989	0
4.65246	0
4.65503	0
4.6576	0
4.66017	0
4.66274	0
4.6653	0
4.66787	0
4.67044	0
4.67301	0
4.67558	0
4.67815	0
4.68072	0
4.68329	0
4.68586	0
4.68843	0
4.69099	0
4.69356	0
4.69613	0
4.6987	0
4.70127	0
4.70384	0
4.70641	0
4.70898	0
4.71155	0
4.71412	0
4.71668	0
4.71925	0
4.72182	0
4.72439	0
4.72696	0
4.72953	0
4.7321	0
4.73467	0
4.73724	0
4.73981	0
4.74237	0
4.74494	0
4.74751	0
4.75008	0
4.75265	0
4.75522	0
4.75779	0
4.76036	0
4.76293	0
4.7655	0
4.76806	0
4.77063	0
4.7732	0
4.77577	0
4.77834	0
4.78091	0
4.78348	0
4.78605	0
4.78862	0
4.79119	0
4.79375	0
4.79632	0
4.79889	0
4.80146	0
4.80403	0
4.8066	0
4.80917	0
4.81174	0
4.81431	0
4.81688	0
4.81944	0
4.82201	0
4.82458	0
4.82715	0
4.82972	0
4.83229	0
4.83486	0
4.83743	0
4.84	0
4.84257	0
4.84513	0
4.8477	0
4.85027	0
4.85284	0
4.85541	0
4.85798	0
4.86055	0
4.86312	0
4.86569	0
4.86826	0
4.87082	0
4.87339	0
4.87596	0
4.87853	0
4.8811	0
4.88367	0
4.88624	0
4.88881	0
4.89138	0
4.89395	0
4.89651	0
4.89908	0
4.90165	0
4.90422	0
4.90679	0
4.90936	0
4.91193	0
4.9145	0
4.91707	0
4.91964	0
4.9222	0
4.92477	0
4.92734	0
4.92991	0
4.93248	0
4.93505	0
4.93762	0
4.94019	0
4.94276	0
4.94533	0
4.94789	0
4.95046	0
4.95303	0
4.9556	0
4.95817	0
4.96074	0
4.96331	0
4.96588	0
4.96845	0
4.97102	0
4.97358	0
4.97615	0
4.97872	0
4.98129	0
4.98386	0
4.98643	0
4.989	0
4.99157	0
4.99414	0
4.99671	0
4.99927	0
5.00184	0
5.00441	0
5.00698	0
5.00955	0
5.01212	0
5.01469	0
5.01726	0
5.01983	0
5.0224	0
5.02496	0
5.02753	0
5.0301	0
5.03267	0
5.03524	0
5.03781	0
5.04038	0
5.04295	0
5.04552	0
5.04809	0
5.05065	0
5.05322	0
5.05579	0
5.05836	0
5.06093	0
5.0635	0
5.06607	0
5.06864	0
5.07121	0
5.07378	0
5.07634	0
5.07891	0
5.08148	0
5.08405	0
5.08662	0
5.08919	0
5.09176	0
5.09433	0
5.0969	0
5.09947	0
5.10203	0
5.1046	0
5.10717	0
5.10974	0
5.11231	0
5.11488	0
5.11745	0
5.12002	0
5.12259	0
5.12516	0
5.12772	0
5.13029	0
5.13286	0
[truncated: 1,048 more rows]
