# Supplementary material for: Direct energy transfer from photosystem II to photosystem I confers winter sustainability in Scots Pine
Source: Nat Commun. 2020 Dec 15;11:6388. doi: 10.1038/s41467-020-20137-9 (PMC7738668; doi:10.1038/s41467-020-20137-9)
Supplement: Supplementary file 3 — Source Data [file 41467_2020_20137_MOESM3_ESM.zip › Source data file_Bag et al., 2020/Source data file/time resolved fluoresence data/Time resolved decay/Pine_summer_unquench/summerunq/741nmresall.txt]

X	Y
0	-2.24176
0.002569	-1.05162
0.005138	-2.13101
0.007707	0.678814
0.010276	0.129146
0.012845	-0.397431
0.015414	-0.979019
0.017983	-1.05115
0.020552	-0.249148
0.023121	-1.37745
0.02569	0.769916
0.028259	1.14543
0.030828	0.614225
0.033397	1.46629
0.035966	-0.530568
0.038535	0.143226
0.041104	2.87381
0.043673	2.05045
0.046242	0.774012
0.048811	0.0503824
0.05138	1.27461
0.053949	1.00596
0.056518	-0.451912
0.059087	0.0425824
0.061656	2.64481
0.064225	-0.173458
0.066794	-1.39137
0.069363	-0.801621
0.071932	-1.63845
0.074501	0.506118
0.07707	-0.711179
0.079639	0.258502
0.082208	-0.17536
0.084777	-1.35694
0.087346	0.403475
0.089915	-2.0741
0.092484	0.457638
0.095053	-1.13733
0.097622	0.262059
0.100191	-0.621861
0.10276	0.0840293
0.105329	-0.860688
0.107898	-1.11528
0.110467	-0.238055
0.113036	-0.738432
0.115605	-0.597963
0.118174	-0.434458
0.120743	-0.617018
0.123312	-0.589475
0.125881	1.19143
0.12845	1.33758
0.131019	-0.555316
0.133588	0.292674
0.136157	-0.0500136
0.138726	0.178988
0.141295	0.595565
0.143864	-0.444682
0.146433	-1.18722
0.149002	0.559838
0.151571	0.409276
0.15414	-0.201825
0.156709	0.227545
0.159278	-0.665601
0.161847	-0.596189
0.164416	0.886743
0.166985	-0.993817
0.169554	-0.34065
0.172123	0.369904
0.174692	2.90797
0.177261	0.298492
0.17983	-1.00237
0.182399	0.945072
0.184968	0.714031
0.187537	2.27387
0.190106	-2.06551
0.192675	2.22056
0.195244	0.244749
0.197813	0.351648
0.200382	0.259918
0.202951	0.704687
0.20552	0.632655
0.208089	1.03214
0.210658	0.760005
0.213227	0.573829
0.215796	1.3294
0.218365	1.03336
0.220934	1.14473
0.223503	0.125384
0.226072	-0.357437
0.228641	0.00591531
0.23121	-1.28771
0.233779	-1.0266
0.236348	0.0502163
0.238917	-0.584967
0.241486	-0.175887
0.244055	0.146836
0.246624	-0.0112123
0.249193	1.17628
0.251762	-0.217909
0.254331	-1.46353
0.2569	0.203349
0.259469	1.33168
0.262038	0.538431
0.264607	-0.588324
0.267176	-0.372356
0.269745	0.139141
0.272314	0.369534
0.274883	0.236527
0.277452	-0.617668
0.280021	-0.430934
0.28259	0.798129
0.285159	0.233165
0.287728	-0.270763
0.290297	1.05137
0.292866	1.7447
0.295435	0.323529
0.298004	-0.840697
0.300573	0.621118
0.303142	0.305719
0.305711	-0.970951
0.30828	-0.171337
0.310849	0.347977
0.313418	-2.08189
0.315987	0.928776
0.318556	1.09278
0.321125	0.933484
0.323694	-0.514444
0.326263	0.980495
0.328832	-1.66907
0.331401	-1.6509
0.33397	1.29345
0.336539	0.429231
0.339108	-1.85039
0.341677	-0.95607
0.344246	-0.115016
0.346815	-0.722819
0.349384	0.379639
0.351953	1.06659
0.354522	-0.100351
0.357091	0.262563
0.35966	0.492171
0.362229	-0.302401
0.364798	-0.67883
0.367367	1.80721
0.369936	-0.965259
0.372505	1.30684
0.375074	-1.63259
0.377643	-0.532642
0.380212	-0.0312154
0.382781	-0.60296
0.38535	-1.13919
0.387919	-0.733326
0.390488	-0.168153
0.393057	-0.759254
0.395626	0.0908155
0.398195	-0.122202
0.400764	-0.718482
0.403333	1.54464
0.405902	-0.16116
0.408471	0.645965
0.41104	0.695769
0.413609	-1.34004
0.416178	1.12414
0.418747	-0.088427
0.421316	1.09035
0.423885	0.617543
0.426454	-0.282813
0.429023	-1.66655
0.431592	0.196864
0.434161	0.336899
0.43673	0.513931
0.439299	1.10968
0.441868	0.848859
0.444437	0.636125
0.447006	-0.611728
0.449575	-0.733596
0.452144	0.799827
0.454713	-1.70365
0.457282	-0.826657
0.459851	-2.47774
0.46242	-1.13858
0.464989	-0.0692862
0.467558	-0.318348
0.470127	-0.143539
0.472696	-0.167711
0.475265	0.821763
0.477834	0.905064
0.480403	0.54017
0.482972	-0.621906
0.485541	1.50356
0.48811	0.111646
0.490679	1.86084
0.493248	1.19763
0.495817	1.52435
0.498386	-0.621351
0.500955	1.42809
0.503524	-3.48428
0.506093	0.613437
0.508662	-0.885249
0.511231	0.918484
0.5138	-0.11675
0.516369	0.123486
0.518938	-2.25087
0.521507	2.06915
0.524076	-0.0301338
0.526645	-0.801451
0.529214	-0.918039
0.531783	-0.756176
0.534352	0.704968
0.536921	-0.609997
0.53949	-0.0822222
0.542059	-0.370023
0.544628	1.10298
0.547197	0.602034
0.549766	-0.868706
0.552335	1.04984
0.554904	-1.17989
0.557473	-1.48225
0.560042	-1.30009
0.562611	-0.213581
0.56518	-0.20972
0.567749	-0.038667
0.570318	-0.782044
0.572887	1.46366
0.575456	0.165573
0.578025	-1.979
0.580594	-0.1949
0.583163	0.0669821
0.585732	0.705694
0.588301	0.599315
0.59087	-0.921912
0.593439	-0.343839
0.596008	-0.221641
0.598577	-0.468674
0.601146	-1.6739
0.603715	-0.129917
0.606284	1.19023
0.608853	0.303117
0.611422	-0.6602
0.613991	1.05337
0.61656	-0.0869957
0.619129	-0.331096
0.621698	-1.80886
0.624267	-0.274843
0.626836	-0.765774
0.629405	-2.18658
0.631974	-0.293825
0.634543	0.437199
0.637112	0.584777
0.639681	-0.517816
0.64225	-0.357095
0.644819	-0.416698
0.647388	0.29462
0.649957	0.490209
0.652526	-1.38609
0.655095	-0.0907078
0.657664	0.499275
0.660233	-0.000230242
0.662802	-1.24256
0.665371	0.0339334
0.66794	0.226027
0.670509	0.442734
0.673078	-0.362436
0.675647	1.537
0.678216	0.86467
0.680785	0.412738
0.683354	-1.64886
0.685923	-0.722409
0.688492	0.112256
0.691061	-0.0704766
0.69363	0.345126
0.696199	-0.613088
0.698768	-0.619895
0.701337	2.03399
0.703906	-0.0769942
0.706475	1.14679
0.709044	2.66285
0.711613	1.41735
0.714182	-2.06925
0.716751	0.299274
0.71932	-0.773089
0.721889	-0.407468
0.724458	0.298303
0.727027	-0.160753
0.729596	-0.288848
0.732165	-1.02852
0.734734	-0.273617
0.737303	0.189391
0.739872	1.2215
0.742441	1.30898
0.74501	-0.194219
0.747579	-0.0955304
0.750148	-0.106975
0.752717	-0.767442
0.755286	-0.0914108
0.757855	0.455888
0.760424	0.823618
0.762993	-0.408469
0.765562	-1.91031
0.768131	-0.154377
0.7707	-1.27105
0.773269	-1.4182
0.775838	-2.10254
0.778407	-0.92057
0.780976	-0.310303
0.783545	-0.663175
0.786114	-0.183999
0.788683	-0.0101178
0.791252	-2.40789
0.793821	0.730597
0.79639	0.0157956
0.798959	0.798157
0.801528	-0.858428
0.804097	0.513807
0.806666	0.205384
0.809235	1.07079
0.811804	-0.930395
0.814373	0.0339292
0.816942	-0.670298
0.819511	0.0190339
0.82208	0.915722
0.824649	-1.49878
0.827218	-2.22568
0.829787	-0.644628
0.832356	1.12344
0.834925	0.179128
0.837494	1.97793
0.840063	-0.125635
0.842632	0.368252
0.845201	-0.0724508
0.84777	-0.989517
0.850339	-1.3898
0.852908	0.184084
0.855477	-0.729592
0.858046	1.2964
0.860615	-0.483793
0.863184	-0.802477
0.865753	-0.313529
0.868322	-0.298676
0.870891	-0.64661
0.87346	-0.292052
0.876029	1.44887
0.878598	-0.654452
0.881167	-0.516157
0.883736	-0.511125
0.886305	2.46042
0.888874	-1.67297
0.891443	1.44585
0.894012	1.07931
0.896581	0.454695
0.89915	-1.3104
0.901719	-0.588976
0.904288	-1.60153
0.906857	-1.00374
0.909426	0.297283
0.911995	1.09936
0.914564	-0.854347
0.917133	0.517609
0.919702	-1.3081
0.922271	-0.262132
0.92484	-1.15099
0.927409	-0.0525582
0.929978	-0.102709
0.932547	-0.778829
0.935116	-0.504497
0.937685	0.82476
0.940254	1.15092
0.942823	2.48943
0.945392	1.42996
0.947961	1.46282
0.95053	-0.843297
0.953099	1.0235
0.955668	0.929063
0.958237	-0.0662158
0.960806	-1.48972
0.963375	-0.567956
0.965944	0.50213
0.968513	0.94777
0.971082	0.151827
0.973651	-0.78358
0.97622	0.11239
0.978789	-2.60367
0.981358	1.11576
0.983927	-1.21628
0.986496	0.0807447
0.989065	-0.346623
0.991634	0.363307
0.994203	-0.640946
0.996772	-0.756527
0.999341	-1.899
1.00191	0.0899772
1.00448	1.22198
1.00705	0.495128
1.00962	-0.0247547
1.01219	-0.755431
1.01476	1.3858
1.01732	-0.356334
1.01989	0.993462
1.02246	-1.71951
1.02503	1.10745
1.0276	0.0949365
1.03017	0.800818
1.03274	-1.93192
1.03531	0.0546292
1.03788	-0.854669
1.04045	1.56344
1.04301	-0.86835
1.04558	-1.28335
1.04815	-1.1439
1.05072	-0.632053
1.05329	0.66392
1.05586	1.49728
1.05843	-1.2738
1.061	0.439681
1.06357	-0.186398
1.06614	-0.358803
1.0687	0.983033
1.07127	-1.3855
1.07384	-0.75134
1.07641	-0.148552
1.07898	0.680966
1.08155	-0.310846
1.08412	0.76675
1.08669	0.301186
1.08926	-1.60589
1.09183	-0.154857
1.09439	-0.938458
1.09696	0.0422546
1.09953	-0.210357
1.1021	-0.425264
1.10467	0.735667
1.10724	0.802268
1.10981	-2.52165
1.11238	-1.68476
1.11495	-1.51324
1.11752	-1.13535
1.12008	-1.71723
1.12265	-0.140174
1.12522	-1.90645
1.12779	0.904922
1.13036	0.22498
1.13293	-1.47142
1.1355	-2.00262
1.13807	0.420527
1.14064	-0.723812
1.14321	0.0913793
1.14577	1.13482
1.14834	0.945334
1.15091	0.165462
1.15348	-0.662163
1.15605	-0.759195
1.15862	1.68753
1.16119	0.218677
1.16376	-0.694574
1.16633	0.558113
1.1689	-0.584576
1.17146	-0.405907
1.17403	0.864646
1.1766	-1.04271
1.17917	-0.293018
1.18174	-1.02113
1.18431	-0.000371168
1.18688	0.355343
1.18945	1.03695
1.19202	-0.862106
1.19459	1.05746
1.19715	2.07112
1.19972	0.645952
1.20229	-1.03739
1.20486	0.879407
1.20743	0.981022
1.21	-0.977245
1.21257	-1.29644
1.21514	-0.900959
1.21771	0.0916623
1.22028	1.56598
1.22284	-0.189523
1.22541	0.344318
1.22798	1.10673
1.23055	0.151146
1.23312	-0.120162
1.23569	-1.70195
1.23826	-0.605757
1.24083	-0.449384
1.2434	-0.705172
1.24597	-0.22189
1.24853	1.44786
1.2511	1.08492
1.25367	0.208492
1.25624	-1.16593
1.25881	-0.815179
1.26138	0.767817
1.26395	-0.562417
1.26652	-0.98282
1.26909	0.16264
1.27166	-0.690788
1.27422	-0.4146
1.27679	-0.680712
1.27936	-0.0537355
1.28193	-0.362185
1.2845	0.243938
1.28707	1.42204
1.28964	0.540386
1.29221	0.75984
1.29478	-0.38224
1.29735	-0.571556
1.29991	-0.867773
1.30248	-0.0612007
1.30505	1.72111
1.30762	1.11264
1.31019	0.0380448
1.31276	0.713864
1.31533	0.690451
1.3179	-1.02869
1.32047	-0.515164
1.32304	-0.267533
1.3256	0.609774
1.32817	1.52214
1.33074	0.336256
1.33331	1.58467
1.33588	-0.662579
1.33845	0.0926093
1.34102	0.706562
1.34359	1.85976
1.34616	2.49521
1.34873	0.0778463
1.35129	0.0992318
1.35386	-0.819725
1.35643	0.0768102
1.359	-0.255784
1.36157	0.699704
1.36414	1.73073
1.36671	0.0671879
1.36928	-1.0548
1.37185	0.636063
1.37442	-1.19441
1.37698	0.437646
1.37955	0.902002
1.38212	-2.23099
1.38469	0.859416
1.38726	0.349839
1.38983	1.43096
1.3924	1.53131
1.39497	0.166865
1.39754	-0.566761
1.40011	0.677313
1.40267	0.711383
1.40524	0.572757
1.40781	-0.630399
1.41038	0.433491
1.41295	-0.457912
1.41552	1.66748
1.41809	1.69955
1.42066	0.440546
1.42323	-0.61898
1.4258	0.480527
1.42836	-0.417168
1.43093	0.757362
1.4335	1.2302
1.43607	1.50676
1.43864	0.83217
1.44121	1.05575
1.44378	1.79692
1.44635	-0.0689108
1.44892	-0.872329
1.45149	1.04329
1.45405	0.44667
1.45662	0.811273
1.45919	-0.673659
1.46176	1.091
1.46433	-0.436339
1.4669	1.65307
1.46947	1.50333
1.47204	-0.47815
1.47461	1.59402
1.47718	-0.044482
1.47974	-0.234384
1.48231	1.07002
1.48488	-0.0600978
1.48745	0.725177
1.49002	-0.64736
1.49259	-1.18064
1.49516	0.0064065
1.49773	-0.85018
1.5003	-0.258205
1.50287	2.88056
1.50543	-0.799325
1.508	-0.0399162
1.51057	0.0547651
1.51314	0.373886
1.51571	0.859265
1.51828	-0.993578
1.52085	-0.309523
1.52342	-0.192634
1.52599	-1.12107
1.52856	-0.788125
1.53112	0.739666
1.53369	-0.796425
1.53626	0.923261
1.53883	-0.123966
1.5414	-0.0327416
1.54397	-0.282226
1.54654	-0.761914
1.54911	1.65731
1.55168	1.34533
1.55425	-0.341029
1.55681	-0.468853
1.55938	-0.42509
1.56195	2.60484
1.56452	-0.580329
1.56709	-0.468703
1.56966	-0.0706523
1.57223	0.314395
1.5748	1.54685
1.57737	1.28407
1.57994	0.985714
1.5825	0.606148
1.58507	-0.328278
1.58764	0.207092
1.59021	0.235516
1.59278	1.48499
1.59535	0.165268
1.59792	0.00812463
1.60049	-1.24528
1.60306	-1.40715
1.60563	0.365489
1.60819	0.138249
1.61076	1.74699
1.61333	-1.26983
1.6159	0.307538
1.61847	-0.271622
1.62104	1.061
1.62361	-1.00884
1.62618	0.568395
1.62875	0.244391
1.63132	-1.60233
1.63388	0.778803
1.63645	0.791127
1.63902	0.291832
1.64159	-0.341165
1.64416	0.429797
1.64673	0.730856
1.6493	-2.00236
1.65187	0.166303
1.65444	-0.201479
1.65701	-1.03488
1.65957	-1.97482
1.66214	-0.356041
1.66471	-0.397056
1.66728	1.78707
1.66985	-0.0520038
1.67242	1.38571
1.67499	0.491003
1.67756	-0.141666
1.68013	0.0297357
1.6827	1.02484
1.68526	-0.508455
1.68783	-0.983688
1.6904	0.379932
1.69297	-0.0562588
1.69554	0.362454
1.69811	1.16843
1.70068	1.78118
1.70325	0.595907
1.70582	0.90643
1.70839	-1.36848
1.71095	0.710755
1.71352	1.57487
1.71609	-1.67313
1.71866	-1.35607
1.72123	0.871134
1.7238	-0.918096
1.72637	1.67824
1.72894	1.69035
1.73151	0.585757
1.73408	-0.790979
1.73664	0.750796
1.73921	-0.322497
1.74178	-1.41188
1.74435	0.829527
1.74692	-1.13606
1.74949	0.356175
1.75206	2.19053
1.75463	0.276766
1.7572	0.115816
1.75977	-0.387406
1.76233	-1.16612
1.7649	-0.178325
1.76747	0.424642
1.77004	0.903434
1.77261	2.3339
1.77518	-0.310301
1.77775	-0.14549
1.78032	0.470179
1.78289	-0.55209
1.78546	1.22074
1.78802	-0.628997
1.79059	-0.996363
1.79316	-1.29143
1.79573	-0.964843
1.7983	-0.256624
1.80087	0.359978
1.80344	-0.487661
1.80601	-0.38621
1.80858	-1.39349
1.81115	0.13672
1.81371	-0.866045
1.81628	1.55941
1.81885	-1.15152
1.82142	-0.52637
1.82399	0.723252
1.82656	0.478255
1.82913	-0.165215
1.8317	-0.227677
1.83427	0.528771
1.83684	0.182591
1.8394	-1.81665
1.84197	-1.67927
1.84454	0.415874
1.84711	0.452475
1.84968	-0.698519
1.85225	-0.92866
1.85482	0.918392
1.85739	-1.86432
1.85996	1.56779
1.86253	-0.33664
1.86509	-0.327443
1.86766	0.794956
1.87023	-0.360022
1.8728	0.202488
1.87537	1.02225
1.87794	2.12875
1.88051	2.65054
1.88308	0.484062
1.88565	-1.0401
1.88822	-0.880376
1.89078	-0.759306
1.89335	-1.6652
1.89592	0.329923
1.89849	0.133352
1.90106	-0.982191
1.90363	0.283935
1.9062	0.16294
1.90877	1.0881
1.91134	0.31202
1.91391	1.5478
1.91647	0.154764
1.91904	-1.98035
1.92161	2.11132
1.92418	1.65466
1.92675	-2.13271
1.92932	-2.28881
1.93189	0.899435
1.93446	1.09193
1.93703	-1.3556
1.9396	1.91464
1.94216	0.17105
1.94473	1.97048
1.9473	0.340364
1.94987	-0.275279
1.95244	1.80159
1.95501	-0.44333
1.95758	-0.184704
1.96015	-0.599189
1.96272	-1.1484
1.96529	0.893193
1.96785	-2.59636
1.97042	-1.31382
1.97299	-1.09324
1.97556	-1.63587
1.97813	0.205974
1.9807	-0.1462
1.98327	0.318152
1.98584	0.302713
1.98841	-1.15124
1.99098	0.774724
1.99354	-0.870043
1.99611	-0.703787
1.99868	0.441237
2.00125	0.0733301
2.00382	0.614721
2.00639	0.766105
2.00896	-0.399163
2.01153	0.394038
2.0141	-0.383256
2.01667	1.83097
2.01923	0.365516
2.0218	1.0097
2.02437	0.0645641
2.02694	1.52827
2.02951	0.223234
2.03208	0.883813
2.03465	0.171447
2.03722	-0.509366
2.03979	-0.251909
2.04236	0.17612
2.04492	-0.867848
2.04749	1.06364
2.05006	1.60191
2.05263	-1.04464
2.0552	0.422198
2.05777	-0.581843
2.06034	0.180387
2.06291	-1.08508
2.06548	-1.00118
2.06805	0.165758
2.07061	-0.189762
2.07318	1.37257
2.07575	-1.05752
2.07832	-0.288519
2.08089	1.18593
2.08346	0.528028
2.08603	1.88485
2.0886	-1.47349
2.09117	0.508103
2.09374	1.84208
2.0963	-0.371991
2.09887	1.33517
2.10144	0.15356
2.10401	-0.749875
2.10658	2.32302
2.10915	-1.8045
2.11172	0.436389
2.11429	0.543276
2.11686	0.328365
2.11943	0.501866
2.12199	-1.23617
2.12456	0.82132
2.12713	0.873901
2.1297	0.551042
2.13227	0.374025
2.13484	1.0964
2.13741	-1.48903
2.13998	-0.968766
2.14255	0.91611
2.14512	-0.0863646
2.14768	-0.925315
2.15025	-0.599336
2.15282	-0.616837
2.15539	-0.278043
2.15796	-0.0498628
2.16053	1.12455
2.1631	-0.141297
2.16567	0.236206
2.16824	-0.937243
2.17081	-0.28156
2.17337	0.464575
2.17594	-1.36122
2.17851	-2.02788
2.18108	-1.27749
2.18365	0.550933
2.18622	-1.01426
2.18879	0.153899
2.19136	1.35949
2.19393	1.09618
2.1965	-0.322348
2.19906	-0.844035
2.20163	-0.212128
2.2042	0.921062
2.20677	-0.0348831
2.20934	0.3015
2.21191	-0.818482
2.21448	0.834705
2.21705	1.69802
2.21962	1.41786
2.22219	1.28672
2.22475	0.066983
2.22732	-1.47378
2.22989	0.0322832
2.23246	-0.888417
2.23503	0.442113
2.2376	2.06199
2.24017	0.420843
2.24274	-0.427175
2.24531	1.14627
2.24788	0.43027
2.25044	1.79687
2.25301	-0.757108
2.25558	0.951178
2.25815	-1.88333
2.26072	0.413668
2.26329	1.29005
2.26586	0.375492
2.26843	0.3341
2.271	0.433047
2.27357	-1.78297
2.27613	0.267071
2.2787	1.14656
2.28127	-0.411018
2.28384	0.477478
2.28641	0.700761
2.28898	1.64502
2.29155	0.0938524
2.29412	-2.30827
2.29669	-1.32208
2.29926	1.64633
2.30182	-1.1964
2.30439	0.372544
2.30696	-1.14259
2.30953	1.26978
2.3121	-1.00357
2.31467	0.634846
2.31724	-1.83868
2.31981	0.941412
2.32238	0.189725
2.32495	-1.20785
2.32751	-1.21164
2.33008	0.224454
2.33265	0.916687
2.33522	-0.326413
2.33779	-2.03504
2.34036	-0.56532
2.34293	1.08788
2.3455	0.473486
2.34807	-1.00217
2.35064	0.392855
2.3532	-0.258536
2.35577	-0.626359
2.35834	1.23188
2.36091	2.00145
2.36348	0.852275
2.36605	1.50034
2.36862	1.08459
2.37119	-0.14198
2.37376	-0.702156
2.37633	0.321615
2.37889	0.846817
2.38146	0.711563
2.38403	-1.43877
2.3866	-0.271649
2.38917	-0.6592
2.39174	0.425055
2.39431	-0.308797
2.39688	1.001
2.39945	0.34459
2.40202	0.249452
2.40458	0.284706
2.40715	1.25767
2.40972	1.90669
2.41229	-1.73504
2.41486	-0.38038
2.41743	1.95241
2.42	-1.57544
2.42257	0.160121
2.42514	-0.423209
2.42771	-0.863923
2.43027	-2.2582
2.43284	0.308125
2.43541	0.721346
2.43798	0.463149
2.44055	1.1219
2.44312	-0.338475
2.44569	0.665039
2.44826	-0.0953498
2.45083	0.977957
2.4534	1.67686
2.45596	0.164471
2.45853	-1.0388
2.4611	0.125016
2.46367	-0.660899
2.46624	-1.09458
2.46881	1.7553
2.47138	1.09001
2.47395	1.54396
2.47652	0.343812
2.47909	-0.11556
2.48165	1.52024
2.48422	2.11613
2.48679	1.06997
2.48936	-0.442601
2.49193	-0.502735
2.4945	0.586098
2.49707	2.74341
2.49964	0.049585
2.50221	-0.522817
2.50478	-0.5396
2.50734	1.51174
2.50991	0.358433
2.51248	-0.923348
2.51505	1.46731
2.51762	0.743433
2.52019	0.444287
2.52276	1.11206
2.52533	-0.249553
2.5279	0.320501
2.53047	1.30167
2.53303	-0.240409
2.5356	-0.0160157
2.53817	-0.518964
2.54074	0.325818
2.54331	-0.296452
2.54588	-0.619717
2.54845	1.03702
2.55102	-0.00333697
2.55359	-0.250425
2.55616	-0.178545
2.55872	0.528909
2.56129	0.0103553
2.56386	-2.22039
2.56643	0.47197
2.569	-0.123983
2.57157	0.780299
2.57414	1.80672
2.57671	1.3712
2.57928	1.00719
2.58185	1.55614
2.58441	-0.188198
2.58698	2.53962
2.58955	0.365269
2.59212	0.145948
2.59469	1.03589
2.59726	1.78112
2.59983	0.965613
2.6024	-2.83976
2.60497	0.59079
2.60754	0.355917
2.6101	0.57893
2.61267	1.66197
2.61524	2.77263
2.61781	1.96427
2.62038	1.16011
2.62295	-1.55535
2.62552	-2.23186
2.62809	-0.598144
2.63066	0.154137
2.63323	-0.692976
2.63579	0.153222
2.63836	-1.2939
2.64093	0.490371
2.6435	-0.605356
2.64607	0.51984
2.64864	0.865204
2.65121	0.59547
2.65378	1.53509
2.65635	1.06908
2.65892	-0.757815
2.66148	1.66115
2.66405	0.454695
2.66662	3.36849
2.66919	0.341584
2.67176	0.842774
2.67433	0.70943
2.6769	0.0300507
2.67947	-1.8713
2.68204	1.49482
2.68461	2.72825
2.68717	-0.314292
2.68974	0.660509
2.69231	-0.069577
2.69488	1.68836
2.69745	-1.36569
2.70002	1.60651
2.70259	0.511711
2.70516	0.154479
2.70773	0.345639
2.7103	1.11252
2.71286	-0.982366
2.71543	1.243
2.718	1.04487
2.72057	2.02135
2.72314	0.771058
2.72571	1.42756
2.72828	-1.78049
2.73085	0.416981
2.73342	-0.405825
2.73599	-0.148995
2.73855	-1.14301
2.74112	-2.12135
2.74369	-0.512709
2.74626	-0.255867
2.74883	-0.239086
2.7514	-0.995738
2.75397	-0.0322387
2.75654	-0.787833
2.75911	0.477581
2.76168	-1.43817
2.76424	0.510951
2.76681	-0.803973
2.76938	0.161459
2.77195	-0.159157
2.77452	0.0806148
2.77709	0.271702
2.77966	1.83431
2.78223	0.159396
2.7848	1.85172
2.78737	-0.05063
2.78993	-1.63454
2.7925	0.827058
2.79507	-1.29329
2.79764	1.26951
2.80021	0.521475
2.80278	-0.253432
2.80535	-1.38557
2.80792	0.404151
2.81049	0.754806
2.81306	0.157885
2.81562	0.380709
2.81819	0.875157
2.82076	-0.862838
2.82333	-0.0650521
2.8259	-0.557982
2.82847	-1.15515
2.83104	-0.977424
2.83361	0.472984
2.83618	0.113942
2.83875	-0.674788
2.84131	0.204731
2.84388	1.80584
2.84645	0.148602
2.84902	-1.0731
2.85159	-1.47863
2.85416	-1.18326
2.85673	0.506309
2.8593	-1.57906
2.86187	-0.534393
2.86444	-1.22265
2.867	-0.762515
2.86957	-0.321202
2.87214	-1.84875
2.87471	1.10466
2.87728	0.319571
2.87985	-0.444024
2.88242	-0.683226
2.88499	0.563832
2.88756	-0.0991598
2.89013	-0.487096
2.89269	-0.278049
2.89526	-2.0706
2.89783	-2.2331
2.9004	0.0984411
2.90297	1.18873
2.90554	-0.865077
2.90811	-0.103899
2.91068	0.713945
2.91325	0.395055
2.91582	-0.593152
2.91838	-0.0831785
2.92095	-2.01973
2.92352	1.1051
2.92609	-0.407902
2.92866	1.41717
2.93123	-0.778464
2.9338	0.681112
2.93637	0.342057
2.93894	0.350526
2.94151	-0.797906
2.94407	-1.5231
2.94664	1.1191
2.94921	1.11104
2.95178	-0.615558
2.95435	0.332072
2.95692	-0.246979
2.95949	-0.189406
2.96206	-0.300475
2.96463	-1.19532
2.9672	0.351916
2.96976	-0.993764
2.97233	-0.357528
2.9749	-0.13104
2.97747	-1.40477
2.98004	-2.11149
2.98261	-0.724071
2.98518	-1.45829
2.98775	-0.321453
2.99032	-1.08597
2.99289	-0.378937
2.99545	-1.70029
2.99802	0.829553
3.00059	-0.379889
3.00316	1.4733
3.00573	0.645669
3.0083	-1.33058
3.01087	-0.532497
3.01344	0.374826
3.01601	0.716861
3.01858	-0.915241
3.02114	-1.11945
3.02371	-0.151033
3.02628	1.571
3.02885	1.74086
3.03142	-0.968473
3.03399	3.02932
3.03656	0.429082
3.03913	0.789117
3.0417	-0.400374
3.04427	-0.0188653
3.04683	-0.445579
3.0494	-0.980762
3.05197	-0.457655
3.05454	0.420566
3.05711	-0.643494
3.05968	-1.04218
3.06225	-0.795125
3.06482	0.00452958
3.06739	1.18324
3.06996	-0.823913
3.07252	-1.65041
3.07509	0.116202
3.07766	0.54718
3.08023	0.0510803
3.0828	-0.606933
3.08537	1.23481
3.08794	0.948275
3.09051	1.06947
3.09308	-0.602905
3.09565	-1.8242
3.09821	-0.287112
3.10078	-1.48568
3.10335	0.199833
3.10592	1.56996
3.10849	-0.759138
3.11106	1.26805
3.11363	0.359578
3.1162	-0.231183
3.11877	0.378009
3.12134	1.04964
3.1239	0.809609
3.12647	-1.24164
3.12904	1.35769
3.13161	-0.463577
3.13418	-0.889806
3.13675	-2.00615
3.13932	0.909075
3.14189	-0.18836
3.14446	1.08102
3.14703	0.300478
3.14959	-2.60285
3.15216	0.176741
3.15473	1.07979
3.1573	0.331492
3.15987	-0.23321
3.16244	1.35207
3.16501	0.571188
3.16758	1.22864
3.17015	-0.901613
3.17272	-1.31814
3.17528	-0.816972
3.17785	0.772002
3.18042	2.04727
3.18299	-0.914838
3.18556	0.22249
3.18813	-0.974792
3.1907	-1.52135
3.19327	-0.530987
3.19584	1.59386
3.19841	-1.56901
3.20097	0.207727
3.20354	-0.923356
3.20611	1.01045
3.20868	-0.356127
3.21125	0.705344
3.21382	0.313497
3.21639	-0.981869
3.21896	0.412938
3.22153	0.33746
3.2241	1.16137
3.22666	-0.98473
3.22923	0.679149
3.2318	-0.0542155
3.23437	-0.852994
3.23694	-0.495224
3.23951	-2.04163
3.24208	0.196559
3.24465	-1.47919
3.24722	-1.6881
3.24979	-0.84751
3.25235	-0.579439
3.25492	-1.26245
3.25749	0.561622
3.26006	-1.84997
3.26263	-0.420884
3.2652	-0.0642246
3.26777	0.523534
3.27034	1.33526
3.27291	-0.554327
3.27548	-1.46324
3.27804	1.08986
3.28061	0.279197
3.28318	-1.00413
3.28575	-1.17829
3.28832	-1.1673
3.29089	0.0358974
3.29346	-1.47953
3.29603	-0.579685
3.2986	1.14946
3.30117	-0.0280907
3.30373	0.110104
3.3063	-0.518438
3.30887	-0.305495
3.31144	-0.755824
3.31401	1.99575
3.31658	-0.866732
3.31915	0.84192
3.32172	1.26374
3.32429	-0.00995096
3.32686	1.71171
3.32942	0.35572
3.33199	-3.01416
3.33456	-1.13866
3.33713	0.00176476
3.3397	0.486484
3.34227	-1.77136
3.34484	0.140073
3.34741	-1.92514
3.34998	-2.31824
3.35255	-0.181091
3.35511	-0.0611506
3.35768	-1.51098
3.36025	-1.25712
3.36282	0.735035
3.36539	-1.16553
3.36796	1.31481
3.37053	0.286121
3.3731	-1.40552
3.37567	0.561259
3.37824	-0.260994
3.3808	-0.0300738
3.38337	-0.939165
3.38594	0.92377
3.38851	-1.01857
3.39108	0.886079
3.39365	-0.400675
3.39622	0.351151
3.39879	-0.66712
3.40136	-0.527633
3.40393	-0.746373
3.40649	-1.27108
3.40906	1.19916
3.41163	-0.480129
3.4142	-1.86733
3.41677	1.72924
3.41934	2.49103
3.42191	-0.796725
3.42448	-0.506409
3.42705	-0.199136
3.42962	-0.0802114
3.43218	0.986273
3.43475	-2.03789
3.43732	0.667756
3.43989	-0.0542589
3.44246	-0.12407
3.44503	-1.22308
3.4476	0.617636
3.45017	-0.202486
3.45274	-1.4028
3.45531	-0.268146
3.45787	0.471345
3.46044	1.49543
3.46301	0.593956
3.46558	-0.210328
3.46815	1.91463
3.47072	-0.125706
3.47329	0.837918
3.47586	-1.20888
3.47843	0.267899
3.481	0.404849
3.48356	0.390768
3.48613	-1.23063
3.4887	-0.24401
3.49127	0.725153
3.49384	0.766808
3.49641	-0.174954
3.49898	0.209384
3.50155	1.39511
3.50412	-0.412763
3.50669	0.562217
3.50925	-0.733274
3.51182	0.32437
3.51439	-1.29145
3.51696	1.17948
3.51953	-0.142675
3.5221	0.43223
3.52467	-0.600832
3.52724	-0.424224
3.52981	-0.789942
3.53238	-0.650962
3.53494	-0.0490842
3.53751	-1.13379
3.54008	-0.0236169
3.54265	-1.18748
3.54522	-0.326254
3.54779	0.311637
3.55036	0.505415
3.55293	1.03943
3.5555	0.241314
3.55807	-0.706781
3.56063	0.913392
3.5632	0.209173
3.56577	-0.311101
3.56834	-1.54961
3.57091	-1.68799
3.57348	-0.932783
3.57605	0.256532
3.57862	-0.874263
3.58119	0.431079
3.58376	0.336407
3.58632	0.164152
3.58889	-0.792053
3.59146	-1.44707
3.59403	1.07089
3.5966	-1.16765
3.59917	-0.278447
3.60174	0.538708
3.60431	-0.315816
3.60688	-0.867322
3.60945	1.11915
3.61201	0.833183
3.61458	0.737649
3.61715	-1.97294
3.61972	-0.768451
3.62229	-0.37274
3.62486	0.216025
3.62743	-1.18853
3.63	1.31689
3.63257	0.914204
3.63514	-0.473952
3.6377	-1.27513
3.64027	-0.180557
3.64284	2.82685
3.64541	-0.220692
3.64798	-0.41915
3.65055	-0.380306
3.65312	0.0337487
3.65569	0.209488
3.65826	-1.38873
3.66083	-0.585361
3.66339	0.0291073
3.66596	0.0279521
3.66853	-0.250893
3.6711	0.458741
3.67367	0.751463
3.67624	-0.15515
3.67881	-0.256071
3.68138	0.395796
3.68395	-0.39952
3.68652	-0.281596
3.68908	-0.203718
3.69165	0.0130104
3.69422	-0.26914
3.69679	-1.83712
3.69936	0.79492
3.70193	0.890403
3.7045	-1.02852
3.70707	1.04229
3.70964	-2.21122
3.71221	-0.8777
3.71477	-1.26949
3.71734	0.440143
3.71991	-0.726618
3.72248	-0.0849896
3.72505	-1.96948
3.72762	-0.637687
3.73019	-0.621511
3.73276	-1.50625
3.73533	-0.223399
3.7379	-1.10187
3.74046	0.111751
3.74303	-0.395669
3.7456	1.11843
3.74817	-0.587371
3.75074	0.0952657
3.75331	0.171211
3.75588	-0.296868
3.75845	0.624278
3.76102	1.99708
3.76359	1.15269
3.76615	0.29281
3.76872	-0.973559
3.77129	-1.72732
3.77386	0.139085
3.77643	0.756836
3.779	-0.911984
3.78157	-1.20793
3.78414	0.361706
3.78671	-0.476758
3.78928	-0.0946167
3.79184	-1.40085
3.79441	-0.208675
3.79698	-0.686855
3.79955	0.489577
3.80212	1.95434
3.80469	0.377712
3.80726	-1.14848
3.80983	-0.469946
3.8124	-0.806823
3.81497	2.07002
3.81753	0.552332
3.8201	0.424252
3.82267	-0.503687
3.82524	-0.613794
3.82781	-0.248819
3.83038	-0.358918
3.83295	0.818079
3.83552	-0.8299
3.83809	-1.55264
3.84066	0.0462383
3.84322	0.894285
3.84579	-0.944035
3.84836	-0.617278
3.85093	-0.89629
3.8535	-1.07225
3.85607	0.881689
3.85864	-0.689188
3.86121	-1.54165
3.86378	-1.37997
3.86635	-0.0882705
3.86891	-1.03703
3.87148	-0.981808
3.87405	-0.111105
3.87662	-1.23181
3.87919	-1.60385
3.88176	0.85128
3.88433	-1.86033
3.8869	-0.404649
3.88947	-0.14191
3.89204	0.594414
3.8946	-1.44764
3.89717	-0.250406
3.89974	-0.890849
3.90231	0.911169
3.90488	-1.87412
3.90745	0.00739355
3.91002	-0.0643411
3.91259	-0.577708
3.91516	-0.565969
3.91773	-0.175372
3.92029	-0.0798128
3.92286	-0.658154
3.92543	0.0689856
3.928	-0.108357
3.93057	-0.139327
3.93314	-0.0438093
3.93571	1.04685
3.93828	-2.27822
3.94085	0.0944895
3.94342	1.18319
3.94598	-1.63466
3.94855	-0.335861
3.95112	0.929757
3.95369	-0.0181485
3.95626	-0.112866
3.95883	-0.761988
3.9614	-0.431638
3.96397	-0.314915
3.96654	-0.347288
3.96911	-0.124808
3.97167	1.20187
3.97424	-0.487544
3.97681	-0.392186
3.97938	-0.339394
3.98195	1.07874
3.98452	0.693934
3.98709	-0.395253
3.98966	-1.64312
3.99223	1.92142
3.9948	0.123784
3.99736	2.105
3.99993	1.8902
4.0025	0.594425
4.00507	-0.674122
4.00764	-1.51543
4.01021	1.29137
4.01278	0.37928
4.01535	-1.20475
4.01792	0.671312
4.02049	0.0446582
4.02305	-0.462397
4.02562	-0.432971
4.02819	1.37543
4.03076	1.52997
4.03333	-0.342367
4.0359	0.223994
4.03847	2.27786
4.04104	1.4004
4.04361	1.32643
4.04618	-0.62541
4.04874	0.00992503
4.05131	-0.522052
4.05388	0.561245
4.05645	0.228223
4.05902	-1.31061
4.06159	-1.70391
4.06416	-0.352399
4.06673	0.323468
4.0693	0.115708
4.07187	-0.484543
4.07443	-1.02658
4.077	0.587576
4.07957	-0.836625
4.08214	1.1115
4.08471	-3.2228
4.08728	-0.973088
4.08985	-1.32247
4.09242	1.287
4.09499	-0.119254
4.09756	0.428781
4.10012	0.970174
4.10269	-1.02346
4.10526	-2.07377
4.10783	0.349395
4.1104	-0.625653
4.11297	-0.200924
4.11554	0.522895
4.11811	0.248626
4.12068	1.30599
4.12325	0.412792
4.12581	-0.146947
4.12838	-1.92935
4.13095	-0.575754
4.13352	-0.393387
4.13609	-1.12266
4.13866	-0.826577
4.14123	1.6338
4.1438	0.958909
4.14637	0.793317
4.14894	-2.39436
4.1515	-0.396391
4.15407	0.639241
4.15664	-0.341527
4.15921	-0.447571
4.16178	0.807273
4.16435	-0.593025
4.16692	0.601736
4.16949	-0.0941808
4.17206	0.0659094
4.17463	0.966315
4.17719	1.18761
4.17976	0.169562
4.18233	-0.335714
4.1849	0.899333
4.18747	-2.12356
4.19004	0.275739
4.19261	-0.992254
4.19518	0.131134
4.19775	0.158485
4.20032	-1.57233
4.20288	-0.321344
4.20545	-0.518678
4.20802	0.485942
4.21059	0.446524
4.21316	1.28059
4.21573	-0.322503
4.2183	0.920845
4.22087	1.16515
4.22344	0.973854
4.22601	0.999945
4.22857	0.278207
4.23114	0.834034
4.23371	0.130592
4.23628	1.86204
4.23885	1.30546
4.24142	-1.05604
4.24399	1.74723
4.24656	0.262064
4.24913	0.465766
4.2517	-0.292498
4.25426	-0.516527
4.25683	0.850602
4.2594	0.164712
4.26197	-0.737691
4.26454	-0.872502
4.26711	1.34604
4.26968	-1.46874
4.27225	-0.705212
4.27482	0.783058
4.27739	0.385688
4.27995	-0.355337
4.28252	0.793176
4.28509	1.36958
4.28766	-0.73637
4.29023	0.063519
4.2928	1.15972
4.29537	0.406284
4.29794	-0.156911
4.30051	0.0712787
4.30308	-0.108195
4.30564	-0.175125
4.30821	-0.196864
4.31078	0.145484
4.31335	-0.308405
4.31592	-1.2094
4.31849	2.51178
4.32106	-0.143512
4.32363	0.425755
4.3262	0.988027
4.32877	0.856148
4.33133	0.925374
4.3339	-0.758003
4.33647	1.39675
4.33904	-1.43476
4.34161	-0.177651
4.34418	-0.292389
4.34675	-1.01135
4.34932	1.97834
4.35189	0.398092
4.35446	-0.587956
4.35702	1.36737
4.35959	0.150756
4.36216	2.68387
4.36473	-1.1031
4.3673	-2.05578
4.36987	1.41792
4.37244	-1.29142
4.37501	0.131521
4.37758	-0.49214
4.38015	-0.0522023
4.38271	-0.16848
4.38528	0.657049
4.38785	-0.447501
4.39042	0.223857
4.39299	-1.84835
4.39556	-0.426161
4.39813	-0.216809
4.4007	1.82697
4.40327	0.839553
4.40584	0.497547
4.4084	-0.923487
4.41097	0.0821863
4.41354	1.22409
4.41611	-1.02255
4.41868	-0.176151
4.42125	-0.906838
4.42382	1.29065
4.42639	-0.980916
4.42896	-0.768456
4.43153	-1.46313
4.43409	0.903473
4.43666	-1.13043
4.43923	-0.869242
4.4418	0.626971
4.44437	0.418597
4.44694	-0.0939986
4.44951	-1.21035
4.45208	-1.11591
4.45465	2.25312
4.45722	0.275036
4.45978	-0.430835
4.46235	0.734764
4.46492	-2.2995
4.46749	-0.865981
4.47006	-0.368597
4.47263	0.0772447
4.4752	0.00530668
4.47777	0.541104
4.48034	0.142659
4.48291	0.37387
4.48547	1.11189
4.48804	1.24743
4.49061	-0.770086
4.49318	-0.604991
4.49575	1.49313
4.49832	0.847679
4.50089	-0.807087
4.50346	0.0247283
4.50603	-0.430308
4.5086	-0.915305
4.51116	1.13521
4.51373	-0.0353294
4.5163	-1.26493
4.51887	0.922003
4.52144	1.17467
4.52401	0.964771
4.52658	2.3335
4.52915	1.30799
4.53172	1.05086
4.53429	-0.657433
4.53685	1.64348
4.53942	0.220737
4.54199	-1.42565
4.54456	-0.841802
4.54713	1.28932
4.5497	0.774341
4.55227	0.654127
4.55484	0.344283
4.55741	0.812526
4.55998	1.20642
4.56254	-0.263393
4.56511	1.12983
4.56768	-2.12075
4.57025	0.108491
4.57282	-0.0148382
4.57539	1.00037
4.57796	-0.191745
4.58053	0.875363
4.5831	1.19902
4.58567	1.82111
4.58823	-1.88833
4.5908	-1.31884
4.59337	-1.72436
4.59594	0.826366
4.59851	0.227198
4.60108	0.36539
4.60365	-1.52471
4.60622	0.592381
4.60879	0.492131
4.61136	-0.186702
4.61392	0.745151
4.61649	0.43095
4.61906	-0.543044
4.62163	1.36935
4.6242	-1.09809
4.62677	0.0495029
4.62934	0.717285
4.63191	1.42225
4.63448	2.20764
4.63705	0.149445
4.63961	0.625535
4.64218	-0.447594
4.64475	-0.429639
4.64732	-1.38157
4.64989	-1.92112
4.65246	2.19828
4.65503	0.997176
4.6576	0.00406405
4.66017	0.0225748
4.66274	0.813898
4.6653	0.0103109
4.66787	0.36921
4.67044	0.338676
4.67301	-0.0328233
4.67558	-0.606087
4.67815	1.21082
4.68072	1.46617
4.68329	0.114092
4.68586	-0.211404
4.68843	0.781534
4.69099	-0.101133
4.69356	-0.033661
4.69613	-0.11383
4.6987	0.125453
4.70127	-0.374696
4.70384	0.21078
4.70641	1.97887
4.70898	-0.670123
4.71155	-0.0797977
4.71412	1.13112
4.71668	0.714592
4.71925	0.219612
4.72182	-0.381565
4.72439	-0.438701
4.72696	0.85807
4.72953	1.40478
4.7321	-0.0879542
4.73467	0.594047
4.73724	0.0954996
4.73981	0.0635576
4.74237	0.376783
4.74494	0.54088
4.74751	-1.27187
4.75008	1.42318
4.75265	0.981981
4.75522	1.48189
4.75779	0.380297
4.76036	0.323217
4.76293	1.70052
4.7655	0.0340034
4.76806	-0.652838
4.77063	1.22239
4.7732	0.358266
4.77577	-1.19026
4.77834	1.05284
4.78091	0.676656
4.78348	0.0481382
4.78605	0.0648355
4.78862	-1.44739
4.79119	0.520287
4.79375	2.46857
4.79632	0.104676
4.79889	0.0948748
4.80146	-0.494861
4.80403	0.84708
4.8066	1.61882
4.80917	0.70712
4.81174	2.34601
4.81431	0.141933
4.81688	-0.0436914
4.81944	0.746144
4.82201	-0.828062
4.82458	-0.70954
4.82715	-0.95193
4.82972	0.059345
4.83229	0.52596
4.83486	-0.0113127
4.83743	0.407102
4.84	-0.131555
4.84257	0.663821
4.84513	-0.947478
4.8477	0.595346
4.85027	-0.0943329
4.85284	0.526309
4.85541	1.23612
4.85798	-0.330464
4.86055	0.0914673
4.86312	-0.328013
4.86569	0.748741
4.86826	-0.146146
4.87082	-0.464943
4.87339	2.5754
4.87596	-2.82648
4.87853	0.873183
4.8811	0.436671
4.88367	0.223736
4.88624	-1.02601
4.88881	2.33002
4.89138	-0.605432
4.89395	-0.383525
4.89651	-0.0856433
4.89908	-1.9637
4.90165	1.23041
4.90422	-1.13521
4.90679	0.381324
4.90936	-1.47728
4.91193	0.613309
4.9145	0.425145
4.91707	2.05798
4.91964	0.454393
4.9222	0.289406
4.92477	-0.890322
4.92734	-0.929406
4.92991	0.610383
4.93248	-0.639141
4.93505	-0.782637
4.93762	-0.115694
4.94019	-0.153392
4.94276	-0.952146
4.94533	0.998357
4.94789	0.658213
4.95046	-0.38542
4.95303	-1.59422
4.9556	1.30381
4.95817	0.63567
4.96074	0.725311
4.96331	-0.899108
4.96588	0.522046
4.96845	0.740001
4.97102	-0.252937
4.97358	-1.21979
4.97615	-0.912925
4.97872	-0.767027
4.98129	0.241954
4.98386	0.229536
4.98643	-1.66808
4.989	0.668901
4.99157	0.784525
4.99414	0.720984
4.99671	0.114369
4.99927	-0.423308
5.00184	-0.0687525
5.00441	-0.85044
5.00698	-1.78586
5.00955	1.2063
5.01212	-0.0705486
5.01469	-1.04115
5.01726	0.811705
5.01983	-0.111569
5.0224	0.938643
5.02496	0.0179523
5.02753	2.22429
5.0301	-0.0882665
5.03267	0.912332
5.03524	-0.327968
5.03781	0.886584
5.04038	-0.54297
5.04295	-0.451379
5.04552	0.221771
5.04809	1.29406
5.05065	1.38209
5.05322	0.622692
5.05579	0.11215
5.05836	-0.808819
5.06093	0.504235
5.0635	-0.381928
5.06607	0.631627
5.06864	-0.763028
5.07121	-1.15996
5.07378	0.638796
5.07634	1.09089
5.07891	1.71656
5.08148	-0.0633679
5.08405	-0.0516397
5.08662	0.435933
5.08919	-0.0282169
5.09176	0.564887
5.09433	1.32951
5.0969	-0.88207
5.09947	1.06907
5.10203	0.135615
5.1046	-0.362244
5.10717	-1.89101
5.10974	1.08768
5.11231	0.864107
5.11488	0.349085
5.11745	-0.796215
5.12002	-0.0277609
5.12259	-0.528528
5.12516	0.553444
5.12772	0.113153
5.13029	0.943578
5.13286	0.902645
[truncated: 1,042 more rows]
