# Supplementary material for: Direct energy transfer from photosystem II to photosystem I confers winter sustainability in Scots Pine
Source: Nat Commun. 2020 Dec 15;11:6388. doi: 10.1038/s41467-020-20137-9 (PMC7738668; doi:10.1038/s41467-020-20137-9)
Supplement: Supplementary file 3 — Source Data [file 41467_2020_20137_MOESM3_ESM.zip › Source data file_Bag et al., 2020/Source data file/time resolved fluoresence data/Time resolved decay/Pine_summer_unquench/summerunq/747nmall_1.026.txt]

Time	Exp. data	Th. data	IRF
0	4158	4333.57	27292.7
0.002569	4827	4997.56	29019.4
0.005138	5576	5727.77	29757.1
0.007707	6484	6526.56	30991.5
0.010276	7427	7390.13	31790.3
0.012845	8259	8313.23	32241.4
0.015414	9282	9293.53	32781
0.017983	10340	10327.9	33418
0.020552	11328	11419.4	33207.7
0.023121	12547	12556	32945.2
0.02569	13627	13724.3	32652
0.028259	15124	14923.7	31853.7
0.030828	16204	16140.3	31116.1
0.033397	17683	17364.8	29843.3
0.035966	18539	18600.8	29063.4
0.038535	19868	19837.3	27690.4
0.041104	21359	21053.9	26196.2
0.043673	22678	22245.4	24628.6
0.046242	23294	23403	22877.4
0.048811	24478	24517.3	21260.3
0.05138	25674	25577.9	19558
0.053949	26728	26582.9	18007.7
0.056518	27614	27532.6	16405
0.059087	28595	28414.7	14847.4
0.061656	29356	29223.2	13090.6
0.064225	29956	29953.6	11785
0.066794	30585	30604.7	10514.4
0.069363	31191	31178.5	9152.08
0.071932	32042	31677.5	7947.71
0.074501	32224	32105.3	6944.72
0.07707	32047	32463.6	5921.15
0.079639	32850	32749.8	5116.75
0.082208	32920	32967.9	4331.83
0.084777	33047	33129.3	3622
0.087346	32841	33236.2	3134.69
0.089915	33418	33289.5	2667.97
0.092484	33260	33296.4	2220.71
0.095053	33307	33262.2	1897.5
0.097622	33124	33191.7	1684.45
0.100191	32974	33090.3	1386.83
0.10276	32941	32960.7	1293.93
0.105329	32796	32808.7	1094.78
0.107898	32465	32640.3	957.931
0.110467	32037	32457.3	852.792
0.113036	32086	32262.1	761.005
0.115605	31931	32059.5	684.793
0.118174	31803	31851	630.276
0.120743	31485	31638.5	590.78
0.123312	31330	31424.4	578.541
0.125881	31064	31208.1	567.972
0.12845	31186	30990.6	534.595
0.131019	30744	30773.3	532.369
0.133588	30394	30556.5	506.78
0.136157	30353	30340.8	493.985
0.138726	30665	30127.1	486.197
0.141295	29848	29915.9	485.641
0.143864	29478	29708.1	456.158
0.146433	29664	29503.1	471.734
0.149002	29176	29300.8	480.078
0.151571	29113	29101.4	475.072
0.15414	29061	28904.5	452.82
0.156709	28693	28710.2	487.866
0.159278	28238	28518.9	483.416
0.161847	28284	28330.1	466.171
0.164416	27961	28143.8	500.661
0.166985	28034	27960.7	510.118
0.169554	27771	27780.7	503.442
0.172123	27494	27603	521.8
0.174692	27644	27427.9	546.277
0.177261	26995	27256.1	550.171
0.17983	27175	27086.6	562.409
0.182399	27011	26919.7	592.449
0.184968	27158	26756.2	588.555
0.187537	26821	26595.2	592.449
0.190106	26284	26436.7	630.276
0.192675	26413	26281.3	629.164
0.195244	26020	26128.7	648.078
0.197813	26282	25978.7	670.886
0.200382	25619	25831.6	697.587
0.202951	25844	25687.2	727.071
0.20552	25388	25544.9	704.263
0.208089	25299	25405.2	744.872
0.210658	25075	25268.2	764.899
0.213227	25113	25133.6	771.574
0.215796	25130	25001.5	803.283
0.218365	25106	24872.2	779.918
0.220934	24752	24745.9	827.203
0.223503	24556	24621.7	837.773
0.226072	24769	24499.3	861.137
0.228641	24509	24379.7	858.912
0.23121	23899	24262.4	857.243
0.233779	24274	24147.4	887.282
0.236348	24043	24034.2	862.806
0.238917	24052	23922.8	920.66
0.241486	23685	23814	935.68
0.244055	23750	23707.4	890.064
0.246624	23548	23602.8	917.322
0.249193	23327	23499.5	890.62
0.251762	23403	23397.9	850.567
0.254331	23288	23297.7	891.176
0.2569	23255	23199.3	895.07
0.259469	23275	23103.7	881.719
0.262038	22974	23009.2	894.514
0.264607	23040	22915.3	836.104
0.267176	22815	22822.5	855.017
0.269745	22846	22729.6	820.528
0.272314	22520	22637.4	807.177
0.274883	22692	22547.1	776.581
0.277452	22403	22458	741.534
0.280021	22428	22370.1	759.892
0.28259	22227	22282.4	786.594
0.285159	22066	22194.7	739.865
0.287728	22134	22107.7	737.084
0.290297	22050	22020.9	724.846
0.292866	21934	21934.1	695.362
0.295435	21780	21846.9	697.587
0.298004	21567	21760	698.7
0.300573	21809	21674.9	674.223
0.303142	21289	21590.8	683.68
0.305711	21410	21506.8	678.674
0.30828	21271	21423.2	659.203
0.310849	21501	21339.8	651.415
0.313418	21308	21256.6	612.475
0.315987	20999	21174.3	612.475
0.318556	20981	21092.7	651.415
0.321125	21010	21011.5	645.853
0.323694	20778	20931.3	615.813
0.326263	20899	20851.7	629.164
0.328832	20633	20772.4	632.502
0.331401	20932	20693.1	593.005
0.33397	20517	20613.5	644.184
0.336539	20474	20535.4	613.588
0.339108	20239	20459	626.939
0.341677	20119	20383	644.184
0.344246	20187	20307.3	620.263
0.346815	20140	20232.8	635.283
0.349384	20060	20158.4	657.535
0.351953	20258	20084.8	674.223
0.354522	19920	20012.5	626.382
0.357091	20078	19940.7	672.554
0.35966	19900	19870.2	625.826
0.362229	19814	19800.5	681.455
0.364798	19753	19731.2	654.753
0.367367	19553	19663.2	700.925
0.369936	19515	19596.9	651.415
0.372505	19581	19531	655.866
0.375074	19618	19465.5	710.938
0.377643	19449	19400.6	740.978
0.380212	19434	19336.5	716.501
0.382781	19187	19273.6	732.077
0.38535	19171	19211.8	712.051
0.387919	19521	19150.8	729.852
0.390488	18990	19089.5	744.316
0.393057	19009	19029.4	761.005
0.395626	18958	18971.8	720.952
0.398195	18829	18915.4	745.985
0.400764	19015	18859.5	773.799
0.403333	18797	18803.8	817.19
0.405902	18739	18748.6	822.196
0.408471	18935	18694.5	855.574
0.41104	18713	18641.6	799.389
0.413609	18840	18589.1	825.534
0.416178	18502	18536.5	839.441
0.418747	18521	18485.1	798.276
0.421316	18550	18435.8	819.415
0.423885	18377	18388.2	877.825
0.426454	18248	18342	823.309
0.429023	18547	18296.1	813.852
0.431592	18031	18249.8	841.667
0.434161	18197	18204.5	821.64
0.43673	18173	18159.4	810.514
0.439299	18324	18114	834.991
0.441868	17843	18070.4	836.104
0.444437	17921	18027.8	811.071
0.447006	17849	17984.3	760.448
0.449575	17890	17941.3	749.322
0.452144	17795	17898.9	770.461
0.454713	17749	17856.3	713.164
0.457282	17635	17814.1	720.952
0.459851	17713	17773	651.415
0.46242	17651	17732	655.309
0.464989	17712	17690	627.495
0.467558	17733	17646.7	615.257
0.470127	17642	17603.7	545.72
0.472696	17513	17560.7	542.939
0.475265	17491	17517	515.681
0.477834	17560	17472.5	464.502
0.480403	17336	17426.8	447.813
0.482972	17354	17380.9	408.317
0.485541	17136	17334.7	396.078
0.48811	17281	17287.3	371.045
0.490679	17140	17238.7	309.853
0.493248	17307	17189.7	288.158
0.495817	17324	17139.8	287.602
0.498386	17255	17088.7	290.94
0.500955	17090	17036.9	243.655
0.503524	17013	16984.4	221.96
0.506093	16785	16931.6	239.761
0.508662	16673	16877.7	200.264
0.511231	16771	16822.4	187.47
0.5138	16854	16766.7	168
0.516369	16842	16711.7	159.099
0.518938	16588	16656.5	161.88
0.521507	16578	16600.4	117.933
0.524076	16710	16544.5	149.642
0.526645	16628	16488.7	137.404
0.529214	16453	16432.5	121.271
0.531783	16440	16376	123.496
0.534352	16380	16319.4	111.258
0.536921	16098	16263.1	134.066
0.53949	16173	16206.5	124.609
0.542059	16194	16150	106.251
0.544628	16137	16094.4	118.49
0.547197	15967	16038.9	115.152
0.549766	15961	15983.6	111.814
0.552335	15934	15928.4	123.496
0.554904	16153	15873.9	104.026
0.557473	15987	15820.2	114.039
0.560042	15839	15766.5	109.033
0.562611	15666	15713.1	115.152
0.56518	15549	15660.2	115.708
0.567749	15604	15607.7	125.165
0.570318	15764	15555.8	120.715
0.572887	15665	15504.2	122.384
0.575456	15473	15452.8	105.695
0.578025	15318	15401.9	108.477
0.580594	15208	15351.4	107.92
0.583163	15289	15301.5	127.39
0.585732	15019	15252.1	120.715
0.588301	15326	15203.4	107.92
0.59087	15134	15155	112.371
0.593439	15436	15106.7	122.94
0.596008	15053	15058.4	119.602
0.598577	15220	15010.5	111.814
0.601146	14984	14963.2	113.483
0.603715	14769	14916.8	94.013
0.606284	15044	14870.3	101.801
0.608853	14720	14824	96.7944
0.611422	14939	14778.2	106.251
0.613991	14681	14733	92.3441
0.61656	14674	14688	101.245
0.619129	14817	14643.2	102.357
0.621698	14555	14598.3	94.5693
0.624267	14550	14553.5	92.9004
0.626836	14501	14509	91.7878
0.629405	14515	14464.9	86.7812
0.631974	14397	14421.1	86.7812
0.634543	14230	14377.5	76.768
0.637112	14392	14334.4	82.3309
0.639681	14377	14291.5	77.8806
0.64225	14369	14248.8	74.5428
0.644819	14213	14206.2	68.9799
0.647388	14257	14163.9	84.5561
0.649957	14330	14121.7	64.5296
0.652526	14068	14079.6	63.9733
0.655095	14213	14037.7	60.6356
0.657664	13803	13996.1	65.0859
0.660233	13899	13954.7	68.9799
0.662802	13897	13913.4	68.9799
0.665371	13916	13872.5	78.4369
0.66794	13823	13831.8	58.9667
0.670509	13907	13791.1	59.523
0.673078	13578	13750.5	61.1919
0.675647	13925	13710.1	51.735
0.678216	13565	13670.2	61.7482
0.680785	13652	13630.6	55.629
0.683354	13635	13591.6	58.9667
0.685923	13618	13552.7	63.417
0.688492	13643	13513.6	56.7416
0.691061	13442	13474.8	50.0661
0.69363	13646	13436	55.0727
0.696199	13541	13397.6	62.8608
0.698768	13346	13359.4	56.7416
0.701337	13305	13321.4	51.735
0.703906	13329	13283.9	57.8541
0.706475	13189	13246.6	53.4038
0.709044	13072	13209.3	46.7283
0.711613	13062	13172.1	51.735
0.714182	12940	13135.4	49.5098
0.716751	13054	13099	48.3972
0.71932	12914	13062.7	53.9601
0.721889	13197	13026.5	48.9535
0.724458	12928	12990.7	37.2714
0.727027	13168	12954.8	38.9403
0.729596	12967	12919.1	45.0595
0.732165	12934	12883.7	41.7217
0.734734	12934	12848.4	47.8409
0.737303	12943	12813.4	31.7085
0.739872	12950	12778.7	40.6092
0.742441	12894	12744	55.629
0.74501	12838	12709.1	37.8277
0.747579	12642	12674.5	43.3906
0.750148	12597	12640.3	39.4966
0.752717	12936	12606.3	38.9403
0.755286	12593	12572.4	39.4966
0.757855	12479	12538.5	38.384
0.760424	12417	12505.2	32.2648
0.762993	12331	12472.2	32.2648
0.765562	12605	12439.1	33.3774
0.768131	12403	12406.2	37.2714
0.7707	12479	12373.4	36.1588
0.773269	12393	12340.8	31.1522
0.775838	12251	12308.4	33.9337
0.778407	12241	12276	33.9337
0.780976	12223	12243.7	39.4966
0.783545	12530	12211.5	37.8277
0.786114	12297	12179.7	31.7085
0.788683	12193	12148.1	28.9271
0.791252	12045	12116.6	33.3774
0.793821	12183	12085.1	36.7151
0.79639	12035	12053.9	35.0463
0.798959	11939	12023	24.4768
0.801528	11934	11992.4	36.1588
0.804097	11968	11961.8	33.9337
0.806666	11920	11931.2	33.9337
0.809235	11922	11900.8	32.8211
0.811804	11990	11870.6	24.4768
0.814373	11970	11840.7	22.8079
0.816942	11627	11810.8	30.0397
0.819511	11587	11780.9	25.033
0.82208	11732	11751.4	30.0397
0.824649	11547	11722.1	21.139
0.827218	11451	11693	28.3708
0.829787	11706	11663.8	25.033
0.832356	11916	11634.5	30.0397
0.834925	11715	11605.4	26.7019
0.837494	11450	11576.5	27.8145
0.840063	11579	11547.9	22.2516
0.842632	11599	11519.3	24.4768
0.845201	11680	11490.8	27.2582
0.84777	11541	11462.5	22.2516
0.850339	11303	11434.4	18.9139
0.852908	11380	11406.5	23.3642
0.855477	11402	11378.7	22.2516
0.858046	11453	11351	21.139
0.860615	11233	11323.3	26.1456
0.863184	11359	11295.8	24.4768
0.865753	11299	11268.5	22.8079
0.868322	11249	11241.2	22.2516
0.870891	11242	11213.9	22.2516
0.87346	11218	11186.9	18.9139
0.876029	11177	11160	29.4834
0.878598	11051	11133.3	18.3576
0.881167	11101	11106.7	18.3576
0.883736	10926	11080.3	25.5893
0.886305	11120	11054	23.3642
0.888874	11045	11027.8	18.3576
0.891443	10871	11001.6	16.6887
0.894012	11039	10975.6	20.0264
0.896581	10786	10949.9	16.1324
0.89915	11063	10924	18.3576
0.901719	10945	10898.4	13.9072
0.904288	10929	10873	17.245
0.906857	10669	10847.6	13.9072
0.909426	10564	10822.2	17.8013
0.911995	10747	10796.9	14.4635
0.914564	10688	10771.7	17.245
0.917133	10621	10746.6	12.2384
0.919702	10767	10721.6	9.45693
0.922271	10854	10696.7	9.45693
0.92484	10563	10671.8	11.1258
0.927409	10832	10647.2	13.9072
0.929978	10767	10622.6	18.3576
0.932547	10563	10598.2	15.0198
0.935116	10663	10573.8	12.7947
0.937685	10493	10549.4	10.0132
0.940254	10635	10525	10.5695
0.942823	10682	10500.7	10.0132
0.945392	10543	10476.7	10.0132
0.947961	10397	10452.9	11.6821
0.95053	10504	10429.3	6.11919
0.953099	10290	10405.7	13.9072
0.955668	10436	10382.1	13.351
0.958237	10249	10358.5	14.4635
0.960806	10268	10335	13.9072
0.963375	10424	10311.6	6.67548
0.965944	10236	10288.4	11.6821
0.968513	10269	10265.1	13.9072
0.971082	10345	10242	11.6821
0.973651	10218	10219.2	9.45693
0.97622	10321	10196.5	12.7947
0.978789	10249	10173.9	3.89403
0.981358	10096	10151.3	12.2384
0.983927	10146	10128.7	7.78806
0.986496	10310	10106.3	6.67548
0.989065	10205	10084.1	10.5695
0.991634	10049	10061.8	9.45693
0.994203	10000	10039.7	7.78806
0.996772	10135	10017.5	9.45693
0.999341	10191	9995.45	10.5695
1.00191	9928	9973.52	10.0132
1.00448	10039	9951.61	11.6821
1.00705	10013	9929.81	6.11919
1.00962	9823	9908.18	6.67548
1.01219	9904	9886.6	8.34435
1.01476	9979	9865.09	7.78806
1.01732	9795	9843.72	8.34435
1.01989	9735	9822.46	9.45693
1.02246	9902	9801.32	6.67548
1.02503	9602	9780.21	8.90064
1.0276	9700	9759.07	9.45693
1.03017	9875	9738.02	5.5629
1.03274	9670	9717.1	7.23177
1.03531	9898	9696.26	6.11919
1.03788	9738	9675.55	4.45032
1.04045	9820	9654.9	8.34435
1.04301	9733	9634.31	5.00661
1.04558	9579	9613.85	4.45032
1.04815	9655	9593.43	9.45693
1.05072	9449	9573.04	8.34435
1.05329	9598	9552.72	7.78806
1.05586	9606	9532.44	9.45693
1.05843	9450	9512.26	6.11919
1.061	9639	9492.2	5.00661
1.06357	9454	9472.13	7.78806
1.06614	9374	9452.2	10.0132
1.0687	9504	9432.45	6.11919
1.07127	9357	9412.77	6.67548
1.07384	9489	9393.18	3.33774
1.07641	9297	9373.64	2.78145
1.07898	9478	9354.08	5.00661
1.08155	9351	9334.59	8.90064
1.08412	9406	9315.29	4.45032
1.08669	9468	9296.06	2.22516
1.08926	9165	9276.84	4.45032
1.09183	9201	9257.62	6.11919
1.09439	9235	9238.39	6.11919
1.09696	9334	9219.23	4.45032
1.09953	9102	9200.27	5.5629
1.1021	9134	9181.42	6.67548
1.10467	9148	9162.51	6.67548
1.10724	9284	9143.63	6.11919
1.10981	9223	9124.88	6.67548
1.11238	9111	9106.27	2.22516
1.11495	9046	9087.71	5.5629
1.11752	9126	9069.18	4.45032
1.12008	9130	9050.77	1.66887
1.12265	8954	9032.45	6.67548
1.12522	9136	9014.2	5.00661
1.12779	9121	8996.02	8.34435
1.13036	9167	8977.83	4.45032
1.13293	9013	8959.66	5.5629
1.1355	8974	8941.6	1.66887
1.13807	8967	8923.54	7.23177
1.14064	8842	8905.56	3.33774
1.14321	8860	8887.72	3.33774
1.14577	8886	8869.99	3.89403
1.14834	8684	8852.33	4.45032
1.15091	8964	8834.68	2.22516
1.15348	8868	8817.02	6.11919
1.15605	8711	8799.44	3.33774
1.15862	8872	8781.97	3.33774
1.16119	8724	8764.49	5.5629
1.16376	8715	8747.07	3.89403
1.16633	8767	8729.73	3.89403
1.1689	8625	8712.42	1.11258
1.17146	8515	8695.2	6.67548
1.17403	8681	8678.07	2.22516
1.1766	8533	8660.95	1.66887
1.17917	8642	8643.92	2.78145
1.18174	8671	8626.97	4.45032
1.18431	8662	8610.05	5.00661
1.18688	8725	8593.13	2.22516
1.18945	8686	8576.3	3.33774
1.19202	8517	8559.57	1.66887
1.19459	8530	8542.81	5.5629
1.19715	8499	8526.08	3.89403
1.19972	8595	8509.47	6.11919
1.20229	8547	8492.97	5.00661
1.20486	8365	8476.5	2.78145
1.20743	8503	8460.05	3.33774
1.21	8392	8443.62	4.45032
1.21257	8438	8427.29	5.00661
1.21514	8389	8411.06	5.00661
1.21771	8421	8394.91	3.33774
1.22028	8339	8378.84	4.45032
1.22284	8384	8362.77	1.11258
1.22541	8331	8346.69	5.00661
1.22798	8277	8330.69	4.45032
1.23055	8271	8314.78	4.45032
1.23312	8431	8298.95	2.78145
1.23569	8342	8283.14	3.33774
1.23826	8392	8267.36	5.00661
1.24083	8221	8251.59	1.66887
1.2434	8103	8235.86	2.78145
1.24597	8293	8220.25	5.00661
1.24853	8087	8204.71	3.89403
1.2511	8175	8189.18	4.45032
1.25367	8233	8173.66	1.66887
1.25624	8254	8158.24	0.55629
1.25881	8094	8142.84	3.89403
1.26138	8217	8127.44	4.45032
1.26395	8142	8112.14	3.89403
1.26652	8024	8096.93	0
1.26909	8072	8081.76	1.66887
1.27166	8089	8066.6	2.78145
1.27422	8055	8051.41	2.22516
1.27679	8046	8036.27	2.22516
1.27936	8036	8021.27	5.00661
1.28193	8059	8006.34	5.00661
1.2845	8056	7991.38	2.78145
1.28707	7997	7976.4	2.78145
1.28964	7960	7961.5	1.11258
1.29221	7778	7946.67	6.67548
1.29478	7893	7931.88	1.66887
1.29735	7895	7917.19	3.33774
1.29991	8032	7902.6	3.33774
1.30248	7874	7888.04	4.45032
1.30505	7838	7873.48	3.33774
1.30762	7894	7858.9	4.45032
1.31019	7810	7844.43	1.11258
1.31276	7919	7830.04	3.89403
1.31533	7898	7815.64	1.66887
1.3179	7898	7801.29	3.33774
1.32047	7744	7787.01	3.89403
1.32304	7839	7772.78	2.78145
1.3256	7643	7758.6	0.55629
1.32817	7775	7744.42	4.45032
1.33074	7686	7730.25	0.55629
1.33331	7762	7716.14	4.45032
1.33588	7661	7702.06	1.66887
1.33845	7747	7688.06	2.78145
1.34102	7603	7674.11	4.45032
1.34359	7692	7660.14	2.22516
1.34616	7571	7646.21	4.45032
1.34873	7551	7632.34	1.66887
1.35129	7600	7618.51	3.89403
1.35386	7408	7604.74	2.22516
1.35643	7518	7590.98	1.11258
1.359	7608	7577.31	1.11258
1.36157	7599	7563.68	2.78145
1.36414	7556	7550.09	3.33774
1.36671	7460	7536.53	1.66887
1.36928	7571	7522.99	6.11919
1.37185	7439	7509.51	2.78145
1.37442	7544	7496.01	1.11258
1.37698	7438	7482.52	1.66887
1.37955	7406	7469.09	2.22516
1.38212	7334	7455.75	2.78145
1.38469	7402	7442.43	2.22516
1.38726	7370	7429.2	3.33774
1.38983	7381	7416.05	2.78145
1.3924	7383	7402.85	2.22516
1.39497	7473	7389.64	3.89403
1.39754	7363	7376.47	3.89403
1.40011	7413	7363.37	2.22516
1.40267	7429	7350.32	0.55629
1.40524	7424	7337.31	1.66887
1.40781	7298	7324.35	2.22516
1.41038	7401	7311.41	2.78145
1.41295	7215	7298.52	0.55629
1.41552	7401	7285.71	2.78145
1.41809	7436	7272.91	3.33774
1.42066	7278	7260.08	2.78145
1.42323	7247	7247.25	1.66887
1.4258	7233	7234.48	1.11258
1.42836	7139	7221.79	3.89403
1.43093	7361	7209.1	3.89403
1.4335	7316	7196.44	2.78145
1.43607	7209	7183.86	2.22516
1.43864	7130	7171.34	2.78145
1.44121	7056	7158.82	1.66887
1.44378	7143	7146.29	2.22516
1.44635	7131	7133.83	0.55629
1.44892	7154	7121.46	1.11258
1.45149	6972	7109.13	1.66887
1.45405	7058	7096.79	3.33774
1.45662	7103	7084.47	0
1.45919	7104	7072.18	3.33774
1.46176	7079	7059.91	1.11258
1.46433	6983	7047.66	3.33774
1.4669	6887	7035.4	3.33774
1.46947	7025	7023.2	3.33774
1.47204	7020	7011.07	2.22516
1.47461	7006	6998.97	2.22516
1.47718	7098	6986.88	3.33774
1.47974	6844	6974.84	0.55629
1.48231	6988	6962.85	1.66887
1.48488	6911	6950.92	5.5629
1.48745	6921	6939.04	1.66887
1.49002	6988	6927.17	5.00661
1.49259	7005	6915.31	2.78145
1.49516	6883	6903.49	1.66887
1.49773	6935	6891.68	2.22516
1.5003	6895	6879.85	2.22516
1.50287	6903	6868.14	2.22516
1.50543	6727	6856.49	1.11258
1.508	6968	6844.86	1.66887
1.51057	6737	6833.28	2.78145
1.51314	6776	6821.68	1.66887
1.51571	6590	6810.07	2.78145
1.51828	6881	6798.5	3.89403
1.52085	6852	6786.97	2.22516
1.52342	6659	6775.45	3.89403
1.52599	6709	6763.94	1.11258
1.52856	6899	6752.49	2.22516
1.53112	6750	6741.07	2.78145
1.53369	6897	6729.69	1.11258
1.53626	6666	6718.37	1.66887
1.53883	6787	6707.09	3.89403
1.5414	6703	6695.83	1.11258
1.54397	6781	6684.59	2.78145
1.54654	6668	6673.33	3.89403
1.54911	6715	6662.12	1.11258
1.55168	6668	6650.94	3.33774
1.55425	6665	6639.75	2.22516
1.55681	6570	6628.64	2.22516
1.55938	6675	6617.56	2.78145
1.56195	6522	6606.48	2.78145
1.56452	6590	6595.48	1.11258
1.56709	6566	6584.49	1.66887
1.56966	6544	6573.51	2.22516
1.57223	6523	6562.58	2.78145
1.5748	6590	6551.65	1.66887
1.57737	6520	6540.76	2.22516
1.57994	6399	6529.91	2.22516
1.5825	6488	6519.07	3.33774
1.58507	6467	6508.21	1.66887
1.58764	6347	6497.4	2.22516
1.59021	6426	6486.65	0.55629
1.59278	6406	6475.91	2.22516
1.59535	6531	6465.19	2.22516
1.59792	6419	6454.51	3.33774
1.60049	6561	6443.87	0.55629
1.60306	6414	6433.26	3.89403
1.60563	6412	6422.65	0.55629
1.60819	6330	6412.04	2.22516
1.61076	6435	6401.45	1.11258
1.61333	6454	6390.91	2.22516
1.6159	6251	6380.44	1.66887
1.61847	6255	6369.96	0
1.62104	6416	6359.51	0.55629
1.62361	6361	6349.09	0.55629
1.62618	6279	6338.67	2.78145
1.62875	6252	6328.27	2.22516
1.63132	6455	6317.9	0
1.63388	6350	6307.57	3.33774
1.63645	6141	6297.23	1.66887
1.63902	6269	6286.88	2.22516
1.64159	6166	6276.56	2.22516
1.64416	6408	6266.31	2.78145
1.64673	6376	6256.13	3.33774
1.6493	6177	6245.93	2.22516
1.65187	6290	6235.75	0.55629
1.65444	6217	6225.64	1.66887
1.65701	6249	6215.55	3.89403
1.65957	6081	6205.48	2.78145
1.66214	6155	6195.44	1.11258
1.66471	6292	6185.46	2.78145
1.66728	6095	6175.49	2.78145
1.66985	6121	6165.5	1.11258
1.67242	6300	6155.5	2.22516
1.67499	6155	6145.58	4.45032
1.67756	6135	6135.73	2.22516
1.68013	6024	6125.86	3.89403
1.6827	5970	6115.99	1.66887
1.68526	5903	6106.17	3.89403
1.68783	6075	6096.36	1.11258
1.6904	5974	6086.55	1.66887
1.69297	5973	6076.82	1.11258
1.69554	5987	6067.14	2.78145
1.69811	6160	6057.46	2.78145
1.70068	5966	6047.8	1.66887
1.70325	6142	6038.15	0.55629
1.70582	5901	6028.52	1.66887
1.70839	6117	6018.87	1.11258
1.71095	5899	6009.23	4.45032
1.71352	6043	5999.63	0.55629
1.71609	5962	5990.09	4.45032
1.71866	6088	5980.56	1.11258
1.72123	5978	5971.01	3.89403
1.7238	5897	5961.47	2.78145
1.72637	5981	5951.96	0.55629
1.72894	6054	5942.53	2.22516
1.73151	5790	5933.12	2.78145
1.73408	5905	5923.73	2.78145
1.73664	5944	5914.38	2.22516
1.73921	5869	5905.03	1.66887
1.74178	5947	5895.74	2.22516
1.74435	5852	5886.42	4.45032
1.74692	5816	5877.09	0.55629
1.74949	5908	5867.82	2.22516
1.75206	5724	5858.59	1.66887
1.75463	5810	5849.38	0.55629
1.7572	5884	5840.16	3.33774
1.75977	5960	5830.96	1.66887
1.76233	5924	5821.83	1.66887
1.7649	5752	5812.71	2.22516
1.76747	5811	5803.56	1.11258
1.77004	5879	5794.44	2.22516
1.77261	5876	5785.31	1.66887
1.77518	5670	5776.23	1.66887
1.77775	5790	5767.2	2.78145
1.78032	5762	5758.16	2.22516
1.78289	5685	5749.15	5.00661
1.78546	5747	5740.15	2.78145
1.78802	5727	5731.17	2.22516
1.79059	5574	5722.21	1.11258
1.79316	5717	5713.27	3.89403
1.79573	5604	5704.37	1.66887
1.7983	5667	5695.5	1.11258
1.80087	5638	5686.69	1.66887
1.80344	5506	5677.93	3.33774
1.80601	5624	5669.15	2.22516
1.80858	5628	5660.33	1.66887
1.81115	5596	5651.55	3.33774
1.81371	5673	5642.82	1.66887
1.81628	5584	5634.06	1.66887
1.81885	5477	5625.29	0.55629
1.82142	5649	5616.59	2.78145
1.82399	5558	5607.94	1.66887
1.82656	5731	5599.27	2.22516
1.82913	5520	5590.63	0.55629
1.8317	5564	5582.03	0.55629
1.83427	5442	5573.41	3.89403
1.83684	5492	5564.78	1.11258
1.8394	5501	5556.18	1.11258
1.84197	5635	5547.63	2.78145
1.84454	5524	5539.09	2.22516
1.84711	5460	5530.56	0.55629
1.84968	5371	5522	2.22516
1.85225	5446	5513.51	0.55629
1.85482	5443	5505.07	0
1.85739	5588	5496.61	2.22516
1.85996	5385	5488.17	1.66887
1.86253	5424	5479.79	3.33774
1.86509	5481	5471.39	1.66887
1.86766	5279	5462.99	1.11258
1.87023	5543	5454.62	1.66887
1.8728	5310	5446.22	1.11258
1.87537	5400	5437.86	2.22516
1.87794	5401	5429.56	2.22516
1.88051	5388	5421.3	3.33774
1.88308	5335	5413.07	0.55629
1.88565	5329	5404.82	1.66887
1.88822	5372	5396.57	1.11258
1.89078	5382	5388.34	1.11258
1.89335	5418	5380.14	2.22516
1.89592	5371	5371.97	3.33774
1.89849	5355	5363.86	1.66887
1.90106	5264	5355.74	0.55629
1.90363	5313	5347.59	0.55629
1.9062	5454	5339.47	3.33774
1.90877	5316	5331.35	2.78145
1.91134	5269	5323.27	0
1.91391	5261	5315.25	1.11258
1.91647	5389	5307.25	2.22516
1.91904	5173	5299.22	1.11258
1.92161	5228	5291.17	2.22516
1.92418	5402	5283.17	0.55629
1.92675	5297	5275.26	2.78145
1.92932	5311	5267.31	0
1.93189	5343	5259.33	2.78145
1.93446	5225	5251.4	0.55629
1.93703	5263	5243.5	3.33774
1.9396	5081	5235.61	0.55629
1.94216	5273	5227.73	0.55629
1.94473	5142	5219.88	2.78145
1.9473	5291	5212.04	2.22516
1.94987	5201	5204.21	2.78145
1.95244	5199	5196.4	3.33774
1.95501	5186	5188.63	2.22516
1.95758	5218	5180.88	0.55629
1.96015	5140	5173.09	1.11258
1.96272	5128	5165.34	2.78145
1.96529	5218	5157.65	0.55629
1.96785	5257	5149.98	2.78145
1.97042	5094	5142.35	1.66887
1.97299	5229	5134.74	2.22516
1.97556	5229	5127.09	2.22516
1.97813	5024	5119.41	3.33774
1.9807	5052	5111.79	0.55629
1.98327	5040	5104.19	2.22516
1.98584	5223	5096.59	2.78145
1.98841	5010	5089.04	0.55629
1.99098	5031	5081.49	2.78145
1.99354	5047	5073.97	0.55629
1.99611	5129	5066.49	1.66887
1.99868	5005	5059	1.66887
2.00125	4997	5051.5	2.22516
2.00382	5050	5044.04	2.22516
2.00639	5068	5036.58	3.33774
2.00896	5087	5029.13	0.55629
2.01153	5027	5021.7	0.55629
2.0141	4938	5014.26	0.55629
2.01667	5031	5006.85	1.11258
2.01923	5039	4999.47	1.11258
2.0218	4867	4992.12	1.66887
2.02437	4992	4984.81	0.55629
2.02694	4924	4977.49	3.89403
2.02951	4968	4970.13	2.22516
2.03208	4936	4962.77	1.11258
2.03465	4917	4955.43	3.33774
2.03722	5031	4948.12	1.66887
2.03979	4839	4940.84	0.55629
2.04236	4938	4933.56	1.11258
2.04492	4888	4926.34	2.22516
2.04749	4717	4919.18	0.55629
2.05006	4880	4911.99	0
2.05263	4716	4904.82	0.55629
2.0552	4881	4897.68	1.11258
2.05777	4686	4890.51	1.11258
2.06034	4730	4883.32	0.55629
2.06291	4831	4876.18	2.78145
2.06548	4867	4869.06	1.11258
2.06805	4847	4861.91	2.22516
2.07061	4828	4854.75	0
2.07318	4910	4847.64	0.55629
2.07575	4767	4840.55	0.55629
2.07832	4767	4833.47	0.55629
2.08089	4848	4826.44	0
2.08346	4853	4819.43	2.22516
2.08603	4850	4812.44	0.55629
2.0886	4753	4805.44	1.11258
2.09117	4777	4798.42	0.55629
2.09374	4785	4791.41	0.55629
2.0963	4657	4784.42	1.66887
2.09887	4723	4777.43	0.55629
2.10144	4807	4770.48	2.22516
2.10401	4817	4763.57	0.55629
2.10658	4807	4756.66	1.66887
2.10915	4769	4749.75	0.55629
2.11172	4852	4742.85	1.11258
2.11429	4598	4735.97	2.22516
2.11686	4790	4729.12	1.11258
2.11943	4668	4722.29	1.11258
2.12199	4710	4715.48	2.22516
2.12456	4672	4708.68	0.55629
2.12713	4750	4701.88	1.11258
2.1297	4723	4695.08	1.66887
2.13227	4623	4688.33	0.55629
2.13484	4747	4681.6	0.55629
2.13741	4783	4674.86	0.55629
2.13998	4744	4668.15	1.11258
2.14255	4666	4661.45	1.11258
2.14512	4637	4654.74	1.66887
2.14768	4670	4648.06	1.11258
2.15025	4723	4641.39	1.11258
2.15282	4656	4634.71	3.33774
2.15539	4590	4628.03	1.66887
2.15796	4618	4621.38	0.55629
2.16053	4622	4614.75	0.55629
2.1631	4548	4608.15	2.22516
2.16567	4595	4601.57	1.66887
2.16824	4621	4594.99	2.22516
2.17081	4573	4588.45	2.22516
2.17337	4584	4581.96	1.11258
2.17594	4568	4575.43	1.11258
2.17851	4586	4568.88	0.55629
2.18108	4634	4562.36	0
2.18365	4448	4555.88	0.55629
2.18622	4352	4549.43	1.11258
2.18879	4460	4542.99	1.66887
2.19136	4567	4536.56	2.22516
2.19393	4496	4530.11	0.55629
2.1965	4502	4523.65	1.11258
2.19906	4538	4517.19	1.66887
2.20163	4515	4510.73	2.78145
2.2042	4528	4504.31	1.11258
2.20677	4507	4497.92	0.55629
2.20934	4529	4491.57	2.78145
2.21191	4535	4485.23	1.66887
2.21448	4525	4478.86	1.11258
2.21705	4428	4472.52	1.11258
2.21962	4391	4466.24	2.78145
2.22219	4542	4459.96	0.55629
2.22475	4389	4453.65	0.55629
2.22732	4308	4447.37	1.11258
2.22989	4375	4441.14	2.22516
2.23246	4390	4434.89	0
2.23503	4375	4428.63	1.66887
2.2376	4488	4422.41	1.11258
2.24017	4331	4416.21	2.22516
2.24274	4441	4409.97	0.55629
2.24531	4373	4403.74	0
2.24788	4359	4397.56	1.66887
2.25044	4389	4391.38	2.78145
2.25301	4392	4385.2	0.55629
2.25558	4428	4379.04	0.55629
2.25815	4468	4372.91	1.11258
2.26072	4373	4366.79	2.22516
2.26329	4326	4360.64	1.66887
2.26586	4333	4354.5	1.11258
2.26843	4322	4348.44	2.78145
2.271	4354	4342.38	3.89403
2.27357	4364	4336.29	0.55629
2.27613	4332	4330.2	0.55629
2.2787	4354	4324.16	1.11258
2.28127	4321	4318.15	1.11258
2.28384	4268	4312.14	1.11258
2.28641	4409	4306.14	0.55629
2.28898	4227	4300.22	0
2.29155	4314	4294.29	1.11258
2.29412	4212	4288.29	1.11258
2.29669	4131	4282.29	1.66887
2.29926	4284	4276.32	0.55629
2.30182	4208	4270.37	0.55629
2.30439	4242	4264.42	0
2.30696	4281	4258.45	1.11258
2.30953	4305	4252.5	0.55629
2.3121	4209	4246.59	0
2.31467	4355	4240.7	1.11258
2.31724	4222	4234.82	0.55629
2.31981	4169	4228.93	0
2.32238	4207	4223.03	1.66887
2.32495	4163	4217.15	0.55629
2.32751	4200	4211.3	1.66887
2.33008	4232	4205.44	1.66887
2.33265	4188	4199.59	0.55629
2.33522	4145	4193.77	1.11258
2.33779	4298	4187.94	1.11258
2.34036	4159	4182.14	2.22516
2.34293	4140	4176.37	1.11258
2.3455	4061	4170.6	1.66887
2.34807	4231	4164.87	0
2.35064	4225	4159.14	0
2.3532	4183	4153.4	3.33774
2.35577	4199	4147.68	1.11258
2.35834	4013	4141.99	0
2.36091	4189	4136.32	1.11258
2.36348	4122	4130.65	0.55629
2.36605	4021	4124.97	1.66887
2.36862	4072	4119.25	1.11258
2.37119	4172	4113.6	0
2.37376	4034	4108.01	0.55629
2.37633	4042	4102.36	0.55629
2.37889	4028	4096.71	0.55629
2.38146	4144	4091.08	1.11258
2.38403	4185	4085.48	0.55629
2.3866	4106	4079.9	1.11258
2.38917	4037	4074.3	0.55629
2.39174	4210	4068.69	0.55629
2.39431	3957	4063.1	0
2.39688	4076	4057.53	3.89403
2.39945	3965	4051.97	1.66887
2.40202	4072	4046.43	1.11258
2.40458	4069	4040.9	2.22516
2.40715	4009	4035.38	1.11258
2.40972	4138	4029.86	1.66887
2.41229	3980	4024.33	2.78145
2.41486	4023	4018.87	0
2.41743	4109	4013.47	0.55629
2.42	3992	4008.04	1.11258
2.42257	3970	4002.62	1.11258
2.42514	3963	3997.2	0.55629
2.42771	3932	3991.79	0.55629
2.43027	4027	3986.41	1.11258
2.43284	4037	3981.02	1.66887
2.43541	3938	3975.59	0.55629
2.43798	4039	3970.18	0
2.44055	4041	3964.8	1.11258
2.44312	3931	3959.42	1.66887
2.44569	3963	3954.04	0.55629
2.44826	4029	3948.67	0.55629
2.45083	3926	3943.33	1.11258
2.4534	3940	3938.01	0
2.45596	3973	3932.66	0.55629
2.45853	3831	3927.32	2.78145
2.4611	3895	3922.02	1.11258
2.46367	4003	3916.73	0.55629
2.46624	4003	3911.43	1.66887
2.46881	3983	3906.14	1.66887
2.47138	3961	3900.86	0
2.47395	3951	3895.57	1.66887
2.47652	3921	3890.33	1.66887
2.47909	3935	3885.14	1.11258
2.48165	3902	3879.92	2.78145
2.48422	3856	3874.69	3.33774
2.48679	3872	3869.51	1.66887
2.48936	3834	3864.31	1.11258
2.49193	3858	3859.11	1.66887
2.4945	3814	3853.95	2.22516
2.49707	3823	3848.79	0
2.49964	4021	3843.66	0.55629
2.50221	3878	3838.58	2.22516
2.50478	3790	3833.51	0.55629
2.50734	3814	3828.4	0.55629
2.50991	3911	3823.29	1.66887
2.51248	3847	3818.2	0
2.51505	3815	3813.11	1.11258
2.51762	3758	3807.98	0.55629
2.52019	3821	3802.89	1.66887
2.52276	3729	3797.82	0
2.52533	3804	3792.73	1.11258
2.5279	3774	3787.67	1.11258
2.53047	3763	3782.6	1.11258
2.53303	3778	3777.54	1.66887
2.5356	3781	3772.49	1.66887
2.53817	3783	3767.46	1.66887
2.54074	3903	3762.44	1.11258
2.54331	3714	3757.41	2.22516
2.54588	3716	3752.4	1.11258
2.54845	3753	3747.42	0.55629
2.55102	3863	3742.45	0.55629
2.55359	3680	3737.5	2.22516
2.55616	3732	3732.56	2.22516
2.55872	3824	3727.62	0.55629
2.56129	3751	3722.7	1.66887
2.56386	3750	3717.79	2.22516
2.56643	3817	3712.86	2.22516
2.569	3679	3707.91	1.11258
2.57157	3762	3703	1.66887
2.57414	3696	3698.15	1.11258
2.57671	3619	3693.27	1.66887
2.57928	3737	3688.39	0.55629
2.58185	3711	3683.54	0
2.58441	3681	3678.72	0
2.58698	3703	3673.89	1.11258
2.58955	3735	3669.05	0.55629
2.59212	3693	3664.22	0
2.59469	3597	3659.4	1.66887
2.59726	3666	3654.58	0.55629
2.59983	3635	3649.73	2.22516
2.6024	3721	3644.87	0.55629
2.60497	3642	3640.04	0
2.60754	3684	3635.23	0.55629
2.6101	3596	3630.42	0.55629
2.61267	3635	3625.62	0.55629
2.61524	3685	3620.85	0.55629
2.61781	3617	3616.11	1.66887
2.62038	3655	3611.38	1.11258
2.62295	3578	3606.61	1.66887
2.62552	3661	3601.84	1.11258
2.62809	3677	3597.09	0
2.63066	3547	3592.35	0.55629
2.63323	3600	3587.62	0.55629
2.63579	3645	3582.91	1.66887
2.63836	3674	3578.23	0.55629
2.64093	3675	3573.56	0.55629
2.6435	3525	3568.91	2.22516
2.64607	3599	3564.23	2.22516
2.64864	3660	3559.53	1.11258
2.65121	3575	3554.85	0.55629
2.65378	3553	3550.21	0.55629
2.65635	3642	3545.58	0.55629
2.65892	3549	3540.93	1.66887
2.66148	3505	3536.31	0.55629
2.66405	3514	3531.75	0.55629
2.66662	3675	3527.18	2.22516
2.66919	3553	3522.58	1.66887
2.67176	3579	3517.98	0
2.67433	3550	3513.37	1.11258
2.6769	3529	3508.79	0
2.67947	3627	3504.23	1.11258
2.68204	3503	3499.66	0
2.68461	3517	3495.11	0
2.68717	3561	3490.61	2.22516
2.68974	3504	3486.08	1.11258
2.69231	3343	3481.54	2.22516
2.69488	3556	3477	1.66887
2.69745	3529	3472.46	0.55629
2.70002	3426	3467.94	0.55629
2.70259	3398	3463.4	0.55629
2.70516	3475	3458.9	0
2.70773	3414	3454.45	1.66887
2.7103	3518	3450.01	1.11258
2.71286	3438	3445.58	1.11258
2.71543	3490	3441.14	0
2.718	3436	3436.68	1.11258
2.72057	3390	3432.21	1.11258
2.72314	3380	3427.75	0
2.72571	3432	3423.3	1.66887
2.72828	3378	3418.89	1.11258
2.73085	3465	3414.49	1.11258
2.73342	3450	3410.07	1.11258
2.73599	3495	3405.65	4.45032
2.73855	3373	3401.27	1.11258
2.74112	3367	3396.87	0
2.74369	3385	3392.48	1.11258
2.74626	3365	3388.13	0.55629
2.74883	3366	3383.77	1.11258
2.7514	3338	3379.42	0.55629
2.75397	3409	3375.14	1.11258
2.75654	3272	3370.89	1.66887
2.75911	3488	3366.56	1.66887
2.76168	3402	3362.21	0.55629
2.76424	3326	3357.88	0
2.76681	3289	3353.56	0.55629
2.76938	3267	3349.25	1.11258
2.77195	3363	3344.95	0.55629
2.77452	3364	3340.67	1.66887
2.77709	3329	3336.42	1.11258
2.77966	3356	3332.16	0
2.78223	3314	3327.87	0.55629
2.7848	3288	3323.57	1.11258
2.78737	3322	3319.31	1.11258
2.78993	3350	3315.05	1.11258
2.7925	3378	3310.82	0.55629
2.79507	3352	3306.6	2.22516
2.79764	3211	3302.37	1.11258
2.80021	3313	3298.12	2.22516
2.80278	3229	3293.9	1.11258
2.80535	3302	3289.7	1.11258
2.80792	3300	3285.51	1.11258
2.81049	3302	3281.32	1.66887
2.81306	3192	3277.15	1.11258
2.81562	3346	3273	0.55629
2.81819	3358	3268.86	0
2.82076	3232	3264.74	0.55629
2.82333	3168	3260.59	1.11258
2.8259	3279	3256.45	1.11258
2.82847	3155	3252.32	0
2.83104	3191	3248.21	1.11258
2.83361	3240	3244.08	0.55629
2.83618	3122	3239.93	1.11258
2.83875	3161	3235.78	1.11258
2.84131	3240	3231.66	0
2.84388	3246	3227.57	0.55629
2.84645	3277	3223.46	2.78145
2.84902	3137	3219.36	1.66887
2.85159	3272	3215.27	0.55629
2.85416	3282	3211.19	1.66887
2.85673	3217	3207.13	0.55629
2.8593	3208	3203.06	1.11258
2.86187	3232	3198.97	1.11258
2.86444	3172	3194.94	1.66887
2.867	3252	3190.96	0.55629
2.86957	3160	3186.95	1.66887
2.87214	3210	3182.93	1.11258
2.87471	3246	3178.91	1.11258
2.87728	3216	3174.9	1.66887
2.87985	3206	3170.89	0.55629
2.88242	3203	3166.91	1.66887
2.88499	3189	3162.92	1.11258
2.88756	3246	3158.94	0
2.89013	3192	3154.98	0.55629
2.89269	3177	3151.01	1.11258
2.89526	3102	3147.06	0
2.89783	3170	3143.11	1.11258
2.9004	3073	3139.16	0.55629
2.90297	3198	3135.23	1.11258
2.90554	3174	3131.27	1.11258
2.90811	3123	3127.31	0.55629
2.91068	3082	3123.37	0.55629
2.91325	3151	3119.43	1.66887
2.91582	3156	3115.49	0.55629
2.91838	3190	3111.57	1.66887
2.92095	3068	3107.67	0
2.92352	3001	3103.77	0.55629
2.92609	3048	3099.88	0.55629
2.92866	3198	3095.98	0.55629
2.93123	3076	3092.1	0.55629
2.9338	3111	3088.24	1.11258
2.93637	3104	3084.38	1.11258
2.93894	3127	3080.52	0.55629
2.94151	3069	3076.65	1.11258
2.94407	3056	3072.78	0.55629
2.94664	3015	3068.92	1.11258
2.94921	3056	3065.07	0
2.95178	3035	3061.23	0.55629
2.95435	3058	3057.42	0.55629
2.95692	3051	3053.6	0.55629
2.95949	2958	3049.79	0
2.96206	2998	3045.98	1.11258
2.96463	3048	3042.18	1.11258
2.9672	3015	3038.38	1.11258
2.96976	3077	3034.57	1.11258
2.97233	3052	3030.77	1.11258
2.9749	3005	3026.98	1.11258
2.97747	3026	3023.19	1.11258
2.98004	2951	3019.41	0.55629
2.98261	3036	3015.66	0
2.98518	2945	3011.92	1.66887
2.98775	3045	3008.19	0
2.99032	2948	3004.46	2.78145
2.99289	3068	3000.74	0
2.99545	3097	2997.03	0
2.99802	3037	2993.31	1.11258
3.00059	3075	2989.57	1.11258
3.00316	2881	2985.85	1.11258
3.00573	2964	2982.15	0.55629
3.0083	2964	2978.47	1.66887
3.01087	2949	2974.81	2.22516
3.01344	3035	2971.1	1.11258
3.01601	3020	2967.4	1.11258
3.01858	2923	2963.73	0.55629
3.02114	2954	2960.07	0
3.02371	3069	2956.41	0
3.02628	2967	2952.76	1.11258
3.02885	2886	2949.15	0.55629
3.03142	2891	2945.55	0.55629
3.03399	3008	2941.93	2.22516
3.03656	2917	2938.3	0.55629
3.03913	2986	2934.65	1.11258
3.0417	2883	2930.99	0.55629
3.04427	2910	2927.35	0.55629
3.04683	2941	2923.74	0
3.0494	2895	2920.12	1.11258
3.05197	2868	2916.54	1.11258
3.05454	2775	2912.97	1.11258
3.05711	2859	2909.39	1.11258
3.05968	2977	2905.81	1.11258
3.06225	2850	2902.22	0.55629
3.06482	2793	2898.63	0.55629
3.06739	2891	2895.05	1.11258
3.06996	2850	2891.49	1.11258
3.07252	2887	2887.95	0
3.07509	2908	2884.42	2.22516
3.07766	2987	2880.89	0.55629
3.08023	2834	2877.35	1.11258
3.0828	2937	2873.81	1.66887
3.08537	2865	2870.28	1.66887
3.08794	2863	2866.77	0.55629
3.09051	2916	2863.25	0
3.09308	2930	2859.75	1.11258
3.09565	2885	2856.26	0.55629
3.09821	2862	2852.77	0
3.10078	2923	2849.3	1.66887
3.10335	2860	2845.84	1.66887
3.10592	2800	2842.38	0.55629
3.10849	2966	2838.89	1.66887
3.11106	2768	2835.4	2.22516
3.11363	2808	2831.93	0
3.1162	2769	2828.45	1.66887
3.11877	2795	2824.98	3.89403
3.12134	2736	2821.56	1.11258
3.1239	2836	2818.14	0.55629
3.12647	2782	2814.71	1.11258
3.12904	2752	2811.32	1.11258
3.13161	2829	2807.91	0
3.13418	2739	2804.48	1.11258
3.13675	2877	2801.13	0.55629
3.13932	2762	2797.8	1.66887
3.14189	2777	2794.41	1.66887
3.14446	2779	2791	0.55629
3.14703	2881	2787.61	1.11258
3.14959	2857	2784.21	2.22516
3.15216	2672	2780.81	0.55629
3.15473	2730	2777.42	0.55629
3.1573	2876	2774.05	1.11258
3.15987	2795	2770.71	0.55629
3.16244	2711	2767.36	0.55629
3.16501	2753	2764	0.55629
3.16758	2839	2760.67	1.11258
3.17015	2764	2757.35	0
3.17272	2701	2754	0
3.17528	2693	2750.66	0.55629
3.17785	2701	2747.32	0.55629
3.18042	2762	2743.98	0.55629
3.18299	2773	2740.64	1.11258
3.18556	2747	2737.32	1.11258
3.18813	2724	2733.99	1.11258
3.1907	2702	2730.65	1.66887
3.19327	2691	2727.32	1.11258
3.19584	2792	2724	0.55629
3.19841	2719	2720.7	0.55629
3.20097	2748	2717.4	0.55629
3.20354	2780	2714.13	2.22516
3.20611	2702	2710.87	1.66887
3.20868	2732	2707.62	1.11258
3.21125	2659	2704.37	0
3.21382	2742	2701.12	0.55629
3.21639	2831	2697.85	0
3.21896	2568	2694.58	1.11258
3.22153	2713	2691.34	0.55629
3.2241	2692	2688.15	0.55629
3.22666	2710	2684.94	0.55629
3.22923	2636	2681.71	0
3.2318	2731	2678.45	0
3.23437	2643	2675.2	0
3.23694	2576	2671.97	1.11258
3.23951	2689	2668.75	1.11258
3.24208	2596	2665.53	0
3.24465	2591	2662.32	0.55629
3.24722	2621	2659.1	0.55629
3.24979	2697	2655.87	0
3.25235	2608	2652.64	1.11258
3.25492	2712	2649.44	0
3.25749	2692	2646.27	0.55629
3.26006	2629	2643.09	0.55629
3.26263	2614	2639.9	1.11258
3.2652	2581	2636.73	0.55629
3.26777	2649	2633.55	1.66887
3.27034	2664	2630.38	0
3.27291	2623	2627.22	0.55629
3.27548	2625	2624.05	0
3.27804	2653	2620.9	0
3.28061	2676	2617.76	1.11258
3.28318	2670	2614.64	1.11258
3.28575	2703	2611.52	0.55629
3.28832	2569	2608.41	0
3.29089	2603	2605.28	0
3.29346	2542	2602.14	1.66887
3.29603	2580	2599	1.66887
3.2986	2456	2595.88	1.11258
3.30117	2582	2592.79	1.11258
3.30373	2577	2589.71	2.78145
3.3063	2561	2586.61	0.55629
3.30887	2660	2583.49	0.55629
3.31144	2547	2580.4	2.78145
3.31401	2547	2577.36	0.55629
3.31658	2571	2574.32	0.55629
3.31915	2565	2571.27	0
3.32172	2510	2568.26	1.11258
3.32429	2528	2565.25	1.11258
3.32686	2543	2562.19	0.55629
3.32942	2606	2559.17	0.55629
3.33199	2622	2556.17	0
3.33456	2536	2553.13	1.11258
3.33713	2590	2550.08	0
3.3397	2591	2547.03	1.11258
3.34227	2550	2544.01	1.11258
3.34484	2456	2541	0.55629
3.34741	2581	2537.98	1.11258
3.34998	2481	2534.95	0.55629
3.35255	2451	2531.92	0
3.35511	2444	2528.91	0
3.35768	2647	2525.9	0.55629
3.36025	2512	2522.92	0
3.36282	2518	2519.94	1.11258
3.36539	2584	2516.96	1.11258
3.36796	2589	2513.98	0.55629
3.37053	2582	2510.99	0.55629
3.3731	2400	2507.99	0
3.37567	2445	2504.99	0.55629
3.37824	2492	2502.01	0.55629
3.3808	2410	2499.04	0
3.38337	2470	2496.1	0
3.38594	2503	2493.16	0.55629
3.38851	2501	2490.21	0
3.39108	2531	2487.25	1.11258
3.39365	2403	2484.29	0
3.39622	2361	2481.35	1.66887
3.39879	2479	2478.41	1.66887
3.40136	2506	2475.46	1.66887
3.40393	2469	2472.51	0
3.40649	2467	2469.58	1.11258
3.40906	2416	2466.66	1.66887
3.41163	2451	2463.75	0.55629
3.4142	2446	2460.85	0
3.41677	2524	2457.99	0.55629
3.41934	2448	2455.14	0
3.42191	2445	2452.27	1.11258
3.42448	2469	2449.38	1.11258
3.42705	2420	2446.52	1.11258
3.42962	2444	2443.66	0
3.43218	2435	2440.78	2.78145
3.43475	2443	2437.89	1.11258
3.43732	2415	2435.01	0.55629
3.43989	2440	2432.13	0.55629
3.44246	2415	2429.29	1.66887
3.44503	2306	2426.46	0.55629
3.4476	2332	2423.61	1.11258
3.45017	2407	2420.79	1.66887
3.45274	2409	2418	1.11258
3.45531	2407	2415.19	0.55629
3.45787	2326	2412.35	0.55629
3.46044	2381	2409.53	0
3.46301	2411	2406.73	0.55629
3.46558	2435	2403.91	1.11258
3.46815	2458	2401.12	0
3.47072	2387	2398.34	0.55629
3.47329	2391	2395.55	0
3.47586	2411	2392.74	2.22516
3.47843	2432	2389.93	0
3.481	2392	2387.11	1.66887
3.48356	2442	2384.32	0.55629
3.48613	2296	2381.53	0.55629
3.4887	2415	2378.73	0.55629
3.49127	2329	2375.93	0.55629
3.49384	2338	2373.17	0.55629
3.49641	2307	2370.42	0.55629
3.49898	2362	2367.66	1.11258
3.50155	2376	2364.92	1.11258
3.50412	2450	2362.16	1.66887
3.50669	2486	2359.4	1.66887
3.50925	2330	2356.64	0.55629
3.51182	2328	2353.89	1.11258
3.51439	2322	2351.14	0
3.51696	2249	2348.4	0.55629
3.51953	2246	2345.69	0.55629
3.5221	2439	2342.98	0
3.52467	2270	2340.3	0
3.52724	2262	2337.6	0.55629
3.52981	2281	2334.89	0
3.53238	2318	2332.18	1.11258
3.53494	2297	2329.45	0
3.53751	2320	2326.73	2.78145
3.54008	2217	2324.01	0.55629
3.54265	2316	2321.29	0.55629
3.54522	2316	2318.57	0
3.54779	2339	2315.86	1.11258
3.55036	2328	2313.16	0
3.55293	2352	2310.47	0
3.5555	2324	2307.82	1.11258
3.55807	2371	2305.19	1.66887
3.56063	2365	2302.53	2.78145
3.5632	2196	2299.84	0
3.56577	2262	2297.17	1.11258
3.56834	2371	2294.51	0
3.57091	2286	2291.82	0.55629
3.57348	2284	2289.16	0.55629
3.57605	2300	2286.53	1.11258
3.57862	2240	2283.95	0.55629
3.58119	2232	2281.35	0
3.58376	2289	2278.72	0.55629
3.58632	2321	2276.08	0
3.58889	2220	2273.43	0
3.59146	2241	2270.8	0
3.59403	2229	2268.18	0
3.5966	2260	2265.57	1.11258
3.59917	2335	2262.94	0.55629
3.60174	2276	2260.31	1.11258
3.60431	2201	2257.69	0
3.60688	2224	2255.06	0
3.60945	2317	2252.43	0.55629
3.61201	2209	2249.8	1.11258
3.61458	2223	2247.2	0
3.61715	2267	2244.62	1.66887
3.61972	2228	2242.05	1.66887
3.62229	2190	2239.47	1.11258
3.62486	2190	2236.87	0
3.62743	2184	2234.27	0
3.63	2206	2231.71	0
3.63257	2123	2229.14	0.55629
3.63514	2154	2226.58	0.55629
3.6377	2141	2224.06	1.11258
3.64027	2209	2221.55	0.55629
3.64284	2181	2219	0.55629
3.64541	2213	2216.43	0
3.64798	2107	2213.86	0.55629
3.65055	2164	2211.29	0.55629
3.65312	2185	2208.75	0
3.65569	2216	2206.22	0
3.65826	2194	2203.7	0
3.66083	2197	2201.18	0
3.66339	2234	2198.64	0.55629
3.66596	2165	2196.11	0
3.66853	2171	2193.59	0.55629
3.6711	2218	2191.06	0
3.67367	2218	2188.53	0.55629
3.67624	2217	2186	1.66887
3.67881	2244	2183.47	0.55629
3.68138	2167	2180.96	0.55629
3.68395	2212	2178.45	1.11258
3.68652	2112	2175.95	1.11258
3.68908	2103	2173.45	0
3.69165	2152	2170.95	1.66887
3.69422	2149	2168.48	1.66887
3.69679	2077	2166.03	0.55629
3.69936	2124	2163.56	0.55629
3.70193	2150	2161.1	1.11258
3.7045	2219	2158.66	1.11258
3.70707	2077	2156.2	0.55629
3.70964	2220	2153.74	1.66887
3.71221	2183	2151.33	0.55629
3.71477	2078	2148.91	0
3.71734	2213	2146.46	0
3.71991	2162	2144.02	0
3.72248	2174	2141.6	0.55629
3.72505	2123	2139.17	0
3.72762	2064	2136.75	0
3.73019	2027	2134.35	1.66887
3.73276	2057	2131.91	1.66887
3.73533	2177	2129.46	0.55629
3.7379	2043	2127.01	0
3.74046	2162	2124.57	0
3.74303	2132	2122.15	0
3.7456	2110	2119.71	0.55629
3.74817	2122	2117.3	0
3.75074	2093	2114.94	0
3.75331	2173	2112.57	0.55629
3.75588	2096	2110.17	0
3.75845	2181	2107.75	0.55629
3.76102	2144	2105.33	0
3.76359	2086	2102.92	1.11258
3.76615	2093	2100.52	0.55629
3.76872	2084	2098.12	0.55629
3.77129	2129	2095.73	1.11258
3.77386	2022	2093.34	1.11258
3.77643	2045	2090.96	1.11258
3.779	2112	2088.57	0
3.78157	2068	2086.21	2.22516
3.78414	2075	2083.86	0
3.78671	2060	2081.5	0.55629
3.78928	1948	2079.15	0
3.79184	2089	2076.82	0
3.79441	2063	2074.5	0
3.79698	2062	2072.16	1.11258
3.79955	2018	2069.84	0.55629
3.80212	1985	2067.53	1.66887
3.80469	2142	2065.19	0.55629
3.80726	2064	2062.84	0
3.80983	2027	2060.49	1.11258
3.8124	2148	2058.13	0.55629
3.81497	2045	2055.8	0.55629
3.81753	2098	2053.49	0.55629
3.8201	2039	2051.2	0.55629
3.82267	2034	2048.92	0
3.82524	2146	2046.6	0.55629
3.82781	2002	2044.29	1.66887
3.83038	2011	2042	0
3.83295	2050	2039.7	0
3.83552	1974	2037.4	0.55629
3.83809	2028	2035.11	0.55629
3.84066	2061	2032.81	0
3.84322	1989	2030.5	0.55629
3.84579	2056	2028.24	0
3.84836	1997	2025.97	1.11258
3.85093	2052	2023.68	0
3.8535	1988	2021.39	0
3.85607	1951	2019.11	0.55629
3.85864	1974	2016.84	0
3.86121	2006	2014.56	1.11258
3.86378	2161	2012.28	1.11258
3.86635	1991	2010.02	0.55629
3.86891	2069	2007.77	1.66887
3.87148	1933	2005.5	0
3.87405	2036	2003.23	0
3.87662	1992	2000.97	0.55629
3.87919	2027	1998.73	0
3.88176	1984	1996.51	0.55629
3.88433	2009	1994.29	0
3.8869	2045	1992.08	0
3.88947	1893	1989.86	0.55629
3.89204	1946	1987.62	0.55629
3.8946	1886	1985.38	0.55629
3.89717	1994	1983.14	0
3.89974	2024	1980.91	0.55629
3.90231	1942	1978.69	0
3.90488	1952	1976.45	0.55629
3.90745	1996	1974.23	0
3.91002	1968	1972.02	1.11258
3.91259	1977	1969.82	0.55629
3.91516	2007	1967.61	0
3.91773	1989	1965.4	0
3.92029	2032	1963.2	0.55629
3.92286	1991	1961	1.11258
3.92543	1941	1958.8	0
3.928	1898	1956.61	0.55629
3.93057	1975	1954.44	0
3.93314	1953	1952.26	0
3.93571	1927	1950.06	0.55629
3.93828	1952	1947.87	0
3.94085	1952	1945.71	1.11258
3.94342	1944	1943.55	0.55629
3.94598	1931	1941.38	0
3.94855	1966	1939.21	1.11258
3.95112	1944	1937.03	0
3.95369	1937	1934.86	0.55629
3.95626	1887	1932.69	0.55629
3.95883	1994	1930.54	0.55629
3.9614	2036	1928.41	0
3.96397	1903	1926.26	0.55629
3.96654	1959	1924.12	0
3.96911	1892	1921.99	1.11258
3.97167	1948	1919.84	0
3.97424	1917	1917.71	0.55629
3.97681	1940	1915.59	0
3.97938	1952	1913.45	0.55629
3.98195	1956	1911.32	1.66887
3.98452	1935	1909.19	0.55629
3.98709	1919	1907.07	0
3.98966	1922	1904.96	1.11258
3.99223	1876	1902.84	0
3.9948	1880	1900.72	0.55629
3.99736	1943	1898.6	1.66887
3.99993	1879	1896.52	0
4.0025	1888	1894.45	0.55629
4.00507	1919	1892.35	1.66887
4.00764	2016	1890.25	1.11258
4.01021	1845	1888.16	0.55629
4.01278	1824	1886.07	0.55629
4.01535	1899	1884	0
4.01792	1910	1881.93	0.55629
4.02049	1869	1879.85	1.11258
4.02305	1806	1877.78	0
4.02562	1785	1875.75	0
4.02819	1873	1873.7	0.55629
4.03076	1870	1871.63	0.55629
4.03333	1877	1869.56	0
4.0359	1900	1867.48	0.55629
4.03847	1836	1865.42	0
4.04104	1798	1863.37	1.11258
4.04361	1845	1861.3	0
4.04618	1891	1859.23	1.11258
4.04874	1767	1857.18	1.11258
4.05131	1876	1855.12	1.11258
4.05388	1762	1853.07	1.66887
4.05645	1886	1851.02	0.55629
4.05902	1808	1848.98	0.55629
4.06159	1864	1846.94	1.66887
4.06416	1787	1844.91	0.55629
4.06673	1820	1842.9	2.22516
4.0693	1873	1840.9	1.11258
4.07187	1809	1838.91	1.11258
4.07443	1798	1836.92	1.11258
4.077	1833	1834.9	0
4.07957	1879	1832.9	0.55629
4.08214	1825	1830.91	1.66887
4.08471	1798	1828.93	0.55629
4.08728	1867	1826.97	0
4.08985	1752	1825	0
4.09242	1787	1823.02	0
4.09499	1760	1821.02	0
4.09756	1788	1819.01	0
4.10012	1777	1817.02	0.55629
4.10269	1786	1815.06	1.11258
4.10526	1798	1813.06	0.55629
4.10783	1894	1811.05	0.55629
4.1104	1810	1809.04	0.55629
4.11297	1844	1807.03	1.11258
4.11554	1893	1805.02	0.55629
4.11811	1818	1803.03	1.66887
4.12068	1794	1801.06	0.55629
4.12325	1789	1799.1	0
4.12581	1811	1797.14	0
4.12838	1789	1795.17	0.55629
4.13095	1813	1793.22	0
4.13352	1788	1791.27	0.55629
4.13609	1730	1789.33	0
4.13866	1835	1787.4	1.66887
4.14123	1802	1785.44	0.55629
4.1438	1720	1783.47	0.55629
4.14637	1739	1781.5	0.55629
4.14894	1792	1779.55	0.55629
4.1515	1799	1777.59	0.55629
4.15407	1903	1775.63	0
4.15664	1711	1773.7	0
4.15921	1779	1771.79	0.55629
4.16178	1765	1769.87	1.11258
4.16435	1774	1767.94	1.66887
4.16692	1822	1766.01	0.55629
4.16949	1771	1764.08	1.11258
4.17206	1823	1762.15	0
4.17463	1702	1760.21	1.11258
4.17719	1719	1758.27	0
4.17976	1767	1756.36	0
4.18233	1786	1754.49	0.55629
4.1849	1739	1752.61	0.55629
4.18747	1788	1750.72	0
4.19004	1736	1748.81	1.11258
4.19261	1735	1746.91	0
4.19518	1741	1745.01	0.55629
4.19775	1733	1743.09	0.55629
4.20032	1703	1741.18	0
4.20288	1710	1739.29	0.55629
4.20545	1713	1737.39	0
4.20802	1800	1735.5	1.11258
4.21059	1708	1733.61	0
4.21316	1739	1731.72	0
4.21573	1731	1729.84	1.11258
4.2183	1726	1727.95	0
4.22087	1740	1726.07	0
4.22344	1708	1724.18	0.55629
4.22601	1786	1722.31	0
4.22857	1777	1720.45	0
4.23114	1692	1718.56	0.55629
4.23371	1681	1716.7	1.11258
4.23628	1727	1714.84	1.11258
4.23885	1627	1712.96	0.55629
4.24142	1767	1711.09	1.66887
4.24399	1704	1709.23	0.55629
4.24656	1783	1707.36	0.55629
4.24913	1694	1705.5	0.55629
4.2517	1672	1703.66	0.55629
4.25426	1701	1701.84	1.11258
4.25683	1688	1700.02	1.11258
4.2594	1730	1698.2	0
4.26197	1718	1696.4	0
4.26454	1718	1694.57	0.55629
4.26711	1676	1692.74	0
4.26968	1686	1690.91	0.55629
4.27225	1664	1689.09	0
4.27482	1630	1687.29	0.55629
4.27739	1680	1685.48	0
4.27995	1658	1683.64	2.22516
4.28252	1657	1681.81	0.55629
4.28509	1735	1679.98	0.55629
4.28766	1672	1678.16	1.11258
4.29023	1654	1676.34	1.66887
4.2928	1611	1674.52	0
4.29537	1702	1672.7	1.66887
4.29794	1671	1670.91	0.55629
4.30051	1634	1669.15	0.55629
4.30308	1645	1667.37	0
4.30564	1651	1665.58	0.55629
4.30821	1682	1663.82	0.55629
4.31078	1646	1662.05	0.55629
4.31335	1589	1660.27	0
4.31592	1642	1658.51	0.55629
4.31849	1557	1656.73	0
4.32106	1652	1654.94	0
4.32363	1660	1653.14	1.66887
4.3262	1664	1651.36	1.11258
4.32877	1626	1649.59	0
4.33133	1614	1647.81	0
4.3339	1618	1646.02	0
4.33647	1689	1644.25	0
4.33904	1629	1642.46	0.55629
4.34161	1647	1640.7	0.55629
4.34418	1629	1638.97	2.22516
4.34675	1629	1637.22	0
4.34932	1639	1635.45	0
4.35189	1598	1633.67	0
4.35446	1651	1631.89	1.11258
4.35702	1686	1630.13	0
4.35959	1640	1628.38	0
4.36216	1651	1626.66	1.66887
4.36473	1601	1624.96	1.11258
4.3673	1694	1623.2	0.55629
4.36987	1564	1621.44	0.55629
4.37244	1629	1619.7	0
4.37501	1601	1617.97	1.66887
4.37758	1647	1616.22	1.11258
4.38015	1591	1614.49	0
4.38271	1573	1612.8	1.11258
4.38528	1643	1611.09	0.55629
4.38785	1575	1609.38	0.55629
4.39042	1625	1607.65	0.55629
4.39299	1620	1605.93	1.11258
4.39556	1638	1604.25	0.55629
4.39813	1591	1602.55	1.11258
4.4007	1569	1600.83	0.55629
4.40327	1560	1599.14	1.11258
4.40584	1633	1597.43	0.55629
4.4084	1629	1595.73	0.55629
4.41097	1588	1594.03	0.55629
4.41354	1608	1592.34	0.55629
4.41611	1519	1590.66	1.11258
4.41868	1587	1588.97	0
4.42125	1566	1587.29	0.55629
4.42382	1629	1585.61	0.55629
4.42639	1556	1583.93	0.55629
4.42896	1545	1582.24	0
4.43153	1524	1580.55	0
4.43409	1527	1578.88	0.55629
4.43666	1552	1577.2	0
4.43923	1557	1575.51	1.11258
4.4418	1581	1573.83	0.55629
4.44437	1535	1572.16	1.11258
4.44694	1543	1570.48	0
4.44951	1572	1568.78	1.11258
4.45208	1627	1567.1	1.11258
4.45465	1506	1565.42	0
4.45722	1545	1563.75	0.55629
4.45978	1597	1562.1	0
4.46235	1531	1560.46	0.55629
4.46492	1496	1558.8	1.66887
4.46749	1597	1557.15	0.55629
4.47006	1572	1555.51	1.11258
4.47263	1565	1553.87	0.55629
4.4752	1491	1552.21	0
4.47777	1587	1550.55	2.22516
4.48034	1563	1548.89	0.55629
4.48291	1559	1547.27	0.55629
4.48547	1615	1545.65	0.55629
4.48804	1554	1544.03	1.66887
4.49061	1580	1542.41	1.66887
4.49318	1501	1540.77	0.55629
4.49575	1529	1539.15	0
4.49832	1535	1537.55	0
4.50089	1557	1535.93	0.55629
4.50346	1540	1534.31	0
4.50603	1560	1532.7	0
4.5086	1523	1531.12	0
4.51116	1483	1529.53	0
4.51373	1554	1527.91	1.11258
4.5163	1507	1526.27	1.66887
4.51887	1500	1524.64	0.55629
4.52144	1476	1523.01	0
4.52401	1529	1521.38	0.55629
4.52658	1457	1519.75	0
4.52915	1523	1518.11	0.55629
4.53172	1475	1516.5	0.55629
4.53429	1621	1514.93	0
4.53685	1595	1513.36	0.55629
4.53942	1513	1511.76	0
4.54199	1565	1510.16	0.55629
4.54456	1516	1508.55	0
4.54713	1489	1506.95	1.66887
4.5497	1541	1505.35	0
4.55227	1513	1503.76	0
4.55484	1422	1502.16	0
4.55741	1534	1500.57	1.11258
4.55998	1477	1498.97	0
4.56254	1476	1497.38	1.11258
4.56511	1518	1495.81	1.11258
4.56768	1460	1494.25	0.55629
4.57025	1500	1492.67	0.55629
4.57282	1487	1491.07	0.55629
4.57539	1491	1489.5	1.11258
4.57796	1503	1487.93	0.55629
4.58053	1461	1486.36	0.55629
4.5831	1518	1484.82	1.11258
4.58567	1497	1483.28	2.78145
4.58823	1486	1481.72	0
4.5908	1520	1480.17	1.66887
4.59337	1560	1478.62	0
4.59594	1486	1477.08	0.55629
4.59851	1451	1475.53	0
4.60108	1461	1473.99	0.55629
4.60365	1519	1472.49	0.55629
4.60622	1507	1470.99	0.55629
4.60879	1536	1469.47	1.11258
4.61136	1444	1467.94	0
4.61392	1456	1466.39	0
4.61649	1448	1464.84	1.11258
4.61906	1482	1463.29	0.55629
4.62163	1528	1461.75	0.55629
4.6242	1393	1460.21	0.55629
4.62677	1465	1458.69	1.66887
4.62934	1477	1457.17	0
4.63191	1495	1455.62	1.11258
4.63448	1383	1454.09	1.11258
4.63705	1478	1452.58	1.11258
4.63961	1462	1451.06	0
4.64218	1474	1449.54	0.55629
4.64475	1455	1448.04	1.11258
4.64732	1467	1446.55	0
4.64989	1476	1445.03	0.55629
4.65246	1475	1443.54	1.11258
4.65503	1486	1442.06	0
4.6576	1428	1440.56	0
4.66017	1461	1439.04	0.55629
4.66274	1434	1437.54	0.55629
4.6653	1473	1436.04	0
4.66787	1485	1434.53	0.55629
4.67044	1434	1433.04	0
4.67301	1449	1431.55	0.55629
4.67558	1371	1430.03	0
4.67815	1496	1428.52	0
4.68072	1500	1427.03	0.55629
4.68329	1488	1425.53	0
4.68586	1467	1424.03	0
4.68843	1418	1422.53	0.55629
4.69099	1415	1421.04	0
4.69356	1441	1419.55	0
4.69613	1333	1418.05	0.55629
4.6987	1377	1416.55	0
4.70127	1421	1415.07	0.55629
4.70384	1465	1413.57	0
4.70641	1451	1412.09	0
4.70898	1378	1410.61	0.55629
4.71155	1386	1409.12	0.55629
4.71412	1348	1407.64	0
4.71668	1435	1406.17	0.55629
4.71925	1412	1404.69	0
4.72182	1406	1403.22	0
4.72439	1366	1401.75	0.55629
4.72696	1417	1400.28	0.55629
4.72953	1355	1398.82	0.55629
4.7321	1404	1397.36	0.55629
4.73467	1450	1395.9	0
4.73724	1386	1394.44	0
4.73981	1378	1392.97	0.55629
4.74237	1352	1391.52	0
4.74494	1367	1390.07	0.55629
4.74751	1404	1388.63	0.55629
4.75008	1368	1387.2	0
4.75265	1405	1385.75	0
4.75522	1455	1384.29	0
4.75779	1368	1382.85	0.55629
4.76036	1393	1381.4	1.66887
4.76293	1376	1379.96	1.11258
4.7655	1419	1378.53	0.55629
4.76806	1365	1377.1	0
4.77063	1313	1375.66	0
4.7732	1433	1374.21	1.11258
4.77577	1356	1372.77	0
4.77834	1402	1371.37	0.55629
4.78091	1381	1369.99	1.66887
4.78348	1338	1368.6	0
4.78605	1364	1367.18	0
4.78862	1373	1365.74	0.55629
4.79119	1342	1364.33	0
4.79375	1459	1362.92	0
4.79632	1427	1361.5	0.55629
4.79889	1386	1360.12	0.55629
4.80146	1390	1358.73	0.55629
4.80403	1382	1357.31	0.55629
4.8066	1321	1355.9	0
4.80917	1347	1354.49	1.11258
4.81174	1422	1353.07	0
4.81431	1332	1351.66	1.11258
4.81688	1411	1350.27	0.55629
4.81944	1347	1348.88	0
4.82201	1308	1347.49	0
4.82458	1371	1346.09	0
4.82715	1310	1344.7	0.55629
4.82972	1379	1343.32	0
4.83229	1362	1341.94	0
4.83486	1367	1340.57	0.55629
4.83743	1314	1339.19	1.11258
4.84	1247	1337.79	0
4.84257	1342	1336.39	1.66887
4.84513	1350	1335	1.11258
4.8477	1319	1333.62	0.55629
4.85027	1324	1332.22	1.66887
4.85284	1361	1330.84	0
4.85541	1362	1329.48	0
4.85798	1313	1328.12	0.55629
4.86055	1311	1326.77	0.55629
4.86312	1315	1325.44	0
4.86569	1317	1324.1	0.55629
4.86826	1279	1322.76	0.55629
4.87082	1291	1321.42	0.55629
4.87339	1308	1320.05	0
4.87596	1317	1318.68	0.55629
4.87853	1299	1317.32	0
4.8811	1296	1315.96	0.55629
4.88367	1288	1314.6	0.55629
4.88624	1299	1313.25	0
4.88881	1287	1311.91	0
4.89138	1234	1310.56	0
4.89395	1260	1309.2	0.55629
4.89651	1282	1307.85	0
4.89908	1373	1306.5	0
4.90165	1301	1305.16	0
4.90422	1322	1303.82	1.66887
4.90679	1325	1302.46	0.55629
4.90936	1342	1301.1	0.55629
4.91193	1294	1299.76	0.55629
4.9145	1354	1298.42	0.55629
4.91707	1329	1297.07	0
4.91964	1259	1295.72	0
4.9222	1266	1294.4	0
4.92477	1281	1293.11	1.11258
4.92734	1345	1291.79	0
4.92991	1231	1290.48	0
4.93248	1324	1289.16	1.11258
4.93505	1301	1287.84	1.11258
4.93762	1255	1286.5	0
4.94019	1283	1285.16	0
4.94276	1244	1283.85	1.11258
4.94533	1248	1282.54	0.55629
4.94789	1273	1281.21	0.55629
4.95046	1311	1279.9	0
4.95303	1287	1278.62	0.55629
4.9556	1288	1277.33	0
4.95817	1305	1276.01	1.11258
4.96074	1255	1274.7	0
4.96331	1285	1273.41	0.55629
4.96588	1235	1272.12	0
4.96845	1246	1270.82	0
4.97102	1321	1269.51	0
4.97358	1259	1268.21	0.55629
4.97615	1268	1266.92	0
4.97872	1254	1265.63	0.55629
4.98129	1202	1264.33	0
4.98386	1257	1263.04	0.55629
4.98643	1312	1261.73	1.11258
4.989	1200	1260.43	0
4.99157	1304	1259.13	0.55629
4.99414	1302	1257.84	0
4.99671	1207	1256.55	0
4.99927	1259	1255.27	0.55629
5.00184	1318	1253.98	0.55629
5.00441	1256	1252.72	1.11258
5.00698	1230	1251.45	0
5.00955	1231	1250.17	0
5.01212	1261	1248.89	0.55629
5.01469	1252	1247.61	0.55629
5.01726	1270	1246.33	0
5.01983	1232	1245.06	0
5.0224	1317	1243.81	0.55629
5.02496	1233	1242.56	1.11258
5.02753	1263	1241.28	0
5.0301	1187	1240.01	0
5.03267	1223	1238.75	1.66887
5.03524	1265	1237.49	0
5.03781	1286	1236.22	0
5.04038	1231	1234.95	0
5.04295	1178	1233.71	0
5.04552	1252	1232.47	0.55629
5.04809	1223	1231.2	1.11258
5.05065	1306	1229.96	0.55629
5.05322	1251	1228.73	1.11258
5.05579	1245	1227.48	1.11258
5.05836	1260	1226.21	0.55629
5.06093	1240	1224.95	0
5.0635	1224	1223.7	0.55629
5.06607	1174	1222.47	0
5.06864	1231	1221.25	0.55629
5.07121	1237	1220.03	0
5.07378	1172	1218.82	0
5.07634	1185	1217.61	0
5.07891	1264	1216.37	0.55629
5.08148	1220	1215.13	0
5.08405	1177	1213.9	1.11258
5.08662	1223	1212.66	1.11258
5.08919	1237	1211.43	0
5.09176	1190	1210.18	0
5.09433	1154	1208.94	1.66887
5.0969	1238	1207.71	0
5.09947	1206	1206.48	0.55629
5.10203	1281	1205.26	0
5.1046	1228	1204.07	0
5.10717	1183	1202.87	0
5.10974	1227	1201.63	0.55629
5.11231	1180	1200.43	0
5.11488	1190	1199.24	0
5.11745	1281	1198.02	0.55629
5.12002	1224	1196.81	0
5.12259	1173	1195.58	1.11258
5.12516	1209	1194.36	1.11258
5.12772	1229	1193.14	0
5.13029	1104	1191.93	0
5.13286	1211	1190.71	0
[truncated: 1,042 more rows]
