# Supplementary material for: Direct energy transfer from photosystem II to photosystem I confers winter sustainability in Scots Pine
Source: Nat Commun. 2020 Dec 15;11:6388. doi: 10.1038/s41467-020-20137-9 (PMC7738668; doi:10.1038/s41467-020-20137-9)
Supplement: Supplementary file 3 — Source Data [file 41467_2020_20137_MOESM3_ESM.zip › Source data file_Bag et al., 2020/Source data file/time resolved fluoresence data/Time resolved decay/Pine_summer_unquench/summerunq/682nmall_1.066.txt]

Time	Exp. data	Th. data	IRF
0	5326	5142.34	18830.9
0.002569	6170	6006.42	20832.6
0.005138	7039	6958.24	23030.7
0.007707	8166	7998.85	25111.5
0.010276	9177	9129.24	27393.9
0.012845	10281	10346.4	29443.6
0.015414	11970	11642	31315
0.017983	12931	13013.4	33335.5
0.020552	14545	14452.9	34866.6
0.023121	15866	15949.3	36519
0.02569	17378	17481.3	37109.5
0.028259	18775	19034.3	38022.8
0.030828	20662	20604.1	38467.5
0.033397	22100	22180.3	39001
0.035966	23298	23740.6	38476.6
0.038535	24970	25264.2	37974.2
0.041104	26694	26741.9	37060.2
0.043673	28131	28163.6	36049.6
0.046242	28966	29519.2	34724
0.048811	30780	30791.7	32909
0.05138	31792	31970.8	30988.3
0.053949	33245	33056.4	29173.9
0.056518	34117	34044.3	27016.6
0.059087	34835	34929.9	24944.3
0.061656	35356	35711.5	22627.5
0.064225	36498	36390.2	20588.9
0.066794	36816	36966.6	18198.2
0.069363	37675	37445.8	16370.9
0.071932	37823	37831.1	14058.7
0.074501	38185	38130.3	12482.8
0.07707	38380	38354.5	10703.5
0.079639	38683	38507.9	9235.24
0.082208	38748	38597.8	7772.2
0.084777	39001	38632.1	6592.43
0.087346	38379	38619.1	5529.34
0.089915	38437	38563.4	4503.86
0.092484	38812	38473	3772.66
0.095053	38248	38355.4	3097.86
0.097622	38375	38216.2	2597.43
0.100191	38202	38060.4	2160.53
0.10276	38266	37891.3	1782.61
0.105329	37821	37713	1548.61
0.107898	37538	37527.7	1286.07
0.110467	37464	37336.5	1075.4
0.113036	37315	37141.5	931.497
0.115605	36758	36944.1	780.461
0.118174	36668	36746.1	717.583
0.120743	36377	36548.5	630.073
0.123312	36077	36351.2	560.065
0.125881	36094	36155.1	510.8
0.12845	35758	35961.1	498.484
0.131019	35767	35768.8	436.254
0.133588	35578	35578.2	410.974
0.136157	35066	35390.2	408.381
0.138726	35360	35205.2	405.788
0.141295	34713	35023	390.23
0.143864	34717	34843.7	406.436
0.146433	34691	34667	375.321
0.149002	34295	34493.1	402.547
0.151571	34204	34321.6	363.653
0.15414	34340	34152.3	374.025
0.156709	33902	33986.2	396.713
0.159278	33497	33822.5	364.301
0.161847	33623	33661.4	399.954
0.164416	33537	33502.7	369.487
0.166985	33177	33346.3	385.693
0.169554	33267	33193.3	428.476
0.172123	33208	33042.6	391.527
0.174692	32702	32893.9	418.104
0.177261	32929	32747	379.859
0.17983	32087	32602	399.306
0.182399	32453	32460.4	440.792
0.184968	32253	32322.1	468.017
0.187537	32011	32186.1	456.997
0.190106	32165	32052.6	487.464
0.192675	31849	31922.1	514.689
0.195244	31764	31793.8	511.448
0.197813	31445	31667.7	530.247
0.200382	31714	31543.8	542.563
0.202951	31716	31422.2	547.1
0.20552	31750	31303.8	618.405
0.208089	31127	31188.3	614.516
0.210658	31130	31074.3	613.867
0.213227	31131	30963.1	672.856
0.215796	30965	30854.5	665.725
0.218365	31062	30748.3	714.342
0.220934	30619	30645	745.457
0.223503	30638	30543.6	736.382
0.226072	30825	30444.4	784.35
0.228641	30608	30347.6	797.963
0.23121	30272	30252	781.757
0.233779	30005	30157.8	810.927
0.236348	30288	30064.8	788.239
0.238917	30028	29973.6	826.485
0.241486	29751	29885.5	877.046
0.244055	29927	29800.6	926.959
0.246624	30085	29717.8	932.145
0.249193	29370	29635.6	915.939
0.251762	29917	29553.6	891.307
0.254331	29609	29473	935.386
0.2569	29098	29393.8	912.698
0.259469	29348	29316.1	960.019
0.262038	29334	29240	955.481
0.264607	29405	29163.6	908.161
0.267176	29092	29087.8	929.552
0.269745	29092	29013.6	950.295
0.272314	29089	28939.9	923.718
0.274883	28598	28865.9	898.437
0.277452	28704	28791.6	880.935
0.280021	28587	28716.8	830.374
0.28259	28716	28642.3	860.84
0.285159	28815	28568.4	830.374
0.287728	28428	28494.5	814.168
0.290297	28246	28421.5	838.801
0.292866	28474	28348.3	784.998
0.295435	28329	28274.2	751.291
0.298004	28201	28200.8	782.405
0.300573	28046	28127.4	735.085
0.303142	27941	28052.6	678.042
0.305711	28126	27977.8	696.84
0.30828	27874	27903.8	683.876
0.310849	27957	27830.5	693.599
0.313418	27690	27757.6	674.152
0.315987	27654	27684.6	654.057
0.318556	27691	27611.5	642.389
0.321125	27661	27538.6	624.887
0.323694	27492	27466.2	640.445
0.326263	27041	27394.3	615.164
0.328832	27177	27322.5	616.46
0.331401	27635	27251	598.31
0.33397	27492	27179.5	585.346
0.336539	26974	27108.6	598.31
0.339108	27021	27038.5	585.994
0.341677	27090	26969.5	624.239
0.344246	27067	26901.6	597.662
0.346815	27047	26835.5	676.097
0.349384	26594	26770.7	652.113
0.351953	26659	26705	601.551
0.354522	26390	26639.3	615.164
0.357091	26693	26575.1	654.057
0.35966	26803	26511.7	630.721
0.362229	26655	26448.1	614.516
0.364798	26202	26385.1	631.369
0.367367	26519	26323.2	644.982
0.369936	26224	26261.6	620.35
0.372505	26148	26200.9	659.891
0.375074	26214	26141.5	659.891
0.377643	26147	26082.8	664.429
0.380212	26389	26024.9	681.283
0.382781	25862	25967.5	658.595
0.38535	26225	25911.4	723.417
0.387919	25895	25856.1	672.208
0.390488	25758	25801.7	743.512
0.393057	25783	25748.4	709.804
0.395626	25587	25695.6	737.03
0.398195	25734	25643.9	749.346
0.400764	25602	25592.9	743.512
0.403333	25936	25542.5	767.496
0.405902	25670	25492.1	726.01
0.408471	25692	25442.4	772.034
0.41104	25727	25394.6	799.259
0.413609	25274	25347.7	799.907
0.416178	25429	25301.6	814.168
0.418747	25156	25256.3	828.429
0.421316	25289	25211.5	809.631
0.423885	25399	25168.4	899.086
0.426454	25247	25125.3	809.631
0.429023	25141	25081.7	840.097
0.431592	24812	25039.4	866.674
0.434161	24985	24997.6	847.228
0.43673	24984	24956.9	897.141
0.439299	25223	24917.5	900.382
0.441868	25192	24878.4	893.9
0.444437	25171	24839.6	908.161
0.447006	24709	24800.5	873.157
0.449575	24738	24761.1	879.639
0.452144	24563	24721.8	862.137
0.454713	24591	24682.5	874.453
0.457282	24813	24642.9	840.746
0.459851	24674	24603.1	843.338
0.46242	24666	24563.6	849.172
0.464989	24478	24523.6	816.113
0.467558	24183	24482.4	771.386
0.470127	24497	24441.3	817.41
0.472696	24190	24399.1	720.824
0.475265	24409	24354.5	695.544
0.477834	24136	24308.4	633.314
0.480403	24374	24261.4	644.334
0.482972	24155	24213.1	566.547
0.485541	23978	24163.3	554.231
0.48811	24141	24112.8	524.413
0.490679	24176	24060.9	483.575
0.493248	24072	24007.2	421.993
0.495817	23550	23952.9	434.31
0.498386	24094	23897.8	376.618
0.500955	23820	23841.5	359.116
0.503524	23653	23784.3	320.871
0.506093	23873	23726.4	308.554
0.508662	23889	23667.6	268.364
0.511231	23428	23607.9	239.843
0.5138	23493	23547.7	229.471
0.516369	23527	23487.5	221.044
0.518938	23424	23427.3	213.914
0.521507	23290	23366.7	182.151
0.524076	23319	23305.5	168.538
0.526645	23268	23244.1	151.684
0.529214	23452	23183	162.056
0.531783	23391	23122.1	145.85
0.534352	22815	23060.9	128.996
0.536921	23306	22999.7	125.755
0.53949	22998	22938.7	123.811
0.542059	22601	22878.2	124.459
0.544628	22963	22817.9	118.625
0.547197	22932	22758	119.273
0.549766	22489	22698.3	115.384
0.552335	22766	22638.7	105.66
0.554904	22530	22579.5	115.384
0.557473	22666	22520.7	110.198
0.560042	22397	22462.5	117.328
0.562611	22410	22405	130.293
0.56518	22466	22347.8	117.328
0.567749	22309	22290.5	110.846
0.570318	22221	22233.5	113.439
0.572887	22221	22176.5	96.5853
0.575456	21938	22120	115.384
0.578025	22222	22064	107.605
0.580594	22276	22008.5	123.162
0.583163	21959	21953.7	127.052
0.585732	21996	21899	110.846
0.588301	21804	21844.4	116.032
0.59087	22088	21790.1	114.736
0.593439	21902	21736.1	114.736
0.596008	21743	21682.4	110.846
0.598577	21829	21629	118.625
0.601146	21651	21575.8	107.605
0.603715	21552	21522.7	105.66
0.606284	21433	21470	116.032
0.608853	21371	21417.9	117.328
0.611422	21368	21366.2	121.866
0.613991	21265	21314.4	102.419
0.61656	21193	21263.1	126.404
0.619129	21454	21212	110.846
0.621698	21211	21160.9	104.364
0.624267	21098	21110.1	114.087
0.626836	20882	21059.9	119.273
0.629405	21117	21009.9	114.087
0.631974	21189	20959.6	95.937
0.634543	20873	20909.1	93.3441
0.637112	20678	20859.1	101.123
0.639681	20795	20809.3	95.2888
0.64225	20857	20759.6	94.6406
0.644819	20870	20710.1	92.0477
0.647388	20756	20660.5	80.3797
0.649957	20648	20611.1	87.5101
0.652526	20540	20562	83.6208
0.655095	20378	20513.4	97.2335
0.657664	20477	20464.5	68.7117
0.660233	20340	20415.4	64.8223
0.662802	20276	20366.8	84.9172
0.665371	20173	20318.3	64.1741
0.66794	20206	20269.8	67.4152
0.670509	20431	20221.7	73.8975
0.673078	20206	20174	71.3046
0.675647	20202	20126.5	74.5457
0.678216	20165	20079	67.4152
0.680785	20351	20031.5	55.7472
0.683354	19933	19984.1	66.1188
0.685923	19930	19937.1	61.5812
0.688492	19705	19890.4	73.2492
0.691061	19809	19843.8	52.5061
0.69363	19599	19797	56.3954
0.696199	19831	19750.4	53.8025
0.698768	19777	19704.2	58.3401
0.701337	19422	19658.3	59.6365
0.703906	19612	19612.5	59.6365
0.706475	19693	19566.8	47.3203
0.709044	19412	19521.2	58.9883
0.711613	19711	19476	51.8579
0.714182	19136	19431.1	64.1741
0.716751	19193	19386.3	52.5061
0.71932	19348	19341.4	46.6721
0.721889	19401	19296.4	42.7827
0.724458	19240	19251.8	49.265
0.727027	18983	19207.5	49.9132
0.729596	19088	19163.5	54.4508
0.732165	19114	19119.8	55.7472
0.734734	19238	19076.2	49.9132
0.737303	19015	19032.5	43.431
0.739872	19048	18989	50.5614
0.742441	18982	18945.6	37.5969
0.74501	18713	18902.1	36.9487
0.747579	18930	18859.1	52.5061
0.750148	18762	18816.2	35.6523
0.752717	18664	18773.4	45.3756
0.755286	18549	18731	47.9685
0.757855	18645	18688.5	33.7076
0.760424	18445	18646.2	45.3756
0.762993	18696	18604.2	40.8381
0.765562	18330	18562.3	43.431
0.768131	18559	18520.4	29.17
0.7707	18703	18478.7	44.7274
0.773269	18527	18437.3	37.5969
0.775838	18443	18395.8	34.3558
0.778407	18287	18354.3	26.5772
0.780976	18345	18313	36.9487
0.783545	18105	18271.9	29.8183
0.786114	18255	18231.3	47.3203
0.788683	18168	18190.9	36.9487
0.791252	18021	18150.5	33.0594
0.793821	17925	18110.3	40.1898
0.79639	17945	18070.2	37.5969
0.798959	18054	18030.2	32.4112
0.801528	18038	17990.4	38.2452
0.804097	17754	17950.8	36.9487
0.806666	18025	17911.2	29.8183
0.809235	17953	17871.6	27.8736
0.811804	17653	17831.9	23.336
0.814373	17926	17792.4	25.2807
0.816942	17763	17753.3	35.0041
0.819511	17889	17714.5	31.7629
0.82208	17606	17675.8	33.0594
0.824649	17454	17637.4	39.5416
0.827218	17382	17598.8	20.0949
0.829787	17598	17560.4	36.3005
0.832356	17577	17522.3	29.17
0.834925	17643	17484	24.6325
0.837494	17381	17445.9	27.2254
0.840063	17539	17408	27.8736
0.842632	17463	17370.2	24.6325
0.845201	17213	17332.6	31.7629
0.84777	17143	17295.2	25.9289
0.850339	17076	17257.8	25.9289
0.852908	17222	17220.7	32.4112
0.855477	17137	17183.7	23.9843
0.858046	17124	17146.6	24.6325
0.860615	17021	17109.7	24.6325
0.863184	17014	17072.8	22.0396
0.865753	17029	17036	16.8538
0.868322	16826	16999.3	23.9843
0.870891	17174	16962.9	22.6878
0.87346	16883	16926.8	31.7629
0.876029	16614	16890.9	26.5772
0.878598	16641	16855	24.6325
0.881167	17048	16819.1	22.0396
0.883736	16969	16783.1	16.8538
0.886305	16776	16747.4	23.336
0.888874	16611	16711.8	22.0396
0.891443	16341	16676.4	23.336
0.894012	16669	16641	16.2056
0.896581	16601	16605.7	20.7431
0.89915	16573	16570.5	17.502
0.901719	16438	16535.4	17.502
0.904288	16335	16500.5	21.3914
0.906857	16508	16465.8	20.0949
0.909426	16478	16431.1	22.6878
0.911995	16081	16396.5	11.0198
0.914564	16180	16361.9	19.4467
0.917133	16432	16327.5	15.5574
0.919702	16475	16293.2	18.1503
0.922271	16044	16258.9	12.9645
0.92484	15942	16224.6	10.3716
0.927409	16407	16190.5	13.6127
0.929978	16224	16156.6	16.2056
0.932547	15883	16122.8	13.6127
0.935116	16174	16089.2	17.502
0.937685	16106	16055.7	14.2609
0.940254	15908	16022.4	18.7985
0.942823	15930	15989.1	14.9091
0.945392	15686	15955.9	14.2609
0.947961	15721	15922.6	9.72335
0.95053	15852	15889.5	10.3716
0.953099	15950	15856.6	16.8538
0.955668	15841	15823.9	15.5574
0.958237	15938	15791.2	11.668
0.960806	15594	15758.5	12.3162
0.963375	15807	15726.1	15.5574
0.965944	15460	15693.7	12.9645
0.968513	15455	15661.5	16.8538
0.971082	15734	15629.4	12.9645
0.973651	15446	15597.3	11.0198
0.97622	15180	15565.3	11.668
0.978789	15506	15533.4	11.668
0.981358	15525	15501.5	11.0198
0.983927	15558	15469.9	13.6127
0.986496	15061	15438.2	7.13046
0.989065	15299	15406.6	9.72335
0.991634	15138	15375.1	10.3716
0.994203	15117	15343.8	11.0198
0.996772	15181	15312.7	16.8538
0.999341	15425	15281.8	13.6127
1.00191	15202	15250.9	11.668
1.00448	15185	15220	11.668
1.00705	15220	15189.1	8.4269
1.00962	15022	15158.4	12.3162
1.01219	15208	15127.7	7.77868
1.01476	14986	15097.1	7.77868
1.01732	15200	15066.6	10.3716
1.01989	14930	15036.2	9.07513
1.02246	15021	15006	9.72335
1.02503	15149	14975.8	11.668
1.0276	14917	14945.7	6.48223
1.03017	14986	14915.6	8.4269
1.03274	14857	14885.7	10.3716
1.03531	14967	14855.9	7.77868
1.03788	14581	14826.1	7.77868
1.04045	14772	14796.4	6.48223
1.04301	14637	14766.7	4.53756
1.04558	14598	14737.1	5.83401
1.04815	14682	14707.7	8.4269
1.05072	14606	14678.4	8.4269
1.05329	14508	14649.2	8.4269
1.05586	14805	14620.1	8.4269
1.05843	14597	14591.1	7.77868
1.061	14645	14562.2	9.07513
1.06357	14318	14533.4	7.77868
1.06614	14662	14504.5	4.53756
1.0687	14145	14475.7	5.18579
1.07127	14453	14447	5.18579
1.07384	14413	14418.5	9.07513
1.07641	14514	14390.1	6.48223
1.07898	14358	14361.7	3.88934
1.08155	14137	14333.4	7.77868
1.08412	14273	14305.3	11.0198
1.08669	14372	14277.3	5.18579
1.08926	14089	14249.2	7.13046
1.09183	14286	14221.2	4.53756
1.09439	14274	14193.3	3.88934
1.09696	14418	14165.4	3.24112
1.09953	14060	14137.6	3.24112
1.1021	14011	14109.9	6.48223
1.10467	14094	14082.4	5.83401
1.10724	14007	14055	7.77868
1.10981	13954	14027.6	5.18579
1.11238	14143	14000.3	6.48223
1.11495	14132	13973.1	7.13046
1.11752	13951	13946	5.18579
1.12008	13907	13918.9	3.88934
1.12265	13961	13891.8	2.59289
1.12522	13850	13864.9	8.4269
1.12779	13782	13838.2	4.53756
1.13036	13689	13811.4	6.48223
1.13293	13821	13784.7	3.88934
1.1355	13638	13758.1	3.88934
1.13807	13755	13731.5	4.53756
1.14064	13568	13705	3.24112
1.14321	13532	13678.6	3.88934
1.14577	13642	13652.2	2.59289
1.14834	13766	13625.9	1.29645
1.15091	13581	13599.6	4.53756
1.15348	13753	13573.5	3.24112
1.15605	13428	13547.5	5.18579
1.15862	13262	13521.7	6.48223
1.16119	13497	13495.8	1.94467
1.16376	13349	13470	3.88934
1.16633	13299	13444.3	5.18579
1.1689	13563	13418.6	3.88934
1.17146	13414	13393	2.59289
1.17403	13258	13367.6	6.48223
1.1766	13165	13342.2	1.94467
1.17917	13206	13316.9	7.77868
1.18174	13516	13291.6	2.59289
1.18431	13217	13266.5	5.83401
1.18688	12989	13241.4	6.48223
1.18945	13509	13216.4	3.24112
1.19202	13208	13191.4	3.88934
1.19459	13120	13166.4	1.94467
1.19715	13118	13141.5	3.88934
1.19972	13069	13116.8	5.18579
1.20229	12991	13092.2	6.48223
1.20486	12994	13067.5	1.94467
1.20743	12852	13042.9	3.24112
1.21	12990	13018.5	7.13046
1.21257	12697	12994.1	2.59289
1.21514	12898	12969.6	1.29645
1.21771	12918	12945.3	2.59289
1.22028	12974	12921	3.88934
1.22284	12778	12896.9	5.18579
1.22541	12684	12872.8	1.94467
1.22798	12791	12848.7	1.29645
1.23055	12968	12824.6	2.59289
1.23312	12734	12800.7	1.94467
1.23569	12920	12776.8	3.88934
1.23826	12947	12753	1.94467
1.24083	12743	12729.3	3.88934
1.2434	12664	12705.7	3.24112
1.24597	12859	12682.1	1.94467
1.24853	12611	12658.5	1.94467
1.2511	12581	12635.1	5.83401
1.25367	12448	12611.7	1.94467
1.25624	12722	12588.4	2.59289
1.25881	12484	12565.1	1.94467
1.26138	12561	12542	5.83401
1.26395	12558	12518.9	3.88934
1.26652	12512	12495.9	3.88934
1.26909	12423	12472.9	3.24112
1.27166	12497	12450	3.88934
1.27422	12383	12427.1	3.88934
1.27679	12312	12404.3	2.59289
1.27936	12455	12381.6	3.24112
1.28193	12501	12358.8	1.94467
1.2845	12135	12336.2	3.88934
1.28707	12431	12313.7	6.48223
1.28964	12204	12291.3	1.94467
1.29221	12179	12268.9	4.53756
1.29478	12413	12246.5	1.94467
1.29735	12201	12224.1	1.94467
1.29991	12191	12201.8	3.24112
1.30248	12149	12179.7	6.48223
1.30505	12220	12157.6	3.24112
1.30762	12224	12135.5	1.29645
1.31019	12090	12113.5	3.24112
1.31276	12236	12091.5	3.88934
1.31533	12150	12069.6	1.94467
1.3179	11784	12047.8	4.53756
1.32047	11953	12026	2.59289
1.32304	12077	12004.3	3.24112
1.3256	12037	11982.7	5.83401
1.32817	12121	11961	1.29645
1.33074	11930	11939.4	1.29645
1.33331	11939	11917.9	2.59289
1.33588	11964	11896.4	3.24112
1.33845	11837	11875	2.59289
1.34102	11793	11853.6	1.29645
1.34359	11829	11832.4	3.88934
1.34616	11715	11811.2	5.18579
1.34873	11808	11790.1	1.94467
1.35129	11746	11768.9	3.24112
1.35386	11808	11747.9	1.94467
1.35643	11839	11726.9	4.53756
1.359	11747	11706	3.24112
1.36157	11674	11685.1	0.648223
1.36414	11652	11664.2	4.53756
1.36671	11472	11643.5	2.59289
1.36928	11646	11622.7	3.24112
1.37185	11531	11602.1	4.53756
1.37442	11649	11581.5	2.59289
1.37698	11638	11560.9	1.94467
1.37955	11783	11540.4	1.94467
1.38212	11384	11519.9	2.59289
1.38469	11527	11499.5	5.18579
1.38726	11459	11479.2	1.29645
1.38983	11540	11458.9	4.53756
1.3924	11504	11438.6	1.29645
1.39497	11224	11418.4	1.94467
1.39754	11343	11398.3	3.88934
1.40011	11382	11378.2	3.88934
1.40267	11281	11358.2	3.24112
1.40524	11362	11338.2	2.59289
1.40781	11356	11318.2	0
1.41038	11374	11298.3	4.53756
1.41295	11259	11278.5	2.59289
1.41552	11448	11258.7	1.29645
1.41809	11355	11239	4.53756
1.42066	11318	11219.3	2.59289
1.42323	11258	11199.7	4.53756
1.4258	11046	11180.3	6.48223
1.42836	11076	11160.8	2.59289
1.43093	11182	11141.3	3.88934
1.4335	11032	11121.9	3.88934
1.43607	11112	11102.6	4.53756
1.43864	11055	11083.3	2.59289
1.44121	11187	11064	3.24112
1.44378	11040	11044.8	2.59289
1.44635	11028	11025.6	2.59289
1.44892	10855	11006.5	3.88934
1.45149	11019	10987.3	0.648223
1.45405	11183	10968.2	1.29645
1.45662	10885	10949.2	3.88934
1.45919	10843	10930.3	2.59289
1.46176	11109	10911.3	1.94467
1.46433	10864	10892.4	0.648223
1.4669	10717	10873.5	1.94467
1.46947	10803	10854.7	1.94467
1.47204	10829	10836	2.59289
1.47461	10889	10817.3	2.59289
1.47718	10800	10798.7	3.24112
1.47974	10801	10780.2	4.53756
1.48231	10765	10761.7	1.94467
1.48488	10879	10743.2	4.53756
1.48745	10745	10724.7	0
1.49002	10557	10706.3	1.94467
1.49259	10807	10687.9	1.94467
1.49516	10638	10669.5	0.648223
1.49773	10727	10651.2	2.59289
1.5003	10666	10633	1.94467
1.50287	10551	10614.8	3.24112
1.50543	10621	10596.7	1.94467
1.508	10438	10578.6	1.94467
1.51057	10499	10560.5	1.29645
1.51314	10693	10542.5	4.53756
1.51571	10469	10524.6	1.94467
1.51828	10505	10506.7	2.59289
1.52085	10388	10488.8	1.94467
1.52342	10605	10471	2.59289
1.52599	10539	10453.2	1.94467
1.52856	10451	10435.4	1.29645
1.53112	10506	10417.7	1.94467
1.53369	10387	10400	1.29645
1.53626	10267	10382.4	3.24112
1.53883	10549	10364.9	1.29645
1.5414	10345	10347.3	2.59289
1.54397	10317	10329.8	2.59289
1.54654	10359	10312.4	0.648223
1.54911	10167	10294.9	1.29645
1.55168	10191	10277.5	0.648223
1.55425	10319	10260.1	0.648223
1.55681	10240	10242.8	1.29645
1.55938	10192	10225.6	5.83401
1.56195	10154	10208.5	1.94467
1.56452	10153	10191.4	1.94467
1.56709	10100	10174.3	3.24112
1.56966	9846	10157.2	1.29645
1.57223	10049	10140.1	1.94467
1.5748	9961	10123.1	0
1.57737	10095	10106.1	0.648223
1.57994	10069	10089.1	1.94467
1.5825	9918	10072.2	0.648223
1.58507	10122	10055.3	0.648223
1.58764	10118	10038.6	3.24112
1.59021	9972	10021.8	2.59289
1.59278	10086	10005.2	3.88934
1.59535	10040	9988.58	2.59289
1.59792	9959	9971.99	3.24112
1.60049	9936	9955.46	3.24112
1.60306	9852	9938.96	3.24112
1.60563	9878	9922.45	1.29645
1.60819	9831	9905.92	0
1.61076	9841	9889.46	2.59289
1.61333	9778	9873.08	2.59289
1.6159	9971	9856.69	0
1.61847	9849	9840.33	1.94467
1.62104	9864	9824.02	0.648223
1.62361	9902	9807.74	1.29645
1.62618	9786	9791.54	2.59289
1.62875	9821	9775.42	3.24112
1.63132	9686	9759.35	3.24112
1.63388	9762	9743.3	2.59289
1.63645	9834	9727.23	0.648223
1.63902	9517	9711.15	0.648223
1.64159	9594	9695.1	0
1.64416	9468	9679.15	2.59289
1.64673	9683	9663.28	3.24112
1.6493	9452	9647.39	0
1.65187	9753	9631.5	0.648223
1.65444	9631	9615.68	1.94467
1.65701	9592	9599.91	1.29645
1.65957	9553	9584.17	1.29645
1.66214	9525	9568.46	1.29645
1.66471	9465	9552.8	1.29645
1.66728	9526	9537.21	3.24112
1.66985	9442	9521.64	1.29645
1.67242	9711	9506.08	1.29645
1.67499	9386	9490.58	1.94467
1.67756	9418	9475.14	3.24112
1.68013	9350	9459.72	0.648223
1.6827	9483	9444.32	2.59289
1.68526	9325	9428.97	1.94467
1.68783	9286	9413.64	1.29645
1.6904	9322	9398.36	2.59289
1.69297	9368	9383.16	3.24112
1.69554	9406	9367.96	1.94467
1.69811	9141	9352.74	0
1.70068	9348	9337.55	1.94467
1.70325	9396	9322.43	1.29645
1.70582	9248	9307.38	3.24112
1.70839	9152	9292.38	2.59289
1.71095	9331	9277.38	1.94467
1.71352	9206	9262.39	1.29645
1.71609	9247	9247.4	0
1.71866	9222	9232.44	1.29645
1.72123	9176	9217.52	0.648223
1.7238	9008	9202.66	1.94467
1.72637	9181	9187.87	1.94467
1.72894	9200	9173.11	2.59289
1.73151	9132	9158.36	0.648223
1.73408	9090	9143.6	0.648223
1.73664	9095	9128.88	0.648223
1.73921	9155	9114.2	1.29645
1.74178	9054	9099.57	1.29645
1.74435	9065	9084.98	1.29645
1.74692	9056	9070.42	1.29645
1.74949	8988	9055.9	1.94467
1.75206	9077	9041.41	0.648223
1.75463	9163	9027	3.88934
1.7572	8858	9012.62	1.29645
1.75977	8918	8998.25	2.59289
1.76233	8925	8983.89	0.648223
1.7649	9061	8969.53	0.648223
1.76747	9046	8955.25	2.59289
1.77004	8719	8941.02	1.94467
1.77261	8847	8926.81	1.94467
1.77518	8829	8912.62	1.29645
1.77775	8776	8898.46	1.94467
1.78032	8785	8884.33	1.29645
1.78289	8885	8870.21	1.29645
1.78546	8665	8856.13	0.648223
1.78802	8718	8842.1	3.24112
1.79059	9008	8828.1	0
1.79316	8846	8814.13	3.24112
1.79573	8769	8800.22	1.29645
1.7983	8806	8786.34	3.24112
1.80087	8734	8772.49	1.29645
1.80344	8844	8758.65	1.94467
1.80601	8832	8744.87	3.24112
1.80858	8775	8731.12	1.94467
1.81115	8628	8717.35	0.648223
1.81371	8582	8703.61	1.94467
1.81628	8633	8689.89	0.648223
1.81885	8823	8676.2	1.29645
1.82142	8610	8662.55	1.29645
1.82399	8510	8648.93	1.29645
1.82656	8693	8635.32	0.648223
1.82913	8616	8621.77	1.94467
1.8317	8449	8608.27	1.94467
1.83427	8628	8594.82	2.59289
1.83684	8654	8581.42	3.24112
1.8394	8565	8568.04	2.59289
1.84197	8445	8554.66	1.29645
1.84454	8458	8541.29	1.94467
1.84711	8504	8527.98	2.59289
1.84968	8662	8514.71	2.59289
1.85225	8498	8501.44	1.29645
1.85482	8626	8488.19	1.94467
1.85739	8559	8474.96	1.29645
1.85996	8460	8461.75	1.29645
1.86253	8500	8448.58	1.94467
1.86509	8441	8435.45	1.29645
1.86766	8481	8422.35	2.59289
1.87023	8290	8409.28	1.29645
1.8728	8240	8396.22	1.94467
1.87537	8527	8383.17	0
1.87794	8289	8370.13	1.29645
1.88051	8428	8357.17	1.94467
1.88308	8357	8344.26	2.59289
1.88565	8301	8331.37	1.94467
1.88822	8332	8318.51	1.94467
1.89078	8247	8305.7	3.88934
1.89335	8469	8292.9	0.648223
1.89592	8337	8280.1	2.59289
1.89849	8244	8267.32	0.648223
1.90106	8030	8254.54	1.29645
1.90363	8214	8241.79	0.648223
1.9062	8284	8229.08	1.94467
1.90877	8248	8216.38	0
1.91134	8349	8203.67	0
1.91391	8151	8191.01	0.648223
1.91647	8044	8178.43	2.59289
1.91904	8137	8165.86	0
1.92161	8284	8153.37	4.53756
1.92418	8166	8140.91	1.29645
1.92675	8238	8128.43	1.29645
1.92932	8230	8115.96	1.29645
1.93189	8164	8103.52	1.29645
1.93446	8088	8091.11	1.29645
1.93703	8119	8078.73	1.29645
1.9396	7945	8066.42	3.24112
1.94216	8067	8054.14	1.94467
1.94473	8130	8041.83	0.648223
1.9473	8180	8029.55	1.94467
1.94987	8099	8017.3	0.648223
1.95244	7895	8005.09	2.59289
1.95501	8125	7992.96	3.24112
1.95758	8018	7980.87	3.24112
1.96015	8146	7968.8	2.59289
1.96272	8013	7956.74	3.24112
1.96529	7869	7944.68	1.29645
1.96785	8209	7932.63	2.59289
1.97042	8063	7920.62	1.94467
1.97299	7835	7908.6	1.29645
1.97556	7767	7896.63	1.94467
1.97813	7832	7884.74	4.53756
1.9807	7760	7872.85	1.29645
1.98327	7803	7860.93	1.29645
1.98584	7872	7849.1	4.53756
1.98841	7693	7837.29	1.29645
1.99098	7876	7825.43	1.29645
1.99354	7798	7813.6	1.29645
1.99611	7776	7801.82	1.94467
1.99868	7770	7790.07	1.94467
2.00125	7651	7778.34	1.94467
2.00382	7964	7766.64	1.94467
2.00639	7890	7754.94	1.29645
2.00896	7815	7743.26	1.29645
2.01153	7633	7731.58	0.648223
2.0141	7781	7719.92	0.648223
2.01667	7820	7708.32	1.94467
2.01923	7637	7696.76	1.94467
2.0218	7712	7685.19	0
2.02437	7618	7673.65	2.59289
2.02694	7519	7662.17	1.29645
2.02951	7660	7650.71	2.59289
2.03208	7767	7639.29	1.94467
2.03465	7493	7627.87	1.94467
2.03722	7689	7616.44	0
2.03979	7466	7605.03	1.94467
2.04236	7796	7593.66	0.648223
2.04492	7444	7582.3	1.29645
2.04749	7591	7570.97	1.29645
2.05006	7567	7559.66	0.648223
2.05263	7497	7548.38	1.94467
2.0552	7545	7537.16	1.94467
2.05777	7482	7525.99	3.24112
2.06034	7462	7514.84	1.94467
2.06291	7610	7503.68	1.94467
2.06548	7444	7492.52	0.648223
2.06805	7503	7481.39	2.59289
2.07061	7465	7470.27	0
2.07318	7448	7459.16	1.94467
2.07575	7538	7448.11	1.29645
2.07832	7351	7437.07	1.94467
2.08089	7444	7426.02	0
2.08346	7572	7414.99	1.29645
2.08603	7382	7404	0.648223
2.0886	7431	7393.05	2.59289
2.09117	7291	7382.11	0
2.09374	7344	7371.17	1.29645
2.0963	7401	7360.29	1.94467
2.09887	7363	7349.42	0.648223
2.10144	7321	7338.52	0
2.10401	7235	7327.67	1.29645
2.10658	7386	7316.87	1.29645
2.10915	7370	7306.08	1.29645
2.11172	7359	7295.31	0.648223
2.11429	7360	7284.58	1.94467
2.11686	7335	7273.87	1.29645
2.11943	7409	7263.18	1.29645
2.12199	7212	7252.52	1.94467
2.12456	7273	7241.85	0
2.12713	7082	7231.19	1.29645
2.1297	7092	7220.56	0.648223
2.13227	7048	7209.96	1.29645
2.13484	7227	7199.4	1.29645
2.13741	7111	7188.85	1.29645
2.13998	7081	7178.31	0.648223
2.14255	7246	7167.77	0
2.14512	7244	7157.29	2.59289
2.14768	7260	7146.82	0
2.15025	7133	7136.36	1.29645
2.15282	7103	7125.96	1.94467
2.15539	7099	7115.58	1.94467
2.15796	7171	7105.2	0.648223
2.16053	7162	7094.81	0
2.1631	7135	7084.49	3.24112
2.16567	7190	7074.19	0.648223
2.16824	7188	7063.87	0.648223
2.17081	7017	7053.58	1.29645
2.17337	7025	7043.33	1.29645
2.17594	6987	7033.1	1.29645
2.17851	6992	7022.94	3.88934
2.18108	7170	7012.77	0
2.18365	6854	7002.59	1.94467
2.18622	7075	6992.46	1.94467
2.18879	7090	6982.3	0
2.19136	7152	6972.14	0
2.19393	6990	6962.03	1.94467
2.1965	7015	6951.97	1.29645
2.19906	6980	6941.95	2.59289
2.20163	6993	6931.94	1.29645
2.2042	6920	6921.93	1.29645
2.20677	6891	6911.96	2.59289
2.20934	7088	6901.99	0.648223
2.21191	6963	6891.99	0
2.21448	6840	6882.03	1.29645
2.21705	6843	6872.1	0.648223
2.21962	6930	6862.2	1.94467
2.22219	6879	6852.33	1.29645
2.22475	6919	6842.45	0
2.22732	6946	6832.59	1.94467
2.22989	6839	6822.78	0.648223
2.23246	6897	6813.02	3.88934
2.23503	6688	6803.26	0
2.2376	6794	6793.49	1.94467
2.24017	6711	6783.72	0
2.24274	6877	6773.96	0.648223
2.24531	6914	6764.25	1.94467
2.24788	6706	6754.56	0.648223
2.25044	6718	6744.86	0.648223
2.25301	6772	6735.19	0.648223
2.25558	6804	6725.54	1.29645
2.25815	6675	6715.93	1.29645
2.26072	6678	6706.34	1.29645
2.26329	6719	6696.77	1.29645
2.26586	6591	6687.22	1.94467
2.26843	6856	6677.68	0.648223
2.271	6630	6668.15	1.29645
2.27357	6701	6658.61	0
2.27613	6722	6649.07	0
2.2787	6697	6639.58	1.29645
2.28127	6630	6630.14	1.29645
2.28384	6717	6620.71	1.29645
2.28641	6641	6611.32	1.94467
2.28898	6458	6601.92	0.648223
2.29155	6577	6592.52	0.648223
2.29412	6674	6583.14	0.648223
2.29669	6512	6573.77	0.648223
2.29926	6672	6564.42	0.648223
2.30182	6632	6555.11	1.29645
2.30439	6783	6545.9	3.88934
2.30696	6485	6536.73	3.24112
2.30953	6646	6527.52	1.29645
2.3121	6473	6518.3	1.94467
2.31467	6567	6509.14	2.59289
2.31724	6573	6499.97	1.94467
2.31981	6497	6490.78	0
2.32238	6527	6481.6	1.94467
2.32495	6528	6472.47	1.29645
2.32751	6292	6463.31	0
2.33008	6520	6454.19	1.94467
2.33265	6447	6445.08	0
2.33522	6407	6436.01	2.59289
2.33779	6475	6426.99	1.94467
2.34036	6432	6417.95	0.648223
2.34293	6538	6408.92	1.94467
2.3455	6429	6399.91	0.648223
2.34807	6407	6390.93	1.94467
2.35064	6393	6381.96	1.29645
2.3532	6381	6372.99	0.648223
2.35577	6207	6364.01	0
2.35834	6421	6355.08	1.94467
2.36091	6345	6346.18	1.29645
2.36348	6274	6337.26	0
2.36605	6453	6328.38	1.94467
2.36862	6294	6319.57	2.59289
2.37119	6277	6310.74	0.648223
2.37376	6421	6301.91	1.29645
2.37633	6390	6293.12	1.94467
2.37889	6341	6284.35	1.94467
2.38146	6353	6275.61	1.94467
2.38403	6198	6266.88	1.94467
2.3866	6266	6258.15	1.29645
2.38917	6368	6249.4	0
2.39174	6185	6240.66	1.29645
2.39431	6139	6231.97	1.29645
2.39688	6246	6223.34	3.24112
2.39945	6201	6214.7	0.648223
2.40202	6213	6206.02	0
2.40458	6197	6197.38	1.94467
2.40715	6312	6188.78	1.29645
2.40972	6177	6180.17	0.648223
2.41229	6058	6171.58	1.29645
2.41486	6134	6163.08	3.88934
2.41743	6155	6154.56	0.648223
2.42	6080	6146.02	1.29645
2.42257	6297	6137.48	0.648223
2.42514	6169	6128.95	0.648223
2.42771	6136	6120.44	0.648223
2.43027	6132	6111.94	0.648223
2.43284	6122	6103.46	0.648223
2.43541	6181	6094.99	0.648223
2.43798	6074	6086.57	1.29645
2.44055	6224	6078.24	4.53756
2.44312	6024	6069.91	1.29645
2.44569	6006	6061.54	1.29645
2.44826	6115	6053.18	1.29645
2.45083	6056	6044.85	1.94467
2.4534	5947	6036.51	0.648223
2.45596	5952	6028.19	1.29645
2.45853	5919	6019.92	2.59289
2.4611	6250	6011.65	0.648223
2.46367	6237	6003.38	1.94467
2.46624	6048	5995.12	0.648223
2.46881	6041	5986.85	0.648223
2.47138	5889	5978.63	1.94467
2.47395	5971	5970.44	1.29645
2.47652	5884	5962.27	2.59289
2.47909	5828	5954.09	0
2.48165	5980	5945.9	1.29645
2.48422	6001	5937.73	0.648223
2.48679	5920	5929.57	0.648223
2.48936	6067	5921.46	1.94467
2.49193	5956	5913.35	0.648223
2.4945	5934	5905.21	0
2.49707	5846	5897.1	0.648223
2.49964	5847	5889.01	0.648223
2.50221	5939	5880.94	0.648223
2.50478	6028	5872.93	2.59289
2.50734	5995	5864.95	1.94467
2.50991	5795	5856.95	0.648223
2.51248	5887	5848.95	1.29645
2.51505	5913	5840.98	1.29645
2.51762	5914	5833.03	1.29645
2.52019	5929	5825.11	2.59289
2.52276	5727	5817.21	1.29645
2.52533	5948	5809.28	0.648223
2.5279	5882	5801.36	1.29645
2.53047	5820	5793.46	0.648223
2.53303	5846	5785.54	0
2.5356	5978	5777.63	0
2.53817	5812	5769.76	1.29645
2.54074	5906	5761.95	1.94467
2.54331	5844	5754.12	0.648223
2.54588	5817	5746.28	0
2.54845	5730	5738.47	1.29645
2.55102	5708	5730.67	0
2.55359	5836	5722.88	1.29645
2.55616	5730	5715.14	1.29645
2.55872	5674	5707.39	0.648223
2.56129	5858	5699.65	0.648223
2.56386	5671	5691.95	1.94467
2.56643	5752	5684.26	0.648223
2.569	5683	5676.55	0.648223
2.57157	5644	5668.88	1.29645
2.57414	5715	5661.23	1.29645
2.57671	5712	5653.59	0.648223
2.57928	5589	5645.95	1.29645
2.58185	5639	5638.31	0
2.58441	5547	5630.69	1.29645
2.58698	5614	5623.1	0.648223
2.58955	5675	5615.54	1.94467
2.59212	5695	5608	1.29645
2.59469	5680	5600.43	0
2.59726	5572	5592.86	0.648223
2.59983	5549	5585.32	0.648223
2.6024	5614	5577.83	1.94467
2.60497	5712	5570.35	1.29645
2.60754	5576	5562.87	0.648223
2.6101	5391	5555.43	2.59289
2.61267	5589	5547.99	0.648223
2.61524	5688	5540.54	0.648223
2.61781	5620	5533.12	1.94467
2.62038	5612	5525.71	0.648223
2.62295	5498	5518.3	1.29645
2.62552	5496	5510.91	0.648223
2.62809	5453	5503.53	1.29645
2.63066	5525	5496.14	0
2.63323	5590	5488.76	0.648223
2.63579	5516	5481.41	0.648223
2.63836	5407	5474.11	2.59289
2.64093	5361	5466.83	1.29645
2.6435	5503	5459.52	0.648223
2.64607	5517	5452.21	0
2.64864	5407	5444.93	1.94467
2.65121	5450	5437.7	1.29645
2.65378	5477	5430.46	1.29645
2.65635	5428	5423.21	0.648223
2.65892	5379	5415.96	0
2.66148	5468	5408.77	2.59289
2.66405	5465	5401.58	0.648223
2.66662	5403	5394.37	0
2.66919	5362	5387.16	0.648223
2.67176	5214	5379.98	0.648223
2.67433	5369	5372.8	0
2.6769	5461	5365.62	0
2.67947	5517	5358.45	0
2.68204	5422	5351.31	0.648223
2.68461	5350	5344.24	2.59289
2.68717	5380	5337.18	0.648223
2.68974	5367	5330.12	1.94467
2.69231	5353	5323.09	1.29645
2.69488	5378	5316.07	1.94467
2.69745	5388	5309.06	1.29645
2.70002	5330	5302.04	1.29645
2.70259	5351	5295.02	0.648223
2.70516	5359	5287.99	0
2.70773	5231	5280.95	0
2.7103	5296	5273.93	0
2.71286	5163	5266.92	0
2.71543	5346	5259.97	1.94467
2.718	5543	5253.07	1.94467
2.72057	5305	5246.17	1.29645
2.72314	5304	5239.3	2.59289
2.72571	5073	5232.45	1.94467
2.72828	5240	5225.57	0.648223
2.73085	5195	5218.66	0.648223
2.73342	5146	5211.76	0
2.73599	5276	5204.88	0.648223
2.73855	5190	5198.04	1.94467
2.74112	5215	5191.2	0
2.74369	5190	5184.34	0
2.74626	5174	5177.51	1.29645
2.74883	5096	5170.69	0
2.7514	5200	5163.89	1.29645
2.75397	5184	5157.11	0.648223
2.75654	5150	5150.34	0.648223
2.75911	5126	5143.6	1.94467
2.76168	5132	5136.85	0
2.76424	5214	5130.08	0
2.76681	5143	5123.36	1.94467
2.76938	5286	5116.67	0.648223
2.77195	5095	5109.98	1.29645
2.77452	5087	5103.33	2.59289
2.77709	5146	5096.67	0
2.77966	5186	5090	1.29645
2.78223	5134	5083.39	2.59289
2.7848	4956	5076.78	0.648223
2.78737	5057	5070.15	1.29645
2.78993	5057	5063.52	0
2.7925	4965	5056.91	1.94467
2.79507	5114	5050.33	0.648223
2.79764	5102	5043.78	2.59289
2.80021	4956	5037.21	0
2.80278	5074	5030.61	0
2.80535	5148	5024.03	0.648223
2.80792	4934	5017.49	1.29645
2.81049	4980	5010.96	0.648223
2.81306	5042	5004.43	0.648223
2.81562	5050	4997.96	2.59289
2.81819	5052	4991.54	2.59289
2.82076	5071	4985.09	1.29645
2.82333	5065	4978.62	0.648223
2.8259	4922	4972.15	1.29645
2.82847	4958	4965.68	0
2.83104	5044	4959.21	0.648223
2.83361	4937	4952.77	0.648223
2.83618	4985	4946.36	1.29645
2.83875	5022	4940.01	3.24112
2.84131	4983	4933.66	1.29645
2.84388	4913	4927.27	0.648223
2.84645	5002	4920.91	1.94467
2.84902	4934	4914.55	0.648223
2.85159	4892	4908.2	1.29645
2.85416	5031	4901.87	1.29645
2.85673	4858	4895.56	1.94467
2.8593	4901	4889.23	0
2.86187	4851	4882.91	1.29645
2.86444	4978	4876.59	0
2.867	4982	4870.27	0.648223
2.86957	4778	4863.97	0.648223
2.87214	5002	4857.7	1.29645
2.87471	4892	4851.44	0.648223
2.87728	4884	4845.19	1.29645
2.87985	4858	4838.96	1.29645
2.88242	4878	4832.75	1.29645
2.88499	4788	4826.54	1.29645
2.88756	4970	4820.33	0.648223
2.89013	4822	4814.1	0
2.89269	4731	4807.87	0
2.89526	4868	4801.66	0.648223
2.89783	4833	4795.47	0
2.9004	4791	4789.3	1.29645
2.90297	4854	4783.15	0.648223
2.90554	4757	4776.98	0
2.90811	4759	4770.82	0
2.91068	4889	4764.69	1.29645
2.91325	4778	4758.61	1.94467
2.91582	4806	4752.51	0
2.91838	4670	4746.39	0
2.92095	4683	4740.3	1.29645
2.92352	4625	4734.23	0.648223
2.92609	4755	4728.15	0
2.92866	4706	4722.09	1.29645
2.93123	4722	4716.04	0
2.9338	4739	4710	0.648223
2.93637	4644	4704.01	2.59289
2.93894	4752	4698.03	0.648223
2.94151	4535	4692.04	1.29645
2.94407	4716	4686.05	0.648223
2.94664	4742	4680.05	0
2.94921	4667	4674.09	1.94467
2.95178	4666	4668.14	0.648223
2.95435	4657	4662.17	0
2.95692	4629	4656.21	0.648223
2.95949	4730	4650.26	0.648223
2.96206	4535	4644.32	0
2.96463	4686	4638.4	1.29645
2.9672	4594	4632.5	0.648223
2.96976	4658	4626.59	0
2.97233	4594	4620.7	1.29645
2.9749	4536	4614.83	0.648223
2.97747	4628	4608.95	0.648223
2.98004	4641	4603.08	0
2.98261	4612	4597.21	0.648223
2.98518	4587	4591.37	0.648223
2.98775	4623	4585.59	2.59289
2.99032	4428	4579.82	1.29645
2.99289	4601	4574.02	0.648223
2.99545	4554	4568.22	1.29645
2.99802	4561	4562.42	0
3.00059	4469	4556.63	0.648223
3.00316	4399	4550.85	0.648223
3.00573	4577	4545.08	0.648223
3.0083	4573	4539.32	0.648223
3.01087	4607	4533.59	1.29645
3.01344	4523	4527.88	1.29645
3.01601	4487	4522.16	0.648223
3.01858	4438	4516.49	2.59289
3.02114	4564	4510.87	2.59289
3.02371	4521	4505.21	1.29645
3.02628	4280	4499.52	0
3.02885	4389	4493.82	0.648223
3.03142	4438	4488.17	1.94467
3.03399	4535	4482.51	0
3.03656	4480	4476.84	0.648223
3.03913	4477	4471.19	0.648223
3.0417	4447	4465.55	0.648223
3.04427	4496	4459.9	0
3.04683	4475	4454.26	0
3.0494	4377	4448.65	1.29645
3.05197	4460	4443.06	0.648223
3.05454	4364	4437.45	0
3.05711	4404	4431.85	0.648223
3.05968	4447	4426.28	0.648223
3.06225	4440	4420.72	1.29645
3.06482	4370	4415.18	0.648223
3.06739	4332	4409.63	0.648223
3.06996	4314	4404.09	0.648223
3.07252	4386	4398.58	1.29645
3.07509	4439	4393.1	1.94467
3.07766	4378	4387.61	0.648223
3.08023	4498	4382.09	0
3.0828	4370	4376.57	0
3.08537	4509	4371.1	1.94467
3.08794	4206	4365.66	1.29645
3.09051	4375	4360.21	0.648223
3.09308	4195	4354.75	0.648223
3.09565	4430	4349.32	1.94467
3.09821	4372	4343.89	0
3.10078	4395	4338.46	1.29645
3.10335	4302	4333.03	0
3.10592	4304	4327.63	1.94467
3.10849	4384	4322.26	1.29645
3.11106	4285	4316.86	0
3.11363	4394	4311.44	0
3.1162	4312	4306.06	1.29645
3.11877	4356	4300.69	0.648223
3.12134	4293	4295.31	0
3.1239	4352	4289.96	1.29645
3.12647	4241	4284.64	1.29645
3.12904	4172	4279.33	1.29645
3.13161	4280	4274.01	0.648223
3.13418	4344	4268.7	1.29645
3.13675	4267	4263.42	1.29645
3.13932	4310	4258.13	1.29645
3.14189	4319	4252.84	0
3.14446	4195	4247.59	2.59289
3.14703	4297	4242.39	2.59289
3.14959	4317	4237.15	0.648223
3.15216	4209	4231.9	1.29645
3.15473	4344	4226.63	0
3.1573	4214	4221.35	0
3.15987	4220	4216.09	0
3.16244	4082	4210.84	0.648223
3.16501	4161	4205.6	0
3.16758	4214	4200.37	0.648223
3.17015	4261	4195.14	0
3.17272	4224	4189.93	0.648223
3.17528	4266	4184.74	0.648223
3.17785	4255	4179.58	1.29645
3.18042	3936	4174.43	1.29645
3.18299	4242	4169.29	1.29645
3.18556	4283	4164.13	0
3.18813	4097	4158.99	1.29645
3.1907	4173	4153.89	1.94467
3.19327	4121	4148.78	0.648223
3.19584	4096	4143.65	0.648223
3.19841	4138	4138.56	1.94467
3.20097	4067	4133.46	0
3.20354	4085	4128.35	0.648223
3.20611	3940	4123.27	1.29645
3.20868	4229	4118.17	0
3.21125	4079	4113.06	0
3.21382	4048	4107.97	0
3.21639	4075	4102.92	1.94467
3.21896	3974	4097.88	0
3.22153	4096	4092.84	1.29645
3.2241	4010	4087.81	0.648223
3.22666	4096	4082.76	0
3.22923	4056	4077.73	0.648223
3.2318	4072	4072.71	0.648223
3.23437	4069	4067.69	0
3.23694	4085	4062.68	0.648223
3.23951	4067	4057.7	1.29645
3.24208	4163	4052.72	0
3.24465	3980	4047.75	1.94467
3.24722	3960	4042.8	0
3.24979	4052	4037.86	1.94467
3.25235	4057	4032.91	0
3.25492	4007	4027.95	0.648223
3.25749	4051	4023.02	0.648223
3.26006	4093	4018.12	1.94467
3.26263	3942	4013.22	0.648223
3.2652	4072	4008.31	0.648223
3.26777	3984	4003.45	2.59289
3.27034	3959	3998.58	0.648223
3.27291	3973	3993.68	0
3.27548	4090	3988.8	1.29645
3.27804	4020	3983.93	0.648223
3.28061	4002	3979.1	1.94467
3.28318	3958	3974.31	2.59289
3.28575	4084	3969.51	1.29645
3.28832	3837	3964.73	3.24112
3.29089	4072	3959.92	0
3.29346	3833	3955.09	0.648223
3.29603	3939	3950.3	2.59289
3.2986	3928	3945.52	0.648223
3.30117	3886	3940.7	0.648223
3.30373	3953	3935.9	0.648223
3.3063	3926	3931.13	1.94467
3.30887	3903	3926.37	0.648223
3.31144	3838	3921.57	0
3.31401	3963	3916.76	0
3.31658	3927	3911.98	0.648223
3.31915	3867	3907.2	0
3.32172	3849	3902.43	0.648223
3.32429	3870	3897.69	0.648223
3.32686	3930	3892.96	1.29645
3.32942	3891	3888.23	0
3.33199	3960	3883.51	1.29645
3.33456	3839	3878.81	0.648223
3.33713	3897	3874.13	1.94467
3.3397	3865	3869.44	0
3.34227	3796	3864.74	1.29645
3.34484	3892	3860.06	0
3.34741	3729	3855.37	1.29645
3.34998	3917	3850.7	0
3.35255	3895	3846.04	1.29645
3.35511	3830	3841.39	0.648223
3.35768	3827	3836.73	0.648223
3.36025	3835	3832.07	0
3.36282	3918	3827.4	0
3.36539	3775	3822.75	0
3.36796	3828	3818.11	0.648223
3.37053	3840	3813.49	0.648223
3.3731	3680	3808.87	0
3.37567	3929	3804.27	1.29645
3.37824	3869	3799.69	0.648223
3.3808	3828	3795.08	0
3.38337	3754	3790.51	1.29645
3.38594	3791	3785.98	1.94467
3.38851	3706	3781.49	2.59289
3.39108	3822	3776.96	0.648223
3.39365	3764	3772.4	0
3.39622	3800	3767.88	2.59289
3.39879	3801	3763.38	0.648223
3.40136	3749	3758.86	1.29645
3.40393	3808	3754.33	0
3.40649	3638	3749.8	0.648223
3.40906	3695	3745.27	0
3.41163	3765	3740.75	0.648223
3.4142	3764	3736.25	0.648223
3.41677	3693	3731.77	1.29645
3.41934	3627	3727.29	0.648223
3.42191	3707	3722.8	0
3.42448	3775	3718.33	1.29645
3.42705	3616	3713.88	0.648223
3.42962	3772	3709.42	0.648223
3.43218	3645	3704.97	0.648223
3.43475	3642	3700.51	0
3.43732	3623	3696.06	0.648223
3.43989	3653	3691.65	1.94467
3.44246	3652	3687.24	0
3.44503	3733	3682.84	1.94467
3.4476	3563	3678.47	1.29645
3.45017	3737	3674.08	0.648223
3.45274	3609	3669.68	0.648223
3.45531	3650	3665.27	0
3.45787	3671	3660.88	0.648223
3.46044	3692	3656.54	2.59289
3.46301	3618	3652.2	0.648223
3.46558	3624	3647.82	0
3.46815	3547	3643.43	0
3.47072	3617	3639.06	0.648223
3.47329	3594	3634.7	0
3.47586	3570	3630.35	0.648223
3.47843	3639	3626.03	1.29645
3.481	3609	3621.7	0
3.48356	3519	3617.37	0.648223
3.48613	3569	3613.03	0
3.4887	3683	3608.7	0
3.49127	3634	3604.4	1.29645
3.49384	3506	3600.11	0
3.49641	3486	3595.82	1.29645
3.49898	3660	3591.55	0.648223
3.50155	3595	3587.26	0
3.50412	3629	3582.98	0.648223
3.50669	3540	3578.71	0.648223
3.50925	3638	3574.45	0
3.51182	3593	3570.21	1.94467
3.51439	3475	3565.98	0
3.51696	3455	3561.75	1.29645
3.51953	3521	3557.53	0.648223
3.5221	3563	3553.31	0.648223
3.52467	3681	3549.11	1.29645
3.52724	3517	3544.96	2.59289
3.52981	3568	3540.84	2.59289
3.53238	3550	3536.68	0.648223
3.53494	3432	3532.5	1.29645
3.53751	3533	3528.32	0.648223
3.54008	3540	3524.15	1.29645
3.54265	3508	3519.99	0.648223
3.54522	3453	3515.8	0
3.54779	3556	3511.61	0
3.55036	3497	3507.42	0
3.55293	3506	3503.27	1.29645
3.5555	3509	3499.15	1.29645
3.55807	3442	3495.01	0
3.56063	3646	3490.85	0
3.5632	3605	3486.71	0.648223
3.56577	3370	3482.61	1.29645
3.56834	3580	3478.49	0
3.57091	3532	3474.35	0
3.57348	3468	3470.25	1.29645
3.57605	3546	3466.15	0
3.57862	3412	3462.03	0
3.58119	3404	3457.94	0.648223
3.58376	3388	3453.89	1.94467
3.58632	3451	3449.85	0.648223
3.58889	3361	3445.8	1.29645
3.59146	3372	3441.75	0.648223
3.59403	3444	3437.7	0.648223
3.5966	3393	3433.66	1.29645
3.59917	3411	3429.62	0
3.60174	3495	3425.58	1.29645
3.60431	3421	3421.56	0.648223
3.60688	3445	3417.54	0.648223
3.60945	3383	3413.54	1.29645
3.61201	3472	3409.54	0.648223
3.61458	3471	3405.53	0.648223
3.61715	3384	3401.53	0.648223
3.61972	3330	3397.51	0
3.62229	3325	3393.51	0.648223
3.62486	3370	3389.51	0
3.62743	3383	3385.52	0.648223
3.63	3466	3381.54	0
3.63257	3294	3377.59	1.94467
3.63514	3414	3373.65	0.648223
3.6377	3415	3369.71	1.29645
3.64027	3300	3365.76	0
3.64284	3266	3361.81	0.648223
3.64541	3332	3357.87	0.648223
3.64798	3351	3353.92	0
3.65055	3349	3349.98	0.648223
3.65312	3283	3346.06	0.648223
3.65569	3386	3342.15	0.648223
3.65826	3346	3338.25	1.29645
3.66083	3368	3334.35	0
3.66339	3258	3330.42	0
3.66596	3313	3326.5	0
3.66853	3285	3322.58	0
3.6711	3347	3318.68	0
3.67367	3296	3314.8	1.29645
3.67624	3336	3310.94	0
3.67881	3242	3307.09	1.94467
3.68138	3249	3303.25	0
3.68395	3324	3299.39	1.29645
3.68652	3359	3295.55	0
3.68908	3177	3291.73	1.94467
3.69165	3230	3287.93	1.29645
3.69422	3257	3284.12	0.648223
3.69679	3145	3280.31	1.29645
3.69936	3335	3276.48	0
3.70193	3266	3272.64	0
3.7045	3333	3268.8	0
3.70707	3204	3264.99	0.648223
3.70964	3211	3261.21	1.29645
3.71221	3248	3257.41	0
3.71477	3172	3253.6	0
3.71734	3224	3249.79	0
3.71991	3212	3246	0.648223
3.72248	3304	3242.23	0.648223
3.72505	3307	3238.49	1.29645
3.72762	3199	3234.74	0.648223
3.73019	3249	3230.97	0
3.73276	3263	3227.21	0.648223
3.73533	3160	3223.47	0.648223
3.7379	3108	3219.71	0
3.74046	3196	3215.96	0
3.74303	3239	3212.22	0.648223
3.7456	3174	3208.52	1.29645
3.74817	3115	3204.84	1.94467
3.75074	3299	3201.15	0
3.75331	3176	3197.44	1.29645
3.75588	3147	3193.74	0
3.75845	3146	3190.02	0
3.76102	3145	3186.3	0
3.76359	3216	3182.6	0.648223
3.76615	3161	3178.91	0
3.76872	3180	3175.26	1.94467
3.77129	3075	3171.62	0.648223
3.77386	3167	3167.99	1.94467
3.77643	3064	3164.35	0.648223
3.779	3166	3160.69	0
3.78157	3221	3157.03	0.648223
3.78414	3182	3153.4	1.29645
3.78671	3193	3149.76	0
3.78928	3121	3146.15	1.94467
3.79184	3200	3142.6	2.59289
3.79441	3198	3139.01	0.648223
3.79698	3142	3135.4	0.648223
3.79955	3206	3131.78	0.648223
3.80212	3025	3128.17	0.648223
3.80469	3116	3124.56	0
3.80726	3069	3120.97	1.29645
3.80983	3095	3117.38	0.648223
3.8124	3118	3113.78	0
3.81497	3072	3110.2	1.29645
3.81753	3194	3106.65	0.648223
3.8201	2948	3103.1	1.94467
3.82267	3066	3099.56	0.648223
3.82524	3108	3095.99	0
3.82781	3032	3092.42	0.648223
3.83038	3038	3088.88	1.29645
3.83295	3069	3085.34	0
3.83552	3018	3081.81	1.94467
3.83809	3149	3078.28	0
3.84066	3044	3074.75	1.29645
3.84322	3031	3071.23	0
3.84579	2941	3067.69	0.648223
3.84836	3097	3064.16	0
3.85093	3064	3060.65	1.29645
3.8535	3069	3057.16	0.648223
3.85607	3026	3053.66	0.648223
3.85864	3029	3050.18	1.29645
3.86121	3006	3046.69	0.648223
3.86378	3058	3043.2	0
3.86635	3071	3039.75	2.59289
3.86891	2998	3036.31	0.648223
3.87148	2943	3032.85	1.29645
3.87405	2980	3029.38	0
3.87662	3037	3025.89	0
3.87919	2974	3022.41	0
3.88176	3060	3018.99	2.59289
3.88433	2962	3015.58	0.648223
3.8869	3050	3012.15	1.29645
3.88947	2874	3008.71	0
3.89204	2990	3005.26	0.648223
3.8946	2955	3001.83	0.648223
3.89717	3014	2998.39	0
3.89974	2979	2994.98	1.29645
3.90231	3077	2991.56	0
3.90488	3048	2988.14	0.648223
3.90745	3053	2984.71	0
3.91002	3016	2981.29	0
3.91259	2996	2977.86	0
3.91516	2920	2974.44	0
3.91773	3007	2971.05	0.648223
3.92029	2987	2967.66	0.648223
3.92286	2987	2964.28	0
3.92543	3021	2960.89	0.648223
3.928	2887	2957.51	0
3.93057	3050	2954.12	0
3.93314	3004	2950.75	0.648223
3.93571	3009	2947.4	0.648223
3.93828	2889	2944.05	0.648223
3.94085	2899	2940.7	0
3.94342	3016	2937.33	0
3.94598	2962	2933.99	0.648223
3.94855	2901	2930.66	0.648223
3.95112	2858	2927.32	0
3.95369	2915	2923.99	0.648223
3.95626	2944	2920.68	0.648223
3.95883	2853	2917.35	0
3.9614	2943	2914.02	0
3.96397	2907	2910.71	0.648223
3.96654	2919	2907.4	0
3.96911	2860	2904.1	0.648223
3.97167	2858	2900.83	1.29645
3.97424	2968	2897.56	0.648223
3.97681	2775	2894.29	0.648223
3.97938	2764	2891.01	0.648223
3.98195	2861	2887.73	0
3.98452	2885	2884.47	1.29645
3.98709	2841	2881.24	1.29645
3.98966	2917	2877.98	0
3.99223	2888	2874.71	0
3.9948	2928	2871.45	0.648223
3.99736	2831	2868.21	0.648223
3.99993	2836	2864.95	0
4.0025	2872	2861.69	0
4.00507	2996	2858.44	0
4.00764	2820	2855.21	0.648223
4.01021	2839	2852	1.29645
4.01278	2906	2848.79	0
4.01535	2887	2845.55	0
4.01792	2819	2842.32	0
4.02049	2808	2839.11	0.648223
4.02305	2855	2835.93	1.29645
4.02562	2758	2832.75	0.648223
4.02819	2855	2829.58	1.29645
4.03076	2782	2826.43	1.29645
4.03333	2766	2823.25	0
4.0359	2808	2820.06	0.648223
4.03847	2902	2816.89	0.648223
4.04104	2834	2813.71	0
4.04361	2828	2810.54	0.648223
4.04618	2784	2807.38	0.648223
4.04874	2808	2804.21	0
4.05131	2864	2801.04	0
4.05388	2744	2797.91	1.94467
4.05645	2799	2794.8	0.648223
4.05902	2852	2791.69	1.29645
4.06159	2802	2788.6	1.94467
4.06416	2751	2785.48	0
4.06673	2907	2782.37	1.29645
4.0693	2820	2779.29	1.94467
4.07187	2861	2776.19	0
4.07443	2851	2773.06	0.648223
4.077	2825	2769.94	0
4.07957	2751	2766.81	0
4.08214	2735	2763.68	0
4.08471	2762	2760.58	0.648223
4.08728	2798	2757.49	0.648223
4.08985	2813	2754.39	0
4.09242	2724	2751.31	1.29645
4.09499	2877	2748.26	0.648223
4.09756	2740	2745.22	1.94467
4.10012	2780	2742.17	0.648223
4.10269	2766	2739.09	0
4.10526	2726	2736.02	0.648223
4.10783	2716	2732.95	0
4.1104	2659	2729.87	0
4.11297	2654	2726.79	0
4.11554	2749	2723.72	0
4.11811	2712	2720.66	0
4.12068	2682	2717.63	1.29645
4.12325	2665	2714.59	0
4.12581	2758	2711.56	0.648223
4.12838	2745	2708.54	0.648223
4.13095	2702	2705.52	0.648223
4.13352	2816	2702.49	0
4.13609	2744	2699.47	0.648223
4.13866	2648	2696.45	0
4.14123	2720	2693.44	0.648223
4.1438	2645	2690.42	0
4.14637	2764	2687.41	0
4.14894	2666	2684.44	1.94467
4.1515	2711	2681.48	0.648223
4.15407	2758	2678.49	0
4.15664	2734	2675.51	1.29645
4.15921	2707	2672.55	0.648223
4.16178	2679	2669.59	0.648223
4.16435	2756	2666.62	0.648223
4.16692	2655	2663.66	0.648223
4.16949	2724	2660.71	0.648223
4.17206	2697	2657.79	1.94467
4.17463	2674	2654.87	0.648223
4.17719	2653	2651.92	0.648223
4.17976	2635	2648.97	0
4.18233	2571	2646.03	1.29645
4.1849	2706	2643.13	1.29645
4.18747	2551	2640.19	0
4.19004	2640	2637.26	0.648223
4.19261	2665	2634.37	1.94467
4.19518	2682	2631.51	1.94467
4.19775	2678	2628.64	1.29645
4.20032	2626	2625.73	0
4.20288	2617	2622.79	0
4.20545	2667	2619.88	0.648223
4.20802	2630	2616.98	0.648223
4.21059	2684	2614.08	0.648223
4.21316	2613	2611.17	0
4.21573	2554	2608.26	0
4.2183	2659	2605.37	0.648223
4.22087	2598	2602.5	1.29645
4.22344	2655	2599.64	0.648223
4.22601	2596	2596.75	0
4.22857	2600	2593.86	0
4.23114	2595	2591	1.29645
4.23371	2608	2588.15	0.648223
4.23628	2649	2585.3	0.648223
4.23885	2603	2582.46	1.29645
4.24142	2530	2579.61	0
4.24399	2617	2576.76	0.648223
4.24656	2581	2573.92	0.648223
4.24913	2601	2571.07	0
4.2517	2557	2568.22	0.648223
4.25426	2565	2565.39	0.648223
4.25683	2568	2562.55	0
4.2594	2598	2559.7	0
4.26197	2626	2556.85	0
4.26454	2486	2554.02	0
4.26711	2553	2551.26	3.24112
4.26968	2554	2548.5	0.648223
4.27225	2505	2545.7	0.648223
4.27482	2501	2542.91	0.648223
4.27739	2590	2540.14	1.94467
4.27995	2565	2537.36	0
4.28252	2567	2534.58	1.29645
4.28509	2512	2531.81	0.648223
4.28766	2510	2529.01	0
4.29023	2600	2526.21	0
4.2928	2563	2523.44	1.29645
4.29537	2475	2520.68	0.648223
4.29794	2532	2517.93	1.29645
4.30051	2489	2515.18	0.648223
4.30308	2507	2512.43	0.648223
4.30564	2450	2509.69	1.29645
4.30821	2458	2506.94	0
4.31078	2528	2504.21	1.94467
4.31335	2402	2501.49	0.648223
4.31592	2540	2498.76	1.29645
4.31849	2533	2496.03	0
4.32106	2497	2493.3	1.29645
4.32363	2459	2490.58	0.648223
4.3262	2507	2487.83	0
4.32877	2405	2485.1	0.648223
4.33133	2418	2482.4	1.29645
4.3339	2521	2479.7	0.648223
4.33647	2438	2476.98	0.648223
4.33904	2483	2474.26	0
4.34161	2450	2471.54	0.648223
4.34418	2560	2468.84	0.648223
4.34675	2473	2466.14	0.648223
4.34932	2544	2463.44	0
4.35189	2488	2460.73	0.648223
4.35446	2460	2458.05	0.648223
4.35702	2416	2455.35	0
4.35959	2533	2452.64	0
4.36216	2505	2449.95	0.648223
4.36473	2379	2447.27	0
4.3673	2457	2444.6	1.29645
4.36987	2425	2441.93	0
4.37244	2479	2439.26	0.648223
4.37501	2390	2436.59	0
4.37758	2349	2433.9	0
4.38015	2395	2431.25	0.648223
4.38271	2406	2428.61	1.29645
4.38528	2468	2425.97	0
4.38785	2397	2423.32	0.648223
4.39042	2418	2420.68	0.648223
4.39299	2458	2418.03	0
4.39556	2527	2415.37	0
4.39813	2403	2412.72	0
4.4007	2372	2410.09	0.648223
4.40327	2431	2407.48	1.29645
4.40584	2408	2404.88	0.648223
4.4084	2401	2402.27	0.648223
4.41097	2361	2399.65	0
4.41354	2381	2397.02	0
4.41611	2376	2394.42	1.29645
4.41868	2435	2391.83	0.648223
4.42125	2293	2389.22	0
4.42382	2399	2386.6	0
4.42639	2394	2383.99	0
4.42896	2350	2381.39	0.648223
4.43153	2365	2378.81	0.648223
4.43409	2397	2376.22	0
4.43666	2395	2373.63	0.648223
4.43923	2391	2371.05	0
4.4418	2346	2368.45	0
4.44437	2349	2365.88	0.648223
4.44694	2394	2363.3	0
4.44951	2325	2360.73	0.648223
4.45208	2378	2358.18	0.648223
4.45465	2309	2355.62	0
4.45722	2295	2353.08	1.29645
4.45978	2343	2350.54	0.648223
4.46235	2354	2347.99	0
4.46492	2374	2345.46	1.29645
4.46749	2387	2342.94	0.648223
4.47006	2258	2340.41	0.648223
4.47263	2446	2337.87	0
4.4752	2335	2335.32	0
4.47777	2375	2332.79	0.648223
4.48034	2306	2330.28	1.29645
4.48291	2284	2327.77	0
4.48547	2247	2325.23	0
4.48804	2362	2322.69	0
4.49061	2285	2320.16	0
4.49318	2327	2317.64	0
4.49575	2255	2315.15	1.29645
4.49832	2279	2312.68	1.29645
4.50089	2315	2310.2	0.648223
4.50346	2346	2307.72	0.648223
4.50603	2230	2305.22	0
4.5086	2273	2302.71	0
4.51116	2249	2300.24	1.29645
4.51373	2349	2297.77	0.648223
4.5163	2314	2295.29	0
4.51887	2340	2292.79	0
4.52144	2274	2290.3	0
4.52401	2346	2287.81	0
4.52658	2366	2285.32	0
4.52915	2268	2282.86	0.648223
4.53172	2296	2280.41	0.648223
4.53429	2312	2277.98	1.29645
4.53685	2269	2275.55	0.648223
4.53942	2324	2273.09	0
4.54199	2258	2270.64	0.648223
4.54456	2365	2268.21	0.648223
4.54713	2235	2265.77	0.648223
4.5497	2236	2263.33	0
4.55227	2264	2260.89	0.648223
4.55484	2268	2258.45	0
4.55741	2231	2256	0
4.55998	2318	2253.56	0
4.56254	2224	2251.12	0
4.56511	2259	2248.69	0.648223
4.56768	2198	2246.28	0
4.57025	2195	2243.88	1.29645
4.57282	2242	2241.49	0.648223
4.57539	2186	2239.08	0
4.57796	2260	2236.67	0.648223
4.58053	2243	2234.26	0
4.5831	2182	2231.86	0.648223
4.58567	2264	2229.46	0
4.58823	2306	2227.05	0
4.5908	2201	2224.65	0
4.59337	2238	2222.26	0.648223
4.59594	2310	2219.87	0
4.59851	2259	2217.47	0
4.60108	2188	2215.08	0
4.60365	2195	2212.69	0
4.60622	2288	2210.32	0.648223
4.60879	2173	2207.95	0
4.61136	2210	2205.58	0.648223
4.61392	2192	2203.21	0
4.61649	2151	2200.84	0
4.61906	2182	2198.47	0
4.62163	2186	2196.11	0.648223
4.6242	2265	2193.76	0
4.62677	2217	2191.4	0
4.62934	2213	2189.06	0.648223
4.63191	2223	2186.71	0
4.63448	2139	2184.36	0
4.63705	2160	2182.01	0
4.63961	2160	2179.66	0
4.64218	2150	2177.32	0
4.64475	2207	2174.99	0.648223
4.64732	2250	2172.68	0.648223
4.64989	2155	2170.38	0.648223
4.65246	2179	2168.07	0.648223
4.65503	2217	2165.77	0.648223
4.6576	2154	2163.46	0
4.66017	2203	2161.14	0
4.66274	2198	2158.83	0.648223
4.6653	2187	2156.54	0.648223
4.66787	2149	2154.24	0
4.67044	2093	2151.95	0.648223
4.67301	2256	2149.66	0.648223
4.67558	2182	2147.39	0.648223
4.67815	2168	2145.12	0.648223
4.68072	2096	2142.86	1.29645
4.68329	2256	2140.62	1.29645
4.68586	2177	2138.35	0
4.68843	2226	2136.06	0
4.69099	2213	2133.78	0.648223
4.69356	2203	2131.55	1.29645
4.69613	2072	2129.33	1.94467
4.6987	2152	2127.1	0.648223
4.70127	2094	2124.84	0
4.70384	2189	2122.57	0
4.70641	2128	2120.32	1.29645
4.70898	2127	2118.1	0.648223
4.71155	2110	2115.87	1.29645
4.71412	2113	2113.63	0
4.71668	2163	2111.39	0.648223
4.71925	2173	2109.14	0
4.72182	2166	2106.88	0
4.72439	2053	2104.65	0.648223
4.72696	2054	2102.43	0.648223
4.72953	2081	2100.22	1.29645
4.7321	2086	2098	0
4.73467	2082	2095.78	0.648223
4.73724	2131	2093.59	1.29645
4.73981	2015	2091.39	0.648223
4.74237	2150	2089.17	0
4.74494	2113	2086.94	0
4.74751	2135	2084.71	0
4.75008	2151	2082.48	0
4.75265	2097	2080.26	0
4.75522	2023	2078.06	0.648223
4.75779	2156	2075.85	0
4.76036	2065	2073.66	0.648223
4.76293	2017	2071.47	0.648223
4.7655	2130	2069.28	0
4.76806	2121	2067.07	0
4.77063	2017	2064.87	0
4.7732	2097	2062.71	1.29645
4.77577	2019	2060.55	0.648223
4.77834	2108	2058.39	0.648223
4.78091	1998	2056.22	0.648223
4.78348	2092	2054.04	0
4.78605	2063	2051.86	0
4.78862	2079	2049.69	0.648223
4.79119	2001	2047.52	0
4.79375	2103	2045.35	0
4.79632	2018	2043.19	0.648223
4.79889	2018	2041.03	0
4.80146	2046	2038.86	0
4.80403	2000	2036.71	0.648223
4.8066	1991	2034.58	0.648223
4.80917	1963	2032.44	0.648223
4.81174	2033	2030.3	0
4.81431	2015	2028.16	0.648223
4.81688	2086	2026.02	0
4.81944	2021	2023.87	0
4.82201	2061	2021.75	1.29645
4.82458	1980	2019.65	0.648223
4.82715	2064	2017.55	0.648223
4.82972	2054	2015.49	3.24112
4.83229	2041	2013.42	0
4.83486	2027	2011.3	0.648223
4.83743	1995	2009.18	0
4.84	1947	2007.07	0.648223
4.84257	1965	2004.97	0.648223
4.84513	2013	2002.89	1.29645
4.8477	1965	2000.79	0
4.85027	2043	1998.67	0
4.85284	1900	1996.55	0
4.85541	1939	1994.45	0.648223
4.85798	1913	1992.36	0
4.86055	1959	1990.28	1.29645
4.86312	2022	1988.2	0
4.86569	1992	1986.11	0.648223
4.86826	2080	1984.04	0.648223
4.87082	2004	1981.99	1.29645
4.87339	1944	1979.92	0
4.87596	2016	1977.84	0.648223
4.87853	1991	1975.78	0.648223
4.8811	1985	1973.72	0.648223
4.88367	1952	1971.65	0
4.88624	2047	1969.59	1.29645
4.88881	1970	1967.54	0
4.89138	1951	1965.46	0
4.89395	1998	1963.39	0
4.89651	1960	1961.34	1.29645
4.89908	1968	1959.3	0
4.90165	1944	1957.28	1.94467
4.90422	1921	1955.25	0
4.90679	1968	1953.19	0
4.90936	1918	1951.13	0
4.91193	1921	1949.11	1.29645
4.9145	1970	1947.09	0.648223
4.91707	1978	1945.07	0.648223
4.91964	1994	1943.07	1.29645
4.9222	1991	1941.08	1.29645
4.92477	1912	1939.07	0.648223
4.92734	1954	1937.05	0
4.92991	1955	1935.07	2.59289
4.93248	1915	1933.09	0.648223
4.93505	1969	1931.07	0
4.93762	1956	1929.09	1.94467
4.94019	1901	1927.11	0.648223
4.94276	1899	1925.09	0
4.94533	1972	1923.06	0
4.94789	1932	1921.04	0
4.95046	1828	1919.02	0
4.95303	1939	1917	0
4.9556	1930	1914.98	0
4.95817	2076	1913	1.29645
4.96074	1867	1911.03	0.648223
4.96331	1941	1909.07	1.29645
4.96588	1875	1907.11	0.648223
4.96845	1959	1905.15	1.29645
4.97102	1945	1903.17	0
4.97358	1865	1901.21	1.29645
4.97615	1861	1899.27	1.29645
4.97872	1853	1897.33	1.29645
4.98129	1949	1895.38	0.648223
4.98386	1788	1893.4	0
4.98643	1900	1891.41	0
4.989	1786	1889.42	0
4.99157	1997	1887.45	0
4.99414	1879	1885.52	1.94467
4.99671	1869	1883.62	1.94467
4.99927	1829	1881.7	0.648223
5.00184	1884	1879.74	0
5.00441	1813	1877.77	0
5.00698	1864	1875.82	0.648223
5.00955	1958	1873.88	0.648223
5.01212	1868	1871.93	0
5.01469	1852	1869.97	0
5.01726	1910	1868.01	0
5.01983	1785	1866.05	0
5.0224	1798	1864.13	1.29645
5.02496	1893	1862.22	0.648223
5.02753	1918	1860.28	0
5.0301	1804	1858.34	0
5.03267	1821	1856.41	0.648223
5.03524	1818	1854.5	0.648223
5.03781	1862	1852.59	0.648223
5.04038	1867	1850.67	0
5.04295	1907	1848.75	0.648223
5.04552	1880	1846.83	0
5.04809	1907	1844.9	0
5.05065	1892	1843.01	1.29645
5.05322	1807	1841.13	0.648223
5.05579	1788	1839.24	1.29645
5.05836	1848	1837.35	0
5.06093	1884	1835.45	0.648223
5.0635	1857	1833.56	0.648223
5.06607	1865	1831.66	0
5.06864	1809	1829.77	0.648223
5.07121	1798	1827.87	0
5.07378	1798	1825.96	0
5.07634	1798	1824.06	0
5.07891	1875	1822.16	0
5.08148	1726	1820.26	0
5.08405	1844	1818.38	0.648223
5.08662	1805	1816.5	0
5.08919	1800	1814.64	1.29645
5.09176	1774	1812.81	1.29645
5.09433	1913	1810.98	1.29645
5.0969	1888	1809.14	0.648223
5.09947	1832	1807.31	1.29645
5.10203	1793	1805.48	1.29645
5.1046	1795	1803.63	0
5.10717	1790	1801.78	1.29645
5.10974	1769	1799.93	0
5.11231	1875	1798.06	0
5.11488	1735	1796.19	0
5.11745	1761	1794.32	0
5.12002	1767	1792.47	0.648223
5.12259	1857	1790.62	0
5.12516	1746	1788.76	0
5.12772	1798	1786.92	0.648223
5.13029	1781	1785.07	0
5.13286	1736	1783.22	0
[truncated: 1,042 more rows]
