# Supplementary material for: Direct energy transfer from photosystem II to photosystem I confers winter sustainability in Scots Pine
Source: Nat Commun. 2020 Dec 15;11:6388. doi: 10.1038/s41467-020-20137-9 (PMC7738668; doi:10.1038/s41467-020-20137-9)
Supplement: Supplementary file 3 — Source Data [file 41467_2020_20137_MOESM3_ESM.zip › Source data file_Bag et al., 2020/Source data file/time resolved fluoresence data/Time resolved decay/Pine_summer_unquench/summerunq/705nmall_1.014.txt]

Time	Exp. data	Th. data	IRF
0	5230	5234.27	16504.6
0.002569	6140	5981.88	18211.7
0.005138	6710	6796.27	19829.1
0.007707	7782	7671.65	21339.9
0.010276	8678	8602.58	22791.8
0.012845	9761	9587	24267.1
0.015414	10726	10621.6	25613.5
0.017983	11550	11709	27234
0.020552	12938	12833.1	27926.3
0.023121	13971	13981.6	29084.8
0.02569	15341	15155	29834.4
0.028259	16326	16336.3	30257.8
0.030828	17500	17519	30764.2
0.033397	18886	18707.5	31362
0.035966	19711	19886.1	31164.7
0.038535	20796	21034.5	30918.2
0.041104	22006	22150.7	30643.1
0.043673	22972	23224.4	29894
0.046242	24337	24246.4	29201.7
0.048811	25382	25207.4	28007.2
0.05138	25860	26107.9	27275.3
0.053949	26846	26947.5	25986.8
0.056518	27556	27712.1	24584.6
0.059087	28521	28398.2	23113.4
0.061656	28782	29002	21469.9
0.064225	29462	29524.3	19952.3
0.066794	29716	29968.1	18354.8
0.069363	30576	30336.8	16899.8
0.071932	30674	30634.7	15395.7
0.074501	31265	30863	13933.9
0.07707	31089	31019.6	12285.2
0.079639	31362	31111.4	11059.9
0.082208	30996	31150.7	9867.55
0.084777	31126	31137.8	8589.01
0.087346	31014	31074.7	7458.74
0.089915	31162	30970.1	6517.46
0.092484	30738	30829.1	5556.86
0.095053	30835	30656.6	4801.95
0.097622	30555	30458.2	4065.32
0.100191	30377	30236.5	3399.16
0.10276	30165	29998.1	2941.84
0.105329	29890	29748.7	2503.82
0.107898	29247	29489.2	2084.08
0.110467	29222	29222.5	1780.76
0.113036	29013	28953.5	1580.81
0.115605	28718	28682.9	1301.51
0.118174	28710	28412.7	1214.32
0.120743	28262	28145.1	1027.42
0.123312	27842	27878.5	898.996
0.125881	27450	27614.7	800.325
0.12845	27400	27354.4	714.185
0.131019	27021	27098	642.662
0.133588	26769	26845.9	591.499
0.136157	26599	26598.7	554.433
0.138726	26153	26357.1	542.947
0.141295	25835	26121.4	533.028
0.143864	25739	25890.9	501.704
0.146433	25578	25665.5	499.616
0.149002	25486	25445.2	475.601
0.151571	25052	25229.3	463.594
0.15414	24839	25018.2	456.285
0.156709	24916	24812	455.763
0.159278	24363	24609.8	428.093
0.161847	24407	24412	442.711
0.164416	24091	24219.3	450.542
0.166985	23778	24031	445.843
0.169554	23904	23846.2	424.961
0.172123	23689	23665.7	457.851
0.174692	23325	23489.9	453.674
0.177261	23093	23317.3	437.49
0.17983	23102	23148.7	469.858
0.182399	22910	22984.7	478.733
0.184968	22905	22824.1	472.469
0.187537	22726	22667	489.697
0.190106	22344	22514.1	512.668
0.192675	22256	22364.9	516.322
0.195244	21981	22219	527.808
0.197813	22257	22076.9	555.999
0.200382	21969	21938.1	552.345
0.202951	21744	21802	555.999
0.20552	21812	21669.4	591.499
0.208089	21847	21540.1	590.455
0.210658	21265	21413.6	608.206
0.213227	21020	21290.3	629.61
0.215796	20995	21170.4	654.669
0.218365	21005	21053.9	682.339
0.220934	21128	20939.7	660.934
0.223503	20781	20827.8	699.045
0.226072	20550	20719.2	717.839
0.228641	20668	20613.1	724.104
0.23121	20686	20509.7	753.862
0.233779	20475	20408.2	731.935
0.236348	20191	20308.9	776.31
0.238917	20394	20212.5	786.23
0.241486	20073	20118.5	808.156
0.244055	19862	20026.5	806.068
0.246624	19911	19935.9	804.502
0.249193	19931	19847.2	832.693
0.251762	19754	19760.1	809.723
0.254331	19906	19675.1	864.017
0.2569	19547	19593.1	878.113
0.259469	19521	19511.7	835.304
0.262038	19587	19431	860.885
0.264607	19211	19351.5	835.826
0.267176	19246	19271.7	798.237
0.269745	19264	19193	836.348
0.272314	19097	19116.4	840.002
0.274883	19017	19040.9	827.473
0.277452	18948	18966.4	839.48
0.280021	19234	18892	784.663
0.28259	18613	18817.7	802.414
0.285159	18785	18744.1	770.046
0.287728	18651	18670.4	757.516
0.290297	18574	18596.8	728.802
0.292866	18289	18522.8	695.912
0.295435	18617	18449.4	713.141
0.298004	18155	18378	738.2
0.300573	18382	18307.3	694.346
0.303142	17966	18236.5	691.736
0.305711	18276	18166.3	680.25
0.30828	18102	18096.1	652.581
0.310849	17922	18026.3	654.669
0.313418	17740	17957.4	655.713
0.315987	18027	17889.1	632.743
0.318556	17837	17821.3	641.618
0.321125	17723	17754.5	636.919
0.323694	17884	17688	618.647
0.326263	17584	17621.8	611.338
0.328832	17485	17555.5	574.793
0.331401	17660	17489	574.793
0.33397	17342	17424.3	611.338
0.336539	17416	17361.2	606.117
0.339108	17381	17298.2	577.926
0.341677	17282	17235.6	590.455
0.344246	17235	17174.1	593.588
0.346815	17121	17112.6	556.521
0.349384	17174	17052.1	604.551
0.351953	17115	16992.8	575.837
0.354522	16887	16933.9	588.367
0.357091	16971	16876.3	604.551
0.35966	17078	16819.3	582.102
0.362229	16737	16762.8	596.198
0.364798	16771	16707.7	617.081
0.367367	16618	16654.1	632.743
0.369936	16628	16600.6	587.845
0.372505	16515	16547.5	631.176
0.375074	16724	16494.9	587.323
0.377643	16388	16443.2	639.529
0.380212	16455	16392.6	614.47
0.382781	16169	16343.1	657.802
0.38535	16232	16294	611.338
0.387919	16226	16244.4	615.514
0.390488	16335	16196.6	667.199
0.393057	16269	16151.3	695.39
0.395626	16178	16106.7	672.419
0.398195	16191	16062.3	687.037
0.400764	16069	16018.1	668.243
0.403333	15865	15974.3	684.949
0.405902	16006	15931.6	698.523
0.408471	15628	15890.1	714.185
0.41104	15878	15848.5	676.596
0.413609	16178	15806.8	700.089
0.416178	15989	15766.7	726.192
0.418747	16011	15728.7	766.913
0.421316	15616	15692.1	771.612
0.423885	15636	15656.8	802.936
0.426454	15688	15621.2	750.207
0.429023	15384	15585.1	774.744
0.431592	15586	15550.2	787.796
0.434161	15238	15515	749.163
0.43673	15612	15479.6	769.001
0.439299	15583	15446.2	823.818
0.441868	15454	15413.3	772.656
0.444437	15382	15379.3	763.781
0.447006	15636	15345.8	789.884
0.449575	15371	15312.8	771.09
0.452144	15142	15279.4	760.648
0.454713	15133	15246.5	783.619
0.457282	15179	15214.5	784.663
0.459851	15205	15182.3	761.171
0.46242	15341	15148.6	713.663
0.464989	15046	15113.7	703.221
0.467558	14877	15079.4	723.06
0.470127	15049	15044.6	669.287
0.472696	15135	15009	676.596
0.475265	15177	14972.3	611.338
0.477834	14728	14934.5	614.992
0.480403	14943	14896.6	588.889
0.482972	14937	14858.1	577.404
0.485541	14733	14818.3	512.146
0.48811	14808	14777.2	509.535
0.490679	14771	14735.8	483.954
0.493248	14565	14693.3	435.924
0.495817	14794	14649.6	420.262
0.498386	14607	14605.2	383.196
0.500955	14532	14560.1	371.71
0.503524	14407	14514.8	348.217
0.506093	14340	14468	290.79
0.508662	14494	14420	270.43
0.511231	14412	14371.9	269.908
0.5138	14095	14324.6	273.04
0.516369	14438	14276.9	228.664
0.518938	14253	14228.3	208.304
0.521507	14082	14180.1	225.01
0.524076	13933	14132	187.943
0.526645	14207	14083.3	175.936
0.529214	13961	14034.5	157.664
0.531783	13830	13985.5	149.311
0.534352	13962	13937	151.921
0.536921	13886	13888.2	110.678
0.53949	14015	13839.6	140.435
0.542059	13755	13792	128.95
0.544628	13729	13744.4	113.81
0.547197	13954	13696.9	115.898
0.549766	13698	13649.7	104.413
0.552335	13482	13603.3	125.818
0.554904	13463	13557.7	116.943
0.557473	13464	13511.9	99.7144
0.560042	13461	13466.5	111.2
0.562611	13407	13421.7	108.067
0.56518	13395	13377.2	104.935
0.567749	13229	13333.3	115.898
0.570318	13249	13289.7	97.6261
0.572887	13166	13246.3	107.023
0.575456	13104	13203.4	102.325
0.578025	13198	13160.9	108.067
0.580594	13112	13119	108.589
0.583163	13257	13077.7	117.465
0.585732	12873	13036.8	113.288
0.588301	13112	12996.3	114.854
0.59087	13137	12955.8	99.1923
0.593439	12973	12915.3	101.803
0.596008	12976	12875.2	101.281
0.598577	12933	12835.8	119.553
0.601146	12863	12797.2	113.288
0.603715	12899	12758.4	101.281
0.606284	12710	12719.7	105.457
0.608853	12606	12681.6	115.376
0.611422	12640	12644.1	112.244
0.613991	12740	12606.6	104.935
0.61656	12445	12569.2	106.501
0.619129	12613	12531.8	88.229
0.621698	12536	12494.3	95.5379
0.624267	12308	12457.2	90.8393
0.626836	12516	12420.5	99.7144
0.629405	12409	12384	86.6628
0.631974	12368	12347.7	95.0158
0.634543	12386	12311.9	96.0599
0.637112	12340	12276.3	88.751
0.639681	12282	12240.6	87.1848
0.64225	12157	12205.2	86.1407
0.644819	12258	12170	81.4421
0.647388	12094	12134.8	81.4421
0.649957	12061	12099.7	72.0449
0.652526	12129	12064.8	77.2656
0.655095	12043	12030.1	73.0891
0.657664	11874	11995.6	69.9567
0.660233	12008	11961.1	64.736
0.662802	12040	11927.1	79.3539
0.665371	11787	11893.2	60.5595
0.66794	11792	11859.2	60.0375
0.670509	11919	11825.2	56.9051
0.673078	11732	11791.6	61.0816
0.675647	11714	11758.4	64.736
0.678216	11745	11725.5	64.736
0.680785	11669	11693.1	73.6111
0.683354	11710	11660.7	55.3389
0.685923	11621	11628	55.8609
0.688492	11671	11595.7	57.4271
0.691061	11583	11563.4	48.552
0.69363	11662	11531.3	57.9492
0.696199	11531	11499.5	52.2065
0.698768	11445	11467.9	55.3389
0.701337	11413	11436.7	59.5154
0.703906	11511	11405.7	53.2506
0.706475	11207	11374.5	46.9858
0.709044	11321	11343.6	51.6844
0.711613	11353	11313.1	58.9933
0.714182	11473	11282.8	53.2506
0.716751	11380	11252.5	48.552
0.71932	11420	11222.5	54.2947
0.721889	11290	11192.6	50.1182
0.724458	11386	11162.7	43.8534
0.727027	11033	11132.9	48.552
0.729596	10967	11103.4	46.4638
0.732165	11249	11074	45.4196
0.734734	11025	11044.9	50.6403
0.737303	10922	11016	45.9417
0.739872	11053	10986.9	34.9783
0.742441	10973	10957.8	36.5445
0.74501	10938	10928.9	42.2873
0.747579	10854	10900.4	39.1549
0.750148	10827	10872.1	44.8976
0.752717	10912	10843.7	29.7577
0.755286	10775	10815.4	38.1107
0.757855	10541	10787.7	52.2065
0.760424	10750	10760.2	35.5004
0.762993	10544	10732.6	40.7211
0.765562	10886	10705.1	37.0666
0.768131	10786	10677.7	36.5445
0.7707	10750	10650.5	37.0666
0.773269	10677	10623.4	36.0225
0.775838	10699	10596.3	30.2798
0.778407	10465	10569.2	30.2798
0.780976	10497	10542.3	31.3239
0.783545	10681	10515.7	34.9783
0.786114	10412	10489.3	33.9342
0.788683	10641	10463	29.2356
0.791252	10450	10436.7	31.846
0.793821	10467	10410.6	31.846
0.79639	10381	10384.8	37.0666
0.798959	10431	10359.3	35.5004
0.801528	10426	10333.7	29.7577
0.804097	10252	10308	27.1474
0.806666	10307	10282.5	31.3239
0.809235	10100	10257.3	34.4563
0.811804	10139	10232.4	32.8901
0.814373	10332	10207.2	22.9709
0.816942	10053	10182.2	33.9342
0.819511	10112	10157.6	31.846
0.82208	10144	10133.1	31.846
0.824649	10008	10108.6	30.8018
0.827218	9866	10084.1	22.9709
0.829787	10115	10059.5	21.4047
0.832356	10063	10035.1	28.1915
0.834925	10087	10010.9	23.4929
0.837494	9770	9986.85	28.1915
0.840063	10008	9962.83	19.8385
0.842632	10025	9938.9	26.6253
0.845201	9878	9915.18	23.4929
0.84777	9889	9891.63	28.1915
0.850339	9840	9868.23	25.0591
0.852908	9798	9844.91	26.1032
0.855477	9742	9821.6	20.8826
0.858046	9934	9798.33	22.9709
0.860615	9812	9775.28	25.5812
0.863184	9652	9752.31	20.8826
0.865753	9571	9729.27	17.7502
0.868322	9657	9706.35	21.9267
0.870891	9748	9683.63	20.8826
0.87346	9855	9660.98	19.8385
0.876029	9617	9638.53	24.537
0.878598	9643	9616.27	22.9709
0.881167	9508	9594.04	21.4047
0.883736	9493	9571.87	20.8826
0.886305	9621	9549.79	20.8826
0.888874	9690	9527.73	17.7502
0.891443	9477	9505.95	27.6694
0.894012	9427	9484.26	17.2281
0.896581	9665	9462.43	17.2281
0.89915	9520	9440.84	24.015
0.901719	9348	9419.48	21.9267
0.904288	9434	9398.07	17.2281
0.906857	9533	9376.6	15.6619
0.909426	9397	9355.25	18.7943
0.911995	9369	9334	15.1399
0.914564	9459	9312.82	17.2281
0.917133	9333	9291.68	13.0516
0.919702	9177	9270.61	16.184
0.922271	9355	9249.65	13.0516
0.92484	9350	9228.8	16.7061
0.927409	9281	9208.06	13.5737
0.929978	9147	9187.4	16.184
0.932547	9236	9166.79	11.4854
0.935116	9148	9146.1	8.8751
0.937685	9011	9125.43	8.8751
0.940254	9104	9104.89	10.4413
0.942823	9176	9084.56	13.0516
0.945392	9031	9064.49	17.2281
0.947961	9109	9044.54	14.0958
0.95053	9128	9024.55	12.0075
0.953099	9109	9004.54	9.39717
0.955668	9193	8984.55	9.91923
0.958237	8965	8964.65	9.39717
0.960806	9041	8944.83	9.39717
0.963375	8887	8925.14	10.9634
0.965944	8994	8905.45	5.74271
0.968513	8821	8885.89	13.0516
0.971082	8966	8866.58	12.5296
0.973651	8903	8847.39	13.5737
0.97622	8913	8828.28	13.0516
0.978789	8771	8809.08	6.26478
0.981358	8907	8789.89	10.9634
0.983927	8807	8770.95	13.0516
0.986496	8634	8752.1	10.9634
0.989065	8784	8733.23	8.8751
0.991634	8864	8714.45	12.0075
0.994203	8767	8695.63	3.65445
0.996772	8690	8676.87	11.4854
0.999341	8706	8658.28	7.30891
1.00191	8433	8639.65	6.26478
1.00448	8716	8621.15	9.91923
1.00705	8545	8602.79	8.8751
1.00962	8762	8584.46	7.30891
1.01219	8553	8566.19	8.8751
1.01476	8370	8548.06	9.91923
1.01732	8433	8530.03	9.39717
1.01989	8440	8512.08	10.9634
1.02246	8446	8494.13	5.74271
1.02503	8459	8476.13	6.26478
1.0276	8324	8458.24	7.83097
1.03017	8406	8440.45	7.30891
1.03274	8520	8422.74	7.83097
1.03531	8314	8405.14	8.8751
1.03788	8194	8387.57	6.26478
1.04045	8313	8370.06	8.35304
1.04301	8380	8352.67	8.8751
1.04558	8415	8335.29	5.22065
1.04815	8514	8317.91	6.78684
1.05072	8396	8300.62	5.74271
1.05329	8298	8283.33	4.17652
1.05586	8344	8266.16	7.83097
1.05843	8145	8249.07	4.69858
1.061	8171	8231.96	4.17652
1.06357	8231	8215.01	8.8751
1.06614	8157	8198.22	7.83097
1.0687	8107	8181.46	7.30891
1.07127	8323	8164.79	8.8751
1.07384	7989	8148.13	5.74271
1.07641	8371	8131.44	4.69858
1.07898	8223	8114.85	7.30891
1.08155	8098	8098.42	9.39717
1.08412	7907	8082.04	5.74271
1.08669	8100	8065.63	6.26478
1.08926	8041	8049.21	3.13239
1.09183	8106	8032.77	2.61032
1.09439	8090	8016.42	4.69858
1.09696	7935	8000.28	8.35304
1.09953	7967	7984.19	4.17652
1.1021	7800	7968.01	2.08826
1.10467	7819	7951.88	4.17652
1.10724	8152	7935.9	5.74271
1.10981	7876	7920.02	5.74271
1.11238	7885	7904.17	4.17652
1.11495	7738	7888.35	5.22065
1.11752	7861	7872.64	6.26478
1.12008	7829	7857.02	6.26478
1.12265	7825	7841.43	5.74271
1.12522	7877	7825.9	6.26478
1.12779	7805	7810.34	2.08826
1.13036	7818	7794.8	5.22065
1.13293	7721	7779.37	4.17652
1.1355	7899	7763.91	1.56619
1.13807	7855	7748.55	6.26478
1.14064	7734	7733.32	4.69858
1.14321	7809	7718.18	7.83097
1.14577	7741	7703.09	4.17652
1.14834	7749	7687.99	5.22065
1.15091	7802	7672.86	1.56619
1.15348	7579	7657.83	6.78684
1.15605	7568	7642.89	3.13239
1.15862	7706	7627.91	3.13239
1.16119	7686	7613	3.65445
1.16376	7733	7598.16	4.17652
1.16633	7614	7583.33	2.08826
1.1689	7502	7568.6	5.74271
1.17146	7496	7553.94	3.13239
1.17403	7635	7539.27	3.13239
1.1766	7573	7524.7	5.22065
1.17917	7421	7510.19	3.65445
1.18174	7536	7495.69	3.65445
1.18431	7434	7481.17	1.04413
1.18688	7420	7466.77	6.26478
1.18945	7435	7452.44	2.08826
1.19202	7378	7438.04	1.56619
1.19459	7636	7423.71	2.61032
1.19715	7531	7409.48	4.17652
1.19972	7400	7395.36	4.69858
1.20229	7335	7381.23	2.08826
1.20486	7393	7367.11	3.13239
1.20743	7332	7353.02	1.56619
1.21	7384	7339.03	5.22065
1.21257	7303	7325.13	3.65445
1.21514	7325	7311.3	5.74271
1.21771	7213	7297.53	4.69858
1.22028	7249	7283.74	2.61032
1.22284	7339	7269.94	3.13239
1.22541	7077	7256.22	4.17652
1.22798	7387	7242.59	4.69858
1.23055	7078	7229.01	4.69858
1.23312	7285	7215.44	3.13239
1.23569	7094	7201.9	4.17652
1.23826	7153	7188.35	1.04413
1.24083	7217	7174.85	4.69858
1.2434	7169	7161.47	4.17652
1.24597	7033	7148.13	4.17652
1.24853	6970	7134.78	2.61032
1.2511	7094	7121.46	3.13239
1.25367	7190	7108.22	4.69858
1.25624	6938	7094.99	1.56619
1.25881	7148	7081.75	2.61032
1.26138	7116	7068.62	4.69858
1.26395	7026	7055.56	3.65445
1.26652	7225	7042.53	4.17652
1.26909	7201	7029.49	1.56619
1.27166	7067	7016.4	0.522065
1.27422	6967	7003.4	3.65445
1.27679	7104	6990.52	4.17652
1.27936	7030	6977.7	3.65445
1.28193	7023	6964.81	0
1.2845	6997	6951.9	1.56619
1.28707	7083	6939.1	2.61032
1.28964	6964	6926.35	2.08826
1.29221	6933	6913.63	2.08826
1.29478	6901	6901.01	4.69858
1.29735	6732	6888.5	4.69858
1.29991	6857	6875.97	2.61032
1.30248	6954	6863.43	2.61032
1.30505	6907	6850.88	1.04413
1.30762	6917	6838.45	6.26478
1.31019	7022	6826.08	1.56619
1.31276	6746	6813.68	3.13239
1.31533	6689	6801.34	3.13239
1.3179	6883	6789.06	4.17652
1.32047	6725	6776.82	3.13239
1.32304	6787	6764.62	4.17652
1.3256	6805	6752.4	1.04413
1.32817	6596	6740.2	3.65445
1.33074	6700	6728.05	1.56619
1.33331	6730	6715.93	3.13239
1.33588	6693	6703.88	3.65445
1.33845	6641	6691.87	2.61032
1.34102	6543	6679.81	0.522065
1.34359	6580	6667.83	4.17652
1.34616	6633	6655.88	0.522065
1.34873	6665	6643.96	4.17652
1.35129	6611	6632.11	1.56619
1.35386	6577	6620.25	2.61032
1.35643	6633	6608.49	4.17652
1.359	6480	6596.75	2.08826
1.36157	6603	6585.04	4.17652
1.36414	6695	6573.36	1.56619
1.36671	6434	6561.69	3.65445
1.36928	6489	6550.07	2.08826
1.37185	6541	6538.42	1.04413
1.37442	6419	6526.77	1.04413
1.37698	6554	6515.19	2.61032
1.37955	6400	6503.71	3.13239
1.38212	6589	6492.23	1.56619
1.38469	6643	6480.84	5.74271
1.38726	6504	6469.52	2.61032
1.38983	6330	6458.11	1.04413
1.3924	6582	6446.7	1.56619
1.39497	6549	6435.35	2.08826
1.39754	6476	6424.06	2.61032
1.40011	6362	6412.8	2.08826
1.40267	6347	6401.59	3.13239
1.40524	6323	6390.42	2.61032
1.40781	6260	6379.25	2.08826
1.41038	6399	6368.14	3.65445
1.41295	6368	6357.1	3.65445
1.41552	6376	6346.05	2.08826
1.41809	6445	6334.96	0.522065
1.42066	6527	6323.88	1.56619
1.42323	6261	6312.87	2.08826
1.4258	6259	6301.91	2.61032
1.42836	6290	6290.95	0.522065
1.43093	6304	6280.02	2.61032
1.4335	6219	6269.18	3.13239
1.43607	6281	6258.38	2.61032
1.43864	6304	6247.56	1.56619
1.44121	6174	6236.74	1.04413
1.44378	6414	6225.99	3.65445
1.44635	6098	6215.34	3.65445
1.44892	6122	6204.69	2.61032
1.45149	6237	6194.03	2.08826
1.45405	6018	6183.4	2.61032
1.45662	6045	6172.78	1.56619
1.45919	6111	6162.18	2.08826
1.46176	6104	6151.58	0.522065
1.46433	6004	6140.98	1.04413
1.4669	6186	6130.44	1.56619
1.46947	6103	6119.98	3.13239
1.47204	6127	6109.51	0
1.47461	5987	6099.07	3.13239
1.47718	6096	6088.68	1.04413
1.47974	6130	6078.32	3.13239
1.48231	6031	6068.03	3.13239
1.48488	6109	6057.78	3.13239
1.48745	6034	6047.52	2.08826
1.49002	6022	6037.27	2.08826
1.49259	5957	6027.06	3.13239
1.49516	6027	6016.85	0.522065
1.49773	6080	6006.62	1.56619
1.5003	5940	5996.53	5.22065
1.50287	5919	5986.47	1.56619
1.50543	5948	5976.43	4.69858
1.508	6135	5966.43	2.61032
1.51057	5793	5956.38	1.56619
1.51314	5980	5946.34	2.08826
1.51571	5897	5936.34	2.08826
1.51828	5863	5926.37	2.08826
1.52085	5986	5916.4	1.04413
1.52342	5896	5906.44	1.56619
1.52599	5928	5896.55	2.61032
1.52856	5858	5886.68	1.56619
1.53112	5875	5876.84	2.61032
1.53369	5800	5867.07	3.65445
1.53626	5919	5857.32	2.08826
1.53883	5866	5847.59	3.65445
1.5414	5900	5837.86	1.04413
1.54397	5797	5828.11	2.08826
1.54654	5695	5818.43	2.61032
1.54911	5925	5808.74	1.04413
1.55168	5856	5799.06	1.56619
1.55425	5756	5789.46	3.65445
1.55681	5797	5779.88	1.04413
1.55938	5783	5770.29	2.61032
1.56195	5823	5760.79	3.65445
1.56452	5730	5751.28	1.04413
1.56709	5771	5741.78	3.13239
1.56966	5791	5732.33	2.08826
1.57223	5696	5722.87	2.08826
1.5748	5872	5713.45	2.61032
1.57737	5696	5704.07	2.61032
1.57994	5766	5694.67	1.04413
1.5825	5611	5685.27	1.56619
1.58507	5733	5675.92	2.08826
1.58764	5770	5666.62	2.61032
1.59021	5515	5657.33	1.56619
1.59278	5770	5648.04	2.08826
1.59535	5702	5638.8	2.08826
1.59792	5630	5629.6	3.13239
1.60049	5585	5620.41	1.56619
1.60306	5527	5611.22	2.08826
1.60563	5540	5602.03	0.522065
1.60819	5605	5592.86	2.08826
1.61076	5629	5583.75	2.08826
1.61333	5396	5574.69	3.13239
1.6159	5533	5565.61	0.522065
1.61847	5605	5556.57	3.65445
1.62104	5544	5547.54	0.522065
1.62361	5568	5538.51	2.08826
1.62618	5493	5529.5	1.04413
1.62875	5495	5520.52	2.08826
1.63132	5457	5511.58	1.56619
1.63388	5528	5502.61	0
1.63645	5411	5493.63	0.522065
1.63902	5410	5484.68	0.522065
1.64159	5371	5475.81	2.61032
1.64416	5546	5467.01	2.08826
1.64673	5552	5458.16	0
1.6493	5561	5449.36	3.13239
1.65187	5323	5440.61	1.56619
1.65444	5361	5431.87	2.08826
1.65701	5467	5423.15	2.08826
1.65957	5356	5414.47	2.61032
1.66214	5444	5405.83	3.13239
1.66471	5423	5397.2	2.08826
1.66728	5476	5388.53	0.522065
1.66985	5401	5379.86	1.56619
1.67242	5267	5371.29	3.65445
1.67499	5212	5362.77	2.61032
1.67756	5386	5354.2	1.04413
1.68013	5314	5345.65	2.61032
1.6827	5236	5337.16	2.61032
1.68526	5241	5328.66	1.04413
1.68783	5396	5320.16	2.08826
1.6904	5220	5311.75	4.17652
1.69297	5228	5303.37	2.08826
1.69554	5307	5294.99	3.65445
1.69811	5280	5286.62	1.56619
1.70068	5367	5278.26	3.65445
1.70325	5395	5269.91	1.04413
1.70582	5148	5261.53	1.56619
1.70839	5245	5253.17	1.04413
1.71095	5210	5244.85	2.61032
1.71352	5113	5236.6	2.61032
1.71609	5190	5228.33	1.56619
1.71866	5246	5220.04	0.522065
1.72123	5141	5211.76	1.56619
1.7238	5180	5203.52	1.04413
1.72637	5256	5195.36	4.17652
1.72894	5146	5187.21	0.522065
1.73151	5158	5179.08	4.17652
1.73408	5247	5170.97	1.04413
1.73664	5087	5162.88	3.65445
1.73921	5116	5154.84	2.61032
1.74178	5114	5146.74	0.522065
1.74435	5290	5138.64	2.08826
1.74692	5020	5130.61	2.61032
1.74949	5029	5122.62	2.61032
1.75206	5078	5114.63	2.08826
1.75463	5212	5106.64	1.56619
1.7572	5072	5098.66	2.08826
1.75977	5132	5090.76	4.17652
1.76233	5061	5082.85	0.522065
1.7649	5089	5074.9	2.08826
1.76747	5006	5066.99	1.56619
1.77004	4929	5059.07	0.522065
1.77261	5015	5051.19	3.13239
1.77518	4985	5043.37	1.56619
1.77775	5026	5035.52	1.56619
1.78032	4950	5027.71	2.08826
1.78289	4977	5019.9	1.04413
1.78546	4963	5012.11	2.08826
1.78802	4950	5004.34	1.56619
1.79059	5097	4996.59	1.56619
1.79316	5026	4988.87	2.61032
1.79573	5019	4981.19	2.08826
1.7983	4894	4973.57	4.69858
1.80087	5002	4965.99	2.61032
1.80344	5032	4958.36	2.08826
1.80601	4839	4950.7	1.04413
1.80858	4812	4943.09	3.65445
1.81115	4860	4935.52	1.56619
1.81371	4824	4927.9	1.04413
1.81628	5057	4920.3	1.56619
1.81885	5003	4912.76	3.13239
1.82142	4905	4905.26	2.08826
1.82399	4829	4897.73	1.56619
1.82656	4908	4890.25	3.13239
1.82913	4839	4882.78	1.56619
1.8317	4860	4875.29	1.56619
1.83427	4827	4867.79	0.522065
1.83684	4928	4860.33	2.61032
1.8394	4896	4852.92	1.56619
1.84197	4975	4845.51	2.08826
1.84454	4799	4838.09	0.522065
1.84711	4748	4830.65	0.522065
1.84968	4861	4823.3	3.65445
1.85225	4821	4815.99	1.04413
1.85482	4855	4808.63	1.04413
1.85739	4676	4801.31	2.61032
1.85996	4744	4794.04	2.08826
1.86253	4781	4786.74	0.522065
1.86509	4739	4779.46	2.08826
1.86766	4794	4772.18	0.522065
1.87023	4770	4764.88	0
1.8728	4813	4757.62	2.08826
1.87537	4728	4750.43	1.56619
1.87794	4805	4743.27	3.13239
1.88051	4676	4736.13	1.56619
1.88308	4767	4728.96	1.04413
1.88565	4743	4721.8	1.56619
1.88822	4798	4714.66	1.04413
1.89078	4714	4707.54	2.08826
1.89335	4700	4700.46	2.08826
1.89592	4732	4693.43	3.13239
1.89849	4712	4686.37	0.522065
1.90106	4800	4679.29	1.56619
1.90363	4626	4672.24	1.04413
1.9062	4597	4665.19	1.04413
1.90877	4570	4658.18	2.08826
1.91134	4713	4651.23	3.13239
1.91391	4659	4644.29	1.56619
1.91647	4626	4637.3	0.522065
1.91904	4637	4630.3	0.522065
1.92161	4613	4623.38	3.13239
1.92418	4536	4616.52	2.61032
1.92675	4633	4609.61	0
1.92932	4565	4602.66	1.04413
1.93189	4633	4595.78	2.08826
1.93446	4696	4588.92	1.04413
1.93703	4524	4582.08	2.08826
1.9396	4604	4575.24	0.522065
1.94216	4482	4568.42	2.61032
1.94473	4512	4561.6	0
1.9473	4429	4554.81	2.61032
1.94987	4501	4548.03	0.522065
1.95244	4521	4541.29	3.13239
1.95501	4368	4534.56	0.522065
1.95758	4358	4527.78	0.522065
1.96015	4456	4521.06	2.61032
1.96272	4515	4514.4	2.08826
1.96529	4506	4507.75	2.61032
1.96785	4424	4501.14	3.13239
1.97042	4408	4494.53	2.08826
1.97299	4440	4487.87	0.522065
1.97556	4298	4481.2	1.04413
1.97813	4529	4474.58	2.61032
1.9807	4432	4467.98	0.522065
1.98327	4452	4461.39	2.61032
1.98584	4506	4454.83	1.56619
1.98841	4548	4448.28	2.08826
1.99098	4399	4441.76	2.08826
1.99354	4442	4435.27	3.13239
1.99611	4433	4428.76	0.522065
1.99868	4329	4422.23	2.08826
2.00125	4421	4415.77	2.61032
2.00382	4451	4409.29	0.522065
2.00639	4363	4402.81	2.61032
2.00896	4525	4396.35	0.522065
2.01153	4361	4389.88	1.56619
2.0141	4476	4383.45	1.56619
2.01667	4293	4377.05	2.08826
2.01923	4362	4370.67	2.08826
2.0218	4369	4364.33	3.13239
2.02437	4362	4357.96	0.522065
2.02694	4299	4351.55	0.522065
2.02951	4290	4345.14	0.522065
2.03208	4391	4338.76	1.04413
2.03465	4337	4332.41	1.04413
2.03722	4436	4326.09	1.56619
2.03979	4367	4319.77	0.522065
2.04236	4200	4313.51	3.65445
2.04492	4318	4307.3	2.08826
2.04749	4237	4301.05	1.04413
2.05006	4309	4294.83	3.13239
2.05263	4403	4288.63	1.56619
2.0552	4286	4282.38	0.522065
2.05777	4274	4276.13	1.04413
2.06034	4329	4269.93	2.08826
2.06291	4296	4263.74	0.522065
2.06548	4166	4257.5	0
2.06805	4244	4251.28	0.522065
2.07061	4311	4245.1	1.04413
2.07318	4255	4238.94	1.04413
2.07575	4288	4232.79	0.522065
2.07832	4290	4226.68	2.61032
2.08089	4284	4220.6	1.04413
2.08346	4210	4214.53	2.08826
2.08603	4197	4208.44	0
2.0886	4235	4202.32	0.522065
2.09117	3972	4196.22	0.522065
2.09374	4215	4190.14	0.522065
2.0963	4249	4184.06	0
2.09887	4162	4178.03	2.08826
2.10144	4060	4172.03	0.522065
2.10401	4108	4166.02	1.04413
2.10658	4168	4160.01	0.522065
2.10915	4065	4154.01	0.522065
2.11172	4142	4148.04	1.56619
2.11429	4136	4142.09	0.522065
2.11686	4156	4136.16	2.08826
2.11943	4140	4130.24	0.522065
2.12199	4108	4124.32	1.56619
2.12456	4145	4118.41	0.522065
2.12713	4042	4112.51	1.04413
2.1297	3944	4106.65	2.08826
2.13227	4066	4100.8	1.04413
2.13484	4089	4094.94	1.04413
2.13741	4030	4089.12	2.08826
2.13998	4112	4083.29	0.522065
2.14255	4032	4077.45	1.04413
2.14512	4064	4071.65	1.56619
2.14768	3934	4065.85	0.522065
2.15025	3990	4060.03	0.522065
2.15282	4074	4054.22	0.522065
2.15539	4126	4048.44	1.04413
2.15796	3950	4042.69	1.04413
2.16053	4091	4036.96	1.56619
2.1631	4057	4031.24	1.04413
2.16567	4193	4025.52	1.04413
2.16824	3950	4019.85	3.13239
2.17081	3995	4014.22	1.56619
2.17337	3870	4008.53	0.522065
2.17594	3949	4002.83	0.522065
2.17851	3937	3997.17	2.08826
2.18108	3924	3991.55	1.56619
2.18365	4011	3985.94	2.08826
2.18622	3999	3980.36	2.08826
2.18879	3883	3974.76	1.04413
2.19136	3825	3969.14	1.04413
2.19393	4014	3963.53	0.522065
2.1965	3909	3957.89	0
2.19906	3977	3952.27	0.522065
2.20163	4050	3946.69	1.04413
2.2042	3917	3941.14	1.56619
2.20677	3983	3935.64	2.08826
2.20934	4007	3930.12	0.522065
2.21191	3897	3924.58	1.04413
2.21448	3875	3919.07	1.56619
2.21705	3934	3913.62	2.61032
2.21962	3962	3908.17	1.04413
2.22219	3919	3902.67	0.522065
2.22475	3954	3897.22	2.61032
2.22732	3911	3891.81	1.56619
2.22989	3864	3886.37	1.04413
2.23246	3842	3880.92	1.04413
2.23503	3845	3875.53	2.61032
2.2376	3892	3870.13	0.522065
2.24017	3989	3864.69	0.522065
2.24274	3842	3859.28	1.04413
2.24531	3908	3853.91	2.08826
2.24788	3851	3848.53	0
2.25044	3709	3843.15	1.56619
2.25301	3853	3837.8	1.04413
2.25558	3884	3832.48	2.08826
2.25815	3806	3827.15	0.522065
2.26072	3710	3821.78	0
2.26329	3791	3816.45	1.56619
2.26586	3836	3811.19	2.61032
2.26843	3804	3805.92	0.522065
2.271	3772	3800.61	0.522065
2.27357	3796	3795.32	1.04413
2.27613	3713	3790.07	2.08826
2.2787	3891	3784.85	1.56619
2.28127	3770	3779.62	1.04413
2.28384	3845	3774.42	2.61032
2.28641	3840	3769.29	3.65445
2.28898	3739	3764.13	0.522065
2.29155	3736	3758.89	0.522065
2.29412	3858	3753.67	1.04413
2.29669	3723	3748.48	1.04413
2.29926	3792	3743.3	1.04413
2.30182	3820	3738.11	0.522065
2.30439	3660	3732.91	0
2.30696	3749	3727.73	1.04413
2.30953	3728	3722.59	1.04413
2.3121	3626	3717.48	1.56619
2.31467	3687	3712.36	0.522065
2.31724	3805	3707.22	0.522065
2.31981	3729	3702.08	0
2.32238	3764	3696.97	1.04413
2.32495	3653	3691.87	0.522065
2.32751	3704	3686.77	0
2.33008	3569	3681.68	1.04413
2.33265	3714	3676.62	0.522065
2.33522	3722	3671.54	0
2.33779	3656	3666.5	1.56619
2.34036	3661	3661.48	0.522065
2.34293	3705	3656.47	1.56619
2.3455	3597	3651.49	1.56619
2.34807	3480	3646.5	0.522065
2.35064	3635	3641.51	1.04413
2.3532	3557	3636.53	1.04413
2.35577	3613	3631.59	2.08826
2.35834	3669	3626.66	1.04413
2.36091	3513	3621.73	1.56619
2.36348	3622	3616.78	0
2.36605	3652	3611.79	0
2.36862	3631	3606.9	3.13239
2.37119	3647	3602.04	1.04413
2.37376	3519	3597.11	0
2.37633	3655	3592.19	1.04413
2.37889	3589	3587.29	0.522065
2.38146	3642	3582.42	1.56619
2.38403	3526	3577.57	1.04413
2.3866	3644	3572.69	0
2.38917	3542	3567.8	0.522065
2.39174	3586	3562.93	0.522065
2.39431	3541	3558.08	0.522065
2.39688	3448	3553.25	1.04413
2.39945	3561	3548.43	0.522065
2.40202	3617	3543.61	1.04413
2.40458	3505	3538.81	0.522065
2.40715	3649	3534	0.522065
2.40972	3543	3529.19	0
2.41229	3571	3524.46	3.65445
2.41486	3468	3519.78	1.56619
2.41743	3513	3515.05	1.04413
2.42	3464	3510.33	2.08826
2.42257	3362	3505.63	1.04413
2.42514	3521	3500.91	1.56619
2.42771	3454	3496.25	2.61032
2.43027	3448	3491.55	0
2.43284	3521	3486.81	0.522065
2.43541	3682	3482.1	1.04413
2.43798	3461	3477.42	1.04413
2.44055	3600	3472.73	0.522065
2.44312	3556	3468.04	0.522065
2.44569	3564	3463.37	1.04413
2.44826	3484	3458.73	1.56619
2.45083	3421	3454.1	0.522065
2.4534	3489	3449.43	0
2.45596	3443	3444.78	1.04413
2.45853	3430	3440.18	1.56619
2.4611	3335	3435.57	0.522065
2.46367	3333	3430.95	0.522065
2.46624	3410	3426.35	1.04413
2.46881	3473	3421.75	0
2.47138	3398	3417.14	0.522065
2.47395	3316	3412.6	2.61032
2.47652	3486	3408.08	1.04413
2.47909	3318	3403.53	0.522065
2.48165	3405	3398.99	1.56619
2.48422	3298	3394.48	1.56619
2.48679	3423	3389.95	0
2.48936	3366	3385.42	1.56619
2.49193	3409	3380.93	1.56619
2.4945	3409	3376.45	1.04413
2.49707	3277	3372	2.61032
2.49964	3332	3367.6	3.13239
2.50221	3388	3363.19	1.56619
2.50478	3393	3358.73	1.04413
2.50734	3288	3354.28	1.56619
2.50991	3331	3349.86	2.08826
2.51248	3278	3345.41	0
2.51505	3426	3340.93	0.522065
2.51762	3340	3336.51	2.08826
2.52019	3376	3332.1	0.522065
2.52276	3321	3327.66	0.522065
2.52533	3397	3323.25	1.56619
2.5279	3321	3318.84	0
2.53047	3300	3314.42	1.04413
2.53303	3314	3310.02	0.522065
2.5356	3243	3305.65	1.56619
2.53817	3276	3301.27	0
2.54074	3209	3296.88	1.04413
2.54331	3259	3292.53	1.04413
2.54588	3246	3288.19	1.04413
2.54845	3219	3283.87	1.56619
2.55102	3268	3279.56	1.56619
2.55359	3241	3275.27	1.56619
2.55616	3212	3270.97	1.04413
2.55872	3230	3266.69	2.08826
2.56129	3388	3262.42	1.04413
2.56386	3217	3258.11	0.522065
2.56643	3189	3253.8	0.522065
2.569	3173	3249.53	2.08826
2.57157	3200	3245.31	2.08826
2.57414	3299	3241.07	0.522065
2.57671	3271	3236.81	1.56619
2.57928	3204	3232.6	2.08826
2.58185	3220	3228.41	2.08826
2.58441	3245	3224.2	1.04413
2.58698	3205	3219.99	1.56619
2.58955	3272	3215.78	1.04413
2.59212	3273	3211.58	1.56619
2.59469	3179	3207.37	0.522065
2.59726	3262	3203.14	0
2.59983	3163	3198.89	0
2.6024	3206	3194.68	1.04413
2.60497	3181	3190.5	0.522065
2.60754	3156	3186.29	0
2.6101	3145	3182.12	1.56619
2.61267	3214	3177.97	0.522065
2.61524	3191	3173.84	2.08826
2.61781	3119	3169.72	0.522065
2.62038	3184	3165.56	0
2.62295	3163	3161.39	0.522065
2.62552	3190	3157.25	0.522065
2.62809	3198	3153.12	0.522065
2.63066	3083	3149	0.522065
2.63323	3134	3144.91	1.56619
2.63579	3239	3140.84	1.04413
2.63836	3199	3136.78	1.56619
2.64093	3095	3132.72	1.04413
2.6435	3103	3128.63	0
2.64607	3086	3124.54	0.522065
2.64864	3161	3120.46	0.522065
2.65121	3132	3116.42	1.56619
2.65378	3095	3112.38	0.522065
2.65635	3014	3108.33	0.522065
2.65892	3142	3104.32	2.08826
2.66148	3085	3100.36	2.08826
2.66405	3034	3096.38	1.04413
2.66662	3160	3092.37	0.522065
2.66919	3114	3088.35	0.522065
2.67176	3098	3084.33	0.522065
2.67433	3049	3080.35	1.56619
2.6769	3080	3076.38	0.522065
2.67947	3127	3072.38	0.522065
2.68204	3018	3068.44	2.08826
2.68461	3158	3064.52	1.56619
2.68717	3013	3060.56	0
2.68974	3004	3056.6	1.04413
2.69231	3107	3052.64	0
2.69488	3123	3048.69	1.04413
2.69745	3128	3044.74	0
2.70002	3009	3040.78	0
2.70259	3106	3036.87	2.08826
2.70516	3029	3033	1.04413
2.70773	3114	3029.14	2.08826
2.7103	3067	3025.29	1.56619
2.71286	3051	3021.41	0.522065
2.71543	3065	3017.51	0.522065
2.718	3002	3013.62	0.522065
2.72057	2953	3009.72	0
2.72314	3085	3005.85	1.56619
2.72571	3022	3002.02	1.04413
2.72828	3064	2998.18	1.04413
2.73085	2946	2994.33	0
2.73342	3002	2990.47	1.04413
2.73599	3048	2986.65	1.04413
2.73855	2848	2982.81	0
2.74112	2880	2979	1.56619
2.74369	2979	2975.21	1.04413
2.74626	3030	2971.42	1.04413
2.74883	3040	2967.63	1.04413
2.7514	3003	2963.92	4.17652
2.75397	3013	2960.22	1.04413
2.75654	3054	2956.43	0
2.75911	2989	2952.64	1.04413
2.76168	2950	2948.86	0.522065
2.76424	2905	2945.1	1.04413
2.76681	2969	2941.34	0.522065
2.76938	2980	2937.59	1.04413
2.77195	2994	2933.87	1.56619
2.77452	2985	2930.17	1.56619
2.77709	2858	2926.45	0.522065
2.77966	2960	2922.7	0
2.78223	2922	2918.95	0.522065
2.7848	2860	2915.23	1.04413
2.78737	2948	2911.53	0.522065
2.78993	2972	2907.84	1.56619
2.7925	2884	2904.17	1.04413
2.79507	2881	2900.47	0
2.79764	2796	2896.76	0.522065
2.80021	2897	2893.08	1.04413
2.80278	2905	2889.43	1.04413
2.80535	2884	2885.78	1.04413
2.80792	2879	2882.12	0.522065
2.81049	2816	2878.49	2.08826
2.81306	2918	2874.89	1.04413
2.81562	2847	2871.29	2.08826
2.81819	2889	2867.69	1.04413
2.82076	2875	2864.07	1.04413
2.82333	2813	2860.46	1.04413
2.8259	2961	2856.87	1.56619
2.82847	2915	2853.28	1.04413
2.83104	2829	2849.68	0.522065
2.83361	2877	2846.05	0
2.83618	2778	2842.43	0.522065
2.83875	2930	2838.84	1.04413
2.84131	2801	2835.27	1.04413
2.84388	2868	2831.68	0
2.84645	2809	2828.1	1.04413
2.84902	2798	2824.54	0.522065
2.85159	2798	2820.98	1.04413
2.85416	2793	2817.45	1.04413
2.85673	2784	2813.89	0
2.8593	2870	2810.32	0.522065
2.86187	2753	2806.83	2.61032
2.86444	2869	2803.37	1.56619
2.867	2683	2799.86	0.522065
2.86957	2800	2796.36	1.56619
2.87214	2750	2792.86	0.522065
2.87471	2817	2789.35	1.04413
2.87728	2890	2785.86	1.04413
2.87985	2800	2782.39	1.56619
2.88242	2772	2778.92	0.522065
2.88499	2797	2775.45	1.56619
2.88756	2833	2771.99	1.04413
2.89013	2846	2768.53	1.04413
2.89269	2740	2765.09	1.56619
2.89526	2769	2761.64	0.522065
2.89783	2643	2758.2	1.56619
2.9004	2745	2754.77	1.04413
2.90297	2800	2751.32	0
2.90554	2708	2747.85	0.522065
2.90811	2757	2744.42	1.04413
2.91068	2738	2740.98	0
2.91325	2727	2737.54	1.04413
2.91582	2772	2734.13	0.522065
2.91838	2809	2730.72	1.04413
2.92095	2704	2727.33	1.04413
2.92352	2816	2723.93	0.522065
2.92609	2732	2720.53	0.522065
2.92866	2772	2717.15	1.56619
2.93123	2732	2713.78	0.522065
2.9338	2700	2710.42	1.56619
2.93637	2628	2707.05	0
2.93894	2673	2703.66	0.522065
2.94151	2700	2700.28	0.522065
2.94407	2595	2696.92	0.522065
2.94664	2693	2693.56	0.522065
2.94921	2676	2690.21	1.04413
2.95178	2670	2686.89	1.04413
2.95435	2638	2683.56	0.522065
2.95692	2598	2680.23	1.04413
2.95949	2737	2676.91	0.522065
2.96206	2641	2673.6	1.04413
2.96463	2656	2670.27	0
2.9672	2726	2666.94	0.522065
2.96976	2689	2663.63	0.522065
2.97233	2709	2660.33	0.522065
2.9749	2653	2657.01	0
2.97747	2679	2653.72	1.04413
2.98004	2700	2650.45	1.04413
2.98261	2545	2647.2	1.04413
2.98518	2661	2643.94	1.04413
2.98775	2559	2640.7	1.04413
2.99032	2691	2637.45	1.04413
2.99289	2597	2634.21	1.04413
2.99545	2567	2630.97	0.522065
2.99802	2588	2627.7	0
3.00059	2615	2624.46	1.56619
3.00316	2590	2621.23	0
3.00573	2684	2618.03	2.61032
3.0083	2635	2614.84	0
3.01087	2602	2611.58	0
3.01344	2575	2608.36	1.04413
3.01601	2664	2605.16	1.04413
3.01858	2590	2601.98	1.04413
3.02114	2632	2598.78	0.522065
3.02371	2599	2595.6	1.56619
3.02628	2549	2592.47	2.08826
3.02885	2690	2589.33	1.04413
3.03142	2468	2586.17	1.04413
3.03399	2568	2582.99	0.522065
3.03656	2535	2579.8	0
3.03913	2546	2576.6	0
3.0417	2624	2573.43	1.04413
3.04427	2499	2570.28	0.522065
3.04683	2646	2567.12	0.522065
3.0494	2705	2564	2.08826
3.05197	2506	2560.89	0.522065
3.05454	2586	2557.76	1.04413
3.05711	2567	2554.64	0.522065
3.05968	2610	2551.5	0.522065
3.06225	2643	2548.36	0
3.06482	2626	2545.24	1.04413
3.06739	2528	2542.14	1.04413
3.06996	2514	2539.06	1.04413
3.07252	2480	2535.97	1.04413
3.07509	2536	2532.9	1.04413
3.07766	2612	2529.81	0.522065
3.08023	2473	2526.71	0.522065
3.0828	2515	2523.64	1.04413
3.08537	2469	2520.58	1.04413
3.08794	2553	2517.5	0
3.09051	2524	2514.45	2.08826
3.09308	2445	2511.41	0.522065
3.09565	2445	2508.36	1.04413
3.09821	2506	2505.34	1.56619
3.10078	2592	2502.33	1.56619
3.10335	2531	2499.3	0.522065
3.10592	2522	2496.24	0
3.10849	2469	2493.2	1.04413
3.11106	2420	2490.17	0.522065
3.11363	2512	2487.12	0
3.1162	2444	2484.11	1.56619
3.11877	2455	2481.13	1.56619
3.12134	2490	2478.14	0.522065
3.1239	2445	2475.15	1.56619
3.12647	2450	2472.21	2.08826
3.12904	2500	2469.23	0
3.13161	2573	2466.24	1.56619
3.13418	2421	2463.34	3.65445
3.13675	2467	2460.43	1.04413
3.13932	2406	2457.46	0.522065
3.14189	2434	2454.48	1.04413
3.14446	2473	2451.52	1.04413
3.14703	2406	2448.55	0
3.14959	2439	2445.57	1.04413
3.15216	2372	2442.62	0.522065
3.15473	2386	2439.68	1.56619
3.1573	2479	2436.77	1.56619
3.15987	2404	2433.84	0.522065
3.16244	2513	2430.91	1.04413
3.16501	2444	2428.01	2.08826
3.16758	2360	2425.11	0.522065
3.17015	2483	2422.17	0.522065
3.17272	2414	2419.25	1.04413
3.17528	2482	2416.34	0.522065
3.17785	2479	2413.42	0.522065
3.18042	2369	2410.5	0.522065
3.18299	2292	2407.6	1.04413
3.18556	2428	2404.69	0
3.18813	2299	2401.76	0
3.1907	2436	2398.85	0.522065
3.19327	2367	2395.95	0.522065
3.19584	2351	2393.07	0.522065
3.19841	2467	2390.2	1.04413
3.20097	2321	2387.34	1.04413
3.20354	2393	2384.5	1.04413
3.20611	2367	2381.66	1.56619
3.20868	2357	2378.84	1.04413
3.21125	2388	2375.99	0.522065
3.21382	2413	2373.13	0.522065
3.21639	2424	2370.27	0.522065
3.21896	2395	2367.46	2.08826
3.22153	2379	2364.68	1.56619
3.2241	2378	2361.88	1.04413
3.22666	2451	2359.04	0
3.22923	2403	2356.19	0.522065
3.2318	2249	2353.35	0
3.23437	2344	2350.52	1.04413
3.23694	2349	2347.72	0.522065
3.23951	2391	2344.9	0.522065
3.24208	2288	2342.09	0.522065
3.24465	2397	2339.27	0
3.24722	2313	2336.45	0
3.24979	2311	2333.63	0
3.25235	2324	2330.83	1.04413
3.25492	2326	2328.07	1.04413
3.25749	2329	2325.29	0
3.26006	2241	2322.5	0.522065
3.26263	2288	2319.73	0.522065
3.2652	2300	2316.95	0
3.26777	2332	2314.18	1.04413
3.27034	2329	2311.42	0
3.27291	2342	2308.66	0.522065
3.27548	2212	2305.9	0.522065
3.27804	2320	2303.17	1.04413
3.28061	2305	2300.44	0.522065
3.28318	2309	2297.73	1.56619
3.28575	2275	2295	0
3.28832	2249	2292.26	0.522065
3.29089	2283	2289.52	0
3.29346	2392	2286.77	0
3.29603	2211	2284.05	1.04413
3.2986	2260	2281.36	1.04413
3.30117	2255	2278.67	0.522065
3.30373	2286	2275.95	0
3.3063	2167	2273.22	0
3.30887	2242	2270.54	1.56619
3.31144	2329	2267.9	1.56619
3.31401	2222	2265.25	1.04413
3.31658	2362	2262.59	1.04413
3.31915	2204	2259.97	2.61032
3.32172	2289	2257.34	0.522065
3.32429	2253	2254.66	0.522065
3.32686	2262	2252.04	2.61032
3.32942	2290	2249.42	0.522065
3.33199	2275	2246.75	0.522065
3.33456	2278	2244.08	0
3.33713	2227	2241.42	1.04413
3.3397	2268	2238.79	1.04413
3.34227	2163	2236.15	0.522065
3.34484	2181	2233.51	0.522065
3.34741	2244	2230.85	0
3.34998	2203	2228.21	1.04413
3.35255	2190	2225.58	0
3.35511	2195	2222.95	1.04413
3.35768	2203	2220.35	1.04413
3.36025	2209	2217.74	0.522065
3.36282	2136	2215.14	1.04413
3.36539	2152	2212.54	0.522065
3.36796	2244	2209.92	0
3.37053	2236	2207.29	0
3.3731	2065	2204.67	0.522065
3.37567	2228	2202.06	0
3.37824	2299	2199.47	1.04413
3.3808	2131	2196.91	1.04413
3.38337	2110	2194.34	0.522065
3.38594	2246	2191.76	0.522065
3.38851	2172	2189.17	0
3.39108	2291	2186.58	0.522065
3.39365	2092	2184.01	0.522065
3.39622	2184	2181.44	0
3.39879	2228	2178.85	0
3.40136	2115	2176.28	0.522065
3.40393	2294	2173.72	0
3.40649	2237	2171.17	1.04413
3.40906	2216	2168.63	0
3.41163	2108	2166.1	1.56619
3.4142	2156	2163.61	1.56619
3.41677	2168	2161.13	1.56619
3.41934	2122	2158.62	0
3.42191	2152	2156.09	1.04413
3.42448	2154	2153.6	1.56619
3.42705	2150	2151.11	0.522065
3.42962	2163	2148.58	0
3.43218	2138	2146.05	0.522065
3.43475	2082	2143.52	0
3.43732	2146	2141.02	1.04413
3.43989	2110	2138.54	1.04413
3.44246	2118	2136.07	1.04413
3.44503	2154	2133.58	0
3.4476	2186	2131.12	2.61032
3.45017	2196	2128.7	1.04413
3.45274	2090	2126.23	0.522065
3.45531	2161	2123.75	0.522065
3.45787	2164	2121.29	1.56619
3.46044	2104	2118.84	0.522065
3.46301	2232	2116.38	1.04413
3.46558	2097	2113.95	1.56619
3.46815	2128	2111.52	1.04413
3.47072	2093	2109.08	0.522065
3.47329	2154	2106.62	0.522065
3.47586	2102	2104.15	0
3.47843	2110	2101.68	0.522065
3.481	2159	2099.25	1.04413
3.48356	2106	2096.81	0
3.48613	2087	2094.36	0.522065
3.4887	2065	2091.91	0
3.49127	2098	2089.5	2.08826
3.49384	2087	2087.1	0
3.49641	2158	2084.69	1.56619
3.49898	2054	2082.29	0.522065
3.50155	2053	2079.88	0.522065
3.50412	2019	2077.46	0.522065
3.50669	2178	2075.05	0.522065
3.50925	2078	2072.64	0.522065
3.51182	1965	2070.24	0.522065
3.51439	2058	2067.85	1.04413
3.51696	2067	2065.48	1.04413
3.51953	2044	2063.13	1.56619
3.5221	2073	2060.79	1.56619
3.52467	2083	2058.43	0.522065
3.52724	2008	2056.06	1.04413
3.52981	1992	2053.68	0
3.53238	1989	2051.28	0.522065
3.53494	2042	2048.91	0.522065
3.53751	2121	2046.53	0
3.54008	2042	2044.13	0
3.54265	2020	2041.76	0.522065
3.54522	2086	2039.39	0
3.54779	2056	2037.03	1.04413
3.55036	2087	2034.68	0
3.55293	1984	2032.37	2.61032
3.5555	1996	2030.08	0.522065
3.55807	2021	2027.74	0.522065
3.56063	2040	2025.39	0
3.5632	2052	2023.06	1.04413
3.56577	1923	2020.72	0
3.56834	1970	2018.37	0
3.57091	1966	2016.05	1.04413
3.57348	2000	2013.76	1.56619
3.57605	2053	2011.52	2.61032
3.57862	1937	2009.25	0
3.58119	2114	2006.94	1.04413
3.58376	2031	2004.63	0
3.58632	1955	2002.31	0.522065
3.58889	2020	2000	0.522065
3.59146	1954	1997.72	1.04413
3.59403	2000	1995.43	0.522065
3.5966	1922	1993.13	0
3.59917	1982	1990.83	0.522065
3.60174	1960	1988.53	0
3.60431	1886	1986.22	0
3.60688	1910	1983.92	0
3.60945	2014	1981.62	0
3.61201	1939	1979.35	1.04413
3.61458	1956	1977.1	0.522065
3.61715	1931	1974.85	1.04413
3.61972	1993	1972.59	0
3.62229	1982	1970.31	0
3.62486	1936	1968.04	0.522065
3.62743	2024	1965.8	1.04413
3.63	2057	1963.56	0
3.63257	1894	1961.33	1.56619
3.63514	1941	1959.14	1.56619
3.6377	1979	1956.94	1.04413
3.64027	1978	1954.7	0
3.64284	1965	1952.45	0
3.64541	1914	1950.19	0
3.64798	1889	1947.95	0.522065
3.65055	1915	1945.73	0.522065
3.65312	1980	1943.52	1.04413
3.65569	1926	1941.32	0.522065
3.65826	1886	1939.11	0.522065
3.66083	1948	1936.89	0
3.66339	1951	1934.67	0.522065
3.66596	1918	1932.46	0.522065
3.66853	1948	1930.25	0
3.6711	1940	1928.03	0
3.67367	1958	1925.81	0
3.67624	1860	1923.6	0
3.67881	1885	1921.4	0.522065
3.68138	1924	1919.21	0
3.68395	1886	1917.02	0.522065
3.68652	1930	1914.83	0
3.68908	1902	1912.64	0.522065
3.69165	1870	1910.5	1.56619
3.69422	1892	1908.36	0.522065
3.69679	1849	1906.2	0.522065
3.69936	1868	1904.05	1.04413
3.70193	1841	1901.92	1.04413
3.7045	1871	1899.76	0
3.70707	1943	1897.62	1.56619
3.70964	1883	1895.52	1.56619
3.71221	1902	1893.4	0.522065
3.71477	1939	1891.26	0.522065
3.71734	1945	1889.13	1.04413
3.71991	1824	1887.01	1.04413
3.72248	1885	1884.89	0.522065
3.72505	1873	1882.78	1.56619
3.72762	1837	1880.68	0.522065
3.73019	1915	1878.53	0
3.73276	1866	1876.38	0
3.73533	1785	1874.23	0
3.7379	1804	1872.1	0.522065
3.74046	1782	1869.97	0
3.74303	1810	1867.84	0
3.7456	1813	1865.74	1.56619
3.74817	1899	1863.69	1.56619
3.75074	1866	1861.61	0.522065
3.75331	1850	1859.5	0
3.75588	1849	1857.38	0
3.75845	1810	1855.26	0
3.76102	1893	1853.15	0.522065
3.76359	1792	1851.05	0
3.76615	1807	1848.94	0
3.76872	1831	1846.85	0.522065
3.77129	1823	1844.76	0
3.77386	1914	1842.67	0.522065
3.77643	1785	1840.59	0
3.779	1839	1838.52	1.04413
3.78157	1816	1836.47	0.522065
3.78414	1850	1834.41	0.522065
3.78671	1805	1832.36	1.04413
3.78928	1756	1830.33	1.04413
3.79184	1824	1828.3	1.04413
3.79441	1810	1826.25	0
3.79698	1743	1824.22	2.08826
3.79955	1846	1822.2	0
3.80212	1799	1820.15	0.522065
3.80469	1824	1818.09	0
3.80726	1807	1816.02	0
3.80983	1924	1813.96	0
3.8124	1769	1811.93	1.04413
3.81497	1865	1809.91	0.522065
3.81753	1904	1807.91	1.56619
3.8201	1790	1805.91	0.522065
3.82267	1809	1803.88	0
3.82524	1821	1801.86	1.04413
3.82781	1786	1799.85	0.522065
3.83038	1805	1797.84	0.522065
3.83295	1783	1795.83	0.522065
3.83552	1728	1793.82	0.522065
3.83809	1729	1791.8	0
3.84066	1806	1789.79	0.522065
3.84322	1803	1787.81	1.56619
3.84579	1798	1785.83	0
3.84836	1728	1783.81	0
3.85093	1704	1781.81	0.522065
3.8535	1843	1779.82	0.522065
3.85607	1744	1777.82	0
3.85864	1758	1775.83	0.522065
3.86121	1741	1773.83	0
3.86378	1733	1771.86	1.04413
3.86635	1805	1769.88	0
3.86891	1679	1767.89	0
3.87148	1712	1765.91	0.522065
3.87405	1701	1763.93	0
3.87662	1780	1761.97	1.04413
3.87919	1780	1760.03	1.04413
3.88176	1782	1758.09	0.522065
3.88433	1763	1756.16	1.56619
3.8869	1779	1754.22	0
3.88947	1710	1752.25	0
3.89204	1730	1750.29	0.522065
3.8946	1735	1748.33	0
3.89717	1784	1746.37	0.522065
3.89974	1751	1744.42	0
3.90231	1782	1742.46	0
3.90488	1702	1740.52	0.522065
3.90745	1730	1738.59	0.522065
3.91002	1802	1736.66	0.522065
3.91259	1788	1734.72	0
3.91516	1696	1732.79	0.522065
3.91773	1712	1730.86	0
3.92029	1801	1728.93	0.522065
3.92286	1728	1727	0
3.92543	1718	1725.09	1.04413
3.928	1718	1723.2	0.522065
3.93057	1647	1721.28	0
3.93314	1753	1719.35	0
3.93571	1672	1717.44	0.522065
3.93828	1724	1715.56	1.04413
3.94085	1696	1713.66	0
3.94342	1716	1711.76	0.522065
3.94598	1740	1709.85	0
3.94855	1772	1707.94	0
3.95112	1651	1706.04	0.522065
3.95369	1633	1704.15	0
3.95626	1690	1702.27	1.04413
3.95883	1689	1700.41	0.522065
3.9614	1693	1698.52	0
3.96397	1743	1696.65	1.04413
3.96654	1730	1694.78	0
3.96911	1671	1692.91	0.522065
3.97167	1681	1691.04	0.522065
3.97424	1703	1689.18	0.522065
3.97681	1639	1687.31	0
3.97938	1691	1685.44	0.522065
3.98195	1718	1683.57	0
3.98452	1699	1681.72	1.04413
3.98709	1656	1679.87	0
3.98966	1706	1678.02	0.522065
3.99223	1712	1676.16	0
3.9948	1695	1674.31	0.522065
3.99736	1703	1672.49	1.56619
3.99993	1735	1670.68	0.522065
4.0025	1704	1668.84	0
4.00507	1666	1667	1.04413
4.00764	1614	1665.17	0
4.01021	1691	1663.34	0.522065
4.01278	1707	1661.53	1.56619
4.01535	1682	1659.73	0
4.01792	1568	1657.89	0.522065
4.02049	1586	1656.1	1.56619
4.02305	1695	1654.32	1.04413
4.02562	1665	1652.52	0.522065
4.02819	1655	1650.71	0.522065
4.03076	1654	1648.89	0
4.03333	1614	1647.07	0.522065
4.0359	1647	1645.27	1.04413
4.03847	1584	1643.47	0
4.04104	1765	1641.65	0
4.04361	1604	1639.84	0.522065
4.04618	1688	1638.04	0.522065
4.04874	1609	1636.24	0
4.05131	1589	1634.44	0.522065
4.05388	1618	1632.64	0
4.05645	1584	1630.85	1.04413
4.05902	1614	1629.07	0
4.06159	1604	1627.3	1.04413
4.06416	1635	1625.54	1.04413
4.06673	1563	1623.8	1.04413
4.0693	1626	1622.06	1.56619
4.07187	1592	1620.32	0.522065
4.07443	1663	1618.55	0.522065
4.077	1640	1616.81	1.56619
4.07957	1637	1615.07	0.522065
4.08214	1613	1613.34	2.08826
4.08471	1651	1611.63	1.04413
4.08728	1667	1609.9	1.04413
4.08985	1633	1608.16	1.04413
4.09242	1633	1606.4	0
4.09499	1656	1604.64	0.522065
4.09756	1579	1602.91	1.56619
4.10012	1604	1601.18	0.522065
4.10269	1604	1599.43	0
4.10526	1615	1597.65	0
4.10783	1601	1595.89	0
4.1104	1594	1594.12	0
4.11297	1542	1592.36	0
4.11554	1610	1590.61	0.522065
4.11811	1651	1588.9	1.04413
4.12068	1644	1587.18	0.522065
4.12325	1652	1585.46	0.522065
4.12581	1686	1583.73	0.522065
4.12838	1618	1582.03	1.04413
4.13095	1649	1580.32	0.522065
4.13352	1650	1578.63	1.56619
4.13609	1613	1576.94	0.522065
4.13866	1592	1575.22	0
4.14123	1553	1573.48	0
4.1438	1653	1571.76	0.522065
4.14637	1548	1570.04	0
4.14894	1579	1568.32	0.522065
4.1515	1575	1566.61	0
4.15407	1556	1564.92	1.56619
4.15664	1622	1563.25	0.522065
4.15921	1514	1561.56	0.522065
4.16178	1586	1559.87	0.522065
4.16435	1617	1558.18	0.522065
4.16692	1611	1556.49	0.522065
4.16949	1548	1554.79	0
4.17206	1511	1553.09	0
4.17463	1565	1551.39	0.522065
4.17719	1617	1549.73	1.04413
4.17976	1554	1548.09	1.56619
4.18233	1544	1546.44	0.522065
4.1849	1539	1544.79	1.04413
4.18747	1570	1543.12	0
4.19004	1555	1541.45	1.04413
4.19261	1529	1539.78	0
4.19518	1504	1538.09	0
4.19775	1571	1536.42	0.522065
4.20032	1572	1534.76	0.522065
4.20288	1553	1533.09	0
4.20545	1575	1531.43	1.04413
4.20802	1538	1529.78	0
4.21059	1530	1528.12	0.522065
4.21316	1566	1526.47	0.522065
4.21573	1556	1524.82	0
4.2183	1559	1523.16	0.522065
4.22087	1501	1521.51	0
4.22344	1508	1519.87	1.04413
4.22601	1553	1518.24	0
4.22857	1518	1516.58	0
4.23114	1474	1514.95	1.04413
4.23371	1474	1513.32	0
4.23628	1498	1511.67	0
4.23885	1517	1510.03	0.522065
4.24142	1525	1508.4	0
4.24399	1498	1506.75	0
4.24656	1517	1505.12	0.522065
4.24913	1513	1503.52	1.04413
4.2517	1488	1501.93	1.04413
4.25426	1538	1500.34	0.522065
4.25683	1548	1498.75	1.56619
4.2594	1548	1497.17	0.522065
4.26197	1519	1495.57	0.522065
4.26454	1520	1493.96	0.522065
4.26711	1504	1492.36	0.522065
4.26968	1486	1490.77	1.04413
4.27225	1519	1489.2	1.04413
4.27482	1490	1487.6	0
4.27739	1420	1485.98	0
4.27995	1537	1484.37	0.522065
4.28252	1495	1482.77	0
4.28509	1493	1481.17	0.522065
4.28766	1461	1479.57	0
4.29023	1403	1477.98	0.522065
4.2928	1428	1476.38	0
4.29537	1509	1474.83	2.08826
4.29794	1464	1473.29	0.522065
4.30051	1476	1471.72	0.522065
4.30308	1433	1470.16	1.04413
4.30564	1525	1468.62	1.56619
4.30821	1436	1467.07	0
4.31078	1499	1465.51	1.56619
4.31335	1481	1463.97	0.522065
4.31592	1422	1462.4	0.522065
4.31849	1425	1460.83	0
4.32106	1517	1459.25	0.522065
4.32363	1467	1457.69	0.522065
4.3262	1459	1456.14	0.522065
4.32877	1394	1454.57	0
4.33133	1509	1453	0.522065
4.3339	1575	1451.44	0
4.33647	1434	1449.87	0
4.33904	1418	1448.34	1.56619
4.34161	1515	1446.83	1.04413
4.34418	1450	1445.29	0
4.34675	1418	1443.73	0
4.34932	1455	1442.16	0
4.35189	1364	1440.6	0
4.35446	1446	1439.06	0.522065
4.35702	1434	1437.53	0.522065
4.35959	1390	1436.04	2.08826
4.36216	1460	1434.54	0
4.36473	1381	1432.99	0
4.3673	1472	1431.44	0
4.36987	1479	1429.91	1.04413
4.37244	1470	1428.4	0
4.37501	1373	1426.85	0
4.37758	1431	1425.35	1.56619
4.38015	1402	1423.88	1.04413
4.38271	1435	1422.38	0.522065
4.38528	1408	1420.87	0.522065
4.38785	1500	1419.35	0
4.39042	1387	1417.86	1.56619
4.39299	1416	1416.39	1.04413
4.39556	1455	1414.89	0
4.39813	1435	1413.39	1.04413
4.4007	1345	1411.9	0.522065
4.40327	1374	1410.4	0.522065
4.40584	1338	1408.91	0.522065
4.4084	1445	1407.42	1.04413
4.41097	1346	1405.95	0.522065
4.41354	1374	1404.47	1.04413
4.41611	1393	1402.99	0.522065
4.41868	1409	1401.52	1.04413
4.42125	1375	1400.05	0.522065
4.42382	1276	1398.56	0.522065
4.42639	1430	1397.08	0.522065
4.42896	1404	1395.6	0.522065
4.43153	1428	1394.14	1.04413
4.43409	1359	1392.66	0
4.43666	1392	1391.17	0.522065
4.43923	1383	1389.7	0.522065
4.4418	1406	1388.23	0.522065
4.44437	1369	1386.75	0
4.44694	1428	1385.26	0
4.44951	1433	1383.78	0.522065
4.45208	1333	1382.31	0
4.45465	1400	1380.85	1.04413
4.45722	1376	1379.41	0.522065
4.45978	1314	1377.97	1.04413
4.46235	1296	1376.51	0
4.46492	1384	1375.06	1.04413
4.46749	1327	1373.64	1.04413
4.47006	1397	1372.19	0
4.47263	1364	1370.73	0.522065
4.4752	1380	1369.27	0
4.47777	1386	1367.82	0.522065
4.48034	1347	1366.4	1.56619
4.48291	1352	1364.99	0.522065
4.48547	1382	1363.56	1.04413
4.48804	1363	1362.14	0.522065
4.49061	1401	1360.69	0
4.49318	1344	1359.28	2.08826
4.49575	1414	1357.89	0.522065
4.49832	1365	1356.46	0.522065
4.50089	1398	1355.04	0.522065
4.50346	1351	1353.63	1.56619
4.50603	1371	1352.26	1.56619
4.5086	1363	1350.86	0.522065
4.51116	1353	1349.43	0
4.51373	1365	1347.98	0
4.5163	1308	1346.55	0.522065
4.51887	1330	1345.12	0
4.52144	1404	1343.68	0
4.52401	1384	1342.24	0
4.52658	1348	1340.81	0
4.52915	1301	1339.4	1.04413
4.53172	1266	1338.03	1.56619
4.53429	1309	1336.66	0.522065
4.53685	1313	1335.24	0
4.53942	1344	1333.83	0.522065
4.54199	1292	1332.42	0
4.54456	1304	1331.01	0.522065
4.54713	1351	1329.61	0.522065
4.5497	1354	1328.21	0
4.55227	1311	1326.81	0.522065
4.55484	1369	1325.41	0
4.55741	1348	1324.01	0.522065
4.55998	1352	1322.61	0
4.56254	1368	1321.24	1.56619
4.56511	1305	1319.87	0
4.56768	1299	1318.47	0
4.57025	1363	1317.07	0
4.57282	1296	1315.69	1.04413
4.57539	1337	1314.32	0
4.57796	1304	1312.95	1.04413
4.58053	1285	1311.6	1.04413
4.5831	1266	1310.25	0.522065
4.58567	1335	1308.88	0.522065
4.58823	1270	1307.51	0.522065
4.5908	1248	1306.16	1.04413
4.59337	1320	1304.81	0.522065
4.59594	1300	1303.45	0.522065
4.59851	1328	1302.1	1.04413
4.60108	1321	1300.81	2.61032
4.60365	1359	1299.49	0
4.60622	1341	1298.15	1.56619
4.60879	1282	1296.8	0
4.61136	1307	1295.44	0.522065
4.61392	1263	1294.07	0
4.61649	1314	1292.71	0.522065
4.61906	1324	1291.36	0.522065
4.62163	1288	1290.01	0.522065
4.6242	1344	1288.68	1.04413
4.62677	1329	1287.34	0
4.62934	1272	1285.97	0
4.63191	1293	1284.63	1.04413
4.63448	1317	1283.31	0.522065
4.63705	1299	1281.97	0.522065
4.63961	1296	1280.64	0.522065
4.64218	1294	1279.33	1.56619
4.64475	1257	1278.02	0
4.64732	1296	1276.69	1.04413
4.64989	1312	1275.39	1.04413
4.65246	1289	1274.09	1.04413
4.65503	1307	1272.76	0
4.6576	1244	1271.43	0.522065
4.66017	1320	1270.11	1.04413
4.66274	1356	1268.8	0
4.6653	1264	1267.46	0.522065
4.66787	1224	1266.16	1.04413
4.67044	1254	1264.85	0
4.67301	1263	1263.51	0
4.67558	1186	1262.18	0.522065
4.67815	1303	1260.87	0.522065
4.68072	1239	1259.55	0
4.68329	1265	1258.24	0.522065
4.68586	1282	1256.92	0
4.68843	1250	1255.61	0.522065
4.69099	1255	1254.29	0
4.69356	1323	1252.97	0
4.69613	1304	1251.66	0.522065
4.6987	1300	1250.36	0
4.70127	1269	1249.04	0
4.70384	1179	1247.74	0.522065
4.70641	1256	1246.44	0
4.70898	1321	1245.12	0
4.71155	1206	1243.83	0.522065
4.71412	1192	1242.53	0
4.71668	1190	1241.24	0.522065
4.71925	1227	1239.95	0
4.72182	1324	1238.65	0
4.72439	1174	1237.36	0.522065
4.72696	1232	1236.08	0.522065
4.72953	1252	1234.8	0
4.7321	1303	1233.52	0.522065
4.73467	1240	1232.23	0
4.73724	1250	1230.94	0
4.73981	1215	1229.66	0.522065
4.74237	1149	1228.4	0.522065
4.74494	1202	1227.14	0.522065
4.74751	1216	1225.88	0.522065
4.75008	1156	1224.61	0
4.75265	1253	1223.32	0
4.75522	1132	1222.05	0.522065
4.75779	1195	1220.79	0
4.76036	1319	1219.52	0.522065
4.76293	1195	1218.27	0.522065
4.7655	1249	1217.01	0
4.76806	1171	1215.74	0
4.77063	1267	1214.46	0
4.7732	1214	1213.21	0.522065
4.77577	1246	1211.99	1.56619
4.77834	1217	1210.79	1.04413
4.78091	1211	1209.56	0.522065
4.78348	1169	1208.31	0
4.78605	1194	1207.04	0
4.78862	1253	1205.81	1.04413
4.79119	1190	1204.57	0
4.79375	1187	1203.32	0.522065
4.79632	1208	1202.12	1.56619
4.79889	1192	1200.9	0
4.80146	1193	1199.65	0
4.80403	1189	1198.4	0.522065
4.8066	1211	1197.16	0
4.80917	1213	1195.91	0
4.81174	1186	1194.68	0.522065
4.81431	1145	1193.46	0.522065
4.81688	1211	1192.24	0.522065
4.81944	1179	1191.02	0.522065
4.82201	1226	1189.79	0
4.82458	1175	1188.58	1.04413
4.82715	1207	1187.36	0
4.82972	1142	1186.15	1.04413
4.83229	1215	1184.95	0.522065
4.83486	1205	1183.73	0
4.83743	1189	1182.5	0
4.84	1184	1181.26	0
4.84257	1135	1180.04	0.522065
4.84513	1189	1178.83	0
4.8477	1228	1177.6	0
4.85027	1151	1176.39	0.522065
4.85284	1212	1175.2	1.04413
4.85541	1148	1174.01	0
4.85798	1124	1172.83	1.56619
4.86055	1136	1171.67	1.04413
4.86312	1185	1170.49	0.522065
4.86569	1147	1169.32	1.56619
4.86826	1147	1168.15	0
4.87082	1175	1166.93	0
4.87339	1146	1165.73	0.522065
4.87596	1156	1164.54	0.522065
4.87853	1169	1163.34	0
4.8811	1173	1162.14	0.522065
4.88367	1204	1160.96	0.522065
4.88624	1201	1159.78	0.522065
4.88881	1121	1158.59	0
4.89138	1196	1157.39	0.522065
4.89395	1190	1156.2	0
4.89651	1135	1155.02	0.522065
4.89908	1160	1153.84	0.522065
4.90165	1141	1152.66	0
4.90422	1169	1151.46	0
4.90679	1073	1150.27	0
4.90936	1147	1149.09	0.522065
4.91193	1207	1147.91	0
4.9145	1095	1146.72	0
4.91707	1171	1145.54	0
4.91964	1144	1144.39	1.56619
4.9222	1183	1143.26	0.522065
4.92477	1186	1142.1	0.522065
4.92734	1103	1140.94	0.522065
4.92991	1109	1139.79	0.522065
4.93248	1159	1138.62	0
4.93505	1134	1137.44	0
4.93762	1160	1136.26	0
4.94019	1111	1135.11	1.04413
4.94276	1151	1133.97	0
4.94533	1193	1132.8	0
4.94789	1154	1131.65	1.04413
4.95046	1138	1130.53	1.04413
4.95303	1071	1129.39	0
4.9556	1139	1128.22	0
4.95817	1108	1127.08	1.04413
4.96074	1139	1125.95	0.522065
4.96331	1153	1124.82	0.522065
4.96588	1121	1123.67	0
4.96845	1131	1122.52	0.522065
4.97102	1161	1121.37	0
4.97358	1116	1120.24	1.04413
4.97615	1133	1119.11	0
4.97872	1114	1117.97	0.522065
4.98129	1077	1116.83	0
4.98386	1088	1115.68	0
4.98643	1099	1114.53	0
4.989	1101	1113.39	0.522065
4.99157	1093	1112.26	0
4.99414	1111	1111.12	0.522065
4.99671	1093	1109.99	0
4.99927	1130	1108.86	0.522065
5.00184	1078	1107.76	1.04413
5.00441	1067	1106.65	0
5.00698	1158	1105.52	0.522065
5.00955	1106	1104.4	0
5.01212	1084	1103.26	0
5.01469	1078	1102.14	0.522065
5.01726	1133	1101.03	0.522065
5.01983	1053	1099.94	1.04413
5.0224	1132	1098.83	0
5.02496	1079	1097.7	0
5.02753	1142	1096.59	0.522065
5.0301	1105	1095.49	0.522065
5.03267	1159	1094.37	0
5.03524	1071	1093.25	0
5.03781	1051	1092.14	0.522065
5.04038	1112	1091.06	1.04413
5.04295	1096	1089.96	0
5.04552	1067	1088.85	0
5.04809	1114	1087.77	1.56619
5.05065	1071	1086.69	0
5.05322	1062	1085.57	0
5.05579	1106	1084.46	0
5.05836	1046	1083.35	0
5.06093	1065	1082.25	0.522065
5.0635	1102	1081.18	1.04413
5.06607	1045	1080.11	0.522065
5.06864	1062	1079.04	1.04413
5.07121	1117	1077.99	1.04413
5.07378	1105	1076.92	0.522065
5.07634	1069	1075.83	0
5.07891	1033	1074.74	0.522065
5.08148	1090	1073.65	0
5.08405	1096	1072.56	0.522065
5.08662	1056	1071.47	0
5.08919	1093	1070.37	0
5.09176	1114	1069.28	0
5.09433	1120	1068.2	0.522065
5.0969	1101	1067.12	0
5.09947	1085	1066.05	1.04413
5.10203	1054	1065.01	1.04413
5.1046	1109	1063.95	0
5.10717	1086	1062.86	0
5.10974	1066	1061.81	1.56619
5.11231	1025	1060.77	0
5.11488	1039	1059.69	0.522065
5.11745	1107	1058.62	0
5.12002	1071	1057.54	0
5.12259	1029	1056.46	0
5.12516	1049	1055.39	0.522065
5.12772	1067	1054.33	0
5.13029	1040	1053.25	0
5.13286	1057	1052.19	0.522065
[truncated: 1,048 more rows]
