# Supplementary material for: Direct energy transfer from photosystem II to photosystem I confers winter sustainability in Scots Pine
Source: Nat Commun. 2020 Dec 15;11:6388. doi: 10.1038/s41467-020-20137-9 (PMC7738668; doi:10.1038/s41467-020-20137-9)
Supplement: Supplementary file 3 — Source Data [file 41467_2020_20137_MOESM3_ESM.zip › Source data file_Bag et al., 2020/Source data file/time resolved fluoresence data/Time resolved decay/Pine_summer_unquench/summerunq/735nmall_1.119.txt]

Time	Exp. data	Th. data	IRF
0	6817	6893.82	35000
0.002569	7928	7882.56	37214.3
0.005138	8752	8960.55	38160.2
0.007707	9991	10120.5	39743.2
0.010276	11363	11355.8	40767.6
0.012845	12569	12664.1	41346.2
0.015414	14186	14041.2	42038.2
0.017983	15392	15490.5	42855
0.020552	17077	16991.1	42585.3
0.023121	18696	18527.7	42248.6
0.02569	20184	20100.7	41872.7
0.028259	21708	21688.2	40849
0.030828	23572	23282	39903
0.033397	25048	24887.5	38270.8
0.035966	26523	26483.7	37270.6
0.038535	28463	28044.8	35510
0.041104	29303	29568.1	33593.9
0.043673	31286	31039.6	31583.6
0.046242	32455	32447.4	29337.8
0.048811	34005	33779.2	27264
0.05138	35091	35035.1	25081.1
0.053949	36345	36214	23092.9
0.056518	37107	37297.2	21037.6
0.059087	38097	38280.1	19040.2
0.061656	39032	39157.2	16787.3
0.064225	39727	39929	15113
0.066794	40528	40599.1	13483.6
0.069363	41115	41171.5	11736.6
0.071932	41096	41650.9	10192.1
0.074501	41782	42038.6	8905.86
0.07707	42089	42331.8	7593.24
0.079639	42690	42539.1	6561.69
0.082208	42552	42675.8	5555.11
0.084777	42667	42742	4644.83
0.087346	42470	42740.4	4019.91
0.089915	42855	42681.9	3421.38
0.092484	42218	42572.9	2847.82
0.095053	41909	42419.6	2433.35
0.097622	41850	42229.3	2160.12
0.100191	41741	42005.2	1778.46
0.10276	41932	41756	1659.33
0.105329	41518	41488.8	1403.94
0.107898	40692	41204.9	1228.44
0.110467	40893	40908.3	1093.61
0.113036	40966	40605.3	975.907
0.115605	40457	40296.8	878.173
0.118174	40075	39985.7	808.262
0.120743	39634	39674.7	757.612
0.123312	39108	39362.1	741.917
0.125881	39122	39050.3	728.363
0.12845	39161	38740.3	685.56
0.131019	38444	38432.7	682.707
0.133588	38209	38128.2	649.891
0.136157	37805	37827.7	633.483
0.138726	37911	37532.2	623.496
0.141295	37206	37242.2	622.783
0.143864	37342	36956.9	584.973
0.146433	36806	36676.3	604.948
0.149002	36141	36400.3	615.649
0.151571	36370	36128.5	609.228
0.15414	36074	35861.2	580.693
0.156709	35847	35598.6	625.636
0.159278	35580	35339.9	619.929
0.161847	35683	35085.4	597.814
0.164416	34953	34836.1	642.044
0.166985	34824	34591.3	654.171
0.169554	34644	34350	645.611
0.172123	34688	34113.1	669.152
0.174692	34172	33881.1	700.541
0.177261	33762	33652.4	705.535
0.17983	33657	33427.9	721.229
0.182399	33164	33208.4	759.752
0.184968	33073	32992.6	754.758
0.187537	32910	32780.6	759.752
0.190106	32688	32573.1	808.262
0.192675	32658	32369.8	806.835
0.195244	32753	32170.2	831.09
0.197813	32160	31974.9	860.339
0.200382	31875	31783.3	894.581
0.202951	32115	31594.7	932.39
0.20552	31535	31410.1	903.142
0.208089	31328	31229.3	955.219
0.210658	30928	31051.8	980.9
0.213227	30822	30878.1	989.461
0.215796	30808	30708.4	1030.12
0.218365	30524	30542.8	1000.16
0.220934	30563	30379.8	1060.8
0.223503	30551	30219.7	1074.35
0.226072	30260	30063.5	1104.32
0.228641	29900	29910.4	1101.46
0.23121	29902	29760.5	1099.32
0.233779	29954	29613	1137.84
0.236348	29722	29468.1	1106.46
0.238917	29221	29326.9	1180.65
0.241486	29340	29188.7	1199.91
0.244055	28824	29053	1141.41
0.246624	28819	28918.9	1176.37
0.249193	28958	28787.4	1142.12
0.251762	28551	28657.9	1090.76
0.254331	28572	28531.1	1142.84
0.2569	28452	28408	1147.83
0.259469	28317	28285.7	1130.71
0.262038	28071	28164.4	1147.12
0.264607	27804	28044.6	1072.21
0.267176	28058	27924.4	1096.47
0.269745	27731	27805.7	1052.24
0.272314	27707	27689.8	1035.12
0.274883	27793	27575.3	995.881
0.277452	27455	27462.1	950.938
0.280021	27470	27349.1	974.48
0.28259	27211	27236.3	1008.72
0.285159	26847	27124.4	948.798
0.287728	26629	27012.5	945.231
0.290297	26794	26900.8	929.537
0.292866	26713	26788.5	891.728
0.295435	26215	26677.1	894.581
0.298004	26578	26568.5	896.008
0.300573	26638	26460.7	864.619
0.303142	26271	26352.8	876.747
0.305711	26260	26245.8	870.326
0.30828	26226	26138.9	845.358
0.310849	26076	26032.5	835.37
0.313418	26123	25927.4	785.434
0.315987	25635	25823	785.434
0.318556	25893	25719.5	835.37
0.321125	25582	25617.3	828.237
0.323694	25366	25515.6	789.714
0.326263	25309	25414.3	806.835
0.328832	25168	25312.9	811.115
0.331401	25360	25211.5	760.465
0.33397	24642	25112.4	826.096
0.336539	24930	25015.5	786.86
0.339108	24970	24918.8	803.982
0.341677	24952	24822.7	826.096
0.344246	24647	24728.1	795.421
0.346815	24700	24633.6	814.682
0.349384	24164	24540.4	843.218
0.351953	24608	24448.9	864.619
0.354522	24610	24358	803.268
0.357091	24113	24269	862.479
0.35966	23872	24180.8	802.555
0.362229	23900	24093.3	873.893
0.364798	23896	24007.8	839.651
0.367367	23511	23924.3	898.861
0.369936	23915	23841	835.37
0.372505	23740	23758.4	841.077
0.375074	23493	23676.6	911.702
0.377643	23684	23596	950.225
0.380212	23468	23517	918.836
0.382781	23522	23439.5	938.811
0.38535	23316	23362.7	913.129
0.387919	23078	23285.3	935.957
0.390488	23237	23210.4	954.505
0.393057	23430	23138.9	975.907
0.395626	23130	23068.3	924.543
0.398195	22963	22998.1	956.645
0.400764	23054	22928.4	992.314
0.403333	23034	22859.3	1047.96
0.405902	22852	22791.8	1054.38
0.408471	22507	22725.9	1097.18
0.41104	22794	22659.9	1025.13
0.413609	22490	22594.2	1058.66
0.416178	22356	22530.5	1076.49
0.418747	22371	22469.6	1023.7
0.421316	22722	22410.8	1050.81
0.423885	22563	22353.7	1125.72
0.426454	22205	22296.3	1055.81
0.429023	22061	22238.6	1043.68
0.431592	22078	22182.4	1079.35
0.434161	22190	22126	1053.67
0.43673	22062	22069.6	1039.4
0.439299	21842	22015.9	1070.79
0.441868	21742	21962.8	1072.21
0.444437	21618	21908.4	1040.11
0.447006	21444	21854.9	975.193
0.449575	21659	21802.2	960.926
0.452144	21808	21749	988.034
0.454713	21532	21696.7	914.556
0.457282	21435	21645.6	924.543
0.459851	21701	21594.3	835.37
0.46242	21473	21541.3	840.364
0.464989	21315	21486.8	804.695
0.467558	21727	21433.1	789.001
0.470127	21167	21378.9	699.828
0.472696	21287	21323.8	696.261
0.475265	21228	21267.4	661.305
0.477834	20939	21209.6	595.674
0.480403	21100	21151.6	574.273
0.482972	21104	21093.1	523.622
0.485541	21083	21032.8	507.928
0.48811	21182	20971.1	475.826
0.490679	20769	20909	397.354
0.493248	20850	20845.3	369.532
0.495817	20811	20780.3	368.819
0.498386	20778	20714.3	373.099
0.500955	20288	20647.6	312.461
0.503524	20328	20580.5	284.639
0.506093	20153	20511.6	307.468
0.508662	20169	20441	256.818
0.511231	20214	20370.5	240.41
0.5138	20083	20300.9	215.441
0.516369	20100	20230.8	204.027
0.518938	20192	20159.5	207.594
0.521507	20027	20088.7	151.237
0.524076	19954	20018.2	191.9
0.526645	19757	19946.8	176.205
0.529214	19801	19875.2	155.517
0.531783	19769	19803.6	158.371
0.534352	19794	19732.4	142.676
0.536921	19863	19660.9	171.925
0.53949	19395	19589.7	159.798
0.542059	19434	19519.8	136.256
0.544628	19620	19449.8	151.95
0.547197	19558	19380.1	147.67
0.549766	19371	19310.8	143.39
0.552335	19176	19242.4	158.371
0.554904	19084	19175.1	133.402
0.557473	19082	19107.7	146.243
0.560042	19230	19040.6	139.823
0.562611	19009	18974.5	147.67
0.56518	18628	18908.7	148.383
0.567749	18782	18843.8	160.511
0.570318	18770	18779.3	154.804
0.572887	18587	18715	156.944
0.575456	18842	18651.5	135.543
0.578025	18421	18588.5	139.11
0.580594	18576	18526.3	138.396
0.583163	18542	18464.9	163.364
0.585732	18361	18404.2	154.804
0.588301	18361	18344	138.396
0.59087	18339	18283.7	144.103
0.593439	18441	18223.6	157.657
0.596008	18249	18164	153.377
0.598577	17939	18105.4	143.39
0.601146	18025	18047.7	145.53
0.603715	17908	17990	120.562
0.606284	18008	17932.4	130.549
0.608853	17820	17875.7	124.128
0.611422	17618	17819.7	136.256
0.613991	17677	17763.8	118.421
0.61656	17690	17708.2	129.836
0.619129	17654	17652.4	131.262
0.621698	17829	17596.8	121.275
0.624267	17469	17541.6	119.135
0.626836	17552	17487	117.708
0.629405	17039	17432.8	111.288
0.631974	17485	17378.8	111.288
0.634543	17432	17325.5	98.4467
0.637112	17153	17272.4	105.581
0.639681	17463	17219.5	99.8735
0.64225	16931	17166.8	95.5932
0.644819	17117	17114.4	88.4594
0.647388	17091	17062.2	108.434
0.649957	17168	17010.2	82.7523
0.652526	17006	16958.3	82.0389
0.655095	16838	16906.9	77.7586
0.657664	16881	16855.7	83.4657
0.660233	16766	16804.6	88.4594
0.662802	16582	16754.1	88.4594
0.665371	16786	16703.9	100.587
0.66794	16560	16653.5	75.6185
0.670509	16852	16603.3	76.3319
0.673078	16528	16553.5	78.472
0.675647	16258	16504.3	66.3445
0.678216	16392	16455.6	79.1854
0.680785	16482	16407.6	71.3382
0.683354	16197	16359.6	75.6185
0.685923	16147	16311.3	81.3256
0.688492	16306	16263.5	72.765
0.691061	16143	16215.7	64.2044
0.69363	16247	16168.3	70.6248
0.696199	15882	16121.4	80.6122
0.698768	15986	16074.7	72.765
0.701337	15685	16028.5	66.3445
0.703906	15857	15982.6	74.1917
0.706475	15763	15936.7	68.4847
0.709044	16000	15890.9	59.9241
0.711613	15880	15845.9	66.3445
0.714182	15583	15801.2	63.491
0.716751	15765	15756.5	62.0642
0.71932	15496	15712.1	69.1981
0.721889	15621	15668.1	62.7776
0.724458	15422	15624	47.7966
0.727027	15591	15580.2	49.9367
0.729596	15550	15536.7	57.7839
0.732165	15435	15493.4	53.5037
0.734734	15310	15450.5	61.3509
0.737303	15342	15407.9	40.6628
0.739872	15454	15365.1	52.0769
0.742441	15216	15322.3	71.3382
0.74501	15403	15280	48.51
0.747579	15173	15238	55.6438
0.750148	15342	15196.4	50.6501
0.752717	15228	15154.8	49.9367
0.755286	15109	15113.2	50.6501
0.757855	15108	15072.5	49.2234
0.760424	14998	15032.1	41.3762
0.762993	14985	14991.5	41.3762
0.765562	14916	14951.3	42.8029
0.768131	15047	14911.1	47.7966
0.7707	14635	14871.2	46.3698
0.773269	14860	14831.5	39.9494
0.775838	14748	14791.8	43.5163
0.778407	14602	14752.2	43.5163
0.780976	14565	14712.9	50.6501
0.783545	14719	14674	48.51
0.786114	14423	14635.3	40.6628
0.788683	14552	14596.8	37.0959
0.791252	14529	14558.4	42.8029
0.793821	14354	14520.3	47.0832
0.79639	14488	14482.5	44.9431
0.798959	14565	14445.2	31.3888
0.801528	14498	14407.8	46.3698
0.804097	14328	14370.3	43.5163
0.806666	14218	14333.2	43.5163
0.809235	14142	14296.4	42.0895
0.811804	14275	14259.9	31.3888
0.814373	14205	14223.3	29.2487
0.816942	14141	14186.9	38.5226
0.819511	14138	14151	32.1022
0.82208	14035	14115.3	38.5226
0.824649	13921	14079.6	27.1085
0.827218	13843	14044	36.3825
0.829787	13762	14008.2	32.1022
0.832356	13917	13972.7	38.5226
0.834925	13914	13937.6	34.2423
0.837494	13893	13902.6	35.6691
0.840063	13983	13867.7	28.5353
0.842632	13692	13833	31.3888
0.845201	13697	13798.6	34.9557
0.84777	13733	13764.4	28.5353
0.850339	13643	13730.4	24.255
0.852908	13804	13696.5	29.962
0.855477	13628	13662.7	28.5353
0.858046	13466	13629	27.1085
0.860615	13577	13595.6	33.529
0.863184	13476	13562.3	31.3888
0.865753	13578	13529	29.2487
0.868322	13604	13495.8	28.5353
0.870891	13450	13463	28.5353
0.87346	13295	13430.2	24.255
0.876029	13203	13397.7	37.8092
0.878598	13331	13365.5	23.5416
0.881167	13313	13333.4	23.5416
0.883736	13147	13301.3	32.8156
0.886305	13406	13269.4	29.962
0.888874	13024	13237.6	23.5416
0.891443	13165	13206.1	21.4015
0.894012	13215	13174.8	25.6818
0.896581	13233	13143.3	20.6881
0.89915	13223	13112.2	23.5416
0.901719	12904	13081.4	17.8346
0.904288	13046	13050.5	22.1148
0.906857	12883	13019.6	17.8346
0.909426	13095	12988.8	22.8282
0.911995	12829	12958.3	18.5479
0.914564	12995	12927.8	22.1148
0.917133	12756	12897.4	15.6944
0.919702	12773	12867.1	12.1275
0.922271	12784	12836.9	12.1275
0.92484	12738	12807	14.2676
0.927409	12713	12777.2	17.8346
0.929978	12752	12747.5	23.5416
0.932547	12592	12717.9	19.2613
0.935116	12448	12688.2	16.4078
0.937685	12547	12658.6	12.8409
0.940254	12276	12629.1	13.5543
0.942823	12514	12600	12.8409
0.945392	12537	12571.2	12.8409
0.947961	12500	12542.6	14.981
0.95053	12589	12513.9	7.8472
0.953099	12372	12485.2	17.8346
0.955668	12410	12456.6	17.1212
0.958237	12451	12428.1	18.5479
0.960806	12274	12399.8	17.8346
0.963375	12282	12371.6	8.56058
0.965944	12326	12343.4	14.981
0.968513	12349	12315.4	17.8346
0.971082	12039	12287.8	14.981
0.973651	12419	12260.3	12.1275
0.97622	11905	12233	16.4078
0.978789	12143	12205.6	4.99367
0.981358	12181	12178.2	15.6944
0.983927	12198	12151.1	9.98735
0.986496	12112	12124.1	8.56058
0.989065	11939	12097.2	13.5543
0.991634	11973	12070.4	12.1275
0.994203	11885	12043.5	9.98735
0.996772	12090	12016.8	12.1275
0.999341	11946	11990.3	13.5543
1.00191	11967	11963.7	12.8409
1.00448	11934	11937.4	14.981
1.00705	11845	11911.2	7.8472
1.00962	11907	11885.1	8.56058
1.01219	11906	11859	10.7007
1.01476	11942	11833.2	9.98735
1.01732	11729	11807.5	10.7007
1.01989	11620	11782	12.1275
1.02246	11730	11756.4	8.56058
1.02503	11671	11730.8	11.4141
1.0276	11813	11705.4	12.1275
1.03017	11472	11680.1	7.13382
1.03274	11780	11654.9	9.27397
1.03531	11643	11629.9	7.8472
1.03788	11304	11604.9	5.70706
1.04045	11477	11580	10.7007
1.04301	11652	11555.3	6.42044
1.04558	11390	11530.6	5.70706
1.04815	11304	11505.9	12.1275
1.05072	11428	11481.4	10.7007
1.05329	11300	11456.9	9.98735
1.05586	11299	11432.5	12.1275
1.05843	11155	11408.2	7.8472
1.061	11293	11384	6.42044
1.06357	11289	11360	9.98735
1.06614	11149	11336.1	12.8409
1.0687	11131	11312.4	7.8472
1.07127	11298	11288.7	8.56058
1.07384	11262	11265.1	4.28029
1.07641	11225	11241.5	3.56691
1.07898	10948	11218	6.42044
1.08155	11120	11194.7	11.4141
1.08412	11147	11171.5	5.70706
1.08669	11091	11148.3	2.85353
1.08926	10879	11125.1	5.70706
1.09183	11135	11101.8	7.8472
1.09439	11041	11078.7	7.8472
1.09696	11143	11055.9	5.70706
1.09953	11032	11033.1	7.13382
1.1021	11006	11010.2	8.56058
1.10467	10858	10987.5	8.56058
1.10724	10829	10964.9	7.8472
1.10981	11004	10942.4	8.56058
1.11238	10709	10920	2.85353
1.11495	10853	10897.7	7.13382
1.11752	10911	10875.5	5.70706
1.12008	10945	10853.4	2.14015
1.12265	10746	10831.4	8.56058
1.12522	10770	10809.5	6.42044
1.12779	10773	10787.6	10.7007
1.13036	10722	10765.6	5.70706
1.13293	10495	10743.9	7.13382
1.1355	10756	10722.1	2.14015
1.13807	10745	10700.4	9.27397
1.14064	10751	10679	4.28029
1.14321	10756	10657.6	4.28029
1.14577	10547	10636.3	4.99367
1.14834	10590	10615	5.70706
1.15091	10445	10593.8	2.85353
1.15348	10391	10572.6	7.8472
1.15605	10499	10551.5	4.28029
1.15862	10604	10530.5	4.28029
1.16119	10360	10509.5	7.13382
1.16376	10550	10488.6	4.99367
1.16633	10353	10467.7	4.99367
1.1689	10465	10447	1.42676
1.17146	10344	10426.4	8.56058
1.17403	10447	10405.7	2.85353
1.1766	10394	10385.2	2.14015
1.17917	10371	10364.8	3.56691
1.18174	10163	10344.4	5.70706
1.18431	10202	10324	6.42044
1.18688	10450	10303.8	2.85353
1.18945	10307	10283.7	4.28029
1.19202	10184	10263.4	2.14015
1.19459	10277	10243.3	7.13382
1.19715	10113	10223.3	4.99367
1.19972	10236	10203.5	7.8472
1.20229	10282	10183.7	6.42044
1.20486	10068	10163.8	3.56691
1.20743	10107	10144.1	4.28029
1.21	10049	10124.4	5.70706
1.21257	10084	10104.9	6.42044
1.21514	10027	10085.5	6.42044
1.21771	9986	10066.2	4.28029
1.22028	10149	10046.8	5.70706
1.22284	10187	10027.5	1.42676
1.22541	10069	10008.2	6.42044
1.22798	9916	9989.11	5.70706
1.23055	9981	9970.07	5.70706
1.23312	9806	9951.05	3.56691
1.23569	10105	9932.06	4.28029
1.23826	9955	9913.08	6.42044
1.24083	9938	9894.17	2.14015
1.2434	9809	9875.42	3.56691
1.24597	9866	9856.72	6.42044
1.24853	9903	9838.04	4.99367
1.2511	9851	9819.38	5.70706
1.25367	9798	9800.84	2.14015
1.25624	9769	9782.31	0.713382
1.25881	9691	9763.79	4.99367
1.26138	9834	9745.41	5.70706
1.26395	9803	9727.13	4.99367
1.26652	9781	9708.9	0
1.26909	9678	9690.65	2.14015
1.27166	9646	9672.35	3.56691
1.27422	9625	9654.17	2.85353
1.27679	9576	9636.16	2.85353
1.27936	9624	9618.22	6.42044
1.28193	9718	9600.2	6.42044
1.2845	9691	9582.17	3.56691
1.28707	9595	9564.28	3.56691
1.28964	9489	9546.46	1.42676
1.29221	9540	9528.69	8.56058
1.29478	9670	9511.05	2.14015
1.29735	9529	9493.55	4.28029
1.29991	9634	9476.04	4.28029
1.30248	9628	9458.52	5.70706
1.30505	9408	9441	4.28029
1.30762	9306	9423.64	5.70706
1.31019	9585	9406.36	1.42676
1.31276	9584	9389.04	4.99367
1.31533	9321	9371.81	2.14015
1.3179	9444	9354.67	4.28029
1.32047	9496	9337.58	4.99367
1.32304	9352	9320.54	3.56691
1.3256	9178	9303.49	0.713382
1.32817	9240	9286.48	5.70706
1.33074	9357	9269.52	0.713382
1.33331	9318	9252.61	5.70706
1.33588	9556	9235.81	2.14015
1.33845	9391	9219.05	3.56691
1.34102	9205	9202.24	5.70706
1.34359	9145	9185.53	2.85353
1.34616	9203	9168.87	5.70706
1.34873	9004	9152.26	2.14015
1.35129	9140	9135.73	4.99367
1.35386	9182	9119.2	2.85353
1.35643	9152	9102.8	1.42676
1.359	9137	9086.44	1.42676
1.36157	9106	9070.12	3.56691
1.36414	8883	9053.83	4.28029
1.36671	9095	9037.58	2.14015
1.36928	8998	9021.39	7.8472
1.37185	8981	9005.16	3.56691
1.37442	9101	8988.95	1.42676
1.37698	9043	8972.83	2.14015
1.37955	9008	8956.83	2.85353
1.38212	8946	8940.84	3.56691
1.38469	9108	8924.99	2.85353
1.38726	9107	8909.21	4.28029
1.38983	9161	8893.33	3.56691
1.3924	8933	8877.45	2.85353
1.39497	8797	8861.66	4.99367
1.39754	8892	8845.94	4.99367
1.40011	8829	8830.27	2.85353
1.40267	8809	8814.67	0.713382
1.40524	8876	8799.12	2.14015
1.40781	8973	8783.58	2.85353
1.41038	8839	8768.13	3.56691
1.41295	8735	8752.76	0.713382
1.41552	8857	8737.39	3.56691
1.41809	8777	8721.96	4.28029
1.42066	8997	8706.55	3.56691
1.42323	8852	8691.24	2.14015
1.4258	8610	8676.01	1.42676
1.42836	8714	8660.77	4.99367
1.43093	8786	8645.58	4.99367
1.4335	8698	8630.51	3.56691
1.43607	8878	8615.48	2.85353
1.43864	8625	8600.45	3.56691
1.44121	8809	8585.41	2.14015
1.44378	8644	8570.47	2.85353
1.44635	8758	8555.66	0.713382
1.44892	8645	8540.85	1.42676
1.45149	8739	8526.04	2.14015
1.45405	8565	8511.26	4.28029
1.45662	8561	8496.51	0
1.45919	8619	8481.79	4.28029
1.46176	8517	8467.06	1.42676
1.46433	8545	8452.35	4.28029
1.4669	8476	8437.71	4.28029
1.46947	8363	8423.18	4.28029
1.47204	8884	8408.64	2.85353
1.47461	8630	8394.15	2.85353
1.47718	8418	8379.72	4.28029
1.47974	8437	8365.33	0.713382
1.48231	8401	8351.04	2.14015
1.48488	8375	8336.8	7.13382
1.48745	8377	8322.56	2.14015
1.49002	8310	8308.32	6.42044
1.49259	8422	8294.15	3.56691
1.49516	8385	8279.97	2.14015
1.49773	8411	8265.78	2.85353
1.5003	8227	8251.77	2.85353
1.50287	8341	8237.81	2.85353
1.50543	8258	8223.86	1.42676
1.508	8377	8209.98	2.14015
1.51057	8366	8196.04	3.56691
1.51314	8293	8182.12	2.14015
1.51571	8271	8168.25	3.56691
1.51828	8202	8154.41	4.99367
1.52085	8187	8140.58	2.85353
1.52342	8124	8126.77	4.99367
1.52599	8240	8113.05	1.42676
1.52856	7979	8099.36	2.85353
1.53112	7938	8085.71	3.56691
1.53369	8051	8072.17	1.42676
1.53626	8145	8058.64	2.14015
1.53883	8137	8045.14	4.99367
1.5414	8113	8031.65	1.42676
1.54397	8046	8018.14	3.56691
1.54654	8011	8004.71	4.99367
1.54911	8169	7991.28	1.42676
1.55168	8030	7977.86	4.28029
1.55425	8097	7964.56	2.85353
1.55681	8067	7951.27	2.85353
1.55938	8074	7937.99	3.56691
1.56195	7996	7924.81	3.56691
1.56452	8012	7911.63	1.42676
1.56709	8016	7898.46	2.14015
1.56966	7931	7885.36	2.85353
1.57223	7967	7872.26	3.56691
1.5748	7971	7859.2	2.14015
1.57737	7781	7846.2	2.85353
1.57994	7857	7833.18	2.85353
1.5825	7830	7820.16	4.28029
1.58507	7853	7807.2	2.14015
1.58764	7907	7794.31	2.85353
1.59021	7802	7781.44	0.713382
1.59278	7835	7768.59	2.85353
1.59535	7865	7755.78	2.85353
1.59792	7891	7743.04	4.28029
1.60049	7835	7730.31	0.713382
1.60306	7832	7717.58	4.99367
1.60563	7890	7704.85	0.713382
1.60819	7806	7692.15	2.85353
1.61076	7563	7679.54	1.42676
1.61333	7650	7666.98	2.85353
1.6159	7788	7654.42	2.14015
1.61847	7843	7641.9	0
1.62104	7616	7629.4	0.713382
1.62361	7727	7616.89	0.713382
1.62618	7551	7604.43	3.56691
1.62875	7655	7592	2.85353
1.63132	7637	7579.61	0
1.63388	7672	7567.19	4.28029
1.63645	7588	7554.77	2.14015
1.63902	7375	7542.4	2.85353
1.64159	7501	7530.12	2.85353
1.64416	7454	7517.93	3.56691
1.64673	7517	7505.69	4.28029
1.6493	7360	7493.5	2.85353
1.65187	7555	7481.39	0.713382
1.65444	7506	7469.29	2.14015
1.65701	7493	7457.22	4.99367
1.65957	7458	7445.2	3.56691
1.66214	7466	7433.25	1.42676
1.66471	7422	7421.3	3.56691
1.66728	7531	7409.3	3.56691
1.66985	7576	7397.31	1.42676
1.67242	7566	7385.45	2.85353
1.67499	7495	7373.65	5.70706
1.67756	7285	7361.8	2.85353
1.68013	7337	7349.98	4.99367
1.6827	7337	7338.22	2.14015
1.68526	7313	7326.46	4.99367
1.68783	7458	7314.7	1.42676
1.6904	7464	7303.06	2.14015
1.69297	7393	7291.46	1.42676
1.69554	7237	7279.87	3.56691
1.69811	7199	7268.28	3.56691
1.70068	7119	7256.73	2.14015
1.70325	7250	7245.18	0.713382
1.70582	7282	7233.59	2.14015
1.70839	7113	7222.03	1.42676
1.71095	7227	7210.53	5.70706
1.71352	7287	7199.11	0.713382
1.71609	7181	7187.69	5.70706
1.71866	7219	7176.22	1.42676
1.72123	7296	7164.78	4.99367
1.7238	7300	7153.39	3.56691
1.72637	7153	7142.1	0.713382
1.72894	7174	7130.83	2.85353
1.73151	7308	7119.58	3.56691
1.73408	7156	7108.38	3.56691
1.73664	7122	7097.18	2.85353
1.73921	7126	7086.06	2.14015
1.74178	6961	7074.86	2.85353
1.74435	7056	7063.67	5.70706
1.74692	7148	7052.58	0.713382
1.74949	7031	7041.52	2.85353
1.75206	6962	7030.48	2.14015
1.75463	6979	7019.43	0.713382
1.7572	6834	7008.4	4.28029
1.75977	6930	6997.48	2.14015
1.76233	7082	6986.54	2.14015
1.7649	7039	6975.56	2.85353
1.76747	7057	6964.63	1.42676
1.77004	7083	6953.68	2.85353
1.77261	7043	6942.8	2.14015
1.77518	7025	6931.99	2.14015
1.77775	7103	6921.15	3.56691
1.78032	6897	6910.35	2.85353
1.78289	6991	6899.56	6.42044
1.78546	6860	6888.79	3.56691
1.78802	6783	6878.06	2.85353
1.79059	6970	6867.35	1.42676
1.79316	6895	6856.69	4.99367
1.79573	6882	6846.07	2.14015
1.7983	6901	6835.54	1.42676
1.80087	6828	6825.05	2.14015
1.80344	6823	6814.5	4.28029
1.80601	6652	6803.93	2.85353
1.80858	6896	6793.42	2.14015
1.81115	6721	6782.95	4.28029
1.81371	6793	6772.43	2.14015
1.81628	6765	6761.93	2.14015
1.81885	6677	6751.52	0.713382
1.82142	6722	6741.15	3.56691
1.82399	6663	6730.76	2.14015
1.82656	6792	6720.42	2.85353
1.82913	6765	6710.1	0.713382
1.8317	6855	6699.75	0.713382
1.83427	6658	6689.4	4.99367
1.83684	6530	6679.1	1.42676
1.8394	6660	6668.86	1.42676
1.84197	6815	6658.63	3.56691
1.84454	6703	6648.39	2.85353
1.84711	6617	6638.12	0.713382
1.84968	6587	6627.97	2.85353
1.85225	6646	6617.86	0.713382
1.85482	6687	6607.7	0
1.85739	6664	6597.6	2.85353
1.85996	6466	6587.56	2.14015
1.86253	6670	6577.47	4.28029
1.86509	6761	6567.41	2.14015
1.86766	6637	6557.37	1.42676
1.87023	6533	6547.29	2.14015
1.8728	6523	6537.27	1.42676
1.87537	6556	6527.34	2.85353
1.87794	6509	6517.45	2.85353
1.88051	6482	6507.59	4.28029
1.88308	6469	6497.69	0.713382
1.88565	6551	6487.8	2.14015
1.88822	6545	6477.94	1.42676
1.89078	6422	6468.11	1.42676
1.89335	6480	6458.34	2.85353
1.89592	6488	6448.62	4.28029
1.89849	6568	6438.88	2.14015
1.90106	6329	6429.1	0.713382
1.90363	6465	6419.37	0.713382
1.9062	6409	6409.63	4.28029
1.90877	6411	6399.96	3.56691
1.91134	6458	6390.36	0
1.91391	6584	6380.78	1.42676
1.91647	6270	6371.13	2.85353
1.91904	6402	6361.47	1.42676
1.92161	6264	6351.91	2.85353
1.92418	6251	6342.44	0.713382
1.92675	6323	6332.9	3.56691
1.92932	6314	6323.32	0
1.93189	6305	6313.82	3.56691
1.93446	6474	6304.35	0.713382
1.93703	6266	6294.9	4.28029
1.9396	6337	6285.46	0.713382
1.94216	6246	6276.05	0.713382
1.94473	6304	6266.64	3.56691
1.9473	6477	6257.26	2.85353
1.94987	6316	6247.91	3.56691
1.95244	6320	6238.6	4.28029
1.95501	6270	6229.3	2.85353
1.95758	6190	6219.95	0.713382
1.96015	6373	6210.68	1.42676
1.96272	6169	6201.48	3.56691
1.96529	6295	6192.3	0.713382
1.96785	6087	6183.17	3.56691
1.97042	6260	6174.05	2.14015
1.97299	6171	6164.86	2.85353
1.97556	6302	6155.65	2.85353
1.97813	6118	6146.53	4.28029
1.9807	6050	6137.41	0.713382
1.98327	6162	6128.31	2.85353
1.98584	6315	6119.27	3.56691
1.98841	5957	6110.23	0.713382
1.99098	6125	6101.22	3.56691
1.99354	6194	6092.26	0.713382
1.99611	6041	6083.28	2.14015
1.99868	6030	6074.27	2.14015
2.00125	6144	6065.35	2.85353
2.00382	6039	6056.41	2.85353
2.00639	6041	6047.48	4.28029
2.00896	6065	6038.56	0.713382
2.01153	5938	6029.64	0.713382
2.0141	5993	6020.77	0.713382
2.01667	6101	6011.93	1.42676
2.01923	6047	6003.13	1.42676
2.0218	6057	5994.37	2.14015
2.02437	6089	5985.59	0.713382
2.02694	6000	5976.74	4.99367
2.02951	5907	5967.91	2.85353
2.03208	5943	5959.12	1.42676
2.03465	5967	5950.36	4.28029
2.03722	5991	5941.63	2.14015
2.03979	6090	5932.91	0.713382
2.04236	6077	5924.28	1.42676
2.04492	6032	5915.71	2.85353
2.04749	5889	5907.08	0.713382
2.05006	5866	5898.49	0
2.05263	5751	5889.94	0.713382
2.0552	5799	5881.32	1.42676
2.05777	6018	5872.71	1.42676
2.06034	5873	5864.15	0.713382
2.06291	5996	5855.61	3.56691
2.06548	5800	5847.01	1.42676
2.06805	5951	5838.43	2.85353
2.07061	5906	5829.91	0
2.07318	5787	5821.42	0.713382
2.07575	5789	5812.93	0.713382
2.07832	5837	5804.51	0.713382
2.08089	5740	5796.12	0
2.08346	5783	5787.74	2.85353
2.08603	5749	5779.33	0.713382
2.0886	5869	5770.9	1.42676
2.09117	5771	5762.49	0.713382
2.09374	5869	5754.11	0.713382
2.0963	5841	5745.73	2.14015
2.09887	5715	5737.41	0.713382
2.10144	5737	5729.13	2.85353
2.10401	5723	5720.83	0.713382
2.10658	5637	5712.55	2.14015
2.10915	5784	5704.27	0.713382
2.11172	5684	5696.04	1.42676
2.11429	5808	5687.83	2.85353
2.11686	5729	5679.65	1.42676
2.11943	5591	5671.49	1.42676
2.12199	5543	5663.32	2.85353
2.12456	5867	5655.18	0.713382
2.12713	5766	5647.03	1.42676
2.1297	5606	5638.95	2.14015
2.13227	5634	5630.88	0.713382
2.13484	5648	5622.8	0.713382
2.13741	5711	5614.76	0.713382
2.13998	5618	5606.73	1.42676
2.14255	5583	5598.68	1.42676
2.14512	5598	5590.67	2.14015
2.14768	5463	5582.67	1.42676
2.15025	5541	5574.65	1.42676
2.15282	5563	5566.64	4.28029
2.15539	5552	5558.67	2.14015
2.15796	5307	5550.73	0.713382
2.16053	5586	5542.83	0.713382
2.1631	5535	5534.94	2.85353
2.16567	5550	5527.05	2.14015
2.16824	5609	5519.24	2.85353
2.17081	5502	5511.46	2.85353
2.17337	5483	5503.62	1.42676
2.17594	5557	5495.75	1.42676
2.17851	5654	5487.95	0.713382
2.18108	5483	5480.2	0
2.18365	5479	5472.47	0.713382
2.18622	5542	5464.76	1.42676
2.18879	5383	5457.04	2.14015
2.19136	5504	5449.3	2.85353
2.19393	5488	5441.55	0.713382
2.1965	5463	5433.79	1.42676
2.19906	5573	5426.05	2.14015
2.20163	5508	5418.35	3.56691
2.2042	5392	5410.7	1.42676
2.20677	5427	5403.1	0.713382
2.20934	5469	5395.49	3.56691
2.21191	5504	5387.86	2.14015
2.21448	5363	5380.27	1.42676
2.21705	5391	5372.74	1.42676
2.21962	5368	5365.22	3.56691
2.22219	5284	5357.64	0.713382
2.22475	5311	5350.13	0.713382
2.22732	5436	5342.66	1.42676
2.22989	5456	5335.16	2.85353
2.23246	5471	5327.66	0
2.23503	5213	5320.22	2.14015
2.2376	5306	5312.77	1.42676
2.24017	5375	5305.28	2.85353
2.24274	5386	5297.82	0.713382
2.24531	5258	5290.42	0
2.24788	5244	5283	2.14015
2.25044	5250	5275.58	3.56691
2.25301	5252	5268.21	0.713382
2.25558	5303	5260.87	0.713382
2.25815	5242	5253.52	1.42676
2.26072	5233	5246.13	2.85353
2.26329	5369	5238.78	2.14015
2.26586	5323	5231.53	1.42676
2.26843	5324	5224.26	3.56691
2.271	5177	5216.94	4.99367
2.27357	5285	5209.65	0.713382
2.27613	5243	5202.42	0.713382
2.2787	5193	5195.22	1.42676
2.28127	5273	5188.01	1.42676
2.28384	5154	5180.84	1.42676
2.28641	5192	5173.76	0.713382
2.28898	5238	5166.63	0
2.29155	5125	5159.42	1.42676
2.29412	5163	5152.23	1.42676
2.29669	5162	5145.07	2.14015
2.29926	5180	5137.93	0.713382
2.30182	5278	5130.79	0.713382
2.30439	5116	5123.62	0
2.30696	5193	5116.49	1.42676
2.30953	5131	5109.41	0.713382
2.3121	4959	5102.35	0
2.31467	5138	5095.3	1.42676
2.31724	5136	5088.22	0.713382
2.31981	5057	5081.14	0
2.32238	5127	5074.09	2.14015
2.32495	5090	5067.07	0.713382
2.32751	5038	5060.04	2.14015
2.33008	5141	5053.03	2.14015
2.33265	5138	5046.05	0.713382
2.33522	5058	5039.06	1.42676
2.33779	5022	5032.11	1.42676
2.34036	4977	5025.19	2.85353
2.34293	5045	5018.28	1.42676
2.3455	5105	5011.42	2.14015
2.34807	4906	5004.54	0
2.35064	5046	4997.66	0
2.3532	5093	4990.8	4.28029
2.35577	4928	4983.99	1.42676
2.35834	5028	4977.19	0
2.36091	4948	4970.39	1.42676
2.36348	4914	4963.56	0.713382
2.36605	4950	4956.71	2.14015
2.36862	4909	4949.95	1.42676
2.37119	5038	4943.25	0
2.37376	4843	4936.46	0.713382
2.37633	5021	4929.69	0.713382
2.37889	4921	4922.94	0.713382
2.38146	4930	4916.22	1.42676
2.38403	4860	4909.53	0.713382
2.3866	4849	4902.8	1.42676
2.38917	4882	4896.07	0.713382
2.39174	4870	4889.37	0.713382
2.39431	4906	4882.69	0
2.39688	4924	4876.03	4.99367
2.39945	4802	4869.38	2.14015
2.40202	4822	4862.75	1.42676
2.40458	4890	4856.13	2.85353
2.40715	4782	4849.5	1.42676
2.40972	4808	4842.88	2.14015
2.41229	4755	4836.36	3.56691
2.41486	4800	4829.9	0
2.41743	4752	4823.38	0.713382
2.42	5003	4816.88	1.42676
2.42257	4766	4810.39	1.42676
2.42514	4886	4803.89	0.713382
2.42771	4748	4797.46	0.713382
2.43027	4713	4790.98	1.42676
2.43284	4847	4784.46	2.14015
2.43541	4804	4777.97	0.713382
2.43798	4711	4771.52	0
2.44055	4795	4765.06	1.42676
2.44312	4691	4758.6	2.14015
2.44569	4747	4752.17	0.713382
2.44826	4752	4745.78	0.713382
2.45083	4780	4739.39	1.42676
2.4534	4767	4732.96	0
2.45596	4761	4726.56	0.713382
2.45853	4712	4720.21	3.56691
2.4611	4730	4713.87	1.42676
2.46367	4668	4707.5	0.713382
2.46624	4678	4701.16	2.14015
2.46881	4833	4694.82	2.14015
2.47138	4643	4688.47	0
2.47395	4738	4682.22	2.14015
2.47652	4744	4675.99	2.14015
2.47909	4634	4669.71	1.42676
2.48165	4724	4663.46	3.56691
2.48422	4671	4657.25	4.28029
2.48679	4598	4651	2.14015
2.48936	4669	4644.77	1.42676
2.49193	4595	4638.59	2.14015
2.4945	4622	4632.41	2.85353
2.49707	4541	4626.27	0
2.49964	4539	4620.21	0.713382
2.50221	4674	4614.12	2.85353
2.50478	4762	4607.98	0.713382
2.50734	4662	4601.85	0.713382
2.50991	4630	4595.76	2.14015
2.51248	4543	4589.63	0
2.51505	4606	4583.46	1.42676
2.51762	4670	4577.37	0.713382
2.52019	4590	4571.29	2.14015
2.52276	4592	4565.18	0
2.52533	4620	4559.11	1.42676
2.5279	4531	4553.03	1.42676
2.53047	4580	4546.95	1.42676
2.53303	4699	4540.9	2.14015
2.5356	4553	4534.87	2.14015
2.53817	4587	4528.84	2.14015
2.54074	4640	4522.8	1.42676
2.54331	4446	4516.81	2.85353
2.54588	4565	4510.83	1.42676
2.54845	4529	4504.87	0.713382
2.55102	4621	4498.94	0.713382
2.55359	4611	4493.03	2.85353
2.55616	4516	4487.1	2.85353
2.55872	4470	4481.2	0.713382
2.56129	4511	4475.31	2.14015
2.56386	4467	4469.39	2.85353
2.56643	4561	4463.45	2.85353
2.569	4528	4457.58	1.42676
2.57157	4557	4451.76	2.14015
2.57414	4525	4445.91	1.42676
2.57671	4553	4440.05	2.14015
2.57928	4493	4434.25	0.713382
2.58185	4575	4428.47	0
2.58441	4339	4422.68	0
2.58698	4462	4416.87	1.42676
2.58955	4324	4411.08	0.713382
2.59212	4433	4405.29	0
2.59469	4516	4399.5	2.14015
2.59726	4474	4393.67	0.713382
2.59983	4465	4387.83	2.85353
2.6024	4382	4382.04	0.713382
2.60497	4380	4376.27	0
2.60754	4298	4370.49	0.713382
2.6101	4365	4364.74	0.713382
2.61267	4341	4359.03	0.713382
2.61524	4458	4353.34	0.713382
2.61781	4349	4347.66	2.14015
2.62038	4246	4341.93	1.42676
2.62295	4328	4336.2	2.14015
2.62552	4363	4330.5	1.42676
2.62809	4485	4324.81	0
2.63066	4277	4319.14	0.713382
2.63323	4326	4313.5	0.713382
2.63579	4337	4307.89	2.14015
2.63836	4392	4302.3	0.713382
2.64093	4290	4296.71	0.713382
2.6435	4439	4291.08	2.85353
2.64607	4320	4285.44	2.85353
2.64864	4274	4279.83	1.42676
2.65121	4093	4274.26	0.713382
2.65378	4249	4268.71	0.713382
2.65635	4215	4263.13	0.713382
2.65892	4331	4257.61	2.14015
2.66148	4238	4252.15	0.713382
2.66405	4202	4246.66	0.713382
2.66662	4282	4241.13	2.85353
2.66919	4248	4235.6	2.14015
2.67176	4229	4230.07	0
2.67433	4231	4224.59	1.42676
2.6769	4233	4219.12	0
2.67947	4243	4213.62	1.42676
2.68204	4309	4208.19	0
2.68461	4303	4202.79	0
2.68717	4192	4197.34	2.85353
2.68974	4215	4191.88	1.42676
2.69231	4304	4186.43	2.85353
2.69488	4282	4180.99	2.14015
2.69745	4040	4175.56	0.713382
2.70002	4083	4170.11	0.713382
2.70259	4027	4164.73	0.713382
2.70516	4268	4159.4	0
2.70773	4290	4154.07	2.14015
2.7103	4241	4148.77	1.42676
2.71286	4133	4143.43	1.42676
2.71543	4149	4138.06	0
2.718	4051	4132.7	1.42676
2.72057	4174	4127.34	1.42676
2.72314	4104	4122.01	0
2.72571	4054	4116.73	2.14015
2.72828	4147	4111.45	1.42676
2.73085	4202	4106.14	1.42676
2.73342	4120	4100.84	1.42676
2.73599	4054	4095.57	5.70706
2.73855	4082	4090.29	1.42676
2.74112	4097	4085.03	0
2.74369	4014	4079.82	1.42676
2.74626	3943	4074.59	0.713382
2.74883	4190	4069.38	1.42676
2.7514	4090	4064.27	0.713382
2.75397	4107	4059.17	1.42676
2.75654	4024	4053.95	2.14015
2.75911	4048	4048.73	2.14015
2.76168	4119	4043.54	0.713382
2.76424	3991	4038.35	0
2.76681	4043	4033.18	0.713382
2.76938	4065	4028.01	1.42676
2.77195	4080	4022.89	0.713382
2.77452	4011	4017.79	2.14015
2.77709	4010	4012.67	1.42676
2.77966	4034	4007.51	0
2.78223	4069	4002.35	0.713382
2.7848	3996	3997.24	1.42676
2.78737	4042	3992.14	1.42676
2.78993	3980	3987.06	1.42676
2.7925	4020	3982.01	0.713382
2.79507	3981	3976.92	2.85353
2.79764	4018	3971.81	1.42676
2.80021	4004	3966.75	2.85353
2.80278	4006	3961.72	1.42676
2.80535	3973	3956.69	1.42676
2.80792	3942	3951.66	1.42676
2.81049	4006	3946.67	2.14015
2.81306	4009	3941.7	1.42676
2.81562	3956	3936.74	0.713382
2.81819	3840	3931.78	0
2.82076	3872	3926.81	0.713382
2.82333	3961	3921.83	1.42676
2.8259	3927	3916.89	1.42676
2.82847	3783	3911.95	0
2.83104	3877	3906.98	1.42676
2.83361	3826	3902	0.713382
2.83618	3979	3897.02	1.42676
2.83875	3997	3892.08	1.42676
2.84131	3790	3887.16	0
2.84388	3911	3882.23	0.713382
2.84645	3944	3877.3	3.56691
2.84902	4016	3872.4	2.14015
2.85159	3765	3867.5	0.713382
2.85416	3793	3862.63	2.14015
2.85673	3787	3857.74	0.713382
2.8593	3826	3852.83	1.42676
2.86187	3800	3848.02	1.42676
2.86444	3921	3843.25	2.14015
2.867	3793	3838.42	0.713382
2.86957	3854	3833.6	2.14015
2.87214	3861	3828.78	1.42676
2.87471	3781	3823.95	1.42676
2.87728	3864	3819.15	2.14015
2.87985	3932	3814.38	0.713382
2.88242	3660	3809.59	2.14015
2.88499	3759	3804.82	1.42676
2.88756	3850	3800.06	0
2.89013	3769	3795.3	0.713382
2.89269	3783	3790.56	1.42676
2.89526	3790	3785.82	0
2.89783	3741	3781.08	1.42676
2.9004	3877	3776.36	0.713382
2.90297	3623	3771.6	1.42676
2.90554	3770	3766.84	1.42676
2.90811	3807	3762.11	0.713382
2.91068	3814	3757.38	0.713382
2.91325	3732	3752.66	2.14015
2.91582	3779	3747.96	0.713382
2.91838	3715	3743.26	2.14015
2.92095	3732	3738.6	0
2.92352	3624	3733.92	0.713382
2.92609	3809	3729.24	0.713382
2.92866	3859	3724.59	0.713382
2.93123	3601	3719.95	0.713382
2.9338	3818	3715.32	1.42676
2.93637	3772	3710.69	1.42676
2.93894	3707	3706.02	0.713382
2.94151	3624	3701.38	1.42676
2.94407	3620	3696.75	0.713382
2.94664	3773	3692.12	1.42676
2.94921	3616	3687.53	0
2.95178	3652	3682.95	0.713382
2.95435	3704	3678.37	0.713382
2.95692	3701	3673.79	0.713382
2.95949	3743	3669.22	0
2.96206	3637	3664.66	1.42676
2.96463	3606	3660.08	1.42676
2.9672	3642	3655.5	1.42676
2.96976	3650	3650.95	1.42676
2.97233	3721	3646.4	1.42676
2.9749	3641	3641.84	1.42676
2.97747	3643	3637.31	1.42676
2.98004	3625	3632.81	0.713382
2.98261	3655	3628.33	0
2.98518	3508	3623.85	2.14015
2.98775	3613	3619.38	0
2.99032	3509	3614.91	3.56691
2.99289	3593	3610.45	0
2.99545	3550	3605.99	0
2.99802	3606	3601.49	1.42676
3.00059	3692	3597.04	1.42676
3.00316	3520	3592.59	1.42676
3.00573	3669	3588.19	0.713382
3.0083	3539	3583.79	2.14015
3.01087	3583	3579.31	2.85353
3.01344	3617	3574.88	1.42676
3.01601	3507	3570.48	1.42676
3.01858	3518	3566.09	0.713382
3.02114	3523	3561.7	0
3.02371	3632	3557.33	0
3.02628	3535	3553.01	1.42676
3.02885	3503	3548.68	0.713382
3.03142	3556	3544.33	0.713382
3.03399	3554	3539.96	2.85353
3.03656	3537	3535.57	0.713382
3.03913	3507	3531.17	1.42676
3.0417	3486	3526.81	0.713382
3.04427	3484	3522.47	0.713382
3.04683	3553	3518.13	0
3.0494	3484	3513.84	1.42676
3.05197	3488	3509.56	1.42676
3.05454	3483	3505.26	1.42676
3.05711	3481	3500.95	1.42676
3.05968	3477	3496.64	1.42676
3.06225	3562	3492.32	0.713382
3.06482	3492	3488.02	0.713382
3.06739	3512	3483.77	1.42676
3.06996	3457	3479.52	1.42676
3.07252	3465	3475.28	0
3.07509	3356	3471.04	2.85353
3.07766	3524	3466.79	0.713382
3.08023	3435	3462.54	1.42676
3.0828	3484	3458.3	2.14015
3.08537	3347	3454.09	2.14015
3.08794	3422	3449.85	0.713382
3.09051	3355	3445.66	0
3.09308	3370	3441.48	1.42676
3.09565	3417	3437.28	0.713382
3.09821	3342	3433.12	0
3.10078	3456	3428.98	2.14015
3.10335	3454	3424.82	2.14015
3.10592	3503	3420.61	0.713382
3.10849	3327	3416.42	2.14015
3.11106	3360	3412.26	2.85353
3.11363	3432	3408.07	0
3.1162	3478	3403.92	2.14015
3.11877	3391	3399.83	4.99367
3.12134	3329	3395.71	1.42676
3.1239	3383	3391.6	0.713382
3.12647	3431	3387.54	1.42676
3.12904	3471	3383.44	1.42676
3.13161	3346	3379.33	0
3.13418	3326	3375.33	1.42676
3.13675	3411	3371.33	0.713382
3.13932	3312	3367.24	2.14015
3.14189	3428	3363.15	2.14015
3.14446	3303	3359.08	0.713382
3.14703	3394	3354.98	1.42676
3.14959	3384	3350.9	2.85353
3.15216	3269	3346.83	0.713382
3.15473	3273	3342.79	0.713382
3.1573	3262	3338.79	1.42676
3.15987	3354	3334.76	0.713382
3.16244	3361	3330.73	0.713382
3.16501	3358	3326.74	0.713382
3.16758	3349	3322.75	1.42676
3.17015	3352	3318.71	0
3.17272	3313	3314.7	0
3.17528	3306	3310.69	0.713382
3.17785	3289	3306.67	0.713382
3.18042	3316	3302.66	0.713382
3.18299	3347	3298.67	1.42676
3.18556	3290	3294.67	1.42676
3.18813	3229	3290.65	1.42676
3.1907	3353	3286.65	2.14015
3.19327	3223	3282.67	1.42676
3.19584	3287	3278.7	0.713382
3.19841	3238	3274.75	0.713382
3.20097	3215	3270.82	0.713382
3.20354	3386	3266.9	2.85353
3.20611	3241	3263.01	2.14015
3.20868	3223	3259.12	1.42676
3.21125	3212	3255.2	0
3.21382	3223	3251.27	0.713382
3.21639	3187	3247.34	0
3.21896	3350	3243.47	1.42676
3.22153	3198	3239.64	0.713382
3.2241	3200	3235.79	0.713382
3.22666	3181	3231.89	0.713382
3.22923	3172	3227.97	0
3.2318	3191	3224.06	0
3.23437	3236	3220.18	0
3.23694	3306	3216.32	1.42676
3.23951	3078	3212.45	1.42676
3.24208	3106	3208.59	0
3.24465	3245	3204.71	0.713382
3.24722	3157	3200.83	0.713382
3.24979	3204	3196.95	0
3.25235	3164	3193.11	1.42676
3.25492	3225	3189.31	0
3.25749	3188	3185.49	0.713382
3.26006	3137	3181.65	0.713382
3.26263	3146	3177.84	1.42676
3.2652	3131	3174.01	0.713382
3.26777	3198	3170.21	2.14015
3.27034	3237	3166.42	0
3.27291	3091	3162.61	0.713382
3.27548	3032	3158.83	0
3.27804	3223	3155.06	0
3.28061	3228	3151.31	1.42676
3.28318	3170	3147.57	1.42676
3.28575	3060	3143.83	0.713382
3.28832	3077	3140.06	0
3.29089	3139	3136.29	0
3.29346	2953	3132.51	2.14015
3.29603	3079	3128.77	2.14015
3.2986	3079	3125.07	1.42676
3.30117	3208	3121.37	1.42676
3.30373	3221	3117.63	3.56691
3.3063	3229	3113.88	0.713382
3.30887	3065	3110.19	0.713382
3.31144	3087	3106.55	3.56691
3.31401	3088	3102.9	0.713382
3.31658	3027	3099.24	0.713382
3.31915	2959	3095.63	0
3.32172	3018	3092.01	1.42676
3.32429	3070	3088.34	1.42676
3.32686	3114	3084.73	0.713382
3.32942	3059	3081.12	0.713382
3.33199	3052	3077.46	0
3.33456	3058	3073.78	1.42676
3.33713	3046	3070.12	0
3.3397	3128	3066.51	1.42676
3.34227	3045	3062.88	1.42676
3.34484	3179	3059.24	0.713382
3.34741	3118	3055.6	1.42676
3.34998	2963	3051.97	0.713382
3.35255	2992	3048.35	0
3.35511	3010	3044.74	0
3.35768	3036	3041.16	0.713382
3.36025	3018	3037.58	0
3.36282	2998	3034	1.42676
3.36539	3012	3030.42	1.42676
3.36796	2991	3026.82	0.713382
3.37053	3005	3023.2	0.713382
3.3731	2966	3019.61	0
3.37567	3032	3016.02	0.713382
3.37824	2968	3012.46	0.713382
3.3808	3022	3008.93	0
3.38337	3072	3005.4	0
3.38594	3049	3001.85	0.713382
3.38851	3046	2998.29	0
3.39108	2975	2994.74	1.42676
3.39365	2968	2991.2	0
3.39622	2866	2987.66	2.14015
3.39879	3041	2984.11	2.14015
3.40136	2984	2980.58	2.14015
3.40393	2966	2977.05	0
3.40649	2912	2973.55	1.42676
3.40906	2877	2970.05	2.14015
3.41163	2916	2966.58	0.713382
3.4142	2964	2963.15	0
3.41677	3036	2959.74	0.713382
3.41934	2882	2956.27	0
3.42191	2978	2952.8	1.42676
3.42448	2946	2949.38	1.42676
3.42705	2883	2945.94	1.42676
3.42962	2962	2942.47	0
3.43218	2880	2938.99	3.56691
3.43475	2967	2935.53	1.42676
3.43732	2880	2932.08	0.713382
3.43989	2935	2928.68	0.713382
3.44246	2912	2925.28	2.14015
3.44503	2961	2921.85	0.713382
3.4476	2933	2918.47	1.42676
3.45017	2939	2915.13	2.14015
3.45274	2883	2911.74	1.42676
3.45531	2986	2908.33	0.713382
3.45787	2900	2904.95	0.713382
3.46044	2973	2901.58	0
3.46301	2856	2898.2	0.713382
3.46558	2840	2894.86	1.42676
3.46815	2838	2891.52	0
3.47072	2938	2888.15	0.713382
3.47329	2910	2884.78	0
3.47586	2864	2881.38	2.85353
3.47843	2878	2878	0
3.481	2809	2874.65	2.14015
3.48356	2928	2871.3	0.713382
3.48613	2919	2867.93	0.713382
3.4887	2765	2864.57	0.713382
3.49127	2935	2861.26	0.713382
3.49384	2778	2857.95	0.713382
3.49641	2929	2854.64	0.713382
3.49898	2849	2851.34	1.42676
3.50155	2873	2848.02	1.42676
3.50412	2835	2844.71	2.14015
3.50669	2948	2841.39	2.14015
3.50925	2773	2838.08	0.713382
3.51182	2863	2834.78	1.42676
3.51439	2769	2831.5	0
3.51696	2698	2828.24	0.713382
3.51953	2773	2825	0.713382
3.5221	2775	2821.78	0
3.52467	2753	2818.54	0
3.52724	2877	2815.28	0.713382
3.52981	2786	2812	0
3.53238	2870	2808.72	1.42676
3.53494	2756	2805.46	0
3.53751	2840	2802.18	3.56691
3.54008	2831	2798.9	0.713382
3.54265	2829	2795.64	0.713382
3.54522	2793	2792.38	0
3.54779	2728	2789.14	1.42676
3.55036	2761	2785.91	0
3.55293	2763	2782.74	0
3.5555	2741	2779.58	1.42676
3.55807	2764	2776.37	2.14015
3.56063	2718	2773.14	3.56691
3.5632	2738	2769.93	0
3.56577	2821	2766.72	1.42676
3.56834	2759	2763.49	0
3.57091	2744	2760.3	0.713382
3.57348	2722	2757.16	0.713382
3.57605	2764	2754.07	1.42676
3.57862	2740	2750.94	0.713382
3.58119	2656	2747.77	0
3.58376	2759	2744.59	0.713382
3.58632	2808	2741.41	0
3.58889	2718	2738.24	0
3.59146	2749	2735.1	0
3.59403	2834	2731.96	0
3.5966	2684	2728.8	1.42676
3.59917	2778	2725.63	0.713382
3.60174	2666	2722.48	1.42676
3.60431	2728	2719.31	0
3.60688	2749	2716.15	0
3.60945	2667	2712.99	0.713382
3.61201	2702	2709.87	1.42676
3.61458	2632	2706.77	0
3.61715	2746	2703.68	2.14015
3.61972	2663	2700.57	2.14015
3.62229	2701	2697.44	1.42676
3.62486	2697	2694.32	0
3.62743	2713	2691.25	0
3.63	2695	2688.16	0
3.63257	2686	2685.1	0.713382
3.63514	2615	2682.08	0.713382
3.6377	2646	2679.06	1.42676
3.64027	2742	2675.99	0.713382
3.64284	2708	2672.88	0.713382
3.64541	2675	2669.79	0
3.64798	2590	2666.71	0.713382
3.65055	2658	2663.66	0.713382
3.65312	2687	2660.63	0
3.65569	2646	2657.6	0
3.65826	2634	2654.56	0
3.66083	2691	2651.51	0
3.66339	2528	2648.46	0.713382
3.66596	2638	2645.43	0
3.66853	2743	2642.39	0.713382
3.6711	2526	2639.34	0
3.67367	2584	2636.29	0.713382
3.67624	2624	2633.25	2.14015
3.67881	2662	2630.23	0.713382
3.68138	2651	2627.22	0.713382
3.68395	2505	2624.21	1.42676
3.68652	2556	2621.2	1.42676
3.68908	2599	2618.2	0
3.69165	2612	2615.25	2.14015
3.69422	2589	2612.31	2.14015
3.69679	2665	2609.34	0.713382
3.69936	2563	2606.39	0.713382
3.70193	2600	2603.45	1.42676
3.7045	2546	2600.49	1.42676
3.70707	2631	2597.55	0.713382
3.70964	2587	2594.66	2.14015
3.71221	2568	2591.74	0.713382
3.71477	2580	2588.8	0
3.71734	2618	2585.87	0
3.71991	2648	2582.96	0
3.72248	2577	2580.04	0.713382
3.72505	2500	2577.14	0
3.72762	2550	2574.25	0
3.73019	2617	2571.31	2.14015
3.73276	2487	2568.35	2.14015
3.73533	2590	2565.41	0.713382
3.7379	2650	2562.48	0
3.74046	2560	2559.56	0
3.74303	2550	2556.62	0
3.7456	2541	2553.74	0.713382
3.74817	2558	2550.92	0
3.75074	2532	2548.06	0
3.75331	2482	2545.16	0.713382
3.75588	2465	2542.25	0
3.75845	2479	2539.34	0.713382
3.76102	2577	2536.45	0
3.76359	2570	2533.56	1.42676
3.76615	2542	2530.67	0.713382
3.76872	2547	2527.79	0.713382
3.77129	2487	2524.92	1.42676
3.77386	2385	2522.05	1.42676
3.77643	2590	2519.19	1.42676
3.779	2454	2516.35	0
3.78157	2481	2513.53	2.85353
3.78414	2556	2510.69	0
3.78671	2499	2507.88	0.713382
3.78928	2456	2505.09	0
3.79184	2483	2502.3	0
3.79441	2486	2499.48	0
3.79698	2452	2496.69	1.42676
3.79955	2594	2493.91	0.713382
3.80212	2502	2491.09	2.14015
3.80469	2402	2488.27	0.713382
3.80726	2492	2485.43	0
3.80983	2404	2482.6	1.42676
3.8124	2457	2479.81	0.713382
3.81497	2503	2477.04	0.713382
3.81753	2516	2474.29	0.713382
3.8201	2522	2471.54	0.713382
3.82267	2535	2468.75	0
3.82524	2404	2465.97	0.713382
3.82781	2438	2463.22	2.14015
3.83038	2457	2460.45	0
3.83295	2419	2457.69	0
3.83552	2409	2454.93	0.713382
3.83809	2422	2452.16	0.713382
3.84066	2505	2449.39	0
3.84322	2464	2446.68	0.713382
3.84579	2494	2443.95	0
3.84836	2414	2441.18	1.42676
3.85093	2435	2438.43	0
3.8535	2378	2435.7	0
3.85607	2416	2432.95	0.713382
3.85864	2398	2430.21	0
3.86121	2363	2427.48	1.42676
3.86378	2424	2424.76	1.42676
3.86635	2441	2422.05	0.713382
3.86891	2532	2419.31	2.14015
3.87148	2409	2416.59	0
3.87405	2389	2413.88	0
3.87662	2436	2411.18	0.713382
3.87919	2404	2408.52	0
3.88176	2423	2405.85	0.713382
3.88433	2389	2403.2	0
3.8869	2356	2400.53	0
3.88947	2402	2397.82	0.713382
3.89204	2429	2395.13	0.713382
3.8946	2293	2392.44	0.713382
3.89717	2327	2389.76	0
3.89974	2347	2387.08	0.713382
3.90231	2420	2384.39	0
3.90488	2341	2381.71	0.713382
3.90745	2427	2379.06	0
3.91002	2338	2376.42	1.42676
3.91259	2295	2373.76	0.713382
3.91516	2213	2371.1	0
3.91773	2376	2368.45	0
3.92029	2321	2365.8	0.713382
3.92286	2391	2363.16	1.42676
3.92543	2340	2360.53	0
3.928	2385	2357.93	0.713382
3.93057	2368	2355.29	0
3.93314	2318	2352.65	0
3.93571	2267	2350.02	0.713382
3.93828	2308	2347.43	0
3.94085	2337	2344.83	1.42676
3.94342	2327	2342.21	0.713382
3.94598	2394	2339.6	0
3.94855	2300	2336.97	1.42676
3.95112	2341	2334.37	0
3.95369	2476	2331.77	0.713382
3.95626	2324	2329.19	0.713382
3.95883	2360	2326.62	0.713382
3.9614	2327	2324.04	0
3.96397	2358	2321.46	0.713382
3.96654	2314	2318.9	0
3.96911	2301	2316.32	1.42676
3.97167	2345	2313.76	0
3.97424	2221	2311.2	0.713382
3.97681	2222	2308.63	0
3.97938	2349	2306.06	0.713382
3.98195	2206	2303.5	2.14015
3.98452	2276	2300.96	0.713382
3.98709	2252	2298.42	0
3.98966	2242	2295.87	1.42676
3.99223	2271	2293.32	0
3.9948	2373	2290.77	0.713382
3.99736	2315	2288.28	2.14015
3.99993	2248	2285.79	0
4.0025	2270	2283.26	0.713382
4.00507	2285	2280.74	2.14015
4.00764	2364	2278.23	1.42676
4.01021	2228	2275.7	0.713382
4.01278	2186	2273.23	0.713382
4.01535	2315	2270.74	0
4.01792	2233	2268.23	0.713382
4.02049	2343	2265.76	1.42676
4.02305	2230	2263.32	0
4.02562	2197	2260.84	0
4.02819	2222	2258.36	0.713382
4.03076	2269	2255.85	0.713382
4.03333	2317	2253.36	0
4.0359	2267	2250.89	0.713382
4.03847	2276	2248.42	0
4.04104	2263	2245.92	1.42676
4.04361	2234	2243.43	0
4.04618	2276	2240.97	1.42676
4.04874	2256	2238.49	1.42676
4.05131	2188	2236.02	1.42676
4.05388	2195	2233.55	2.14015
4.05645	2280	2231.1	0.713382
4.05902	2224	2228.66	0.713382
4.06159	2190	2226.21	2.14015
4.06416	2350	2223.81	0.713382
4.06673	2146	2221.4	2.85353
4.0693	2248	2219.02	1.42676
4.07187	2255	2216.62	1.42676
4.07443	2205	2214.19	1.42676
4.077	2162	2211.8	0
4.07957	2218	2209.41	0.713382
4.08214	2162	2207.04	2.14015
4.08471	2157	2204.68	0.713382
4.08728	2323	2202.3	0
4.08985	2164	2199.92	0
4.09242	2161	2197.51	0
4.09499	2170	2195.09	0
4.09756	2223	2192.71	0
4.10012	2185	2190.35	0.713382
4.10269	2258	2187.93	1.42676
4.10526	2186	2185.5	0.713382
4.10783	2211	2183.08	0.713382
4.1104	2128	2180.66	0.713382
4.11297	2215	2178.25	1.42676
4.11554	2139	2175.85	0.713382
4.11811	2178	2173.49	2.14015
4.12068	2223	2171.14	0.713382
4.12325	2124	2168.77	0
4.12581	2162	2166.41	0
4.12838	2225	2164.06	0.713382
4.13095	2084	2161.72	0
4.13352	2120	2159.39	0.713382
4.13609	2053	2157.07	0
4.13866	2154	2154.71	2.14015
4.14123	2190	2152.32	0.713382
4.1438	2187	2149.96	0.713382
4.14637	2117	2147.6	0.713382
4.14894	2159	2145.25	0.713382
4.1515	2109	2142.9	0.713382
4.15407	2211	2140.59	0
4.15664	2134	2138.29	0
4.15921	2052	2135.97	0.713382
4.16178	2190	2133.65	1.42676
4.16435	2089	2131.33	2.14015
4.16692	2110	2129.01	0.713382
4.16949	2125	2126.68	1.42676
4.17206	2168	2124.34	0
4.17463	2123	2122.01	1.42676
4.17719	2156	2119.73	0
4.17976	2158	2117.48	0
4.18233	2026	2115.22	0.713382
4.1849	2188	2112.94	0.713382
4.18747	2185	2110.65	0
4.19004	2089	2108.36	1.42676
4.19261	2101	2106.07	0
4.19518	2086	2103.75	0.713382
4.19775	2125	2101.45	0.713382
4.20032	2061	2099.18	0
4.20288	2135	2096.89	0.713382
4.20545	2119	2094.62	0
4.20802	2047	2092.35	1.42676
4.21059	2040	2090.07	0
4.21316	2049	2087.81	0
4.21573	2093	2085.54	1.42676
4.2183	2006	2083.27	0
4.22087	2102	2081	0
4.22344	2058	2078.75	0.713382
4.22601	1994	2076.51	0
4.22857	2078	2074.23	0
4.23114	2097	2071.99	0.713382
4.23371	1995	2069.76	1.42676
4.23628	2104	2067.49	1.42676
4.23885	2056	2065.24	0.713382
4.24142	2017	2063	2.14015
4.24399	2007	2060.75	0.713382
4.24656	2009	2058.51	0.713382
4.24913	2012	2056.31	0.713382
4.2517	2104	2054.13	0.713382
4.25426	2056	2051.94	1.42676
4.25683	2090	2049.76	1.42676
4.2594	2109	2047.58	0
4.26197	2013	2045.38	0
4.26454	2120	2043.18	0.713382
4.26711	1978	2040.98	0
4.26968	2026	2038.8	0.713382
4.27225	2012	2036.64	0
4.27482	2057	2034.45	0.713382
4.27739	2065	2032.22	0
4.27995	1985	2030.02	2.85353
4.28252	1895	2027.82	0.713382
4.28509	2001	2025.63	0.713382
4.28766	2115	2023.43	1.42676
4.29023	1986	2021.24	2.14015
4.2928	2020	2019.06	0
4.29537	2000	2016.93	2.14015
4.29794	1980	2014.81	0.713382
4.30051	1999	2012.65	0.713382
4.30308	2075	2010.51	0
4.30564	1936	2008.4	0.713382
4.30821	2027	2006.26	0.713382
4.31078	1986	2004.13	0.713382
4.31335	2006	2002.01	0
4.31592	2008	1999.86	0.713382
4.31849	1965	1997.7	0
4.32106	1987	1995.54	0
4.32363	1953	1993.4	2.14015
4.3262	2007	1991.27	1.42676
4.32877	1986	1989.12	0
4.33133	1950	1986.97	0
4.3339	1937	1984.83	0
4.33647	1965	1982.67	0
4.33904	2043	1980.57	0.713382
4.34161	1964	1978.5	0.713382
4.34418	1972	1976.39	2.85353
4.34675	2021	1974.24	0
4.34932	1898	1972.1	0
4.35189	1991	1969.96	0
4.35446	2021	1967.84	1.42676
4.35702	1999	1965.74	0
4.35959	1950	1963.69	0
4.36216	1993	1961.63	2.14015
4.36473	1955	1959.5	1.42676
4.3673	1989	1957.38	0.713382
4.36987	1943	1955.29	0.713382
4.37244	1941	1953.2	0
4.37501	1906	1951.09	2.14015
4.37758	1956	1949.03	1.42676
4.38015	1894	1947	0
4.38271	1936	1944.95	1.42676
4.38528	1948	1942.87	0.713382
4.38785	1897	1940.79	0.713382
4.39042	1934	1938.74	0.713382
4.39299	1904	1936.72	1.42676
4.39556	2011	1934.66	0.713382
4.39813	2037	1932.6	1.42676
4.4007	1977	1930.56	0.713382
4.40327	1864	1928.51	1.42676
4.40584	1982	1926.45	0.713382
4.4084	1949	1924.42	0.713382
4.41097	1973	1922.39	0.713382
4.41354	1901	1920.36	0.713382
4.41611	1842	1918.34	1.42676
4.41868	1844	1916.32	0
4.42125	1887	1914.29	0.713382
4.42382	1881	1912.26	0.713382
4.42639	1897	1910.23	0.713382
4.42896	1913	1908.2	0
4.43153	1899	1906.19	0
4.43409	1954	1904.16	0.713382
4.43666	1954	1902.13	0
4.43923	1795	1900.11	1.42676
4.4418	1910	1898.09	0.713382
4.44437	1907	1896.06	1.42676
4.44694	1910	1894.02	0
4.44951	1962	1891.99	1.42676
4.45208	1970	1889.97	1.42676
4.45465	1944	1887.97	0
4.45722	1882	1885.99	0.713382
4.45978	1867	1884.01	0
4.46235	1854	1882.02	0.713382
4.46492	1870	1880.03	2.14015
4.46749	1821	1878.07	0.713382
4.47006	1902	1876.08	1.42676
4.47263	1919	1874.08	0.713382
4.4752	1892	1872.08	0
4.47777	1905	1870.09	2.85353
4.48034	1854	1868.14	0.713382
4.48291	1802	1866.2	0.713382
4.48547	1858	1864.25	0.713382
4.48804	1906	1862.29	2.14015
4.49061	1871	1860.31	2.14015
4.49318	1776	1858.38	0.713382
4.49575	1900	1856.46	0
4.49832	1799	1854.5	0
4.50089	1856	1852.55	0.713382
4.50346	1878	1850.62	0
4.50603	1857	1848.73	0
4.5086	1782	1846.81	0
4.51116	1818	1844.85	0
4.51373	1878	1842.87	1.42676
4.5163	1775	1840.9	2.14015
4.51887	1865	1838.94	0.713382
4.52144	1826	1836.97	0
4.52401	1777	1835	0.713382
4.52658	1860	1833.04	0
4.52915	1825	1831.11	0.713382
4.53172	1814	1829.23	0.713382
4.53429	1840	1827.34	0
4.53685	1816	1825.4	0.713382
4.53942	1829	1823.46	0
4.54199	1849	1821.53	0.713382
4.54456	1734	1819.6	0
4.54713	1796	1817.68	2.14015
4.5497	1794	1815.76	0
4.55227	1743	1813.83	0
4.55484	1788	1811.91	0
4.55741	1793	1810	1.42676
4.55998	1827	1808.08	0
4.56254	1814	1806.2	1.42676
4.56511	1804	1804.32	1.42676
4.56768	1742	1802.4	0.713382
4.57025	1817	1800.47	0.713382
4.57282	1867	1798.59	0.713382
4.57539	1871	1796.7	1.42676
4.57796	1779	1794.82	0.713382
4.58053	1814	1792.97	0.713382
4.5831	1767	1791.11	1.42676
4.58567	1826	1789.24	3.56691
4.58823	1862	1787.37	0
4.5908	1757	1785.51	2.14015
4.59337	1790	1783.66	0
4.59594	1856	1781.79	0.713382
4.59851	1794	1779.94	0
4.60108	1717	1778.16	0.713382
4.60365	1793	1776.35	0.713382
4.60622	1827	1774.51	0.713382
4.60879	1746	1772.66	1.42676
4.61136	1825	1770.79	0
4.61392	1686	1768.92	0
4.61649	1766	1767.05	1.42676
4.61906	1751	1765.2	0.713382
4.62163	1768	1763.36	0.713382
4.6242	1734	1761.53	0.713382
4.62677	1818	1759.69	2.14015
4.62934	1771	1757.82	0
4.63191	1707	1755.98	1.42676
4.63448	1668	1754.17	1.42676
4.63705	1800	1752.34	1.42676
4.63961	1734	1750.51	0
4.64218	1735	1748.71	0.713382
4.64475	1753	1746.91	1.42676
4.64732	1720	1745.08	0
4.64989	1728	1743.3	0.713382
4.65246	1762	1741.51	1.42676
4.65503	1671	1739.69	0
4.6576	1755	1737.86	0
4.66017	1745	1736.07	0.713382
4.66274	1802	1734.26	0.713382
4.6653	1693	1732.43	0
4.66787	1763	1730.64	0.713382
4.67044	1686	1728.84	0
4.67301	1816	1727.01	0.713382
4.67558	1747	1725.19	0
4.67815	1765	1723.4	0
4.68072	1784	1721.59	0.713382
4.68329	1657	1719.78	0
4.68586	1752	1717.98	0
4.68843	1752	1716.18	0.713382
4.69099	1801	1714.38	0
4.69356	1694	1712.57	0
4.69613	1730	1710.77	0.713382
4.6987	1712	1708.98	0
4.70127	1713	1707.18	0.713382
4.70384	1757	1705.39	0
4.70641	1659	1703.61	0
4.70898	1700	1701.81	0.713382
4.71155	1747	1700.03	0.713382
4.71412	1682	1698.26	0
4.71668	1700	1696.48	0.713382
4.71925	1666	1694.71	0
4.72182	1710	1692.93	0
4.72439	1789	1691.16	0.713382
4.72696	1721	1689.41	0.713382
4.72953	1719	1687.65	0.713382
4.7321	1700	1685.89	0.713382
4.73467	1701	1684.13	0
4.73724	1724	1682.36	0
4.73981	1739	1680.61	0.713382
4.74237	1727	1678.87	0
4.74494	1705	1677.14	0.713382
4.74751	1643	1675.41	0.713382
4.75008	1667	1673.67	0
4.75265	1598	1671.91	0
4.75522	1711	1670.17	0
4.75779	1720	1668.43	0.713382
4.76036	1617	1666.7	2.14015
4.76293	1742	1664.98	1.42676
4.7655	1648	1663.25	0.713382
4.76806	1640	1661.5	0
4.77063	1624	1659.76	0
4.7732	1633	1658.04	1.42676
4.77577	1629	1656.36	0
4.77834	1577	1654.71	0.713382
4.78091	1745	1653.03	2.14015
4.78348	1691	1651.31	0
4.78605	1644	1649.58	0
4.78862	1586	1647.88	0.713382
4.79119	1616	1646.19	0
4.79375	1653	1644.48	0
4.79632	1700	1642.82	0.713382
4.79889	1605	1641.15	0.713382
4.80146	1606	1639.43	0.713382
4.80403	1656	1637.73	0.713382
4.8066	1587	1636.03	0
4.80917	1717	1634.31	1.42676
4.81174	1595	1632.62	0
4.81431	1651	1630.95	1.42676
4.81688	1566	1629.27	0.713382
4.81944	1613	1627.6	0
4.82201	1630	1625.92	0
4.82458	1643	1624.25	0
4.82715	1589	1622.59	0.713382
4.82972	1600	1620.92	0
4.83229	1650	1619.28	0
4.83486	1607	1617.6	0.713382
4.83743	1632	1615.91	1.42676
4.84	1550	1614.22	0
4.84257	1625	1612.55	2.14015
4.84513	1575	1610.89	1.42676
4.8477	1572	1609.21	0.713382
4.85027	1560	1607.54	2.14015
4.85284	1654	1605.92	0
4.85541	1561	1604.28	0
4.85798	1623	1602.66	0.713382
4.86055	1599	1601.07	0.713382
4.86312	1580	1599.45	0
4.86569	1576	1597.84	0.713382
4.86826	1681	1596.23	0.713382
4.87082	1631	1594.56	0.713382
4.87339	1536	1592.91	0
4.87596	1471	1591.28	0.713382
4.87853	1575	1589.64	0
4.8811	1588	1588	0.713382
4.88367	1591	1586.38	0.713382
4.88624	1577	1584.76	0
4.88881	1484	1583.13	0
4.89138	1576	1581.49	0
4.89395	1543	1579.86	0.713382
4.89651	1535	1578.24	0
4.89908	1552	1576.63	0
4.90165	1563	1575	0
4.90422	1608	1573.37	2.14015
4.90679	1566	1571.73	0.713382
4.90936	1577	1570.11	0.713382
4.91193	1600	1568.5	0.713382
4.9145	1560	1566.87	0.713382
4.91707	1514	1565.24	0
4.91964	1525	1563.67	0
4.9222	1545	1562.11	0
4.92477	1624	1560.53	1.42676
4.92734	1482	1558.94	0
4.92991	1527	1557.36	0
4.93248	1486	1555.76	1.42676
4.93505	1589	1554.14	1.42676
4.93762	1522	1552.53	0
4.94019	1555	1550.95	0
4.94276	1611	1549.38	1.42676
4.94533	1503	1547.77	0.713382
4.94789	1520	1546.2	0.713382
4.95046	1555	1544.67	0
4.95303	1499	1543.1	0.713382
4.9556	1574	1541.5	0
4.95817	1524	1539.94	1.42676
4.96074	1519	1538.39	0
4.96331	1585	1536.83	0.713382
4.96588	1587	1535.26	0
4.96845	1551	1533.69	0
4.97102	1520	1532.11	0
4.97358	1474	1530.56	0.713382
4.97615	1577	1529.01	0
4.97872	1539	1527.45	0.713382
4.98129	1525	1525.88	0
4.98386	1569	1524.31	0.713382
4.98643	1510	1522.73	1.42676
4.989	1498	1521.17	0
4.99157	1523	1519.62	0.713382
4.99414	1583	1518.07	0
4.99671	1617	1516.52	0
4.99927	1514	1514.97	0.713382
5.00184	1525	1513.46	0.713382
5.00441	1527	1511.93	1.42676
5.00698	1455	1510.39	0
5.00955	1469	1508.84	0
5.01212	1506	1507.29	0.713382
5.01469	1475	1505.75	0.713382
5.01726	1439	1504.23	0
5.01983	1517	1502.73	0
5.0224	1612	1501.21	0.713382
5.02496	1474	1499.67	1.42676
5.02753	1466	1498.14	0
5.0301	1451	1496.63	0
5.03267	1441	1495.1	2.14015
5.03524	1456	1493.57	0
5.03781	1492	1492.04	0
5.04038	1471	1490.56	0
5.04295	1503	1489.06	0
5.04552	1510	1487.53	0.713382
5.04809	1471	1486.05	1.42676
5.05065	1433	1484.57	0.713382
5.05322	1471	1483.04	1.42676
5.05579	1457	1481.51	1.42676
5.05836	1493	1479.99	0.713382
5.06093	1535	1478.49	0
5.0635	1451	1477.02	0.713382
5.06607	1505	1475.55	0
5.06864	1453	1474.09	0.713382
5.07121	1465	1472.64	0
5.07378	1507	1471.17	0
5.07634	1430	1469.68	0
5.07891	1505	1468.18	0.713382
5.08148	1380	1466.69	0
5.08405	1480	1465.2	1.42676
5.08662	1502	1463.71	1.42676
5.08919	1454	1462.21	0
5.09176	1450	1460.71	0
5.09433	1451	1459.23	2.14015
5.0969	1402	1457.75	0
5.09947	1465	1456.29	0.713382
5.10203	1439	1454.86	0
5.1046	1467	1453.4	0
5.10717	1475	1451.91	0
5.10974	1459	1450.47	0.713382
5.11231	1461	1449.04	0
5.11488	1495	1447.57	0
5.11745	1407	1446.1	0.713382
5.12002	1453	1444.62	0
5.12259	1403	1443.14	1.42676
5.12516	1408	1441.68	1.42676
5.12772	1475	1440.22	0
5.13029	1407	1438.75	0
5.13286	1482	1437.29	0
[truncated: 1,042 more rows]
