# Supplementary material for: Direct energy transfer from photosystem II to photosystem I confers winter sustainability in Scots Pine
Source: Nat Commun. 2020 Dec 15;11:6388. doi: 10.1038/s41467-020-20137-9 (PMC7738668; doi:10.1038/s41467-020-20137-9)
Supplement: Supplementary file 3 — Source Data [file 41467_2020_20137_MOESM3_ESM.zip › Source data file_Bag et al., 2020/Source data file/time resolved fluoresence data/Time resolved decay/Pine_summer_unquench/summerunq/723nmresall.txt]

X	Y
0	-1.26254
0.002569	1.7823
0.005138	1.05831
0.007707	1.03156
0.010276	0.0298654
0.012845	0.584157
0.015414	-1.61619
0.017983	0.655253
0.020552	-0.244271
0.023121	-2.2417
0.02569	-1.07813
0.028259	0.285106
0.030828	-0.145925
0.033397	-0.444447
0.035966	0.969897
0.038535	-0.334793
0.041104	0.062474
0.043673	1.98825
0.046242	1.8132
0.048811	0.615595
0.05138	0.138666
0.053949	0.444541
0.056518	-1.53586
0.059087	0.182529
0.061656	0.486316
0.064225	-0.440754
0.066794	1.10863
0.069363	-2.23649
0.071932	0.150316
0.074501	-0.902387
0.07707	0.326651
0.079639	0.456197
0.082208	-2.79649
0.084777	0.261194
0.087346	0.725501
0.089915	0.324652
0.092484	-0.93409
0.095053	-0.76577
0.097622	1.25098
0.100191	-0.153715
0.10276	-0.652017
0.105329	0.998598
0.107898	-1.7326
0.110467	-0.305224
0.113036	0.331588
0.115605	-1.40784
0.118174	0.565202
0.120743	0.846221
0.123312	-0.0305199
0.125881	-1.55906
0.12845	-0.567806
0.131019	0.91211
0.133588	-0.322913
0.136157	2.23876
0.138726	1.32641
0.141295	-1.25557
0.143864	-0.701696
0.146433	1.02405
0.149002	-0.652614
0.151571	2.90073
0.15414	0.882191
0.156709	-0.257867
0.159278	1.30058
0.161847	2.15312
0.164416	-0.74259
0.166985	2.13231
0.169554	1.24871
0.172123	0.0778786
0.174692	-1.30872
0.177261	-0.162951
0.17983	0.437325
0.182399	1.65828
0.184968	0.610628
0.187537	-1.11991
0.190106	0.914471
0.192675	-0.69306
0.195244	-1.20028
0.197813	1.74355
0.200382	0.575899
0.202951	0.393688
0.20552	-0.658129
0.208089	-0.284012
0.210658	1.44615
0.213227	-0.511241
0.215796	0.201868
0.218365	-2.31446
0.220934	1.73697
0.223503	0.48521
0.226072	1.73105
0.228641	-1.30345
0.23121	2.29385
0.233779	-0.779785
0.236348	-0.265383
0.238917	0.67539
0.241486	-1.38839
0.244055	-0.162173
0.246624	0.13168
0.249193	-0.499868
0.251762	-1.02225
0.254331	0.0663659
0.2569	-1.55197
0.259469	-0.173613
0.262038	-1.05744
0.264607	0.92893
0.267176	-0.29123
0.269745	1.19848
0.272314	-0.20515
0.274883	-1.81398
0.277452	-2.1511
0.280021	0.811381
0.28259	0.169285
0.285159	0.166824
0.287728	-1.98964
0.290297	-0.278058
0.292866	-2.32882
0.295435	1.67764
0.298004	-1.37147
0.300573	0.0206408
0.303142	-0.161691
0.305711	-0.840484
0.30828	0.201992
0.310849	-1.14931
0.313418	0.715959
0.315987	1.00063
0.318556	0.000951914
0.321125	-0.647471
0.323694	-0.726084
0.326263	-0.518051
0.328832	-0.842928
0.331401	0.627751
0.33397	-2.03139
0.336539	-1.59984
0.339108	-0.169684
0.341677	0.747311
0.344246	-0.673531
0.346815	-0.13957
0.349384	-1.78845
0.351953	0.886663
0.354522	1.51743
0.357091	-0.622389
0.35966	-0.285751
0.362229	1.97148
0.364798	0.935192
0.367367	0.363512
0.369936	-1.03011
0.372505	-0.454201
0.375074	-0.149119
0.377643	0.0998884
0.380212	-1.19317
0.382781	-0.319857
0.38535	-0.638985
0.387919	-1.43419
0.390488	2.32611
0.393057	0.739007
0.395626	0.960857
0.398195	-0.631716
0.400764	0.843301
0.403333	-0.954887
0.405902	0.668094
0.408471	-0.283339
0.41104	-0.0996362
0.413609	-1.06343
0.416178	-0.551588
0.418747	-0.747595
0.421316	-1.84531
0.423885	0.23933
0.426454	-0.987819
0.429023	0.68953
0.431592	-0.990328
0.434161	-0.760861
0.43673	0.0809741
0.439299	-0.500076
0.441868	-0.528829
0.444437	-1.84148
0.447006	-2.13266
0.449575	-0.848632
0.452144	1.3665
0.454713	-0.246554
0.457282	1.25184
0.459851	-0.858597
0.46242	-1.01745
0.464989	1.61712
0.467558	-0.602185
0.470127	1.39975
0.472696	-0.587298
0.475265	-1.54099
0.477834	0.865372
0.480403	-1.13203
0.482972	0.455318
0.485541	-0.14452
0.48811	-0.453485
0.490679	-2.39059
0.493248	-0.4516
0.495817	0.312813
0.498386	-2.1195
0.500955	-1.97002
0.503524	-1.89658
0.506093	0.315858
0.508662	-1.10749
0.511231	-1.29203
0.5138	-2.12899
0.516369	0.526669
0.518938	-0.254086
0.521507	-0.471365
0.524076	0.701625
0.526645	-1.18619
0.529214	-0.910427
0.531783	0.529034
0.534352	-0.60335
0.536921	-0.12447
0.53949	0.289177
0.542059	0.553021
0.544628	-1.47296
0.547197	2.67268
0.549766	-0.677852
0.552335	0.497546
0.554904	0.173515
0.557473	-1.39764
0.560042	-0.172451
0.562611	0.0430636
0.56518	-0.230908
0.567749	0.53341
0.570318	0.883916
0.572887	1.33467
0.575456	-0.605525
0.578025	-0.0234386
0.580594	1.61192
0.583163	1.04717
0.585732	0.196335
0.588301	0.449518
0.59087	0.312336
0.593439	0.722721
0.596008	-0.191296
0.598577	0.631441
0.601146	-0.452802
0.603715	0.636012
0.606284	0.809792
0.608853	1.83292
0.611422	0.942537
0.613991	0.816924
0.61656	0.0450829
0.619129	1.22917
0.621698	-0.222341
0.624267	-1.00301
0.626836	0.0545216
0.629405	1.4993
0.631974	-1.03687
0.634543	0.139502
0.637112	0.205249
0.639681	0.475671
0.64225	-0.935288
0.644819	1.33811
0.647388	1.05269
0.649957	0.588633
0.652526	0.119012
0.655095	0.689132
0.657664	-0.884383
0.660233	-0.198772
0.662802	-1.99963
0.665371	1.57602
0.66794	-0.00254372
0.670509	0.221282
0.673078	-0.0633665
0.675647	-0.423597
0.678216	1.30107
0.680785	0.21173
0.683354	-0.0972109
0.685923	-1.00701
0.688492	-1.07452
0.691061	0.175979
0.69363	-0.354323
0.696199	0.385703
0.698768	1.44837
0.701337	-0.752358
0.703906	-1.38268
0.706475	-0.936572
0.709044	0.0811493
0.711613	1.36973
0.714182	1.35077
0.716751	0.135754
0.71932	-0.0812795
0.721889	0.156626
0.724458	0.55191
0.727027	0.779533
0.729596	1.02942
0.732165	0.935306
0.734734	0.479471
0.737303	1.355
0.739872	0.709908
0.742441	-0.682888
0.74501	0.930445
0.747579	-1.92036
0.750148	-0.525499
0.752717	1.87613
0.755286	1.41308
0.757855	0.91797
0.760424	0.767001
0.762993	0.556375
0.765562	0.803026
0.768131	0.0926833
0.7707	-2.08927
0.773269	0.0145536
0.775838	1.37808
0.778407	0.14691
0.780976	-0.231599
0.783545	0.298688
0.786114	0.646606
0.788683	-0.439045
0.791252	1.28569
0.793821	0.745167
0.79639	1.46527
0.798959	1.6487
0.801528	-1.49437
0.804097	0.578101
0.806666	0.115089
0.809235	0.324538
0.811804	1.12953
0.814373	1.17368
0.816942	0.952391
0.819511	-0.893781
0.82208	-0.00551909
0.824649	-0.333512
0.827218	0.868695
0.829787	0.572416
0.832356	-0.62769
0.834925	-0.851909
0.837494	-0.151191
0.840063	-0.382508
0.842632	0.385608
0.845201	1.89977
0.84777	1.62345
0.850339	-1.59712
0.852908	2.06608
0.855477	0.67922
0.858046	1.38293
0.860615	0.71738
0.863184	0.577547
0.865753	1.8888
0.868322	2.62109
0.870891	2.73841
0.87346	1.98404
0.876029	0.590573
0.878598	1.05815
0.881167	1.90935
0.883736	0.576571
0.886305	2.24751
0.888874	0.492702
0.891443	1.6618
0.894012	1.26105
0.896581	1.09393
0.89915	1.0431
0.901719	-0.19564
0.904288	0.907578
0.906857	0.679023
0.909426	-0.247381
0.911995	-0.262635
0.914564	-1.09845
0.917133	1.00395
0.919702	-0.0660719
0.922271	0.97338
0.92484	0.335934
0.927409	1.63051
0.929978	3.34716
0.932547	1.18703
0.935116	0.104209
0.937685	0.519141
0.940254	-0.312578
0.942823	-1.14338
0.945392	1.72048
0.947961	0.193317
0.95053	1.42919
0.953099	1.06376
0.955668	-1.09726
0.958237	1.39001
0.960806	0.681227
0.963375	0.363975
0.965944	-0.250573
0.968513	0.016764
0.971082	1.91288
0.973651	0.281468
0.97622	0.127323
0.978789	-0.432156
0.981358	-0.58424
0.983927	2.54689
0.986496	0.394497
0.989065	0.587356
0.991634	0.185646
0.994203	1.50005
0.996772	0.0833527
0.999341	1.36283
1.00191	0.392831
1.00448	0.936277
1.00705	-0.751004
1.00962	1.5665
1.01219	0.745559
1.01476	1.27535
1.01732	0.145989
1.01989	-0.567442
1.02246	1.00387
1.02503	2.31517
1.0276	1.90991
1.03017	1.93391
1.03274	1.3131
1.03531	-2.92853
1.03788	0.220412
1.04045	0.0148525
1.04301	-0.0255385
1.04558	1.12715
1.04815	-0.267399
1.05072	2.94994
1.05329	0.452721
1.05586	-0.640272
1.05843	0.87528
1.061	1.0954
1.06357	0.735676
1.06614	1.54252
1.0687	-0.122966
1.07127	-0.00359499
1.07384	1.16256
1.07641	0.834145
1.07898	1.80568
1.08155	1.172
1.08412	-0.517189
1.08669	1.54876
1.08926	0.361477
1.09183	1.70329
1.09439	0.623373
1.09696	-0.987177
1.09953	-0.429616
1.1021	0.347061
1.10467	0.155026
1.10724	-0.131068
1.10981	0.551361
1.11238	0.850699
1.11495	-0.222897
1.11752	0.328354
1.12008	-0.705688
1.12265	-0.754815
1.12522	0.235685
1.12779	-0.569571
1.13036	1.54931
1.13293	-0.593184
1.1355	0.0908021
1.13807	1.46929
1.14064	0.739801
1.14321	0.869697
1.14577	2.55084
1.14834	-0.540927
1.15091	0.623234
1.15348	1.01411
1.15605	1.92034
1.15862	2.47914
1.16119	0.778737
1.16376	-0.125788
1.16633	-0.13607
1.1689	0.0608337
1.17146	-1.71682
1.17403	0.0586589
1.1766	-0.380253
1.17917	0.942614
1.18174	-0.29446
1.18431	0.502038
1.18688	0.952198
1.18945	0.957178
1.19202	2.96837
1.19459	0.541583
1.19715	-1.97633
1.19972	0.400766
1.20229	0.225757
1.20486	0.739057
1.20743	-0.636728
1.21	-0.43778
1.21257	-1.40726
1.21514	-0.29342
1.21771	-1.33905
1.22028	-0.491036
1.22284	0.23394
1.22541	1.10038
1.22798	-2.31655
1.23055	0.311255
1.23312	0.59029
1.23569	0.667589
1.23826	-0.253163
1.24083	0.481366
1.2434	1.264
1.24597	-0.604424
1.24853	2.35697
1.2511	0.99417
1.25367	0.366762
1.25624	0.300958
1.25881	-0.591799
1.26138	-0.00335228
1.26395	0.869249
1.26652	0.182459
1.26909	0.553534
1.27166	1.07145
1.27422	1.18312
1.27679	1.40096
1.27936	-0.603955
1.28193	1.72084
1.2845	0.237308
1.28707	-1.16521
1.28964	1.46487
1.29221	-1.01018
1.29478	-0.505625
1.29735	0.548591
1.29991	-1.18722
1.30248	-0.299865
1.30505	0.28605
1.30762	0.445833
1.31019	1.42686
1.31276	1.32836
1.31533	-1.73374
1.3179	1.54854
1.32047	-0.891407
1.32304	0.411658
1.3256	1.0268
1.32817	1.70291
1.33074	0.369432
1.33331	0.120077
1.33588	-0.573034
1.33845	1.52556
1.34102	-0.280916
1.34359	0.283937
1.34616	-2.27755
1.34873	-0.190897
1.35129	0.539602
1.35386	-0.480859
1.35643	0.472875
1.359	0.327751
1.36157	-0.980662
1.36414	1.17391
1.36671	-0.831356
1.36928	0.360643
1.37185	0.877669
1.37442	-2.04008
1.37698	-0.0663514
1.37955	0.207717
1.38212	-0.110965
1.38469	2.03626
1.38726	2.21772
1.38983	1.65126
1.3924	-1.4795
1.39497	0.165299
1.39754	-1.97324
1.40011	1.34369
1.40267	-0.438781
1.40524	0.139254
1.40781	0.781101
1.41038	-0.347461
1.41295	-0.337199
1.41552	1.02802
1.41809	-0.260821
1.42066	-0.274962
1.42323	0.933621
1.4258	1.89478
1.42836	-0.432698
1.43093	-0.355758
1.4335	-1.08482
1.43607	-1.85686
1.43864	-0.760691
1.44121	0.334376
1.44378	-0.808514
1.44635	1.01567
1.44892	-0.315137
1.45149	-0.045988
1.45405	-1.32828
1.45662	-0.861147
1.45919	0.10023
1.46176	-0.578847
1.46433	0.162592
1.4669	0.15311
1.46947	-0.388691
1.47204	0.835154
1.47461	-0.758862
1.47718	1.78537
1.47974	0.170453
1.48231	1.38908
1.48488	-0.155596
1.48745	-0.332111
1.49002	0.467353
1.49259	1.84303
1.49516	-0.412323
1.49773	-0.439586
1.5003	-1.81581
1.50287	-0.366205
1.50543	0.226456
1.508	-2.07305
1.51057	0.554203
1.51314	-2.02978
1.51571	0.541619
1.51828	1.72853
1.52085	0.400166
1.52342	-0.560213
1.52599	-0.426193
1.52856	1.49772
1.53112	0.359712
1.53369	-0.963239
1.53626	1.16255
1.53883	0.533684
1.5414	1.68035
1.54397	-1.00713
1.54654	-2.04563
1.54911	0.785668
1.55168	1.37292
1.55425	-2.2329
1.55681	-0.160098
1.55938	0.327047
1.56195	-1.46077
1.56452	-1.23367
1.56709	-2.03989
1.56966	-0.299833
1.57223	-0.543648
1.5748	0.517832
1.57737	-1.18033
1.57994	-0.326666
1.5825	0.209107
1.58507	-0.0593005
1.58764	1.02271
1.59021	-0.782257
1.59278	0.895858
1.59535	-0.15239
1.59792	-1.38789
1.60049	1.0227
1.60306	0.29807
1.60563	-0.0107346
1.60819	1.28948
1.61076	-0.720059
1.61333	-1.20682
1.6159	-0.81089
1.61847	0.589404
1.62104	-0.500093
1.62361	-0.0106368
1.62618	-1.89146
1.62875	-1.03613
1.63132	-0.875138
1.63388	1.48288
1.63645	0.447768
1.63902	-0.713641
1.64159	0.254754
1.64416	0.0848676
1.64673	-1.12205
1.6493	-1.47172
1.65187	-0.592245
1.65444	-0.916564
1.65701	-2.99543
1.65957	-1.07113
1.66214	0.395694
1.66471	-0.667941
1.66728	-0.746589
1.66985	-0.230078
1.67242	-1.89888
1.67499	-1.91767
1.67756	-1.35529
1.68013	-1.03439
1.6827	0.475188
1.68526	0.875127
1.68783	-0.616272
1.6904	0.803208
1.69297	-1.65147
1.69554	-0.512334
1.69811	-0.0702638
1.70068	-0.918581
1.70325	-1.14281
1.70582	-1.20325
1.70839	-0.443622
1.71095	0.63281
1.71352	-0.0485403
1.71609	-1.16722
1.71866	-1.08848
1.72123	1.35375
1.7238	-0.515523
1.72637	-0.450581
1.72894	-0.968295
1.73151	0.820744
1.73408	0.772787
1.73664	-0.0918404
1.73921	-1.172
1.74178	-0.573589
1.74435	0.0840693
1.74692	0.674237
1.74949	1.50931
1.75206	-1.47643
1.75463	-0.185583
1.7572	-0.353086
1.75977	-1.16282
1.76233	-1.01162
1.7649	1.48127
1.76747	-0.198284
1.77004	-0.72725
1.77261	-3.70572
1.77518	-1.27732
1.77775	-0.546131
1.78032	-1.58566
1.78289	0.64527
1.78546	-2.10859
1.78802	-0.694865
1.79059	0.504868
1.79316	0.728934
1.79573	-0.454314
1.7983	-0.228598
1.80087	0.342686
1.80344	-0.643152
1.80601	-0.185657
1.80858	-1.39161
1.81115	-0.462419
1.81371	-1.5423
1.81628	0.154695
1.81885	0.544648
1.82142	0.00801704
1.82399	1.77766
1.82656	-1.07861
1.82913	0.00663117
1.8317	-1.61558
1.83427	0.426438
1.83684	-0.428316
1.8394	-0.780197
1.84197	-0.384921
1.84454	0.151896
1.84711	-0.368196
1.84968	-0.485324
1.85225	-0.117667
1.85482	-2.57511
1.85739	0.0158128
1.85996	-0.088982
1.86253	-1.51782
1.86509	0.823666
1.86766	1.27618
1.87023	-1.61666
1.8728	-0.672111
1.87537	-0.329625
1.87794	-0.370283
1.88051	0.483622
1.88308	-0.240906
1.88565	0.650251
1.88822	-0.366301
1.89078	-0.34317
1.89335	-1.57717
1.89592	-1.07007
1.89849	0.203386
1.90106	-1.34808
1.90363	-0.175787
1.9062	-0.902235
1.90877	0.318371
1.91134	0.340755
1.91391	-1.53944
1.91647	0.517021
1.91904	0.299769
1.92161	0.888128
1.92418	-0.0856316
1.92675	-0.117965
1.92932	-0.244401
1.93189	-1.34606
1.93446	-0.555854
1.93703	-0.68453
1.9396	-0.773135
1.94216	0.147231
1.94473	0.805762
1.9473	-0.204545
1.94987	-0.903419
1.95244	-0.046919
1.95501	0.333701
1.95758	-0.172802
1.96015	0.863636
1.96272	-0.64036
1.96529	-0.135212
1.96785	-0.158454
1.97042	1.03989
1.97299	-1.17744
1.97556	0.589897
1.97813	-0.45057
1.9807	0.256415
1.98327	-0.106941
1.98584	0.328821
1.98841	-0.800931
1.99098	-0.55333
1.99354	-0.896511
1.99611	0.251945
1.99868	-0.773317
2.00125	-0.91228
2.00382	-0.927525
2.00639	-0.956109
2.00896	0.223924
2.01153	-1.26473
2.0141	-0.532141
2.01667	-0.492288
2.01923	-0.964554
2.0218	-0.550667
2.02437	-1.69619
2.02694	-0.680413
2.02951	-2.4114
2.03208	-0.299891
2.03465	0.713332
2.03722	-0.0699644
2.03979	-0.155112
2.04236	-0.296397
2.04492	0.787388
2.04749	0.675035
2.05006	-0.60008
2.05263	-1.60355
2.0552	0.000378716
2.05777	1.5993
2.06034	0.542603
2.06291	0.688889
2.06548	0.256842
2.06805	0.721373
2.07061	0.798701
2.07318	2.02248
2.07575	0.41636
2.07832	-0.453443
2.08089	-0.109803
2.08346	-1.05956
2.08603	-0.784143
2.0886	-0.679415
2.09117	1.09803
2.09374	0.870087
2.0963	-0.0843515
2.09887	0.370251
2.10144	-0.113407
2.10401	-1.21287
2.10658	-0.397476
2.10915	-0.832426
2.11172	-0.785365
2.11429	-0.610159
2.11686	1.44029
2.11943	-1.20135
2.12199	2.67153
2.12456	0.452368
2.12713	-1.45155
2.1297	-0.118797
2.13227	-1.04336
2.13484	-0.425212
2.13741	-1.55848
2.13998	-0.13575
2.14255	-0.89163
2.14512	-0.617214
2.14768	-0.658991
2.15025	0.736109
2.15282	-2.00585
2.15539	-1.46546
2.15796	1.02397
2.16053	0.829171
2.1631	0.534133
2.16567	-1.49343
2.16824	-0.421198
2.17081	0.194911
2.17337	-1.00054
2.17594	-0.220942
2.17851	-0.539833
2.18108	0.52063
2.18365	-0.687323
2.18622	-0.601312
2.18879	-1.20064
2.19136	0.703217
2.19393	-0.217211
2.1965	0.0255012
2.19906	0.253691
2.20163	-0.60183
2.2042	-2.21091
2.20677	-0.679022
2.20934	-2.24775
2.21191	-0.0444246
2.21448	-1.52788
2.21705	-0.459304
2.21962	-0.79987
2.22219	-0.044402
2.22475	-1.44391
2.22732	-1.76259
2.22989	-1.85819
2.23246	0.416402
2.23503	-0.141056
2.2376	0.59439
2.24017	-1.07926
2.24274	-0.819006
2.24531	-0.486444
2.24788	0.487086
2.25044	-1.6274
2.25301	0.708997
2.25558	-0.718158
2.25815	-0.606458
2.26072	0.00565923
2.26329	-2.08861
2.26586	1.07006
2.26843	-0.859114
2.271	-2.25143
2.27357	0.352052
2.27613	-0.319126
2.2787	-0.0759869
2.28127	1.33447
2.28384	1.31292
2.28641	-0.590942
2.28898	-0.555856
2.29155	2.38327
2.29412	-0.456736
2.29669	1.4586
2.29926	-1.63796
2.30182	-0.907344
2.30439	-0.198919
2.30696	1.32353
2.30953	-0.938873
2.3121	-0.243902
2.31467	0.577993
2.31724	-0.234317
2.31981	-1.05844
2.32238	-1.51172
2.32495	-0.810007
2.32751	0.154549
2.33008	-2.07073
2.33265	-0.784551
2.33522	1.1298
2.33779	-0.476118
2.34036	-2.0472
2.34293	-0.834438
2.3455	1.1303
2.34807	0.970601
2.35064	-1.14952
2.3532	-0.615159
2.35577	-0.371704
2.35834	0.94958
2.36091	0.832662
2.36348	0.0548369
2.36605	0.0250444
2.36862	0.671532
2.37119	0.0861936
2.37376	-0.0639432
2.37633	0.0730898
2.37889	-0.535712
2.38146	1.09357
2.38403	0.705513
2.3866	0.178266
2.38917	-0.599258
2.39174	-0.985273
2.39431	-0.127837
2.39688	0.735269
2.39945	-1.6266
2.40202	-2.52565
2.40458	0.446825
2.40715	0.111155
2.40972	-0.997821
2.41229	-1.18703
2.41486	-0.585206
2.41743	-0.757554
2.42	0.558799
2.42257	1.3407
2.42514	-1.78663
2.42771	-1.69692
2.43027	0.0401837
2.43284	-0.271578
2.43541	-1.47627
2.43798	-1.48204
2.44055	-1.07856
2.44312	-0.505539
2.44569	-0.107126
2.44826	0.38122
2.45083	-1.03511
2.4534	-0.711258
2.45596	0.307132
2.45853	-0.69132
2.4611	-0.151338
2.46367	1.12037
2.46624	-0.520132
2.46881	0.420676
2.47138	1.24292
2.47395	-0.507541
2.47652	-0.922661
2.47909	0.707267
2.48165	0.113692
2.48422	0.0284362
2.48679	0.548717
2.48936	-1.29366
2.49193	0.658909
2.4945	1.61858
2.49707	-0.274615
2.49964	-0.298285
2.50221	0.412574
2.50478	-0.488924
2.50734	0.13
2.50991	0.291894
2.51248	-0.725284
2.51505	0.148822
2.51762	-0.585722
2.52019	0.817135
2.52276	-0.446211
2.52533	0.909773
2.5279	0.103501
2.53047	1.4801
2.53303	0.414809
2.5356	-0.114514
2.53817	0.912032
2.54074	0.871852
2.54331	0.502353
2.54588	-0.0124238
2.54845	-0.229126
2.55102	-0.526927
2.55359	1.69358
2.55616	0.197982
2.55872	0.0754373
2.56129	-0.000159106
2.56386	0.58936
2.56643	0.150424
2.569	0.423382
2.57157	0.0142625
2.57414	0.605551
2.57671	1.06648
2.57928	0.565522
2.58185	0.726393
2.58441	0.0145284
2.58698	0.25676
2.58955	1.84889
2.59212	3.70637
2.59469	-1.73232
2.59726	0.711018
2.59983	-0.0530035
2.6024	-0.00289441
2.60497	2.21024
2.60754	1.27594
2.6101	0.10145
2.61267	-1.44326
2.61524	1.00001
2.61781	1.05011
2.62038	-0.408991
2.62295	2.27981
2.62552	-0.0515005
2.62809	0.2398
2.63066	0.289653
2.63323	-1.89067
2.63579	-0.552446
2.63836	-0.454104
2.64093	-0.274606
2.6435	-0.11231
2.64607	0.711409
2.64864	0.775215
2.65121	0.0803851
2.65378	-1.45049
2.65635	0.743596
2.65892	0.20965
2.66148	0.289704
2.66405	1.04749
2.66662	0.870127
2.66919	-1.14614
2.67176	0.0056289
2.67433	-0.456498
2.6769	0.992426
2.67947	-0.311949
2.68204	-1.19388
2.68461	0.69715
2.68717	1.19633
2.68974	0.595733
2.69231	0.787709
2.69488	-0.313116
2.69745	-0.432063
2.70002	1.00747
2.70259	1.08629
2.70516	-1.31173
2.70773	-0.328613
2.7103	-1.5564
2.71286	-1.08885
2.71543	-1.56776
2.718	1.31098
2.72057	1.30682
2.72314	-0.590555
2.72571	-0.897216
2.72828	-0.71703
2.73085	-3.17371
2.73342	0.256433
2.73599	-0.197474
2.73855	-2.41254
2.74112	-0.458954
2.74369	1.14163
2.74626	-0.537815
2.74883	-1.20355
2.7514	-1.51777
2.75397	0.627752
2.75654	-0.328021
2.75911	-0.268151
2.76168	-0.783246
2.76424	1.0786
2.76681	-1.42986
2.76938	0.0212294
2.77195	-0.914972
2.77452	1.15426
2.77709	-0.353247
2.77966	0.127333
2.78223	-0.403189
2.7848	-1.00775
2.78737	-0.267342
2.78993	1.75518
2.7925	-0.469
2.79507	-1.54127
2.79764	1.62044
2.80021	2.10399
2.80278	-0.726504
2.80535	-1.56301
2.80792	-0.744155
2.81049	-0.17344
2.81306	-1.57609
2.81562	-1.20472
2.81819	1.04454
2.82076	1.25173
2.82333	-0.462141
2.8259	-0.851331
2.82847	1.81993
2.83104	0.272834
2.83361	-0.470975
2.83618	0.150202
2.83875	0.292527
2.84131	-0.383479
2.84388	0.527317
2.84645	-0.387024
2.84902	-2.53717
2.85159	0.851431
2.85416	0.82446
2.85673	0.322151
2.8593	-1.13897
2.86187	-0.145699
2.86444	0.611686
2.867	-0.844618
2.86957	-0.146449
2.87214	0.542843
2.87471	1.47703
2.87728	0.175572
2.87985	0.0770634
2.88242	-0.837939
2.88499	-0.189996
2.88756	0.399727
2.89013	0.83101
2.89269	0.408013
2.89526	-0.400699
2.89783	-1.43463
2.9004	0.488189
2.90297	0.970774
2.90554	2.18927
2.90811	-0.228013
2.91068	-1.40458
2.91325	-1.20615
2.91582	-1.57717
2.91838	0.823179
2.92095	1.55987
2.92352	-0.191233
2.92609	-0.136207
2.92866	1.36679
2.93123	-1.99789
2.9338	-2.1052
2.93637	-0.796185
2.93894	-0.283172
2.94151	0.83228
2.94407	0.262385
2.94664	0.664052
2.94921	-1.70277
2.95178	-0.169097
2.95435	-2.02766
2.95692	-1.34021
2.95949	-1.44805
2.96206	0.292078
2.96463	-0.659704
2.9672	-1.82869
2.96976	-0.498912
2.97233	-0.144116
2.9749	-1.93933
2.97747	-1.30416
2.98004	-1.3587
2.98261	0.229034
2.98518	1.20717
2.98775	-0.765476
2.99032	-0.641112
2.99289	0.140508
2.99545	-0.268276
2.99802	-2.0984
3.00059	-0.199289
3.00316	0.823623
3.00573	1.24213
3.0083	-0.201968
3.01087	-1.41225
3.01344	-0.347897
3.01601	-0.0642242
3.01858	-1.80542
3.02114	-2.77355
3.02371	0.234601
3.02628	-0.159955
3.02885	-0.0190464
3.03142	0.246464
3.03399	-1.38251
3.03656	0.542672
3.03913	-0.120257
3.0417	1.17292
3.04427	2.49029
3.04683	-1.73296
3.0494	0.265021
3.05197	0.405337
3.05454	-0.261567
3.05711	1.2681
3.05968	1.1064
3.06225	-0.182665
3.06482	-2.24944
3.06739	0.600539
3.06996	0.882554
3.07252	0.737557
3.07509	-1.85708
3.07766	-3.61065
3.08023	-1.03299
3.0828	0.00298692
3.08537	-0.822676
3.08794	-0.662305
3.09051	-1.57388
3.09308	-0.635723
3.09565	-2.33852
3.09821	1.21504
3.10078	1.08576
3.10335	0.633305
3.10592	0.574304
3.10849	-0.450077
3.11106	-0.291564
3.11363	-0.794504
3.1162	1.12783
3.11877	0.00282105
3.12134	-0.645917
3.1239	-0.522574
3.12647	-0.381907
3.12904	0.470236
3.13161	-1.85411
3.13418	-0.681098
3.13675	-0.614918
3.13932	-1.44468
3.14189	-0.278328
3.14446	-0.306114
3.14703	-1.92793
3.14959	-0.637103
3.15216	0.770338
3.15473	-0.11482
3.1573	-1.14698
3.15987	1.29335
3.16244	-0.377726
3.16501	0.608302
3.16758	0.417254
3.17015	-0.0693872
3.17272	0.657875
3.17528	-0.81437
3.17785	-1.50447
3.18042	1.21649
3.18299	-1.58049
3.18556	1.58109
3.18813	0.186511
3.1907	-0.156044
3.19327	-0.576538
3.19584	-0.154851
3.19841	-0.107216
3.20097	-1.4188
3.20354	-1.56301
3.20611	0.681446
3.20868	-2.08625
3.21125	-0.416918
3.21382	0.152781
3.21639	1.08423
3.21896	0.113345
3.22153	-2.10718
3.2241	-0.26232
3.22666	-0.783391
3.22923	-1.58093
3.2318	0.0608537
3.23437	0.5722
3.23694	0.39502
3.23951	-0.328096
3.24208	0.654493
3.24465	-1.0932
3.24722	0.110487
3.24979	-0.448192
3.25235	-0.0807715
3.25492	-1.2176
3.25749	-0.481503
3.26006	-1.02894
3.26263	-0.143939
3.2652	0.446885
3.26777	-0.45321
3.27034	2.21447
3.27291	-0.687967
3.27548	-0.777214
3.27804	-0.963513
3.28061	-0.668241
3.28318	-2.22214
3.28575	-0.944853
3.28832	-0.900566
3.29089	-0.914515
3.29346	0.220373
3.29603	-0.134827
3.2986	0.119111
3.30117	0.0875931
3.30373	-0.15404
3.3063	-0.378731
3.30887	-1.38348
3.31144	0.33836
3.31401	0.552989
3.31658	0.0265161
3.31915	-0.934063
3.32172	-0.31054
3.32429	0.382827
3.32686	-1.07967
3.32942	0.788874
3.33199	0.736623
3.33456	0.284999
3.33713	-1.34211
3.3397	-1.10284
3.34227	-0.0289239
3.34484	0.34054
3.34741	0.669187
3.34998	0.329647
3.35255	1.189
3.35511	-0.707555
3.35768	-0.255429
3.36025	-1.05383
3.36282	0.961607
3.36539	-1.06738
3.36796	-1.34229
3.37053	-0.433538
3.3731	0.728587
3.37567	-0.839935
3.37824	-0.698787
3.3808	-1.14998
3.38337	0.16669
3.38594	-0.946217
3.38851	-0.0409526
3.39108	-0.547648
3.39365	-0.0754173
3.39622	0.315964
3.39879	-1.97906
3.40136	0.147054
3.40393	-1.29114
3.40649	-0.356455
3.40906	1.50094
3.41163	0.352074
3.4142	-0.369552
3.41677	-0.249771
3.41934	-1.64499
3.42191	-1.50352
3.42448	-2.4421
3.42705	-0.444784
3.42962	0.556365
3.43218	-1.34265
3.43475	-0.721326
3.43732	0.559452
3.43989	-0.600225
3.44246	-0.65897
3.44503	-0.062868
3.4476	-1.48349
3.45017	1.07035
3.45274	-0.758601
3.45531	0.858919
3.45787	0.252665
3.46044	-2.16588
3.46301	0.897648
3.46558	-0.322026
3.46815	-0.722996
3.47072	-0.124332
3.47329	0.80077
3.47586	0.0524851
3.47843	0.780012
3.481	0.0312262
3.48356	-0.891045
3.48613	1.11252
3.4887	-0.108692
3.49127	-0.671484
3.49384	-0.330407
3.49641	-1.46752
3.49898	0.720937
3.50155	1.55857
3.50412	1.20814
3.50669	-0.620211
3.50925	-0.359845
3.51182	0.41832
3.51439	-1.62901
3.51696	-0.729194
3.51953	-0.205281
3.5221	0.413109
3.52467	-0.838051
3.52724	-1.21013
3.52981	-0.256005
3.53238	-1.88163
3.53494	-2.45282
3.53751	1.05268
3.54008	0.0356809
3.54265	-0.655589
3.54522	-0.0896759
3.54779	-1.07124
3.55036	-1.01211
3.55293	-0.461735
3.5555	0.384604
3.55807	-0.939408
3.56063	-0.16608
3.5632	1.56546
3.56577	-0.317332
3.56834	0.528574
3.57091	0.5058
3.57348	-1.17201
3.57605	-0.453719
3.57862	-2.67965
3.58119	-0.749337
3.58376	-0.610814
3.58632	1.14345
3.58889	-0.663268
3.59146	1.55255
3.59403	-0.363043
3.5966	0.062424
3.59917	-0.722464
3.60174	1.63862
3.60431	-0.176044
3.60688	1.21513
3.60945	0.264887
3.61201	-0.871628
3.61458	0.803824
3.61715	-1.65906
3.61972	0.105732
3.62229	0.831931
3.62486	-0.461133
3.62743	-1.40906
3.63	-1.6059
3.63257	-2.40467
3.63514	-0.733211
3.6377	-2.13892
3.64027	0.492986
3.64284	-0.419186
3.64541	1.02798
3.64798	-0.935893
3.65055	0.57025
3.65312	0.48366
3.65569	0.108792
3.65826	-1.40601
3.66083	0.874817
3.66339	-2.45587
3.66596	-0.772277
3.66853	-1.71512
3.6711	-0.450078
3.67367	-0.561782
3.67624	-0.94858
3.67881	-2.15734
3.68138	0.334325
3.68395	-2.10799
3.68652	-0.114237
3.68908	-0.246703
3.69165	1.08843
3.69422	1.20418
3.69679	-0.584308
3.69936	-0.59243
3.70193	-1.02623
3.7045	0.124717
3.70707	0.345638
3.70964	-0.606473
3.71221	-0.99858
3.71477	-0.518111
3.71734	-1.10293
3.71991	-0.368114
3.72248	0.336271
3.72505	-0.0486143
3.72762	0.0473938
3.73019	-2.10901
3.73276	-0.775953
3.73533	-0.00129416
3.7379	0.492112
3.74046	-0.378308
3.74303	0.622159
3.7456	-0.972968
3.74817	0.709917
3.75074	0.639336
3.75331	-0.401422
3.75588	-2.41513
3.75845	-0.146625
3.76102	-1.42598
3.76359	-0.0386972
3.76615	-0.645048
3.76872	-0.719235
3.77129	-0.945211
3.77386	-0.739432
3.77643	-1.55445
3.779	0.998518
3.78157	-0.770442
3.78414	-0.694633
3.78671	1.11638
3.78928	0.604808
3.79184	1.42834
3.79441	1.00321
3.79698	0.171293
3.79955	-1.81647
3.80212	-0.150341
3.80469	-0.268974
3.80726	-1.52306
3.80983	-2.06933
3.8124	-0.00327553
3.81497	-0.228668
3.81753	0.231925
3.8201	0.561284
3.82267	-0.219244
3.82524	-0.16693
3.82781	-1.60216
3.83038	0.151937
3.83295	-0.463436
3.83552	-0.0433378
3.83809	2.11227
3.84066	-0.938379
3.84322	0.113813
3.84579	-1.56238
3.84836	-2.27264
3.85093	-1.65641
3.8535	-1.02635
3.85607	0.0519761
3.85864	-1.94589
3.86121	-1.93751
3.86378	0.187643
3.86635	-0.69574
3.86891	-0.0318952
3.87148	-0.0881752
3.87405	-0.232089
3.87662	0.981862
3.87919	-0.214535
3.88176	-1.3998
3.88433	-0.680295
3.8869	-1.78984
3.88947	-0.489194
3.89204	0.969267
3.8946	-0.78407
3.89717	0.55649
3.89974	-1.03515
3.90231	-1.29599
3.90488	-1.19864
3.90745	-1.46104
3.91002	-0.736965
3.91259	0.260262
3.91516	-1.30354
3.91773	-0.140002
3.92029	-0.110708
3.92286	1.02535
3.92543	-1.93488
3.928	-0.797448
3.93057	0.204193
3.93314	-0.493811
3.93571	0.042859
3.93828	-0.281294
3.94085	-1.73678
3.94342	-1.98254
3.94598	-0.930043
3.94855	-2.08664
3.95112	-0.292098
3.95369	0.703146
3.95626	-0.0791664
3.95883	0.739245
3.9614	1.32955
3.96397	0.0512459
3.96654	0.321598
3.96911	0.960704
3.97167	0.771655
3.97424	-0.954741
3.97681	0.609335
3.97938	-1.14809
3.98195	0.401917
3.98452	-1.13775
3.98709	-0.859557
3.98966	0.331734
3.99223	-0.690276
3.9948	-0.459738
3.99736	0.48096
3.99993	1.33873
4.0025	1.68997
4.00507	-1.92852
4.00764	1.80799
4.01021	2.49488
4.01278	-0.538652
4.01535	-0.0612065
4.01792	1.50714
4.02049	-2.61243
4.02305	-0.771243
4.02562	2.4445
4.02819	-0.399272
4.03076	-0.851123
4.03333	0.548719
4.0359	-1.35103
4.03847	0.133977
4.04104	-0.198833
4.04361	-1.64199
4.04618	0.124552
4.04874	0.397685
4.05131	0.424874
4.05388	-0.518988
4.05645	0.186869
4.05902	-0.53422
4.06159	-0.55323
4.06416	0.780518
4.06673	-0.0680731
4.0693	0.161461
4.07187	-0.931558
4.07443	1.30362
4.077	-1.95812
4.07957	-1.7913
4.08214	0.624572
4.08471	-0.299528
4.08728	-1.88067
4.08985	0.363328
4.09242	-0.546289
4.09499	0.838295
4.09756	0.863143
4.10012	-0.288043
4.10269	-0.630519
4.10526	0.0149223
4.10783	0.198839
4.1104	-0.740522
4.11297	-1.34592
4.11554	1.01905
4.11811	-0.824996
4.12068	0.892155
4.12325	-0.171412
4.12581	-0.747831
4.12838	-3.01989
4.13095	-2.28846
4.13352	-0.418126
4.13609	-0.00140658
4.13866	-0.299513
4.14123	0.0472575
4.1438	0.459561
4.14637	-0.111714
4.14894	1.14138
4.1515	0.397632
4.15407	0.695544
4.15664	0.969125
4.15921	0.926282
4.16178	1.44473
4.16435	-0.91774
4.16692	0.177576
4.16949	-2.35778
4.17206	0.432542
4.17463	2.81871
4.17719	0.320215
4.17976	0.459567
4.18233	-2.48092
4.1849	0.16315
4.18747	0.255535
4.19004	0.873853
4.19261	-0.256015
4.19518	1.30543
4.19775	-0.726066
4.20032	0.27964
4.20288	0.210973
4.20545	1.98322
4.20802	-0.465277
4.21059	1.9414
4.21316	0.236626
4.21573	1.0417
4.2183	-1.85786
4.22087	0.676429
4.22344	-0.70332
4.22601	0.307119
4.22857	-0.0661272
4.23114	-1.98568
4.23371	-0.255101
4.23628	-1.79266
4.23885	0.608743
4.24142	-0.588496
4.24399	-0.780239
4.24656	1.95384
4.24913	1.25236
4.2517	-0.424657
4.25426	-0.0229233
4.25683	0.630844
4.2594	-0.333263
4.26197	-0.789289
4.26454	0.765657
4.26711	1.61306
4.26968	0.0608893
4.27225	-0.486599
4.27482	-2.3212
4.27739	1.5876
4.27995	-0.636508
4.28252	0.382078
4.28509	0.61506
4.28766	-0.235071
4.29023	1.26286
4.2928	-0.0952346
4.29537	-1.59876
4.29794	0.773418
4.30051	-0.00494997
4.30308	-0.437405
4.30564	2.16945
4.30821	2.09968
4.31078	0.245376
4.31335	1.36466
4.31592	0.757562
4.31849	-0.602125
4.32106	0.635143
4.32363	-1.83869
4.3262	-0.587657
4.32877	1.19
4.33133	1.07184
4.3339	0.882592
4.33647	-0.550711
4.33904	1.39141
4.34161	2.01116
4.34418	1.0385
4.34675	-0.416588
4.34932	0.205053
4.35189	0.770862
4.35446	-0.550277
4.35702	-0.358597
4.35959	0.929187
4.36216	0.334105
4.36473	0.498024
4.3673	-0.640592
4.36987	-0.523717
4.37244	-1.51742
4.37501	0.721075
4.37758	0.670734
4.38015	1.28093
4.38271	-0.00778435
4.38528	-0.302801
4.38785	0.489143
4.39042	-0.853756
4.39299	-0.00187539
4.39556	0.905364
4.39813	-2.74396
4.4007	0.635149
4.40327	-0.460232
4.40584	-0.736193
4.4084	-0.44541
4.41097	0.641356
4.41354	0.565193
4.41611	1.08576
4.41868	-0.76291
4.42125	-2.00419
4.42382	0.280444
4.42639	0.565082
4.42896	-0.316227
4.43153	-1.06709
4.43409	-2.29547
4.43666	-0.406422
4.43923	-0.338005
4.4418	-1.85259
4.44437	-0.572158
4.44694	-0.727044
4.44951	1.40658
4.45208	0.369894
4.45465	-1.5014
4.45722	0.336091
4.45978	1.07964
4.46235	-1.18981
4.46492	-0.245273
4.46749	-0.850565
4.47006	-0.208813
4.47263	0.763817
4.4752	-0.470131
4.47777	0.190977
4.48034	-0.458661
4.48291	1.00657
4.48547	-0.246597
4.48804	2.18405
4.49061	-0.485299
4.49318	0.861568
4.49575	-1.54119
4.49832	-1.57469
4.50089	-0.363929
4.50346	1.31866
4.50603	0.388975
4.5086	0.822627
4.51116	-0.570121
4.51373	-0.327391
4.5163	2.04843
4.51887	-0.0190578
4.52144	0.296937
4.52401	1.38805
4.52658	1.35818
4.52915	0.573749
4.53172	-0.201828
4.53429	0.487746
4.53685	1.43195
4.53942	-1.62955
4.54199	-0.182456
4.54456	1.43399
4.54713	0.0524933
4.5497	-1.45786
4.55227	-1.44032
4.55484	-0.779052
4.55741	1.54657
4.55998	-1.25894
4.56254	0.481215
4.56511	1.11385
4.56768	0.639895
4.57025	-0.777969
4.57282	-0.736182
4.57539	1.23047
4.57796	0.905164
4.58053	1.38746
4.5831	0.0430671
4.58567	0.260595
4.58823	-1.62207
4.5908	0.567222
4.59337	0.782032
4.59594	-0.715937
4.59851	-0.341122
4.60108	-0.299792
4.60365	-1.60583
4.60622	0.113006
4.60879	0.704772
4.61136	0.91769
4.61392	0.908155
4.61649	0.122681
4.61906	-0.498875
4.62163	0.882307
4.6242	0.624743
4.62677	1.40916
4.62934	-0.510953
4.63191	2.00162
4.63448	0.588226
4.63705	1.22681
4.63961	0.570648
4.64218	0.761751
4.64475	1.96031
4.64732	0.238463
4.64989	-0.1289
4.65246	-0.42305
4.65503	-1.82909
4.6576	-0.626105
4.66017	-1.69293
4.66274	1.57809
4.6653	-0.0648
4.66787	-1.43447
4.67044	-0.917424
4.67301	-1.61806
4.67558	0.354188
4.67815	0.824473
4.68072	-0.179699
4.68329	-0.397098
4.68586	0.288033
4.68843	0.911525
4.69099	0.420513
4.69356	-0.860062
4.69613	0.220941
4.6987	0.770977
4.70127	-0.604508
4.70384	0.953297
4.70641	-0.156948
4.70898	0.322492
4.71155	-0.465668
4.71412	-1.27156
4.71668	1.40535
4.71925	1.61989
4.72182	-1.12061
4.72439	0.154424
4.72696	0.220618
4.72953	0.286926
4.7321	0.146785
4.73467	0.98066
4.73724	-0.425036
4.73981	-0.253291
4.74237	-1.08676
4.74494	0.70723
4.74751	-0.817748
4.75008	-0.69751
4.75265	0.570189
4.75522	-0.937155
4.75779	1.4118
4.76036	0.0940287
4.76293	1.86642
4.7655	-0.881749
4.76806	-1.02903
4.77063	1.05198
4.7732	-1.62617
4.77577	-0.401352
4.77834	1.90102
4.78091	1.05708
4.78348	-1.16382
4.78605	1.53937
4.78862	-0.763234
4.79119	0.799789
4.79375	0.190475
4.79632	-0.00591282
4.79889	0.00698533
4.80146	0.439151
4.80403	1.04656
4.8066	0.464027
4.80917	-0.0215452
4.81174	-0.21991
4.81431	0.866921
4.81688	-0.621072
4.81944	-0.393404
4.82201	-0.273884
4.82458	-0.852568
4.82715	-0.302514
4.82972	-0.423773
4.83229	1.16383
4.83486	-0.025465
4.83743	1.08583
4.84	0.342494
4.84257	-0.228985
4.84513	0.993978
4.8477	-0.552439
4.85027	-0.217117
4.85284	-0.716843
4.85541	-0.840352
4.85798	-0.259881
4.86055	0.653803
4.86312	1.41801
4.86569	-1.67605
4.86826	-0.106743
4.87082	0.934358
4.87339	0.578847
4.87596	-0.478484
4.87853	0.733057
4.8811	-1.41542
4.88367	0.361866
4.88624	-0.621348
4.88881	0.279386
4.89138	2.18594
4.89395	0.169241
4.89651	1.46804
4.89908	-0.264689
4.90165	0.470792
4.90422	-0.404157
4.90679	1.36047
4.90936	0.185324
4.91193	0.00898393
4.9145	-1.21165
4.91707	0.434773
4.91964	0.896721
4.9222	0.749972
4.92477	-0.999337
4.92734	-0.629156
4.92991	0.437813
4.93248	0.0177924
4.93505	-1.34931
4.93762	-1.53614
4.94019	-0.495359
4.94276	-2.40138
4.94533	-0.915031
4.94789	-0.051876
4.95046	0.685162
4.95303	1.30415
4.9556	0.707231
4.95817	-0.25549
4.96074	0.189609
4.96331	-0.235486
4.96588	1.19971
4.96845	0.112705
4.97102	-0.563172
4.97358	-1.64937
4.97615	-0.15694
4.97872	-0.894218
4.98129	1.2098
4.98386	-0.40166
4.98643	0.91153
4.989	-0.631236
4.99157	0.367919
4.99414	0.297329
4.99671	-1.53117
4.99927	-0.119408
5.00184	-1.7701
5.00441	0.690073
5.00698	-0.116936
5.00955	-0.495214
5.01212	0.502975
5.01469	-0.672485
5.01726	0.140829
5.01983	0.641014
5.0224	-0.811684
5.02496	-1.00009
5.02753	-0.93476
5.0301	1.56173
5.03267	0.416818
5.03524	1.60826
5.03781	1.4856
5.04038	0.581754
5.04295	1.34547
5.04552	0.926548
5.04809	1.47138
5.05065	0.125671
5.05322	0.791494
5.05579	0.501382
5.05836	-0.516838
5.06093	-0.876161
5.0635	1.55339
5.06607	0.180305
5.06864	-1.3931
5.07121	-0.641015
5.07378	-0.689953
5.07634	-0.881396
5.07891	1.44683
5.08148	-1.12462
5.08405	-1.52178
5.08662	-1.86435
5.08919	-0.898816
5.09176	0.513175
5.09433	1.4998
5.0969	-0.644927
5.09947	0.595206
5.10203	0.0776291
5.1046	-1.86552
5.10717	-1.27232
5.10974	0.408068
5.11231	-0.227867
5.11488	-0.760053
5.11745	0.900401
5.12002	1.6395
5.12259	0.888282
5.12516	0.455412
5.12772	1.98558
5.13029	1.29608
5.13286	0.0340154
[truncated: 1,048 more rows]
