# Supplementary material for: Direct energy transfer from photosystem II to photosystem I confers winter sustainability in Scots Pine
Source: Nat Commun. 2020 Dec 15;11:6388. doi: 10.1038/s41467-020-20137-9 (PMC7738668; doi:10.1038/s41467-020-20137-9)
Supplement: Supplementary file 3 — Source Data [file 41467_2020_20137_MOESM3_ESM.zip › Source data file_Bag et al., 2020/Source data file/time resolved fluoresence data/Time resolved decay/Pine_summer_unquench/summerunq/711nmresall.txt]

X	Y
0	1.08664
0.002569	0.14406
0.005138	-0.364836
0.007707	0.316669
0.010276	1.01182
0.012845	0.907502
0.015414	-0.0459119
0.017983	0.578413
0.020552	-2.14313
0.023121	1.79158
0.02569	-0.467135
0.028259	-0.923332
0.030828	-2.04246
0.033397	0.794466
0.035966	0.929031
0.038535	0.992155
0.041104	-0.729769
0.043673	-0.752105
0.046242	-0.330369
0.048811	0.00543451
0.05138	-0.0899321
0.053949	1.56836
0.056518	0.330449
0.059087	0.390055
0.061656	0.510517
0.064225	-0.0897934
0.066794	-1.71701
0.069363	-0.54295
0.071932	-0.875077
0.074501	-0.785223
0.07707	-2.0586
0.079639	-1.40124
0.082208	-0.952731
0.084777	0.843317
0.087346	2.36728
0.089915	0.581293
0.092484	0.73576
0.095053	-0.70489
0.097622	-1.61723
0.100191	1.65516
0.10276	-0.0653764
0.105329	-0.00841624
0.107898	-0.571398
0.110467	2.33307
0.113036	0.441286
0.115605	1.81481
0.118174	1.62906
0.120743	1.21276
0.123312	-0.698792
0.125881	-0.662086
0.12845	-0.726707
0.131019	-0.603139
0.133588	1.34571
0.136157	-0.748719
0.138726	0.487394
0.141295	1.06267
0.143864	2.03456
0.146433	-1.56552
0.149002	-0.274994
0.151571	-1.91616
0.15414	0.290536
0.156709	-0.347998
0.159278	-0.450464
0.161847	-0.88565
0.164416	1.07628
0.166985	0.940361
0.169554	0.946777
0.172123	-2.15586
0.174692	0.187097
0.177261	-0.1137
0.17983	-0.330563
0.182399	-0.122111
0.184968	0.254787
0.187537	1.47845
0.190106	-1.00024
0.192675	0.560545
0.195244	0.733951
0.197813	0.0666329
0.200382	-0.937042
0.202951	-0.753852
0.20552	-0.544695
0.208089	1.6673
0.210658	0.331193
0.213227	-0.0840598
0.215796	-0.683571
0.218365	1.08075
0.220934	-1.62829
0.223503	1.26561
0.226072	-0.280834
0.228641	-0.83824
0.23121	-0.409424
0.233779	0.304852
0.236348	0.620139
0.238917	0.475286
0.241486	1.45768
0.244055	-0.398001
0.246624	-0.734557
0.249193	0.542145
0.251762	0.585961
0.254331	1.51843
0.2569	-0.901622
0.259469	1.5181
0.262038	-0.233487
0.264607	1.09939
0.267176	0.340114
0.269745	0.658374
0.272314	-0.533876
0.274883	0.286143
0.277452	-1.4093
0.280021	-0.929163
0.28259	-1.65323
0.285159	-1.40538
0.287728	-0.16084
0.290297	0.207642
0.292866	-1.22043
0.295435	1.53959
0.298004	-1.09218
0.300573	0.693618
0.303142	-0.489018
0.305711	-0.0488318
0.30828	-0.321718
0.310849	-0.0988888
0.313418	-1.4018
0.315987	-0.686166
0.318556	-1.98565
0.321125	0.743143
0.323694	0.554551
0.326263	-0.214965
0.328832	-0.798819
0.331401	0.101751
0.33397	-0.371415
0.336539	0.953033
0.339108	-0.439663
0.341677	0.182733
0.344246	-1.71758
0.346815	-0.278092
0.349384	0.917976
0.351953	0.471685
0.354522	-1.08201
0.357091	-1.3397
0.35966	-0.0492457
0.362229	-0.506898
0.364798	0.0328224
0.367367	1.27653
0.369936	-0.33533
0.372505	0.0824467
0.375074	0.779153
0.377643	1.12168
0.380212	0.610479
0.382781	-0.297902
0.38535	-0.077146
0.387919	0.0029859
0.390488	-0.675999
0.393057	-0.255324
0.395626	0.648656
0.398195	0.449462
0.400764	-1.66891
0.403333	0.730517
0.405902	-0.39041
0.408471	1.07127
0.41104	-1.49878
0.413609	-0.470901
0.416178	-0.23502
0.418747	0.823189
0.421316	-0.734387
0.423885	0.596439
0.426454	-0.206151
0.429023	1.11096
0.431592	-1.00916
0.434161	-0.559988
0.43673	-0.981445
0.439299	0.795884
0.441868	0.350908
0.444437	-0.587432
0.447006	-0.569173
0.449575	0.482096
0.452144	-0.15288
0.454713	0.0633535
0.457282	-0.985308
0.459851	1.10288
0.46242	-0.13565
0.464989	1.24287
0.467558	1.08179
0.470127	-0.13303
0.472696	-2.01492
0.475265	-0.847706
0.477834	-1.423
0.480403	1.32048
0.482972	-0.249467
0.485541	0.690964
0.48811	-1.08595
0.490679	0.211438
0.493248	-0.36023
0.495817	-1.32883
0.498386	-1.30943
0.500955	0.578556
0.503524	0.086512
0.506093	-0.487511
0.508662	0.283579
0.511231	-1.79417
0.5138	-2.06155
0.516369	1.21967
0.518938	-2.59714
0.521507	-0.293633
0.524076	0.10341
0.526645	0.579156
0.529214	1.29361
0.531783	-0.321061
0.534352	-1.13327
0.536921	-0.590056
0.53949	-1.36803
0.542059	-0.846105
0.544628	-1.89944
0.547197	-1.88766
0.549766	-1.02219
0.552335	-0.328428
0.554904	-0.766932
0.557473	-0.378829
0.560042	0.117713
0.562611	0.00333878
0.56518	-0.680691
0.567749	-0.782201
0.570318	0.331422
0.572887	-1.19722
0.575456	-0.208394
0.578025	0.173597
0.580594	-0.0145727
0.583163	1.72854
0.585732	0.464083
0.588301	0.835002
0.59087	1.13494
0.593439	-0.315491
0.596008	-0.133916
0.598577	0.25023
0.601146	-0.186403
0.603715	-0.322862
0.606284	0.922832
0.608853	1.36078
0.611422	0.0537785
0.613991	1.26468
0.61656	0.868781
0.619129	0.641391
0.621698	-0.901527
0.624267	0.644221
0.626836	-1.02093
0.629405	-0.173784
0.631974	0.00456076
0.634543	1.51185
0.637112	-0.057993
0.639681	0.471653
0.64225	-1.34472
0.644819	2.06319
0.647388	0.274453
0.649957	-0.844448
0.652526	-1.19736
0.655095	1.27875
0.657664	1.2381
0.660233	1.19588
0.662802	1.16192
0.665371	0.423149
0.66794	0.745036
0.670509	0.392813
0.673078	-1.84229
0.675647	0.162702
0.678216	-1.63446
0.680785	-0.998856
0.683354	1.14006
0.685923	-0.00544266
0.688492	-1.03633
0.691061	-0.0423248
0.69363	0.31326
0.696199	-0.614323
0.698768	-0.719288
0.701337	1.60706
0.703906	1.23088
0.706475	0.768191
0.709044	0.220714
0.711613	2.53537
0.714182	0.804551
0.716751	0.566064
0.71932	0.88496
0.721889	0.635316
0.724458	1.24298
0.727027	0.154495
0.729596	-0.232534
0.732165	0.00750568
0.734734	-1.34022
0.737303	2.78978
0.739872	1.4988
0.742441	-0.660317
0.74501	0.417588
0.747579	1.47535
0.750148	0.0620382
0.752717	1.51788
0.755286	-0.400028
0.757855	0.40309
0.760424	-0.919976
0.762993	0.171018
0.765562	-0.0121235
0.768131	0.350259
0.7707	0.805407
0.773269	-0.203625
0.775838	0.977541
0.778407	-1.12391
0.780976	-1.61817
0.783545	0.247494
0.786114	0.698214
0.788683	-1.43807
0.791252	1.07176
0.793821	-0.455449
0.79639	1.63073
0.798959	-0.252415
0.801528	1.55499
0.804097	-0.424772
0.806666	0.827818
0.809235	0.339748
0.811804	1.36334
0.814373	0.928719
0.816942	1.97696
0.819511	0.873295
0.82208	-0.356216
0.824649	0.323509
0.827218	-1.81799
0.829787	0.0865357
0.832356	-0.599197
0.834925	0.357107
0.837494	-0.450828
0.840063	0.775398
0.842632	0.241537
0.845201	1.98398
0.84777	-0.0616122
0.850339	1.02443
0.852908	0.884336
0.855477	-0.818871
0.858046	0.531334
0.860615	1.81815
0.863184	-0.972745
0.865753	1.16857
0.868322	1.48474
0.870891	-0.995884
0.87346	-0.277601
0.876029	1.54286
0.878598	1.8339
0.881167	0.1047
0.883736	1.45741
0.886305	0.865323
0.888874	0.367299
0.891443	1.53189
0.894012	-1.01881
0.896581	2.07132
0.89915	0.807784
0.901719	0.702867
0.904288	-2.05346
0.906857	1.42843
0.909426	0.92175
0.911995	-0.126941
0.914564	2.05576
0.917133	-0.607953
0.919702	0.469964
0.922271	0.943959
0.92484	0.708911
0.927409	0.501917
0.929978	-0.990729
0.932547	1.00823
0.935116	-0.832385
0.937685	-0.406586
0.940254	1.48708
0.942823	-0.899818
0.945392	-0.331034
0.947961	-1.39652
0.95053	0.935669
0.953099	1.52353
0.955668	0.968748
0.958237	2.00566
0.960806	-0.655788
0.963375	0.954172
0.965944	-0.244567
0.968513	0.256505
0.971082	1.3219
0.973651	1.02204
0.97622	-0.103528
0.978789	-1.29934
0.981358	-0.27089
0.983927	1.39161
0.986496	0.0115161
0.989065	1.69998
0.991634	-0.871414
0.994203	-0.563572
0.996772	1.80362
0.999341	-1.05166
1.00191	-1.85821
1.00448	-1.26971
1.00705	1.1003
1.00962	0.255974
1.01219	-0.119027
1.01476	-0.785778
1.01732	0.0500975
1.01989	3.36649
1.02246	0.681031
1.02503	-0.242509
1.0276	0.0481586
1.03017	0.518362
1.03274	-1.37347
1.03531	1.08127
1.03788	0.94212
1.04045	-0.0966009
1.04301	-0.348033
1.04558	0.378099
1.04815	0.790701
1.05072	0.207044
1.05329	1.87695
1.05586	0.86106
1.05843	-0.582281
1.061	-0.0375942
1.06357	1.73695
1.06614	-1.76648
1.0687	-0.275891
1.07127	0.967701
1.07384	0.566155
1.07641	1.07089
1.07898	1.2629
1.08155	0.763529
1.08412	1.083
1.08669	-0.0873173
1.08926	1.07193
1.09183	-1.14973
1.09439	1.93645
1.09696	-0.34534
1.09953	0.129465
1.1021	1.21224
1.10467	-0.931447
1.10724	0.901015
1.10981	-0.854605
1.11238	-1.4624
1.11495	0.624472
1.11752	-0.384753
1.12008	1.45237
1.12265	1.05449
1.12522	0.410343
1.12779	-0.1067
1.13036	-0.863311
1.13293	-0.477398
1.1355	0.485448
1.13807	-0.257838
1.14064	0.903584
1.14321	0.994238
1.14577	-0.0415553
1.14834	-0.222191
1.15091	1.5599
1.15348	-0.551231
1.15605	1.37308
1.15862	1.30527
1.16119	-0.423261
1.16376	1.55807
1.16633	2.19721
1.1689	-1.09711
1.17146	-1.0805
1.17403	-0.106923
1.1766	1.54048
1.17917	0.400854
1.18174	-0.940517
1.18431	-0.662978
1.18688	-0.855585
1.18945	0.0957379
1.19202	0.278881
1.19459	0.938458
1.19715	2.7205
1.19972	0.669231
1.20229	-0.902884
1.20486	0.23377
1.20743	2.42483
1.21	0.390675
1.21257	0.204571
1.21514	1.00039
1.21771	1.2349
1.22028	1.41159
1.22284	-1.47969
1.22541	1.25465
1.22798	-0.0948557
1.23055	-0.836067
1.23312	0.604666
1.23569	0.31956
1.23826	-0.572917
1.24083	0.498574
1.2434	-1.78395
1.24597	0.548373
1.24853	1.80172
1.2511	1.50572
1.25367	-0.936762
1.25624	0.117829
1.25881	0.593937
1.26138	0.196879
1.26395	0.974306
1.26652	-1.35638
1.26909	0.875337
1.27166	-0.0167014
1.27422	0.285284
1.27679	-0.579733
1.27936	0.36961
1.28193	-1.10617
1.2845	-0.779128
1.28707	-1.09638
1.28964	-0.685867
1.29221	0.0782009
1.29478	2.09458
1.29735	1.01582
1.29991	-0.00910946
1.30248	-0.904392
1.30505	1.79411
1.30762	-0.578879
1.31019	1.48334
1.31276	0.101149
1.31533	-0.317679
1.3179	0.314362
1.32047	0.906422
1.32304	-0.854886
1.3256	0.414958
1.32817	0.971566
1.33074	0.576861
1.33331	-0.00111492
1.33588	-0.487677
1.33845	1.56426
1.34102	-2.07818
1.34359	1.31953
1.34616	0.682882
1.34873	-0.117591
1.35129	-0.805611
1.35386	-0.74068
1.35643	0.981184
1.359	-0.221718
1.36157	0.532171
1.36414	0.0751869
1.36671	0.344349
1.36928	1.63342
1.37185	-1.04626
1.37442	-0.356793
1.37698	-1.08167
1.37955	-0.170755
1.38212	0.305315
1.38469	0.122088
1.38726	-0.136582
1.38983	-0.681394
1.3924	-0.202534
1.39497	-0.40128
1.39754	-0.490159
1.40011	-0.965163
1.40267	0.781122
1.40524	0.545675
1.40781	0.713009
1.41038	-1.48673
1.41295	-1.40535
1.41552	-0.586515
1.41809	0.938256
1.42066	0.49134
1.42323	0.177408
1.4258	0.430754
1.42836	-0.545964
1.43093	0.663735
1.4335	-0.174573
1.43607	-0.483811
1.43864	0.466251
1.44121	-0.165484
1.44378	0.0626122
1.44635	-0.260276
1.44892	1.07233
1.45149	-0.171043
1.45405	-0.43439
1.45662	0.767519
1.45919	-0.13159
1.46176	0.357884
1.46433	-1.18375
1.4669	0.195954
1.46947	-0.422353
1.47204	1.08247
1.47461	-1.05032
1.47718	0.881402
1.47974	0.453497
1.48231	-0.307424
1.48488	0.736542
1.48745	1.27082
1.49002	-2.32054
1.49259	-1.37827
1.49516	-0.702199
1.49773	-0.618127
1.5003	1.20268
1.50287	1.1848
1.50543	0.93973
1.508	0.554064
1.51057	-1.3923
1.51314	0.831041
1.51571	-0.29754
1.51828	0.728608
1.52085	0.262561
1.52342	-0.839812
1.52599	-0.0871406
1.52856	0.31406
1.53112	1.03127
1.53369	-0.945781
1.53626	-0.0374605
1.53883	-0.242655
1.5414	0.901655
1.54397	-2.849
1.54654	-0.590357
1.54911	-0.00588001
1.55168	-0.79913
1.55425	-0.864623
1.55681	-0.892042
1.55938	0.00697016
1.56195	1.29417
1.56452	0.921788
1.56709	0.301105
1.56966	0.390195
1.57223	-0.00199809
1.5748	-2.16083
1.57737	-0.492188
1.57994	0.236639
1.5825	0.623451
1.58507	-0.596124
1.58764	0.760154
1.59021	0.859937
1.59278	0.751944
1.59535	0.330424
1.59792	-0.463849
1.60049	1.57933
1.60306	0.95295
1.60563	-0.32511
1.60819	-0.0408764
1.61076	1.05369
1.61333	-1.42824
1.6159	1.88292
1.61847	0.206688
1.62104	0.343654
1.62361	-0.72743
1.62618	-0.549392
1.62875	-1.69032
1.63132	-0.341362
1.63388	0.775245
1.63645	-0.602263
1.63902	0.308477
1.64159	-0.743329
1.64416	-0.916558
1.64673	0.18414
1.6493	-0.241274
1.65187	-2.03153
1.65444	0.853438
1.65701	-1.32123
1.65957	-2.11744
1.66214	-1.20042
1.66471	1.06828
1.66728	-1.97288
1.66985	0.456332
1.67242	1.14866
1.67499	0.642456
1.67756	-0.680671
1.68013	-1.20236
1.6827	0.704425
1.68526	0.0704854
1.68783	-1.1169
1.6904	-0.382311
1.69297	0.115406
1.69554	-0.241703
1.69811	-0.423667
1.70068	-0.415027
1.70325	-1.28617
1.70582	-0.699699
1.70839	-0.925026
1.71095	-0.0121632
1.71352	-0.619741
1.71609	-1.13732
1.71866	-0.923139
1.72123	-0.296025
1.7238	0.788012
1.72637	-0.611713
1.72894	-0.151742
1.73151	-1.95357
1.73408	-0.553963
1.73664	0.276004
1.73921	1.69085
1.74178	-0.97125
1.74435	-0.897309
1.74692	-1.08819
1.74949	0.204751
1.75206	0.112205
1.75463	1.27781
1.7572	-1.61118
1.75977	-0.319881
1.76233	-1.31127
1.7649	-1.87618
1.76747	-1.13882
1.77004	-0.380371
1.77261	-0.938212
1.77518	-1.26128
1.77775	0.250874
1.78032	-0.865192
1.78289	-0.49927
1.78546	-1.91569
1.78802	-0.554411
1.79059	-0.371883
1.79316	-1.2477
1.79573	0.0477651
1.7983	0.172732
1.80087	-0.15084
1.80344	-2.90148
1.80601	-0.79048
1.80858	-0.030255
1.81115	0.0941684
1.81371	0.245938
1.81628	0.44018
1.81885	-0.165403
1.82142	-0.465536
1.82399	0.852076
1.82656	-0.274523
1.82913	-1.30645
1.8317	-0.0137651
1.83427	-0.44319
1.83684	-1.17715
1.8394	-0.694217
1.84197	0.436384
1.84454	0.0784536
1.84711	-2.36459
1.84968	-0.772975
1.85225	0.995134
1.85482	-0.370251
1.85739	0.618721
1.85996	-1.94758
1.86253	-0.0326092
1.86509	-0.382821
1.86766	-1.66531
1.87023	-0.786379
1.8728	-0.663444
1.87537	0.190803
1.87794	1.51341
1.88051	-0.515495
1.88308	-0.974695
1.88565	-0.230962
1.88822	0.904308
1.89078	0.268745
1.89335	1.18551
1.89592	0.350403
1.89849	0.383065
1.90106	-0.420673
1.90363	-1.01451
1.9062	-1.09906
1.90877	-1.52302
1.91134	0.476663
1.91391	0.34997
1.91647	0.0200557
1.91904	1.44349
1.92161	-0.453876
1.92418	-0.466414
1.92675	-0.0717145
1.92932	-0.757731
1.93189	-0.228009
1.93446	-1.51001
1.93703	-1.5845
1.9396	-0.990081
1.94216	-0.709001
1.94473	-1.58562
1.9473	0.680355
1.94987	-1.22869
1.95244	-0.385051
1.95501	-1.00771
1.95758	0.244255
1.96015	0.229755
1.96272	0.0972876
1.96529	0.286159
1.96785	-1.66227
1.97042	-0.366267
1.97299	0.323212
1.97556	-1.38731
1.97813	-1.34481
1.9807	0.259049
1.98327	-0.31997
1.98584	-0.219169
1.98841	-0.849258
1.99098	0.291465
1.99354	0.846219
1.99611	-0.444105
1.99868	0.735966
2.00125	-1.17466
2.00382	-0.413442
2.00639	-0.28391
2.00896	-0.0501467
2.01153	-0.503931
2.0141	1.82315
2.01667	0.0390539
2.01923	0.553518
2.0218	0.414243
2.02437	-0.55021
2.02694	-1.57596
2.02951	1.03286
2.03208	-0.102942
2.03465	-1.27587
2.03722	-0.735095
2.03979	-1.70651
2.04236	-2.66261
2.04492	-0.789675
2.04749	-0.495483
2.05006	-1.31357
2.05263	1.52082
2.0552	-1.64241
2.05777	-0.334672
2.06034	-1.2914
2.06291	0.448023
2.06548	1.49758
2.06805	-0.0824932
2.07061	0.452686
2.07318	0.27795
2.07575	0.162528
2.07832	-0.211717
2.08089	1.59689
2.08346	-0.432493
2.08603	-2.11986
2.0886	-1.36647
2.09117	0.250975
2.09374	-0.723822
2.0963	1.5842
2.09887	0.885109
2.10144	0.602107
2.10401	0.179763
2.10658	2.01899
2.10915	-1.40632
2.11172	-1.13858
2.11429	-0.67033
2.11686	-0.917213
2.11943	-0.187974
2.12199	-2.01576
2.12456	-0.41694
2.12713	0.796738
2.1297	1.35937
2.13227	2.36477
2.13484	-0.538437
2.13741	2.19013
2.13998	0.772338
2.14255	-0.710546
2.14512	0.498008
2.14768	-2.5696
2.15025	1.06461
2.15282	-1.66043
2.15539	0.836631
2.15796	0.189762
2.16053	0.0804183
2.1631	0.0635557
2.16567	-1.76714
2.16824	0.710582
2.17081	-0.426393
2.17337	-0.760354
2.17594	-0.385379
2.17851	0.841821
2.18108	-0.0296014
2.18365	-0.819976
2.18622	-0.507817
2.18879	-1.1467
2.19136	1.27529
2.19393	0.701498
2.1965	-0.840928
2.19906	1.83558
2.20163	-1.40828
2.2042	-0.360465
2.20677	-0.349288
2.20934	-0.815633
2.21191	-0.917139
2.21448	-0.491849
2.21705	0.965116
2.21962	-1.57942
2.22219	0.3287
2.22475	-0.324887
2.22732	-1.08334
2.22989	-0.226678
2.23246	0.147409
2.23503	-0.462858
2.2376	0.0395049
2.24017	-0.605767
2.24274	1.50216
2.24531	0.226019
2.24788	1.31943
2.25044	0.733339
2.25301	0.268173
2.25558	1.75187
2.25815	0.569845
2.26072	2.29507
2.26329	0.173568
2.26586	-2.09195
2.26843	-0.808609
2.271	0.33908
2.27357	-1.79361
2.27613	1.91379
2.2787	-0.425692
2.28127	-0.500841
2.28384	-0.0750439
2.28641	-0.554164
2.28898	0.144378
2.29155	0.915854
2.29412	0.364308
2.29669	-1.27015
2.29926	-1.00216
2.30182	-0.101022
2.30439	-0.648437
2.30696	-0.300751
2.30953	-2.04386
2.3121	0.260201
2.31467	0.264774
2.31724	-0.363715
2.31981	-0.457286
2.32238	0.472914
2.32495	0.735245
2.32751	0.174726
2.33008	-0.457082
2.33265	-0.0934398
2.33522	0.10561
2.33779	0.482781
2.34036	-0.361419
2.34293	0.941554
2.3455	2.48643
2.34807	0.00626448
2.35064	-0.286778
2.3532	0.321222
2.35577	-1.29534
2.35834	0.112836
2.36091	-0.710436
2.36348	-0.527167
2.36605	1.14177
2.36862	-1.40962
2.37119	0.643796
2.37376	2.48981
2.37633	-1.42745
2.37889	-1.0737
2.38146	0.795302
2.38403	-1.36034
2.3866	-2.21239
2.38917	0.0753064
2.39174	0.0759635
2.39431	2.74531
2.39688	-1.38079
2.39945	1.30554
2.40202	0.702107
2.40458	0.865791
2.40715	-0.00881101
2.40972	-0.611259
2.41229	-0.713211
2.41486	-0.229052
2.41743	1.855
2.42	0.0822777
2.42257	-1.21684
2.42514	-0.156451
2.42771	0.291504
2.43027	0.271824
2.43284	0.898527
2.43541	0.0669058
2.43798	0.464787
2.44055	1.38645
2.44312	1.12171
2.44569	-0.924561
2.44826	-1.61471
2.45083	-0.830446
2.4534	-0.81787
2.45596	-1.59469
2.45853	-1.18551
2.4611	0.202725
2.46367	0.783795
2.46624	0.496468
2.46881	1.63694
2.47138	0.756021
2.47395	-0.889705
2.47652	0.159902
2.47909	0.524341
2.48165	0.636832
2.48422	-0.742771
2.48679	-0.697961
2.48936	1.38876
2.49193	-0.555866
2.4945	1.16243
2.49707	-1.66208
2.49964	1.94662
2.50221	-0.448314
2.50478	-0.268107
2.50734	-0.584813
2.50991	-0.265662
2.51248	0.578182
2.51505	0.858318
2.51762	-1.17116
2.52019	-0.450683
2.52276	-0.614515
2.52533	0.0834829
2.5279	0.212581
2.53047	0.426748
2.53303	-0.266602
2.5356	0.0694031
2.53817	0.386392
2.54074	1.36134
2.54331	0.796315
2.54588	-0.344662
2.54845	0.421289
2.55102	0.787797
2.55359	1.97551
2.55616	0.939332
2.55872	0.913121
2.56129	-0.196654
2.56386	1.01303
2.56643	0.37063
2.569	0.154225
2.57157	-0.0466494
2.57414	0.64975
2.57671	-0.962892
2.57928	-0.586947
2.58185	-0.0220159
2.58441	-0.770026
2.58698	-1.58235
2.58955	-0.407426
2.59212	0.452022
2.59469	0.319271
2.59726	0.912289
2.59983	0.383628
2.6024	0.129357
2.60497	0.0481002
2.60754	-0.209329
2.6101	0.893104
2.61267	-0.286557
2.61524	-0.33481
2.61781	0.822666
2.62038	-1.21672
2.62295	-0.339586
2.62552	0.000373499
2.62809	-0.988887
2.63066	-0.592187
2.63323	0.0667604
2.63579	-0.247251
2.63836	0.582652
2.64093	0.270768
2.6435	0.955434
2.64607	0.802908
2.64864	1.25882
2.65121	-0.227653
2.65378	2.12625
2.65635	0.520026
2.65892	1.10026
2.66148	-0.377828
2.66405	1.40056
2.66662	0.194057
2.66919	-1.29392
2.67176	0.110222
2.67433	1.32559
2.6769	1.67515
2.67947	1.34796
2.68204	-0.978346
2.68461	0.880296
2.68717	-0.309389
2.68974	1.92879
2.69231	1.06069
2.69488	1.06273
2.69745	-0.179067
2.70002	-0.250066
2.70259	1.26168
2.70516	-0.791728
2.70773	0.805264
2.7103	0.432135
2.71286	0.0376774
2.71543	-1.10698
2.718	0.360392
2.72057	-1.97869
2.72314	-0.414149
2.72571	0.754113
2.72828	-0.835756
2.73085	1.3203
2.73342	2.31743
2.73599	0.502562
2.73855	1.26742
2.74112	0.375296
2.74369	0.0856722
2.74626	-2.39697
2.74883	-0.702394
2.7514	-0.228665
2.75397	-1.18899
2.75654	0.290609
2.75911	-0.99258
2.76168	0.953034
2.76424	1.71595
2.76681	0.0106541
2.76938	-0.688967
2.77195	2.17017
2.77452	0.0756626
2.77709	-0.165594
2.77966	1.5992
2.78223	-0.743643
2.7848	-1.47528
2.78737	-0.140976
2.78993	0.784797
2.7925	-0.24034
2.79507	0.59672
2.79764	1.26144
2.80021	0.298913
2.80278	0.295251
2.80535	-1.06154
2.80792	-0.209989
2.81049	-0.381246
2.81306	-1.32278
2.81562	1.4886
2.81819	-0.175291
2.82076	-0.162565
2.82333	0.0909264
2.8259	-0.920571
2.82847	-0.141996
2.83104	0.0374111
2.83361	-0.451649
2.83618	-0.907607
2.83875	-1.36804
2.84131	-1.48908
2.84388	-0.606108
2.84645	-0.819597
2.84902	0.0729447
2.85159	0.252363
2.85416	-0.0512116
2.85673	-0.714895
2.8593	1.15365
2.86187	0.46838
2.86444	0.0153031
2.867	0.193429
2.86957	0.483206
2.87214	0.494684
2.87471	0.580168
2.87728	-2.14439
2.87985	-1.47514
2.88242	0.11106
2.88499	0.643428
2.88756	-0.564931
2.89013	0.646438
2.89269	-0.715866
2.89526	0.332143
2.89783	-0.0705188
2.9004	-1.39694
2.90297	0.939887
2.90554	-0.00253218
2.90811	0.32794
2.91068	-0.0761376
2.91325	1.01994
2.91582	-0.112766
2.91838	0.537467
2.92095	0.246696
2.92352	-0.637407
2.92609	0.585037
2.92866	0.0671433
2.93123	-1.07323
2.9338	1.98411
2.93637	0.490454
2.93894	-0.758411
2.94151	0.320168
2.94407	-1.20628
2.94664	0.319381
2.94921	1.19241
2.95178	1.42457
2.95435	0.515275
2.95692	0.787577
2.95949	0.62631
2.96206	-0.627243
2.96463	1.24389
2.9672	-1.19646
2.96976	-1.99868
2.97233	0.534828
2.9749	-0.453716
2.97747	0.0547338
2.98004	-1.51499
2.98261	0.831221
2.98518	-2.24054
2.98775	0.446231
2.99032	-0.413007
2.99289	1.96508
2.99545	-0.517393
2.99802	-0.355641
3.00059	-2.30916
3.00316	-1.52233
3.00573	0.205179
3.0083	-0.253304
3.01087	-0.0540714
3.01344	0.874235
3.01601	-0.332905
3.01858	-1.4117
3.02114	-1.38723
3.02371	-0.434381
3.02628	0.578921
3.02885	0.813566
3.03142	-1.19146
3.03399	-0.988643
3.03656	-0.0794076
3.03913	-0.0934996
3.0417	1.08956
3.04427	-0.435433
3.04683	0.0391661
3.0494	0.219297
3.05197	1.1488
3.05454	-1.09372
3.05711	-1.73377
3.05968	0.488469
3.06225	-2.2159
3.06482	0.865259
3.06739	0.792803
3.06996	0.854733
3.07252	-0.630308
3.07509	-1.28807
3.07766	-0.52517
3.08023	-0.363403
3.0828	0.191991
3.08537	-0.495981
3.08794	0.0016358
3.09051	-0.770008
3.09308	-0.0516084
3.09565	0.0098561
3.09821	-1.2271
3.10078	-1.4489
3.10335	1.51645
3.10592	-1.14234
3.10849	1.17584
3.11106	-0.533729
3.11363	-1.13659
3.1162	-1.09409
3.11877	1.05217
3.12134	-0.828901
3.1239	-0.60627
3.12647	0.193603
3.12904	-1.84896
3.13161	-1.56062
3.13418	-1.29351
3.13675	-0.181879
3.13932	0.394563
3.14189	2.5282
3.14446	-0.401808
3.14703	-0.846409
3.14959	-1.95633
3.15216	-0.845077
3.15473	0.123208
3.1573	1.01498
3.15987	-0.968113
3.16244	-1.27643
3.16501	-0.825887
3.16758	1.05634
3.17015	-0.542701
3.17272	-0.644527
3.17528	-0.58373
3.17785	-2.09391
3.18042	0.163915
3.18299	0.941369
3.18556	-0.93369
3.18813	0.163575
3.1907	0.724183
3.19327	1.51471
3.19584	0.384725
3.19841	1.08191
3.20097	-0.713016
3.20354	0.322123
3.20611	-0.778561
3.20868	0.860117
3.21125	-1.40585
3.21382	-1.07524
3.21639	-2.31792
3.21896	-0.685985
3.22153	0.291605
3.2241	0.106394
3.22666	-0.283844
3.22923	1.46545
3.2318	-0.493081
3.23437	-0.763533
3.23694	-1.37094
3.23951	-0.0275169
3.24208	-0.523033
3.24465	-1.82438
3.24722	-0.260047
3.24979	0.229374
3.25235	-0.202501
3.25492	0.306735
3.25749	-1.84252
3.26006	1.56909
3.26263	-0.733162
3.2652	-0.715839
3.26777	-0.0354855
3.27034	-1.10028
3.27291	-0.0627739
3.27548	-1.89452
3.27804	2.05067
3.28061	0.867327
3.28318	-1.61037
3.28575	-2.69548
3.28832	-0.984713
3.29089	-0.194052
3.29346	0.112546
3.29603	0.724584
3.2986	-0.102092
3.30117	0.0794475
3.30373	-1.3754
3.3063	0.0702172
3.30887	-0.770155
3.31144	-0.606944
3.31401	-0.866592
3.31658	-2.64203
3.31915	0.00244839
3.32172	-0.129097
3.32429	1.04051
3.32686	0.481914
3.32942	0.144474
3.33199	-0.175241
3.33456	-0.222998
3.33713	-0.354478
3.3397	-0.677212
3.34227	-1.56199
3.34484	-0.162694
3.34741	-0.105781
3.34998	-0.554706
3.35255	-0.201814
3.35511	1.46888
3.35768	0.121653
3.36025	-0.0320719
3.36282	-0.355525
3.36539	-0.55377
3.36796	0.262041
3.37053	-1.34155
3.3731	-1.43556
3.37567	0.012036
3.37824	-1.69083
3.3808	0.208914
3.38337	1.85445
3.38594	-0.0806413
3.38851	-1.22439
3.39108	1.20087
3.39365	-1.00226
3.39622	-1.66438
3.39879	-1.04064
3.40136	-0.810795
3.40393	-0.883807
3.40649	-1.45819
3.40906	-1.16159
3.41163	-0.371263
3.4142	0.343294
3.41677	0.355172
3.41934	0.239795
3.42191	-0.495508
3.42448	2.54082
3.42705	0.446179
3.42962	-1.46171
3.43218	-1.95901
3.43475	0.631642
3.43732	-2.2255
3.43989	-1.10544
3.44246	-1.4903
3.44503	-0.581644
3.4476	0.45998
3.45017	-0.363917
3.45274	-1.02876
3.45531	0.57817
3.45787	-0.74377
3.46044	0.218113
3.46301	-0.243994
3.46558	0.111903
3.46815	-0.482548
3.47072	-0.603044
3.47329	0.422593
3.47586	-0.298229
3.47843	-0.504456
3.481	2.24021
3.48356	0.51115
3.48613	-0.602892
3.4887	1.0651
3.49127	-1.37681
3.49384	-0.72458
3.49641	-1.24611
3.49898	-2.75352
3.50155	-0.366065
3.50412	0.338877
3.50669	-1.49785
3.50925	0.981002
3.51182	-0.325228
3.51439	-0.977126
3.51696	-1.05666
3.51953	-1.11452
3.5221	1.05292
3.52467	-0.763889
3.52724	0.943258
3.52981	-0.790457
3.53238	-1.52039
3.53494	0.283364
3.53751	-0.54024
3.54008	-0.442237
3.54265	-0.921317
3.54522	-0.00460038
3.54779	-1.96612
3.55036	0.580767
3.55293	1.93512
3.5555	-0.0344012
3.55807	1.18802
3.56063	-0.749984
3.5632	0.450528
3.56577	1.00104
3.56834	-0.345452
3.57091	-0.805069
3.57348	-3.12236
3.57605	0.538061
3.57862	2.19401
3.58119	-0.373823
3.58376	0.494758
3.58632	-1.85343
3.58889	-1.59289
3.59146	-0.925227
3.59403	-2.57594
3.5966	-1.06936
3.59917	0.675355
3.60174	-0.288343
3.60431	-2.57226
3.60688	-0.361898
3.60945	-1.51132
3.61201	0.365663
3.61458	-1.26749
3.61715	1.31994
3.61972	-0.190678
3.62229	-0.0943285
3.62486	1.08237
3.62743	-1.32632
3.63	-2.17958
3.63257	1.36541
3.63514	-1.19313
3.6377	-0.526852
3.64027	-1.11433
3.64284	0.11437
3.64541	0.277664
3.64798	-1.0722
3.65055	0.845638
3.65312	0.454193
3.65569	1.25348
3.65826	-1.18751
3.66083	-1.2977
3.66339	1.81641
3.66596	0.773956
3.66853	0.469247
3.6711	1.09546
3.67367	1.01415
3.67624	0.0399003
3.67881	-0.544147
3.68138	0.142174
3.68395	-0.739469
3.68652	-1.26628
3.68908	-1.612
3.69165	1.10225
3.69422	0.841399
3.69679	-0.738648
3.69936	-2.54692
3.70193	0.543603
3.7045	-0.107128
3.70707	-0.976448
3.70964	-0.51001
3.71221	-0.185851
3.71477	0.295081
3.71734	-1.43011
3.71991	-1.14498
3.72248	1.18215
3.72505	-0.580007
3.72762	-0.715537
3.73019	-1.2965
3.73276	-1.0581
3.73533	-0.564778
3.7379	-0.490812
3.74046	-1.77855
3.74303	-0.57542
3.7456	-0.874066
3.74817	-0.405571
3.75074	1.36612
3.75331	0.967205
3.75588	-0.235539
3.75845	0.705423
3.76102	0.732507
3.76359	-0.946681
3.76615	1.07862
3.76872	1.08293
3.77129	-0.562129
3.77386	-0.793273
3.77643	-0.955198
3.779	-0.529796
3.78157	-0.527209
3.78414	1.12716
3.78671	-0.242832
3.78928	1.60394
3.79184	-0.753996
3.79441	0.455818
3.79698	-1.05837
3.79955	1.39095
3.80212	0.232098
3.80469	-0.534068
3.80726	-1.55507
3.80983	0.654156
3.8124	0.908456
3.81497	0.522051
3.81753	-0.736198
3.8201	0.960335
3.82267	-0.193015
3.82524	-1.13855
3.82781	0.160487
3.83038	1.35447
3.83295	-0.375161
3.83552	-0.397491
3.83809	-0.231448
3.84066	-0.46585
3.84322	0.886619
3.84579	-0.653886
3.84836	2.57683
3.85093	-1.42134
3.8535	-2.08087
3.85607	-1.95799
3.85864	-0.483387
3.86121	0.411283
3.86378	-1.15299
3.86635	-1.78632
3.86891	-1.54199
3.87148	-0.815189
3.87405	-0.670893
3.87662	-0.527054
3.87919	-1.42034
3.88176	-1.34839
3.88433	-0.456589
3.8869	0.674081
3.88947	-0.124812
3.89204	1.48218
3.8946	-1.59796
3.89717	-1.91979
3.89974	-0.24292
3.90231	-0.0764078
3.90488	-0.242899
3.90745	-0.147642
3.91002	-0.124371
3.91259	1.18915
3.91516	-1.3109
3.91773	0.864591
3.92029	-0.873405
3.92286	-2.58753
3.92543	-0.00840041
3.928	0.817324
3.93057	-2.2664
3.93314	-1.05143
3.93571	-1.86896
3.93828	0.130149
3.94085	-1.05621
3.94342	-0.935829
3.94598	0.789126
3.94855	2.53806
3.95112	-1.53341
3.95369	0.527473
3.95626	-0.142332
3.95883	-0.192356
3.9614	-0.122357
3.96397	-0.560331
3.96654	-0.0297649
3.96911	1.22519
3.97167	1.13048
3.97424	-0.789997
3.97681	0.202429
3.97938	1.26667
3.98195	0.794667
3.98452	0.292713
3.98709	1.93649
3.98966	-1.32718
3.99223	-1.20569
3.9948	-0.468019
3.99736	1.37308
3.99993	0.157893
4.0025	0.274832
4.00507	1.17762
4.00764	0.748773
4.01021	0.0974179
4.01278	-1.11017
4.01535	-1.56658
4.01792	-0.00975749
4.02049	-1.55008
4.02305	-1.47914
4.02562	-1.94178
4.02819	1.05778
4.03076	0.528693
4.03333	1.52514
4.0359	1.45226
4.03847	0.615694
4.04104	0.588121
4.04361	1.25467
4.04618	-2.16088
4.04874	-0.274791
4.05131	-0.600544
4.05388	-0.0121309
4.05645	-0.559114
4.05902	-1.26614
4.06159	0.802133
4.06416	0.289439
4.06673	-0.878655
4.0693	0.909517
4.07187	-0.118617
4.07443	0.0974451
4.077	0.459676
4.07957	0.600684
4.08214	0.156051
4.08471	1.36084
4.08728	0.535788
4.08985	1.91991
4.09242	-1.78303
4.09499	0.177339
4.09756	-1.61457
4.10012	-0.528506
4.10269	1.49566
4.10526	0.0578291
4.10783	1.00731
4.1104	-0.174765
4.11297	0.853902
4.11554	1.52476
4.11811	1.59237
4.12068	0.300762
4.12325	-0.327118
4.12581	0.535407
4.12838	0.872456
4.13095	-2.17061
4.13352	1.39426
4.13609	-0.1835
4.13866	-0.949709
4.14123	1.88095
4.1438	0.39575
4.14637	-0.561377
4.14894	1.96291
4.1515	0.204978
4.15407	-1.76644
4.15664	-0.740554
4.15921	2.08505
4.16178	1.96044
4.16435	1.61919
4.16692	-0.668139
4.16949	0.655785
4.17206	0.600165
4.17463	0.693296
4.17719	-1.36757
4.17976	0.407394
4.18233	-1.46343
4.1849	-0.64455
4.18747	1.17524
4.19004	-0.328597
4.19261	0.0185404
4.19518	1.64313
4.19775	1.32101
4.20032	-0.845908
4.20288	-0.238673
4.20545	0.585251
4.20802	-0.30509
4.21059	-1.29564
4.21316	-1.69921
4.21573	0.555914
4.2183	-1.29559
4.22087	0.491187
4.22344	-0.225094
4.22601	-0.644624
4.22857	0.316966
4.23114	-0.224208
4.23371	1.1759
4.23628	-0.0113719
4.23885	0.260177
4.24142	1.42533
4.24399	1.22068
4.24656	-2.38728
4.24913	0.607174
4.2517	1.6416
4.25426	0.00572977
4.25683	1.30456
4.2594	1.24628
4.26197	0.536372
4.26454	-0.0325915
4.26711	0.569364
4.26968	-0.490021
4.27225	1.69853
4.27482	1.886
4.27739	0.431217
4.27995	1.02831
4.28252	0.10752
4.28509	-0.44437
4.28766	-1.32333
4.29023	0.641474
4.2928	-0.0840383
4.29537	-2.00115
4.29794	0.917295
4.30051	0.0655621
4.30308	-0.1256
4.30564	0.887734
4.30821	-1.04003
4.31078	-0.366464
4.31335	0.116161
4.31592	-0.467153
4.31849	-0.926616
4.32106	-0.226722
4.32363	1.37341
4.3262	-0.352093
4.32877	0.415545
4.33133	0.0958045
4.3339	-0.357918
4.33647	0.744375
4.33904	0.350018
4.34161	-0.180395
4.34418	-2.43018
4.34675	-0.785013
4.34932	0.0206115
4.35189	-0.0680294
4.35446	0.415429
4.35702	-1.6663
4.35959	-0.0220274
4.36216	0.35616
4.36473	2.53629
4.3673	-0.453311
4.36987	-0.252846
4.37244	-0.502749
4.37501	-0.276464
4.37758	-1.17023
4.38015	-1.78366
4.38271	-0.0229513
4.38528	-0.29941
4.38785	-0.524368
4.39042	-0.164753
4.39299	-1.90842
4.39556	1.36513
4.39813	1.2775
4.4007	-0.96511
4.40327	-0.547968
4.40584	1.08995
4.4084	-0.0149057
4.41097	-1.10018
4.41354	1.46379
4.41611	-0.667614
4.41868	-1.47071
4.42125	-0.0532012
4.42382	0.87694
4.42639	-1.4586
4.42896	-0.8438
4.43153	-2.26784
4.43409	0.331516
4.43666	-0.238384
4.43923	0.725621
4.4418	-1.13123
4.44437	-0.981284
4.44694	-0.64152
4.44951	-1.28315
4.45208	1.31276
4.45465	0.467671
4.45722	-0.0760775
4.45978	0.860731
4.46235	0.977683
4.46492	-1.39935
4.46749	0.453524
4.47006	-0.361948
4.47263	1.18516
4.4752	0.491915
4.47777	-1.58703
4.48034	0.755692
4.48291	-0.0821363
4.48547	0.569193
4.48804	0.502083
4.49061	-1.22058
4.49318	-0.248906
4.49575	0.724484
4.49832	-1.04653
4.50089	-1.00686
4.50346	0.202802
4.50603	0.214663
4.5086	0.731096
4.51116	-1.12769
4.51373	0.887071
4.5163	-0.0876201
4.51887	-0.129077
4.52144	1.05745
4.52401	0.859699
4.52658	-0.281295
4.52915	1.25385
4.53172	0.0693493
4.53429	-1.15706
4.53685	1.73082
4.53942	0.291777
4.54199	0.142151
4.54456	-0.943514
4.54713	0.596618
4.5497	0.528084
4.55227	0.000102916
4.55484	0.310011
4.55741	0.348899
4.55998	0.387728
4.56254	-1.00177
4.56511	-0.851148
4.56768	0.877227
4.57025	-0.357383
4.57282	0.767918
4.57539	0.240389
4.57796	-0.0758027
4.58053	-0.589179
4.5831	-0.219316
4.58567	-0.126429
4.58823	0.619028
4.5908	-1.39182
4.59337	1.25543
4.59594	-2.26604
4.59851	0.635194
4.60108	2.28207
4.60365	2.57444
4.60622	-0.0445183
4.60879	-0.227705
4.61136	-0.38406
4.61392	1.0188
4.61649	0.190079
4.61906	1.25496
4.62163	-0.396683
4.6242	0.00207856
4.62677	0.122314
4.62934	0.461329
4.63191	0.0608434
4.63448	0.0160358
4.63705	0.273849
4.63961	0.201445
4.64218	0.485966
4.64475	0.19348
4.64732	1.76794
4.64989	0.10252
4.65246	-0.138065
4.65503	-0.465103
4.6576	1.48899
4.66017	1.28559
4.66274	1.05312
4.6653	0.518525
4.66787	-0.756066
4.67044	1.21794
4.67301	-0.908733
4.67558	2.16928
4.67815	-0.888867
4.68072	-2.31007
4.68329	-2.30098
4.68586	-0.461984
4.68843	0.854369
4.69099	-1.68217
4.69356	-1.61441
4.69613	-1.31313
4.6987	-0.0193921
4.70127	0.324964
4.70384	-0.737081
4.70641	0.67632
4.70898	0.987483
4.71155	0.474451
4.71412	-0.0469325
4.71668	-1.85743
4.71925	-0.854928
4.72182	1.06227
4.72439	-0.40699
4.72696	0.307438
4.72953	1.17206
4.7321	1.5612
4.73467	-0.515096
4.73724	0.732151
4.73981	0.769123
4.74237	0.667348
4.74494	0.341257
4.74751	0.209141
4.75008	-0.350039
4.75265	-0.542516
4.75522	0.121952
4.75779	0.746742
4.76036	1.16955
4.76293	1.77728
4.7655	0.324677
4.76806	1.05737
4.77063	-1.066
4.7732	-0.389704
4.77577	-0.844942
4.77834	-0.547655
4.78091	0.681188
4.78348	-0.913027
4.78605	-0.584968
4.78862	-1.36893
4.79119	1.73321
4.79375	0.0139417
4.79632	-1.08079
4.79889	0.735706
4.80146	-0.570032
4.80403	1.08549
4.8066	0.279249
4.80917	-0.199504
4.81174	-0.597489
4.81431	-0.21275
4.81688	0.452106
4.81944	-0.372356
4.82201	0.0385998
4.82458	-0.155551
4.82715	2.00734
4.82972	0.146005
4.83229	0.00933924
4.83486	1.7839
4.83743	-0.266378
4.84	-1.14154
4.84257	0.807443
4.84513	0.102803
4.8477	0.850318
4.85027	-1.32335
4.85284	2.8653
4.85541	0.216891
4.85798	-1.42553
4.86055	0.714982
4.86312	-0.316258
4.86569	-0.960043
4.86826	-0.275941
4.87082	-0.563937
4.87339	0.631516
4.87596	-0.344564
4.87853	0.0989422
4.8811	-0.127149
4.88367	-1.49024
4.88624	0.721964
4.88881	-1.14636
4.89138	0.0143982
4.89395	-0.242372
4.89651	-0.265499
4.89908	1.20813
4.90165	0.0975461
4.90422	1.0796
4.90679	-0.00653874
4.90936	-0.264107
4.91193	0.61486
4.9145	-0.222742
4.91707	-0.871058
4.91964	0.316324
4.9222	0.437631
4.92477	0.209907
4.92734	-0.971557
4.92991	-1.20907
4.93248	-0.660863
4.93505	-0.775553
4.93762	0.557301
4.94019	-0.643808
4.94276	-1.67416
4.94533	-0.965622
4.94789	-0.68849
4.95046	-1.44397
4.95303	-0.800175
4.9556	1.79151
4.95817	1.82576
4.96074	-2.30068
4.96331	-0.271249
4.96588	0.118499
4.96845	2.15439
4.97102	-0.0485007
4.97358	0.193003
4.97615	-1.86717
4.97872	-0.632859
4.98129	-0.47747
4.98386	0.738983
4.98643	-1.53817
4.989	1.21175
4.99157	2.03842
4.99414	-0.272852
4.99671	0.53179
4.99927	0.682791
5.00184	1.83512
5.00441	0.428072
5.00698	1.01568
5.00955	-0.549039
5.01212	1.08314
5.01469	-2.50887
5.01726	-0.233686
5.01983	-1.20687
5.0224	-0.226403
5.02496	1.50849
5.02753	0.111403
5.0301	1.0864
5.03267	-1.06552
5.03524	-0.570418
5.03781	0.602834
5.04038	-0.715131
5.04295	0.0159088
5.04552	-0.13118
5.04809	0.0235547
5.05065	-1.479
5.05322	0.919386
5.05579	2.18777
5.05836	1.76707
5.06093	1.07911
5.0635	-0.347564
5.06607	-1.46058
5.06864	-0.12953
5.07121	0.0845682
5.07378	0.535693
5.07634	1.1278
5.07891	-0.39317
5.08148	-0.0548074
5.08405	-0.632382
5.08662	0.908487
5.08919	-0.502876
5.09176	0.916217
5.09433	-0.281042
5.0969	1.21776
5.09947	0.95705
5.10203	0.574441
5.1046	-0.982828
5.10717	-1.04364
5.10974	0.161618
5.11231	0.0122912
5.11488	0.497691
5.11745	0.918048
5.12002	0.623572
5.12259	-1.34602
5.12516	0.148191
5.12772	-0.836038
5.13029	1.0238
5.13286	0.429508
[truncated: 1,048 more rows]
