# Supplementary material for: Direct energy transfer from photosystem II to photosystem I confers winter sustainability in Scots Pine
Source: Nat Commun. 2020 Dec 15;11:6388. doi: 10.1038/s41467-020-20137-9 (PMC7738668; doi:10.1038/s41467-020-20137-9)
Supplement: Supplementary file 3 — Source Data [file 41467_2020_20137_MOESM3_ESM.zip › Source data file_Bag et al., 2020/Source data file/time resolved fluoresence data/Time resolved decay/Pine_summer_unquench/summerunq/735nmautall.txt]

X	Y
0	0.0754387
0.002569	0.0754635
0.005138	0.0469171
0.007707	0.0581759
0.010276	0.0518017
0.012845	0.0893762
0.015414	0.09146
0.017983	0.0483394
0.020552	0.0633393
0.023121	0.105001
0.02569	0.0690578
0.028259	0.0729306
0.030828	0.0678497
0.033397	0.0636707
0.035966	0.0707212
0.038535	0.0642655
0.041104	0.0854436
0.043673	0.0244422
0.046242	0.0740619
0.048811	0.07206
0.05138	0.086397
0.053949	0.0672674
0.056518	0.0561338
0.059087	0.04478
0.061656	0.0739397
0.064225	0.0696568
0.066794	0.0501548
0.069363	0.0510113
0.071932	0.0515055
0.074501	0.030314
0.07707	0.0526839
0.079639	0.00840258
0.082208	0.0787754
0.084777	0.0435037
0.087346	0.106383
0.089915	0.0592393
0.092484	0.0436878
0.095053	0.0433743
0.097622	0.0482873
0.100191	0.0128921
0.10276	0.064927
0.105329	0.0546836
0.107898	0.0453845
0.110467	0.0648597
0.113036	0.0397549
0.115605	0.053858
0.118174	0.0618879
0.120743	0.0267296
0.123312	0.0624075
0.125881	0.0239406
0.12845	0.021347
0.131019	0.0269837
0.133588	0.0572202
0.136157	0.0268602
0.138726	0.00466018
0.141295	0.0636734
0.143864	0.0494123
0.146433	0.0251003
0.149002	0.0292433
0.151571	0.0645087
0.15414	0.0511856
0.156709	0.046107
0.159278	0.044868
0.161847	0.0316512
0.164416	0.0360436
0.166985	0.0217544
0.169554	0.0476827
0.172123	0.0359186
0.174692	0.0390772
0.177261	0.0429273
0.17983	0.0437536
0.182399	0.0319062
0.184968	0.0299501
0.187537	0.00896805
0.190106	0.0270683
0.192675	0.0144144
0.195244	0.00942344
0.197813	0.0288554
0.200382	0.0901437
0.202951	-0.0123232
0.20552	0.0182256
0.208089	0.0018271
0.210658	0.0346645
0.213227	0.0110641
0.215796	0.0531294
0.218365	0.0283376
0.220934	0.0493446
0.223503	0.0240288
0.226072	0.0283268
0.228641	0.0307686
0.23121	0.0346258
0.233779	0.0240338
0.236348	0.0165799
0.238917	0.0657355
0.241486	0.0563865
0.244055	0.0133693
0.246624	-0.0163036
0.249193	0.0253852
0.251762	0.0772274
0.254331	-0.0168223
0.2569	0.0425244
0.259469	0.0137409
0.262038	0.0311212
0.264607	0.0369731
0.267176	0.0377682
0.269745	0.0234989
0.272314	0.0315232
0.274883	0.0313033
0.277452	0.0361056
0.280021	0.0408975
0.28259	0.00517803
0.285159	-0.00775936
0.287728	0.00643547
0.290297	-0.00878235
0.292866	0.0321256
0.295435	0.0151195
0.298004	0.034277
0.300573	-0.0352149
0.303142	0.0315587
0.305711	-0.0019059
0.30828	-0.011805
0.310849	-0.000186983
0.313418	0.00740766
0.315987	0.00391117
0.318556	-0.0112249
0.321125	-0.00561497
0.323694	0.0453034
0.326263	-0.00410424
0.328832	0.0140109
0.331401	0.0136292
0.33397	0.076878
0.336539	-0.00547777
0.339108	0.0281311
0.341677	0.00709345
0.344246	-0.00277781
0.346815	0.0103319
0.349384	-0.00304507
0.351953	0.0327859
0.354522	0.0250333
0.357091	0.0138818
0.35966	0.000725507
0.362229	0.014366
0.364798	0.00360995
0.367367	0.0293945
0.369936	-0.00256134
0.372505	0.036021
0.375074	0.00783347
0.377643	0.00234338
0.380212	-0.00791595
0.382781	-0.0241012
0.38535	0.0445834
0.387919	0.0219121
0.390488	0.00484979
0.393057	0.0020036
0.395626	-0.00713091
0.398195	0.00538024
0.400764	0.025125
0.403333	-0.0117717
0.405902	-0.00894711
0.408471	0.00732132
0.41104	0.0418659
0.413609	-0.010562
0.416178	0.0228792
0.418747	-0.00464265
0.421316	0.0187692
0.423885	0.028265
0.426454	-0.00829109
0.429023	0.00188178
0.431592	0.0382843
0.434161	0.036516
0.43673	0.0266885
0.439299	0.0279854
0.441868	-0.00117767
0.444437	-0.00258431
0.447006	0.0224628
0.449575	-0.00397765
0.452144	-0.00648955
0.454713	0.0211974
0.457282	0.0294662
0.459851	0.0136178
0.46242	-0.00780296
0.464989	0.00988254
0.467558	0.0328475
0.470127	-0.00774476
0.472696	-0.00899966
0.475265	0.0233984
0.477834	0.0167473
0.480403	0.00523382
0.482972	0.00653509
0.485541	-0.00246324
0.48811	0.0277149
0.490679	0.0169517
0.493248	0.0264906
0.495817	-0.00584802
0.498386	0.0227405
0.500955	0.000544298
0.503524	-0.0208605
0.506093	0.00211548
0.508662	0.0480958
0.511231	-0.00604939
0.5138	-0.00268845
0.516369	-0.00140923
0.518938	-0.00982089
0.521507	-0.00316745
0.524076	0.0118359
0.526645	0.0179402
0.529214	0.0123169
0.531783	0.00642741
0.534352	-0.00911431
0.536921	0.00861841
0.53949	0.0104155
0.542059	0.00663892
0.544628	0.0282835
0.547197	-0.00760623
0.549766	0.00709404
0.552335	-0.0241497
0.554904	0.0244081
0.557473	-0.0128405
0.560042	-0.0113235
0.562611	-0.00231757
0.56518	0.0150821
0.567749	0.00973847
0.570318	0.0218062
0.572887	0.0358105
0.575456	0.0179937
0.578025	0.0213331
0.580594	0.00687007
0.583163	-0.0192261
0.585732	0.0247619
0.588301	-0.0199592
0.59087	0.000591424
0.593439	-0.00110006
0.596008	0.0605553
0.598577	0.00193409
0.601146	-0.0014203
0.603715	0.0272223
0.606284	0.00239731
0.608853	-0.000143825
0.611422	0.040815
0.613991	-0.0224047
0.61656	-0.00542073
0.619129	0.00149534
0.621698	0.0255364
0.624267	-0.006054
0.626836	0.0157171
0.629405	-0.0113602
0.631974	0.016987
0.634543	-0.0190358
0.637112	0.0108278
0.639681	-0.00166379
0.64225	-0.00127748
0.644819	-0.0341913
0.647388	0.0042819
0.649957	-0.0013389
0.652526	-0.0118875
0.655095	-0.0241903
0.657664	0.000908723
0.660233	-0.0239674
0.662802	0.00520145
0.665371	-0.00291001
0.66794	-0.00730406
0.670509	0.00493332
0.673078	0.0291791
0.675647	-0.0482795
0.678216	-0.00943095
0.680785	-0.0252904
0.683354	-0.00268729
0.685923	0.00117232
0.688492	0.00831976
0.691061	0.00659317
0.69363	-0.0284557
0.696199	-0.000980786
0.698768	0.00355924
0.701337	-0.0309872
0.703906	-0.0167
0.706475	0.0460217
0.709044	0.0142878
0.711613	-0.0565145
0.714182	0.000107433
0.716751	-0.0555786
0.71932	0.029436
0.721889	-0.0241551
0.724458	-0.0122463
0.727027	0.00898973
0.729596	-0.00200087
0.732165	-0.0349638
0.734734	-0.0172974
0.737303	-0.00983436
0.739872	-0.00276037
0.742441	-0.0457473
0.74501	-0.0254973
0.747579	-0.036676
0.750148	0.0200934
0.752717	-0.0146967
0.755286	-0.0250466
0.757855	-0.00161811
0.760424	-0.00583174
0.762993	-0.0173756
0.765562	-0.00910954
0.768131	-0.0133747
0.7707	-0.030893
0.773269	-0.0220394
0.775838	-0.0214407
0.778407	-0.0402614
0.780976	-0.000463345
0.783545	-0.027406
0.786114	-0.0273615
0.788683	-0.0168025
0.791252	-0.024149
0.793821	-0.049216
0.79639	0.0101016
0.798959	-0.0464743
0.801528	0.020099
0.804097	-0.0128672
0.806666	-0.0264464
0.809235	-0.032069
0.811804	-0.00256741
0.814373	-0.0129998
0.816942	-0.00126505
0.819511	-0.0109154
0.82208	0.00914123
0.824649	-0.0328537
0.827218	-0.0277787
0.829787	-0.00516103
0.832356	-0.02587
0.834925	-0.0194132
0.837494	-0.00652746
0.840063	-0.00618193
0.842632	-0.00993872
0.845201	-0.0293887
0.84777	-0.0260686
0.850339	0.0149901
0.852908	-0.0278042
0.855477	-0.0413306
0.858046	-0.00537367
0.860615	-0.0107227
0.863184	-0.014063
0.865753	-0.00300335
0.868322	-0.0122401
0.870891	0.00605158
0.87346	-0.011588
0.876029	-0.0432416
0.878598	0.00655466
0.881167	-0.0357524
0.883736	0.00412679
0.886305	-0.0586187
0.888874	-0.0305397
0.891443	-0.0377669
0.894012	-0.0397376
0.896581	-0.0264588
0.89915	0.00268107
0.901719	-0.0144177
0.904288	0.000935509
0.906857	-0.0175825
0.909426	-0.017558
0.911995	-0.0122555
0.914564	-0.00267865
0.917133	-0.0148649
0.919702	-0.0298577
0.922271	-0.019268
0.92484	-0.0189291
0.927409	-0.0479525
0.929978	0.0205619
0.932547	-0.0344998
0.935116	-0.0315094
0.937685	-0.0233841
0.940254	-0.0143163
0.942823	-0.0367543
0.945392	-0.0137309
0.947961	-0.0160944
0.95053	-0.0122536
0.953099	-0.0117023
0.955668	-0.0481159
0.958237	-0.0103986
0.960806	0.0156033
0.963375	-0.00300712
0.965944	0.00514608
0.968513	-0.0273401
0.971082	-0.0423911
0.973651	-0.0193315
0.97622	-0.0649561
0.978789	-0.0347072
0.981358	0.0303497
0.983927	-0.00874956
0.986496	-0.0252435
0.989065	-0.0341358
0.991634	-0.0195968
0.994203	-0.0154264
0.996772	0.0335719
0.999341	-0.0201236
1.00191	-0.027749
1.00448	-0.0052971
1.00705	-0.0296364
1.00962	-0.0418621
1.01219	0.0161145
1.01476	-0.0155389
1.01732	-0.0201684
1.01989	0.0161209
1.02246	-0.0172907
1.02503	-0.00956293
1.0276	-0.0289966
1.03017	-0.0207663
1.03274	-0.00878783
1.03531	-0.0302538
1.03788	0.0128025
1.04045	0.0130037
1.04301	-0.00491974
1.04558	-0.0351772
1.04815	-0.0407326
1.05072	-0.0132207
1.05329	-0.00317408
1.05586	-0.0417076
1.05843	0.000110287
1.061	-0.00251971
1.06357	-0.0288135
1.06614	0.0154013
1.0687	-0.0288957
1.07127	0.0104661
1.07384	-0.000563231
1.07641	-0.0584654
1.07898	0.00710361
1.08155	0.0121728
1.08412	0.00486458
1.08669	0.000910741
1.08926	-0.0113329
1.09183	-0.0157518
1.09439	0.00809468
1.09696	-0.0435069
1.09953	-0.0166271
1.1021	0.018877
1.10467	-0.0113706
1.10724	0.00120283
1.10981	-0.0143568
1.11238	-0.0357012
1.11495	0.0224554
1.11752	-0.0154207
1.12008	0.0108068
1.12265	-0.0260425
1.12522	-0.0154013
1.12779	-0.0398657
1.13036	0.015355
1.13293	-0.0150037
1.1355	0.0150167
1.13807	-0.0375621
1.14064	0.0105957
1.14321	0.00302809
1.14577	0.00252735
1.14834	-0.0166496
1.15091	-0.0171159
1.15348	0.00129772
1.15605	0.00999997
1.15862	-0.0318922
1.16119	-0.0342121
1.16376	-0.00687328
1.16633	-0.0202137
1.1689	-0.0271367
1.17146	0.0149164
1.17403	0.0243945
1.1766	-0.0274526
1.17917	-0.050548
1.18174	0.0154136
1.18431	0.0040423
1.18688	-0.0212074
1.18945	-0.0305573
1.19202	0.00159774
1.19459	0.0123496
1.19715	0.0440875
1.19972	-0.0411762
1.20229	-0.00460602
1.20486	0.000619059
1.20743	-0.0120028
1.21	-0.0341675
1.21257	-0.0415331
1.21514	-0.0197223
1.21771	0.00693133
1.22028	-0.0384661
1.22284	-0.0260574
1.22541	-0.0315518
1.22798	-0.0287342
1.23055	-0.0316683
1.23312	-0.0024268
1.23569	0.00238882
1.23826	0.00399423
1.24083	0.000630927
1.2434	-0.0180212
1.24597	0.0196082
1.24853	-0.012777
1.2511	-0.0228958
1.25367	-0.0384185
1.25624	-0.0119368
1.25881	0.00900549
1.26138	-0.00987139
1.26395	0.0206906
1.26652	-0.0190737
1.26909	-0.00830652
1.27166	-0.00744782
1.27422	-0.013519
1.27679	-0.0172718
1.27936	-0.0100167
1.28193	0.0114709
1.2845	0.0121303
1.28707	-0.0200994
1.28964	-0.0186178
1.29221	-0.0138418
1.29478	0.0206045
1.29735	-0.0235227
1.29991	-0.0144508
1.30248	-0.0105114
1.30505	-0.00757502
1.30762	-0.00982098
1.31019	-0.0246727
1.31276	-0.0525622
1.31533	0.0095425
1.3179	-0.00847034
1.32047	-0.0487534
1.32304	-0.0351693
1.3256	-0.0070367
1.32817	-0.0303965
1.33074	-0.00497851
1.33331	-0.050042
1.33588	-0.0234463
1.33845	-0.0287515
1.34102	-0.014331
1.34359	-0.0583241
1.34616	-0.00318659
1.34873	-0.0386286
1.35129	0.0109392
1.35386	-0.0126769
1.35643	-0.0488168
1.359	0.00517157
1.36157	-0.0517266
1.36414	-0.0214398
1.36671	-0.0179754
1.36928	-0.0216976
1.37185	0.00608931
1.37442	-0.0221275
1.37698	-0.0134422
1.37955	-0.0342724
1.38212	-0.0218743
1.38469	-0.0489506
1.38726	-0.0420456
1.38983	-0.0213149
1.3924	0.0497012
1.39497	-0.0274984
1.39754	0.0232596
1.40011	-0.0363613
1.40267	-0.0507494
1.40524	-0.021844
1.40781	-0.0387749
1.41038	-0.026371
1.41295	0.027233
1.41552	-0.022631
1.41809	-0.00961306
1.42066	-0.0376041
1.42323	-0.0189242
1.4258	-0.00502784
1.42836	-0.0124787
1.43093	-0.0540355
1.4335	-0.0194849
1.43607	-0.00651715
1.43864	0.0186226
1.44121	-0.0315925
1.44378	-0.0361725
1.44635	-0.0308982
1.44892	-0.0259998
1.45149	-0.0390733
1.45405	-0.00920704
1.45662	-0.0127041
1.45919	-0.00447639
1.46176	-0.0448468
1.46433	-0.0287599
1.4669	-0.0211347
1.46947	0.000697849
1.47204	-0.0162254
1.47461	-0.0334772
1.47718	-0.033006
1.47974	-0.00323507
1.48231	-0.0238694
1.48488	-0.0493516
1.48745	-0.0155624
1.49002	-0.020784
1.49259	-0.059704
1.49516	-0.0312627
1.49773	-0.0296828
1.5003	-0.0219023
1.50287	-0.0275541
1.50543	-0.0145876
1.508	-0.019406
1.51057	-0.0441521
1.51314	-0.0287143
1.51571	-0.0308553
1.51828	-0.00420767
1.52085	-0.0170277
1.52342	-0.0452968
1.52599	0.0154813
1.52856	-0.012446
1.53112	-0.0235245
1.53369	-0.0364778
1.53626	-0.00151938
1.53883	-0.0425594
1.5414	0.00471947
1.54397	-0.0339511
1.54654	-0.0238023
1.54911	-0.00465818
1.55168	-0.00811915
1.55425	-0.0310019
1.55681	-0.00904158
1.55938	0.0117301
1.56195	-0.000695695
1.56452	-0.0025583
1.56709	0.00416281
1.56966	-0.015702
1.57223	-0.0413323
1.5748	-0.00787875
1.57737	-0.0221716
1.57994	-0.029336
1.5825	-0.027824
1.58507	-0.0360074
1.58764	-0.0386515
1.59021	-0.0194718
1.59278	-0.033684
1.59535	-0.0489506
1.59792	-0.0410812
1.60049	-0.0384422
1.60306	-0.0312031
1.60563	-0.0528552
1.60819	0.00264103
1.61076	-0.0146571
1.61333	-0.0132981
1.6159	-0.0294035
1.61847	-0.0570056
1.62104	-0.018144
1.62361	-0.001009
1.62618	-0.057505
1.62875	-0.0401122
1.63132	-0.0190834
1.63388	-0.0124607
1.63645	-0.00569546
1.63902	-0.00308712
1.64159	-0.0418862
1.64416	-0.0267922
1.64673	-0.032801
1.6493	-0.0131437
1.65187	-0.0157424
1.65444	-0.0351309
1.65701	-0.0507676
1.65957	-0.0407533
1.66214	-0.0325623
1.66471	-0.0227206
1.66728	-0.0217816
1.66985	-0.0125885
1.67242	-0.0270937
1.67499	-0.0402038
1.67756	-0.0102786
1.68013	0.00509667
1.6827	-0.0394256
1.68526	-0.0488303
1.68783	-0.0494817
1.6904	-0.0190631
1.69297	0.0343484
1.69554	-0.0302402
1.69811	-0.0204197
1.70068	-0.0511926
1.70325	-0.0384734
1.70582	-0.0303492
1.70839	-0.0610045
1.71095	-0.00374164
1.71352	-0.0265104
1.71609	-0.0125478
1.71866	0.00679216
1.72123	-0.040405
1.7238	-0.0348213
1.72637	-0.00772903
1.72894	-0.0314645
1.73151	-0.0191293
1.73408	-0.0785902
1.73664	-0.0590771
1.73921	-0.017778
1.74178	-0.00409452
1.74435	-0.0461848
1.74692	-0.0381779
1.74949	-0.051542
1.75206	0.00303723
1.75463	-0.072366
1.7572	-0.0200162
1.75977	-0.0334386
1.76233	-0.0144154
1.7649	-0.0332526
1.76747	-0.0326527
1.77004	-0.0298736
1.77261	-0.0578477
1.77518	-0.0114564
1.77775	-0.0361143
1.78032	-0.000949789
1.78289	0.0225184
1.78546	-0.0165915
1.78802	-0.0349884
1.79059	-0.0193369
1.79316	-0.0354552
1.79573	-0.0212947
1.7983	-0.0196288
1.80087	-0.0275753
1.80344	-0.0316684
1.80601	-0.0323339
1.80858	-0.00496014
1.81115	-0.0300325
1.81371	-0.0263239
1.81628	-0.0253449
1.81885	-0.0312459
1.82142	-0.0407495
1.82399	-0.0146195
1.82656	-0.0159005
1.82913	0.00407639
1.8317	-0.00151294
1.83427	-0.00778621
1.83684	-0.026806
1.8394	-0.0261005
1.84197	-0.0474067
1.84454	-0.033746
1.84711	-0.0335991
1.84968	-0.0747157
1.85225	-0.0556631
1.85482	0.00680241
1.85739	-0.0793517
1.85996	-0.0301055
1.86253	-0.0175325
1.86509	-0.0266464
1.86766	-0.0142501
1.87023	-0.013443
1.8728	-0.00868619
1.87537	-0.0317731
1.87794	-0.0204477
1.88051	-0.00444015
1.88308	-0.0161741
1.88565	-0.0306313
1.88822	-0.0355237
1.89078	-0.021514
1.89335	-0.00716079
1.89592	-0.00225027
1.89849	-0.0330099
1.90106	-0.017461
1.90363	0.000766491
1.9062	-0.0467312
1.90877	-0.0328851
1.91134	-0.0073982
1.91391	-0.0229447
1.91647	-0.0136865
1.91904	0.0099253
1.92161	-0.0301508
1.92418	-0.00676788
1.92675	-0.00293587
1.92932	-0.0397106
1.93189	0.0223459
1.93446	-0.0271871
1.93703	0.0241418
1.9396	-0.0835392
1.94216	0.00586079
1.94473	-0.0123889
1.9473	-0.0344636
1.94987	-0.0253122
1.95244	-0.021308
1.95501	-0.000493928
1.95758	-0.0076332
1.96015	-0.0309661
1.96272	-0.0349241
1.96529	-0.0430743
1.96785	-0.0248095
1.97042	0.0124975
1.97299	-0.0192203
1.97556	-0.0144834
1.97813	0.00201706
1.9807	-0.0418038
1.98327	-0.0168814
1.98584	-0.0243975
1.98841	0.00405743
1.99098	-0.0407879
1.99354	-0.00464397
1.99611	0.00945117
1.99868	-0.00750389
2.00125	-0.00493464
2.00382	-0.0138291
2.00639	-0.0101666
2.00896	0.00662044
2.01153	-0.0213243
2.0141	0.0120222
2.01667	-0.0308108
2.01923	-0.019052
2.0218	0.00595185
2.02437	0.0577773
2.02694	-0.0368291
2.02951	-0.0420188
2.03208	0.0013886
2.03465	0.00127009
2.03722	-0.0281295
2.03979	0.0110718
2.04236	-0.0260544
2.04492	0.0254167
2.04749	0.0251535
2.05006	0.0176729
2.05263	-0.00543507
2.0552	0.0385597
2.05777	-0.0362084
2.06034	0.0313235
2.06291	-0.00566708
2.06548	0.0130107
2.06805	-0.00205276
2.07061	-0.0291882
2.07318	-0.0526094
2.07575	0.00811939
2.07832	0.00527063
2.08089	0.00536461
2.08346	-0.0191243
2.08603	-0.00598366
2.0886	-0.0284389
2.09117	-0.0161708
2.09374	-0.0175214
2.0963	0.000805105
2.09887	0.00638424
2.10144	-0.00729168
2.10401	0.0308304
2.10658	-0.0133137
2.10915	-0.0105256
2.11172	0.000323157
2.11429	0.0159446
2.11686	-0.0339227
2.11943	-0.042332
2.12199	-0.00545504
2.12456	-0.0580422
2.12713	0.0303745
2.1297	0.00343001
2.13227	-0.00985636
2.13484	-0.000498678
2.13741	-0.00100428
2.13998	-0.0113646
2.14255	-0.0104554
2.14512	-0.0018184
2.14768	0.00168322
2.15025	0.0264673
2.15282	0.0502971
2.15539	-0.0144183
2.15796	-0.00983466
2.16053	0.00487269
2.1631	0.0247768
2.16567	-0.0221463
2.16824	0.0252046
2.17081	-0.0198862
2.17337	-0.0313769
2.17594	0.0314271
2.17851	0.000311651
2.18108	-0.0559804
2.18365	-0.0378199
2.18622	0.0114468
2.18879	-0.0393957
2.19136	-0.0117273
2.19393	-0.0108417
2.1965	-0.0216545
2.19906	-0.0135543
2.20163	-0.0290008
2.2042	-0.0346737
2.20677	-0.00408317
2.20934	-0.0123772
2.21191	-0.0460558
2.21448	-0.0100478
2.21705	-0.0136753
2.21962	-0.016409
2.22219	-0.0141132
2.22475	-0.0257606
2.22732	-0.00830903
2.22989	-0.0420985
2.23246	-0.0136329
2.23503	-0.0225804
2.2376	-0.0238849
2.24017	0.0151975
2.24274	-0.0360298
2.24531	-0.023349
2.24788	-0.0230856
2.25044	-0.0291765
2.25301	-0.0404874
2.25558	0.0525179
2.25815	-0.0535375
2.26072	-0.042275
2.26329	-0.00557121
2.26586	0.00278712
2.26843	-0.0274717
2.271	-0.00184229
2.27357	-0.00532782
2.27613	0.0299118
2.2787	-0.0183318
2.28127	-0.0259915
2.28384	-0.00402674
2.28641	-0.00317943
2.28898	0.00518706
2.29155	0.0126167
2.29412	-0.0344883
2.29669	-0.0333404
2.29926	-0.0416707
2.30182	-0.0027829
2.30439	0.00274871
2.30696	0.0107617
2.30953	-0.0162915
2.3121	0.0038716
2.31467	-0.0364142
2.31724	0.0122672
2.31981	0.00191423
2.32238	-0.0301048
2.32495	-0.052135
2.32751	0.0354972
2.33008	0.00723427
2.33265	0.00327072
2.33522	-0.0367385
2.33779	0.0161532
2.34036	-0.0172625
2.34293	-0.00696972
2.3455	-0.0244232
2.34807	-0.00440234
2.35064	-0.0130099
2.3532	-0.0161328
2.35577	0.0190824
2.35834	-0.00614023
2.36091	0.00824715
2.36348	0.0217569
2.36605	0.0168348
2.36862	-0.0349686
2.37119	-0.0218924
2.37376	0.0102416
2.37633	-0.0154963
2.37889	0.0634035
2.38146	0.0204822
2.38403	0.0266303
2.3866	0.0302116
2.38917	0.0393804
2.39174	-0.0116604
2.39431	-0.0169808
2.39688	0.0135304
2.39945	0.0135509
2.40202	0.0271215
2.40458	-0.0114812
2.40715	0.00912529
2.40972	0.0707984
2.41229	0.015933
2.41486	-0.0283192
2.41743	0.000428881
2.42	-0.00842279
2.42257	-0.0441258
2.42514	0.0127156
2.42771	-0.0260129
2.43027	0.0139547
2.43284	0.0114695
2.43541	0.00534432
2.43798	-0.00448181
2.44055	-0.0165923
2.44312	0.00874992
2.44569	0.00131245
2.44826	0.0342027
2.45083	0.0227183
2.4534	-0.0365834
2.45596	0.0200902
2.45853	-0.0131454
2.4611	-0.0259842
2.46367	-0.0175533
2.46624	0.0235986
2.46881	-0.0283471
2.47138	0.021385
2.47395	-0.0131113
2.47652	-0.0167473
2.47909	-0.00416779
2.48165	0.0152938
2.48422	-0.00780981
2.48679	0.0103463
2.48936	0.0236291
2.49193	0.0177575
2.4945	0.000859013
2.49707	-0.00525577
2.49964	0.00668047
2.50221	0.00804811
2.50478	-0.00189177
2.50734	0.0164077
2.50991	-0.0141135
2.51248	0.0336056
2.51505	0.00537305
2.51762	-0.00146319
2.52019	0.0103829
2.52276	0.00803839
2.52533	0.0219868
2.5279	-0.00104597
2.53047	-0.00445815
2.53303	0.0395097
2.5356	-0.00871711
2.53817	0.0113485
2.54074	0.0130799
2.54331	0.0424537
2.54588	0.0139103
2.54845	0.0183932
2.55102	-0.0204874
2.55359	0.0142593
2.55616	-0.000706143
2.55872	-0.0033055
2.56129	0.0065807
2.56386	0.0431686
2.56643	0.00233174
2.569	0.0222892
2.57157	-0.00683989
2.57414	0.0282088
2.57671	-0.0133314
2.57928	0.0393011
2.58185	0.0177095
2.58441	-0.00046379
2.58698	0.0442278
2.58955	0.041672
2.59212	-0.0178855
2.59469	0.00243158
2.59726	0.013855
2.59983	0.0493774
2.6024	0.0133088
2.60497	0.0149521
2.60754	0.0112402
2.6101	0.01345
2.61267	-0.0195225
2.61524	0.0141367
2.61781	0.0212774
2.62038	0.0198457
2.62295	0.0134828
2.62552	0.00634941
2.62809	0.0530872
2.63066	0.0324355
2.63323	0.015318
2.63579	0.0317285
2.63836	-0.0413036
2.64093	0.0595982
2.6435	0.0394193
2.64607	0.0294248
2.64864	-0.0185615
2.65121	0.0196452
2.65378	-0.00200534
2.65635	0.0182224
2.65892	0.000873447
2.66148	0.0257708
2.66405	-0.00506328
2.66662	0.013836
2.66919	-0.0141281
2.67176	0.000356549
2.67433	0.0189384
2.6769	0.0579363
2.67947	0.0161063
2.68204	0.00138514
2.68461	0.000428422
2.68717	-0.0103945
2.68974	-0.00926271
2.69231	0.0232408
2.69488	0.0250175
2.69745	-0.00197709
2.70002	-0.00535986
2.70259	0.00361496
2.70516	0.055115
2.70773	0.0320995
2.7103	0.0140105
2.71286	0.0292575
2.71543	-0.0171873
2.718	0.0134641
2.72057	0.0151356
2.72314	0.0527815
2.72571	0.0132144
2.72828	0.0134944
2.73085	0.0344329
2.73342	0.0569815
2.73599	-0.0320649
2.73855	0.0104992
2.74112	0.00513203
2.74369	0.0423876
2.74626	0.00446214
2.74883	0.00976006
2.7514	0.0212258
2.75397	-0.0293406
2.75654	-0.00461789
2.75911	-0.0130897
2.76168	0.00795292
2.76424	0.0766706
2.76681	0.0105704
2.76938	-0.0094914
2.77195	-0.0145773
2.77452	-0.0191993
2.77709	-0.01353
2.77966	0.0102363
2.78223	0.0346192
2.7848	0.0448166
2.78737	-0.000231015
2.78993	-0.01002
2.7925	0.0134266
2.79507	0.00954215
2.79764	0.032921
2.80021	-0.0051815
2.80278	-0.0102274
2.80535	-0.000119883
2.80792	-0.0060367
2.81049	0.0280325
2.81306	-0.00377922
2.81562	0.0227858
2.81819	0.0176521
2.82076	0.00246137
2.82333	-0.0264374
2.8259	0.00617538
2.82847	0.00746499
2.83104	-0.0299422
2.83361	0.020059
2.83618	0.00640143
2.83875	-0.00844469
2.84131	0.0166646
2.84388	0.0282895
2.84645	0.022269
2.84902	0.0326307
2.85159	-0.0104545
2.85416	0.00226616
2.85673	0.0134222
2.8593	-0.000791679
2.86187	0.00898186
2.86444	-0.0181503
2.867	0.0688942
2.86957	-0.0404297
2.87214	0.0258029
2.87471	0.0051026
2.87728	0.0393684
2.87985	0.016462
2.88242	-0.0107589
2.88499	0.035196
2.88756	-0.0300436
2.89013	-0.0219086
2.89269	-0.0196694
2.89526	0.00998018
2.89783	0.0385413
2.9004	0.00104878
2.90297	-0.00865472
2.90554	0.0531614
2.90811	-0.0299928
2.91068	-0.0131689
2.91325	0.0451877
2.91582	-0.00516211
2.91838	0.0228405
2.92095	-0.00155818
2.92352	0.0154342
2.92609	0.040835
2.92866	0.00355012
2.93123	-0.00184836
2.9338	0.0471275
2.93637	0.0033148
2.93894	0.0166525
2.94151	0.00309184
2.94407	-0.00383396
2.94664	-0.00528075
2.94921	0.0360109
2.95178	0.0295587
2.95435	0.0354695
2.95692	0.0295677
2.95949	0.0243933
2.96206	0.0332997
2.96463	0.0539039
2.9672	0.0394492
2.96976	0.0166599
2.97233	0.0128366
2.9749	0.0407171
2.97747	0.0302513
2.98004	0.0185874
2.98261	0.0166506
2.98518	-0.00344401
2.98775	0.0250344
2.99032	0.00868437
2.99289	0.011521
2.99545	-0.0089868
2.99802	0.0373898
3.00059	0.0295488
3.00316	0.053534
3.00573	0.00774738
3.0083	0.0101382
3.01087	0.00394205
3.01344	0.00135031
3.01601	0.0506387
3.01858	0.026141
3.02114	0.0493226
3.02371	-0.00671639
3.02628	-0.00055919
3.02885	0.0280692
3.03142	0.00347373
3.03399	-0.0038685
3.03656	0.0299992
3.03913	-0.0119077
3.0417	-0.00799836
3.04427	0.0436413
3.04683	0.0381176
3.0494	0.0158385
3.05197	0.00788161
3.05454	-0.0085333
3.05711	0.032296
3.05968	0.00173006
3.06225	0.0155608
3.06482	0.00651551
3.06739	0.0430233
3.06996	0.0309222
3.07252	0.0353116
3.07509	0.020625
3.07766	0.0281696
3.08023	0.00515734
3.0828	0.00859626
3.08537	0.0264921
3.08794	-0.00285463
3.09051	0.0379924
3.09308	0.00898336
3.09565	-0.0211571
3.09821	-0.00182882
3.10078	0.00268091
3.10335	0.0143676
3.10592	0.0501378
3.10849	0.0120287
3.11106	0.0135489
3.11363	0.0307759
3.1162	0.0188352
3.11877	0.0191417
3.12134	-0.028968
3.1239	0.0104028
3.12647	-0.0386926
3.12904	0.0435375
3.13161	0.010424
3.13418	0.0271869
3.13675	0.0157724
3.13932	0.0123381
3.14189	0.0252757
3.14446	0.00570618
3.14703	0.00128232
3.14959	0.0343128
3.15216	0.0232367
3.15473	0.0204043
3.1573	0.0129594
3.15987	0.00688609
3.16244	-0.0385411
3.16501	0.0501956
3.16758	0.0301265
3.17015	0.0472222
3.17272	0.01932
3.17528	0.0180171
3.17785	0.0119196
3.18042	0.0110995
3.18299	0.0112095
3.18556	0.0262198
3.18813	0.0254133
3.1907	0.0397417
3.19327	0.0316716
3.19584	0.0554574
3.19841	0.0257602
3.20097	0.0760211
3.20354	-0.00363813
3.20611	0.0207626
3.20868	-0.0178187
3.21125	-0.00138657
3.21382	0.014116
3.21639	0.0311233
3.21896	0.0687295
3.22153	0.0552286
3.2241	0.00317054
3.22666	-0.00644988
3.22923	0.011799
3.2318	0.026699
3.23437	0.00374094
3.23694	0.0348166
3.23951	0.0328445
3.24208	-0.0147002
3.24465	0.0136986
3.24722	0.0258159
3.24979	0.01006
3.25235	0.0743216
3.25492	0.00711213
3.25749	0.0160635
3.26006	0.0200004
3.26263	-0.0223573
3.2652	0.00270728
3.26777	0.0279836
3.27034	0.0489598
3.27291	0.0380516
3.27548	-0.00106922
3.27804	0.0299907
3.28061	-0.0309794
3.28318	0.0388231
3.28575	0.0383826
3.28832	0.0243287
3.29089	0.00488412
3.29346	0.0215221
3.29603	-0.00192772
3.2986	-0.0164023
3.30117	0.045315
3.30373	0.0137138
3.3063	0.0607798
3.30887	0.0559005
3.31144	0.0258293
3.31401	0.0208805
3.31658	-0.0218975
3.31915	-0.0241508
3.32172	-0.0216538
3.32429	0.0586708
3.32686	0.0538893
3.32942	-0.00343638
3.33199	-0.007701
3.33456	-0.0146842
3.33713	0.0193043
3.3397	-0.00778693
3.34227	0.0277155
3.34484	0.0228967
3.34741	0.0165557
3.34998	0.0253332
3.35255	-0.0139211
3.35511	0.0339541
3.35768	-0.0340606
3.36025	0.0305538
3.36282	-0.0030474
3.36539	-0.00707908
3.36796	-0.00854085
3.37053	0.0302707
3.3731	-0.0315417
3.37567	-0.00789163
3.37824	-0.0166924
3.3808	-0.0330725
3.38337	-0.00162913
3.38594	0.00503136
3.38851	0.0101448
3.39108	0.0454976
3.39365	0.0320603
3.39622	0.0194747
3.39879	0.00198243
3.40136	-0.0189103
3.40393	0.017815
3.40649	0.00393307
3.40906	0.0185444
3.41163	0.00808473
3.4142	0.0113413
3.41677	0.0339175
3.41934	-0.0167089
3.42191	0.0379881
3.42448	-0.000391174
3.42705	-0.0393582
3.42962	-0.00318742
3.43218	0.0271929
3.43475	-0.00124847
3.43732	0.0405382
3.43989	0.0182777
3.44246	-0.00624281
3.44503	0.0116818
3.4476	0.0370243
3.45017	-0.00555693
3.45274	0.00231919
3.45531	-0.0309551
3.45787	0.0152587
3.46044	-0.00539491
3.46301	0.0325267
3.46558	-0.0275668
3.46815	0.00357943
3.47072	0.0485523
3.47329	0.0125318
3.47586	-0.0130049
3.47843	-0.0105136
3.481	-0.00887546
3.48356	-0.0141645
3.48613	0.0264806
3.4887	-0.00602722
3.49127	-0.0145845
3.49384	0.00258139
3.49641	-0.00657797
3.49898	0.00899597
3.50155	0.0243063
3.50412	0.0289507
3.50669	-0.00360027
3.50925	0.00385013
3.51182	0.00894604
3.51439	-0.00480799
3.51696	-0.0231051
3.51953	-0.00844763
3.5221	-0.000209075
3.52467	0.0158227
3.52724	0.0565722
3.52981	-0.00919339
3.53238	-0.00833656
3.53494	0.00927519
3.53751	0.027513
3.54008	-0.00094297
3.54265	-0.00884127
3.54522	0.0335035
3.54779	0.0504445
3.55036	0.0299707
3.55293	0.0254088
3.5555	-0.0215341
3.55807	-0.020013
3.56063	0.0110904
3.5632	0.0544778
3.56577	0.0454555
3.56834	0.0203726
3.57091	0.00769368
3.57348	0.0137982
3.57605	0.0167414
3.57862	-0.000912678
3.58119	0.0376986
3.58376	0.00708058
3.58632	0.00852083
3.58889	0.0214737
3.59146	0.0340817
3.59403	0.00257775
3.5966	0.00612883
3.59917	-0.0251674
3.60174	0.00691232
3.60431	0.0296285
3.60688	0.00433551
3.60945	-0.00231077
3.61201	0.00011455
3.61458	0.0445036
3.61715	0.0080332
3.61972	-0.0152038
3.62229	-0.00766035
3.62486	0.028167
3.62743	0.00782419
3.63	0.0101813
3.63257	-0.0176786
3.63514	0.00180125
3.6377	0.0165929
3.64027	0.00995541
3.64284	0.0120271
3.64541	0.00986534
3.64798	0.018314
3.65055	-0.0202327
3.65312	0.0176421
3.65569	0.0433861
3.65826	0.00846518
3.66083	0.00280566
3.66339	0.0139926
3.66596	0.0313425
3.66853	0.00921321
3.6711	-0.00557943
3.67367	0.000442433
3.67624	0.0201453
3.67881	0.0392904
3.68138	0.018024
3.68395	0.0318062
3.68652	0.0290292
3.68908	0.0386363
3.69165	0.00305973
3.69422	0.0488794
3.69679	-0.0194589
3.69936	0.00874491
3.70193	0.0191616
3.7045	0.0263214
3.70707	0.022921
3.70964	0.0174818
3.71221	0.00983144
3.71477	0.0264766
3.71734	0.0647883
3.71991	-0.0101888
3.72248	-0.00774711
3.72505	0.00780087
3.72762	0.05426
3.73019	-0.00947845
3.73276	-0.00748375
3.73533	-0.000475714
3.7379	0.007152
3.74046	0.00663154
3.74303	0.0159393
3.7456	0.00146078
3.74817	0.000468519
3.75074	0.0125178
3.75331	-0.0164262
3.75588	-0.00680351
3.75845	-0.00950493
3.76102	0.0580378
3.76359	0.0332338
3.76615	0.0318256
3.76872	-0.0194767
3.77129	0.0171763
3.77386	0.0222533
3.77643	0.0806011
3.779	0.00717085
3.78157	0.0473993
3.78414	0.0333859
3.78671	-0.00576245
3.78928	-0.00193278
3.79184	0.0328628
3.79441	-0.0193616
3.79698	0.0379594
3.79955	0.00896575
3.80212	0.0413562
3.80469	0.0246723
3.80726	0.0606036
3.80983	0.0171103
3.8124	-0.0154178
3.81497	0.0223455
3.81753	-0.00536833
3.8201	0.042561
3.82267	0.0454489
3.82524	0.0227821
3.82781	0.0304511
3.83038	0.0449159
3.83295	0.00376686
3.83552	0.0362928
3.83809	0.0529434
3.84066	0.0349959
3.84322	0.055838
3.84579	0.00680495
3.84836	0.0164717
3.85093	0.034017
3.8535	0.0351314
3.85607	0.00225706
3.85864	0.0236392
3.86121	-0.0427492
3.86378	0.0285761
3.86635	0.0319998
3.86891	0.0251472
3.87148	0.00764379
3.87405	-0.0185036
3.87662	0.0124772
3.87919	0.0462236
3.88176	-0.0110172
3.88433	-0.0139497
3.8869	0.0217291
3.88947	-0.0341594
3.89204	-0.00741519
3.8946	0.0182128
3.89717	-0.0406701
3.89974	0.00945001
3.90231	-0.00390545
3.90488	0
3.90745	0
3.91002	0
3.91259	0
3.91516	0
3.91773	0
3.92029	0
3.92286	0
3.92543	0
3.928	0
3.93057	0
3.93314	0
3.93571	0
3.93828	0
3.94085	0
3.94342	0
3.94598	0
3.94855	0
3.95112	0
3.95369	0
3.95626	0
3.95883	0
3.9614	0
3.96397	0
3.96654	0
3.96911	0
3.97167	0
3.97424	0
3.97681	0
3.97938	0
3.98195	0
3.98452	0
3.98709	0
3.98966	0
3.99223	0
3.9948	0
3.99736	0
3.99993	0
4.0025	0
4.00507	0
4.00764	0
4.01021	0
4.01278	0
4.01535	0
4.01792	0
4.02049	0
4.02305	0
4.02562	0
4.02819	0
4.03076	0
4.03333	0
4.0359	0
4.03847	0
4.04104	0
4.04361	0
4.04618	0
4.04874	0
4.05131	0
4.05388	0
4.05645	0
4.05902	0
4.06159	0
4.06416	0
4.06673	0
4.0693	0
4.07187	0
4.07443	0
4.077	0
4.07957	0
4.08214	0
4.08471	0
4.08728	0
4.08985	0
4.09242	0
4.09499	0
4.09756	0
4.10012	0
4.10269	0
4.10526	0
4.10783	0
4.1104	0
4.11297	0
4.11554	0
4.11811	0
4.12068	0
4.12325	0
4.12581	0
4.12838	0
4.13095	0
4.13352	0
4.13609	0
4.13866	0
4.14123	0
4.1438	0
4.14637	0
4.14894	0
4.1515	0
4.15407	0
4.15664	0
4.15921	0
4.16178	0
4.16435	0
4.16692	0
4.16949	0
4.17206	0
4.17463	0
4.17719	0
4.17976	0
4.18233	0
4.1849	0
4.18747	0
4.19004	0
4.19261	0
4.19518	0
4.19775	0
4.20032	0
4.20288	0
4.20545	0
4.20802	0
4.21059	0
4.21316	0
4.21573	0
4.2183	0
4.22087	0
4.22344	0
4.22601	0
4.22857	0
4.23114	0
4.23371	0
4.23628	0
4.23885	0
4.24142	0
4.24399	0
4.24656	0
4.24913	0
4.2517	0
4.25426	0
4.25683	0
4.2594	0
4.26197	0
4.26454	0
4.26711	0
4.26968	0
4.27225	0
4.27482	0
4.27739	0
4.27995	0
4.28252	0
4.28509	0
4.28766	0
4.29023	0
4.2928	0
4.29537	0
4.29794	0
4.30051	0
4.30308	0
4.30564	0
4.30821	0
4.31078	0
4.31335	0
4.31592	0
4.31849	0
4.32106	0
4.32363	0
4.3262	0
4.32877	0
4.33133	0
4.3339	0
4.33647	0
4.33904	0
4.34161	0
4.34418	0
4.34675	0
4.34932	0
4.35189	0
4.35446	0
4.35702	0
4.35959	0
4.36216	0
4.36473	0
4.3673	0
4.36987	0
4.37244	0
4.37501	0
4.37758	0
4.38015	0
4.38271	0
4.38528	0
4.38785	0
4.39042	0
4.39299	0
4.39556	0
4.39813	0
4.4007	0
4.40327	0
4.40584	0
4.4084	0
4.41097	0
4.41354	0
4.41611	0
4.41868	0
4.42125	0
4.42382	0
4.42639	0
4.42896	0
4.43153	0
4.43409	0
4.43666	0
4.43923	0
4.4418	0
4.44437	0
4.44694	0
4.44951	0
4.45208	0
4.45465	0
4.45722	0
4.45978	0
4.46235	0
4.46492	0
4.46749	0
4.47006	0
4.47263	0
4.4752	0
4.47777	0
4.48034	0
4.48291	0
4.48547	0
4.48804	0
4.49061	0
4.49318	0
4.49575	0
4.49832	0
4.50089	0
4.50346	0
4.50603	0
4.5086	0
4.51116	0
4.51373	0
4.5163	0
4.51887	0
4.52144	0
4.52401	0
4.52658	0
4.52915	0
4.53172	0
4.53429	0
4.53685	0
4.53942	0
4.54199	0
4.54456	0
4.54713	0
4.5497	0
4.55227	0
4.55484	0
4.55741	0
4.55998	0
4.56254	0
4.56511	0
4.56768	0
4.57025	0
4.57282	0
4.57539	0
4.57796	0
4.58053	0
4.5831	0
4.58567	0
4.58823	0
4.5908	0
4.59337	0
4.59594	0
4.59851	0
4.60108	0
4.60365	0
4.60622	0
4.60879	0
4.61136	0
4.61392	0
4.61649	0
4.61906	0
4.62163	0
4.6242	0
4.62677	0
4.62934	0
4.63191	0
4.63448	0
4.63705	0
4.63961	0
4.64218	0
4.64475	0
4.64732	0
4.64989	0
4.65246	0
4.65503	0
4.6576	0
4.66017	0
4.66274	0
4.6653	0
4.66787	0
4.67044	0
4.67301	0
4.67558	0
4.67815	0
4.68072	0
4.68329	0
4.68586	0
4.68843	0
4.69099	0
4.69356	0
4.69613	0
4.6987	0
4.70127	0
4.70384	0
4.70641	0
4.70898	0
4.71155	0
4.71412	0
4.71668	0
4.71925	0
4.72182	0
4.72439	0
4.72696	0
4.72953	0
4.7321	0
4.73467	0
4.73724	0
4.73981	0
4.74237	0
4.74494	0
4.74751	0
4.75008	0
4.75265	0
4.75522	0
4.75779	0
4.76036	0
4.76293	0
4.7655	0
4.76806	0
4.77063	0
4.7732	0
4.77577	0
4.77834	0
4.78091	0
4.78348	0
4.78605	0
4.78862	0
4.79119	0
4.79375	0
4.79632	0
4.79889	0
4.80146	0
4.80403	0
4.8066	0
4.80917	0
4.81174	0
4.81431	0
4.81688	0
4.81944	0
4.82201	0
4.82458	0
4.82715	0
4.82972	0
4.83229	0
4.83486	0
4.83743	0
4.84	0
4.84257	0
4.84513	0
4.8477	0
4.85027	0
4.85284	0
4.85541	0
4.85798	0
4.86055	0
4.86312	0
4.86569	0
4.86826	0
4.87082	0
4.87339	0
4.87596	0
4.87853	0
4.8811	0
4.88367	0
4.88624	0
4.88881	0
4.89138	0
4.89395	0
4.89651	0
4.89908	0
4.90165	0
4.90422	0
4.90679	0
4.90936	0
4.91193	0
4.9145	0
4.91707	0
4.91964	0
4.9222	0
4.92477	0
4.92734	0
4.92991	0
4.93248	0
4.93505	0
4.93762	0
4.94019	0
4.94276	0
4.94533	0
4.94789	0
4.95046	0
4.95303	0
4.9556	0
4.95817	0
4.96074	0
4.96331	0
4.96588	0
4.96845	0
4.97102	0
4.97358	0
4.97615	0
4.97872	0
4.98129	0
4.98386	0
4.98643	0
4.989	0
4.99157	0
4.99414	0
4.99671	0
4.99927	0
5.00184	0
5.00441	0
5.00698	0
5.00955	0
5.01212	0
5.01469	0
5.01726	0
5.01983	0
5.0224	0
5.02496	0
5.02753	0
5.0301	0
5.03267	0
5.03524	0
5.03781	0
5.04038	0
5.04295	0
5.04552	0
5.04809	0
5.05065	0
5.05322	0
5.05579	0
5.05836	0
5.06093	0
5.0635	0
5.06607	0
5.06864	0
5.07121	0
5.07378	0
5.07634	0
5.07891	0
5.08148	0
5.08405	0
5.08662	0
5.08919	0
5.09176	0
5.09433	0
5.0969	0
5.09947	0
5.10203	0
5.1046	0
5.10717	0
5.10974	0
5.11231	0
5.11488	0
5.11745	0
5.12002	0
5.12259	0
5.12516	0
5.12772	0
5.13029	0
5.13286	0
[truncated: 1,042 more rows]
