# Supplementary material for: Direct energy transfer from photosystem II to photosystem I confers winter sustainability in Scots Pine
Source: Nat Commun. 2020 Dec 15;11:6388. doi: 10.1038/s41467-020-20137-9 (PMC7738668; doi:10.1038/s41467-020-20137-9)
Supplement: Supplementary file 3 — Source Data [file 41467_2020_20137_MOESM3_ESM.zip › Source data file_Bag et al., 2020/Source data file/time resolved fluoresence data/Time resolved decay/Pine_summer_unquench/summerunq/698nmautall.txt]

X	Y
0	0.0560913
0.002569	0.0561097
0.005138	0.0148632
0.007707	0.0156289
0.010276	0.0247496
0.012845	0.0228469
0.015414	0.0192484
0.017983	0.0408165
0.020552	0.057015
0.023121	0.0138595
0.02569	0.0260274
0.028259	0.00483209
0.030828	-0.0087446
0.033397	0.00750552
0.035966	-0.00405381
0.038535	0.00316941
0.041104	0.0237365
0.043673	0.0147442
0.046242	0.00298074
0.048811	-0.00303803
0.05138	-0.00470841
0.053949	0.0210709
0.056518	0.0220226
0.059087	0.0199561
0.061656	0.0309885
0.064225	-0.0177671
0.066794	0.0185328
0.069363	0.0308286
0.071932	-0.0206082
0.074501	0.00316268
0.07707	0.0345839
0.079639	0.0401306
0.082208	0.0408104
0.084777	0.00530099
0.087346	0.022728
0.089915	0.00550672
0.092484	0.0169144
0.095053	0.00184861
0.097622	0.0127855
0.100191	0.00835803
0.10276	0.0159295
0.105329	0.01733
0.107898	0.0360972
0.110467	0.0296159
0.113036	-0.0173796
0.115605	0.00831851
0.118174	0.0264944
0.120743	-0.00121717
0.123312	0.0117009
0.125881	-0.00247546
0.12845	0.0235507
0.131019	0.00234443
0.133588	-0.00388001
0.136157	0.0296447
0.138726	0.0181823
0.141295	0.00607394
0.143864	0.00715128
0.146433	0.0209112
0.149002	0.0189574
0.151571	-0.00538025
0.15414	0.00937826
0.156709	0.0425934
0.159278	0.0312151
0.161847	-0.0073668
0.164416	0.00208865
0.166985	-0.000635862
0.169554	0.00458048
0.172123	-0.0131089
0.174692	0.0396071
0.177261	0.0184348
0.17983	0.0200027
0.182399	0.0143899
0.184968	-0.00875739
0.187537	0.0109706
0.190106	-0.00837103
0.192675	0.0124094
0.195244	0.00477512
0.197813	-0.0176368
0.200382	-0.0318066
0.202951	0.00804733
0.20552	0.0413896
0.208089	-0.0122256
0.210658	0.0142157
0.213227	0.00283906
0.215796	0.0086208
0.218365	0.0304449
0.220934	-0.00420692
0.223503	0.0212496
0.226072	0.0349245
0.228641	0.0259285
0.23121	0.0244287
0.233779	-0.00175259
0.236348	0.0241085
0.238917	0.0283454
0.241486	-0.0132486
0.244055	-0.0141746
0.246624	-0.0141977
0.249193	-0.0168313
0.251762	-0.0022134
0.254331	0.00188138
0.2569	0.00383526
0.259469	-0.0130067
0.262038	-0.00245477
0.264607	-0.0243313
0.267176	-0.0100884
0.269745	-0.0263021
0.272314	-0.00665181
0.274883	-0.0217475
0.277452	-0.032663
0.280021	0.0139327
0.28259	0.0262874
0.285159	-0.0269304
0.287728	-0.0232903
0.290297	-0.00317968
0.292866	0.0148791
0.295435	0.0015531
0.298004	-0.00825978
0.300573	0.0290955
0.303142	-0.0096149
0.305711	-0.0061426
0.30828	-0.0118455
0.310849	0.016532
0.313418	-0.00376973
0.315987	-0.00461454
0.318556	0.0221926
0.321125	0.0380852
0.323694	0.0117173
0.326263	0.00456574
0.328832	0.0199111
0.331401	-0.00192192
0.33397	0.0511376
0.336539	0.0208747
0.339108	0.0102554
0.341677	0.0118772
0.344246	-0.0111411
0.346815	-0.014486
0.349384	0.00509773
0.351953	-0.032028
0.354522	0.00616881
0.357091	-0.00622901
0.35966	0.0215227
0.362229	0.0289213
0.364798	-0.00653655
0.367367	0.00971953
0.369936	0.0262771
0.372505	-0.0188431
0.375074	-0.0266895
0.377643	-0.0048159
0.380212	0.0176704
0.382781	-0.00240646
0.38535	0.0222578
0.387919	0.00710812
0.390488	-0.0184034
0.393057	-0.00869313
0.395626	-0.00645194
0.398195	-0.00308782
0.400764	0.0144183
0.403333	0.00944032
0.405902	0.00358117
0.408471	0.0165139
0.41104	-0.0169603
0.413609	-0.0125582
0.416178	0.00754372
0.418747	-0.00323559
0.421316	0.00455054
0.423885	0.0111565
0.426454	-0.00991919
0.429023	-0.00602339
0.431592	0.0179322
0.434161	-0.00820916
0.43673	0.0193693
0.439299	-0.000444864
0.441868	0.0149447
0.444437	-0.00169595
0.447006	-0.00712562
0.449575	0.053281
0.452144	0.00310802
0.454713	-0.00531372
0.457282	0.0463594
0.459851	0.0163941
0.46242	-0.0110622
0.464989	0.0153556
0.467558	0.00517387
0.470127	-0.00368759
0.472696	-0.0264947
0.475265	0.0269081
0.477834	-0.00568637
0.480403	0.00976561
0.482972	-0.0173256
0.485541	0.014903
0.48811	-0.0111937
0.490679	0.0145211
0.493248	0.0215658
0.495817	-0.00570285
0.498386	0.010825
0.500955	-2.79094e-05
0.503524	0.0070066
0.506093	0.0111415
0.508662	0.0108921
0.511231	0.0401443
0.5138	0.0152255
0.516369	0.00188996
0.518938	0.0203573
0.521507	-0.0236021
0.524076	-0.00563542
0.526645	-0.0335092
0.529214	0.000689484
0.531783	0.00349741
0.534352	0.00171072
0.536921	0.0104646
0.53949	0.0241391
0.542059	0.0165878
0.544628	0.0102068
0.547197	0.00282455
0.549766	0.0341203
0.552335	0.0157794
0.554904	-0.0183858
0.557473	-0.00701704
0.560042	0.0388381
0.562611	0.047798
0.56518	-0.00984158
0.567749	-0.0197247
0.570318	-0.011872
0.572887	0.0110064
0.575456	0.0415004
0.578025	0.0400396
0.580594	0.0393319
0.583163	-0.00987163
0.585732	0.0106538
0.588301	0.027189
0.59087	0.0201984
0.593439	0.0148988
0.596008	0.00810185
0.598577	-0.00166639
0.601146	0.0108124
0.603715	-0.012012
0.606284	-0.00351342
0.608853	-0.00965654
0.611422	-0.00575233
0.613991	0.01333
0.61656	-0.00256968
0.619129	0.011054
0.621698	-0.00581106
0.624267	-0.0209555
0.626836	-0.0150722
0.629405	0.00501025
0.631974	0.00608912
0.634543	0.00620939
0.637112	0.00175786
0.639681	-0.0130946
0.64225	-0.00709055
0.644819	-0.0305288
0.647388	0.00216923
0.649957	-0.0257828
0.652526	0.00122926
0.655095	-0.00451218
0.657664	0.00105784
0.660233	-0.0111598
0.662802	0.0167836
0.665371	-0.0165939
0.66794	0.0471338
0.670509	-0.00380844
0.673078	-0.00304455
0.675647	-0.00432904
0.678216	-0.0118817
0.680785	0.0206988
0.683354	-0.0218283
0.685923	0.0173888
0.688492	0.0426308
0.691061	-0.00350525
0.69363	-0.00989241
0.696199	0.0199123
0.698768	0.00804751
0.701337	0.00188046
0.703906	-0.021664
0.706475	-0.00513519
0.709044	-0.0251822
0.711613	-0.0368571
0.714182	-0.0094099
0.716751	0.0130576
0.71932	0.00988464
0.721889	0.0167551
0.724458	0.0026088
0.727027	0.0339414
0.729596	0.028959
0.732165	-0.0494191
0.734734	-0.00744848
0.737303	-0.0137264
0.739872	0.00812604
0.742441	-0.0225978
0.74501	-0.00665259
0.747579	0.0148709
0.750148	0.00188773
0.752717	-0.0274197
0.755286	-0.0358995
0.757855	-0.0208669
0.760424	-0.0318575
0.762993	-0.0477367
0.765562	0.00947914
0.768131	0.0193632
0.7707	0.0199386
0.773269	-0.00243868
0.775838	-0.0103922
0.778407	0.0121227
0.780976	-0.0164637
0.783545	-0.00985277
0.786114	0.00381692
0.788683	-0.0358239
0.791252	0.0201844
0.793821	-0.0244318
0.79639	-0.00196009
0.798959	0.0185176
0.801528	-0.0205945
0.804097	0.0135798
0.806666	0.0241865
0.809235	-0.00627967
0.811804	-0.0006455
0.814373	0.0014948
0.816942	0.0338524
0.819511	-0.0424992
0.82208	-0.0119349
0.824649	0.0105991
0.827218	0.00596369
0.829787	-0.00950406
0.832356	-0.00830061
0.834925	-0.0100989
0.837494	0.00453679
0.840063	-0.0195467
0.842632	-0.0193638
0.845201	0.0015965
0.84777	-0.00859664
0.850339	-0.0278447
0.852908	-0.0124976
0.855477	-0.000473008
0.858046	-0.00479889
0.860615	-0.0249484
0.863184	-0.0291237
0.865753	-0.0286131
0.868322	0.00672396
0.870891	-0.0114558
0.87346	-0.0165516
0.876029	-0.0271108
0.878598	0.00768743
0.881167	-0.0237587
0.883736	0.00104703
0.886305	0.00435327
0.888874	-0.00547257
0.891443	-0.0374562
0.894012	0.00444564
0.896581	0.0161691
0.89915	0.0214408
0.901719	-0.0304434
0.904288	-0.0031335
0.906857	0.0157172
0.909426	0.0236246
0.911995	0.00213165
0.914564	-0.0107406
0.917133	0.0112518
0.919702	0.0405296
0.922271	-0.00492617
0.92484	0.00795104
0.927409	-0.0068269
0.929978	-0.0137302
0.932547	-0.0278793
0.935116	0.00446933
0.937685	-0.0169347
0.940254	-0.0205006
0.942823	0.0100369
0.945392	0.0196347
0.947961	-0.00412574
0.95053	-0.0110156
0.953099	-0.0484398
0.955668	0.0444053
0.958237	-0.00598205
0.960806	0.00881974
0.963375	-0.000603188
0.965944	0.0389584
0.968513	-0.0101706
0.971082	-0.0582114
0.973651	0.00301044
0.97622	-0.0240692
0.978789	-0.0240123
0.981358	0.032036
0.983927	-0.0147976
0.986496	-0.00479498
0.989065	0.000140143
0.991634	-0.00994482
0.994203	-0.000441779
0.996772	0.0472904
0.999341	0.0100773
1.00191	0.0116153
1.00448	0.0173964
1.00705	-0.00464378
1.00962	0.0133088
1.01219	0.00849464
1.01476	0.00114415
1.01732	0.0285096
1.01989	-0.0151816
1.02246	0.00396033
1.02503	-0.00434391
1.0276	0.00377715
1.03017	0.00875643
1.03274	0.0014843
1.03531	0.0269579
1.03788	0.00291614
1.04045	0.00142686
1.04301	0.00700344
1.04558	-0.0333892
1.04815	0.00384282
1.05072	0.0144602
1.05329	-0.002825
1.05586	0.0135029
1.05843	0.000414621
1.061	-0.0171745
1.06357	0.0196606
1.06614	0.0128672
1.0687	-0.0222683
1.07127	-0.00382791
1.07384	0.0122659
1.07641	0.00994282
1.07898	-0.0239542
1.08155	-0.0145628
1.08412	-0.0150531
1.08669	0.0367367
1.08926	0.000328341
1.09183	-0.00478832
1.09439	0.00943552
1.09696	-0.011937
1.09953	-0.0381393
1.1021	-0.010536
1.10467	0.00642908
1.10724	-0.0474313
1.10981	-0.00739854
1.11238	0.0219235
1.11495	-0.0465685
1.11752	-0.0180886
1.12008	0.0265542
1.12265	0.0228125
1.12522	0.0180992
1.12779	0.013826
1.13036	0.0115761
1.13293	-0.0138488
1.1355	-0.00791256
1.13807	0.0434499
1.14064	-0.00300734
1.14321	-0.0112273
1.14577	-0.00298697
1.14834	-0.00979588
1.15091	0.0165721
1.15348	-0.00187866
1.15605	0.012791
1.15862	-0.0132367
1.16119	-3.1833e-05
1.16376	-0.0171909
1.16633	0.00595595
1.1689	-0.00790575
1.17146	0.0253385
1.17403	-0.0537011
1.1766	-0.0151786
1.17917	0.0232716
1.18174	-0.0037822
1.18431	-0.016275
1.18688	0.00139588
1.18945	-0.0254177
1.19202	0.00497798
1.19459	-0.0126747
1.19715	-0.00198736
1.19972	-0.00962197
1.20229	-0.028174
1.20486	0.0236308
1.20743	0.0039942
1.21	0.00466319
1.21257	-0.0417405
1.21514	-0.00431353
1.21771	0.00619975
1.22028	-0.0160767
1.22284	-0.0184332
1.22541	0.000581378
1.22798	-0.0143115
1.23055	-0.0138454
1.23312	-0.0114325
1.23569	-0.014845
1.23826	0.0261509
1.24083	0.0188674
1.2434	-0.0317843
1.24597	0.0110726
1.24853	0.00189179
1.2511	-0.0240019
1.25367	-0.035309
1.25624	-0.0139706
1.25881	0.0104005
1.26138	0.00204041
1.26395	-0.0268946
1.26652	0.00579754
1.26909	-0.0154566
1.27166	-0.00640559
1.27422	-0.0118011
1.27679	-0.0292654
1.27936	0.0154448
1.28193	0.0146466
1.2845	0.0135599
1.28707	-0.0254496
1.28964	0.0313013
1.29221	0.0174291
1.29478	-0.00846902
1.29735	-0.0136457
1.29991	0.00593163
1.30248	0.0212249
1.30505	-0.00392384
1.30762	0.0204634
1.31019	0.00128499
1.31276	-0.0219693
1.31533	0.0405582
1.3179	-0.0146217
1.32047	-0.0225597
1.32304	-0.0205997
1.3256	-0.00329961
1.32817	0.02247
1.33074	-0.014688
1.33331	-0.0428416
1.33588	0.00848261
1.33845	-0.021366
1.34102	-0.0183606
1.34359	-0.0326674
1.34616	-0.00914415
1.34873	0.000980322
1.35129	0.00137893
1.35386	-0.00408468
1.35643	0.0206339
1.359	0.0205859
1.36157	0.00125664
1.36414	0.0342264
1.36671	0.0292885
1.36928	-0.0060251
1.37185	-0.0157259
1.37442	-0.0069555
1.37698	0.0240796
1.37955	-0.00631073
1.38212	0.00275743
1.38469	0.019275
1.38726	0.0311998
1.38983	-0.00781482
1.3924	-0.0181519
1.39497	-0.0401152
1.39754	0.00700684
1.40011	-0.00768469
1.40267	0.0199297
1.40524	0.00416378
1.40781	0.00868651
1.41038	-0.0104632
1.41295	-0.0222639
1.41552	-0.00304149
1.41809	0.00639319
1.42066	0.0198708
1.42323	-0.00655442
1.4258	0.0169959
1.42836	-0.0185516
1.43093	-0.0143354
1.4335	0.00113183
1.43607	-0.00336361
1.43864	-0.0483011
1.44121	0.0171579
1.44378	-0.00953095
1.44635	0.024988
1.44892	-0.0197655
1.45149	-0.0128367
1.45405	-0.0196162
1.45662	0.0148079
1.45919	0.0275263
1.46176	0.0168938
1.46433	0.0125602
1.4669	0.0226303
1.46947	0.02799
1.47204	0.0390736
1.47461	-0.00574579
1.47718	0.0025699
1.47974	0.0251179
1.48231	-0.01667
1.48488	0.0394197
1.48745	0.00609545
1.49002	-0.00540971
1.49259	0.0253689
1.49516	0.0311412
1.49773	0.0310611
1.5003	0.021726
1.50287	-0.0304564
1.50543	0.0223724
1.508	-0.0123641
1.51057	-0.00905955
1.51314	0.01727
1.51571	0.0120245
1.51828	0.00325024
1.52085	0.0238587
1.52342	-0.0382711
1.52599	0.0182375
1.52856	-0.0309331
1.53112	0.00146111
1.53369	-0.00702028
1.53626	0.0224475
1.53883	0.00435785
1.5414	0.0226783
1.54397	-0.00428977
1.54654	-0.0240197
1.54911	-0.0535003
1.55168	0.0036531
1.55425	0.0195971
1.55681	0.0208027
1.55938	-0.00898335
1.56195	-0.00382593
1.56452	-0.0357691
1.56709	-0.0204548
1.56966	-0.0194344
1.57223	-0.00435296
1.5748	-0.00145529
1.57737	0.0189791
1.57994	-4.23736e-05
1.5825	0.0160858
1.58507	0.0219515
1.58764	0.00896211
1.59021	-0.0414799
1.59278	0.0116733
1.59535	0.0187667
1.59792	-0.00131428
1.60049	0.000919943
1.60306	0.023892
1.60563	0.000596792
1.60819	0.0168707
1.61076	-0.00364763
1.61333	0.0102992
1.6159	0.0168893
1.61847	-0.0112132
1.62104	-0.0169008
1.62361	0.0083724
1.62618	-0.0137909
1.62875	0.0167275
1.63132	-0.0261748
1.63388	0.00773701
1.63645	-0.0122391
1.63902	-0.0166866
1.64159	-0.0318932
1.64416	0.0300126
1.64673	-0.00436908
1.6493	-0.0398368
1.65187	-0.018564
1.65444	-0.00844741
1.65701	-0.0254916
1.65957	-0.00354041
1.66214	-0.0075381
1.66471	-0.00653296
1.66728	-0.0209826
1.66985	-0.0172004
1.67242	-0.00650915
1.67499	0.00381197
1.67756	0.00699744
1.68013	-0.0373953
1.6827	-0.00821836
1.68526	0.00808417
1.68783	0.0176768
1.6904	-0.000237717
1.69297	-0.0168395
1.69554	0.00306232
1.69811	0.0249895
1.70068	0.0141006
1.70325	0.0269445
1.70582	-0.000236343
1.70839	-0.0173188
1.71095	-0.00145429
1.71352	-0.0111158
1.71609	0.0180428
1.71866	0.00748373
1.72123	0.00239348
1.7238	0.0087876
1.72637	0.0239896
1.72894	-0.0284611
1.73151	0.00539731
1.73408	-0.0594456
1.73664	0.00763707
1.73921	-0.0268991
1.74178	-0.00501346
1.74435	0.0125633
1.74692	0.018591
1.74949	-0.0320173
1.75206	-0.00678913
1.75463	-0.0386321
1.7572	0.0028362
1.75977	0.0169171
1.76233	-0.00551926
1.7649	-0.017472
1.76747	-0.0347596
1.77004	-0.0335753
1.77261	0.012366
1.77518	-0.0255646
1.77775	-0.0378258
1.78032	0.00780935
1.78289	-0.0136037
1.78546	-0.000330748
1.78802	0.0149581
1.79059	0.0189133
1.79316	-0.0149342
1.79573	-0.0187109
1.7983	0.00727488
1.80087	-0.0013977
1.80344	0.0117864
1.80601	0.0103017
1.80858	-0.000572269
1.81115	-0.0235332
1.81371	0.0569692
1.81628	-0.00883698
1.81885	-0.00689182
1.82142	0.0212256
1.82399	-0.0119634
1.82656	-0.0137242
1.82913	0.00215555
1.8317	-0.0247428
1.83427	0.021807
1.83684	-0.0324209
1.8394	-0.0260375
1.84197	0.00850113
1.84454	-0.0703387
1.84711	-0.0334269
1.84968	-0.010659
1.85225	-0.00747419
1.85482	-0.00186114
1.85739	-0.0293888
1.85996	-0.0199322
1.86253	-0.0230418
1.86509	0.0419786
1.86766	-0.0235724
1.87023	-0.0156214
1.8728	-0.00948865
1.87537	-0.0116101
1.87794	0.021232
1.88051	-0.0203834
1.88308	-0.0308246
1.88565	0.00169552
1.88822	-0.0342103
1.89078	-0.00355114
1.89335	-0.0202813
1.89592	-0.00985798
1.89849	-0.0199231
1.90106	0.00127752
1.90363	0.0107701
1.9062	0.0130539
1.90877	-0.0312472
1.91134	-0.00641967
1.91391	-0.0364606
1.91647	0.025441
1.91904	0.00806566
1.92161	0.0250543
1.92418	-0.00891681
1.92675	0.0072176
1.92932	-0.00893069
1.93189	-0.0153242
1.93446	-0.00322705
1.93703	0.0159006
1.9396	-0.0187244
1.94216	-0.00524045
1.94473	-0.0049919
1.9473	0.0181224
1.94987	-0.0448959
1.95244	0.0115284
1.95501	-0.0147581
1.95758	0.00396503
1.96015	-0.0127829
1.96272	0.014731
1.96529	0.0114442
1.96785	-0.0361736
1.97042	0.00216874
1.97299	-0.0193357
1.97556	-0.0105219
1.97813	0.0169494
1.9807	0.00718187
1.98327	0.0219451
1.98584	-0.0216875
1.98841	-0.0109678
1.99098	-0.0569392
1.99354	-0.0172937
1.99611	0.00547529
1.99868	-0.0246468
2.00125	-0.0132038
2.00382	-0.00607482
2.00639	0.00960983
2.00896	0.0282879
2.01153	0.015631
2.0141	0.0191148
2.01667	0.0282773
2.01923	-0.00309001
2.0218	-0.000384912
2.02437	0.0197471
2.02694	-0.0252236
2.02951	0.0088665
2.03208	0.0185877
2.03465	-0.0196099
2.03722	0.0448316
2.03979	0.0451867
2.04236	-0.0266664
2.04492	0.0107928
2.04749	0.0108248
2.05006	-0.000636456
2.05263	0.0317324
2.0552	0.024151
2.05777	0.0242685
2.06034	0.000706579
2.06291	-0.0331505
2.06548	0.00418786
2.06805	-0.0154324
2.07061	-0.021986
2.07318	0.0120389
2.07575	0.0494485
2.07832	0.0315585
2.08089	0.0208756
2.08346	-0.0212485
2.08603	0.0551597
2.0886	0.00471449
2.09117	-0.00117391
2.09374	0.0606335
2.0963	0.0167716
2.09887	-0.000175641
2.10144	0.00385017
2.10401	-0.001202
2.10658	0.0173327
2.10915	-0.0236987
2.11172	-0.0422112
2.11429	0.0243614
2.11686	-0.0245299
2.11943	0.0121762
2.12199	0.00054847
2.12456	-0.00861969
2.12713	0.0202036
2.1297	-0.0175857
2.13227	0.00517459
2.13484	0.035418
2.13741	0.00952877
2.13998	0.00624715
2.14255	-0.0413473
2.14512	0.028677
2.14768	0.0122691
2.15025	-0.0332964
2.15282	0.0573275
2.15539	0.0183981
2.15796	0.0506386
2.16053	0.0309988
2.1631	0.0167759
2.16567	0.000407955
2.16824	0.00592843
2.17081	-0.0156871
2.17337	0.0247763
2.17594	-0.00895783
2.17851	-0.0487593
2.18108	-0.00443225
2.18365	0.00149338
2.18622	0.0167051
2.18879	0.0434052
2.19136	0.00392319
2.19393	0.0100545
2.1965	0.0130164
2.19906	-0.00168503
2.20163	0.0272458
2.2042	0.01739
2.20677	0.008668
2.20934	-0.0161427
2.21191	-0.0108712
2.21448	0.0153221
2.21705	-0.0257704
2.21962	-0.0140915
2.22219	-0.00577256
2.22475	-0.0224113
2.22732	-0.0270096
2.22989	-0.0421042
2.23246	-0.00139429
2.23503	0.0268457
2.2376	-0.0181816
2.24017	0.0142577
2.24274	-0.00817021
2.24531	0.00362991
2.24788	0.000519213
2.25044	0.0153069
2.25301	0.00243886
2.25558	0.0113825
2.25815	-0.0130907
2.26072	-0.0102247
2.26329	0.0224292
2.26586	0.0216438
2.26843	-0.00668662
2.271	0.00872479
2.27357	0.031334
2.27613	0.0108722
2.2787	-0.0130287
2.28127	-0.0173953
2.28384	0.0163727
2.28641	-0.0628565
2.28898	-0.0220585
2.29155	0.0216155
2.29412	-0.0164331
2.29669	0.0240492
2.29926	-0.0212433
2.30182	0.0110286
2.30439	-0.00194473
2.30696	0.033544
2.30953	-0.0165511
2.3121	-0.00373354
2.31467	-0.0133561
2.31724	-0.0152916
2.31981	-0.0112884
2.32238	0.0140253
2.32495	0.0194817
2.32751	-0.0235439
2.33008	0.0102611
2.33265	-0.011171
2.33522	-0.0368435
2.33779	-0.0194639
2.34036	-0.0243051
2.34293	0.0196844
2.3455	-0.0115213
2.34807	-0.0509785
2.35064	0.0129078
2.3532	0.0153744
2.35577	-0.0350093
2.35834	-0.020928
2.36091	-0.00765031
2.36348	-0.0329583
2.36605	0.0194907
2.36862	-0.003853
2.37119	0.0140107
2.37376	-0.000109311
2.37633	0.00772665
2.37889	0.0122166
2.38146	-0.0274799
2.38403	0.00129641
2.3866	0.00624307
2.38917	-0.000565168
2.39174	-0.0241322
2.39431	0.00554617
2.39688	-0.0104058
2.39945	-0.00133333
2.40202	0.021623
2.40458	-0.0227018
2.40715	-0.0287195
2.40972	-0.016181
2.41229	0.0129203
2.41486	0.00108745
2.41743	-0.0134426
2.42	0.0260786
2.42257	-0.0172919
2.42514	0.0100088
2.42771	0.00734189
2.43027	-0.0420889
2.43284	-0.0413592
2.43541	-0.00968344
2.43798	-0.00285624
2.44055	-0.0111043
2.44312	-0.0373141
2.44569	-0.0261474
2.44826	-0.0351286
2.45083	-0.0386732
2.4534	0.0180926
2.45596	0.00567618
2.45853	-0.0248206
2.4611	-0.0382446
2.46367	-0.042097
2.46624	-0.00511365
2.46881	-0.0361942
2.47138	0.0270416
2.47395	0.00182133
2.47652	0.0376386
2.47909	0.0115609
2.48165	0.0130323
2.48422	-0.0131501
2.48679	-0.00300134
2.48936	0.0170621
2.49193	-0.0209401
2.4945	0.0410237
2.49707	0.00274488
2.49964	0.000500044
2.50221	0.0073721
2.50478	-0.0171296
2.50734	-0.00561623
2.50991	0.00472995
2.51248	-0.0049879
2.51505	0.0060324
2.51762	-0.000310242
2.52019	0.00135174
2.52276	0.0491687
2.52533	-0.0232713
2.5279	-0.000705966
2.53047	0.0287582
2.53303	0.00222187
2.5356	-0.0140388
2.53817	-0.00492149
2.54074	-0.0203229
2.54331	0.005231
2.54588	-0.0035763
2.54845	-0.015576
2.55102	-0.0144663
2.55359	0.013004
2.55616	0.0343822
2.55872	-0.0162965
2.56129	-0.0104961
2.56386	-0.0136742
2.56643	-0.0357116
2.569	-0.0274801
2.57157	-0.00669778
2.57414	0.0236088
2.57671	-0.00850806
2.57928	-0.0441602
2.58185	-0.00400993
2.58441	-0.00658979
2.58698	-0.00609772
2.58955	0.00565602
2.59212	-0.00031336
2.59469	0.021974
2.59726	0.0267173
2.59983	-0.0174909
2.6024	0.00790551
2.60497	0.071308
2.60754	0.0122497
2.6101	0.0102917
2.61267	0.0707517
2.61524	0.0108527
2.61781	0.00103575
2.62038	-0.0372823
2.62295	-0.0167321
2.62552	0.0330678
2.62809	0.0180066
2.63066	0.0423161
2.63323	0.036753
2.63579	0.00868206
2.63836	0.00878743
2.64093	-0.028765
2.6435	-0.00817184
2.64607	0.0183584
2.64864	0.0153522
2.65121	0.0259146
2.65378	-0.0299586
2.65635	0.0290372
2.65892	-0.0254303
2.66148	-0.0105939
2.66405	0.0154559
2.66662	0.00573799
2.66919	0.0149824
2.67176	0.0238436
2.67433	0.000597297
2.6769	-0.00336265
2.67947	-0.050794
2.68204	0.00783321
2.68461	-0.0295157
2.68717	-0.01335
2.68974	-0.000189493
2.69231	0.0184815
2.69488	-0.0106662
2.69745	0.0183044
2.70002	-0.00107475
2.70259	0.0207217
2.70516	0.00125683
2.70773	0.0259374
2.7103	0.0216154
2.71286	-0.00501316
2.71543	-0.00663087
2.718	-0.0153539
2.72057	0.00340443
2.72314	0.0398762
2.72571	-0.00473335
2.72828	0.0118868
2.73085	-0.0243855
2.73342	0.0750176
2.73599	-0.0205677
2.73855	-0.00496451
2.74112	0.0327993
2.74369	-0.0143374
2.74626	0.000527746
2.74883	0.01671
2.7514	0.00556299
2.75397	0.0272299
2.75654	-0.0286328
2.75911	0.0100714
2.76168	-0.00330855
2.76424	0.0109018
2.76681	-0.004194
2.76938	-0.00721948
2.77195	-0.0204769
2.77452	0.0456927
2.77709	0.0121207
2.77966	0.0107206
2.78223	0.0299648
2.7848	-0.00206574
2.78737	0.0379034
2.78993	-0.0196285
2.7925	0.0174521
2.79507	0.0153549
2.79764	-0.0138148
2.80021	0.0254077
2.80278	0.015688
2.80535	0.00234766
2.80792	-0.000238291
2.81049	0.0262357
2.81306	-0.0254922
2.81562	-0.0056109
2.81819	-0.0127545
2.82076	0.0137897
2.82333	0.0360975
2.8259	-0.00690442
2.82847	-0.00251848
2.83104	0.00504317
2.83361	-0.0107522
2.83618	-0.00252817
2.83875	-0.0198217
2.84131	-0.00868154
2.84388	0.0153758
2.84645	-0.0104424
2.84902	-0.0239938
2.85159	0.0150455
2.85416	-0.010084
2.85673	-0.0177221
2.8593	-0.0122633
2.86187	0.0347365
2.86444	0.00911353
2.867	0.01941
2.86957	-0.000599487
2.87214	-0.0264255
2.87471	-0.0301991
2.87728	-0.00262338
2.87985	-0.0112781
2.88242	0.0164766
2.88499	0.0262067
2.88756	-0.0227625
2.89013	-0.053767
2.89269	0.0254468
2.89526	-0.0337147
2.89783	-0.0280698
2.9004	-0.0408377
2.90297	0.0158743
2.90554	-0.0262954
2.90811	0.00803711
2.91068	-0.00483387
2.91325	-0.0096622
2.91582	-0.021089
2.91838	-0.0132711
2.92095	-0.0161754
2.92352	-0.0106111
2.92609	0.0119976
2.92866	0.0165584
2.93123	0.00103508
2.9338	0.0129412
2.93637	0.0327112
2.93894	0.00604251
2.94151	0.011145
2.94407	0.00192138
2.94664	0.027158
2.94921	-0.0587027
2.95178	0.0501689
2.95435	-0.0187762
2.95692	0.00336207
2.95949	0.0369147
2.96206	0.00649331
2.96463	-0.00527266
2.9672	-0.0180349
2.96976	0.0250813
2.97233	0.0136687
2.9749	-0.01118
2.97747	-0.0104355
2.98004	0.00347044
2.98261	-0.0011942
2.98518	-0.000332879
2.98775	-0.0232638
2.99032	0.00632689
2.99289	0.0305675
2.99545	-0.0184106
2.99802	0.0191714
3.00059	-0.0152987
3.00316	-0.00344801
3.00573	-0.0325146
3.0083	-0.0620617
3.01087	-0.0306429
3.01344	0.0181246
3.01601	-0.00036148
3.01858	0.0134048
3.02114	-0.0345662
3.02371	-0.0189727
3.02628	-0.0466088
3.02885	-0.0253538
3.03142	0.0340456
3.03399	0.00756484
3.03656	-0.00719779
3.03913	0.000700167
3.0417	0.0526456
3.04427	-0.0179041
3.04683	-0.0119067
3.0494	-0.0309714
3.05197	0.041627
3.05454	0.0185057
3.05711	0.031732
3.05968	0.00138625
3.06225	0.00656169
3.06482	-0.0259228
3.06739	-0.00690931
3.06996	0.00528895
3.07252	0.0157679
3.07509	0.055416
3.07766	0.0129322
3.08023	-0.00111946
3.0828	-0.0183692
3.08537	-0.00335479
3.08794	0.0106203
3.09051	0.030077
3.09308	0.0307937
3.09565	0.0299748
3.09821	-0.00621904
3.10078	0.020315
3.10335	0.0407752
3.10592	-0.0433277
3.10849	0.00760585
3.11106	0.00159839
3.11363	0.0169674
3.1162	0.00831343
3.11877	-0.00709901
3.12134	0.0106455
3.1239	0.0300224
3.12647	-0.0134917
3.12904	-0.00999582
3.13161	-0.00692834
3.13418	0.0182586
3.13675	-0.0280368
3.13932	-0.0142124
3.14189	0.00818191
3.14446	0.032619
3.14703	0.0100451
3.14959	0.013902
3.15216	-0.0272146
3.15473	-0.0112098
3.1573	0.00955883
3.15987	0.0141936
3.16244	0.0118756
3.16501	0.0269763
3.16758	0.0293039
3.17015	0.0354056
3.17272	0.0176037
3.17528	-0.0117925
3.17785	0.0303205
3.18042	0.0127729
3.18299	-0.00642609
3.18556	-0.00316496
3.18813	0.0198555
3.1907	0.0119562
3.19327	0.0217689
3.19584	0.00889683
3.19841	0.0199923
3.20097	0.0385861
3.20354	0.0227041
3.20611	-0.00969357
3.20868	0.0111333
3.21125	-0.0215997
3.21382	0.0261362
3.21639	0.0090775
3.21896	5.12078e-05
3.22153	-0.0128439
3.2241	-0.0141665
3.22666	0.00362659
3.22923	-0.0306773
3.2318	-0.00677394
3.23437	-0.053161
3.23694	-0.000237217
3.23951	0.0183283
3.24208	-0.0244277
3.24465	-0.0288881
3.24722	0.00198227
3.24979	-0.0239832
3.25235	0.0300081
3.25492	-0.0108463
3.25749	0.0279071
3.26006	-0.00822764
3.26263	0.0230196
3.2652	-0.0107911
3.26777	-0.0284533
3.27034	0.0287759
3.27291	-0.000365152
3.27548	-0.00923451
3.27804	0.0114413
3.28061	0.0800363
3.28318	0.0353797
3.28575	0.00460883
3.28832	-0.0356099
3.29089	0.0128837
3.29346	0.0363133
3.29603	0.0261157
3.2986	-0.00147071
3.30117	0.0314095
3.30373	0.0136825
3.3063	-0.0352547
3.30887	-0.0235725
3.31144	0.0351008
3.31401	-0.00024927
3.31658	-0.0488184
3.31915	0.0248319
3.32172	-0.0415407
3.32429	-0.00185439
3.32686	-0.00452309
3.32942	-0.0397706
3.33199	0.00777218
3.33456	0.0090859
3.33713	-0.0499737
3.3397	0.00719761
3.34227	-0.00611763
3.34484	-0.0166647
3.34741	-0.0268023
3.34998	-0.0506171
3.35255	0.0139756
3.35511	0.0196725
3.35768	-0.0146009
3.36025	0.0251622
3.36282	-0.00218748
3.36539	0.0015037
3.36796	-0.0546492
3.37053	-0.0233476
3.3731	0.00658555
3.37567	-0.00377439
3.37824	0.047788
3.3808	-0.0335601
3.38337	0.0133819
3.38594	-0.0076507
3.38851	-0.019381
3.39108	-0.0103196
3.39365	0.016687
3.39622	0.00474774
3.39879	-0.0265177
3.40136	0.0202052
3.40393	-0.00132454
3.40649	-0.0727724
3.40906	0.00793552
3.41163	-0.0166382
3.4142	-0.0182209
3.41677	0.0183028
3.41934	0.0174532
3.42191	0.0420851
3.42448	-0.0723579
3.42705	-0.0101051
3.42962	0.00330175
3.43218	-0.0259594
3.43475	-0.0116251
3.43732	0.00371562
3.43989	0.00513891
3.44246	0.0421539
3.44503	0.0215177
3.4476	-0.0169015
3.45017	-0.00664652
3.45274	-0.0335602
3.45531	-0.0273085
3.45787	-0.0151507
3.46044	0.0241911
3.46301	0.00603902
3.46558	-0.0253323
3.46815	-0.0177598
3.47072	-0.0453416
3.47329	0.00862597
3.47586	-0.00528028
3.47843	-0.0204216
3.481	-0.0217749
3.48356	-0.00606446
3.48613	-0.0461481
3.4887	0.00850483
3.49127	-0.0383495
3.49384	-0.022487
3.49641	-0.0396913
3.49898	0.0119394
3.50155	-0.000272367
3.50412	-0.0230027
3.50669	-0.00525142
3.50925	0.0551896
3.51182	0.00333316
3.51439	-0.0301099
3.51696	-0.0171035
3.51953	0.00100173
3.5221	0.0387769
3.52467	0.00614834
3.52724	-0.0362524
3.52981	-0.00810098
3.53238	-0.00636275
3.53494	-0.0145735
3.53751	-0.0109569
3.54008	-0.00974563
3.54265	-0.028406
3.54522	-0.0230596
3.54779	-0.0162113
3.55036	-0.010329
3.55293	0.0053208
3.5555	-0.0415102
3.55807	0.00889964
3.56063	-0.00956633
3.5632	-0.0229929
3.56577	0.0105789
3.56834	-0.0412623
3.57091	0.0221705
3.57348	-0.0161393
3.57605	-0.0084599
3.57862	-0.00136926
3.58119	0.0390804
3.58376	-0.0452655
3.58632	-0.0263905
3.58889	-0.017823
3.59146	0.046464
3.59403	0.0374516
3.5966	-0.039182
3.59917	-0.0222958
3.60174	0.0119453
3.60431	0.0223931
3.60688	-0.0107076
3.60945	0.00515232
3.61201	0.00208078
3.61458	0.047229
3.61715	0.030245
3.61972	-0.00150684
3.62229	0.0241338
3.62486	-0.0276369
3.62743	0.00964862
3.63	-0.0223399
3.63257	0.0348633
3.63514	0.0148489
3.6377	0.00445943
3.64027	-0.0156791
3.64284	-0.0305401
3.64541	-0.00658086
3.64798	-0.0192614
3.65055	-0.015933
3.65312	0.00567679
3.65569	-0.0296593
3.65826	0.00719397
3.66083	0.0660363
3.66339	-0.0100941
3.66596	-0.00738315
3.66853	0.0101748
3.6711	0.0164474
3.67367	-0.00256465
3.67624	0.00313595
3.67881	0.0247099
3.68138	0.0295236
3.68395	0.0139771
3.68652	-0.00463476
3.68908	-0.00472955
3.69165	-0.0492587
3.69422	-0.002629
3.69679	-0.0384196
3.69936	0.0160335
3.70193	-0.015704
3.7045	0.00178335
3.70707	0.0199459
3.70964	0.0121332
3.71221	-0.000307203
3.71477	-0.00320981
3.71734	0.00366992
3.71991	0.023638
3.72248	-0.00303081
3.72505	-0.022463
3.72762	-0.00733804
3.73019	1.86993e-05
3.73276	0.0504193
3.73533	-0.0323784
3.7379	0.0222776
3.74046	-0.0102311
3.74303	-0.0086072
3.7456	-0.0528877
3.74817	-0.0231453
3.75074	0.0216207
3.75331	-0.00386802
3.75588	0.026957
3.75845	-0.00803469
3.76102	-0.00255277
3.76359	-0.00930175
3.76615	-0.0424024
3.76872	-0.0118014
3.77129	-0.039299
3.77386	-0.0436622
3.77643	0.0311237
3.779	-0.00600039
3.78157	-0.0156507
3.78414	0.00627564
3.78671	0.0296251
3.78928	-0.00260769
3.79184	0.0221428
3.79441	-0.02522
3.79698	0.018815
3.79955	-0.043098
3.80212	0.00999101
3.80469	-0.00182913
3.80726	-0.0342114
3.80983	0.00212516
3.8124	-0.00198506
3.81497	-0.0288378
3.81753	-0.00248879
3.8201	-0.0325063
3.82267	-0.00569719
3.82524	-0.061749
3.82781	-0.019247
3.83038	-0.00317565
3.83295	-0.0114017
3.83552	-0.0359256
3.83809	0.000682308
3.84066	-0.030055
3.84322	-0.0109258
3.84579	-0.0322931
3.84836	-0.0510486
3.85093	-0.0517958
3.8535	0.0254992
3.85607	-0.041263
3.85864	0.0247408
3.86121	-0.0175775
3.86378	0.00390542
3.86635	0.00642742
3.86891	-0.00395115
3.87148	-0.0312871
3.87405	-0.0104763
3.87662	-0.0286041
3.87919	-0.000804704
3.88176	-0.0298822
3.88433	0.0106179
3.8869	0.0182457
3.88947	0.0165434
3.89204	-0.0168463
3.8946	0.0479012
3.89717	-0.0282743
3.89974	-0.0431549
3.90231	-0.0525687
3.90488	-0.0252586
3.90745	0.0244852
3.91002	-0.011273
3.91259	0
3.91516	0
3.91773	0
3.92029	0
3.92286	0
3.92543	0
3.928	0
3.93057	0
3.93314	0
3.93571	0
3.93828	0
3.94085	0
3.94342	0
3.94598	0
3.94855	0
3.95112	0
3.95369	0
3.95626	0
3.95883	0
3.9614	0
3.96397	0
3.96654	0
3.96911	0
3.97167	0
3.97424	0
3.97681	0
3.97938	0
3.98195	0
3.98452	0
3.98709	0
3.98966	0
3.99223	0
3.9948	0
3.99736	0
3.99993	0
4.0025	0
4.00507	0
4.00764	0
4.01021	0
4.01278	0
4.01535	0
4.01792	0
4.02049	0
4.02305	0
4.02562	0
4.02819	0
4.03076	0
4.03333	0
4.0359	0
4.03847	0
4.04104	0
4.04361	0
4.04618	0
4.04874	0
4.05131	0
4.05388	0
4.05645	0
4.05902	0
4.06159	0
4.06416	0
4.06673	0
4.0693	0
4.07187	0
4.07443	0
4.077	0
4.07957	0
4.08214	0
4.08471	0
4.08728	0
4.08985	0
4.09242	0
4.09499	0
4.09756	0
4.10012	0
4.10269	0
4.10526	0
4.10783	0
4.1104	0
4.11297	0
4.11554	0
4.11811	0
4.12068	0
4.12325	0
4.12581	0
4.12838	0
4.13095	0
4.13352	0
4.13609	0
4.13866	0
4.14123	0
4.1438	0
4.14637	0
4.14894	0
4.1515	0
4.15407	0
4.15664	0
4.15921	0
4.16178	0
4.16435	0
4.16692	0
4.16949	0
4.17206	0
4.17463	0
4.17719	0
4.17976	0
4.18233	0
4.1849	0
4.18747	0
4.19004	0
4.19261	0
4.19518	0
4.19775	0
4.20032	0
4.20288	0
4.20545	0
4.20802	0
4.21059	0
4.21316	0
4.21573	0
4.2183	0
4.22087	0
4.22344	0
4.22601	0
4.22857	0
4.23114	0
4.23371	0
4.23628	0
4.23885	0
4.24142	0
4.24399	0
4.24656	0
4.24913	0
4.2517	0
4.25426	0
4.25683	0
4.2594	0
4.26197	0
4.26454	0
4.26711	0
4.26968	0
4.27225	0
4.27482	0
4.27739	0
4.27995	0
4.28252	0
4.28509	0
4.28766	0
4.29023	0
4.2928	0
4.29537	0
4.29794	0
4.30051	0
4.30308	0
4.30564	0
4.30821	0
4.31078	0
4.31335	0
4.31592	0
4.31849	0
4.32106	0
4.32363	0
4.3262	0
4.32877	0
4.33133	0
4.3339	0
4.33647	0
4.33904	0
4.34161	0
4.34418	0
4.34675	0
4.34932	0
4.35189	0
4.35446	0
4.35702	0
4.35959	0
4.36216	0
4.36473	0
4.3673	0
4.36987	0
4.37244	0
4.37501	0
4.37758	0
4.38015	0
4.38271	0
4.38528	0
4.38785	0
4.39042	0
4.39299	0
4.39556	0
4.39813	0
4.4007	0
4.40327	0
4.40584	0
4.4084	0
4.41097	0
4.41354	0
4.41611	0
4.41868	0
4.42125	0
4.42382	0
4.42639	0
4.42896	0
4.43153	0
4.43409	0
4.43666	0
4.43923	0
4.4418	0
4.44437	0
4.44694	0
4.44951	0
4.45208	0
4.45465	0
4.45722	0
4.45978	0
4.46235	0
4.46492	0
4.46749	0
4.47006	0
4.47263	0
4.4752	0
4.47777	0
4.48034	0
4.48291	0
4.48547	0
4.48804	0
4.49061	0
4.49318	0
4.49575	0
4.49832	0
4.50089	0
4.50346	0
4.50603	0
4.5086	0
4.51116	0
4.51373	0
4.5163	0
4.51887	0
4.52144	0
4.52401	0
4.52658	0
4.52915	0
4.53172	0
4.53429	0
4.53685	0
4.53942	0
4.54199	0
4.54456	0
4.54713	0
4.5497	0
4.55227	0
4.55484	0
4.55741	0
4.55998	0
4.56254	0
4.56511	0
4.56768	0
4.57025	0
4.57282	0
4.57539	0
4.57796	0
4.58053	0
4.5831	0
4.58567	0
4.58823	0
4.5908	0
4.59337	0
4.59594	0
4.59851	0
4.60108	0
4.60365	0
4.60622	0
4.60879	0
4.61136	0
4.61392	0
4.61649	0
4.61906	0
4.62163	0
4.6242	0
4.62677	0
4.62934	0
4.63191	0
4.63448	0
4.63705	0
4.63961	0
4.64218	0
4.64475	0
4.64732	0
4.64989	0
4.65246	0
4.65503	0
4.6576	0
4.66017	0
4.66274	0
4.6653	0
4.66787	0
4.67044	0
4.67301	0
4.67558	0
4.67815	0
4.68072	0
4.68329	0
4.68586	0
4.68843	0
4.69099	0
4.69356	0
4.69613	0
4.6987	0
4.70127	0
4.70384	0
4.70641	0
4.70898	0
4.71155	0
4.71412	0
4.71668	0
4.71925	0
4.72182	0
4.72439	0
4.72696	0
4.72953	0
4.7321	0
4.73467	0
4.73724	0
4.73981	0
4.74237	0
4.74494	0
4.74751	0
4.75008	0
4.75265	0
4.75522	0
4.75779	0
4.76036	0
4.76293	0
4.7655	0
4.76806	0
4.77063	0
4.7732	0
4.77577	0
4.77834	0
4.78091	0
4.78348	0
4.78605	0
4.78862	0
4.79119	0
4.79375	0
4.79632	0
4.79889	0
4.80146	0
4.80403	0
4.8066	0
4.80917	0
4.81174	0
4.81431	0
4.81688	0
4.81944	0
4.82201	0
4.82458	0
4.82715	0
4.82972	0
4.83229	0
4.83486	0
4.83743	0
4.84	0
4.84257	0
4.84513	0
4.8477	0
4.85027	0
4.85284	0
4.85541	0
4.85798	0
4.86055	0
4.86312	0
4.86569	0
4.86826	0
4.87082	0
4.87339	0
4.87596	0
4.87853	0
4.8811	0
4.88367	0
4.88624	0
4.88881	0
4.89138	0
4.89395	0
4.89651	0
4.89908	0
4.90165	0
4.90422	0
4.90679	0
4.90936	0
4.91193	0
4.9145	0
4.91707	0
4.91964	0
4.9222	0
4.92477	0
4.92734	0
4.92991	0
4.93248	0
4.93505	0
4.93762	0
4.94019	0
4.94276	0
4.94533	0
4.94789	0
4.95046	0
4.95303	0
4.9556	0
4.95817	0
4.96074	0
4.96331	0
4.96588	0
4.96845	0
4.97102	0
4.97358	0
4.97615	0
4.97872	0
4.98129	0
4.98386	0
4.98643	0
4.989	0
4.99157	0
4.99414	0
4.99671	0
4.99927	0
5.00184	0
5.00441	0
5.00698	0
5.00955	0
5.01212	0
5.01469	0
5.01726	0
5.01983	0
5.0224	0
5.02496	0
5.02753	0
5.0301	0
5.03267	0
5.03524	0
5.03781	0
5.04038	0
5.04295	0
5.04552	0
5.04809	0
5.05065	0
5.05322	0
5.05579	0
5.05836	0
5.06093	0
5.0635	0
5.06607	0
5.06864	0
5.07121	0
5.07378	0
5.07634	0
5.07891	0
5.08148	0
5.08405	0
5.08662	0
5.08919	0
5.09176	0
5.09433	0
5.0969	0
5.09947	0
5.10203	0
5.1046	0
5.10717	0
5.10974	0
5.11231	0
5.11488	0
5.11745	0
5.12002	0
5.12259	0
5.12516	0
5.12772	0
5.13029	0
5.13286	0
[truncated: 1,048 more rows]
