# Supplementary material for: Direct energy transfer from photosystem II to photosystem I confers winter sustainability in Scots Pine
Source: Nat Commun. 2020 Dec 15;11:6388. doi: 10.1038/s41467-020-20137-9 (PMC7738668; doi:10.1038/s41467-020-20137-9)
Supplement: Supplementary file 3 — Source Data [file 41467_2020_20137_MOESM3_ESM.zip › Source data file_Bag et al., 2020/Source data file/time resolved fluoresence data/Time resolved decay/Pine_summer_unquench/summerunq/729nmautall.txt]

X	Y
0	0.0410406
0.002569	0.0410541
0.005138	0.0670627
0.007707	0.0534254
0.010276	0.0500102
0.012845	0.045812
0.015414	0.0625301
0.017983	0.0540973
0.020552	0.0428829
0.023121	0.0535999
0.02569	0.0544936
0.028259	0.0450939
0.030828	0.0418627
0.033397	0.019781
0.035966	0.0637178
0.038535	-0.00059343
0.041104	0.0350417
0.043673	0.0308612
0.046242	0.037091
0.048811	0.061511
0.05138	0.0411878
0.053949	0.0498533
0.056518	0.0378322
0.059087	0.015544
0.061656	0.0154704
0.064225	0.0845646
0.066794	0.0684132
0.069363	0.0567372
0.071932	-0.0028272
0.074501	0.0147939
0.07707	0.031429
0.079639	0.00983694
0.082208	0.0228469
0.084777	0.0112713
0.087346	0.0431506
0.089915	0.00954982
0.092484	0.0313162
0.095053	0.0510268
0.097622	0.0135739
0.100191	0.0140845
0.10276	0.018569
0.105329	0.038389
0.107898	-0.0023345
0.110467	0.0185954
0.113036	0.0340365
0.115605	-0.0103548
0.118174	0.0182563
0.120743	0.0127627
0.123312	0.050344
0.125881	0.00640829
0.12845	0.0245405
0.131019	0.00409129
0.133588	-0.00571329
0.136157	0.00979691
0.138726	0.00553622
0.141295	-0.0126074
0.143864	0.0340046
0.146433	0.0245926
0.149002	0.0395694
0.151571	0.0150037
0.15414	0.0109426
0.156709	0.0132881
0.159278	0.0390966
0.161847	0.0101016
0.164416	0.0282176
0.166985	-0.00396729
0.169554	0.0462352
0.172123	-0.00410474
0.174692	0.0237513
0.177261	0.0376312
0.17983	0.0312138
0.182399	0.0112617
0.184968	-0.00471129
0.187537	0.0327302
0.190106	0.0378101
0.192675	0.0354738
0.195244	0.0152184
0.197813	0.0007299
0.200382	0.0358966
0.202951	0.0391615
0.20552	0.0516703
0.208089	0.0568966
0.210658	-0.0039818
0.213227	0.031199
0.215796	0.0284345
0.218365	-0.0131556
0.220934	0.0209601
0.223503	0.033208
0.226072	0.0361634
0.228641	0.0333852
0.23121	0.034516
0.233779	0.0331581
0.236348	-0.00175702
0.238917	0.0239686
0.241486	-0.00145775
0.244055	0.00301392
0.246624	0.00190254
0.249193	0.0114269
0.251762	0.015477
0.254331	0.0123348
0.2569	0.0186543
0.259469	0.0525452
0.262038	0.0113872
0.264607	-0.00859884
0.267176	0.0360364
0.269745	0.0169313
0.272314	0.0246973
0.274883	0.0434626
0.277452	0.0248215
0.280021	0.00607568
0.28259	0.0244915
0.285159	0.0260919
0.287728	0.0127736
0.290297	0.0155425
0.292866	0.0257339
0.295435	0.0259275
0.298004	0.0373615
0.300573	0.0133986
0.303142	0.0366163
0.305711	0.00138121
0.30828	0.0202237
0.310849	0.000598798
0.313418	0.0117356
0.315987	-0.0016449
0.318556	0.0244728
0.321125	0.0167344
0.323694	-0.0262625
0.326263	0.0432571
0.328832	0.00180991
0.331401	0.0134951
0.33397	-0.0245254
0.336539	-0.00610055
0.339108	0.0219945
0.341677	0.031104
0.344246	0.0182024
0.346815	0.0196161
0.349384	0.0282575
0.351953	0.0226378
0.354522	-0.00168005
0.357091	0.00452528
0.35966	0.00315212
0.362229	0.0194769
0.364798	0.0289148
0.367367	0.00960827
0.369936	0.0224059
0.372505	-0.00175434
0.375074	0.0267183
0.377643	0.00753183
0.380212	0.0373845
0.382781	0.00373208
0.38535	0.00644812
0.387919	0.00046203
0.390488	0.0181568
0.393057	0.0313488
0.395626	-0.00281961
0.398195	0.0167827
0.400764	0.000306748
0.403333	-0.0159201
0.405902	0.0118013
0.408471	0.0143931
0.41104	0.0213119
0.413609	0.0111957
0.416178	0.0501999
0.418747	0.0194156
0.421316	0.002703
0.423885	0.0176773
0.426454	-0.00945219
0.429023	0.010959
0.431592	0.00912388
0.434161	0.0287529
0.43673	0.018316
0.439299	0.00539005
0.441868	0.0206969
0.444437	0.00711989
0.447006	0.0116458
0.449575	-0.000520309
0.452144	0.00773721
0.454713	0.0223439
0.457282	0.0447741
0.459851	0.0219571
0.46242	-0.0202639
0.464989	0.0394326
0.467558	0.0278322
0.470127	0.00275514
0.472696	0.0325518
0.475265	0.0114998
0.477834	-0.0334324
0.480403	0.0133106
0.482972	0.00623599
0.485541	0.0337356
0.48811	0.0188388
0.490679	0.0139474
0.493248	0.038562
0.495817	-0.00975133
0.498386	-0.0114014
0.500955	0.0274689
0.503524	0.0167435
0.506093	0.0245914
0.508662	0.0134448
0.511231	0.0257506
0.5138	0.0112828
0.516369	0.00976921
0.518938	0.00654183
0.521507	0.0319195
0.524076	0.0325721
0.526645	-0.00881612
0.529214	0.036829
0.531783	-0.0112565
0.534352	0.02582
0.536921	0.00450184
0.53949	-0.00325951
0.542059	0.0247665
0.544628	0.00502675
0.547197	0.0136415
0.549766	-0.00503869
0.552335	0.0183994
0.554904	0.00762205
0.557473	0.013922
0.560042	0.0235243
0.562611	0.0249428
0.56518	0.00712465
0.567749	0.0117801
0.570318	0.0133505
0.572887	-0.00846453
0.575456	-0.00662317
0.578025	-0.00501314
0.580594	-0.00382498
0.583163	-0.00178321
0.585732	0.0344903
0.588301	0.0253742
0.59087	0.00747336
0.593439	-0.00393474
0.596008	-0.00719659
0.598577	0.0340297
0.601146	-0.00963458
0.603715	-0.0149238
0.606284	-0.0080572
0.608853	0.00588274
0.611422	0.0320043
0.613991	0.031598
0.61656	0.0221156
0.619129	0.00242994
0.621698	0.00249197
0.624267	0.0252409
0.626836	0.00139457
0.629405	0.0118633
0.631974	-0.0090834
0.634543	0.011462
0.637112	0.026801
0.639681	0.0454432
0.64225	0.021793
0.644819	0.0180334
0.647388	0.00305289
0.649957	0.0165143
0.652526	0.00642016
0.655095	-0.0300695
0.657664	0.033549
0.660233	0.0080818
0.662802	-0.00823212
0.665371	0.0168817
0.66794	0.0412249
0.670509	0.0105213
0.673078	0.0178711
0.675647	-0.000879796
0.678216	-0.0056854
0.680785	0.0228189
0.683354	0.0195029
0.685923	-0.0111162
0.688492	0.0201633
0.691061	-0.00356266
0.69363	0.0112074
0.696199	0.0100888
0.698768	0.0332888
0.701337	-0.0084326
0.703906	-0.0246825
0.706475	-0.0196832
0.709044	-0.0100576
0.711613	-0.0161123
0.714182	0.0146222
0.716751	-0.04052
0.71932	-0.00913512
0.721889	-0.0348478
0.724458	-0.00204259
0.727027	0.00851467
0.729596	0.0234008
0.732165	-0.00718335
0.734734	0.010493
0.737303	0.00284047
0.739872	-0.0188686
0.742441	0.00279144
0.74501	0.011749
0.747579	-0.0503557
0.750148	0.00519974
0.752717	-0.0334699
0.755286	-0.00597989
0.757855	-0.0461617
0.760424	-0.0103387
0.762993	0.0127413
0.765562	-0.0174415
0.768131	-0.0121546
0.7707	-0.0460491
0.773269	-0.0183814
0.775838	-0.00284332
0.778407	-0.0281094
0.780976	-0.0274207
0.783545	-0.0343417
0.786114	0.00744614
0.788683	-0.0258019
0.791252	0.0112762
0.793821	0.00610092
0.79639	-0.00401262
0.798959	0.00746565
0.801528	-0.030424
0.804097	-0.0080188
0.806666	0.0049094
0.809235	0.00522024
0.811804	-0.0324937
0.814373	-0.0266422
0.816942	0.00112582
0.819511	-0.0117742
0.82208	0.00626344
0.824649	-0.0197455
0.827218	-4.61988e-05
0.829787	0.0139997
0.832356	0.0145499
0.834925	-0.0351275
0.837494	-0.00615299
0.840063	-0.015189
0.842632	-0.00697257
0.845201	-0.00711062
0.84777	-0.00561142
0.850339	-0.023247
0.852908	0.00766654
0.855477	-0.0260003
0.858046	0.0177984
0.860615	0.0123178
0.863184	-0.00626626
0.865753	-0.0168962
0.868322	0.0185783
0.870891	-0.0132759
0.87346	0.0136745
0.876029	0.00217678
0.878598	0.0181623
0.881167	-0.0189713
0.883736	0.00703853
0.886305	0.00633385
0.888874	-0.0163799
0.891443	0.00412983
0.894012	0.0138801
0.896581	-0.0114896
0.89915	0.00424851
0.901719	0.00884856
0.904288	0.0247515
0.906857	0.00834564
0.909426	-0.000152282
0.911995	0.00184636
0.914564	-0.00115816
0.917133	0.0219303
0.919702	-0.0167411
0.922271	0.00218755
0.92484	-0.00683109
0.927409	-0.000860965
0.929978	-0.0144198
0.932547	0.0180944
0.935116	0.0281564
0.937685	-0.00375683
0.940254	0.0448226
0.942823	-0.000394436
0.945392	-0.00146523
0.947961	-0.0140945
0.95053	0.0395852
0.953099	-0.0223294
0.955668	0.0400823
0.958237	0.00632265
0.960806	0.0348695
0.963375	0.00792684
0.965944	0.0282141
0.968513	0.00828778
0.971082	-0.0070513
0.973651	0.000443113
0.97622	0.0120803
0.978789	0.0139497
0.981358	0.011672
0.983927	0.0118291
0.986496	0.019489
0.989065	-0.011242
0.991634	-0.0137332
0.994203	-0.0186457
0.996772	0.0034168
0.999341	-0.00949541
1.00191	0.0254923
1.00448	-0.0147141
1.00705	0.0201518
1.00962	-0.0197799
1.01219	0.0120365
1.01476	0.00597234
1.01732	-0.015758
1.01989	0.00828175
1.02246	0.0220921
1.02503	0.000776333
1.0276	0.0519145
1.03017	0.0147181
1.03274	0.0184817
1.03531	0.0127675
1.03788	-0.00948128
1.04045	-0.0429923
1.04301	-0.0171668
1.04558	0.0295509
1.04815	-0.0101142
1.05072	-0.0191786
1.05329	0.0128812
1.05586	-0.0180384
1.05843	-0.0139907
1.061	0.0317018
1.06357	-0.00332148
1.06614	-0.0125145
1.0687	-0.00134548
1.07127	-0.00657326
1.07384	-0.0194809
1.07641	0.00900632
1.07898	-0.0110516
1.08155	0.00227477
1.08412	0.0388502
1.08669	0.0314043
1.08926	0.00297761
1.09183	-0.0194765
1.09439	-0.00141169
1.09696	0.00855843
1.09953	0.0141362
1.1021	-0.0147553
1.10467	-0.0116746
1.10724	-0.0128376
1.10981	0.0436241
1.11238	-0.0013831
1.11495	0.00316556
1.11752	-0.0134161
1.12008	-0.000504937
1.12265	-0.0112936
1.12522	0.0293295
1.12779	-0.0139332
1.13036	-0.00819445
1.13293	0.0023125
1.1355	0.00851272
1.13807	-0.0243839
1.14064	-0.00541123
1.14321	0.00131835
1.14577	0.0206711
1.14834	0.0306198
1.15091	0.0641462
1.15348	0.00569174
1.15605	0.00904382
1.15862	-0.0110638
1.16119	0.0210397
1.16376	0.0142204
1.16633	-0.0140478
1.1689	0.0262232
1.17146	0.0181493
1.17403	0.0305828
1.1766	0.00351917
1.17917	0.0263014
1.18174	0.00395079
1.18431	0.0162257
1.18688	0.0246939
1.18945	0.0279293
1.19202	0.0231577
1.19459	0.00292895
1.19715	0.0268376
1.19972	0.0141428
1.20229	0.00374592
1.20486	-0.0114648
1.20743	0.00495709
1.21	0.0159954
1.21257	-0.0127903
1.21514	0.00307626
1.21771	-0.0167471
1.22028	-0.0204823
1.22284	0.0155044
1.22541	-0.00737136
1.22798	-0.0138134
1.23055	-0.0284159
1.23312	-0.0121975
1.23569	0.0239598
1.23826	0.0207766
1.24083	-0.0448754
1.2434	-0.0101613
1.24597	-0.00425307
1.24853	-0.00518877
1.2511	-0.0258111
1.25367	0.00739335
1.25624	0.0116649
1.25881	-0.00891974
1.26138	-0.00311985
1.26395	-0.00894452
1.26652	-0.0109137
1.26909	-0.0197867
1.27166	-0.0100164
1.27422	0.00760169
1.27679	-0.0172034
1.27936	-0.029954
1.28193	-0.00795424
1.2845	-0.0229113
1.28707	-0.0119451
1.28964	0.0023258
1.29221	0.0267142
1.29478	-0.0164055
1.29735	-0.00257971
1.29991	-0.0111975
1.30248	0.0199172
1.30505	-0.0184572
1.30762	-0.0188007
1.31019	0.031474
1.31276	0.0286747
1.31533	0.0203705
1.3179	0.0185124
1.32047	0.0131847
1.32304	-0.0186895
1.3256	0.0301517
1.32817	0.00732239
1.33074	0.0120791
1.33331	0.0378786
1.33588	-0.00970153
1.33845	0.0100034
1.34102	0.0199432
1.34359	0.00416772
1.34616	-0.0114687
1.34873	0.0232691
1.35129	0.00486415
1.35386	-0.00577271
1.35643	-0.00488723
1.359	0.00178997
1.36157	-0.0344578
1.36414	0.0148703
1.36671	0.0036894
1.36928	-0.0177504
1.37185	0.0153775
1.37442	0.00942526
1.37698	0.0586559
1.37955	-0.00150202
1.38212	0.0117033
1.38469	-0.0184107
1.38726	-0.014258
1.38983	-0.0143175
1.3924	-0.00585325
1.39497	0.0238674
1.39754	0.037783
1.40011	-0.0294004
1.40267	0.0126743
1.40524	-0.00404864
1.40781	-0.0181637
1.41038	-0.0498227
1.41295	0.0369606
1.41552	-0.0254249
1.41809	0.00996425
1.42066	0.0224452
1.42323	-0.0275276
1.4258	-0.0108464
1.42836	0.00784323
1.43093	-0.00478158
1.4335	-0.0219568
1.43607	-0.0038306
1.43864	-0.0184949
1.44121	-0.00315654
1.44378	0.0102648
1.44635	0.0167018
1.44892	-0.00110892
1.45149	0.019162
1.45405	0.00503683
1.45662	-0.0112204
1.45919	-0.00744764
1.46176	0.00609306
1.46433	0.0268491
1.4669	-0.0110122
1.46947	0.0329939
1.47204	0.00639185
1.47461	0.0141581
1.47718	0.0270959
1.47974	-0.0334152
1.48231	-0.00610256
1.48488	0.014414
1.48745	0.0208816
1.49002	0.0332591
1.49259	0.0164921
1.49516	0.0230187
1.49773	0.0144714
1.5003	0.0383351
1.50287	-0.00818129
1.50543	-0.00352211
1.508	0.0100507
1.51057	-0.00528051
1.51314	0.0127693
1.51571	0.00921873
1.51828	0.0350509
1.52085	0.0212466
1.52342	0.00386542
1.52599	0.0219532
1.52856	-0.0119124
1.53112	-0.00110855
1.53369	0.0168424
1.53626	-0.0165787
1.53883	-0.0312052
1.5414	0.0426573
1.54397	0.00449142
1.54654	0.00410436
1.54911	0.00780796
1.55168	0.0254837
1.55425	0.00472173
1.55681	0.0249062
1.55938	-0.00644679
1.56195	-0.0296889
1.56452	0.041329
1.56709	0.00828456
1.56966	0.0223069
1.57223	0.00915605
1.5748	0.0106739
1.57737	0.0159637
1.57994	-0.00417961
1.5825	0.00699561
1.58507	0.00228875
1.58764	0.0297876
1.59021	-0.00534234
1.59278	0.0189639
1.59535	-0.00896527
1.59792	0.0290231
1.60049	0.0281419
1.60306	-0.0164343
1.60563	0.0127107
1.60819	0.000996597
1.61076	0.00707028
1.61333	0.0188382
1.6159	0.0278689
1.61847	0.0129385
1.62104	0.0213438
1.62361	0.0202029
1.62618	0.0109553
1.62875	0.0117215
1.63132	-0.0150819
1.63388	0.0219774
1.63645	0.0141784
1.63902	0.00283241
1.64159	0.0044426
1.64416	0.00883209
1.64673	0.00976987
1.6493	-0.0061688
1.65187	0.0314094
1.65444	0.00151348
1.65701	-0.00731359
1.65957	0.00978241
1.66214	-0.0105043
1.66471	0.00396559
1.66728	-0.00916093
1.66985	0.0321016
1.67242	0.0075828
1.67499	0.00612663
1.67756	-0.000154254
1.68013	-0.0192207
1.6827	-0.0103677
1.68526	-0.0213759
1.68783	-0.0130091
1.6904	-0.0302159
1.69297	-0.0300247
1.69554	0.00293877
1.69811	0.0247542
1.70068	0.0170714
1.70325	0.00347101
1.70582	-0.0388477
1.70839	-0.0161385
1.71095	-0.00657824
1.71352	-0.00016078
1.71609	0.00132578
1.71866	-0.00276166
1.72123	0.0374588
1.7238	0.0169634
1.72637	-0.0131668
1.72894	0.0062805
1.73151	-0.0112636
1.73408	-0.0064644
1.73664	0.00426663
1.73921	-0.0260827
1.74178	0.0087354
1.74435	-0.0144859
1.74692	0.0236118
1.74949	0.0103586
1.75206	-0.0579725
1.75463	-0.0627152
1.7572	0.03172
1.75977	0.00890763
1.76233	-0.00791948
1.7649	0.00392796
1.76747	0.0146456
1.77004	-0.0301523
1.77261	-0.00866782
1.77518	-0.00237704
1.77775	-0.00042439
1.78032	-0.00702843
1.78289	0.0186265
1.78546	-0.0154173
1.78802	0.00420303
1.79059	0.000572927
1.79316	0.0227354
1.79573	0.00548947
1.7983	-0.0178172
1.80087	-0.0313219
1.80344	-0.00177456
1.80601	-0.0321927
1.80858	0.00588699
1.81115	-0.00795453
1.81371	0.0143119
1.81628	0.0207526
1.81885	-0.0177079
1.82142	0.0196749
1.82399	-0.000405645
1.82656	-0.00685023
1.82913	-0.0144256
1.8317	0.0268347
1.83427	0.0189089
1.83684	0.0242789
1.8394	-0.0142461
1.84197	-0.0027476
1.84454	0.0179216
1.84711	-0.00109003
1.84968	0.0279689
1.85225	0.0123651
1.85482	-0.0153513
1.85739	-0.0304265
1.85996	0.0150239
1.86253	-0.00761736
1.86509	-0.00400824
1.86766	-0.0388826
1.87023	-0.0240759
1.8728	0.00250287
1.87537	-0.0270431
1.87794	-0.00537018
1.88051	-0.012329
1.88308	-0.0478392
1.88565	0.00628925
1.88822	-0.0285194
1.89078	0.00179872
1.89335	-0.0275769
1.89592	-0.00747393
1.89849	-0.0586835
1.90106	0.0152
1.90363	0.00473391
1.9062	-0.00597085
1.90877	-0.00948633
1.91134	-0.00586718
1.91391	0.0100692
1.91647	-0.00456708
1.91904	0.0297745
1.92161	-0.0382851
1.92418	-0.00267297
1.92675	0.0252396
1.92932	-0.0101762
1.93189	-0.00637705
1.93446	-0.0197668
1.93703	0.0271131
1.9396	-0.0212821
1.94216	-0.00343379
1.94473	-0.0231934
1.9473	-0.0089191
1.94987	-0.00310582
1.95244	-0.0294317
1.95501	0.00350167
1.95758	0.0175499
1.96015	-0.00478887
1.96272	0.0222111
1.96529	0.000699513
1.96785	0.0116653
1.97042	0.00720113
1.97299	0.0210568
1.97556	-0.019983
1.97813	-0.00604342
1.9807	0.0217286
1.98327	-0.0017912
1.98584	0.0120139
1.98841	0.0130654
1.99098	0.000449745
1.99354	-0.0283831
1.99611	-0.0190964
1.99868	0.0318639
2.00125	-0.0114978
2.00382	-0.0067954
2.00639	0.00891399
2.00896	-0.0107704
2.01153	-0.000950219
2.0141	0.00901956
2.01667	0.0493754
2.01923	0.0104803
2.0218	0.00850727
2.02437	-0.0261711
2.02694	0.000179718
2.02951	-0.0180647
2.03208	0.00307067
2.03465	-0.00546881
2.03722	-0.0119342
2.03979	0.0146433
2.04236	0.0163064
2.04492	-0.00489746
2.04749	-0.000956316
2.05006	0.00212685
2.05263	-0.00751409
2.0552	0.00331298
2.05777	-0.0297207
2.06034	-0.0359122
2.06291	-0.00270441
2.06548	0.0143296
2.06805	-0.0027014
2.07061	-0.0362961
2.07318	-0.0270139
2.07575	-0.0212641
2.07832	0.00307545
2.08089	-0.035714
2.08346	0.0227172
2.08603	-0.0177183
2.0886	-0.0551387
2.09117	-0.0255227
2.09374	-0.0176733
2.0963	-0.0342781
2.09887	-0.0588315
2.10144	-0.0131058
2.10401	-0.0158913
2.10658	-0.0011027
2.10915	-0.00362149
2.11172	0.00406974
2.11429	-0.0138103
2.11686	-0.0104103
2.11943	-0.016419
2.12199	-0.0344957
2.12456	-0.0166111
2.12713	-0.00859966
2.1297	-0.00899362
2.13227	0.0332719
2.13484	-0.0120354
2.13741	-0.0330327
2.13998	-0.00185047
2.14255	0.0041639
2.14512	-0.0356212
2.14768	-0.0002792
2.15025	-0.0266092
2.15282	-0.0422104
2.15539	-0.030783
2.15796	0.0103566
2.16053	-0.0468193
2.1631	0.00778387
2.16567	-0.0273366
2.16824	-0.0481498
2.17081	0.0186477
2.17337	-0.0211914
2.17594	-0.0093379
2.17851	-0.0152361
2.18108	-0.0174043
2.18365	-0.0177649
2.18622	0.000550825
2.18879	0.00633073
2.19136	-0.0128523
2.19393	-0.00149138
2.1965	-0.00687254
2.19906	-0.0394125
2.20163	-0.034587
2.2042	0.00386283
2.20677	0.01411
2.20934	-0.0140591
2.21191	0.00547478
2.21448	0.0181372
2.21705	-0.0185543
2.21962	-0.0341354
2.22219	-0.00587321
2.22475	-0.0119118
2.22732	-0.0478989
2.22989	-0.00085511
2.23246	-0.0320622
2.23503	-0.0200865
2.2376	-0.0234536
2.24017	0.00292901
2.24274	-0.00619185
2.24531	-0.00121837
2.24788	-0.0401385
2.25044	0.00622187
2.25301	-0.00312041
2.25558	-0.0420468
2.25815	-0.00187192
2.26072	-0.0206971
2.26329	-0.0480984
2.26586	-0.00358578
2.26843	-0.021244
2.271	0.00153605
2.27357	-0.0341234
2.27613	-0.0223889
2.2787	-0.0672172
2.28127	-0.00771497
2.28384	-0.0281037
2.28641	-0.0337207
2.28898	0.00613555
2.29155	-0.0217825
2.29412	0.0203626
2.29669	-0.0449759
2.29926	-0.037883
2.30182	-0.0448643
2.30439	-0.0671663
2.30696	-0.0216308
2.30953	0.0117106
2.3121	-0.0421086
2.31467	-0.0289267
2.31724	-0.00494321
2.31981	-0.0443176
2.32238	-0.0385384
2.32495	-0.031287
2.32751	-0.0459897
2.33008	-0.039497
2.33265	-0.0336435
2.33522	-0.0480225
2.33779	-0.008697
2.34036	-0.017843
2.34293	-0.0367234
2.3455	-0.00409632
2.34807	-0.0313738
2.35064	-0.057851
2.3532	-0.0421924
2.35577	-0.00988219
2.35834	0.0618826
2.36091	-0.00655818
2.36348	-0.00788601
2.36605	-0.0506466
2.36862	-0.0717961
2.37119	0.00128058
2.37376	-0.0478126
2.37633	-0.00977847
2.37889	-0.0256917
2.38146	-0.0363927
2.38403	-0.043935
2.3866	-0.0467163
2.38917	-0.0497209
2.39174	-0.0269346
2.39431	-0.0223955
2.39688	-0.0235884
2.39945	-0.0298478
2.40202	-0.0325111
2.40458	-0.0264565
2.40715	-0.0474474
2.40972	-0.0124646
2.41229	-0.0287106
2.41486	-0.000540739
2.41743	-0.0407307
2.42	0.00309214
2.42257	-0.0283784
2.42514	-0.00444777
2.42771	-0.0267693
2.43027	-0.0401504
2.43284	-0.0164422
2.43541	-0.0475606
2.43798	-0.0828216
2.44055	-0.0119104
2.44312	-0.0232982
2.44569	-0.017966
2.44826	-0.00495996
2.45083	-0.0131757
2.4534	-0.0519601
2.45596	-0.0189492
2.45853	0.0086847
2.4611	-0.0157721
2.46367	-0.0230102
2.46624	-0.0204038
2.46881	-0.0627389
2.47138	-0.0364434
2.47395	0.00131504
2.47652	-0.0347391
2.47909	-0.0273952
2.48165	0.00222622
2.48422	-0.00911106
2.48679	-0.0487158
2.48936	-0.00437779
2.49193	0.00628919
2.4945	-0.0357506
2.49707	-0.0267758
2.49964	-0.00335909
2.50221	0.0145633
2.50478	-0.0251185
2.50734	-0.0114156
2.50991	-0.0159038
2.51248	4.35885e-05
2.51505	-0.0262959
2.51762	-0.0131545
2.52019	0.00958265
2.52276	-0.00495684
2.52533	0.00824026
2.5279	0.00264704
2.53047	-0.0344507
2.53303	-0.0127363
2.5356	-0.0540184
2.53817	-0.0195875
2.54074	-0.0625923
2.54331	-0.0571916
2.54588	0.00586435
2.54845	-0.0104805
2.55102	-0.00752545
2.55359	-0.0245369
2.55616	-0.0222282
2.55872	-0.0153068
2.56129	-0.007066
2.56386	-0.00467897
2.56643	-0.00785218
2.569	0.0118031
2.57157	0.00254131
2.57414	-0.0130273
2.57671	0.00121768
2.57928	0.00113676
2.58185	-0.0521545
2.58441	-0.00527807
2.58698	-0.0377336
2.58955	-0.0299468
2.59212	-0.0302834
2.59469	-0.0511684
2.59726	-0.0436102
2.59983	0.0253113
2.6024	-0.0166586
2.60497	-0.00226711
2.60754	-0.0217255
2.6101	-0.0303756
2.61267	-0.0112886
2.61524	0.0116198
2.61781	-0.0397283
2.62038	0.0118505
2.62295	-0.0116094
2.62552	0.0219267
2.62809	0.0273137
2.63066	0.0192438
2.63323	-0.0219728
2.63579	0.0252447
2.63836	0.0178132
2.64093	0.0213608
2.6435	-0.0212992
2.64607	-0.0272433
2.64864	-0.0349102
2.65121	0.0358022
2.65378	-0.0120748
2.65635	-0.00624717
2.65892	-0.00762029
2.66148	0.00379552
2.66405	0.0258507
2.66662	0.0123352
2.66919	0.00345129
2.67176	0.00284947
2.67433	0.00887951
2.6769	-0.0428395
2.67947	-0.0120016
2.68204	0.0115123
2.68461	-0.0325285
2.68717	0.000169477
2.68974	0.0284895
2.69231	-0.0267781
2.69488	0.00590307
2.69745	0.00327381
2.70002	0.0114418
2.70259	-0.02753
2.70516	-0.00200368
2.70773	3.77174e-05
2.7103	-0.0141098
2.71286	-0.0301884
2.71543	-0.00583104
2.718	0.0089027
2.72057	-0.0103651
2.72314	0.028843
2.72571	0.00354586
2.72828	-0.0448408
2.73085	-0.0383007
2.73342	-0.0129503
2.73599	-0.0431684
2.73855	-0.0363757
2.74112	-0.0769245
2.74369	-0.00330061
2.74626	-0.0229592
2.74883	-0.0267518
2.7514	-0.00175394
2.75397	-0.0116795
2.75654	-0.0463952
2.75911	-0.00800914
2.76168	-0.0435226
2.76424	-0.0563283
2.76681	-0.0514164
2.76938	-0.0280289
2.77195	-0.0313134
2.77452	-0.0194556
2.77709	-0.0360298
2.77966	-0.0302975
2.78223	-0.00531639
2.7848	0.0166808
2.78737	-0.00519057
2.78993	-0.0135049
2.7925	-0.0237498
2.79507	0.00110307
2.79764	-0.0329077
2.80021	-0.0267964
2.80278	0.00837068
2.80535	-0.0180317
2.80792	-0.0204994
2.81049	-0.00320802
2.81306	-0.019693
2.81562	0.00330134
2.81819	-0.0226582
2.82076	-0.0375232
2.82333	-0.0223608
2.8259	-0.0267714
2.82847	-0.00705902
2.83104	-0.0112356
2.83361	-0.00607024
2.83618	-0.0425789
2.83875	-0.0634154
2.84131	-0.026131
2.84388	-0.0257045
2.84645	-0.00160287
2.84902	0.00175129
2.85159	0.0446443
2.85416	-0.0437201
2.85673	-0.0308199
2.8593	0.0148465
2.86187	-0.0392778
2.86444	0.0013582
2.867	-0.0207771
2.86957	0.0220264
2.87214	-0.0205749
2.87471	0.0332847
2.87728	-0.0213904
2.87985	0.00667994
2.88242	-0.00148239
2.88499	-0.0247237
2.88756	-0.0201806
2.89013	-0.0110294
2.89269	-0.00418329
2.89526	-0.0265913
2.89783	0.0285657
2.9004	0.0291748
2.90297	-0.0451493
2.90554	0.0194156
2.90811	0.0142094
2.91068	0.0156851
2.91325	0.0264536
2.91582	-0.00306719
2.91838	0.00463937
2.92095	0.01864
2.92352	-0.00954559
2.92609	0.0291197
2.92866	0.0232106
2.93123	-0.00221495
2.9338	0.0210143
2.93637	-0.00541816
2.93894	0.0420897
2.94151	-0.0109565
2.94407	-0.0257684
2.94664	0.0079357
2.94921	0.0182984
2.95178	-0.0182345
2.95435	0.0154286
2.95692	-0.00113368
2.95949	-0.0291497
2.96206	-0.0140544
2.96463	-0.0026283
2.9672	-0.00863308
2.96976	-0.00193306
2.97233	-0.00178506
2.9749	0.0158873
2.97747	0.00741014
2.98004	0.0157419
2.98261	0.0348829
2.98518	-0.00876399
2.98775	9.88444e-05
2.99032	0.00136904
2.99289	0.00628148
2.99545	0.0171447
2.99802	-0.0248896
3.00059	-0.0141152
3.00316	-0.0109208
3.00573	-0.0248903
3.0083	-0.0603123
3.01087	0.00539223
3.01344	-0.00765865
3.01601	0.00997408
3.01858	0.00633856
3.02114	-0.0326997
3.02371	-0.0316679
3.02628	-0.0390689
3.02885	-0.0105582
3.03142	-0.0281296
3.03399	-0.0108109
3.03656	-0.0105596
3.03913	0.0213988
3.0417	0.00490359
3.04427	0.00736296
3.04683	-0.0158912
3.0494	-0.0164524
3.05197	-0.00903121
3.05454	-0.0351817
3.05711	0.000661613
3.05968	-0.02063
3.06225	-0.0396942
3.06482	-0.00724097
3.06739	-0.0548524
3.06996	-0.0139052
3.07252	-0.0136464
3.07509	0.000798405
3.07766	-0.0346608
3.08023	-0.0118171
3.0828	0.0164417
3.08537	-0.0272937
3.08794	0.0169886
3.09051	0.00013622
3.09308	-0.00186864
3.09565	-0.0215298
3.09821	-0.00453571
3.10078	-0.00695982
3.10335	-0.0246851
3.10592	0.00347455
3.10849	0.0436035
3.11106	-0.00429289
3.11363	0.0387938
3.1162	0.00926328
3.11877	0.00664032
3.12134	-0.00527904
3.1239	0.0113334
3.12647	0.0107885
3.12904	0.022072
3.13161	-0.00507302
3.13418	0.00690815
3.13675	0.0260132
3.13932	0.0344449
3.14189	0.0212805
3.14446	0.0109636
3.14703	0.0166367
3.14959	0.000466472
3.15216	0.0128871
3.15473	0.0178378
3.1573	0.0328629
3.15987	0.0132364
3.16244	0.0433152
3.16501	0.0302679
3.16758	0.00435887
3.17015	-0.00901393
3.17272	0.0151659
3.17528	0.000547349
3.17785	-0.0321313
3.18042	-0.003712
3.18299	0.00625058
3.18556	0.0232417
3.18813	0.00668511
3.1907	0.0389295
3.19327	0.0602443
3.19584	0.0148298
3.19841	0.00707461
3.20097	-0.0278754
3.20354	0.0049755
3.20611	-0.00236977
3.20868	0.0321447
3.21125	0.00881527
3.21382	-0.0147799
3.21639	0.0241736
3.21896	0.0317972
3.22153	-0.00657372
3.2241	-0.00110532
3.22666	0.0150989
3.22923	0.0342478
3.2318	-0.0198488
3.23437	0.0399541
3.23694	-0.0243625
3.23951	0.0285714
3.24208	0.018758
3.24465	-0.00942157
3.24722	-0.0450454
3.24979	0.0268634
3.25235	0.00690624
3.25492	-0.0501192
3.25749	0.00778356
3.26006	-0.0249673
3.26263	-0.0233356
3.2652	-0.02637
3.26777	-0.0154649
3.27034	-0.0295155
3.27291	-0.0378867
3.27548	-0.0129416
3.27804	0.00429307
3.28061	-0.0355687
3.28318	-0.0304929
3.28575	-0.0321129
3.28832	-0.00706104
3.29089	-0.0261834
3.29346	-0.0277117
3.29603	0.00254334
3.2986	0.00714916
3.30117	-0.012956
3.30373	-0.00968508
3.3063	0.00205727
3.30887	0.0196111
3.31144	-0.0237915
3.31401	-0.0228747
3.31658	0.000898966
3.31915	-0.0174417
3.32172	0.0141951
3.32429	-0.0363463
3.32686	-0.0438513
3.32942	-0.0263199
3.33199	-0.00573077
3.33456	0.00341938
3.33713	-0.0209543
3.3397	-0.000701903
3.34227	-0.00835443
3.34484	0.00246829
3.34741	-0.0502602
3.34998	-0.00554395
3.35255	-0.024811
3.35511	-0.00643572
3.35768	-0.000581715
3.36025	-0.0214562
3.36282	0.0306955
3.36539	0.0546536
3.36796	-0.0224841
3.37053	-0.00585675
3.3731	-0.0305847
3.37567	-0.0570126
3.37824	-0.0378427
3.3808	0.0139365
3.38337	-0.0170057
3.38594	0.0296367
3.38851	-0.0151356
3.39108	-0.00846841
3.39365	0.0350193
3.39622	-0.0213795
3.39879	-0.0120956
3.40136	-0.0171319
3.40393	-0.0148075
3.40649	-0.00936027
3.40906	-0.0100022
3.41163	0.0232454
3.4142	-0.019714
3.41677	-4.60447e-05
3.41934	0.044573
3.42191	-0.0135354
3.42448	-0.0326015
3.42705	0.00862935
3.42962	0.00335466
3.43218	-0.0149822
3.43475	0.0019795
3.43732	-0.0265297
3.43989	-0.0155596
3.44246	-0.00926786
3.44503	-0.0210332
3.4476	0.0121539
3.45017	0.00283127
3.45274	-0.0453009
3.45531	-0.00590052
3.45787	0.034967
3.46044	0.0158339
3.46301	-0.019036
3.46558	-0.0269965
3.46815	0.0154949
3.47072	-0.0245951
3.47329	-0.0287382
3.47586	-0.0249006
3.47843	-0.00235837
3.481	-0.000580872
3.48356	-0.0164899
3.48613	-0.00212131
3.4887	-0.0101167
3.49127	-0.0129754
3.49384	-0.0065893
3.49641	-0.0195551
3.49898	-0.0271451
3.50155	-0.0325257
3.50412	0.0122802
3.50669	-0.018812
3.50925	0.00457664
3.51182	-0.00465782
3.51439	-0.0316148
3.51696	-0.0460681
3.51953	-0.00234374
3.5221	-0.0217636
3.52467	0.0367854
3.52724	-0.00633749
3.52981	-0.0032889
3.53238	-0.0062349
3.53494	0.00344273
3.53751	-0.00245175
3.54008	0.0139753
3.54265	-0.0191463
3.54522	0.0160727
3.54779	0.00194595
3.55036	-0.0385401
3.55293	-0.0453684
3.5555	0.00222393
3.55807	-0.0176302
3.56063	0.00776553
3.5632	-0.0239416
3.56577	-0.0241072
3.56834	0.0045211
3.57091	-0.0232523
3.57348	0.0231884
3.57605	-0.0258208
3.57862	0.0493409
3.58119	0.0148745
3.58376	0.00483816
3.58632	-0.0343944
3.58889	-0.0126392
3.59146	-0.023045
3.59403	0.00268162
3.5966	0.0351109
3.59917	-0.0123843
3.60174	-0.0193979
3.60431	0.00839642
3.60688	-0.0138907
3.60945	0.00850197
3.61201	0.00438648
3.61458	-0.0202699
3.61715	-0.0210795
3.61972	-0.0291718
3.62229	-0.0294453
3.62486	-0.0242376
3.62743	0.0112182
3.63	-0.0282962
3.63257	-0.0297299
3.63514	-0.0177972
3.6377	0.0166002
3.64027	-0.0459012
3.64284	0.00453161
3.64541	-0.0403063
3.64798	0.0467428
3.65055	-0.00618979
3.65312	-0.0274256
3.65569	-0.00891069
3.65826	0.00996652
3.66083	-0.00254369
3.66339	-0.0070407
3.66596	-0.027276
3.66853	0.000259969
3.6711	-0.0320879
3.67367	0.00662265
3.67624	-0.0462272
3.67881	-0.0390855
3.68138	-0.0155026
3.68395	0.022926
3.68652	-0.0137799
3.68908	0.00439693
3.69165	-0.0124556
3.69422	-0.0181055
3.69679	-0.0117059
3.69936	-0.048173
3.70193	-0.0342877
3.7045	-0.0321135
3.70707	-0.0429422
3.70964	-0.0582839
3.71221	-0.0169005
3.71477	-0.0494338
3.71734	-0.0321478
3.71991	-0.0498086
3.72248	-0.0452521
3.72505	-0.00884526
3.72762	-0.0153159
3.73019	-0.00237283
3.73276	-0.0379514
3.73533	-0.00778487
3.7379	-0.0300283
3.74046	-0.0259067
3.74303	-0.0437372
3.7456	-0.024475
3.74817	-0.0400826
3.75074	0.043343
3.75331	0.0258245
3.75588	2.06181e-05
3.75845	-0.0169035
3.76102	-0.0127502
3.76359	-0.0403271
3.76615	-0.00695964
3.76872	-0.016447
3.77129	-0.0294763
3.77386	0.0141148
3.77643	0.02759
3.779	0.00283567
3.78157	-0.0198797
3.78414	-0.0132524
3.78671	0.0248769
3.78928	-0.0494663
3.79184	-0.0132175
3.79441	-0.0775408
3.79698	-0.01185
3.79955	-0.0411334
3.80212	-0.00576785
3.80469	-0.0154578
3.80726	0.0180594
3.80983	-0.00104252
3.8124	-0.0232712
3.81497	0.0183107
3.81753	-0.00520135
3.8201	-0.0114463
3.82267	0.0395892
3.82524	-0.0196972
3.82781	0.0172491
3.83038	-0.0197294
3.83295	0.0378029
3.83552	0.0121995
3.83809	0.0298852
3.84066	0.00974495
3.84322	0.00804349
3.84579	0.00322472
3.84836	-0.00285936
3.85093	0.001882
3.8535	-0.0285563
3.85607	-0.021348
3.85864	-0.00604419
3.86121	-0.011766
3.86378	0.0193585
3.86635	0.0214245
3.86891	-0.0203781
3.87148	0.00277622
3.87405	0.00946867
3.87662	0.0182806
3.87919	0.0132907
3.88176	0.0246142
3.88433	-0.0672837
3.8869	0.0534809
3.88947	-0.0181316
3.89204	-0.0122242
3.8946	-0.00628063
3.89717	-0.0588149
3.89974	-0.0629265
3.90231	-0.0324204
3.90488	-0.0132757
3.90745	-0.0341269
3.91002	-0.00263457
3.91259	0
3.91516	0
3.91773	0
3.92029	0
3.92286	0
3.92543	0
3.928	0
3.93057	0
3.93314	0
3.93571	0
3.93828	0
3.94085	0
3.94342	0
3.94598	0
3.94855	0
3.95112	0
3.95369	0
3.95626	0
3.95883	0
3.9614	0
3.96397	0
3.96654	0
3.96911	0
3.97167	0
3.97424	0
3.97681	0
3.97938	0
3.98195	0
3.98452	0
3.98709	0
3.98966	0
3.99223	0
3.9948	0
3.99736	0
3.99993	0
4.0025	0
4.00507	0
4.00764	0
4.01021	0
4.01278	0
4.01535	0
4.01792	0
4.02049	0
4.02305	0
4.02562	0
4.02819	0
4.03076	0
4.03333	0
4.0359	0
4.03847	0
4.04104	0
4.04361	0
4.04618	0
4.04874	0
4.05131	0
4.05388	0
4.05645	0
4.05902	0
4.06159	0
4.06416	0
4.06673	0
4.0693	0
4.07187	0
4.07443	0
4.077	0
4.07957	0
4.08214	0
4.08471	0
4.08728	0
4.08985	0
4.09242	0
4.09499	0
4.09756	0
4.10012	0
4.10269	0
4.10526	0
4.10783	0
4.1104	0
4.11297	0
4.11554	0
4.11811	0
4.12068	0
4.12325	0
4.12581	0
4.12838	0
4.13095	0
4.13352	0
4.13609	0
4.13866	0
4.14123	0
4.1438	0
4.14637	0
4.14894	0
4.1515	0
4.15407	0
4.15664	0
4.15921	0
4.16178	0
4.16435	0
4.16692	0
4.16949	0
4.17206	0
4.17463	0
4.17719	0
4.17976	0
4.18233	0
4.1849	0
4.18747	0
4.19004	0
4.19261	0
4.19518	0
4.19775	0
4.20032	0
4.20288	0
4.20545	0
4.20802	0
4.21059	0
4.21316	0
4.21573	0
4.2183	0
4.22087	0
4.22344	0
4.22601	0
4.22857	0
4.23114	0
4.23371	0
4.23628	0
4.23885	0
4.24142	0
4.24399	0
4.24656	0
4.24913	0
4.2517	0
4.25426	0
4.25683	0
4.2594	0
4.26197	0
4.26454	0
4.26711	0
4.26968	0
4.27225	0
4.27482	0
4.27739	0
4.27995	0
4.28252	0
4.28509	0
4.28766	0
4.29023	0
4.2928	0
4.29537	0
4.29794	0
4.30051	0
4.30308	0
4.30564	0
4.30821	0
4.31078	0
4.31335	0
4.31592	0
4.31849	0
4.32106	0
4.32363	0
4.3262	0
4.32877	0
4.33133	0
4.3339	0
4.33647	0
4.33904	0
4.34161	0
4.34418	0
4.34675	0
4.34932	0
4.35189	0
4.35446	0
4.35702	0
4.35959	0
4.36216	0
4.36473	0
4.3673	0
4.36987	0
4.37244	0
4.37501	0
4.37758	0
4.38015	0
4.38271	0
4.38528	0
4.38785	0
4.39042	0
4.39299	0
4.39556	0
4.39813	0
4.4007	0
4.40327	0
4.40584	0
4.4084	0
4.41097	0
4.41354	0
4.41611	0
4.41868	0
4.42125	0
4.42382	0
4.42639	0
4.42896	0
4.43153	0
4.43409	0
4.43666	0
4.43923	0
4.4418	0
4.44437	0
4.44694	0
4.44951	0
4.45208	0
4.45465	0
4.45722	0
4.45978	0
4.46235	0
4.46492	0
4.46749	0
4.47006	0
4.47263	0
4.4752	0
4.47777	0
4.48034	0
4.48291	0
4.48547	0
4.48804	0
4.49061	0
4.49318	0
4.49575	0
4.49832	0
4.50089	0
4.50346	0
4.50603	0
4.5086	0
4.51116	0
4.51373	0
4.5163	0
4.51887	0
4.52144	0
4.52401	0
4.52658	0
4.52915	0
4.53172	0
4.53429	0
4.53685	0
4.53942	0
4.54199	0
4.54456	0
4.54713	0
4.5497	0
4.55227	0
4.55484	0
4.55741	0
4.55998	0
4.56254	0
4.56511	0
4.56768	0
4.57025	0
4.57282	0
4.57539	0
4.57796	0
4.58053	0
4.5831	0
4.58567	0
4.58823	0
4.5908	0
4.59337	0
4.59594	0
4.59851	0
4.60108	0
4.60365	0
4.60622	0
4.60879	0
4.61136	0
4.61392	0
4.61649	0
4.61906	0
4.62163	0
4.6242	0
4.62677	0
4.62934	0
4.63191	0
4.63448	0
4.63705	0
4.63961	0
4.64218	0
4.64475	0
4.64732	0
4.64989	0
4.65246	0
4.65503	0
4.6576	0
4.66017	0
4.66274	0
4.6653	0
4.66787	0
4.67044	0
4.67301	0
4.67558	0
4.67815	0
4.68072	0
4.68329	0
4.68586	0
4.68843	0
4.69099	0
4.69356	0
4.69613	0
4.6987	0
4.70127	0
4.70384	0
4.70641	0
4.70898	0
4.71155	0
4.71412	0
4.71668	0
4.71925	0
4.72182	0
4.72439	0
4.72696	0
4.72953	0
4.7321	0
4.73467	0
4.73724	0
4.73981	0
4.74237	0
4.74494	0
4.74751	0
4.75008	0
4.75265	0
4.75522	0
4.75779	0
4.76036	0
4.76293	0
4.7655	0
4.76806	0
4.77063	0
4.7732	0
4.77577	0
4.77834	0
4.78091	0
4.78348	0
4.78605	0
4.78862	0
4.79119	0
4.79375	0
4.79632	0
4.79889	0
4.80146	0
4.80403	0
4.8066	0
4.80917	0
4.81174	0
4.81431	0
4.81688	0
4.81944	0
4.82201	0
4.82458	0
4.82715	0
4.82972	0
4.83229	0
4.83486	0
4.83743	0
4.84	0
4.84257	0
4.84513	0
4.8477	0
4.85027	0
4.85284	0
4.85541	0
4.85798	0
4.86055	0
4.86312	0
4.86569	0
4.86826	0
4.87082	0
4.87339	0
4.87596	0
4.87853	0
4.8811	0
4.88367	0
4.88624	0
4.88881	0
4.89138	0
4.89395	0
4.89651	0
4.89908	0
4.90165	0
4.90422	0
4.90679	0
4.90936	0
4.91193	0
4.9145	0
4.91707	0
4.91964	0
4.9222	0
4.92477	0
4.92734	0
4.92991	0
4.93248	0
4.93505	0
4.93762	0
4.94019	0
4.94276	0
4.94533	0
4.94789	0
4.95046	0
4.95303	0
4.9556	0
4.95817	0
4.96074	0
4.96331	0
4.96588	0
4.96845	0
4.97102	0
4.97358	0
4.97615	0
4.97872	0
4.98129	0
4.98386	0
4.98643	0
4.989	0
4.99157	0
4.99414	0
4.99671	0
4.99927	0
5.00184	0
5.00441	0
5.00698	0
5.00955	0
5.01212	0
5.01469	0
5.01726	0
5.01983	0
5.0224	0
5.02496	0
5.02753	0
5.0301	0
5.03267	0
5.03524	0
5.03781	0
5.04038	0
5.04295	0
5.04552	0
5.04809	0
5.05065	0
5.05322	0
5.05579	0
5.05836	0
5.06093	0
5.0635	0
5.06607	0
5.06864	0
5.07121	0
5.07378	0
5.07634	0
5.07891	0
5.08148	0
5.08405	0
5.08662	0
5.08919	0
5.09176	0
5.09433	0
5.0969	0
5.09947	0
5.10203	0
5.1046	0
5.10717	0
5.10974	0
5.11231	0
5.11488	0
5.11745	0
5.12002	0
5.12259	0
5.12516	0
5.12772	0
5.13029	0
5.13286	0
[truncated: 1,048 more rows]
