# Supplementary material for: Direct energy transfer from photosystem II to photosystem I confers winter sustainability in Scots Pine
Source: Nat Commun. 2020 Dec 15;11:6388. doi: 10.1038/s41467-020-20137-9 (PMC7738668; doi:10.1038/s41467-020-20137-9)
Supplement: Supplementary file 3 — Source Data [file 41467_2020_20137_MOESM3_ESM.zip › Source data file_Bag et al., 2020/Source data file/time resolved fluoresence data/Time resolved decay/Pine_summer_unquench/summerunq/682nmresall.txt]

X	Y
0	2.51653
0.002569	2.08245
0.005138	0.962569
0.007707	1.84971
0.010276	0.498513
0.012845	-0.644792
0.015414	2.99801
0.017983	-0.725046
0.020552	0.763629
0.023121	-0.660992
0.02569	-0.783883
0.028259	-1.89262
0.030828	0.402574
0.033397	-0.540135
0.035966	-2.89947
0.038535	-1.86156
0.041104	-0.293107
0.043673	-0.194599
0.046242	-3.25035
0.048811	-0.0666285
0.05138	-1.00264
0.053949	1.03451
0.056518	0.393844
0.059087	-0.508432
0.061656	-1.89049
0.064225	0.564332
0.066794	-0.784976
0.069363	1.18063
0.071932	-0.0417577
0.074501	0.279821
0.07707	0.130143
0.079639	0.890485
0.082208	0.762834
0.084777	1.86789
0.087346	-1.22566
0.089915	-0.644933
0.092484	1.72098
0.095053	-0.548934
0.097622	0.810661
0.100191	0.724298
0.10276	1.91563
0.105329	0.555478
0.107898	0.0529241
0.110467	0.658885
0.113036	0.898411
0.115605	-0.970574
0.118174	-0.407701
0.120743	-0.899025
0.123312	-1.44359
0.125881	-0.321614
0.12845	-1.07414
0.131019	-0.00972836
0.133588	-0.00080767
0.136157	-1.7311
0.138726	0.823326
0.141295	-1.66365
0.143864	-0.679907
0.146433	0.128667
0.149002	-1.06975
0.151571	-0.635668
0.15414	1.01283
0.156709	-0.457442
0.159278	-1.77865
0.161847	-0.209409
0.164416	0.187494
0.166985	-0.929331
0.169554	0.404134
0.172123	0.907397
0.174692	-1.06134
0.177261	1.00305
0.17983	-2.87481
0.182399	-0.0408845
0.184968	-0.384793
0.187537	-0.978887
0.190106	0.626582
0.192675	-0.40953
0.195244	-0.167352
0.197813	-1.25583
0.200382	0.955591
0.202951	1.64979
0.20552	2.50388
0.208089	-0.347266
0.210658	0.315434
0.213227	0.951391
0.215796	0.628197
0.218365	1.78008
0.220934	-0.148474
0.223503	0.539562
0.226072	2.1679
0.228641	1.48864
0.23121	0.115186
0.233779	-0.881874
0.236348	1.28243
0.238917	0.314036
0.241486	-0.7797
0.244055	0.730629
0.246624	2.11708
0.249193	-1.54966
0.251762	2.10097
0.254331	0.790489
0.2569	-1.73385
0.259469	0.185972
0.262038	0.548847
0.264607	1.40755
0.267176	0.0246769
0.269745	0.459872
0.272314	0.874294
0.274883	-1.58422
0.277452	-0.517152
0.280021	-0.767414
0.28259	0.4349
0.285159	1.45254
0.287728	-0.394654
0.290297	-1.04415
0.292866	0.745022
0.295435	0.325602
0.298004	0.00139566
0.300573	-0.485805
0.303142	-0.667499
0.305711	0.88372
0.30828	-0.178695
0.310849	0.756295
0.313418	-0.406522
0.315987	-0.184008
0.318556	0.477665
0.321125	0.736162
0.323694	0.155431
0.326263	-2.1485
0.328832	-0.882881
0.331401	2.30999
0.33397	1.8847
0.336539	-0.819756
0.339108	-0.106591
0.341677	0.731895
0.344246	1.00541
0.346815	1.28602
0.349384	-1.08375
0.351953	-0.2816
0.354522	-1.53437
0.357091	0.72137
0.35966	1.77916
0.362229	1.26731
0.364798	-1.13125
0.367367	1.20257
0.369936	-0.232076
0.372505	-0.327374
0.375074	0.447594
0.377643	0.396965
0.380212	2.24135
0.382781	-0.656172
0.38535	1.9364
0.387919	0.241824
0.390488	-0.272476
0.393057	0.215223
0.395626	-0.679091
0.398195	0.56135
0.400764	0.0569192
0.403333	2.44357
0.405902	1.11053
0.408471	1.55713
0.41104	2.07247
0.413609	-0.46368
0.416178	0.798962
0.418747	-0.632166
0.421316	0.487381
0.423885	1.44707
0.426454	0.765882
0.429023	0.37417
0.431592	-1.44336
0.434161	-0.0796985
0.43673	0.1713
0.439299	1.92354
0.441868	1.97595
0.444437	2.08904
0.447006	-0.582157
0.449575	-0.146991
0.452144	-1.01295
0.454713	-0.583365
0.457282	1.07969
0.459851	0.451354
0.46242	0.651907
0.464989	-0.291194
0.467558	-1.92499
0.470127	0.356071
0.472696	-1.34418
0.475265	0.348774
0.477834	-1.10962
0.480403	0.72143
0.482972	-0.373562
0.485541	-1.1964
0.48811	0.181807
0.490679	0.740444
0.493248	0.417347
0.495817	-2.62543
0.498386	1.26404
0.500955	-0.139115
0.503524	-0.853724
0.506093	0.948835
0.508662	1.43218
0.511231	-1.17504
0.5138	-0.356655
0.516369	0.257483
0.518938	-0.0218476
0.521507	-0.502607
0.524076	0.088431
0.526645	0.156684
0.529214	1.75661
0.531783	1.7584
0.534352	-1.62771
0.536921	2.0067
0.53949	0.390739
0.542059	-1.84385
0.544628	0.957284
0.547197	1.14925
0.549766	-1.39541
0.552335	0.843842
0.554904	-0.329676
0.557473	0.964833
0.560042	-0.437643
0.562611	0.0334263
0.56518	0.788734
0.567749	0.123586
0.570318	-0.0838155
0.572887	0.298379
0.575456	-1.22847
0.578025	1.06022
0.580594	1.79211
0.583163	0.0355208
0.585732	0.65406
0.588301	-0.273389
0.59087	2.00435
0.593439	1.12085
0.596008	0.411116
0.598577	1.35368
0.601146	0.511116
0.603715	0.199815
0.606284	-0.252892
0.608853	-0.320996
0.611422	0.012613
0.613991	-0.338791
0.61656	-0.481204
0.619129	1.65198
0.621698	0.344144
0.624267	-0.0833414
0.626836	-1.23104
0.629405	0.737276
0.631974	1.57622
0.634543	-0.250097
0.637112	-1.25915
0.639681	-0.0989397
0.64225	0.6744
0.644819	1.10708
0.647388	0.662929
0.649957	0.256921
0.652526	-0.153723
0.655095	-0.948285
0.657664	0.087189
0.660233	-0.528549
0.662802	-0.637454
0.665371	-1.02313
0.66794	-0.448944
0.670509	1.464
0.673078	0.225241
0.675647	0.53141
0.678216	0.605426
0.680785	2.23997
0.683354	-0.361866
0.685923	-0.0502761
0.688492	-1.32102
0.691061	-0.246957
0.69363	-1.4142
0.696199	0.572043
0.698768	0.517784
0.701337	-1.69533
0.703906	-0.00379348
0.706475	0.899473
0.709044	-0.783917
0.711613	1.67396
0.714182	-2.133
0.716751	-1.39523
0.71932	0.0477831
0.721889	0.750766
0.724458	-0.0848791
0.727027	-1.62921
0.729596	-0.546456
0.732165	-0.0420706
0.734734	1.1666
0.737303	-0.127121
0.739872	0.427166
0.742441	0.2644
0.74501	-1.38234
0.747579	0.515472
0.750148	-0.395646
0.752717	-0.800915
0.755286	-1.33634
0.757855	-0.318858
0.760424	-1.48169
0.762993	0.671128
0.765562	-1.71603
0.768131	0.283468
0.7707	1.64032
0.773269	0.65936
0.775838	0.347781
0.778407	-0.497332
0.780976	0.236563
0.783545	-1.24067
0.786114	0.175261
0.788683	-0.170217
0.791252	-0.964513
0.793821	-1.38367
0.79639	-0.9349
0.798959	0.176815
0.801528	0.354122
0.804097	-1.47735
0.806666	0.847443
0.809235	0.607837
0.811804	-1.34649
0.814373	0.997861
0.816942	0.0728184
0.819511	1.30495
0.82208	-0.525995
0.824649	-1.38789
0.827218	-1.64455
0.829787	0.283404
0.832356	0.412934
0.834925	1.19683
0.837494	-0.49244
0.840063	0.989106
0.842632	0.702192
0.845201	-0.911832
0.84777	-1.16239
0.850339	-1.39138
0.852908	0.00992691
0.855477	-0.356359
0.858046	-0.172702
0.860615	-0.679782
0.863184	-0.45102
0.865753	-0.0534023
0.868322	-1.33598
0.870891	1.61082
0.87346	-0.337189
0.876029	-2.14829
0.878598	-1.65876
0.881167	1.7534
0.883736	1.42685
0.886305	0.221035
0.888874	-0.78244
0.891443	-2.62394
0.894012	0.216781
0.896581	-0.0363506
0.89915	0.0195106
0.901719	-0.759492
0.904288	-1.29466
0.906857	0.328836
0.909426	0.365028
0.911995	-2.48774
0.914564	-1.42987
0.917133	0.815304
0.919702	1.41645
0.922271	-1.69686
0.92484	-2.23858
0.927409	1.69011
0.929978	0.529064
0.932547	-1.90304
0.935116	0.666755
0.937685	0.39629
0.940254	-0.90667
0.942823	-0.468373
0.945392	-2.15488
0.947961	-1.60825
0.95053	-0.29765
0.953099	0.739745
0.955668	0.136117
0.958237	1.16311
0.960806	-1.31746
0.963375	0.643785
0.965944	-1.87979
0.968513	-1.66135
0.971082	0.833675
0.973651	-1.21749
0.97622	-3.12707
0.978789	-0.219705
0.981358	0.188236
0.983927	0.706634
0.986496	-3.0735
0.989065	-0.869635
0.991634	-1.92708
0.994203	-1.84461
0.996772	-1.06915
0.999341	1.15302
1.00191	-0.396315
1.00448	-0.283837
1.00705	0.250225
1.00962	-1.11285
1.01219	0.650932
1.01476	-0.90742
1.01732	1.08208
1.01989	-0.869327
1.02246	0.122787
1.02503	1.40708
1.0276	-0.234971
1.03017	0.574806
1.03274	-0.23575
1.03531	0.90802
1.03788	-2.03006
1.04045	-0.200832
1.04301	-1.07215
1.04558	-1.15139
1.04815	-0.212029
1.05072	-0.59918
1.05329	-1.17254
1.05586	1.51932
1.05843	0.048643
1.061	0.684081
1.06357	-1.79996
1.06614	1.30041
1.0687	-2.78085
1.07127	0.0495021
1.07384	-0.0460974
1.07641	1.02833
1.07898	-0.0307333
1.08155	-1.65177
1.08412	-0.270515
1.08669	0.790197
1.08926	-1.34991
1.09183	0.54174
1.09439	0.675561
1.09696	2.10385
1.09953	-0.654106
1.1021	-0.835491
1.10467	0.0979457
1.10724	-0.405201
1.10981	-0.623088
1.11238	1.19977
1.11495	1.33626
1.11752	0.0421334
1.12008	-0.100946
1.12265	0.585367
1.12522	-0.126943
1.12779	-0.478346
1.13036	-1.04631
1.13293	0.308495
1.1355	-1.02826
1.13807	0.200214
1.14064	-1.17633
1.14321	-1.26014
1.14577	-0.0874065
1.14834	1.19436
1.15091	-0.159996
1.15348	1.53027
1.15605	-1.03161
1.15862	-2.25483
1.16119	0.0103476
1.16376	-1.04699
1.16633	-1.25971
1.1689	1.23956
1.17146	0.180913
1.17403	-0.951607
1.1766	-1.54406
1.17917	-0.964671
1.18174	1.92996
1.18431	-0.430132
1.18688	-2.2147
1.18945	2.51762
1.19202	0.144692
1.19459	-0.405119
1.19715	-0.205359
1.19972	-0.41797
1.20229	-0.887481
1.20486	-0.644941
1.20743	-1.68403
1.21	-0.249826
1.21257	-2.63638
1.21514	-0.630663
1.21771	-0.239781
1.22028	0.465195
1.22284	-1.05172
1.22541	-1.67616
1.22798	-0.509828
1.23055	1.25903
1.23312	-0.59087
1.23569	1.25965
1.23826	1.7047
1.24083	0.121226
1.2434	-0.37039
1.24597	1.56025
1.24853	-0.423136
1.2511	-0.482356
1.25367	-1.46761
1.25624	1.18463
1.25881	-0.725842
1.26138	0.169964
1.26395	0.348944
1.26652	0.144236
1.26909	-0.447572
1.27166	0.420685
1.27422	-0.396544
1.27679	-0.832001
1.27936	0.658083
1.28193	1.27143
1.2845	-1.82668
1.28707	1.05165
1.28964	-0.79014
1.29221	-0.814205
1.29478	1.49473
1.29735	-0.209081
1.29991	-0.0980517
1.30248	-0.278582
1.30505	0.564246
1.30762	0.800393
1.31019	-0.213325
1.31276	1.30625
1.31533	0.729425
1.3179	-2.42976
1.32047	-0.667589
1.32304	0.66186
1.3256	0.495352
1.32817	1.45288
1.33074	-0.0861811
1.33331	0.193399
1.33588	0.617855
1.33845	-0.349451
1.34102	-0.558444
1.34359	-0.0309505
1.34616	-0.888901
1.34873	0.165009
1.35129	-0.211705
1.35386	0.553272
1.35643	1.03025
1.359	0.378412
1.36157	-0.102351
1.36414	-0.113177
1.36671	-1.60082
1.36928	0.215507
1.37185	-0.662261
1.37442	0.62523
1.37698	0.714465
1.37955	2.2352
1.38212	-1.27368
1.38469	0.255847
1.38726	-0.188659
1.38983	0.754955
1.3924	0.609346
1.39497	-1.83496
1.39754	-0.518927
1.40011	0.0354152
1.40267	-0.726969
1.40524	0.223141
1.40781	0.354585
1.41038	0.709688
1.41295	-0.183747
1.41552	1.76942
1.41809	1.08901
1.42066	0.927727
1.42323	0.549276
1.4258	-1.27736
1.42836	-0.805626
1.43093	0.38465
1.4335	-0.856294
1.43607	0.0890652
1.43864	-0.269184
1.44121	1.16274
1.44378	-0.0454676
1.44635	0.0230344
1.44892	-1.45363
1.45149	0.301803
1.45405	2.03121
1.45662	-0.615303
1.45919	-0.837982
1.46176	1.87549
1.46433	-0.272486
1.4669	-1.51202
1.46947	-0.497708
1.47204	-0.0672204
1.47461	0.686904
1.47718	0.012357
1.47974	0.200269
1.48231	0.0319734
1.48488	1.30182
1.48745	0.195373
1.49002	-1.45293
1.49259	1.14571
1.49516	-0.305721
1.49773	0.73156
1.5003	0.319503
1.50287	-0.621448
1.50543	0.23574
1.508	-1.37611
1.51057	-0.600426
1.51314	1.45494
1.51571	-0.543638
1.51828	-0.0166645
1.52085	-0.989339
1.52342	1.30116
1.52599	0.835627
1.52856	0.152163
1.53112	0.861329
1.53369	-0.1279
1.53626	-1.13912
1.53883	1.79293
1.5414	-0.0227841
1.54397	-0.126439
1.54654	0.458157
1.54911	-1.26858
1.55168	-0.856807
1.55425	0.579742
1.55681	-0.027639
1.55938	-0.333126
1.56195	-0.54088
1.56452	-0.380605
1.56709	-0.738903
1.56966	-3.13616
1.57223	-0.909143
1.5748	-1.62408
1.57737	-0.110171
1.57994	-0.200569
1.5825	-1.54854
1.58507	0.662611
1.58764	0.789846
1.59021	-0.499156
1.59278	0.804604
1.59535	0.513184
1.59792	-0.130209
1.60049	-0.195235
1.60306	-0.876107
1.60563	-0.447219
1.60819	-0.755582
1.61076	-0.488499
1.61333	-0.961544
1.6159	1.14474
1.61847	0.0873515
1.62104	0.402591
1.62361	0.9473
1.62618	-0.0559831
1.62875	0.459946
1.63132	-0.7453
1.63388	0.189288
1.63645	1.07672
1.63902	-1.99014
1.64159	-1.0322
1.64416	-2.16997
1.64673	0.200389
1.6493	-2.00978
1.65187	1.23028
1.65444	0.156071
1.65701	-0.0808062
1.65957	-0.318908
1.66214	-0.445304
1.66471	-0.902441
1.66728	-0.114815
1.66985	-0.819642
1.67242	2.07943
1.67499	-1.07947
1.67756	-0.588827
1.68013	-1.13465
1.6827	0.397241
1.68526	-1.07668
1.68783	-1.32455
1.6904	-0.790905
1.69297	-0.156602
1.69554	0.392218
1.69811	-2.21464
1.70068	0.108045
1.70325	0.758951
1.70582	-0.617449
1.70839	-1.46737
1.71095	0.55504
1.71352	-0.587731
1.71609	-0.00411296
1.71866	-0.108668
1.72123	-0.433478
1.7238	-2.05103
1.72637	-0.0716592
1.72894	0.280334
1.73151	-0.275816
1.73408	-0.562186
1.73664	-0.355214
1.73921	0.426391
1.74178	-0.478949
1.74435	-0.209836
1.74692	-0.151529
1.74949	-0.716221
1.75206	0.373525
1.75463	1.4208
1.7572	-1.64285
1.75977	-0.849789
1.76233	-0.623354
1.7649	0.960894
1.76747	0.954164
1.77004	-2.37773
1.77261	-0.84852
1.77518	-0.889918
1.77775	-1.3072
1.78032	-1.05976
1.78289	0.156865
1.78546	-2.05323
1.78802	-1.32917
1.79059	1.89546
1.79316	0.3388
1.79573	-0.333422
1.7983	0.209465
1.80087	-0.411834
1.80344	0.907595
1.80601	0.927082
1.80858	0.468417
1.81115	-0.961927
1.81371	-1.31271
1.81628	-0.612336
1.81885	1.56284
1.82142	-0.56633
1.82399	-1.50599
1.82656	0.618598
1.82913	-0.0621356
1.8317	-1.73271
1.83427	0.357257
1.83684	0.780216
1.8394	-0.0328907
1.84197	-1.19328
1.84454	-0.905679
1.84711	-0.260075
1.84968	1.58255
1.85225	-0.0373317
1.85482	1.48382
1.85739	0.908395
1.85996	-0.0190369
1.86253	0.557696
1.86509	0.0604486
1.86766	0.636854
1.87023	-1.31008
1.8728	-1.72102
1.87537	1.55762
1.87794	-0.891128
1.88051	0.771567
1.88308	0.139407
1.88565	-0.333325
1.88822	0.147811
1.89078	-0.646428
1.89335	1.91356
1.89592	0.623186
1.89849	-0.25682
1.90106	-2.50575
1.90363	-0.306671
1.9062	0.603353
1.90877	0.348136
1.91134	1.59048
1.91391	-0.443203
1.91647	-1.49881
1.91904	-0.319962
1.92161	1.43524
1.92418	0.277604
1.92675	1.20726
1.92932	1.25705
1.93189	0.669328
1.93446	-0.0345851
1.93703	0.446894
1.9396	-1.36222
1.94216	0.143201
1.94473	0.977824
1.9473	1.66345
1.94987	0.907863
1.95244	-1.23902
1.95501	1.4648
1.95758	0.414631
1.96015	1.96337
1.96272	0.628531
1.96529	-0.8531
1.96785	3.05031
1.97042	1.58565
1.97299	-0.831532
1.97556	-1.47086
1.97813	-0.595911
1.9807	-1.28101
1.98327	-0.655809
1.98584	0.258085
1.98841	-1.64503
1.99098	0.569799
1.99354	-0.176709
1.99611	-0.292764
1.99868	-0.227634
2.00125	-1.45582
2.00382	2.21157
2.00639	1.52047
2.00896	0.811524
2.01153	-1.12839
2.0141	0.692384
2.01667	1.26289
2.01923	-0.683812
2.0218	0.305341
2.02437	-0.637633
2.02694	-1.65109
2.02951	0.106112
2.03208	1.44909
2.03465	-1.55809
2.03722	0.827501
2.03979	-1.60905
2.04236	2.29166
2.04492	-1.60293
2.04749	0.229882
2.05006	0.0844052
2.05263	-0.593448
2.0552	0.0902226
2.05777	-0.508583
2.06034	-0.611677
2.06291	1.2188
2.06548	-0.562336
2.06805	0.249491
2.07061	-0.0609728
2.07318	-0.129349
2.07575	1.03539
2.07832	-1.00383
2.08089	0.208366
2.08346	1.80436
2.08603	-0.256034
2.0886	0.440224
2.09117	-1.067
2.09374	-0.317074
2.0963	0.473183
2.09887	0.158318
2.10144	-0.204819
2.10401	-1.08952
2.10658	0.804391
2.10915	0.744514
2.11172	0.742417
2.11429	0.879164
2.11686	0.713751
2.11943	1.6941
2.12199	-0.47709
2.12456	0.365292
2.12713	-1.7728
2.1297	-1.52664
2.13227	-1.92924
2.13484	0.324685
2.13741	-0.923213
2.13998	-1.15637
2.14255	0.919047
2.14512	1.01883
2.14768	1.32832
2.15025	-0.039753
2.15282	-0.272375
2.15539	-0.196824
2.15796	0.777053
2.16053	0.793979
2.1631	0.597997
2.16567	1.36577
2.16824	1.46411
2.17081	-0.436709
2.17337	-0.218644
2.17594	-0.551537
2.17851	-0.370044
2.18108	1.85684
2.18365	-1.79482
2.18622	0.981305
2.18879	1.27903
2.19136	2.12681
2.19393	0.334535
2.1965	0.752503
2.19906	0.455439
2.20163	0.730178
2.2042	-0.023203
2.20677	-0.252528
2.20934	2.20937
2.21191	0.850928
2.21448	-0.508188
2.21705	-0.351762
2.21962	0.814392
2.22219	0.321517
2.22475	0.920309
2.22732	1.36072
2.22989	0.19612
2.23246	1.01118
2.23503	-1.40943
2.2376	0.00622009
2.24017	-0.887708
2.24274	1.24253
2.24531	1.80092
2.24788	-0.593002
2.25044	-0.327753
2.25301	0.447351
2.25558	0.951152
2.25815	-0.500989
2.26072	-0.346766
2.26329	0.271252
2.26586	-1.18522
2.26843	2.15357
2.271	-0.468499
2.27357	0.517821
2.27613	0.889471
2.2787	0.701599
2.28127	-0.00169107
2.28384	1.17483
2.28641	0.364232
2.28898	-1.79093
2.29155	-0.191372
2.29412	1.11225
2.29669	-0.765432
2.29926	1.31706
2.30182	0.944112
2.30439	2.87889
2.30696	-0.642318
2.30953	1.45337
2.3121	-0.563106
2.31467	0.714053
2.31724	0.900755
2.31981	0.0772004
2.32238	0.56189
2.32495	0.687338
2.32751	-2.15969
2.33008	0.815081
2.33265	0.0239357
2.33522	-0.36243
2.33779	0.596667
2.34036	0.175216
2.34293	1.59635
2.3455	0.362747
2.34807	0.2008
2.35064	0.138027
2.3532	0.100302
2.35577	-1.99288
2.35834	0.822705
2.36091	-0.014767
2.36348	-0.798648
2.36605	1.5513
2.36862	-0.32226
2.37119	-0.425834
2.37376	1.48625
2.37633	1.212
2.37889	0.711349
2.38146	0.970924
2.38403	-0.874954
2.3866	0.0991699
2.38917	1.48628
2.39174	-0.707741
2.39431	-1.18663
2.39688	0.286692
2.39945	-0.173972
2.40202	0.0885902
2.40458	-0.00481328
2.40715	1.55099
2.40972	-0.0402708
2.41229	-1.45931
2.41486	-0.371249
2.41743	0.00555786
2.42	-0.84667
2.42257	2.01019
2.42514	0.509853
2.42771	0.198641
2.43027	0.256147
2.43284	0.236966
2.43541	1.09398
2.43798	-0.16129
2.44055	1.8476
2.44312	-0.591522
2.44569	-0.716616
2.44826	0.790569
2.45083	0.143334
2.4534	-1.16074
2.45596	-0.987572
2.45853	-1.31172
2.4611	3.01496
2.46367	2.95818
2.46624	0.679987
2.46881	0.696633
2.47138	-1.168
2.47395	0.00722891
2.47652	-1.02041
2.47909	-1.65166
2.48165	0.440966
2.48422	0.816713
2.48679	-0.124435
2.48936	1.86856
2.49193	0.552701
2.4945	0.373707
2.49707	-0.668281
2.49964	-0.549343
2.50221	0.753411
2.50478	1.9973
2.50734	1.67962
2.50991	-0.81379
2.51248	0.4959
2.51505	0.936615
2.51762	1.05295
2.52019	1.34919
2.52276	-1.19199
2.52533	1.79871
2.5279	1.05141
2.53047	0.34792
2.53303	0.790768
2.5356	2.59157
2.53817	0.554056
2.54074	1.87448
2.54331	1.17568
2.54588	0.927199
2.54845	-0.111858
2.55102	-0.299995
2.55359	1.48071
2.55616	0.196346
2.55872	-0.443275
2.56129	2.06891
2.56386	-0.278181
2.56643	0.893228
2.569	0.0854978
2.57157	-0.331199
2.57414	0.711227
2.57671	0.7729
2.57928	-0.761764
2.58185	0.00913577
2.58441	-1.12374
2.58698	-0.121486
2.58955	0.789286
2.59212	1.15288
2.59469	1.05581
2.59726	-0.279471
2.59983	-0.487628
2.6024	0.482744
2.60497	1.87418
2.60754	0.17578
2.6101	-2.23949
2.61267	0.548516
2.61524	1.95525
2.61781	1.15894
2.62038	1.15187
2.62295	-0.273812
2.62552	-0.201102
2.62809	-0.684214
2.63066	0.388265
2.63323	1.35413
2.63579	0.465785
2.63836	-0.912652
2.64093	-1.44541
2.6435	0.586078
2.64607	0.872315
2.64864	-0.515883
2.65121	0.166669
2.65378	0.628902
2.65635	0.064996
2.65892	-0.503975
2.66148	0.80105
2.66405	0.857842
2.66662	0.117458
2.66919	-0.343631
2.67176	-2.29866
2.67433	-0.0518445
2.6769	1.29074
2.67947	2.13463
2.68204	0.959962
2.68461	0.0787125
2.68717	0.583759
2.68974	0.503359
2.69231	0.408815
2.69488	0.844512
2.69745	1.07549
2.70002	0.382957
2.70259	0.765251
2.70516	0.970063
2.70773	-0.690636
2.7103	0.30332
2.71286	-1.44628
2.71543	1.17657
2.718	3.89419
2.72057	0.807645
2.72314	0.888337
2.72571	-2.23867
2.72828	0.199406
2.73085	-0.328326
2.73342	-0.916723
2.73599	0.979136
2.73855	-0.111657
2.74112	0.329569
2.74369	0.0786017
2.74626	-0.048787
2.74883	-1.04633
2.7514	0.500706
2.75397	0.373433
2.75654	-0.0047152
2.75911	-0.245798
2.76168	-0.0676756
2.76424	1.16219
2.76681	0.273817
2.76938	2.32905
2.77195	-0.209858
2.77452	-0.229014
2.77709	0.687672
2.77966	1.33304
2.78223	0.706288
2.7848	-1.71563
2.78737	-0.184882
2.78993	-0.0916378
2.7925	-1.3044
2.79507	0.890288
2.79764	0.815114
2.80021	-1.15356
2.80278	0.609193
2.80535	1.72782
2.80792	-1.18859
2.81049	-0.438691
2.81306	0.529072
2.81562	0.732271
2.81819	0.850669
2.82076	1.20642
2.82333	1.21378
2.8259	-0.714838
2.82847	-0.10908
2.83104	1.19385
2.83361	-0.224378
2.83618	0.547338
2.83875	1.15703
2.84131	0.699008
2.84388	-0.203622
2.84645	1.14656
2.84902	0.276838
2.85159	-0.231621
2.85416	1.82052
2.85673	-0.538908
2.8593	0.168056
2.86187	-0.458107
2.86444	1.43738
2.867	1.58302
2.86957	-1.24373
2.87214	2.04032
2.87471	0.579938
2.87728	0.555344
2.87985	0.273111
2.88242	0.647885
2.88499	-0.557031
2.88756	2.12302
2.89013	0.113758
2.89269	-1.11759
2.89526	0.950787
2.89783	0.539871
2.9004	0.0245562
2.90297	1.01693
2.90554	-0.289715
2.90811	-0.171288
2.91068	1.7778
2.91325	0.280445
2.91582	0.771541
2.91838	-1.11783
2.92095	-0.837362
2.92352	-1.60619
2.92609	0.389335
2.92866	-0.234602
2.93123	0.086718
2.9338	0.4213
2.93637	-0.880644
2.93894	0.782854
2.94151	-2.33199
2.94407	0.436113
2.94664	0.899605
2.94921	-0.103774
2.95178	-0.0313521
2.95435	-0.0757226
2.95692	-0.399859
2.95949	1.15942
2.96206	-1.62332
2.96463	0.695341
2.9672	-0.568008
2.96976	0.460275
2.97233	-0.393887
2.9749	-1.17043
2.97747	0.279958
2.98004	0.556667
2.98261	0.217776
2.98518	-0.0645828
2.98775	0.550245
2.99032	-2.28146
2.99289	0.397805
2.99545	-0.210773
2.99802	-0.0210972
3.00059	-1.31077
3.00316	-2.28945
3.00573	0.471829
3.0083	0.498015
3.01087	1.08154
3.01344	-0.072509
3.01601	-0.524961
3.01858	-1.17827
3.02114	0.786491
3.02371	0.234786
3.02628	-3.3554
3.02885	-1.58223
3.03142	-0.753132
3.03399	0.77938
3.03656	0.0471482
3.03913	0.0867605
3.0417	-0.278211
3.04427	0.538322
3.04683	0.310061
3.0494	-1.08298
3.05197	0.253721
3.05454	-1.11182
3.05711	-0.419658
3.05968	0.310765
3.06225	0.289276
3.06482	-0.683443
3.06739	-1.17948
3.06996	-1.37166
3.07252	-0.189969
3.07509	0.688899
3.07766	-0.14526
3.08023	1.72829
3.0828	-0.0993758
3.08537	2.05362
3.08794	-2.46189
3.09051	0.223671
3.09308	-2.46646
3.09565	1.21211
3.09821	0.425083
3.10078	0.852895
3.10335	-0.473127
3.10592	-0.360259
3.10849	0.932414
3.11106	-0.486678
3.11363	1.24547
3.1162	0.0904646
3.11877	0.837972
3.12134	-0.0353313
3.1239	0.940403
3.12647	-0.670149
3.12904	-1.66166
3.13161	0.091541
3.13418	1.14242
3.13675	0.0548288
3.13932	0.790027
3.14189	1.00673
3.14446	-0.811925
3.14703	0.833158
3.14959	1.21527
3.15216	-0.352953
3.15473	1.78072
3.1573	-0.113301
3.15987	0.0602595
3.16244	-2.01653
3.16501	-0.691367
3.16758	0.210017
3.17015	1.00889
3.17272	0.524198
3.17528	1.2441
3.17785	1.15627
3.18042	-3.80046
3.18299	1.11637
3.18556	1.81634
3.18813	-0.968433
3.1907	0.295884
3.19327	-0.43268
3.19584	-0.744606
3.19841	-0.00874434
3.20097	-1.04215
3.20354	-0.678234
3.20611	-2.91967
3.20868	1.7042
3.21125	-0.533373
3.21382	-0.942597
3.21639	-0.437417
3.21896	-1.96512
3.22153	0.0494194
3.2241	-1.22872
3.22666	0.206841
3.22923	-0.341155
3.2318	-0.0111105
3.23437	0.0205949
3.23694	0.349262
3.23951	0.145876
3.24208	1.70926
3.24465	-1.07398
3.24722	-1.31579
3.24979	0.222194
3.25235	0.378174
3.25492	-0.331024
3.25749	0.439601
3.26006	1.17043
3.26263	-1.13436
3.2652	0.99803
3.26777	-0.308159
3.27034	-0.629122
3.27291	-0.328091
3.27548	1.58248
3.27804	0.568851
3.28061	0.362004
3.28318	-0.259179
3.28575	1.79149
3.28832	-2.0621
3.29089	1.75633
3.29346	-1.97194
3.29603	-0.180063
3.2986	-0.279504
3.30117	-0.877547
3.30373	0.271936
3.3063	-0.0819377
3.30887	-0.374007
3.31144	-1.34888
3.31401	0.734496
3.31658	0.23972
3.31915	-0.646475
3.32172	-0.861292
3.32429	-0.445133
3.32686	0.590769
3.32942	0.0443523
3.33199	1.21549
3.33456	-0.642539
3.33713	0.366368
3.3397	-0.0714093
3.34227	-1.11576
3.34484	0.512044
3.34741	-2.06949
3.34998	1.05934
3.35255	0.784556
3.35511	-0.184024
3.35768	-0.157362
3.36025	0.047273
3.36282	1.44735
3.36539	-0.777108
3.36796	0.15984
3.37053	0.427784
3.3731	-2.12436
3.37567	1.98988
3.37824	1.11436
3.3808	0.532004
3.38337	-0.595876
3.38594	0.0814607
3.38851	-1.24
3.39108	0.728528
3.39365	-0.136903
3.39622	0.52101
3.39879	0.610171
3.40136	-0.161048
3.40393	0.869714
3.40649	-1.8535
3.40906	-0.826929
3.41163	0.395267
3.4142	0.452332
3.41677	-0.637999
3.41934	-1.66535
3.42191	-0.259562
3.42448	0.922295
3.42705	-1.62771
3.42962	1.01892
3.43218	-0.993254
3.43475	-0.969447
3.43732	-1.21378
3.43989	-0.639532
3.44246	-0.583177
3.44503	0.820907
3.4476	-1.93448
3.45017	1.02929
3.45274	-1.01001
3.45531	-0.252703
3.45787	0.167102
3.46044	0.583581
3.46301	-0.568628
3.46558	-0.39568
3.46815	-1.61917
3.47072	-0.366859
3.47329	-0.678915
3.47586	-1.01007
3.47843	0.215009
3.481	-0.211422
3.48356	-1.65821
3.48613	-0.737087
3.4887	1.22426
3.49127	0.490997
3.49384	-1.58934
3.49641	-1.86006
3.49898	1.13143
3.50155	0.129065
3.50412	0.763917
3.50669	-0.650693
3.50925	1.05363
3.51182	0.380126
3.51439	-1.54343
3.51696	-1.81612
3.51953	-0.615634
3.5221	0.16238
3.52467	2.17385
3.52724	-0.471491
3.52981	0.454744
3.53238	0.223612
3.53494	-1.71545
3.53751	0.0787021
3.54008	0.266324
3.54265	-0.202395
3.54522	-1.06871
3.54779	0.744476
3.55036	-0.176229
3.55293	0.0460272
3.5555	0.166209
3.55807	-0.903563
3.56063	2.56947
3.5632	1.97008
3.56577	-1.93974
3.56834	1.69663
3.57091	0.969988
3.57348	-0.0382236
3.57605	1.34093
3.57862	-0.856531
3.58119	-0.924523
3.58376	-1.13203
3.58632	0.0196284
3.58889	-1.46266
3.59146	-1.20113
3.59403	0.107407
3.5966	-0.698035
3.59917	-0.318771
3.60174	1.1742
3.60431	-0.00964219
3.60688	0.467824
3.60945	-0.525026
3.61201	1.06008
3.61458	1.11127
3.61715	-0.301268
3.61972	-1.16998
3.62229	-1.18812
3.62486	-0.336105
3.62743	-0.0432929
3.63	1.43469
3.63257	-1.45638
3.63514	0.690511
3.6377	0.774968
3.64027	-1.14475
3.64284	-1.67643
3.64541	-0.448093
3.64798	-0.05042
3.65055	-0.0169424
3.65312	-1.10056
3.65569	0.753605
3.65826	0.133933
3.66083	0.57991
3.66339	-1.26876
3.66596	-0.234509
3.66853	-0.655711
3.6711	0.489558
3.67367	-0.327512
3.67624	0.43393
3.67881	-1.14315
3.68138	-0.951669
3.68395	0.426794
3.68652	1.0948
3.68908	-2.03546
3.69165	-1.01933
3.69422	-0.475168
3.69679	-2.41273
3.69936	1.0133
3.70193	-0.116182
3.7045	1.11198
3.70707	-1.0775
3.70964	-0.886017
3.71221	-0.165137
3.71477	-1.44879
3.71734	-0.454182
3.71991	-0.599934
3.72248	1.07455
3.72505	1.1914
3.72762	-0.631873
3.73019	0.316291
3.73276	0.626513
3.73533	-1.12904
3.7379	-2.00386
3.74046	-0.352984
3.74303	0.470576
3.7456	-0.612697
3.74817	-1.60974
3.75074	1.70366
3.75331	-0.380494
3.75588	-0.833161
3.75845	-0.784739
3.76102	-0.736432
3.76359	0.588966
3.76615	-0.318583
3.76872	0.0841287
3.77129	-1.74235
3.77386	-0.0175353
3.77643	-1.81293
3.779	0.0944589
3.78157	1.12719
3.78414	0.507063
3.78671	0.765198
3.78928	-0.450262
3.79184	1.01476
3.79441	1.04308
3.79698	0.117807
3.79955	1.31073
3.80212	-1.8759
3.80469	-0.153344
3.80726	-0.938036
3.80983	-0.402341
3.8124	0.0754864
3.81497	-0.689299
3.81753	1.54567
3.8201	-2.85668
3.82267	-0.606107
3.82524	0.215516
3.82781	-1.09725
3.83038	-0.923085
3.83295	-0.294867
3.83552	-1.16151
3.83809	1.26016
3.84066	-0.557423
3.84322	-0.730646
3.84579	-2.3361
3.84836	0.590115
3.85093	0.0605043
3.8535	0.213792
3.85607	-0.502789
3.85864	-0.384778
3.86121	-0.742223
3.86378	0.26764
3.86635	0.563919
3.86891	-0.699716
3.87148	-1.65631
3.87405	-0.904601
3.87662	0.201642
3.87919	-0.887682
3.88176	0.7414
3.88433	-0.98448
3.8869	0.685353
3.88947	-2.51277
3.89204	-0.279132
3.8946	-0.861495
3.89717	0.284253
3.89974	-0.292699
3.90231	1.54029
3.90488	1.08433
3.90745	1.23586
3.91002	0.63212
3.91259	0.3314
3.91516	-1.00752
3.91773	0.655651
3.92029	0.353783
3.92286	0.41579
3.92543	1.09361
3.928	-1.31226
3.93057	1.73609
3.93314	0.971507
3.93571	1.12293
3.93828	-1.02429
3.94085	-0.774419
3.94342	1.43245
3.94598	0.514683
3.94855	-0.550662
3.95112	-1.2967
3.95369	-0.16656
3.95626	0.42984
3.95883	-1.20479
3.9614	0.534167
3.96397	-0.0687685
3.96654	0.214742
3.96911	-0.824598
3.97167	-0.801125
3.97424	1.29296
3.97681	-2.26441
3.97938	-2.41586
3.98195	-0.499753
3.98452	0.00979523
3.98709	-0.754971
3.98966	0.722419
3.99223	0.247366
3.9948	1.04508
3.99736	-0.699286
3.99993	-0.543711
4.0025	0.192302
4.00507	2.51317
4.00764	-0.663014
4.01021	-0.244062
4.01278	1.06131
4.01535	0.771442
4.01792	-0.439183
4.02049	-0.58706
4.02305	0.356934
4.02562	-1.4234
4.02819	0.475659
4.03076	-0.842312
4.03333	-1.08851
4.0359	-0.227635
4.03847	1.5799
4.04104	0.38112
4.04361	0.328352
4.04618	-0.443115
4.04874	0.0715091
4.05131	1.17644
4.05388	-1.02924
4.05645	0.0793396
4.05902	1.12933
4.06159	0.253185
4.06416	-0.657453
4.06673	2.31154
4.0693	0.766604
4.07187	1.58564
4.07443	1.45963
4.077	1.03592
4.07957	-0.301408
4.08214	-0.548487
4.08471	0.0270273
4.08728	0.765873
4.08985	1.10502
4.09242	-0.523346
4.09499	2.40025
4.09756	-0.0996431
4.10012	0.717465
4.10269	0.511587
4.10526	-0.191923
4.10783	-0.325212
4.1104	-1.37434
4.11297	-1.41299
4.11554	0.482145
4.11811	-0.166272
4.12068	-0.687914
4.12325	-0.960693
4.12581	0.884331
4.12838	0.695944
4.13095	-0.0676989
4.13352	2.13899
4.13609	0.850092
4.13866	-0.941545
4.14123	0.509331
4.1438	-0.883196
4.14637	1.45684
4.14894	-0.357109
4.1515	0.567011
4.15407	1.51407
4.15664	1.11856
4.15921	0.662066
4.16178	0.181873
4.16435	1.7025
4.16692	-0.168104
4.16949	1.21263
4.17206	0.755044
4.17463	0.370021
4.17719	0.0209789
4.17976	-0.272067
4.18233	-1.47982
4.1849	1.20866
4.18747	-1.76597
4.19004	0.0532985
4.19261	0.593255
4.19518	0.974851
4.19775	0.953839
4.20032	0.00536452
4.20288	-0.113211
4.20545	0.912491
4.20802	0.253921
4.21059	1.34958
4.21316	0.0357154
4.21573	-1.07368
4.2183	1.04008
4.22087	-0.088382
4.22344	1.07437
4.22601	-0.0147871
4.22857	0.120375
4.23114	0.0784932
4.23371	0.388604
4.23628	1.23759
4.23885	0.402505
4.24142	-0.986389
4.24399	0.786618
4.24656	0.139429
4.24913	0.586943
4.2517	-0.221923
4.25426	-0.00772734
4.25683	0.107537
4.2594	0.751396
4.26197	1.34936
4.26454	-1.36426
4.26711	0.034427
4.26968	0.108734
4.27225	-0.813269
4.27482	-0.83805
4.27739	0.979661
4.27995	0.545662
4.28252	0.639871
4.28509	-0.39519
4.28766	-0.379427
4.29023	1.44718
4.2928	0.781479
4.29537	-0.918255
4.29794	0.279559
4.30051	-0.524818
4.30308	-0.108418
4.30564	-1.20583
4.30821	-0.987062
4.31078	0.473222
4.31335	-2.02999
4.31592	0.818221
4.31849	0.73465
4.32106	0.0741265
4.32363	-0.636757
4.3262	0.382765
4.32877	-1.63338
4.33133	-1.30962
4.3339	0.822626
4.33647	-0.78951
4.33904	0.175397
4.34161	-0.435244
4.34418	1.80165
4.34675	0.137871
4.34932	1.59729
4.35189	0.546626
4.35446	0.0393936
4.35702	-0.800497
4.35959	1.59667
4.36216	1.09988
4.36473	-1.39964
4.3673	0.250154
4.36987	-0.343879
4.37244	0.798159
4.37501	-0.952909
4.37758	-1.75182
4.38015	-0.740627
4.38271	-0.460981
4.38528	0.846092
4.38785	-0.537517
4.39042	-0.0544751
4.39299	0.8062
4.39556	2.2206
4.39813	-0.198264
4.4007	-0.782031
4.40327	0.476935
4.40584	0.0635086
4.4084	-0.0259387
4.41097	-0.795342
4.41354	-0.328244
4.41611	-0.377864
4.41868	0.874807
4.42125	-2.00943
4.42382	0.253125
4.42639	0.204634
4.42896	-0.647574
4.43153	-0.283975
4.43409	0.424441
4.43666	0.436616
4.43923	0.408077
4.4418	-0.463572
4.44437	-0.348199
4.44694	0.627405
4.44951	-0.741107
4.45208	0.406448
4.45465	-0.97017
4.45722	-1.2123
4.45978	-0.155847
4.46235	0.123811
4.46492	0.585758
4.46749	0.901818
4.47006	-1.73426
4.47263	2.18642
4.4752	-0.00653779
4.47777	0.866195
4.48034	-0.505691
4.48291	-0.915798
4.48547	-1.65031
4.48804	0.808767
4.49061	-0.735553
4.49318	0.194117
4.49575	-1.26657
4.49832	-0.705508
4.50089	0.0996667
4.50346	0.790395
4.50603	-1.59278
4.5086	-0.62319
4.51116	-1.08042
4.51373	1.05693
4.5163	0.388993
4.51887	0.975911
4.52144	-0.341786
4.52401	1.20142
4.52658	1.65857
4.52915	-0.311987
4.53172	0.325354
4.53429	0.707543
4.53685	-0.137405
4.53942	1.05605
4.54199	-0.266
4.54456	1.99038
4.54713	-0.650898
4.5497	-0.577949
4.55227	0.0653689
4.55484	0.200522
4.55741	-0.529343
4.55998	1.33849
4.56254	-0.575033
4.56511	0.21684
4.56768	-1.02971
4.57025	-1.04324
4.57282	0.010833
4.57539	-1.13522
4.57796	0.490778
4.58053	0.18446
4.5831	-1.06745
4.58567	0.725877
4.58823	1.64405
4.5908	-0.504035
4.59337	0.332758
4.59594	1.87527
4.59851	0.873722
4.60108	-0.578894
4.60365	-0.377575
4.60622	1.62406
4.60879	-0.749682
4.61136	0.0940092
4.61392	-0.239527
4.61649	-1.0746
4.61906	-0.352565
4.62163	-0.216337
4.6242	1.49687
4.62677	0.543689
4.62934	0.508999
4.63191	0.769667
4.63448	-0.980721
4.63705	-0.473517
4.63961	-0.422993
4.64218	-0.589121
4.64475	0.681331
4.64732	1.62999
4.64989	-0.331248
4.65246	0.234048
4.65503	1.08798
4.6576	-0.203782
4.66017	0.891941
4.66274	0.835444
4.6653	0.65132
4.66787	-0.11304
4.67044	-1.28844
4.67301	2.23876
4.67558	0.74098
4.67815	0.491492
4.68072	-1.02358
4.68329	2.42923
4.68586	0.828418
4.68843	1.90637
4.69099	1.68391
4.69356	1.52236
4.69613	-1.25956
4.6987	0.53665
4.70127	-0.673907
4.70384	1.41993
4.70641	0.166415
4.70898	0.193044
4.71155	-0.127824
4.71412	-0.0137878
4.71668	1.10977
4.71925	1.36996
4.72182	1.2702
4.72439	-1.13985
4.72696	-1.06855
4.72953	-0.421373
4.7321	-0.262814
4.73467	-0.302018
4.73724	0.810492
4.73981	-1.70173
4.74237	1.31195
4.74494	0.567015
4.74751	1.08845
4.75008	1.47738
4.75265	0.365547
4.75522	-1.22405
4.75779	1.72609
4.76036	-0.1905
4.76293	-1.21291
4.7655	1.31571
4.76806	1.17098
4.77063	-1.06595
4.7732	0.748912
4.77577	-0.9247
4.77834	1.08062
4.78091	-1.30253
4.78348	0.829835
4.78605	0.245247
4.78862	0.642772
4.79119	-1.04003
4.79375	1.25717
4.79632	-0.560703
4.79889	-0.512614
4.80146	0.15784
4.80403	-0.820873
4.8066	-0.976598
4.80917	-1.56735
4.81174	0.0599051
4.81431	-0.293129
4.81688	1.31334
4.81944	-0.0638516
4.82201	0.864477
4.82458	-0.891043
4.82715	1.02251
4.82972	0.849656
4.83229	0.610492
4.83486	0.348718
4.83743	-0.317481
4.84	-1.36128
4.84257	-0.901686
4.84513	0.225395
4.8477	-0.807377
4.85027	0.980769
4.85284	-2.21511
4.85541	-1.25933
4.85798	-1.81442
4.86055	-0.706708
4.86312	0.751683
4.86569	0.131914
4.86826	2.104
4.87082	0.491755
4.87339	-0.814608
4.87596	0.849886
4.87853	0.341136
4.8811	0.253265
4.88367	-0.444699
4.88624	1.71087
4.88881	0.0554842
4.89138	-0.327339
4.89395	0.774353
4.89651	-0.0303219
4.89908	0.196027
4.90165	-0.301222
4.90422	-0.781501
4.90679	0.333856
4.90936	-0.756544
4.91193	-0.641266
4.9145	0.516126
4.91707	0.740405
4.91964	1.14061
4.9222	1.11886
4.92477	-0.619031
4.92734	0.383533
4.92991	0.450821
4.93248	-0.4134
4.93505	0.854696
4.93762	0.608531
4.94019	-0.598765
4.94276	-0.598705
4.94533	1.10201
4.94789	0.249398
4.95046	-2.12877
4.95303	0.499713
4.9556	0.341814
4.95817	3.57743
4.96074	-1.01909
4.96331	0.724762
4.96588	-0.741492
4.96845	1.21677
4.97102	0.94844
4.97358	-0.838382
4.97615	-0.887064
4.97872	-1.02981
4.98129	1.21463
4.98386	-2.4926
4.98643	0.197051
4.989	-2.44725
4.99157	2.45154
4.99414	-0.150337
4.99671	-0.338244
4.99927	-1.23227
5.00184	0.0981623
5.00441	-1.52115
5.00698	-0.273718
5.00955	1.90109
5.01212	-0.09086
5.01469	-0.417471
5.01726	0.960889
5.01983	-1.91846
5.0224	-1.55962
5.02496	0.70743
5.02753	1.31786
5.0301	-1.27939
5.03267	-0.829859
5.03524	-0.856061
5.03781	0.218101
5.04038	0.378005
5.04295	1.33395
5.04552	0.765083
5.04809	1.42201
5.05065	1.12638
5.05322	-0.80278
5.05579	-1.2119
5.05836	0.247705
5.06093	1.11851
5.0635	0.5439
5.06607	0.771941
5.06864	-0.488266
5.07121	-0.704446
5.07378	-0.659493
5.07634	-0.614589
5.07891	1.22032
5.08148	-2.2689
5.08405	0.596635
5.08662	-0.270722
5.08919	-0.345161
5.09176	-0.921519
5.09433	2.33247
5.0969	1.81488
5.09947	0.576954
5.10203	-0.294675
5.1046	-0.203654
5.10717	-0.278458
5.10974	-0.735397
5.11231	1.7769
5.11488	-1.46896
5.11745	-0.794037
5.12002	-0.605922
5.12259	1.54041
5.12516	-1.02336
5.12772	0.261357
5.13029	-0.0965411
5.13286	-1.13334
[truncated: 1,042 more rows]
