# Supplementary material for: Direct energy transfer from photosystem II to photosystem I confers winter sustainability in Scots Pine
Source: Nat Commun. 2020 Dec 15;11:6388. doi: 10.1038/s41467-020-20137-9 (PMC7738668; doi:10.1038/s41467-020-20137-9)
Supplement: Supplementary file 3 — Source Data [file 41467_2020_20137_MOESM3_ESM.zip › Source data file_Bag et al., 2020/Source data file/time resolved fluoresence data/Time resolved decay/Pine_summer_unquench/summerunq/698nmall_1.051.txt]

Time	Exp. data	Th. data	IRF
0	5559	5637.69	15858.8
0.002569	6269	6406.27	17499.2
0.005138	7127	7232.66	19053.3
0.007707	7994	8112.12	20505
0.010276	9001	9042.87	21900.1
0.012845	10013	10022	23317.7
0.015414	11242	11051.7	24611.4
0.017983	12071	12116.8	26168.5
0.020552	13270	13206.4	26833.7
0.023121	14244	14320.9	27946.8
0.02569	15269	15444.3	28667.2
0.028259	16562	16571.2	29074
0.030828	17642	17705.2	29560.6
0.033397	18887	18831	30135
0.035966	20057	19930.3	29945.4
0.038535	21009	21001.4	29708.6
0.041104	21902	22034.2	29444.2
0.043673	22997	23020.3	28724.4
0.046242	24291	23951.1	28059.2
0.048811	25000	24826.8	26911.5
0.05138	26052	25646.6	26208.2
0.053949	26624	26397.2	24970.1
0.056518	27051	27075.5	23622.7
0.059087	27749	27677.7	22209.1
0.061656	28343	28204.5	20629.9
0.064225	28557	28658.5	19171.7
0.066794	29114	29042.8	17636.6
0.069363	29588	29360.8	16238.6
0.071932	29901	29613.6	14793.4
0.074501	29820	29799.3	13388.8
0.07707	30005	29924.3	11804.6
0.079639	29921	29999.6	10627.2
0.082208	30135	30025.4	9481.49
0.084777	30116	30003.6	8252.98
0.087346	30027	29942.3	7166.93
0.089915	29679	29845.9	6262.47
0.092484	29523	29719.2	5339.45
0.095053	29681	29567.2	4614.08
0.097622	29610	29392.4	3906.27
0.100191	29452	29201	3266.18
0.10276	28852	28998.1	2826.74
0.105329	29077	28784.6	2405.86
0.107898	28180	28563.2	2002.55
0.110467	28082	28338.8	1711.09
0.113036	27984	28111.6	1518.96
0.115605	27823	27884	1250.59
0.118174	27684	27657.5	1166.81
0.120743	26839	27431.2	987.227
0.123312	26682	27206.6	863.824
0.125881	27133	26984.4	769.014
0.12845	26414	26765.1	686.243
0.131019	26539	26549	617.518
0.133588	26423	26336.9	568.358
0.136157	25854	26129.3	532.741
0.138726	25871	25926.5	521.705
0.141295	25358	25728	512.174
0.143864	25114	25533.7	482.076
0.146433	25027	25343.5	480.069
0.149002	24957	25157	456.994
0.151571	25080	24974.5	445.456
0.15414	24640	24796	438.433
0.156709	24787	24620.9	437.931
0.159278	24408	24449.5	411.345
0.161847	24207	24282.3	425.39
0.164416	23876	24118.9	432.915
0.166985	23817	23958.4	428.4
0.169554	23707	23801.7	408.335
0.172123	23758	23648.8	439.938
0.174692	23541	23498.7	435.925
0.177261	23139	23352	420.374
0.17983	23198	23209.2	451.476
0.182399	23447	23069.3	460.004
0.184968	22945	22932.5	453.984
0.187537	22806	22799.2	470.538
0.190106	22578	22669.1	492.61
0.192675	22703	22541.9	496.122
0.195244	22480	22417.9	507.158
0.197813	22298	22296.8	534.246
0.200382	22198	22178	530.735
0.202951	22148	22062.2	534.246
0.20552	21895	21949.3	568.358
0.208089	21714	21838.8	567.354
0.210658	21508	21731.2	584.41
0.213227	21659	21626.5	604.977
0.215796	21577	21524.7	629.056
0.218365	21514	21424.9	655.643
0.220934	21584	21327.2	635.076
0.223503	21247	21232.3	671.696
0.226072	21261	21139.6	689.755
0.228641	21102	21049.2	695.774
0.23121	20843	20960.5	724.368
0.233779	20967	20873.7	703.299
0.236348	20652	20789.5	745.938
0.238917	20679	20707.4	755.469
0.241486	20639	20626.9	776.538
0.244055	20712	20547.7	774.532
0.246624	20331	20470.2	773.027
0.249193	20707	20394	800.115
0.251762	20393	20319.7	778.043
0.254331	20624	20248	830.214
0.2569	20251	20176.7	843.758
0.259469	19966	20106.1	802.623
0.262038	20060	20036.4	827.204
0.264607	19959	19966.3	803.125
0.267176	19766	19897.3	767.007
0.269745	19938	19830.1	803.627
0.272314	19758	19763.8	807.138
0.274883	19672	19698.3	795.099
0.277452	19536	19632.8	806.637
0.280021	19782	19567.3	753.964
0.28259	19348	19502.4	771.02
0.285159	19220	19437.4	739.919
0.287728	19605	19372.3	727.879
0.290297	19392	19306.7	700.289
0.292866	19367	19241.7	668.686
0.295435	19213	19178.5	685.24
0.298004	19173	19115.7	709.318
0.300573	19240	19052.8	667.181
0.303142	18983	18990.3	664.673
0.305711	18809	18927.8	653.636
0.30828	18978	18865.6	627.05
0.310849	19031	18804.2	629.056
0.313418	18831	18743.1	630.059
0.315987	18503	18682.5	607.987
0.318556	18622	18622.7	616.515
0.321125	18849	18563.2	612
0.323694	18803	18503.8	594.443
0.326263	18427	18444.2	587.42
0.328832	18333	18384.5	552.305
0.331401	18445	18326.3	552.305
0.33397	18262	18269.6	587.42
0.336539	18330	18212.8	582.404
0.339108	18322	18156.3	555.315
0.341677	17848	18100.8	567.354
0.344246	17938	18045.3	570.364
0.346815	17973	17990.6	534.748
0.349384	17986	17936.9	580.899
0.351953	17868	17883.6	553.309
0.354522	17471	17831.4	565.348
0.357091	17801	17779.7	580.899
0.35966	17878	17728.4	559.328
0.362229	17858	17678.4	572.873
0.364798	17798	17629.8	592.938
0.367367	17285	17581	607.987
0.369936	17371	17532.7	564.846
0.372505	17589	17484.8	606.482
0.375074	17363	17437.7	564.345
0.377643	17518	17391.6	614.509
0.380212	17260	17346.4	590.43
0.382781	17378	17301.5	632.066
0.38535	17390	17256.2	587.42
0.387919	17447	17212.6	591.433
0.390488	17170	17171.1	641.096
0.393057	17401	17130.2	668.184
0.395626	17099	17089.5	646.112
0.398195	17235	17049	660.158
0.400764	16970	17008.8	642.099
0.403333	16945	16969.7	658.151
0.405902	17047	16931.5	671.194
0.408471	17029	16893.2	686.243
0.41104	16641	16855	650.125
0.413609	17207	16818.1	672.699
0.416178	16774	16783.1	697.781
0.418747	16807	16749.4	736.909
0.421316	16718	16716.8	741.423
0.423885	16776	16683.9	771.522
0.426454	16590	16650.7	720.856
0.429023	16600	16618.4	744.433
0.431592	16912	16585.9	756.974
0.434161	16508	16553.2	719.853
0.43673	16569	16522.3	738.915
0.439299	16479	16491.8	791.587
0.441868	16535	16460.3	742.427
0.444437	16439	16429.2	733.899
0.447006	16476	16398.6	758.981
0.449575	16564	16367.6	740.922
0.452144	16275	16337.1	730.889
0.454713	16334	16307.3	752.961
0.457282	16281	16277.3	753.964
0.459851	16485	16245.9	731.391
0.46242	15935	16213.4	685.741
0.464989	15988	16181.3	675.709
0.467558	16168	16148.8	694.771
0.470127	15910	16115.6	643.102
0.472696	16129	16081.3	650.125
0.475265	16089	16045.9	587.42
0.477834	15978	16010.4	590.932
0.480403	16048	15974.3	565.85
0.482972	15810	15936.9	554.813
0.485541	15901	15898.3	492.109
0.48811	15857	15859.5	489.6
0.490679	15665	15819.4	465.02
0.493248	15889	15778.3	418.869
0.495817	15575	15736.5	403.82
0.498386	15818	15694	368.204
0.500955	15573	15651.2	357.167
0.503524	15628	15607	334.594
0.506093	15726	15561.6	279.413
0.508662	15670	15516.2	259.849
0.511231	15654	15471.4	259.348
0.5138	15187	15426.1	262.358
0.516369	15419	15380	219.718
0.518938	15301	15334.2	200.154
0.521507	15166	15288.4	216.207
0.524076	15242	15242	180.59
0.526645	15219	15195.5	169.053
0.529214	15081	15148.8	151.495
0.531783	15045	15102.5	143.469
0.534352	14966	15055.8	145.977
0.536921	14980	15009.3	106.348
0.53949	14967	14963.7	134.941
0.542059	14964	14917.9	123.905
0.544628	14797	14872.4	109.357
0.547197	14703	14827	111.364
0.549766	14813	14782.3	100.328
0.552335	14617	14738.3	120.895
0.554904	14850	14694.2	112.367
0.557473	14682	14650.3	95.8132
0.560042	14743	14606.9	106.849
0.562611	14527	14563.8	103.839
0.56518	14531	14521.3	100.83
0.567749	14483	14479	111.364
0.570318	14465	14436.8	93.8066
0.572887	14439	14395.1	102.836
0.575456	14214	14353.7	98.3214
0.578025	14367	14312.9	103.839
0.580594	14123	14272.6	104.341
0.583163	14280	14232.7	112.869
0.585732	14029	14193	108.856
0.588301	14254	14153.3	110.361
0.59087	14334	14113.7	95.3115
0.593439	14185	14074.3	97.8197
0.596008	13991	14035.7	97.3181
0.598577	14144	13997.7	114.875
0.601146	13912	13959.5	108.856
0.603715	13873	13921.4	97.3181
0.606284	13995	13883.9	101.331
0.608853	13820	13846.8	110.862
0.611422	13878	13809.8	107.853
0.613991	13729	13772.9	100.83
0.61656	13795	13735.8	102.334
0.619129	13830	13698.8	84.7771
0.621698	13696	13662.1	91.8001
0.624267	13777	13625.7	87.2853
0.626836	13587	13589.5	95.8132
0.629405	13715	13553.4	83.2722
0.631974	13407	13517.8	91.2984
0.634543	13602	13482.4	92.3017
0.637112	13423	13446.9	85.2787
0.639681	13518	13411.6	83.7738
0.64225	13566	13376.4	82.7705
0.644819	13404	13341.4	78.2558
0.647388	13074	13306.3	78.2558
0.649957	13400	13271.5	69.2263
0.652526	13217	13236.8	74.2427
0.655095	13197	13202.2	70.2296
0.657664	13219	13167.7	67.2197
0.660233	13153	13133.6	62.2033
0.662802	13040	13099.6	76.2492
0.665371	13152	13065.5	58.1902
0.66794	13014	13031.4	57.6886
0.670509	13170	12997.6	54.6787
0.673078	12867	12964.2	58.6918
0.675647	12804	12931.1	62.2033
0.678216	12872	12898.4	62.2033
0.680785	12878	12865.7	70.7312
0.683354	12745	12832.8	53.1738
0.685923	12803	12800.1	53.6754
0.688492	12702	12767.4	55.1804
0.691061	12827	12735	46.6525
0.69363	12554	12702.8	55.682
0.696199	12733	12670.8	50.164
0.698768	12542	12639.2	53.1738
0.701337	12520	12607.7	57.1869
0.703906	12567	12576	51.1672
0.706475	12451	12544.6	45.1476
0.709044	12431	12513.6	49.6623
0.711613	12273	12482.8	56.6853
0.714182	12493	12451.9	51.1672
0.716751	12424	12421.2	46.6525
0.71932	12346	12390.8	52.1705
0.721889	12450	12360.2	48.1574
0.724458	12240	12329.8	42.1377
0.727027	12111	12299.7	46.6525
0.729596	12310	12269.6	44.6459
0.732165	12288	12239.8	43.6427
0.734734	12206	12210.2	48.659
0.737303	12100	12180.4	44.1443
0.739872	11885	12150.5	33.6099
0.742441	12084	12120.9	35.1148
0.74501	12030	12091.6	40.6328
0.747579	12133	12062.5	37.623
0.750148	12052	12033.3	43.141
0.752717	11875	12004.2	28.5935
0.755286	11943	11975.7	36.6197
0.757855	11805	11947.3	50.164
0.760424	12076	11918.8	34.1115
0.762993	11945	11890.5	39.1279
0.765562	12072	11862.2	35.6164
0.768131	11880	11834.1	35.1148
0.7707	11692	11806	35.6164
0.773269	11959	11778	34.6131
0.775838	11595	11750	29.0951
0.778407	11865	11722.2	29.0951
0.780976	11704	11694.6	30.0984
0.783545	11687	11667.2	33.6099
0.786114	11510	11639.9	32.6066
0.788683	11708	11612.6	28.0918
0.791252	11523	11585.5	30.6
0.793821	11581	11558.7	30.6
0.79639	11599	11532	35.6164
0.798959	11495	11505.4	34.1115
0.801528	11504	11478.7	28.5935
0.804097	11354	11452.1	26.0853
0.806666	11456	11425.8	30.0984
0.809235	11439	11399.7	33.1082
0.811804	11192	11373.5	31.6033
0.814373	11519	11347.4	22.0721
0.816942	11289	11321.6	32.6066
0.819511	11269	11295.9	30.6
0.82208	11254	11270.3	30.6
0.824649	11353	11244.7	29.5967
0.827218	11169	11218.9	22.0721
0.829787	11336	11193.3	20.5672
0.832356	11130	11168	27.0885
0.834925	10872	11142.7	22.5738
0.837494	11038	11117.5	27.0885
0.840063	11260	11092.4	19.0623
0.842632	10933	11067.5	25.5836
0.845201	10952	11042.7	22.5738
0.84777	10963	11018	27.0885
0.850339	10963	10993.5	24.0787
0.852908	10878	10968.9	25.082
0.855477	11007	10944.4	20.0656
0.858046	11031	10920.1	22.0721
0.860615	10783	10895.8	24.5803
0.863184	10885	10871.5	20.0656
0.865753	10800	10847.3	17.0557
0.868322	10891	10823.3	21.0689
0.870891	10853	10799.4	20.0656
0.87346	11027	10775.6	19.0623
0.876029	10634	10752	23.5771
0.878598	10782	10728.5	22.0721
0.881167	10669	10705	20.5672
0.883736	10737	10681.6	20.0656
0.886305	10593	10658.2	20.0656
0.888874	10703	10635.1	17.0557
0.891443	10451	10612	26.5869
0.894012	10686	10588.8	16.5541
0.896581	10761	10565.9	16.5541
0.89915	10619	10543.2	23.0754
0.901719	10608	10520.4	21.0689
0.904288	10497	10497.6	16.5541
0.906857	10417	10474.8	15.0492
0.909426	10488	10452.2	18.059
0.911995	10335	10429.7	14.5476
0.914564	10149	10407.1	16.5541
0.917133	10456	10384.7	12.541
0.919702	10291	10362.3	15.5508
0.922271	10342	10340.1	12.541
0.92484	10347	10317.9	16.0525
0.927409	10201	10295.9	13.0426
0.929978	10128	10273.9	15.5508
0.932547	10259	10251.8	11.0361
0.935116	10075	10229.7	8.52787
0.937685	10227	10207.8	8.52787
0.940254	10273	10186	10.0328
0.942823	10287	10164.5	12.541
0.945392	10136	10143.1	16.5541
0.947961	10076	10121.7	13.5443
0.95053	10055	10100.2	11.5377
0.953099	9991	10078.8	9.02951
0.955668	10115	10057.5	9.53115
0.958237	9931	10036.2	9.02951
0.960806	10044	10015.1	9.02951
0.963375	9914	9993.94	10.5344
0.965944	10019	9972.94	5.51804
0.968513	9995	9952.17	12.541
0.971082	9711	9931.5	12.0394
0.973651	9980	9910.91	13.0426
0.97622	9891	9890.24	12.541
0.978789	10063	9869.59	6.01968
0.981358	9683	9849.18	10.5344
0.983927	9799	9828.84	12.541
0.986496	9590	9808.5	10.5344
0.989065	9742	9788.24	8.52787
0.991634	9729	9767.94	11.5377
0.994203	9836	9747.71	3.51148
0.996772	9797	9727.63	11.0361
0.999341	9763	9707.53	7.02296
1.00191	9719	9687.55	6.01968
1.00448	9598	9667.7	9.53115
1.00705	9616	9647.88	8.52787
1.00962	9571	9628.12	7.02296
1.01219	9763	9608.5	8.52787
1.01476	9455	9588.96	9.53115
1.01732	9544	9569.52	9.02951
1.01989	9617	9550.06	10.5344
1.02246	9376	9530.56	5.51804
1.02503	9427	9511.18	6.01968
1.0276	9418	9491.9	7.5246
1.03017	9550	9472.69	7.02296
1.03274	9434	9453.58	7.5246
1.03531	9398	9434.51	8.52787
1.03788	9320	9415.49	6.01968
1.04045	9272	9396.6	8.02623
1.04301	9296	9377.7	8.52787
1.04558	9255	9358.83	5.0164
1.04815	9290	9340.03	6.52132
1.05072	9306	9321.24	5.51804
1.05329	9297	9302.56	4.01312
1.05586	9193	9283.96	7.5246
1.05843	9296	9265.35	4.51476
1.061	9194	9246.9	4.01312
1.06357	9113	9228.59	8.52787
1.06614	9181	9210.32	7.5246
1.0687	9029	9192.13	7.02296
1.07127	9120	9173.96	8.52787
1.07384	9097	9155.76	5.51804
1.07641	9060	9137.66	4.51476
1.07898	9069	9119.72	7.02296
1.08155	9215	9101.81	9.02951
1.08412	9029	9083.89	5.51804
1.08669	9264	9065.97	6.01968
1.08926	9095	9048.02	3.00984
1.09183	9126	9030.18	2.5082
1.09439	9085	9012.53	4.51476
1.09696	8846	8994.92	8.02623
1.09953	9137	8977.24	4.01312
1.1021	9060	8959.61	2.00656
1.10467	8802	8942.13	4.01312
1.10724	8800	8924.74	5.51804
1.10981	9027	8907.37	5.51804
1.11238	8943	8890.05	4.01312
1.11495	8832	8872.84	5.0164
1.11752	8721	8855.7	6.01968
1.12008	8888	8838.61	6.01968
1.12265	8733	8821.57	5.51804
1.12522	8769	8804.5	6.01968
1.12779	8810	8787.47	2.00656
1.13036	8880	8770.53	5.0164
1.13293	8726	8753.57	4.01312
1.1355	8714	8736.72	1.50492
1.13807	8755	8719.99	6.01968
1.14064	8833	8703.35	4.51476
1.14321	8723	8686.75	7.5246
1.14577	8529	8670.14	4.01312
1.14834	8658	8653.53	5.0164
1.15091	8625	8637.01	1.50492
1.15348	8476	8620.57	6.52132
1.15605	8448	8604.1	3.00984
1.15862	8417	8587.7	3.00984
1.16119	8494	8571.37	3.51148
1.16376	8631	8555.06	4.01312
1.16633	8689	8538.84	2.00656
1.1689	8609	8522.69	5.51804
1.17146	8417	8506.54	3.00984
1.17403	8399	8490.48	3.00984
1.1766	8571	8474.48	5.0164
1.17917	8413	8458.5	3.51148
1.18174	8424	8442.51	3.51148
1.18431	8427	8426.63	1.00328
1.18688	8519	8410.82	6.01968
1.18945	8402	8394.95	2.00656
1.19202	8540	8379.15	1.50492
1.19459	8278	8363.45	2.5082
1.19715	8421	8347.85	4.01312
1.19972	8425	8332.25	4.51476
1.20229	8060	8316.66	2.00656
1.20486	8340	8301.11	3.00984
1.20743	8354	8285.65	1.50492
1.21	8207	8270.29	5.0164
1.21257	8276	8254.99	3.51148
1.21514	8067	8239.75	5.51804
1.21771	8333	8224.49	4.51476
1.22028	8360	8209.24	2.5082
1.22284	8237	8194.06	3.00984
1.22541	8120	8178.97	4.01312
1.22798	8152	8163.94	4.51476
1.23055	8214	8148.91	4.51476
1.23312	8116	8133.92	3.00984
1.23569	7949	8118.92	4.01312
1.23826	8156	8103.98	1.00328
1.24083	8192	8089.16	4.51476
1.2434	8073	8074.36	4.01312
1.24597	8163	8059.58	4.01312
1.24853	8021	8044.81	2.5082
1.2511	8066	8030.14	3.00984
1.25367	7995	8015.47	4.51476
1.25624	8089	8000.8	1.50492
1.25881	8228	7986.24	2.5082
1.26138	7946	7971.75	4.51476
1.26395	7945	7957.29	3.51148
1.26652	7947	7942.82	4.01312
1.26909	7858	7928.31	1.50492
1.27166	7815	7913.89	0.50164
1.27422	7983	7899.6	3.51148
1.27679	7841	7885.35	4.01312
1.27936	7839	7871.04	3.51148
1.28193	7741	7856.73	0
1.2845	7828	7842.52	1.50492
1.28707	7700	7828.36	2.5082
1.28964	7871	7814.24	2.00656
1.29221	7648	7800.21	2.00656
1.29478	7774	7786.29	4.51476
1.29735	7715	7772.35	4.51476
1.29991	7641	7758.4	2.5082
1.30248	7638	7744.46	2.5082
1.30505	7903	7730.64	1.00328
1.30762	7700	7716.87	6.01968
1.31019	7459	7703.07	1.50492
1.31276	7702	7689.34	3.00984
1.31533	7591	7675.68	3.00984
1.3179	7680	7662.05	4.01312
1.32047	7847	7648.46	3.00984
1.32304	7651	7634.86	4.01312
1.3256	7538	7621.29	1.00328
1.32817	7563	7607.76	3.51148
1.33074	7597	7594.26	1.50492
1.33331	7620	7580.85	3.00984
1.33588	7527	7567.46	3.51148
1.33845	7668	7554.04	2.5082
1.34102	7508	7540.69	0.50164
1.34359	7637	7527.37	4.01312
1.34616	7513	7514.1	0.50164
1.34873	7529	7500.88	4.01312
1.35129	7510	7487.67	1.50492
1.35386	7563	7474.55	2.5082
1.35643	7474	7461.46	4.01312
1.359	7440	7448.4	2.00656
1.36157	7480	7435.36	4.01312
1.36414	7311	7422.35	1.50492
1.36671	7441	7409.38	3.51148
1.36928	7433	7396.39	2.00656
1.37185	7381	7383.41	1.00328
1.37442	7396	7370.5	1.00328
1.37698	7315	7357.68	2.5082
1.37955	7289	7344.87	3.00984
1.38212	7309	7332.15	1.50492
1.38469	7322	7319.49	5.51804
1.38726	7324	7306.75	2.5082
1.38983	7241	7294.03	1.00328
1.3924	7240	7281.36	1.50492
1.39497	7178	7268.75	2.00656
1.39754	7316	7256.17	2.5082
1.40011	7307	7243.65	2.00656
1.40267	7274	7231.16	3.00984
1.40524	7173	7218.69	2.5082
1.40781	7189	7206.27	2.00656
1.41038	7318	7193.92	3.51148
1.41295	7181	7181.56	3.51148
1.41552	7239	7169.17	2.00656
1.41809	7036	7156.79	0.50164
1.42066	7238	7144.49	1.50492
1.42323	7274	7132.24	2.00656
1.4258	7039	7119.99	2.5082
1.42836	7044	7107.78	0.50164
1.43093	7319	7095.65	2.5082
1.4335	7061	7083.56	3.00984
1.43607	7023	7071.46	2.5082
1.43864	6962	7059.36	1.50492
1.44121	6950	7047.34	1.00328
1.44378	7071	7035.4	3.51148
1.44635	6981	7023.48	3.51148
1.44892	7098	7011.55	2.5082
1.45149	7038	6999.64	2.00656
1.45405	7066	6987.76	2.5082
1.45662	6923	6975.9	1.50492
1.45919	6900	6964.04	2.00656
1.46176	6895	6952.19	0.50164
1.46433	6960	6940.39	1.00328
1.4669	7008	6928.68	1.50492
1.46947	6865	6916.96	3.00984
1.47204	6899	6905.27	0
1.47461	6801	6893.63	3.00984
1.47718	6867	6882.03	1.00328
1.47974	6906	6870.5	3.00984
1.48231	6895	6858.99	3.00984
1.48488	6927	6847.5	3.00984
1.48745	6915	6836.01	2.00656
1.49002	6810	6824.56	2.00656
1.49259	6719	6813.12	3.00984
1.49516	6740	6801.67	0.50164
1.49773	6667	6790.35	1.50492
1.5003	6769	6779.06	5.0164
1.50287	6603	6767.79	1.50492
1.50543	6718	6756.57	4.51476
1.508	6903	6745.3	2.5082
1.51057	6674	6734.05	1.50492
1.51314	6752	6722.84	2.00656
1.51571	6670	6711.66	2.00656
1.51828	6753	6700.48	2.00656
1.52085	6596	6689.32	1.00328
1.52342	6629	6678.22	1.50492
1.52599	6667	6667.15	2.5082
1.52856	6672	6656.11	1.50492
1.53112	6563	6645.15	2.5082
1.53369	6710	6634.2	3.51148
1.53626	6481	6623.27	2.00656
1.53883	6592	6612.35	3.51148
1.5414	6675	6601.42	1.00328
1.54397	6588	6590.55	2.00656
1.54654	6588	6579.68	2.5082
1.54911	6509	6568.82	1.00328
1.55168	6483	6558.04	1.50492
1.55425	6536	6547.28	3.51148
1.55681	6587	6536.53	1.00328
1.55938	6831	6525.85	2.5082
1.56195	6644	6515.17	3.51148
1.56452	6454	6504.5	1.00328
1.56709	6508	6493.88	3.00984
1.56966	6662	6483.26	2.00656
1.57223	6502	6472.68	2.00656
1.5748	6422	6462.14	2.5082
1.57737	6400	6451.59	2.5082
1.57994	6517	6441.04	1.00328
1.5825	6454	6430.53	1.50492
1.58507	6448	6420.08	2.00656
1.58764	6491	6409.64	2.5082
1.59021	6514	6399.22	1.50492
1.59278	6179	6388.83	2.00656
1.59535	6336	6378.49	2.00656
1.59792	6303	6368.17	3.00984
1.60049	6434	6357.84	1.50492
1.60306	6299	6347.52	2.00656
1.60563	6251	6337.22	0.50164
1.60819	6214	6326.98	2.00656
1.61076	6217	6316.79	2.00656
1.61333	6346	6306.59	3.00984
1.6159	6231	6296.42	0.50164
1.61847	6240	6286.28	3.51148
1.62104	6082	6276.13	0.50164
1.62361	6413	6266.01	2.00656
1.62618	6269	6255.92	1.00328
1.62875	6328	6245.86	2.00656
1.63132	6355	6235.78	1.50492
1.63388	6041	6225.7	0
1.63645	6180	6215.66	0.50164
1.63902	6170	6205.69	0.50164
1.64159	6240	6195.78	2.5082
1.64416	6205	6185.84	2.00656
1.64673	6288	6175.94	0
1.6493	6092	6166.1	3.00984
1.65187	6136	6156.26	1.50492
1.65444	6198	6146.45	2.00656
1.65701	6048	6136.68	2.00656
1.65957	6119	6126.96	2.5082
1.66214	6005	6117.24	3.00984
1.66471	6010	6107.49	2.00656
1.66728	6128	6097.75	0.50164
1.66985	6073	6088.1	1.50492
1.67242	6092	6078.49	3.51148
1.67499	6167	6068.86	2.5082
1.67756	6092	6059.24	1.00328
1.68013	6072	6049.68	2.5082
1.6827	6023	6040.1	2.5082
1.68526	5925	6030.54	1.00328
1.68783	5902	6021.07	2.00656
1.6904	6009	6011.62	4.01312
1.69297	5958	6002.18	2.00656
1.69554	5957	5992.75	3.51148
1.69811	5863	5983.34	1.50492
1.70068	5874	5973.94	3.51148
1.70325	6033	5964.52	1.00328
1.70582	5947	5955.11	1.50492
1.70839	5805	5945.75	1.00328
1.71095	5892	5936.45	2.5082
1.71352	6075	5927.15	2.5082
1.71609	5944	5917.82	1.50492
1.71866	5816	5908.51	0.50164
1.72123	5855	5899.23	1.50492
1.7238	5885	5890.04	1.00328
1.72637	5784	5880.86	4.01312
1.72894	5862	5871.69	0.50164
1.73151	5767	5862.56	4.01312
1.73408	5951	5853.44	1.00328
1.73664	5840	5844.37	3.51148
1.73921	5906	5835.25	2.5082
1.74178	5772	5826.14	0.50164
1.74435	5834	5817.1	2.00656
1.74692	5769	5808.09	2.5082
1.74949	5867	5799.09	2.5082
1.75206	5804	5790.08	2.00656
1.75463	5720	5781.1	1.50492
1.7572	5733	5772.19	2.00656
1.75977	5790	5763.27	4.01312
1.76233	5714	5754.32	0.50164
1.7649	5745	5745.41	2.00656
1.76747	5679	5736.49	1.50492
1.77004	5813	5727.63	0.50164
1.77261	5818	5718.81	3.00984
1.77518	5715	5709.97	1.50492
1.77775	5746	5701.16	1.50492
1.78032	5661	5692.37	2.00656
1.78289	5750	5683.59	1.00328
1.78546	5600	5674.84	2.00656
1.78802	5638	5666.11	1.50492
1.79059	5746	5657.41	1.50492
1.79316	5550	5648.75	2.5082
1.79573	5655	5640.15	2.00656
1.7983	5604	5631.59	4.51476
1.80087	5565	5622.98	2.5082
1.80344	5505	5614.35	2.00656
1.80601	5699	5605.78	1.00328
1.80858	5629	5597.23	3.51148
1.81115	5592	5588.65	1.50492
1.81371	5590	5580.09	1.00328
1.81628	5523	5571.59	1.50492
1.81885	5644	5563.13	3.00984
1.82142	5423	5554.65	2.00656
1.82399	5601	5546.21	1.50492
1.82656	5491	5537.78	3.00984
1.82913	5482	5529.34	1.50492
1.8317	5496	5520.9	1.50492
1.83427	5574	5512.49	0.50164
1.83684	5473	5504.13	2.5082
1.8394	5372	5495.78	1.50492
1.84197	5476	5487.42	2.00656
1.84454	5385	5479.05	0.50164
1.84711	5369	5470.76	0.50164
1.84968	5507	5462.51	3.51148
1.85225	5586	5454.21	1.00328
1.85482	5380	5445.97	1.00328
1.85739	5564	5437.77	2.5082
1.85996	5443	5429.54	2.00656
1.86253	5457	5421.32	0.50164
1.86509	5374	5413.12	2.00656
1.86766	5355	5404.9	0.50164
1.87023	5311	5396.73	0
1.8728	5248	5388.61	2.00656
1.87537	5322	5380.54	1.50492
1.87794	5411	5372.48	3.00984
1.88051	5304	5364.39	1.50492
1.88308	5303	5356.32	1.00328
1.88565	5395	5348.27	1.50492
1.88822	5348	5340.24	1.00328
1.89078	5288	5332.26	2.00656
1.89335	5294	5324.31	2.00656
1.89592	5414	5316.35	3.00984
1.89849	5346	5308.37	0.50164
1.90106	5412	5300.42	1.50492
1.90363	5172	5292.47	1.00328
1.9062	5224	5284.56	1.00328
1.90877	5211	5276.72	2.00656
1.91134	5225	5268.88	3.00984
1.91391	5238	5261	1.50492
1.91647	5303	5253.12	0.50164
1.91904	5200	5245.31	0.50164
1.92161	5197	5237.56	3.00984
1.92418	5119	5229.76	2.5082
1.92675	5295	5221.94	0
1.92932	5255	5214.18	1.00328
1.93189	5133	5206.44	2.00656
1.93446	5204	5198.72	1.00328
1.93703	5190	5191	2.00656
1.9396	5167	5183.31	0.50164
1.94216	5197	5175.62	2.5082
1.94473	5154	5167.95	0
1.9473	5113	5160.31	2.5082
1.94987	5224	5152.7	0.50164
1.95244	5179	5145.1	3.00984
1.95501	5103	5137.46	0.50164
1.95758	5138	5129.88	0.50164
1.96015	5096	5122.35	2.5082
1.96272	5030	5114.84	2.00656
1.96529	5127	5107.37	2.5082
1.96785	5120	5099.9	3.00984
1.97042	5115	5092.39	2.00656
1.97299	5078	5084.86	0.50164
1.97556	5212	5077.4	1.00328
1.97813	5026	5069.95	2.5082
1.9807	5000	5062.51	0.50164
1.98327	5024	5055.11	2.5082
1.98584	5111	5047.71	1.50492
1.98841	4983	5040.34	2.00656
1.99098	5075	5033.01	2.00656
1.99354	5072	5025.66	3.00984
1.99611	5036	5018.3	0.50164
1.99868	5102	5010.99	2.00656
2.00125	4928	5003.68	2.5082
2.00382	4839	4996.37	0.50164
2.00639	5026	4989.08	2.5082
2.00896	4946	4981.78	0.50164
2.01153	5067	4974.52	1.50492
2.0141	4836	4967.29	1.50492
2.01667	5065	4960.09	2.00656
2.01923	4895	4952.92	2.00656
2.0218	4805	4945.73	3.00984
2.02437	4969	4938.5	0.50164
2.02694	4939	4931.28	0.50164
2.02951	5021	4924.09	0.50164
2.03208	4964	4916.92	1.00328
2.03465	4981	4909.79	1.00328
2.03722	4850	4902.66	1.50492
2.03979	4914	4895.59	0.50164
2.04236	4896	4888.56	3.51148
2.04492	4917	4881.5	2.00656
2.04749	4843	4874.47	1.00328
2.05006	4837	4867.46	3.00984
2.05263	4885	4860.41	1.50492
2.0552	4941	4853.37	0.50164
2.05777	4828	4846.37	1.00328
2.06034	4714	4839.37	2.00656
2.06291	4914	4832.35	0.50164
2.06548	4834	4825.33	0
2.06805	4867	4818.36	0.50164
2.07061	4893	4811.41	1.00328
2.07318	4758	4804.47	1.00328
2.07575	4876	4797.58	0.50164
2.07832	4774	4790.71	2.5082
2.08089	4699	4783.84	1.00328
2.08346	4882	4776.96	2.00656
2.08603	4795	4770.07	0
2.0886	4660	4763.19	0.50164
2.09117	4741	4756.33	0.50164
2.09374	4687	4749.48	0.50164
2.0963	4775	4742.67	0
2.09887	4704	4735.89	2.00656
2.10144	4699	4729.1	0.50164
2.10401	4670	4722.33	1.00328
2.10658	4677	4715.55	0.50164
2.10915	4839	4708.82	0.50164
2.11172	4660	4702.09	1.50492
2.11429	4605	4695.4	0.50164
2.11686	4777	4688.71	2.00656
2.11943	4711	4682.03	0.50164
2.12199	4679	4675.36	1.50492
2.12456	4712	4668.69	0.50164
2.12713	4635	4662.07	1.00328
2.1297	4607	4655.46	2.00656
2.13227	4755	4648.85	1.00328
2.13484	4684	4642.26	1.00328
2.13741	4583	4635.68	2.00656
2.13998	4640	4629.09	0.50164
2.14255	4652	4622.54	1.00328
2.14512	4707	4615.98	1.50492
2.14768	4482	4609.42	0.50164
2.15025	4583	4602.87	0.50164
2.15282	4599	4596.34	0.50164
2.15539	4570	4589.84	1.00328
2.15796	4535	4583.36	1.00328
2.16053	4552	4576.9	1.50492
2.1631	4615	4570.44	1.00328
2.16567	4619	4564.04	1.00328
2.16824	4535	4557.66	3.00984
2.17081	4550	4551.23	1.50492
2.17337	4548	4544.79	0.50164
2.17594	4613	4538.4	0.50164
2.17851	4540	4532.05	2.00656
2.18108	4587	4525.71	1.50492
2.18365	4520	4519.39	2.00656
2.18622	4511	4513.06	2.00656
2.18879	4484	4506.72	1.00328
2.19136	4489	4500.38	1.00328
2.19393	4519	4494.02	0.50164
2.1965	4480	4487.68	0
2.19906	4512	4481.38	0.50164
2.20163	4542	4475.12	1.00328
2.2042	4439	4468.88	1.50492
2.20677	4415	4462.64	2.00656
2.20934	4398	4456.39	0.50164
2.21191	4423	4450.17	1.00328
2.21448	4576	4444	1.50492
2.21705	4403	4437.83	2.5082
2.21962	4400	4431.62	1.00328
2.22219	4461	4425.46	0.50164
2.22475	4535	4419.34	2.5082
2.22732	4414	4413.19	1.50492
2.22989	4382	4407.04	1.00328
2.23246	4281	4400.94	1.00328
2.23503	4397	4394.83	2.5082
2.2376	4474	4388.7	0.50164
2.24017	4405	4382.58	0.50164
2.24274	4308	4376.52	1.00328
2.24531	4326	4370.44	2.00656
2.24788	4333	4364.36	0
2.25044	4333	4358.31	1.50492
2.25301	4455	4352.3	1.00328
2.25558	4367	4346.27	2.00656
2.25815	4404	4340.22	0.50164
2.26072	4355	4334.2	0
2.26329	4416	4328.25	1.50492
2.26586	4267	4322.29	2.5082
2.26843	4198	4316.29	0.50164
2.271	4383	4310.31	0.50164
2.27357	4253	4304.38	1.00328
2.27613	4170	4298.48	2.00656
2.2787	4271	4292.56	1.50492
2.28127	4332	4286.68	1.00328
2.28384	4166	4280.86	2.5082
2.28641	4289	4275.01	3.51148
2.28898	4228	4269.1	0.50164
2.29155	4221	4263.21	0.50164
2.29412	4279	4257.34	1.00328
2.29669	4260	4251.49	1.00328
2.29926	4313	4245.63	1.00328
2.30182	4248	4239.76	0.50164
2.30439	4187	4233.92	0
2.30696	4194	4228.11	1.00328
2.30953	4234	4222.33	1.00328
2.3121	4148	4216.54	1.50492
2.31467	4258	4210.74	0.50164
2.31724	4215	4204.94	0.50164
2.31981	4312	4199.16	0
2.32238	4133	4193.41	1.00328
2.32495	4219	4187.65	0.50164
2.32751	4163	4181.9	0
2.33008	4251	4176.18	1.00328
2.33265	4123	4170.45	0.50164
2.33522	4142	4164.75	0
2.33779	4138	4159.08	1.50492
2.34036	4303	4153.41	0.50164
2.34293	4050	4147.78	1.50492
2.3455	4239	4142.14	1.50492
2.34807	4168	4136.49	0.50164
2.35064	4008	4130.87	1.00328
2.3532	3968	4125.28	1.00328
2.35577	4084	4119.7	2.00656
2.35834	4160	4114.12	1.00328
2.36091	4169	4108.52	1.50492
2.36348	4082	4102.9	0
2.36605	4180	4097.36	0
2.36862	4099	4091.86	3.00984
2.37119	4166	4086.29	1.00328
2.37376	4005	4080.74	0
2.37633	4145	4075.2	1.00328
2.37889	4065	4069.69	0.50164
2.38146	4103	4064.2	1.50492
2.38403	4103	4058.69	1.00328
2.3866	4062	4053.17	0
2.38917	4043	4047.68	0.50164
2.39174	3993	4042.19	0.50164
2.39431	4047	4036.73	0.50164
2.39688	3992	4031.28	1.00328
2.39945	3991	4025.84	0.50164
2.40202	4119	4020.41	1.00328
2.40458	3977	4014.98	0.50164
2.40715	4002	4009.55	0.50164
2.40972	4150	4004.19	0
2.41229	4048	3998.88	3.51148
2.41486	4027	3993.53	1.50492
2.41743	4019	3988.19	1.00328
2.42	3863	3982.86	2.00656
2.42257	3922	3977.53	1.00328
2.42514	3987	3972.24	1.50492
2.42771	3958	3966.93	2.5082
2.43027	3844	3961.58	0
2.43284	3930	3956.26	0.50164
2.43541	3849	3950.96	1.00328
2.43798	3939	3945.66	1.00328
2.44055	3908	3940.36	0.50164
2.44312	3865	3935.09	0.50164
2.44569	3908	3929.84	1.00328
2.44826	3972	3924.59	1.50492
2.45083	4012	3919.32	0.50164
2.4534	3988	3914.07	0
2.45596	4057	3908.86	1.00328
2.45853	3985	3903.66	1.50492
2.4611	3812	3898.43	0.50164
2.46367	3913	3893.23	0.50164
2.46624	3962	3888.03	1.00328
2.46881	3853	3882.82	0
2.47138	3971	3877.69	0.50164
2.47395	3954	3872.57	2.5082
2.47652	3952	3867.42	1.00328
2.47909	3926	3862.28	0.50164
2.48165	3826	3857.18	1.50492
2.48422	3817	3852.05	1.50492
2.48679	3913	3846.93	0
2.48936	4010	3841.86	1.50492
2.49193	3855	3836.78	1.50492
2.4945	3890	3831.74	1.00328
2.49707	3861	3826.75	2.5082
2.49964	3812	3821.75	3.00984
2.50221	3757	3816.7	1.50492
2.50478	3772	3811.66	1.00328
2.50734	3743	3806.66	1.50492
2.50991	3906	3801.63	2.00656
2.51248	3708	3796.57	0
2.51505	3786	3791.57	0.50164
2.51762	3748	3786.58	2.00656
2.52019	3795	3781.56	0.50164
2.52276	3821	3776.57	0.50164
2.52533	3846	3771.58	1.50492
2.5279	3769	3766.59	0
2.53047	3786	3761.62	1.00328
2.53303	3776	3756.68	0.50164
2.5356	3748	3751.72	1.50492
2.53817	3682	3746.77	0
2.54074	3753	3741.85	1.00328
2.54331	3758	3736.94	1.00328
2.54588	3788	3732.04	1.00328
2.54845	3786	3727.17	1.50492
2.55102	3784	3722.31	1.50492
2.55359	3783	3717.44	1.50492
2.55616	3817	3712.59	1.00328
2.55872	3782	3707.75	2.00656
2.56129	3743	3702.89	1.00328
2.56386	3621	3698.02	0.50164
2.56643	3638	3693.19	0.50164
2.569	3673	3688.41	2.00656
2.57157	3716	3683.6	2.00656
2.57414	3704	3678.79	0.50164
2.57671	3727	3674.02	1.50492
2.57928	3688	3669.27	2.00656
2.58185	3750	3664.5	2.00656
2.58441	3737	3659.73	1.00328
2.58698	3794	3654.97	1.50492
2.58955	3697	3650.21	1.00328
2.59212	3624	3645.46	1.50492
2.59469	3681	3640.67	0.50164
2.59726	3723	3635.88	0
2.59983	3568	3631.13	0
2.6024	3621	3626.39	1.00328
2.60497	3681	3621.65	0.50164
2.60754	3707	3616.93	0
2.6101	3676	3612.24	1.50492
2.61267	3594	3607.56	0.50164
2.61524	3590	3602.89	2.00656
2.61781	3561	3598.19	0.50164
2.62038	3555	3593.49	0
2.62295	3613	3588.81	0.50164
2.62552	3597	3584.14	0.50164
2.62809	3641	3579.48	0.50164
2.63066	3658	3574.85	0.50164
2.63323	3638	3570.24	1.50492
2.63579	3517	3565.64	1.00328
2.63836	3558	3561.04	1.50492
2.64093	3537	3556.42	1.00328
2.6435	3652	3551.79	0
2.64607	3591	3547.19	0.50164
2.64864	3547	3542.61	0.50164
2.65121	3543	3538.05	1.50492
2.65378	3557	3533.47	0.50164
2.65635	3641	3528.93	0.50164
2.65892	3563	3524.43	2.00656
2.66148	3510	3519.92	2.00656
2.66405	3518	3515.38	1.00328
2.66662	3469	3510.84	0.50164
2.66919	3584	3506.3	0.50164
2.67176	3600	3501.79	0.50164
2.67433	3462	3497.3	1.50492
2.6769	3450	3492.78	0.50164
2.67947	3552	3488.31	0.50164
2.68204	3566	3483.87	2.00656
2.68461	3486	3479.4	1.50492
2.68717	3491	3474.91	0
2.68974	3483	3470.44	1.00328
2.69231	3502	3465.97	0
2.69488	3576	3461.51	1.00328
2.69745	3500	3457.03	0
2.70002	3608	3452.61	0
2.70259	3589	3448.23	2.00656
2.70516	3578	3443.85	1.00328
2.70773	3488	3439.48	2.00656
2.7103	3563	3435.09	1.50492
2.71286	3527	3430.68	0.50164
2.71543	3497	3426.28	0.50164
2.718	3428	3421.88	0.50164
2.72057	3376	3417.5	0
2.72314	3448	3413.16	1.50492
2.72571	3463	3408.82	1.00328
2.72828	3458	3404.45	1.00328
2.73085	3416	3400.1	0
2.73342	3358	3395.77	1.00328
2.73599	3331	3391.43	1.00328
2.73855	3392	3387.11	0
2.74112	3234	3382.82	1.50492
2.74369	3497	3378.53	1.00328
2.74626	3418	3374.24	1.00328
2.74883	3363	3370.03	1.00328
2.7514	3320	3365.83	4.01312
2.75397	3258	3361.53	1.00328
2.75654	3374	3357.25	0
2.75911	3342	3352.98	1.00328
2.76168	3269	3348.72	0.50164
2.76424	3467	3344.47	1.00328
2.76681	3354	3340.22	0.50164
2.76938	3315	3336.01	1.00328
2.77195	3316	3331.81	1.50492
2.77452	3415	3327.6	1.50492
2.77709	3312	3323.36	0.50164
2.77966	3446	3319.13	0
2.78223	3284	3314.92	0.50164
2.7848	3386	3310.73	1.00328
2.78737	3322	3306.55	0.50164
2.78993	3293	3302.4	1.50492
2.7925	3308	3298.21	1.00328
2.79507	3322	3294.02	0
2.79764	3310	3289.86	0.50164
2.80021	3320	3285.72	1.00328
2.80278	3318	3281.59	1.00328
2.80535	3294	3277.45	1.00328
2.80792	3272	3273.34	0.50164
2.81049	3307	3269.25	2.00656
2.81306	3235	3265.17	1.00328
2.81562	3262	3261.09	2.00656
2.81819	3240	3257	1.00328
2.82076	3170	3252.91	1.00328
2.82333	3266	3248.84	1.00328
2.8259	3290	3244.77	1.50492
2.82847	3224	3240.69	1.00328
2.83104	3179	3236.59	0.50164
2.83361	3315	3232.5	0
2.83618	3240	3228.44	0.50164
2.83875	3161	3224.4	1.00328
2.84131	3225	3220.34	1.00328
2.84388	3192	3216.29	0
2.84645	3275	3212.26	1.00328
2.84902	3268	3208.24	0.50164
2.85159	3328	3204.23	1.00328
2.85416	3340	3200.21	1.00328
2.85673	3159	3196.18	0
2.8593	3230	3192.22	0.50164
2.86187	3271	3188.28	2.5082
2.86444	3166	3184.31	1.50492
2.867	3185	3180.34	0.50164
2.86957	3224	3176.38	1.50492
2.87214	3286	3172.41	0.50164
2.87471	3130	3168.46	1.00328
2.87728	3188	3164.53	1.00328
2.87985	3190	3160.59	1.50492
2.88242	3131	3156.66	0.50164
2.88499	3250	3152.75	1.50492
2.88756	3110	3148.83	1.00328
2.89013	3169	3144.93	1.00328
2.89269	3167	3141.03	1.50492
2.89526	3161	3137.13	0.50164
2.89783	3071	3133.24	1.50492
2.9004	3121	3129.33	1.00328
2.90297	3028	3125.42	0
2.90554	3079	3121.53	0.50164
2.90811	3179	3117.64	1.00328
2.91068	3117	3113.76	0
2.91325	3079	3109.89	1.00328
2.91582	3182	3106.03	0.50164
2.91838	3095	3102.19	1.00328
2.92095	3101	3098.34	1.00328
2.92352	3143	3094.49	0.50164
2.92609	3139	3090.67	0.50164
2.92866	3097	3086.85	1.50492
2.93123	3066	3083.04	0.50164
2.9338	3018	3079.23	1.50492
2.93637	3175	3075.39	0
2.93894	3071	3071.58	0.50164
2.94151	3102	3067.77	0.50164
2.94407	3096	3063.97	0.50164
2.94664	3027	3060.18	0.50164
2.94921	3179	3056.42	1.00328
2.95178	2992	3052.65	1.00328
2.95435	3172	3048.88	0.50164
2.95692	2995	3045.12	1.00328
2.95949	3024	3041.37	0.50164
2.96206	3136	3037.6	1.00328
2.96463	3005	3033.84	0
2.9672	3091	3030.09	0.50164
2.96976	3027	3026.35	0.50164
2.97233	2889	3022.6	0.50164
2.9749	2932	3018.88	0
2.97747	3114	3015.18	1.00328
2.98004	3022	3011.49	1.00328
2.98261	3073	3007.8	1.00328
2.98518	2986	3004.12	1.00328
2.98775	3068	3000.44	1.00328
2.99032	3064	2996.77	1.00328
2.99289	3034	2993.09	1.00328
2.99545	3067	2989.4	0.50164
2.99802	3008	2985.73	0
3.00059	2902	2982.08	1.50492
3.00316	2946	2978.45	0
3.00573	2950	2974.82	2.5082
3.0083	2894	2971.15	0
3.01087	2945	2967.5	0
3.01344	3004	2963.88	1.00328
3.01601	2983	2960.27	1.00328
3.01858	3090	2956.65	1.00328
3.02114	2926	2953.05	0.50164
3.02371	2873	2949.49	1.50492
3.02628	2910	2945.92	2.00656
3.02885	3013	2942.33	1.00328
3.03142	3040	2938.74	1.00328
3.03399	2985	2935.13	0.50164
3.03656	3005	2931.51	0
3.03913	2945	2927.93	0
3.0417	2875	2924.36	1.00328
3.04427	3016	2920.79	0.50164
3.04683	2992	2917.25	0.50164
3.0494	2955	2913.72	2.00656
3.05197	2848	2910.18	0.50164
3.05454	2879	2906.64	1.00328
3.05711	2867	2903.09	0.50164
3.05968	2876	2899.54	0.50164
3.06225	2867	2896	0
3.06482	2910	2892.5	1.00328
3.06739	2895	2889	1.00328
3.06996	2921	2885.5	1.00328
3.07252	2847	2882.01	1.00328
3.07509	2808	2878.52	1.00328
3.07766	2827	2875.01	0.50164
3.08023	2804	2871.53	0.50164
3.0828	2869	2868.06	1.00328
3.08537	2853	2864.57	1.00328
3.08794	2849	2861.12	0
3.09051	2871	2857.68	2.00656
3.09308	2822	2854.22	0.50164
3.09565	2747	2850.79	1.00328
3.09821	2889	2847.38	1.50492
3.10078	2770	2843.94	1.50492
3.10335	2841	2840.48	0.50164
3.10592	2822	2837.04	0
3.10849	2791	2833.61	1.00328
3.11106	2811	2830.16	0.50164
3.11363	2751	2826.75	0
3.1162	2790	2823.37	1.50492
3.11877	2847	2819.98	1.50492
3.12134	2776	2816.59	0.50164
3.1239	2854	2813.24	1.50492
3.12647	2804	2809.86	2.00656
3.12904	2807	2806.48	0
3.13161	2828	2803.18	1.50492
3.13418	2834	2799.87	3.51148
3.13675	2874	2796.5	1.00328
3.13932	2887	2793.13	0.50164
3.14189	2828	2789.78	1.00328
3.14446	2798	2786.41	1.00328
3.14703	2852	2783.05	0
3.14959	2863	2779.7	1.00328
3.15216	2757	2776.37	0.50164
3.15473	2759	2773.07	1.50492
3.1573	2783	2769.75	1.50492
3.15987	2722	2766.43	0.50164
3.16244	2769	2763.14	1.00328
3.16501	2707	2759.85	2.00656
3.16758	2771	2756.52	0.50164
3.17015	2697	2753.22	0.50164
3.17272	2842	2749.92	1.00328
3.17528	2754	2746.61	0.50164
3.17785	2672	2743.31	0.50164
3.18042	2842	2740.02	0.50164
3.18299	2776	2736.73	1.00328
3.18556	2764	2733.42	0
3.18813	2662	2730.13	0
3.1907	2772	2726.85	0.50164
3.19327	2815	2723.58	0.50164
3.19584	2756	2720.33	0.50164
3.19841	2656	2717.1	1.00328
3.20097	2728	2713.87	1.00328
3.20354	2678	2710.65	1.00328
3.20611	2667	2707.44	1.50492
3.20868	2702	2704.22	1.00328
3.21125	2694	2700.98	0.50164
3.21382	2665	2697.75	0.50164
3.21639	2762	2694.56	0.50164
3.21896	2689	2691.4	2.00656
3.22153	2623	2688.22	1.50492
3.2241	2680	2685	1.00328
3.22666	2684	2681.78	0
3.22923	2652	2678.57	0.50164
3.2318	2691	2675.37	0
3.23437	2671	2672.19	1.00328
3.23694	2669	2669	0.50164
3.23951	2613	2665.82	0.50164
3.24208	2673	2662.63	0.50164
3.24465	2786	2659.44	0
3.24722	2749	2656.25	0
3.24979	2654	2653.09	0
3.25235	2579	2649.96	1.00328
3.25492	2619	2646.81	1.00328
3.25749	2628	2643.65	0
3.26006	2630	2640.51	0.50164
3.26263	2584	2637.36	0.50164
3.2652	2665	2634.23	0
3.26777	2634	2631.1	1.00328
3.27034	2714	2627.97	0
3.27291	2649	2624.85	0.50164
3.27548	2649	2621.75	0.50164
3.27804	2673	2618.66	1.00328
3.28061	2485	2615.58	0.50164
3.28318	2598	2612.49	1.50492
3.28575	2744	2609.39	0
3.28832	2534	2606.29	0.50164
3.29089	2638	2603.18	0
3.29346	2587	2600.1	0
3.29603	2630	2597.05	1.00328
3.2986	2607	2593.99	1.00328
3.30117	2619	2590.92	0.50164
3.30373	2620	2587.83	0
3.3063	2593	2584.79	0
3.30887	2487	2581.78	1.50492
3.31144	2571	2578.77	1.50492
3.31401	2564	2575.76	1.00328
3.31658	2490	2572.78	1.00328
3.31915	2524	2569.79	2.5082
3.32172	2515	2566.76	0.50164
3.32429	2555	2563.78	0.50164
3.32686	2607	2560.8	2.5082
3.32942	2521	2557.78	0.50164
3.33199	2552	2554.75	0.50164
3.33456	2515	2551.74	0
3.33713	2483	2548.76	1.00328
3.3397	2467	2545.77	1.00328
3.34227	2510	2542.77	0.50164
3.34484	2549	2539.77	0.50164
3.34741	2555	2536.78	0
3.34998	2533	2533.8	1.00328
3.35255	2637	2530.82	0
3.35511	2573	2527.87	1.00328
3.35768	2529	2524.92	1.00328
3.36025	2446	2521.96	0.50164
3.36282	2588	2519.02	1.00328
3.36539	2507	2516.05	0.50164
3.36796	2512	2513.07	0
3.37053	2518	2510.11	0
3.3731	2589	2507.16	0.50164
3.37567	2555	2504.23	0
3.37824	2604	2501.32	1.00328
3.3808	2449	2498.4	1.00328
3.38337	2479	2495.48	0.50164
3.38594	2425	2492.55	0.50164
3.38851	2386	2489.62	0
3.39108	2475	2486.71	0.50164
3.39365	2574	2483.79	0.50164
3.39622	2466	2480.87	0
3.39879	2459	2477.96	0
3.40136	2394	2475.05	0.50164
3.40393	2440	2472.17	0
3.40649	2365	2469.28	1.00328
3.40906	2356	2466.42	0
3.41163	2496	2463.59	1.50492
3.4142	2442	2460.77	1.50492
3.41677	2444	2457.91	1.50492
3.41934	2474	2455.05	0
3.42191	2436	2452.22	1.00328
3.42448	2422	2449.39	1.50492
3.42705	2439	2446.52	0.50164
3.42962	2407	2443.66	0
3.43218	2530	2440.81	0.50164
3.43475	2515	2437.97	0
3.43732	2421	2435.16	1.00328
3.43989	2447	2432.35	1.00328
3.44246	2402	2429.52	1.00328
3.44503	2448	2426.74	0
3.4476	2386	2423.98	2.5082
3.45017	2352	2421.17	1.00328
3.45274	2481	2418.36	0.50164
3.45531	2460	2415.58	0.50164
3.45787	2414	2412.79	1.50492
3.46044	2460	2410.01	0.50164
3.46301	2387	2407.25	1.00328
3.46558	2415	2404.49	1.50492
3.46815	2411	2401.71	1.00328
3.47072	2467	2398.93	0.50164
3.47329	2366	2396.13	0.50164
3.47586	2384	2393.34	0
3.47843	2461	2390.58	0.50164
3.481	2372	2387.82	1.00328
3.48356	2352	2385.04	0
3.48613	2360	2382.27	0.50164
3.4887	2417	2379.54	0
3.49127	2422	2376.81	2.00656
3.49384	2412	2374.08	0
3.49641	2456	2371.36	1.50492
3.49898	2251	2368.62	0.50164
3.50155	2424	2365.88	0.50164
3.50412	2377	2363.15	0.50164
3.50669	2383	2360.42	0.50164
3.50925	2371	2357.7	0.50164
3.51182	2412	2354.99	0.50164
3.51439	2318	2352.3	1.00328
3.51696	2303	2349.62	1.00328
3.51953	2260	2346.96	1.50492
3.5221	2361	2344.28	1.50492
3.52467	2367	2341.59	0.50164
3.52724	2446	2338.89	1.00328
3.52981	2391	2336.19	0
3.53238	2352	2333.5	0.50164
3.53494	2323	2330.8	0.50164
3.53751	2259	2328.09	0
3.54008	2318	2325.4	0
3.54265	2321	2322.72	0.50164
3.54522	2242	2320.05	0
3.54779	2421	2317.39	1.00328
3.55036	2370	2314.77	0
3.55293	2384	2312.16	2.5082
3.5555	2265	2309.5	0.50164
3.55807	2165	2306.84	0.50164
3.56063	2263	2304.19	0
3.5632	2251	2301.55	1.00328
3.56577	2256	2298.89	0
3.56834	2273	2296.25	0
3.57091	2361	2293.66	1.00328
3.57348	2291	2291.11	1.50492
3.57605	2328	2288.52	2.5082
3.57862	2248	2285.9	0
3.58119	2321	2283.28	1.00328
3.58376	2286	2280.65	0
3.58632	2253	2278.04	0.50164
3.58889	2344	2275.45	0.50164
3.59146	2286	2272.86	1.00328
3.59403	2335	2270.25	0.50164
3.5966	2337	2267.64	0
3.59917	2269	2265.04	0.50164
3.60174	2279	2262.43	0
3.60431	2306	2259.82	0
3.60688	2269	2257.22	0
3.60945	2221	2254.65	0
3.61201	2311	2252.09	1.00328
3.61458	2268	2249.54	0.50164
3.61715	2206	2246.98	1.00328
3.61972	2191	2244.39	0
3.62229	2205	2241.83	0
3.62486	2218	2239.29	0.50164
3.62743	2215	2236.74	1.00328
3.63	2181	2234.21	0
3.63257	2252	2231.72	1.50492
3.63514	2220	2229.21	1.50492
3.6377	2175	2226.68	1.00328
3.64027	2229	2224.12	0
3.64284	2172	2221.57	0
3.64541	2179	2219.04	0
3.64798	2316	2216.52	0.50164
3.65055	2290	2214.01	0.50164
3.65312	2307	2211.51	1.00328
3.65569	2172	2209	0.50164
3.65826	2284	2206.49	0.50164
3.66083	2180	2203.97	0
3.66339	2236	2201.48	0.50164
3.66596	2252	2198.97	0.50164
3.66853	2197	2196.46	0
3.6711	2189	2193.94	0
3.67367	2212	2191.44	0
3.67624	2260	2188.95	0
3.67881	2070	2186.46	0.50164
3.68138	2183	2183.98	0
3.68395	2256	2181.5	0.50164
3.68652	2213	2179.03	0
3.68908	2163	2176.59	0.50164
3.69165	2182	2174.16	1.50492
3.69422	2216	2171.7	0.50164
3.69679	2198	2169.26	0.50164
3.69936	2172	2166.84	1.00328
3.70193	2150	2164.39	1.00328
3.7045	2079	2161.97	0
3.70707	2150	2159.57	1.50492
3.70964	2112	2157.16	1.50492
3.71221	2122	2154.73	0.50164
3.71477	2224	2152.31	0.50164
3.71734	2153	2149.91	1.00328
3.71991	2155	2147.5	1.00328
3.72248	2136	2145.1	0.50164
3.72505	2082	2142.71	1.50492
3.72762	2185	2140.28	0.50164
3.73019	2187	2137.85	0
3.73276	2147	2135.42	0
3.73533	2108	2133	0
3.7379	2077	2130.59	0.50164
3.74046	2110	2128.17	0
3.74303	2083	2125.79	0
3.7456	2052	2123.45	1.50492
3.74817	2092	2121.09	1.50492
3.75074	2077	2118.7	0.50164
3.75331	2147	2116.29	0
3.75588	2153	2113.9	0
3.75845	2024	2111.51	0
3.76102	2189	2109.13	0.50164
3.76359	2103	2106.74	0
3.76615	2099	2104.37	0
3.76872	2087	2102	0.50164
3.77129	2128	2099.64	0
3.77386	2104	2097.28	0.50164
3.77643	2077	2094.93	0
3.779	2072	2092.6	1.00328
3.78157	2099	2090.26	0.50164
3.78414	2077	2087.93	0.50164
3.78671	2065	2085.62	1.00328
3.78928	2086	2083.32	1.00328
3.79184	2114	2080.99	1.00328
3.79441	1990	2078.68	0
3.79698	2037	2076.38	2.00656
3.79955	2098	2074.05	0
3.80212	2044	2071.72	0.50164
3.80469	2034	2069.39	0
3.80726	2025	2067.05	0
3.80983	2094	2064.75	0
3.8124	2019	2062.46	1.00328
3.81497	2034	2060.18	0.50164
3.81753	1997	2057.91	1.50492
3.8201	2023	2055.6	0.50164
3.82267	2041	2053.31	0
3.82524	1984	2051.03	1.00328
3.82781	2016	2048.75	0.50164
3.83038	2039	2046.47	0.50164
3.83295	2075	2044.19	0.50164
3.83552	2009	2041.9	0.50164
3.83809	2033	2039.62	0
3.84066	2035	2037.37	0.50164
3.84322	2005	2035.12	1.50492
3.84579	1990	2032.83	0
3.84836	1954	2030.56	0
3.85093	2028	2028.31	0.50164
3.8535	2070	2026.04	0.50164
3.85607	1974	2023.78	0
3.85864	2067	2021.52	0.50164
3.86121	1976	2019.28	0
3.86378	2015	2017.04	1.00328
3.86635	1984	2014.78	0
3.86891	2048	2012.53	0
3.87148	2026	2010.29	0.50164
3.87405	1997	2008.06	0
3.87662	1958	2005.86	1.00328
3.87919	1910	2003.66	1.00328
3.88176	2048	2001.46	0.50164
3.88433	1994	1999.26	1.50492
3.8869	2020	1997.02	0
3.88947	2071	1994.8	0
3.89204	2008	1992.58	0.50164
3.8946	1936	1990.36	0
3.89717	2015	1988.15	0.50164
3.89974	1912	1985.93	0
3.90231	2023	1983.72	0
3.90488	2021	1981.53	0.50164
3.90745	1926	1979.35	0.50164
3.91002	1961	1977.15	0.50164
3.91259	1970	1974.96	0
3.91516	2056	1972.77	0.50164
3.91773	1923	1970.58	0
3.92029	2002	1968.4	0.50164
3.92286	1898	1966.23	0
3.92543	2027	1964.07	1.00328
3.928	1918	1961.9	0.50164
3.93057	1996	1959.71	0
3.93314	1962	1957.55	0
3.93571	1953	1955.4	0.50164
3.93828	2032	1953.25	1.00328
3.94085	1960	1951.09	0
3.94342	1952	1948.93	0.50164
3.94598	1947	1946.77	0
3.94855	1924	1944.62	0
3.95112	1952	1942.47	0.50164
3.95369	2006	1940.34	0
3.95626	1931	1938.22	1.00328
3.95883	1985	1936.08	0.50164
3.9614	1870	1933.95	0
3.96397	1938	1931.83	1.00328
3.96654	1945	1929.7	0
3.96911	1970	1927.58	0.50164
3.97167	1940	1925.47	0.50164
3.97424	2015	1923.35	0.50164
3.97681	1875	1921.23	0
3.97938	1883	1919.11	0.50164
3.98195	1931	1917.01	0
3.98452	1992	1914.91	1.00328
3.98709	1953	1912.8	0
3.98966	1937	1910.69	0.50164
3.99223	1881	1908.59	0
3.9948	1962	1906.53	0.50164
3.99736	1952	1904.47	1.50492
3.99993	1909	1902.37	0.50164
4.0025	1853	1900.29	0
4.00507	1899	1898.21	1.00328
4.00764	1937	1896.13	0
4.01021	1952	1894.08	0.50164
4.01278	1937	1892.02	1.50492
4.01535	1865	1889.94	0
4.01792	1820	1887.9	0.50164
4.02049	1838	1885.88	1.50492
4.02305	1798	1883.83	1.00328
4.02562	1879	1881.77	0.50164
4.02819	1948	1879.7	0.50164
4.03076	1878	1877.64	0
4.03333	1910	1875.6	0.50164
4.0359	1874	1873.56	1.00328
4.03847	1851	1871.49	0
4.04104	1906	1869.44	0
4.04361	1968	1867.4	0.50164
4.04618	2004	1865.35	0.50164
4.04874	1832	1863.31	0
4.05131	1860	1861.27	0.50164
4.05388	1938	1859.25	0
4.05645	1829	1857.22	1.00328
4.05902	1810	1855.2	0
4.06159	1784	1853.21	1.00328
4.06416	1823	1851.22	1.00328
4.06673	1858	1849.24	1.00328
4.0693	1802	1847.25	1.50492
4.07187	1904	1845.25	0.50164
4.07443	1782	1843.26	0.50164
4.077	1810	1841.28	1.50492
4.07957	1943	1839.32	0.50164
4.08214	1886	1837.36	2.00656
4.08471	1843	1835.39	1.00328
4.08728	1879	1833.42	1.00328
4.08985	1856	1831.42	1.00328
4.09242	1884	1829.42	0
4.09499	1738	1827.45	0.50164
4.09756	1760	1825.49	1.50492
4.10012	1858	1823.5	0.50164
4.10269	1913	1821.49	0
4.10526	1768	1819.49	0
4.10783	1753	1817.49	0
4.1104	1770	1815.5	0
4.11297	1819	1813.52	0
4.11554	1840	1811.57	0.50164
4.11811	1751	1809.62	1.00328
4.12068	1838	1807.66	0.50164
4.12325	1810	1805.71	0.50164
4.12581	1857	1803.76	0.50164
4.12838	1776	1801.82	1.00328
4.13095	1818	1799.9	0.50164
4.13352	1878	1797.97	1.50492
4.13609	1772	1796.02	0.50164
4.13866	1788	1794.05	0
4.14123	1823	1792.1	0
4.1438	1794	1790.15	0.50164
4.14637	1755	1788.2	0
4.14894	1857	1786.26	0.50164
4.1515	1788	1784.35	0
4.15407	1794	1782.44	1.50492
4.15664	1818	1780.52	0.50164
4.15921	1773	1778.6	0.50164
4.16178	1773	1776.68	0.50164
4.16435	1771	1774.77	0.50164
4.16692	1755	1772.84	0.50164
4.16949	1877	1770.91	0
4.17206	1704	1768.99	0
4.17463	1794	1767.09	0.50164
4.17719	1790	1765.23	1.00328
4.17976	1734	1763.35	1.50492
4.18233	1826	1761.46	0.50164
4.1849	1790	1759.57	1.00328
4.18747	1779	1757.67	0
4.19004	1828	1755.78	1.00328
4.19261	1821	1753.87	0
4.19518	1733	1751.97	0
4.19775	1773	1750.08	0.50164
4.20032	1770	1748.19	0.50164
4.20288	1796	1746.31	0
4.20545	1741	1744.44	1.00328
4.20802	1754	1742.55	0
4.21059	1871	1740.68	0.50164
4.21316	1735	1738.8	0.50164
4.21573	1857	1736.93	0
4.2183	1697	1735.05	0.50164
4.22087	1750	1733.19	0
4.22344	1691	1731.33	1.00328
4.22601	1762	1729.46	0
4.22857	1752	1727.6	0
4.23114	1776	1725.75	1.00328
4.23371	1698	1723.88	0
4.23628	1763	1722.02	0
4.23885	1633	1720.17	0.50164
4.24142	1681	1718.31	0
4.24399	1693	1716.46	0
4.24656	1621	1714.63	0.50164
4.24913	1734	1712.83	1.00328
4.2517	1773	1711.01	1.00328
4.25426	1630	1709.2	0.50164
4.25683	1721	1707.4	1.50492
4.2594	1799	1705.58	0.50164
4.26197	1686	1703.75	0.50164
4.26454	1651	1701.93	0.50164
4.26711	1747	1700.13	0.50164
4.26968	1724	1698.33	1.00328
4.27225	1695	1696.52	1.00328
4.27482	1695	1694.68	0
4.27739	1776	1692.86	0
4.27995	1722	1691.04	0.50164
4.28252	1697	1689.23	0
4.28509	1604	1687.42	0.50164
4.28766	1676	1685.61	0
4.29023	1728	1683.8	0.50164
4.2928	1669	1682.03	0
4.29537	1726	1680.27	2.00656
4.29794	1650	1678.49	0.50164
4.30051	1690	1676.71	0.50164
4.30308	1692	1674.96	1.00328
4.30564	1634	1673.19	1.50492
4.30821	1648	1671.42	0
4.31078	1645	1669.66	1.50492
4.31335	1676	1667.88	0.50164
4.31592	1666	1666.1	0.50164
4.31849	1710	1664.31	0
4.32106	1615	1662.54	0.50164
4.32363	1678	1660.77	0.50164
4.3262	1571	1659	0.50164
4.32877	1637	1657.22	0
4.33133	1637	1655.45	0.50164
4.3339	1620	1653.67	0
4.33647	1684	1651.92	0
4.33904	1711	1650.21	1.50492
4.34161	1712	1648.45	1.00328
4.34418	1593	1646.68	0
4.34675	1656	1644.91	0
4.34932	1650	1643.14	0
4.35189	1656	1641.39	0
4.35446	1589	1639.65	0.50164
4.35702	1642	1637.95	0.50164
4.35959	1600	1636.24	2.00656
4.36216	1606	1634.48	0
4.36473	1625	1632.73	0
4.3673	1658	1631	0
4.36987	1625	1629.27	1.00328
4.37244	1652	1627.53	0
4.37501	1635	1625.82	0
4.37758	1704	1624.13	1.50492
4.38015	1652	1622.43	1.00328
4.38271	1674	1620.71	0.50164
4.38528	1558	1618.99	0.50164
4.38785	1603	1617.29	0
4.39042	1643	1615.61	1.50492
4.39299	1638	1613.91	1.00328
4.39556	1674	1612.2	0
4.39813	1536	1610.51	1.00328
4.4007	1644	1608.81	0.50164
4.40327	1538	1607.11	0.50164
4.40584	1621	1605.42	0.50164
4.4084	1606	1603.74	1.00328
4.41097	1580	1602.06	0.50164
4.41354	1580	1600.38	1.00328
4.41611	1536	1598.7	0.50164
4.41868	1612	1597.03	1.00328
4.42125	1649	1595.34	0.50164
4.42382	1610	1593.66	0.50164
4.42639	1498	1591.98	0.50164
4.42896	1513	1590.31	0.50164
4.43153	1630	1588.64	1.00328
4.43409	1570	1586.95	0
4.43666	1535	1585.28	0.50164
4.43923	1584	1583.61	0.50164
4.4418	1544	1581.93	0.50164
4.44437	1478	1580.24	0
4.44694	1627	1578.57	0
4.44951	1586	1576.89	0.50164
4.45208	1545	1575.24	0
4.45465	1572	1573.59	1.00328
4.45722	1568	1571.95	0.50164
4.45978	1559	1570.3	1.00328
4.46235	1538	1568.65	0
4.46492	1569	1567.03	1.00328
4.46749	1601	1565.38	1.00328
4.47006	1533	1563.73	0
4.47263	1436	1562.07	0.50164
4.4752	1543	1560.42	0
4.47777	1506	1558.81	0.50164
4.48034	1543	1557.2	1.50492
4.48291	1608	1555.58	0.50164
4.48547	1552	1553.96	1.00328
4.48804	1556	1552.31	0.50164
4.49061	1558	1550.71	0
4.49318	1504	1549.12	2.00656
4.49575	1520	1547.5	0.50164
4.49832	1554	1545.87	0.50164
4.50089	1573	1544.28	0.50164
4.50346	1609	1542.7	1.50492
4.50603	1555	1541.11	1.50492
4.5086	1561	1539.48	0.50164
4.51116	1570	1537.84	0
4.51373	1480	1536.22	0
4.5163	1547	1534.6	0.50164
4.51887	1571	1532.97	0
4.52144	1593	1531.34	0
4.52401	1508	1529.72	0
4.52658	1535	1528.12	0
4.52915	1528	1526.56	1.00328
4.53172	1573	1524.99	1.50492
4.53429	1541	1523.39	0.50164
4.53685	1531	1521.78	0
4.53942	1496	1520.18	0.50164
4.54199	1498	1518.58	0
4.54456	1515	1517	0.50164
4.54713	1579	1515.4	0.50164
4.5497	1538	1513.81	0
4.55227	1549	1512.22	0.50164
4.55484	1551	1510.63	0
4.55741	1533	1509.05	0.50164
4.55998	1558	1507.49	0
4.56254	1512	1505.93	1.50492
4.56511	1514	1504.34	0
4.56768	1423	1502.75	0
4.57025	1558	1501.18	0
4.57282	1475	1499.62	1.00328
4.57539	1523	1498.07	0
4.57796	1524	1496.53	1.00328
4.58053	1459	1494.99	1.00328
4.5831	1552	1493.43	0.50164
4.58567	1542	1491.88	0.50164
4.58823	1489	1490.34	0.50164
4.5908	1479	1488.8	1.00328
4.59337	1431	1487.26	0.50164
4.59594	1436	1485.72	0.50164
4.59851	1500	1484.24	1.00328
4.60108	1522	1482.73	2.5082
4.60365	1459	1481.2	0
4.60622	1453	1479.67	1.50492
4.60879	1458	1478.12	0
4.61136	1545	1476.57	0.50164
4.61392	1480	1475.03	0
4.61649	1519	1473.5	0.50164
4.61906	1478	1471.97	0.50164
4.62163	1427	1470.45	0.50164
4.6242	1470	1468.93	1.00328
4.62677	1432	1467.38	0
4.62934	1432	1465.86	0
4.63191	1526	1464.35	1.00328
4.63448	1479	1462.83	0.50164
4.63705	1513	1461.32	0.50164
4.63961	1453	1459.83	0.50164
4.64218	1513	1458.33	1.50492
4.64475	1438	1456.82	0
4.64732	1443	1455.33	1.00328
4.64989	1421	1453.85	1.00328
4.65246	1440	1452.34	1.00328
4.65503	1425	1450.83	0
4.6576	1483	1449.34	0.50164
4.66017	1510	1447.84	1.00328
4.66274	1502	1446.33	0
4.6653	1509	1444.84	0.50164
4.66787	1434	1443.35	1.00328
4.67044	1437	1441.83	0
4.67301	1507	1440.33	0
4.67558	1493	1438.84	0.50164
4.67815	1461	1437.34	0.50164
4.68072	1475	1435.85	0
4.68329	1504	1434.36	0.50164
4.68586	1400	1432.86	0
4.68843	1421	1431.37	0.50164
4.69099	1474	1429.88	0
4.69356	1466	1428.39	0
4.69613	1377	1426.91	0.50164
4.6987	1342	1425.41	0
4.70127	1434	1423.94	0
4.70384	1390	1422.46	0.50164
4.70641	1434	1420.97	0
4.70898	1374	1419.5	0
4.71155	1478	1418.03	0.50164
4.71412	1415	1416.56	0
4.71668	1433	1415.09	0.50164
4.71925	1433	1413.62	0
4.72182	1431	1412.15	0
4.72439	1371	1410.7	0.50164
4.72696	1474	1409.25	0.50164
4.72953	1455	1407.79	0
4.7321	1428	1406.33	0.50164
4.73467	1449	1404.87	0
4.73724	1392	1403.41	0
4.73981	1395	1401.98	0.50164
4.74237	1393	1400.54	0.50164
4.74494	1390	1399.11	0.50164
4.74751	1385	1397.66	0.50164
4.75008	1449	1396.21	0
4.75265	1405	1394.76	0
4.75522	1392	1393.33	0.50164
4.75779	1429	1391.89	0
4.76036	1332	1390.46	0.50164
4.76293	1443	1389.03	0.50164
4.7655	1424	1387.59	0
4.76806	1397	1386.14	0
4.77063	1391	1384.72	0
4.7732	1342	1383.33	0.50164
4.77577	1320	1381.95	1.50492
4.77834	1381	1380.55	1.00328
4.78091	1377	1379.13	0.50164
4.78348	1371	1377.69	0
4.78605	1338	1376.29	0
4.78862	1388	1374.88	1.00328
4.79119	1403	1373.47	0
4.79375	1375	1372.09	0.50164
4.79632	1361	1370.7	1.50492
4.79889	1394	1369.27	0
4.80146	1358	1367.86	0
4.80403	1410	1366.46	0.50164
4.8066	1312	1365.04	0
4.80917	1394	1363.64	0
4.81174	1447	1362.25	0.50164
4.81431	1365	1360.86	0.50164
4.81688	1351	1359.47	0.50164
4.81944	1396	1358.08	0.50164
4.82201	1290	1356.69	0
4.82458	1305	1355.31	1.00328
4.82715	1334	1353.93	0
4.82972	1346	1352.56	1.00328
4.83229	1380	1351.18	0.50164
4.83486	1265	1349.78	0
4.83743	1350	1348.38	0
4.84	1335	1347	0
4.84257	1342	1345.61	0.50164
4.84513	1376	1344.22	0
4.8477	1348	1342.85	0
4.85027	1354	1341.5	0.50164
4.85284	1401	1340.13	1.00328
4.85541	1292	1338.79	0
4.85798	1322	1337.46	1.50492
4.86055	1338	1336.12	1.00328
4.86312	1296	1334.78	0.50164
4.86569	1318	1333.44	1.50492
4.86826	1359	1332.06	0
4.87082	1327	1330.69	0
4.87339	1345	1329.34	0.50164
4.87596	1330	1327.98	0.50164
4.87853	1345	1326.62	0
4.8811	1291	1325.27	0.50164
4.88367	1343	1323.93	0.50164
4.88624	1350	1322.58	0.50164
4.88881	1287	1321.22	0
4.89138	1329	1319.87	0.50164
4.89395	1337	1318.52	0
4.89651	1308	1317.19	0.50164
4.89908	1329	1315.84	0.50164
4.90165	1313	1314.49	0
4.90422	1301	1313.13	0
4.90679	1305	1311.79	0
4.90936	1391	1310.45	0.50164
4.91193	1350	1309.11	0
4.9145	1313	1307.76	0
4.91707	1292	1306.45	0
4.91964	1326	1305.15	1.50492
4.9222	1216	1303.84	0.50164
4.92477	1311	1302.52	0.50164
4.92734	1284	1301.2	0.50164
4.92991	1263	1299.88	0.50164
4.93248	1300	1298.54	0
4.93505	1294	1297.21	0
4.93762	1300	1295.9	0
4.94019	1303	1294.59	1.00328
4.94276	1280	1293.26	0
4.94533	1269	1291.96	0
4.94789	1287	1290.68	1.00328
4.95046	1249	1289.38	1.00328
4.95303	1333	1288.05	0
4.9556	1363	1286.76	0
4.95817	1254	1285.47	1.00328
4.96074	1216	1284.18	0.50164
4.96331	1312	1282.87	0.50164
4.96588	1233	1281.57	0
4.96845	1292	1280.26	0.50164
4.97102	1320	1278.97	0
4.97358	1323	1277.69	1.00328
4.97615	1349	1276.39	0
4.97872	1306	1275.09	0.50164
4.98129	1272	1273.79	0
4.98386	1218	1272.48	0
4.98643	1247	1271.19	0
4.989	1221	1269.9	0.50164
4.99157	1304	1268.61	0
4.99414	1285	1267.33	0.50164
4.99671	1334	1266.05	0
4.99927	1223	1264.79	0.50164
5.00184	1279	1263.52	1.00328
5.00441	1277	1262.24	0
5.00698	1278	1260.96	0.50164
5.00955	1270	1259.67	0
5.01212	1217	1258.4	0
5.01469	1257	1257.13	0.50164
5.01726	1265	1255.89	0.50164
5.01983	1252	1254.63	1.00328
5.0224	1272	1253.35	0
5.02496	1260	1252.08	0
5.02753	1268	1250.82	0.50164
5.0301	1206	1249.56	0.50164
5.03267	1214	1248.28	0
5.03524	1183	1247.02	0
5.03781	1223	1245.79	0.50164
5.04038	1171	1244.54	1.00328
5.04295	1246	1243.27	0
5.04552	1314	1242.04	0
5.04809	1257	1240.81	1.50492
5.05065	1221	1239.54	0
5.05322	1263	1238.28	0
5.05579	1213	1237.02	0
5.05836	1212	1235.77	0
5.06093	1215	1234.55	0.50164
5.0635	1215	1233.33	1.00328
5.06607	1242	1232.11	0.50164
5.06864	1265	1230.9	1.00328
5.07121	1243	1229.68	1.00328
5.07378	1194	1228.44	0.50164
5.07634	1225	1227.2	0
5.07891	1170	1225.96	0.50164
5.08148	1281	1224.73	0
5.08405	1301	1223.49	0.50164
5.08662	1193	1222.25	0
5.08919	1215	1221	0
5.09176	1208	1219.78	0
5.09433	1218	1218.55	0.50164
5.0969	1170	1217.33	0
5.09947	1235	1216.15	1.00328
5.10203	1191	1214.93	1.00328
5.1046	1214	1213.7	0
5.10717	1159	1212.5	0
5.10974	1162	1211.31	1.50492
5.11231	1195	1210.09	0
5.11488	1243	1208.87	0.50164
5.11745	1209	1207.64	0
5.12002	1162	1206.42	0
5.12259	1206	1205.2	0
5.12516	1192	1203.99	0.50164
5.12772	1168	1202.77	0
5.13029	1166	1201.57	0
5.13286	1198	1200.36	0.50164
[truncated: 1,048 more rows]
