# Supplementary material for: Direct energy transfer from photosystem II to photosystem I confers winter sustainability in Scots Pine
Source: Nat Commun. 2020 Dec 15;11:6388. doi: 10.1038/s41467-020-20137-9 (PMC7738668; doi:10.1038/s41467-020-20137-9)
Supplement: Supplementary file 3 — Source Data [file 41467_2020_20137_MOESM3_ESM.zip › Source data file_Bag et al., 2020/Source data file/time resolved fluoresence data/Time resolved decay/Pine_summer_unquench/summerunq/717nmautall.txt]

X	Y
0	0.0325508
0.002569	0.0325615
0.005138	-0.00636814
0.007707	0.0291078
0.010276	0.0350151
0.012845	0.0792717
0.015414	0.0318765
0.017983	0.0384499
0.020552	0.0417721
0.023121	0.0453963
0.02569	0.0504451
0.028259	0.0544806
0.030828	0.0310221
0.033397	0.0196634
0.035966	0.0339415
0.038535	0.0293209
0.041104	0.0726988
0.043673	0.0148489
0.046242	0.0126929
0.048811	0.0335135
0.05138	-0.00287247
0.053949	0.0209989
0.056518	0.0231126
0.059087	0.0162879
0.061656	0.0319041
0.064225	0.0444853
0.066794	0.0674328
0.069363	0.0361972
0.071932	0.0214815
0.074501	0.0204915
0.07707	0.0147782
0.079639	0.0342937
0.082208	0.0186139
0.084777	0.0385659
0.087346	0.0315711
0.089915	0.0239649
0.092484	-0.000333325
0.095053	0.0484529
0.097622	0.0566707
0.100191	0.0159497
0.10276	0.047292
0.105329	0.00541368
0.107898	0.0375215
0.110467	0.0307846
0.113036	0.0492424
0.115605	0.00452141
0.118174	0.0206152
0.120743	0.021411
0.123312	0.0355472
0.125881	0.058695
0.12845	0.03385
0.131019	-0.0143125
0.133588	0.0279313
0.136157	0.0248733
0.138726	0.0360274
0.141295	0.0216047
0.143864	0.0395283
0.146433	-0.0065735
0.149002	-0.00106198
0.151571	-0.00632434
0.15414	0.0124545
0.156709	0.0254204
0.159278	-0.0169899
0.161847	0.0157959
0.164416	-0.00913891
0.166985	0.00903826
0.169554	0.0548095
0.172123	0.015728
0.174692	0.0352094
0.177261	0.00881763
0.17983	0.0309989
0.182399	0.0609164
0.184968	0.0258251
0.187537	0.0210959
0.190106	0.0194017
0.192675	0.0218091
0.195244	0.0178842
0.197813	0.0380951
0.200382	0.0361526
0.202951	0.0337806
0.20552	0.0163958
0.208089	0.0165006
0.210658	-0.00502007
0.213227	0.0233595
0.215796	0.00861666
0.218365	-0.0141383
0.220934	0.00226648
0.223503	-0.0223517
0.226072	0.00831988
0.228641	0.0036743
0.23121	0.0163795
0.233779	-0.0159037
0.236348	0.00445792
0.238917	0.025084
0.241486	0.0341532
0.244055	-0.0222186
0.246624	0.0244701
0.249193	0.0199185
0.251762	0.0146972
0.254331	0.0082134
0.2569	-0.0185803
0.259469	0.0336772
0.262038	0.0103817
0.264607	-0.0115919
0.267176	0.0267759
0.269745	-0.01176
0.272314	0.0464837
0.274883	-0.00484163
0.277452	0.0429956
0.280021	0.01625
0.28259	0.0139156
0.285159	-0.0374234
0.287728	0.00391436
0.290297	-0.0157223
0.292866	-0.00178371
0.295435	0.0298927
0.298004	0.0139787
0.300573	0.0379528
0.303142	-0.000717339
0.305711	-0.00645702
0.30828	0.0287173
0.310849	0.0156255
0.313418	0.0209125
0.315987	-0.000213942
0.318556	-0.00752538
0.321125	-0.00141239
0.323694	-0.0223972
0.326263	-0.00717357
0.328832	0.0173862
0.331401	0.00391317
0.33397	-0.0190238
0.336539	0.00439669
0.339108	0.00506263
0.341677	0.00926858
0.344246	0.0209457
0.346815	-0.00902444
0.349384	0.00216345
0.351953	-0.0014966
0.354522	-0.0126255
0.357091	0.029949
0.35966	0.00313864
0.362229	0.0134692
0.364798	-0.0319978
0.367367	0.0025122
0.369936	0.0180538
0.372505	-0.0247755
0.375074	0.050856
0.377643	0.051087
0.380212	0.0573058
0.382781	0.0011859
0.38535	0.0260322
0.387919	-0.0184811
0.390488	0.0109903
0.393057	-0.00789577
0.395626	0.0183284
0.398195	0.0211816
0.400764	0.0247044
0.403333	0.0160094
0.405902	0.0145597
0.408471	0.0134747
0.41104	0.00551601
0.413609	-0.019583
0.416178	0.0255498
0.418747	0.038184
0.421316	-0.0208502
0.423885	-0.00353123
0.426454	0.00446673
0.429023	-0.00438945
0.431592	0.00803995
0.434161	-0.012693
0.43673	0.0184372
0.439299	0.00866419
0.441868	0.0286453
0.444437	0.022465
0.447006	0.0386341
0.449575	0.00927052
0.452144	0.0170925
0.454713	-0.00066013
0.457282	0.00917781
0.459851	-0.028953
0.46242	-0.00288713
0.464989	0.0221663
0.467558	0.0365032
0.470127	-0.00424061
0.472696	0.0210224
0.475265	0.0368383
0.477834	0.0379324
0.480403	-0.0010693
0.482972	0.0136576
0.485541	0.0141786
0.48811	0.0180522
0.490679	0.00125568
0.493248	-0.0012955
0.495817	0.0072391
0.498386	0.00211526
0.500955	0.0227394
0.503524	0.0422325
0.506093	-0.00328633
0.508662	0.0180098
0.511231	0.0157319
0.5138	0.00872698
0.516369	0.0546219
0.518938	0.0288578
0.521507	-0.0270212
0.524076	0.010495
0.526645	0.014533
0.529214	-0.000434263
0.531783	0.0105617
0.534352	0.0289382
0.536921	0.00657227
0.53949	0.0329334
0.542059	0.018606
0.544628	0.0111169
0.547197	0.00812869
0.549766	0.0238671
0.552335	0.0600079
0.554904	-0.0132224
0.557473	-0.0305327
0.560042	0.0344043
0.562611	0.00299638
0.56518	-0.00278913
0.567749	0.00618255
0.570318	0.0273123
0.572887	0.0149081
0.575456	0.0425438
0.578025	0.0126235
0.580594	-0.0111069
0.583163	0.00840387
0.585732	0.00580687
0.588301	0.0200628
0.59087	0.0100757
0.593439	-0.00434346
0.596008	-0.0268377
0.598577	0.0130529
0.601146	0.018526
0.603715	-0.0223856
0.606284	-0.0087531
0.608853	0.0169689
0.611422	-0.00768495
0.613991	0.0128523
0.61656	0.00540028
0.619129	-0.00324036
0.621698	0.0150974
0.624267	-0.00485422
0.626836	-0.0109702
0.629405	-0.0146931
0.631974	-0.00499317
0.634543	0.0030093
0.637112	0.0121139
0.639681	0.00760603
0.64225	-0.0205458
0.644819	0.00605285
0.647388	0.0120678
0.649957	0.00247968
0.652526	-0.00179083
0.655095	-0.0188057
0.657664	-0.000660967
0.660233	0.00691702
0.662802	-0.0139049
0.665371	-0.0243637
0.66794	-0.00466654
0.670509	-0.00189868
0.673078	0.0162227
0.675647	-0.0261042
0.678216	0.0357414
0.680785	-0.0378281
0.683354	-0.018807
0.685923	0.0505945
0.688492	-0.0081633
0.691061	-0.0128526
0.69363	-0.018953
0.696199	-0.0154207
0.698768	-0.0109249
0.701337	-0.0280583
0.703906	0.00956347
0.706475	-0.0206081
0.709044	0.00212135
0.711613	0.00925816
0.714182	0.000912752
0.716751	0.0143549
0.71932	-0.00765358
0.721889	0.0115552
0.724458	-0.0114499
0.727027	0.00901477
0.729596	0.00281978
0.732165	0.00970072
0.734734	-0.0126837
0.737303	0.0219071
0.739872	-0.0125354
0.742441	0.00287856
0.74501	-0.00991784
0.747579	0.0131772
0.750148	0.000741751
0.752717	0.0125824
0.755286	0.0208102
0.757855	0.0360478
0.760424	0.0116394
0.762993	-0.019904
0.765562	0.000754054
0.768131	-0.0165075
0.7707	0.00654454
0.773269	0.0208272
0.775838	0.0159617
0.778407	0.0143042
0.780976	0.0503712
0.783545	-0.00213463
0.786114	-0.00979357
0.788683	-0.0223246
0.791252	-0.00548882
0.793821	-0.00748757
0.79639	0.00277042
0.798959	-0.00345497
0.801528	-0.015038
0.804097	0.0011468
0.806666	-0.0335255
0.809235	-0.0323682
0.811804	0.0168256
0.814373	0.0187172
0.816942	-0.0259493
0.819511	-0.00921806
0.82208	0.00799616
0.824649	-0.00339049
0.827218	-0.0415708
0.829787	-0.0225828
0.832356	-0.0145338
0.834925	-0.0172731
0.837494	-0.0112397
0.840063	-0.0167524
0.842632	-0.00743615
0.845201	-0.0180504
0.84777	0.0164396
0.850339	-0.0134609
0.852908	0.020057
0.855477	0.0162692
0.858046	0.0109214
0.860615	-0.011611
0.863184	-0.00475993
0.865753	0.00317332
0.868322	-0.0173538
0.870891	-0.0190464
0.87346	-0.0298348
0.876029	0.00574057
0.878598	0.00278853
0.881167	0.0145041
0.883736	0.00534394
0.886305	0.00170879
0.888874	0.0106777
0.891443	0.00909612
0.894012	-0.00217284
0.896581	-0.0300773
0.89915	-0.0130092
0.901719	-0.0151988
0.904288	0.000534888
0.906857	0.00892078
0.909426	-0.0379397
0.911995	-3.20295e-05
0.914564	0.0113291
0.917133	0.00782393
0.919702	4.80753e-05
0.922271	-0.000795949
0.92484	0.014865
0.927409	-0.00994099
0.929978	0.0021755
0.932547	-0.00580804
0.935116	-0.00876533
0.937685	-0.00432599
0.940254	-0.0197973
0.942823	0.000712158
0.945392	-0.00022969
0.947961	0.0257184
0.95053	0.0469183
0.953099	-0.0311904
0.955668	-0.0114378
0.958237	0.0124625
0.960806	0.0018373
0.963375	0.0148009
0.965944	-0.00969596
0.968513	0.0147005
0.971082	0.0151197
0.973651	0.00104546
0.97622	0.00477813
0.978789	0.0487163
0.981358	0.0141036
0.983927	0.0149056
0.986496	0.00666283
0.989065	-0.00160059
0.991634	-0.00123954
0.994203	-0.0100991
0.996772	0.015862
0.999341	-0.00226488
1.00191	-0.0382742
1.00448	0.0109654
1.00705	-0.0135299
1.00962	-0.0176467
1.01219	-0.0256058
1.01476	-0.0033849
1.01732	0.0138162
1.01989	0.00474443
1.02246	-0.0229085
1.02503	-0.0156655
1.0276	0.0467726
1.03017	-0.00493921
1.03274	-0.00107449
1.03531	-0.00444659
1.03788	0.0194189
1.04045	0.0125184
1.04301	0.0116933
1.04558	0.0351065
1.04815	-0.00256096
1.05072	0.000416898
1.05329	0.0471212
1.05586	0.00978678
1.05843	0.0176809
1.061	0.0079141
1.06357	0.012892
1.06614	-0.00682739
1.0687	0.037573
1.07127	0.00259778
1.07384	0.0058733
1.07641	0.0443667
1.07898	-0.0131396
1.08155	0.00645229
1.08412	-0.00211211
1.08669	-0.000822596
1.08926	0.00616033
1.09183	-0.00220997
1.09439	0.0166867
1.09696	0.0168114
1.09953	-0.015823
1.1021	-0.00307773
1.10467	0.036858
1.10724	0.00531468
1.10981	0.00718685
1.11238	0.0070802
1.11495	0.00312525
1.11752	0.00997442
1.12008	-0.034928
1.12265	0.0201273
1.12522	0.0224832
1.12779	-0.0380546
1.13036	-0.025777
1.13293	-0.00549551
1.1355	-0.0119887
1.13807	-0.0102421
1.14064	0.0199155
1.14321	0.00464262
1.14577	0.0128972
1.14834	0.00965481
1.15091	0.0103674
1.15348	0.0380603
1.15605	0.013143
1.15862	-0.00438991
1.16119	0.0240744
1.16376	0.0278053
1.16633	0.010548
1.1689	-0.00558047
1.17146	0.0272482
1.17403	-0.0155738
1.1766	0.00091803
1.17917	0.0291326
1.18174	0.0131189
1.18431	-0.00507296
1.18688	-0.0019818
1.18945	0.0144416
1.19202	0.0300725
1.19459	0.00889214
1.19715	-0.0221248
1.19972	-0.0299148
1.20229	0.00225749
1.20486	-0.0113183
1.20743	-0.0354124
1.21	0.0151717
1.21257	0.0326393
1.21514	-0.0256029
1.21771	-0.0123555
1.22028	0.00536128
1.22284	0.040745
1.22541	0.0192596
1.22798	0.00278935
1.23055	0.0347543
1.23312	0.0240968
1.23569	-0.0023072
1.23826	0.0538768
1.24083	-0.0254476
1.2434	-0.00514716
1.24597	0.0171108
1.24853	-0.0132477
1.2511	-0.00189584
1.25367	-0.00562951
1.25624	0.0163544
1.25881	0.0146933
1.26138	-0.018787
1.26395	-0.0134511
1.26652	0.00295676
1.26909	-0.000846678
1.27166	-0.0404983
1.27422	0.00968348
1.27679	0.00720321
1.27936	0.00220014
1.28193	0.0103619
1.2845	0.0173635
1.28707	0.0457381
1.28964	-0.0106329
1.29221	0.0281771
1.29478	0.00718824
1.29735	-0.0221459
1.29991	-0.0035441
1.30248	-0.00180639
1.30505	0.0374563
1.30762	-0.00474877
1.31019	-0.0188729
1.31276	-0.0124674
1.31533	-0.0298329
1.3179	0.00474079
1.32047	0.00255663
1.32304	0.0267193
1.3256	0.00182109
1.32817	-0.0126226
1.33074	0.0175907
1.33331	0.025318
1.33588	0.00210705
1.33845	0.0191391
1.34102	-0.00755516
1.34359	-0.0386563
1.34616	0.0128539
1.34873	0.0441342
1.35129	-0.00794817
1.35386	0.0139044
1.35643	0.016188
1.359	0.00577391
1.36157	-0.0237384
1.36414	0.0163228
1.36671	0.00523809
1.36928	-0.0282763
1.37185	0.00222654
1.37442	-0.0198611
1.37698	-0.0218301
1.37955	-0.00546724
1.38212	-0.00824425
1.38469	-0.0221089
1.38726	-0.0354397
1.38983	0.0173329
1.3924	0.00600069
1.39497	-0.000784213
1.39754	0.0126051
1.40011	-0.0225836
1.40267	-0.0211731
1.40524	0.0367223
1.40781	0.0565452
1.41038	-0.0144741
1.41295	-0.0294785
1.41552	0.00303947
1.41809	0.0146001
1.42066	0.0105116
1.42323	-0.0173142
1.4258	-0.0219876
1.42836	0.00937172
1.43093	0.0272167
1.4335	0.0305164
1.43607	-0.00920198
1.43864	-0.00202514
1.44121	0.0124818
1.44378	0.00668839
1.44635	-0.00990443
1.44892	-0.032705
1.45149	0.0255566
1.45405	0.00910767
1.45662	0.0253534
1.45919	0.0516253
1.46176	0.00577953
1.46433	0.0211099
1.4669	0.00626644
1.46947	0.00389872
1.47204	0.0272729
1.47461	0.0140134
1.47718	0.0211325
1.47974	-0.00399993
1.48231	0.00581199
1.48488	0.0472884
1.48745	0.0349537
1.49002	-0.00380786
1.49259	0.0392504
1.49516	0.0260638
1.49773	-0.00475298
1.5003	0.0151515
1.50287	0.00439524
1.50543	0.0353748
1.508	0.00743599
1.51057	0.0081052
1.51314	-0.00980729
1.51571	0.0130368
1.51828	0.0124688
1.52085	0.0377353
1.52342	0.0205316
1.52599	0.0235762
1.52856	-0.00936281
1.53112	0.0314823
1.53369	0.0240097
1.53626	0.0133338
1.53883	-0.00373907
1.5414	0.0341925
1.54397	-0.0231456
1.54654	0.00893016
1.54911	0.0194441
1.55168	0.00459586
1.55425	-0.0382389
1.55681	0.00505689
1.55938	0.0111127
1.56195	0.0450467
1.56452	-0.00577894
1.56709	-0.0118436
1.56966	0.0286654
1.57223	8.97888e-05
1.5748	-0.00308533
1.57737	0.00925985
1.57994	0.0209101
1.5825	0.0247448
1.58507	0.00459717
1.58764	0.01969
1.59021	0.0300842
1.59278	0.0234283
1.59535	0.0170548
1.59792	-0.00810567
1.60049	0.03063
1.60306	0.00705209
1.60563	0.0222351
1.60819	0.00249188
1.61076	0.03509
1.61333	0.0155268
1.6159	-0.00227086
1.61847	0.0113074
1.62104	0.0273494
1.62361	-0.0213256
1.62618	-0.0355284
1.62875	0.0366569
1.63132	-0.00564512
1.63388	0.0160622
1.63645	0.0177266
1.63902	0.00734792
1.64159	-0.0419004
1.64416	-0.0149154
1.64673	0.0107231
1.6493	0.00944016
1.65187	-0.0461489
1.65444	-0.00976231
1.65701	0.0260819
1.65957	0.00543683
1.66214	0.029065
1.66471	0.00527603
1.66728	-0.0202473
1.66985	0.0177351
1.67242	-0.0607207
1.67499	-0.0360689
1.67756	0.0313958
1.68013	0.00465001
1.6827	-0.0227358
1.68526	0.0138545
1.68783	0.00419781
1.6904	0.0139385
1.69297	-0.0336267
1.69554	0.021084
1.69811	0.00963862
1.70068	-0.0103149
1.70325	-0.000458194
1.70582	0.0296869
1.70839	0.0226057
1.71095	-0.0124752
1.71352	-0.0127091
1.71609	0.00562648
1.71866	0.0102238
1.72123	-0.0391482
1.7238	-6.82228e-05
1.72637	-0.0148742
1.72894	0.0289758
1.73151	0.0258438
1.73408	-0.0151506
1.73664	-0.0283285
1.73921	0.00805689
1.74178	0.0128832
1.74435	-0.0215211
1.74692	-0.00354867
1.74949	-0.00697771
1.75206	-0.0135567
1.75463	0.0113655
1.7572	0.0372041
1.75977	-0.014288
1.76233	-0.0317545
1.7649	0.017143
1.76747	0.00417619
1.77004	0.00398082
1.77261	0.0122977
1.77518	0.0115117
1.77775	-0.0283431
1.78032	-0.0168977
1.78289	0.0206966
1.78546	-0.00211698
1.78802	-0.0159785
1.79059	0.0260674
1.79316	0.00857787
1.79573	-0.00499135
1.7983	0.0175337
1.80087	-0.0119887
1.80344	0.0038897
1.80601	0.000635336
1.80858	0.00605873
1.81115	-0.0137099
1.81371	-0.0100128
1.81628	-0.00877901
1.81885	0.0193971
1.82142	-0.0450806
1.82399	-0.0163391
1.82656	-0.0312045
1.82913	0.0305227
1.8317	-0.000871797
1.83427	-0.018597
1.83684	-0.0328179
1.8394	0.0256922
1.84197	-0.0189343
1.84454	-0.0314292
1.84711	-0.0401242
1.84968	-0.0247752
1.85225	0.00251295
1.85482	0.00273039
1.85739	-0.0106556
1.85996	-0.0169352
1.86253	0.00713158
1.86509	-0.00998964
1.86766	-0.00767697
1.87023	0.0286089
1.8728	-0.0149099
1.87537	0.00897896
1.87794	-0.0122282
1.88051	0.0324235
1.88308	0.021614
1.88565	-0.0203108
1.88822	-0.0241643
1.89078	-0.0322601
1.89335	0.015882
1.89592	-0.00191867
1.89849	0.0020578
1.90106	-0.0181683
1.90363	-0.0185551
1.9062	0.019171
1.90877	0.0451883
1.91134	-0.0135061
1.91391	-0.00906853
1.91647	0.00827808
1.91904	-0.00572897
1.92161	0.0214964
1.92418	-0.00264027
1.92675	0.005461
1.92932	-0.0251462
1.93189	-0.00578211
1.93446	-0.00372358
1.93703	0.0324026
1.9396	-0.000999924
1.94216	-0.015983
1.94473	-0.0260024
1.9473	0.0104816
1.94987	0.0110428
1.95244	-0.0264864
1.95501	0.0183076
1.95758	0.0189283
1.96015	-0.00104493
1.96272	-0.00868583
1.96529	-0.0145722
1.96785	0.0512595
1.97042	0.030969
1.97299	-0.0249927
1.97556	0.00205109
1.97813	0.0389064
1.9807	-0.014936
1.98327	-0.00473504
1.98584	-0.0391854
1.98841	-0.00328208
1.99098	0.045289
1.99354	0.01188
1.99611	0.0475619
1.99868	-0.00948303
2.00125	-0.0136812
2.00382	0.0417525
2.00639	0.0368895
2.00896	0.0109483
2.01153	0.0421105
2.0141	-0.00870443
2.01667	0.00468067
2.01923	0.0083939
2.0218	-0.0530094
2.02437	0.0184023
2.02694	0.0276256
2.02951	-0.0123945
2.03208	-0.0266822
2.03465	0.0212187
2.03722	0.00428644
2.03979	0.00752338
2.04236	-0.0335808
2.04492	0.0159731
2.04749	-0.0172751
2.05006	0.00321676
2.05263	0.00810829
2.0552	-0.0027998
2.05777	0.0184064
2.06034	-0.0167746
2.06291	-0.00667231
2.06548	0.0123408
2.06805	0.00670924
2.07061	-0.0169797
2.07318	-0.0330826
2.07575	0.0240572
2.07832	-0.00419372
2.08089	0.039011
2.08346	-0.0185654
2.08603	-0.0113115
2.0886	0.00282286
2.09117	0.0100655
2.09374	0.0285101
2.0963	-0.00170798
2.09887	-0.0308743
2.10144	0.0112633
2.10401	0.000297443
2.10658	0.0133481
2.10915	0.0206886
2.11172	0.00894721
2.11429	-0.0127224
2.11686	0.026425
2.11943	0.014427
2.12199	-0.0135287
2.12456	-0.0147313
2.12713	-0.0219852
2.1297	0.0042247
2.13227	0.00555709
2.13484	0.00361621
2.13741	0.0125973
2.13998	-0.00182672
2.14255	0.0223466
2.14512	-0.0151902
2.14768	0.00144816
2.15025	0.0144929
2.15282	0.0286857
2.15539	-0.0182896
2.15796	-0.00511687
2.16053	0.00661409
2.1631	-0.00766913
2.16567	-0.0643304
2.16824	-0.00704302
2.17081	0.0542936
2.17337	0.0116682
2.17594	0.00641331
2.17851	-0.0252484
2.18108	0.0319841
2.18365	-0.00821182
2.18622	-0.0201983
2.18879	-0.00402608
2.19136	-0.0153642
2.19393	0.000240611
2.1965	-0.0101766
2.19906	0.000262499
2.20163	-0.0396399
2.2042	-0.04057
2.20677	0.00162879
2.20934	0.0555254
2.21191	-0.0318982
2.21448	-0.0328633
2.21705	0.00573624
2.21962	-0.00846146
2.22219	0.00669329
2.22475	-0.0346649
2.22732	-0.0573841
2.22989	-0.00356287
2.23246	0.00876186
2.23503	-0.0283259
2.2376	0.020337
2.24017	-0.0376353
2.24274	-0.0225455
2.24531	-0.0064571
2.24788	0.0063034
2.25044	0.0335317
2.25301	-0.0355729
2.25558	0.0163219
2.25815	-0.0198254
2.26072	-0.0432946
2.26329	0.000715168
2.26586	-0.00225031
2.26843	-0.0349431
2.271	0.0362971
2.27357	-0.0215917
2.27613	-0.0146143
2.2787	0.0104838
2.28127	-0.0716688
2.28384	0.0242466
2.28641	-0.00526245
2.28898	-0.0308087
2.29155	0.0102113
2.29412	-0.0478921
2.29669	0.0214577
2.29926	-0.0035003
2.30182	-0.0525873
2.30439	-0.0182631
2.30696	0.0250265
2.30953	-0.038353
2.3121	-0.0259574
2.31467	-0.0526284
2.31724	0.0266311
2.31981	-0.0317394
2.32238	-0.00367451
2.32495	-0.0301564
2.32751	0.00831028
2.33008	-0.0300204
2.33265	0.020331
2.33522	-0.0185148
2.33779	-0.0265041
2.34036	-0.00406129
2.34293	-0.00828335
2.3455	0.00165388
2.34807	-0.0296171
2.35064	-0.020527
2.3532	-0.022229
2.35577	-0.0138592
2.35834	0.0131088
2.36091	-0.0441604
2.36348	-0.011307
2.36605	-0.00536613
2.36862	-0.0332131
2.37119	-0.0314447
2.37376	0.000506161
2.37633	-0.0404388
2.37889	0.000286725
2.38146	0.0100706
2.38403	-0.0154217
2.3866	-0.0323524
2.38917	-0.00289091
2.39174	0.0259568
2.39431	-0.00662378
2.39688	-0.0230534
2.39945	-0.0206929
2.40202	-0.0105157
2.40458	-0.0186416
2.40715	0.0107696
2.40972	-0.0119378
2.41229	-0.0214073
2.41486	-0.028941
2.41743	-0.0202929
2.42	0.0202347
2.42257	-0.0298755
2.42514	-0.0367847
2.42771	-0.0214508
2.43027	-0.0138991
2.43284	-0.0410948
2.43541	-0.00996776
2.43798	-0.0110518
2.44055	-0.0537048
2.44312	-0.00825162
2.44569	-0.00791869
2.44826	-0.00504667
2.45083	-0.00331661
2.4534	-0.0071587
2.45596	0.00723092
2.45853	-0.00551994
2.4611	0.0201911
2.46367	-0.0349626
2.46624	-0.0241302
2.46881	-0.0199645
2.47138	-0.00725467
2.47395	-0.00477446
2.47652	0.0201403
2.47909	-0.00805525
2.48165	-0.00239847
2.48422	-0.0196434
2.48679	0.00475546
2.48936	0.00169662
2.49193	6.5565e-05
2.4945	-0.0184183
2.49707	-0.0176994
2.49964	0.000655167
2.50221	-0.0043439
2.50478	-0.00561557
2.50734	-0.0379961
2.50991	0.014725
2.51248	0.0294942
2.51505	0.0280397
2.51762	-0.00421079
2.52019	-0.00116392
2.52276	0.00972133
2.52533	-0.0332285
2.5279	0.0139507
2.53047	-0.00110928
2.53303	-0.00250324
2.5356	-0.0234881
2.53817	0.000297402
2.54074	0.00944064
2.54331	0.01333
2.54588	-0.00208564
2.54845	0.000457311
2.55102	-0.0167519
2.55359	-0.00707166
2.55616	0.00157255
2.55872	-0.019527
2.56129	0.0102731
2.56386	-0.0171917
2.56643	0.00348015
2.569	0.0363146
2.57157	-0.0223484
2.57414	-0.00698713
2.57671	0.00488769
2.57928	0.0195954
2.58185	-0.0377285
2.58441	0.0125844
2.58698	0.020456
2.58955	-0.0313761
2.59212	-0.0191407
2.59469	-0.00184337
2.59726	-0.00310963
2.59983	0.02242
2.6024	-0.0582902
2.60497	-0.00225139
2.60754	-0.0276659
2.6101	0.00253166
2.61267	-0.0165451
2.61524	-0.0317521
2.61781	0.000558288
2.62038	-0.00431197
2.62295	-0.0101659
2.62552	-0.0110585
2.62809	0.0504156
2.63066	-0.00640092
2.63323	0.00256043
2.63579	0.0568653
2.63836	-0.0137081
2.64093	0.0401379
2.6435	-0.0304179
2.64607	0.0109727
2.64864	-0.011356
2.65121	-0.0351474
2.65378	0.0136895
2.65635	0.0154245
2.65892	0.0181438
2.66148	-0.0222919
2.66405	-0.0072495
2.66662	0.0234409
2.66919	-0.0379533
2.67176	0.00124384
2.67433	0.00576272
2.6769	0.00375015
2.67947	0.00436395
2.68204	-0.0112522
2.68461	0.001671
2.68717	-0.00198512
2.68974	-0.013485
2.69231	-0.0140125
2.69488	0.0197007
2.69745	-0.00295591
2.70002	-0.0288946
2.70259	0.00822879
2.70516	-0.0487451
2.70773	-0.0176846
2.7103	-0.0210047
2.71286	-0.00650838
2.71543	-0.0213418
2.718	-0.0180012
2.72057	-0.0334089
2.72314	0.020562
2.72571	-0.00475648
2.72828	0.00736723
2.73085	-0.0266765
2.73342	-0.000157689
2.73599	-0.00232958
2.73855	-0.00234489
2.74112	-0.0104226
2.74369	-0.00395427
2.74626	-0.00917867
2.74883	-0.0261389
2.7514	-0.0081264
2.75397	0.00743039
2.75654	-0.036451
2.75911	0.0127093
2.76168	0.00107668
2.76424	-0.00665515
2.76681	-0.0219662
2.76938	0.00994891
2.77195	0.0232188
2.77452	0.0245584
2.77709	-0.048888
2.77966	-0.0307006
2.78223	-0.023277
2.7848	-0.032184
2.78737	-0.0293858
2.78993	-0.0136324
2.7925	-0.0143528
2.79507	0.00120815
2.79764	-0.0385019
2.80021	-0.00493212
2.80278	-0.00639068
2.80535	-0.033048
2.80792	0.00971072
2.81049	0.0100077
2.81306	-0.0466635
2.81562	-0.0181852
2.81819	-0.0192326
2.82076	-0.0612804
2.82333	-0.00485357
2.8259	-0.0346424
2.82847	-0.0305529
2.83104	-0.000744959
2.83361	-0.0295752
2.83618	-0.0118931
2.83875	0.00146135
2.84131	-0.00194924
2.84388	-0.00354298
2.84645	-0.0428708
2.84902	-0.0354213
2.85159	-0.0308723
2.85416	-0.0448958
2.85673	0.0110791
2.8593	-0.0284895
2.86187	-0.00124881
2.86444	-0.0456091
2.867	0.0293214
2.86957	-0.0143684
2.87214	0.00829298
2.87471	0.015053
2.87728	-0.0653999
2.87985	-0.0250961
2.88242	-0.0299652
2.88499	-0.0441793
2.88756	-0.0272366
2.89013	-0.029142
2.89269	0.0131882
2.89526	0.00560853
2.89783	-0.0181204
2.9004	-0.0312856
2.90297	-0.0351971
2.90554	-0.0246421
2.90811	-0.00489449
2.91068	-0.0382313
2.91325	-0.00237144
2.91582	0.0228883
2.91838	0.0170489
2.92095	-0.00879769
2.92352	-0.0105177
2.92609	-0.0366748
2.92866	0.00387538
2.93123	-0.0417941
2.9338	0.00251759
2.93637	-0.0155644
2.93894	-0.0101901
2.94151	-0.00257557
2.94407	-0.0272602
2.94664	-0.0583881
2.94921	-0.034794
2.95178	0.044777
2.95435	0.0272493
2.95692	-0.0385147
2.95949	-0.0882644
2.96206	-0.0319679
2.96463	-0.0250122
2.9672	-0.0173442
2.96976	0.00238627
2.97233	-0.0124853
2.9749	0.0183657
2.97747	-0.0148417
2.98004	-0.018534
2.98261	0.0041321
2.98518	0.00850231
2.98775	-0.01393
2.99032	0.0335699
2.99289	-0.00135594
2.99545	0.0117823
2.99802	-0.040392
3.00059	0.0116976
3.00316	-0.0277884
3.00573	-0.0565945
3.0083	-0.0211821
3.01087	-0.00440001
3.01344	-0.0313593
3.01601	-0.0185923
3.01858	0.00122541
3.02114	-0.0114765
3.02371	0.00735688
3.02628	-0.0485041
3.02885	0.0129934
3.03142	0.0259028
3.03399	-0.0420898
3.03656	-0.00461986
3.03913	-0.0428296
3.0417	-0.0137423
3.04427	-0.00706738
3.04683	-0.0213308
3.0494	0.00723256
3.05197	0.0286136
3.05454	0.00808134
3.05711	-0.0336244
3.05968	-0.0392231
3.06225	0.00858041
3.06482	0.00874013
3.06739	-0.017765
3.06996	-0.00560393
3.07252	0.0274915
3.07509	0.00413603
3.07766	0.004743
3.08023	-0.0189816
3.0828	-0.0308955
3.08537	-0.00935871
3.08794	0.0136957
3.09051	-0.0183796
3.09308	-0.00516897
3.09565	-0.00101901
3.09821	0.013309
3.10078	-0.0302722
3.10335	-0.0187308
3.10592	-0.00471495
3.10849	-0.00449677
3.11106	-0.0203626
3.11363	0.0162663
3.1162	0.0103987
3.11877	-0.026453
3.12134	0.0524
3.1239	-0.0395729
3.12647	-0.0819385
3.12904	-0.0505455
3.13161	-0.0131623
3.13418	0.00104096
3.13675	-0.0489287
3.13932	0.00281278
3.14189	-0.0201547
3.14446	-0.0379255
3.14703	-0.0269486
3.14959	0.020674
3.15216	0.0013944
3.15473	-0.0249671
3.1573	-0.00770498
3.15987	0.00992318
3.16244	0.0238829
3.16501	-0.0127446
3.16758	-0.0273429
3.17015	0.015914
3.17272	-0.00163837
3.17528	0.0447415
3.17785	-0.0313078
3.18042	-0.00310615
3.18299	0.000180276
3.18556	-0.0440122
3.18813	0.0352884
3.1907	-0.0143832
3.19327	-0.0239746
3.19584	-0.00244039
3.19841	-0.00823704
3.20097	-0.00496893
3.20354	-0.0304478
3.20611	-0.0298407
3.20868	-0.0407042
3.21125	0.00910765
3.21382	0.00170231
3.21639	-0.0066844
3.21896	0.0142659
3.22153	-0.0410681
3.2241	-0.0415759
3.22666	-0.00322987
3.22923	-0.00295818
3.2318	-0.0189808
3.23437	-0.016153
3.23694	-0.0150635
3.23951	-0.0239982
3.24208	0.0163888
3.24465	-0.0242932
3.24722	0.0035521
3.24979	0.0340666
3.25235	-0.0116681
3.25492	-0.0259554
3.25749	-0.0504129
3.26006	-0.00457432
3.26263	0.015087
3.2652	-0.0133874
3.26777	-0.0173328
3.27034	-0.000187424
3.27291	-0.00501648
3.27548	-0.00386584
3.27804	-0.00417068
3.28061	-0.0524541
3.28318	-0.0138985
3.28575	-0.000877988
3.28832	-0.0412613
3.29089	0.00609364
3.29346	-0.0146638
3.29603	-0.0155895
3.2986	0.0218684
3.30117	-0.0150119
3.30373	0.0150963
3.3063	-0.0546895
3.30887	-0.039648
3.31144	-0.0490517
3.31401	0.0552796
3.31658	-0.014405
3.31915	-0.0366905
3.32172	-0.0711711
3.32429	-0.0128062
3.32686	0.00853487
3.32942	-0.0184496
3.33199	0.0167898
3.33456	-0.0291462
3.33713	-0.0486463
3.3397	-0.000688114
3.34227	-0.0261757
3.34484	-0.00628287
3.34741	-0.0255765
3.34998	-0.00251608
3.35255	0.00816086
3.35511	-0.00313031
3.35768	-0.0252399
3.36025	-0.0107786
3.36282	-0.0100939
3.36539	0.026113
3.36796	0.0278193
3.37053	0.0102761
3.3731	-0.0209315
3.37567	-0.0145241
3.37824	-0.0524438
3.3808	0.000454777
3.38337	-0.0382991
3.38594	-0.00474898
3.38851	-0.0194177
3.39108	-0.0275076
3.39365	0.0195416
3.39622	-0.0141233
3.39879	-0.013278
3.40136	0.0169943
3.40393	-0.00117945
3.40649	-0.0386198
3.40906	-0.00936266
3.41163	-0.0141702
3.4142	-0.0447831
3.41677	-0.00359682
3.41934	0.0124413
3.42191	-0.0320313
3.42448	-0.0358569
3.42705	0.00118292
3.42962	-0.0200437
3.43218	0.027641
3.43475	0.0333287
3.43732	-0.019234
3.43989	7.62075e-05
3.44246	-0.0127508
3.44503	-0.0177889
3.4476	0.00716292
3.45017	-9.04505e-05
3.45274	-0.0303112
3.45531	0.0335047
3.45787	-0.0025028
3.46044	-0.00420988
3.46301	-0.00640022
3.46558	0.0177868
3.46815	0.00976149
3.47072	-0.00978517
3.47329	-0.0257785
3.47586	0.00516134
3.47843	-0.00419689
3.481	-0.00378494
3.48356	-0.0176483
3.48613	-0.0208762
3.4887	0.0361947
3.49127	0.0218349
3.49384	-0.0307202
3.49641	-0.00375476
3.49898	-0.0151624
3.50155	-0.0197825
3.50412	-0.0288507
3.50669	-0.0318457
3.50925	-0.00833683
3.51182	-0.0405279
3.51439	0.00153063
3.51696	0.00256698
3.51953	-0.0269872
3.5221	-0.0421199
3.52467	-0.0389123
3.52724	0.0247182
3.52981	-0.0142309
3.53238	-0.00101253
3.53494	-0.0214138
3.53751	-0.0301989
3.54008	0.00957297
3.54265	-0.0332146
3.54522	-0.0199087
3.54779	-0.0104542
3.55036	0.00498282
3.55293	0.020681
3.5555	-0.017544
3.55807	-0.0162389
3.56063	0.0118132
3.5632	-0.033124
3.56577	0.00504913
3.56834	-0.0109384
3.57091	0.0190769
3.57348	-0.0360294
3.57605	-0.00651604
3.57862	-0.00560891
3.58119	-0.0366243
3.58376	-0.011351
3.58632	-0.0504884
3.58889	-0.0050145
3.59146	-0.00286271
3.59403	-0.0531221
3.5966	-0.0156484
3.59917	0.00299903
3.60174	-0.00804825
3.60431	-0.018413
3.60688	-0.0235263
3.60945	-0.00828805
3.61201	-0.0288551
3.61458	0.0165083
3.61715	0.0106234
3.61972	-0.0610068
3.62229	0.00135638
3.62486	-0.000239585
3.62743	0.0219593
3.63	-0.0099085
3.63257	-0.0476328
3.63514	-0.0142981
3.6377	0.00695149
3.64027	0.0206244
3.64284	-0.0392365
3.64541	-0.000544859
3.64798	-0.0102168
3.65055	-0.0458503
3.65312	0.0143582
3.65569	-0.0171239
3.65826	-0.0287151
3.66083	-0.0117616
3.66339	-0.0171949
3.66596	-0.031311
3.66853	-0.0199258
3.6711	-0.0654111
3.67367	-0.014133
3.67624	0.0359819
3.67881	-0.0479608
3.68138	0.000790191
3.68395	-0.0140654
3.68652	-0.0116372
3.68908	-0.00759986
3.69165	-0.021749
3.69422	0.0136731
3.69679	0.000778037
3.69936	-0.0411964
3.70193	0.0148445
3.7045	0.000898742
3.70707	-0.0396143
3.70964	0.00837997
3.71221	0.0308527
3.71477	-0.0277178
3.71734	-0.0415727
3.71991	-0.0605712
3.72248	0.0250006
3.72505	-0.0323462
3.72762	0.0128925
3.73019	-0.0182648
3.73276	0.00507767
3.73533	-0.0130861
3.7379	0.013576
3.74046	0.00733404
3.74303	-0.00438324
3.7456	-0.0327655
3.74817	0.0128529
3.75074	-0.0310193
3.75331	-0.0492465
3.75588	-0.0421055
3.75845	-0.00611037
3.76102	0.0194255
3.76359	-0.0220214
3.76615	0.00234916
3.76872	-0.0209004
3.77129	0.0163749
3.77386	-0.0394839
3.77643	-0.0277931
3.779	0.000806266
3.78157	-0.0060366
3.78414	-0.0400609
3.78671	0.0146481
3.78928	-0.0223671
3.79184	-0.0418777
3.79441	-0.0562591
3.79698	-0.0205446
3.79955	0.0447405
3.80212	0.0181866
3.80469	-0.00595245
3.80726	0.00167371
3.80983	0.0171894
3.8124	-0.00554788
3.81497	-0.0364667
3.81753	-0.0284859
3.8201	-0.00936306
3.82267	-0.0157815
3.82524	-0.00771007
3.82781	0.0240806
3.83038	-0.02399
3.83295	0.0299328
3.83552	0.00637441
3.83809	-0.0258583
3.84066	-0.0157541
3.84322	-0.00788817
3.84579	0.00655846
3.84836	0.00485997
3.85093	-0.0145269
3.8535	-0.0424395
3.85607	-0.0610211
3.85864	-0.0346857
3.86121	-0.039441
3.86378	-0.0483985
3.86635	0.048983
3.86891	0.0386524
3.87148	-0.00380003
3.87405	-0.00906882
3.87662	0.0286471
3.87919	-0.0242308
3.88176	-0.0427483
3.88433	0.0129501
3.8869	0.0401879
3.88947	-0.0162728
3.89204	-0.027367
3.8946	-0.0250334
3.89717	-0.0330078
3.89974	0.01046
3.90231	0.0148393
3.90488	0.010085
3.90745	-0.0122971
3.91002	-0.0100621
3.91259	0
3.91516	0
3.91773	0
3.92029	0
3.92286	0
3.92543	0
3.928	0
3.93057	0
3.93314	0
3.93571	0
3.93828	0
3.94085	0
3.94342	0
3.94598	0
3.94855	0
3.95112	0
3.95369	0
3.95626	0
3.95883	0
3.9614	0
3.96397	0
3.96654	0
3.96911	0
3.97167	0
3.97424	0
3.97681	0
3.97938	0
3.98195	0
3.98452	0
3.98709	0
3.98966	0
3.99223	0
3.9948	0
3.99736	0
3.99993	0
4.0025	0
4.00507	0
4.00764	0
4.01021	0
4.01278	0
4.01535	0
4.01792	0
4.02049	0
4.02305	0
4.02562	0
4.02819	0
4.03076	0
4.03333	0
4.0359	0
4.03847	0
4.04104	0
4.04361	0
4.04618	0
4.04874	0
4.05131	0
4.05388	0
4.05645	0
4.05902	0
4.06159	0
4.06416	0
4.06673	0
4.0693	0
4.07187	0
4.07443	0
4.077	0
4.07957	0
4.08214	0
4.08471	0
4.08728	0
4.08985	0
4.09242	0
4.09499	0
4.09756	0
4.10012	0
4.10269	0
4.10526	0
4.10783	0
4.1104	0
4.11297	0
4.11554	0
4.11811	0
4.12068	0
4.12325	0
4.12581	0
4.12838	0
4.13095	0
4.13352	0
4.13609	0
4.13866	0
4.14123	0
4.1438	0
4.14637	0
4.14894	0
4.1515	0
4.15407	0
4.15664	0
4.15921	0
4.16178	0
4.16435	0
4.16692	0
4.16949	0
4.17206	0
4.17463	0
4.17719	0
4.17976	0
4.18233	0
4.1849	0
4.18747	0
4.19004	0
4.19261	0
4.19518	0
4.19775	0
4.20032	0
4.20288	0
4.20545	0
4.20802	0
4.21059	0
4.21316	0
4.21573	0
4.2183	0
4.22087	0
4.22344	0
4.22601	0
4.22857	0
4.23114	0
4.23371	0
4.23628	0
4.23885	0
4.24142	0
4.24399	0
4.24656	0
4.24913	0
4.2517	0
4.25426	0
4.25683	0
4.2594	0
4.26197	0
4.26454	0
4.26711	0
4.26968	0
4.27225	0
4.27482	0
4.27739	0
4.27995	0
4.28252	0
4.28509	0
4.28766	0
4.29023	0
4.2928	0
4.29537	0
4.29794	0
4.30051	0
4.30308	0
4.30564	0
4.30821	0
4.31078	0
4.31335	0
4.31592	0
4.31849	0
4.32106	0
4.32363	0
4.3262	0
4.32877	0
4.33133	0
4.3339	0
4.33647	0
4.33904	0
4.34161	0
4.34418	0
4.34675	0
4.34932	0
4.35189	0
4.35446	0
4.35702	0
4.35959	0
4.36216	0
4.36473	0
4.3673	0
4.36987	0
4.37244	0
4.37501	0
4.37758	0
4.38015	0
4.38271	0
4.38528	0
4.38785	0
4.39042	0
4.39299	0
4.39556	0
4.39813	0
4.4007	0
4.40327	0
4.40584	0
4.4084	0
4.41097	0
4.41354	0
4.41611	0
4.41868	0
4.42125	0
4.42382	0
4.42639	0
4.42896	0
4.43153	0
4.43409	0
4.43666	0
4.43923	0
4.4418	0
4.44437	0
4.44694	0
4.44951	0
4.45208	0
4.45465	0
4.45722	0
4.45978	0
4.46235	0
4.46492	0
4.46749	0
4.47006	0
4.47263	0
4.4752	0
4.47777	0
4.48034	0
4.48291	0
4.48547	0
4.48804	0
4.49061	0
4.49318	0
4.49575	0
4.49832	0
4.50089	0
4.50346	0
4.50603	0
4.5086	0
4.51116	0
4.51373	0
4.5163	0
4.51887	0
4.52144	0
4.52401	0
4.52658	0
4.52915	0
4.53172	0
4.53429	0
4.53685	0
4.53942	0
4.54199	0
4.54456	0
4.54713	0
4.5497	0
4.55227	0
4.55484	0
4.55741	0
4.55998	0
4.56254	0
4.56511	0
4.56768	0
4.57025	0
4.57282	0
4.57539	0
4.57796	0
4.58053	0
4.5831	0
4.58567	0
4.58823	0
4.5908	0
4.59337	0
4.59594	0
4.59851	0
4.60108	0
4.60365	0
4.60622	0
4.60879	0
4.61136	0
4.61392	0
4.61649	0
4.61906	0
4.62163	0
4.6242	0
4.62677	0
4.62934	0
4.63191	0
4.63448	0
4.63705	0
4.63961	0
4.64218	0
4.64475	0
4.64732	0
4.64989	0
4.65246	0
4.65503	0
4.6576	0
4.66017	0
4.66274	0
4.6653	0
4.66787	0
4.67044	0
4.67301	0
4.67558	0
4.67815	0
4.68072	0
4.68329	0
4.68586	0
4.68843	0
4.69099	0
4.69356	0
4.69613	0
4.6987	0
4.70127	0
4.70384	0
4.70641	0
4.70898	0
4.71155	0
4.71412	0
4.71668	0
4.71925	0
4.72182	0
4.72439	0
4.72696	0
4.72953	0
4.7321	0
4.73467	0
4.73724	0
4.73981	0
4.74237	0
4.74494	0
4.74751	0
4.75008	0
4.75265	0
4.75522	0
4.75779	0
4.76036	0
4.76293	0
4.7655	0
4.76806	0
4.77063	0
4.7732	0
4.77577	0
4.77834	0
4.78091	0
4.78348	0
4.78605	0
4.78862	0
4.79119	0
4.79375	0
4.79632	0
4.79889	0
4.80146	0
4.80403	0
4.8066	0
4.80917	0
4.81174	0
4.81431	0
4.81688	0
4.81944	0
4.82201	0
4.82458	0
4.82715	0
4.82972	0
4.83229	0
4.83486	0
4.83743	0
4.84	0
4.84257	0
4.84513	0
4.8477	0
4.85027	0
4.85284	0
4.85541	0
4.85798	0
4.86055	0
4.86312	0
4.86569	0
4.86826	0
4.87082	0
4.87339	0
4.87596	0
4.87853	0
4.8811	0
4.88367	0
4.88624	0
4.88881	0
4.89138	0
4.89395	0
4.89651	0
4.89908	0
4.90165	0
4.90422	0
4.90679	0
4.90936	0
4.91193	0
4.9145	0
4.91707	0
4.91964	0
4.9222	0
4.92477	0
4.92734	0
4.92991	0
4.93248	0
4.93505	0
4.93762	0
4.94019	0
4.94276	0
4.94533	0
4.94789	0
4.95046	0
4.95303	0
4.9556	0
4.95817	0
4.96074	0
4.96331	0
4.96588	0
4.96845	0
4.97102	0
4.97358	0
4.97615	0
4.97872	0
4.98129	0
4.98386	0
4.98643	0
4.989	0
4.99157	0
4.99414	0
4.99671	0
4.99927	0
5.00184	0
5.00441	0
5.00698	0
5.00955	0
5.01212	0
5.01469	0
5.01726	0
5.01983	0
5.0224	0
5.02496	0
5.02753	0
5.0301	0
5.03267	0
5.03524	0
5.03781	0
5.04038	0
5.04295	0
5.04552	0
5.04809	0
5.05065	0
5.05322	0
5.05579	0
5.05836	0
5.06093	0
5.0635	0
5.06607	0
5.06864	0
5.07121	0
5.07378	0
5.07634	0
5.07891	0
5.08148	0
5.08405	0
5.08662	0
5.08919	0
5.09176	0
5.09433	0
5.0969	0
5.09947	0
5.10203	0
5.1046	0
5.10717	0
5.10974	0
5.11231	0
5.11488	0
5.11745	0
5.12002	0
5.12259	0
5.12516	0
5.12772	0
5.13029	0
5.13286	0
[truncated: 1,048 more rows]
