# Supplementary material for: Direct energy transfer from photosystem II to photosystem I confers winter sustainability in Scots Pine
Source: Nat Commun. 2020 Dec 15;11:6388. doi: 10.1038/s41467-020-20137-9 (PMC7738668; doi:10.1038/s41467-020-20137-9)
Supplement: Supplementary file 3 — Source Data [file 41467_2020_20137_MOESM3_ESM.zip › Source data file_Bag et al., 2020/Source data file/time resolved fluoresence data/Time resolved decay/Pine_summer_unquench/summerunq/694nmautall.txt]

X	Y
0	0.0308338
0.002569	0.0308439
0.005138	0.0623873
0.007707	0.0332757
0.010276	0.0684982
0.012845	0.0468806
0.015414	0.0313804
0.017983	0.0245941
0.020552	0.0412877
0.023121	0.0429065
0.02569	0.077151
0.028259	0.0217434
0.030828	0.0322693
0.033397	0.0296502
0.035966	0.0408767
0.038535	0.0257192
0.041104	0.0432828
0.043673	0.043557
0.046242	0.0335263
0.048811	0.0343992
0.05138	0.0205072
0.053949	0.0390996
0.056518	0.041986
0.059087	0.0228711
0.061656	0.0113539
0.064225	0.0182863
0.066794	0.0757576
0.069363	0.0234371
0.071932	0.0514521
0.074501	0.00477602
0.07707	0.0311881
0.079639	0.0121675
0.082208	0.00601024
0.084777	0.0047661
0.087346	0.0422844
0.089915	-0.0028108
0.092484	0.0395796
0.095053	-0.00135325
0.097622	0.0467114
0.100191	0.00644296
0.10276	0.0240665
0.105329	0.0383308
0.107898	0.0330751
0.110467	0.0301849
0.113036	0.0279583
0.115605	0.00373419
0.118174	0.031648
0.120743	0.0220646
0.123312	0.0327772
0.125881	0.0449337
0.12845	0.00849324
0.131019	0.0477919
0.133588	0.0264878
0.136157	0.0507227
0.138726	0.0326238
0.141295	0.0252318
0.143864	0.00294137
0.146433	0.0142598
0.149002	-0.00260936
0.151571	0.0255629
0.15414	0.0370793
0.156709	0.0341099
0.159278	0.045358
0.161847	0.0333264
0.164416	0.046882
0.166985	-0.0147879
0.169554	0.0176969
0.172123	0.00983427
0.174692	-7.21734e-05
0.177261	0.0253493
0.17983	0.0315269
0.182399	0.0181337
0.184968	0.0189716
0.187537	0.00981763
0.190106	0.0316618
0.192675	0.000333213
0.195244	0.0154474
0.197813	0.0135815
0.200382	0.0198402
0.202951	0.044385
0.20552	0.00671694
0.208089	-0.00982004
0.210658	0.016986
0.213227	-0.00775906
0.215796	0.0192935
0.218365	0.0519335
0.220934	0.0159338
0.223503	0.00516718
0.226072	0.012627
0.228641	0.0319861
0.23121	-0.0191791
0.233779	-0.00703653
0.236348	-0.00867701
0.238917	0.00152169
0.241486	0.00508789
0.244055	0.011141
0.246624	-0.00251378
0.249193	0.00339185
0.251762	0.00013236
0.254331	-0.00785618
0.2569	0.00679214
0.259469	-0.00160416
0.262038	0.0333972
0.264607	0.000791398
0.267176	0.00580253
0.269745	0.0234526
0.272314	0.0165321
0.274883	0.00481306
0.277452	0.0129135
0.280021	-0.0225465
0.28259	0.0400316
0.285159	0.00415934
0.287728	0.0125527
0.290297	0.00899289
0.292866	0.0108874
0.295435	0.00151652
0.298004	-0.0142391
0.300573	-0.0116614
0.303142	-0.0206372
0.305711	-0.0138648
0.30828	-0.02716
0.310849	0.0139088
0.313418	0.00463462
0.315987	0.014128
0.318556	0.0102201
0.321125	0.0485803
0.323694	0.0337482
0.326263	-0.00304177
0.328832	0.0300024
0.331401	-0.000355632
0.33397	0.0236356
0.336539	0.0143202
0.339108	0.0063032
0.341677	0.0461124
0.344246	0.0174739
0.346815	0.00611919
0.349384	0.01704
0.351953	0.000460755
0.354522	0.016412
0.357091	0.0149124
0.35966	-0.0208523
0.362229	0.0138588
0.364798	0.0372066
0.367367	0.00310202
0.369936	-0.010342
0.372505	-0.00635003
0.375074	0.000715369
0.377643	0.00810208
0.380212	-0.00759295
0.382781	0.00526955
0.38535	0.0214276
0.387919	0.00718604
0.390488	0.0069416
0.393057	0.00661069
0.395626	0.00640049
0.398195	0.0225043
0.400764	0.0159185
0.403333	0.0228382
0.405902	0.0331637
0.408471	0.0130844
0.41104	0.00955109
0.413609	-0.00836488
0.416178	0.0181561
0.418747	0.0281661
0.421316	0.0135944
0.423885	0.00776961
0.426454	0.00882175
0.429023	-0.000699225
0.431592	0.0287176
0.434161	0.00876317
0.43673	-0.00645896
0.439299	0.0157172
0.441868	0.0103686
0.444437	0.0264281
0.447006	0.0318929
0.449575	0.0293006
0.452144	0.0353897
0.454713	0.0217335
0.457282	0.0208522
0.459851	0.0380452
0.46242	0.0173687
0.464989	0.0127389
0.467558	0.0194369
0.470127	-0.00726275
0.472696	0.0127697
0.475265	0.0130239
0.477834	0.0216276
0.480403	0.0175685
0.482972	0.00258984
0.485541	0.0197724
0.48811	0.0409946
0.490679	0.00235684
0.493248	0.0175652
0.495817	-0.00247347
0.498386	0.0140316
0.500955	-0.00229558
0.503524	-0.00174357
0.506093	-0.0276909
0.508662	-0.000774549
0.511231	-0.0150743
0.5138	0.0112106
0.516369	0.0178111
0.518938	0.0139353
0.521507	-0.0149599
0.524076	0.00908985
0.526645	0.0297884
0.529214	-0.00266495
0.531783	0.0100061
0.534352	0.00845674
0.536921	0.000443474
0.53949	0.0146454
0.542059	-0.00172545
0.544628	0.0423487
0.547197	-0.0278883
0.549766	-0.0211862
0.552335	-0.014109
0.554904	0.0165901
0.557473	0.00489865
0.560042	0.0182403
0.562611	0.00364335
0.56518	0.0045739
0.567749	0.0144623
0.570318	-0.00044229
0.572887	-0.0100539
0.575456	0.00908917
0.578025	0.00967652
0.580594	0.00589052
0.583163	0.0236223
0.585732	-0.00188017
0.588301	-0.00126946
0.59087	0.0250244
0.593439	0.0153747
0.596008	-0.00475611
0.598577	0.0108215
0.601146	0.0219469
0.603715	0.0482621
0.606284	0.000986411
0.608853	0.0245361
0.611422	0.0349885
0.613991	-0.0080273
0.61656	0.0420822
0.619129	-0.0118379
0.621698	0.00411972
0.624267	-0.0087116
0.626836	0.0189189
0.629405	0.0136002
0.631974	0.026509
0.634543	0.00127198
0.637112	0.0233935
0.639681	-0.00559742
0.64225	-0.00259242
0.644819	-0.00446267
0.647388	0.0125994
0.649957	0.0157785
0.652526	0.0211215
0.655095	-0.0155977
0.657664	-0.00354407
0.660233	-0.0130869
0.662802	0.0118812
0.665371	8.32863e-05
0.66794	0.0301759
0.670509	-0.0141137
0.673078	-0.00860008
0.675647	0.0205684
0.678216	-0.00119396
0.680785	0.0118301
0.683354	0.0245193
0.685923	-0.00911307
0.688492	-0.00565701
0.691061	-0.0432948
0.69363	-0.0252491
0.696199	0.0190056
0.698768	-0.00754559
0.701337	-0.0352877
0.703906	-0.0182337
0.706475	0.0199486
0.709044	0.0111394
0.711613	-0.000660521
0.714182	0.00213541
0.716751	3.87645e-06
0.71932	-0.0182369
0.721889	-0.00698176
0.724458	-0.0150257
0.727027	-0.041539
0.729596	0.00903061
0.732165	0.0106469
0.734734	-0.000636676
0.737303	0.005116
0.739872	-0.0591108
0.742441	-0.0128516
0.74501	0.0395738
0.747579	0.0143965
0.750148	-0.0129649
0.752717	-0.0293113
0.755286	0.0215998
0.757855	-0.0251517
0.760424	0.0297384
0.762993	0.00459669
0.765562	-0.02504
0.768131	0.00363143
0.7707	0.0116054
0.773269	0.00987966
0.775838	-0.00828884
0.778407	-0.0349688
0.780976	-0.00422637
0.783545	-0.0196007
0.786114	-0.012397
0.788683	0.00600326
0.791252	-0.00362966
0.793821	-0.0359326
0.79639	0.0012903
0.798959	0.0167561
0.801528	0.006446
0.804097	-0.00158944
0.806666	0.00722707
0.809235	0.00608467
0.811804	-0.0198984
0.814373	-0.0297912
0.816942	-0.00944211
0.819511	-0.0165573
0.82208	0.0221521
0.824649	-0.00990573
0.827218	-0.0311129
0.829787	-0.00176775
0.832356	-0.0204252
0.834925	-0.0116188
0.837494	-0.0153672
0.840063	0.00482444
0.842632	-0.00961742
0.845201	-0.010957
0.84777	-0.0173876
0.850339	0.0113775
0.852908	0.0101743
0.855477	-0.0173716
0.858046	-0.0249429
0.860615	-0.0444839
0.863184	-0.0443116
0.865753	-0.0109382
0.868322	-0.00752302
0.870891	0.00791057
0.87346	-0.0209709
0.876029	-0.00139741
0.878598	-0.00952411
0.881167	-0.0174504
0.883736	-0.0248657
0.886305	-0.0213489
0.888874	-0.0298531
0.891443	-0.0259892
0.894012	-0.00714689
0.896581	0.00360305
0.89915	0.00211628
0.901719	-0.00227777
0.904288	-0.0348761
0.906857	-0.0093098
0.909426	0.0192839
0.911995	-0.0158128
0.914564	0.00572626
0.917133	-0.0196828
0.919702	-0.00204781
0.922271	0.0181586
0.92484	0.00932867
0.927409	0.00526304
0.929978	-0.0353196
0.932547	0.0122372
0.935116	0.00467969
0.937685	-0.0224356
0.940254	-0.0203631
0.942823	-0.019791
0.945392	0.00682883
0.947961	-0.0093175
0.95053	-0.0233459
0.953099	-0.0232153
0.955668	-0.0338105
0.958237	-0.0254335
0.960806	-0.009187
0.963375	-0.0107599
0.965944	-0.0141548
0.968513	-0.0270763
0.971082	-0.00774267
0.973651	0.0151026
0.97622	0.00582915
0.978789	-0.00506241
0.981358	0.0105035
0.983927	-0.0144387
0.986496	0.00530611
0.989065	-0.0230264
0.991634	0.00248744
0.994203	0.010783
0.996772	-0.00358527
0.999341	-0.0328798
1.00191	-0.0170356
1.00448	-0.0508326
1.00705	0.0154063
1.00962	0.000439546
1.01219	-0.0162553
1.01476	-0.00506982
1.01732	0.0163195
1.01989	0.0086088
1.02246	-0.0144771
1.02503	-0.0268779
1.0276	0.0112287
1.03017	-0.00592556
1.03274	0.0103691
1.03531	-0.0181473
1.03788	-0.00488549
1.04045	-0.01406
1.04301	-0.0102841
1.04558	-0.0108853
1.04815	0.000920219
1.05072	0.0440227
1.05329	0.0509966
1.05586	-0.0199854
1.05843	-0.0153537
1.061	-0.0187962
1.06357	-0.00306005
1.06614	-0.0101693
1.0687	-0.00392993
1.07127	-0.0362125
1.07384	0.00359896
1.07641	-0.00921723
1.07898	0.00506068
1.08155	-0.0332669
1.08412	-0.0138541
1.08669	0.0100892
1.08926	0.0153434
1.09183	0.0120368
1.09439	-0.00412631
1.09696	0.00185988
1.09953	0.00612998
1.1021	-0.042279
1.10467	0.00325964
1.10724	-0.00249329
1.10981	0.0256979
1.11238	-0.00186857
1.11495	-0.00440136
1.11752	0.0152238
1.12008	0.0134675
1.12265	-0.0137512
1.12522	0.0264059
1.12779	-0.0103773
1.13036	-0.0172049
1.13293	-0.00347717
1.1355	-0.0160822
1.13807	-0.0221721
1.14064	-0.0401415
1.14321	1.62581e-05
1.14577	-0.0260098
1.14834	-0.00555559
1.15091	-0.0162445
1.15348	0.0186161
1.15605	-0.0197482
1.15862	-0.0180815
1.16119	-0.00335104
1.16376	-0.0208864
1.16633	-0.0259662
1.1689	-0.0121331
1.17146	-0.0140913
1.17403	-0.00898019
1.1766	-0.0282341
1.17917	-0.0316106
1.18174	-0.00552537
1.18431	0.00813956
1.18688	-0.0232768
1.18945	-0.0428263
1.19202	-0.0167094
1.19459	0.0229983
1.19715	-0.018319
1.19972	-0.0319019
1.20229	-0.00299641
1.20486	0.0260749
1.20743	-0.00909576
1.21	-0.00110204
1.21257	-0.0503287
1.21514	0.00097403
1.21771	-0.0239042
1.22028	-0.0186282
1.22284	-0.0115152
1.22541	-0.0306532
1.22798	-0.00406965
1.23055	-0.0199411
1.23312	-0.0279812
1.23569	0.0265292
1.23826	-0.0143666
1.24083	-0.00962371
1.2434	-0.0372435
1.24597	-0.0187574
1.24853	0.00737133
1.2511	-0.00972069
1.25367	0.00874535
1.25624	-0.00728521
1.25881	-0.0386632
1.26138	-0.00393593
1.26395	-0.0367582
1.26652	-0.0273129
1.26909	-0.0156489
1.27166	0.000689369
1.27422	-0.030273
1.27679	-0.0329759
1.27936	-0.0164599
1.28193	-0.0301135
1.2845	-0.0292482
1.28707	-0.041449
1.28964	-0.0107705
1.29221	-0.027172
1.29478	-0.0164457
1.29735	-0.0372253
1.29991	-0.0190486
1.30248	-0.036888
1.30505	-0.0500892
1.30762	0.000438683
1.31019	-0.00778965
1.31276	-0.00522173
1.31533	0.0209968
1.3179	-0.0267954
1.32047	-0.0193109
1.32304	-0.0711034
1.3256	-0.0180419
1.32817	-0.0216704
1.33074	-0.0259175
1.33331	0.00682769
1.33588	-0.0134936
1.33845	-0.0139745
1.34102	-0.00987198
1.34359	-0.00405606
1.34616	-0.0323738
1.34873	-0.0160206
1.35129	-0.00730588
1.35386	-0.0153794
1.35643	-0.0641359
1.359	0.0178409
1.36157	-0.0228923
1.36414	0.00549797
1.36671	-0.00299003
1.36928	-0.0242549
1.37185	-0.0283931
1.37442	-0.0146477
1.37698	-0.0203294
1.37955	-0.0114499
1.38212	-0.0156583
1.38469	-0.0426928
1.38726	-0.00785544
1.38983	-0.027593
1.3924	0.0141832
1.39497	-0.0325278
1.39754	0.0130079
1.40011	-0.00776698
1.40267	0.00468726
1.40524	-0.0156969
1.40781	-0.00143468
1.41038	0.017303
1.41295	-0.0108193
1.41552	0.00062239
1.41809	0.00831699
1.42066	-0.0232138
1.42323	-0.0386164
1.4258	-0.00680658
1.42836	-0.0241327
1.43093	-0.00392588
1.4335	-0.00116828
1.43607	-0.00233847
1.43864	-0.00407446
1.44121	0.0228114
1.44378	-0.0051628
1.44635	-0.00215358
1.44892	-0.0232872
1.45149	0.000707172
1.45405	-0.0192877
1.45662	-0.00377923
1.45919	-0.0120729
1.46176	-0.0248145
1.46433	-0.00927191
1.4669	0.0294026
1.46947	0.00914112
1.47204	0.0341436
1.47461	0.00633059
1.47718	0.00463699
1.47974	0.00396584
1.48231	-0.0340698
1.48488	-0.022701
1.48745	-0.0155085
1.49002	-0.00364472
1.49259	-0.00547367
1.49516	0.00907498
1.49773	0.0139371
1.5003	-0.0255853
1.50287	-0.0135882
1.50543	0.02717
1.508	-0.018159
1.51057	0.00227198
1.51314	0.000385799
1.51571	-0.00154653
1.51828	0.00974086
1.52085	0.000718119
1.52342	-0.0206577
1.52599	-0.0386224
1.52856	-0.0184728
1.53112	0.0119563
1.53369	-0.0248682
1.53626	0.00473307
1.53883	-0.0360638
1.5414	-0.0121162
1.54397	-0.0204702
1.54654	-0.00975131
1.54911	-0.0194992
1.55168	-0.000191188
1.55425	0.0208594
1.55681	-0.038546
1.55938	-0.0492125
1.56195	-0.0235572
1.56452	-0.0213814
1.56709	-0.00851361
1.56966	-0.0173873
1.57223	-0.0151409
1.5748	-0.0203218
1.57737	-0.00803958
1.57994	-0.00849831
1.5825	-0.00184206
1.58507	0.0208872
1.58764	-0.0310363
1.59021	-0.00538307
1.59278	0.0140914
1.59535	-0.00807614
1.59792	-0.0217365
1.60049	-0.0041769
1.60306	-7.63392e-05
1.60563	-0.00701418
1.60819	0.000618742
1.61076	0.021901
1.61333	-0.0166021
1.6159	-0.0241994
1.61847	-0.0138549
1.62104	0.00874827
1.62361	-0.0114154
1.62618	-0.0336286
1.62875	0.0200298
1.63132	-0.00749785
1.63388	-0.0152427
1.63645	0.0166047
1.63902	-0.00636932
1.64159	0.0137421
1.64416	0.00218673
1.64673	0.00704736
1.6493	-0.039298
1.65187	0.000161596
1.65444	-0.00426291
1.65701	-0.00219927
1.65957	-0.00514335
1.66214	0.000661417
1.66471	-0.0231908
1.66728	-0.0215737
1.66985	-0.0114008
1.67242	-0.0152502
1.67499	0.0078527
1.67756	0.00502888
1.68013	-0.018507
1.6827	0.00565143
1.68526	0.00575158
1.68783	-0.014235
1.6904	0.0156559
1.69297	-0.0273394
1.69554	0.00807303
1.69811	-0.0179018
1.70068	-0.0192566
1.70325	-0.0227347
1.70582	-0.0371092
1.70839	-0.0247355
1.71095	-0.0389882
1.71352	0.00180665
1.71609	-0.0186355
1.71866	0.0113052
1.72123	-0.00246886
1.7238	-0.00644167
1.72637	-0.0209758
1.72894	-0.0061102
1.73151	0.00931131
1.73408	0.00314291
1.73664	-0.0214744
1.73921	-0.00809333
1.74178	0.00442857
1.74435	0.0166788
1.74692	-0.0145072
1.74949	-0.0115898
1.75206	-0.0387401
1.75463	-0.0167413
1.7572	-0.0329361
1.75977	-0.0108843
1.76233	-0.00920252
1.7649	-0.0131139
1.76747	0.0230783
1.77004	-0.00460547
1.77261	-0.0185593
1.77518	-0.0521406
1.77775	-0.0200105
1.78032	-0.0177009
1.78289	-0.00606282
1.78546	-0.0389573
1.78802	0.00660561
1.79059	-0.000153061
1.79316	-0.0123716
1.79573	-0.0384593
1.7983	0.0348527
1.80087	-0.0144684
1.80344	0.000809549
1.80601	-0.0294429
1.80858	0.0313658
1.81115	-0.00287578
1.81371	-0.0515428
1.81628	-0.00186708
1.81885	-0.0124546
1.82142	0.0245901
1.82399	-0.0222422
1.82656	-0.0151566
1.82913	-0.0431603
1.8317	-0.0133787
1.83427	0.0311877
1.83684	0.00346319
1.8394	-0.0126091
1.84197	-0.016714
1.84454	-0.0265873
1.84711	-0.00432363
1.84968	0.00782963
1.85225	-0.00758808
1.85482	0.0259095
1.85739	0.0213579
1.85996	0.00676925
1.86253	-0.0148963
1.86509	0.0113822
1.86766	-0.0129006
1.87023	0.00782883
1.8728	0.00916818
1.87537	0.044316
1.87794	-0.0381577
1.88051	0.0118033
1.88308	-0.0207529
1.88565	-0.00236417
1.88822	-0.0231578
1.89078	-0.0031741
1.89335	-0.0398154
1.89592	0.0133141
1.89849	-0.0173257
1.90106	-0.0141901
1.90363	0.0168818
1.9062	0.0258678
1.90877	-0.00366729
1.91134	-0.06149
1.91391	-0.0378788
1.91647	0.0420417
1.91904	0.0357561
1.92161	0.0256338
1.92418	-0.0107591
1.92675	0.0168144
1.92932	-0.010469
1.93189	0.0260275
1.93446	-0.034246
1.93703	-0.0233235
1.9396	-0.0176359
1.94216	0.0149906
1.94473	-0.0118408
1.9473	-0.0161195
1.94987	-0.011818
1.95244	0.0204687
1.95501	-0.031577
1.95758	0.00834746
1.96015	0.0146373
1.96272	0.0207084
1.96529	-0.0231188
1.96785	0.00313609
1.97042	-0.0142388
1.97299	0.0233338
1.97556	-0.00709157
1.97813	-0.000537708
1.9807	-0.036299
1.98327	0.0288462
1.98584	-0.00564575
1.98841	-0.0332692
1.99098	-0.0452841
1.99354	-0.025656
1.99611	0.0121695
1.99868	-0.00184757
2.00125	-0.0165607
2.00382	-0.00911044
2.00639	0.00320138
2.00896	0.0152685
2.01153	-0.0256407
2.0141	0.0110327
2.01667	-0.0242642
2.01923	-0.0332184
2.0218	-0.0210587
2.02437	0.00851107
2.02694	0.0113231
2.02951	0.0179835
2.03208	-0.00403015
2.03465	-0.00420312
2.03722	0.00956566
2.03979	0.0278318
2.04236	0.0114012
2.04492	0.0197431
2.04749	-0.0273683
2.05006	0.0246452
2.05263	0.005166
2.0552	0.00600706
2.05777	-0.0087001
2.06034	0.00514739
2.06291	0.0164318
2.06548	-0.0221655
2.06805	-0.000536357
2.07061	0.0245431
2.07318	0.0140093
2.07575	0.0128918
2.07832	0.00260157
2.08089	0.060551
2.08346	0.0154629
2.08603	0.0111806
2.0886	-0.0024192
2.09117	-0.0082567
2.09374	0.00502183
2.0963	0.00026803
2.09887	0.031224
2.10144	-0.025763
2.10401	0.00338302
2.10658	0.012698
2.10915	0.00960865
2.11172	-0.00663668
2.11429	-0.0196052
2.11686	-0.00712596
2.11943	0.0139916
2.12199	0.0293942
2.12456	0.030723
2.12713	0.00195213
2.1297	-0.00752681
2.13227	0.00897379
2.13484	-0.0085946
2.13741	0.0235351
2.13998	0.0102372
2.14255	0.0193446
2.14512	0.0064174
2.14768	-0.00974979
2.15025	0.0436356
2.15282	-0.000317892
2.15539	-0.0184684
2.15796	-0.0312477
2.16053	-0.00166626
2.1631	0.0183108
2.16567	-0.0284579
2.16824	-0.00586217
2.17081	-0.0223308
2.17337	0.0206269
2.17594	-0.000470113
2.17851	0.0386301
2.18108	-0.02487
2.18365	-0.0138561
2.18622	0.0143409
2.18879	0.00935714
2.19136	-0.0120502
2.19393	-0.0155647
2.1965	-0.000538953
2.19906	0.00551347
2.20163	0.0182358
2.2042	0.0191673
2.20677	-0.0305657
2.20934	0.0132672
2.21191	-0.0227998
2.21448	-0.0157704
2.21705	0.0145762
2.21962	-0.00697202
2.22219	0.0182013
2.22475	-0.0246563
2.22732	0.00129874
2.22989	0.00591961
2.23246	0.0197267
2.23503	-0.0242947
2.2376	-0.0081334
2.24017	0.0123794
2.24274	0.0200452
2.24531	0.0112438
2.24788	-0.0199772
2.25044	0.0204862
2.25301	0.0192925
2.25558	0.00821276
2.25815	0.032696
2.26072	0.057625
2.26329	-0.000923812
2.26586	-0.0121389
2.26843	0.0441602
2.271	-0.0397408
2.27357	0.00749296
2.27613	0.0156431
2.2787	0.00914943
2.28127	0.00711295
2.28384	-0.0049152
2.28641	0.0126676
2.28898	-0.0228162
2.29155	-0.0155566
2.29412	-0.0270185
2.29669	-0.00346866
2.29926	0.0121493
2.30182	-0.0131146
2.30439	0.017561
2.30696	0.014041
2.30953	0.00138775
2.3121	-0.00222683
2.31467	-0.0120025
2.31724	0.034783
2.31981	0.015338
2.32238	0.0397407
2.32495	0.0469669
2.32751	0.0289631
2.33008	-0.0103141
2.33265	-0.0239399
2.33522	0.0385053
2.33779	-0.0391486
2.34036	-0.0241581
2.34293	-0.0161203
2.3455	-0.00661936
2.34807	-0.00283332
2.35064	0.00191197
2.3532	0.0188243
2.35577	-0.0136636
2.35834	0.00194023
2.36091	-0.0148273
2.36348	-0.0303849
2.36605	0.00635716
2.36862	-0.0124212
2.37119	0.0210191
2.37376	-0.0170087
2.37633	-0.030209
2.37889	0.00197696
2.38146	0.0296159
2.38403	0.00489875
2.3866	-0.0197907
2.38917	-0.0060347
2.39174	0.00216972
2.39431	0.0320625
2.39688	-0.0281875
2.39945	-0.00233616
2.40202	0.0175842
2.40458	0.0254142
2.40715	-0.0147207
2.40972	-0.0178638
2.41229	-0.032887
2.41486	-0.00259874
2.41743	-0.031041
2.42	0.0187109
2.42257	-0.0249334
2.42514	0.0180605
2.42771	-0.01114
2.43027	-0.0181117
2.43284	-0.0109903
2.43541	-0.020908
2.43798	-0.0246634
2.44055	-0.0274985
2.44312	0.00714567
2.44569	0.0434165
2.44826	-0.0257137
2.45083	0.0269648
2.4534	0.0130498
2.45596	0.0469131
2.45853	-0.00716429
2.4611	0.0553641
2.46367	-0.0127033
2.46624	0.0193949
2.46881	-0.0340521
2.47138	-0.0175707
2.47395	-0.00885991
2.47652	0.0320543
2.47909	-0.00888781
2.48165	0.0229282
2.48422	0.00670636
2.48679	0.0587587
2.48936	0.0246827
2.49193	-0.0200848
2.4945	-0.0197415
2.49707	0.0266104
2.49964	-0.0215174
2.50221	0.00513668
2.50478	-0.0157187
2.50734	0.021218
2.50991	0.00412926
2.51248	0.0365872
2.51505	0.0515243
2.51762	0.0239241
2.52019	-0.011501
2.52276	0.052246
2.52533	-0.024593
2.5279	0.0233719
2.53047	-0.00863286
2.53303	0.0301743
2.5356	0.00409764
2.53817	-0.0217107
2.54074	0.00671421
2.54331	0.0238982
2.54588	0.0028206
2.54845	-0.00208081
2.55102	-0.00752046
2.55359	0.0276045
2.55616	-0.00370716
2.55872	-0.0422929
2.56129	0.00221768
2.56386	0.027298
2.56643	0.00894723
2.569	0.0243802
2.57157	0.0208201
2.57414	-0.0134568
2.57671	-0.0501261
2.57928	0.0229888
2.58185	0.0519544
2.58441	0.0528366
2.58698	0.0346472
2.58955	0.012732
2.59212	0.00820104
2.59469	0.0237369
2.59726	-0.000550328
2.59983	0.0395008
2.6024	0.0185437
2.60497	0.0109366
2.60754	0.0272119
2.6101	0.0120732
2.61267	0.00117828
2.61524	-0.000352052
2.61781	-0.0337802
2.62038	0.0226978
2.62295	-0.00580778
2.62552	-0.0139367
2.62809	0.0298556
2.63066	-0.0287084
2.63323	0.00754447
2.63579	-0.0190386
2.63836	-0.0139934
2.64093	0.0158341
2.6435	-0.00911221
2.64607	-0.0159448
2.64864	0.0104123
2.65121	0.022816
2.65378	0.00267621
2.65635	-0.0240656
2.65892	-0.00826783
2.66148	0.00969607
2.66405	-0.000928438
2.66662	0.0190182
2.66919	-0.00266234
2.67176	0.0184753
2.67433	0.025587
2.6769	0.00412822
2.67947	-0.0238051
2.68204	-0.0209728
2.68461	-0.0011894
2.68717	-0.025584
2.68974	-0.0048189
2.69231	0.023962
2.69488	0.0169999
2.69745	-0.0112762
2.70002	0.00501757
2.70259	0.00239788
2.70516	0.0224901
2.70773	0.0336616
2.7103	0.0190669
2.71286	0.0276865
2.71543	-0.00461591
2.718	0.0299665
2.72057	0.0200075
2.72314	0.0276791
2.72571	0.06361
2.72828	0.024014
2.73085	0.00951116
2.73342	0.00373714
2.73599	0.0155102
2.73855	-0.00923355
2.74112	0.0174783
2.74369	0.00482712
2.74626	0.0143087
2.74883	-0.00654515
2.7514	0.0112052
2.75397	-0.0149545
2.75654	0.0229683
2.75911	0.00697527
2.76168	0.0105588
2.76424	-0.0196169
2.76681	-0.00939039
2.76938	-0.0123999
2.77195	0.0237222
2.77452	-0.0224943
2.77709	0.00782355
2.77966	-0.0307178
2.78223	0.00665553
2.7848	0.005357
2.78737	-0.00783938
2.78993	0.0144518
2.7925	-0.00992339
2.79507	0.0109566
2.79764	-0.0108477
2.80021	0.0265203
2.80278	0.045801
2.80535	0.0227742
2.80792	0.00221213
2.81049	0.0142004
2.81306	0.0140643
2.81562	-0.0339195
2.81819	0.0221322
2.82076	0.0132265
2.82333	-0.0184482
2.8259	-0.0144954
2.82847	0.0251539
2.83104	0.0328717
2.83361	-0.0207148
2.83618	0.00893311
2.83875	-0.00283273
2.84131	0.00386041
2.84388	0.0447871
2.84645	-0.00712409
2.84902	0.0448652
2.85159	0.0359878
2.85416	0.0297231
2.85673	0.0439164
2.8593	0.00325756
2.86187	0.0281547
2.86444	-0.0187549
2.867	0.0310505
2.86957	0.00947186
2.87214	-0.00135499
2.87471	-0.0228789
2.87728	0.0396291
2.87985	0.00178616
2.88242	0.03615
2.88499	-0.0115976
2.88756	0.00622662
2.89013	0.0109153
2.89269	-0.00490292
2.89526	0.00193708
2.89783	0.0335541
2.9004	-0.017367
2.90297	-0.0180374
2.90554	-0.00246882
2.90811	0.00338429
2.91068	0.0210019
2.91325	0.0315316
2.91582	0.00471547
2.91838	0.00529152
2.92095	0.00860342
2.92352	0.0467734
2.92609	0.0187174
2.92866	0.00950018
2.93123	-0.0215721
2.9338	0.0366215
2.93637	0.0235699
2.93894	0.00709683
2.94151	-0.0161422
2.94407	0.00405163
2.94664	-0.00374136
2.94921	0.0565325
2.95178	0.0287726
2.95435	-0.00532108
2.95692	-0.020535
2.95949	0.00557062
2.96206	0.00971956
2.96463	0.0148805
2.9672	-0.0122055
2.96976	0.0277623
2.97233	0.00173844
2.9749	0.0254923
2.97747	-0.00242405
2.98004	-0.0220898
2.98261	0.00349861
2.98518	0.00625552
2.98775	-0.0207971
2.99032	0.0348254
2.99289	0.0220389
2.99545	0.0338586
2.99802	0.0174763
3.00059	0.0072144
3.00316	0.0427109
3.00573	0.0304754
3.0083	0.000823167
3.01087	-0.0223535
3.01344	-0.00996572
3.01601	-0.00420181
3.01858	-0.00035124
3.02114	0.0270784
3.02371	0.00252049
3.02628	0.0203478
3.02885	0.0194485
3.03142	0.0326444
3.03399	0.00574715
3.03656	0.0205086
3.03913	-0.00578923
3.0417	0.00990199
3.04427	0.0034327
3.04683	0.00469294
3.0494	0.0189153
3.05197	0.0419773
3.05454	-0.0119196
3.05711	0.024058
3.05968	0.0112045
3.06225	0.0420536
3.06482	-0.022755
3.06739	0.0104212
3.06996	0.0175324
3.07252	0.0138305
3.07509	0.0137209
3.07766	0.045604
3.08023	0.0111515
3.0828	-0.00968374
3.08537	-0.00532992
3.08794	0.0446683
3.09051	-0.0118914
3.09308	0.00633878
3.09565	0.00218402
3.09821	0.0195362
3.10078	0.0335092
3.10335	-0.000296189
3.10592	-0.0262422
3.10849	-0.00789215
3.11106	0.0103103
3.11363	0.0342422
3.1162	-0.00115053
3.11877	0.00935164
3.12134	-0.0125351
3.1239	0.00414425
3.12647	0.0807161
3.12904	-0.00588191
3.13161	0.0177667
3.13418	0.00472788
3.13675	0.00312625
3.13932	0.0115294
3.14189	-0.011021
3.14446	-0.00618952
3.14703	-0.0147434
3.14959	-0.00371576
3.15216	0.0127683
3.15473	0.0190958
3.1573	0.0163305
3.15987	0.0138953
3.16244	-0.00758826
3.16501	0.0344304
3.16758	0.0321335
3.17015	0.025255
3.17272	0.00435169
3.17528	0.0260553
3.17785	0.0180219
3.18042	0.0111005
3.18299	-7.18761e-05
3.18556	0.0210325
3.18813	0.0362853
3.1907	0.0262572
3.19327	0.0141332
3.19584	0.0262593
3.19841	-0.0082089
3.20097	0.0376291
3.20354	0.00713209
3.20611	0.0118295
3.20868	-0.0106794
3.21125	0.034615
3.21382	0.00136116
3.21639	0.00551481
3.21896	0.0112697
3.22153	-0.0243443
3.2241	0.00532963
3.22666	-0.0250458
3.22923	-0.0274301
3.2318	0.0355529
3.23437	0.0448886
3.23694	0.0178739
3.23951	-0.0238004
3.24208	-0.0251308
3.24465	0.0023701
3.24722	0.00139683
3.24979	0.0216032
3.25235	-0.00907384
3.25492	0.00196401
3.25749	0.0202462
3.26006	-0.00368696
3.26263	0.0151935
3.2652	-0.0150499
3.26777	0.0269898
3.27034	0.00572942
3.27291	-0.0164281
3.27548	0.00435271
3.27804	0.0489021
3.28061	0.0224501
3.28318	0.0133578
3.28575	-0.0198306
3.28832	-0.00245301
3.29089	0.0380535
3.29346	0.0215929
3.29603	0.00226652
3.2986	0.0115052
3.30117	0.00663677
3.30373	-0.0159844
3.3063	0.023251
3.30887	-0.0276936
3.31144	0.00762737
3.31401	0.00248966
3.31658	0.0544015
3.31915	-0.0295446
3.32172	0.00333467
3.32429	0.0167646
3.32686	0.017009
3.32942	0.00779462
3.33199	-0.0104287
3.33456	0.00640355
3.33713	0.0266633
3.3397	-0.00480537
3.34227	-0.0157445
3.34484	-0.0179279
3.34741	0.00749878
3.34998	-0.0270636
3.35255	0.0137566
3.35511	0.0103464
3.35768	0.0247205
3.36025	-0.0220425
3.36282	0.00145613
3.36539	-0.0263568
3.36796	0.0113783
3.37053	0.042173
3.3731	-0.00266633
3.37567	-0.0175788
3.37824	0.010837
3.3808	-0.0375279
3.38337	-0.0178061
3.38594	-0.00718754
3.38851	0.019318
3.39108	-0.000664747
3.39365	0.0292963
3.39622	-0.0152298
3.39879	-0.0207607
3.40136	-0.0291749
3.40393	0.00725662
3.40649	-0.043629
3.40906	-0.00965225
3.41163	0.0229955
3.4142	-0.0263788
3.41677	-0.0100989
3.41934	0.0216292
3.42191	-0.0161904
3.42448	-0.0195198
3.42705	-0.0105126
3.42962	0.00868296
3.43218	-0.0143634
3.43475	0.0375413
3.43732	0.0213051
3.43989	0.0183893
3.44246	-0.0184267
3.44503	-0.0211342
3.4476	-0.0259919
3.45017	0.00803734
3.45274	-0.0173315
3.45531	0.0338103
3.45787	0.0158408
3.46044	0.0113884
3.46301	0.00347705
3.46558	-0.0320367
3.46815	-0.0422822
3.47072	0.022737
3.47329	0.0149039
3.47586	-0.0271965
3.47843	0.00944195
3.481	0.00987941
3.48356	-0.00850731
3.48613	-0.0139284
3.4887	0.00157323
3.49127	-0.000224476
3.49384	0.0258702
3.49641	0.0174066
3.49898	-0.0166314
3.50155	-0.00851199
3.50412	0.0074524
3.50669	0.0202629
3.50925	-0.0096913
3.51182	-0.0179425
3.51439	0.0200334
3.51696	0.0468807
3.51953	-0.00597684
3.5221	-0.028362
3.52467	-0.0168755
3.52724	-0.0089228
3.52981	0.015021
3.53238	-0.0121273
3.53494	-0.0141752
3.53751	-0.00948941
3.54008	-0.0217085
3.54265	0.0294398
3.54522	-0.0390758
3.54779	0.00419658
3.55036	0.0509692
3.55293	0.00210082
3.5555	0.0234442
3.55807	0.00777737
3.56063	0.0147202
3.5632	-0.00470235
3.56577	0.0293931
3.56834	-0.0189453
3.57091	-0.0407546
3.57348	0.0309548
3.57605	0.0325371
3.57862	-0.000880602
3.58119	0.00630131
3.58376	-0.0165044
3.58632	0.0138778
3.58889	0.00498344
3.59146	-0.0463837
3.59403	0.00135194
3.5966	-0.00891836
3.59917	0.000190944
3.60174	0.00343712
3.60431	0.00184729
3.60688	0.0297241
3.60945	-0.00665072
3.61201	-0.0398403
3.61458	-0.00952047
3.61715	-0.0282617
3.61972	0.0282703
3.62229	-0.050407
3.62486	-0.035158
3.62743	-0.00885765
3.63	0.0211475
3.63257	-0.00393623
3.63514	0.0390363
3.6377	-0.00942867
3.64027	0.0143137
3.64284	0.0167943
3.64541	-0.0114803
3.64798	-0.00800821
3.65055	-0.0182719
3.65312	0.0106831
3.65569	-0.00515663
3.65826	0.0208377
3.66083	0.00599819
3.66339	-0.0402454
3.66596	-0.00856659
3.66853	-0.0258237
3.6711	-0.00691965
3.67367	0.00633936
3.67624	-0.0454857
3.67881	-0.0100919
3.68138	0.00526898
3.68395	-0.00333127
3.68652	-0.0275086
3.68908	0.00309234
3.69165	-0.0151964
3.69422	-0.0138686
3.69679	0.00685307
3.69936	-0.0245701
3.70193	-0.0101793
3.7045	-0.00126906
3.70707	0.00415322
3.70964	0.00390894
3.71221	0.000382574
3.71477	-0.00565646
3.71734	0.0151224
3.71991	0.0278228
3.72248	-0.0291172
3.72505	-0.0336575
3.72762	-0.0217863
3.73019	-0.0198127
3.73276	-0.00957212
3.73533	-0.0393134
3.7379	0.00196137
3.74046	-0.0166163
3.74303	-0.0201524
3.7456	-0.0238372
3.74817	-0.0329666
3.75074	-0.015178
3.75331	-0.0220079
3.75588	0.00327399
3.75845	-0.0165341
3.76102	-0.0697269
3.76359	0.00452995
3.76615	-0.00571121
3.76872	-0.0229825
3.77129	-0.0271239
3.77386	-0.00390585
3.77643	0.0177482
3.779	-0.0260503
3.78157	-0.0490449
3.78414	-0.0135663
3.78671	-0.0337832
3.78928	-0.0236103
3.79184	-0.0343148
3.79441	0.000242579
3.79698	-0.0245998
3.79955	-0.0267639
3.80212	-0.0366582
3.80469	-0.0161618
3.80726	-0.0127673
3.80983	-0.0681509
3.8124	-0.0261573
3.81497	0.00375047
3.81753	-0.00982736
3.8201	-0.0494303
3.82267	0.0118571
3.82524	-0.016608
3.82781	-0.0424721
3.83038	-0.0247465
3.83295	-0.0421534
3.83552	-0.0177956
3.83809	-0.0293464
3.84066	-0.0246398
3.84322	0.00179238
3.84579	-0.0319932
3.84836	0.0339701
3.85093	-0.0508147
3.8535	-0.00786867
3.85607	-0.0458051
3.85864	-0.0650397
3.86121	-0.017117
3.86378	-0.0193444
3.86635	-0.0681415
3.86891	0.00456922
3.87148	0.0147566
3.87405	-0.0502938
3.87662	-0.0408889
3.87919	-0.0278489
3.88176	-0.0239877
3.88433	-0.0378562
3.8869	-0.0431521
3.88947	-0.0401566
3.89204	-0.0283156
3.8946	-0.0326716
3.89717	0.0094882
3.89974	-0.00855167
3.90231	-0.0145237
3.90488	-0.0295803
3.90745	-0.0002406
3.91002	-0.017947
3.91259	0
3.91516	0
3.91773	0
3.92029	0
3.92286	0
3.92543	0
3.928	0
3.93057	0
3.93314	0
3.93571	0
3.93828	0
3.94085	0
3.94342	0
3.94598	0
3.94855	0
3.95112	0
3.95369	0
3.95626	0
3.95883	0
3.9614	0
3.96397	0
3.96654	0
3.96911	0
3.97167	0
3.97424	0
3.97681	0
3.97938	0
3.98195	0
3.98452	0
3.98709	0
3.98966	0
3.99223	0
3.9948	0
3.99736	0
3.99993	0
4.0025	0
4.00507	0
4.00764	0
4.01021	0
4.01278	0
4.01535	0
4.01792	0
4.02049	0
4.02305	0
4.02562	0
4.02819	0
4.03076	0
4.03333	0
4.0359	0
4.03847	0
4.04104	0
4.04361	0
4.04618	0
4.04874	0
4.05131	0
4.05388	0
4.05645	0
4.05902	0
4.06159	0
4.06416	0
4.06673	0
4.0693	0
4.07187	0
4.07443	0
4.077	0
4.07957	0
4.08214	0
4.08471	0
4.08728	0
4.08985	0
4.09242	0
4.09499	0
4.09756	0
4.10012	0
4.10269	0
4.10526	0
4.10783	0
4.1104	0
4.11297	0
4.11554	0
4.11811	0
4.12068	0
4.12325	0
4.12581	0
4.12838	0
4.13095	0
4.13352	0
4.13609	0
4.13866	0
4.14123	0
4.1438	0
4.14637	0
4.14894	0
4.1515	0
4.15407	0
4.15664	0
4.15921	0
4.16178	0
4.16435	0
4.16692	0
4.16949	0
4.17206	0
4.17463	0
4.17719	0
4.17976	0
4.18233	0
4.1849	0
4.18747	0
4.19004	0
4.19261	0
4.19518	0
4.19775	0
4.20032	0
4.20288	0
4.20545	0
4.20802	0
4.21059	0
4.21316	0
4.21573	0
4.2183	0
4.22087	0
4.22344	0
4.22601	0
4.22857	0
4.23114	0
4.23371	0
4.23628	0
4.23885	0
4.24142	0
4.24399	0
4.24656	0
4.24913	0
4.2517	0
4.25426	0
4.25683	0
4.2594	0
4.26197	0
4.26454	0
4.26711	0
4.26968	0
4.27225	0
4.27482	0
4.27739	0
4.27995	0
4.28252	0
4.28509	0
4.28766	0
4.29023	0
4.2928	0
4.29537	0
4.29794	0
4.30051	0
4.30308	0
4.30564	0
4.30821	0
4.31078	0
4.31335	0
4.31592	0
4.31849	0
4.32106	0
4.32363	0
4.3262	0
4.32877	0
4.33133	0
4.3339	0
4.33647	0
4.33904	0
4.34161	0
4.34418	0
4.34675	0
4.34932	0
4.35189	0
4.35446	0
4.35702	0
4.35959	0
4.36216	0
4.36473	0
4.3673	0
4.36987	0
4.37244	0
4.37501	0
4.37758	0
4.38015	0
4.38271	0
4.38528	0
4.38785	0
4.39042	0
4.39299	0
4.39556	0
4.39813	0
4.4007	0
4.40327	0
4.40584	0
4.4084	0
4.41097	0
4.41354	0
4.41611	0
4.41868	0
4.42125	0
4.42382	0
4.42639	0
4.42896	0
4.43153	0
4.43409	0
4.43666	0
4.43923	0
4.4418	0
4.44437	0
4.44694	0
4.44951	0
4.45208	0
4.45465	0
4.45722	0
4.45978	0
4.46235	0
4.46492	0
4.46749	0
4.47006	0
4.47263	0
4.4752	0
4.47777	0
4.48034	0
4.48291	0
4.48547	0
4.48804	0
4.49061	0
4.49318	0
4.49575	0
4.49832	0
4.50089	0
4.50346	0
4.50603	0
4.5086	0
4.51116	0
4.51373	0
4.5163	0
4.51887	0
4.52144	0
4.52401	0
4.52658	0
4.52915	0
4.53172	0
4.53429	0
4.53685	0
4.53942	0
4.54199	0
4.54456	0
4.54713	0
4.5497	0
4.55227	0
4.55484	0
4.55741	0
4.55998	0
4.56254	0
4.56511	0
4.56768	0
4.57025	0
4.57282	0
4.57539	0
4.57796	0
4.58053	0
4.5831	0
4.58567	0
4.58823	0
4.5908	0
4.59337	0
4.59594	0
4.59851	0
4.60108	0
4.60365	0
4.60622	0
4.60879	0
4.61136	0
4.61392	0
4.61649	0
4.61906	0
4.62163	0
4.6242	0
4.62677	0
4.62934	0
4.63191	0
4.63448	0
4.63705	0
4.63961	0
4.64218	0
4.64475	0
4.64732	0
4.64989	0
4.65246	0
4.65503	0
4.6576	0
4.66017	0
4.66274	0
4.6653	0
4.66787	0
4.67044	0
4.67301	0
4.67558	0
4.67815	0
4.68072	0
4.68329	0
4.68586	0
4.68843	0
4.69099	0
4.69356	0
4.69613	0
4.6987	0
4.70127	0
4.70384	0
4.70641	0
4.70898	0
4.71155	0
4.71412	0
4.71668	0
4.71925	0
4.72182	0
4.72439	0
4.72696	0
4.72953	0
4.7321	0
4.73467	0
4.73724	0
4.73981	0
4.74237	0
4.74494	0
4.74751	0
4.75008	0
4.75265	0
4.75522	0
4.75779	0
4.76036	0
4.76293	0
4.7655	0
4.76806	0
4.77063	0
4.7732	0
4.77577	0
4.77834	0
4.78091	0
4.78348	0
4.78605	0
4.78862	0
4.79119	0
4.79375	0
4.79632	0
4.79889	0
4.80146	0
4.80403	0
4.8066	0
4.80917	0
4.81174	0
4.81431	0
4.81688	0
4.81944	0
4.82201	0
4.82458	0
4.82715	0
4.82972	0
4.83229	0
4.83486	0
4.83743	0
4.84	0
4.84257	0
4.84513	0
4.8477	0
4.85027	0
4.85284	0
4.85541	0
4.85798	0
4.86055	0
4.86312	0
4.86569	0
4.86826	0
4.87082	0
4.87339	0
4.87596	0
4.87853	0
4.8811	0
4.88367	0
4.88624	0
4.88881	0
4.89138	0
4.89395	0
4.89651	0
4.89908	0
4.90165	0
4.90422	0
4.90679	0
4.90936	0
4.91193	0
4.9145	0
4.91707	0
4.91964	0
4.9222	0
4.92477	0
4.92734	0
4.92991	0
4.93248	0
4.93505	0
4.93762	0
4.94019	0
4.94276	0
4.94533	0
4.94789	0
4.95046	0
4.95303	0
4.9556	0
4.95817	0
4.96074	0
4.96331	0
4.96588	0
4.96845	0
4.97102	0
4.97358	0
4.97615	0
4.97872	0
4.98129	0
4.98386	0
4.98643	0
4.989	0
4.99157	0
4.99414	0
4.99671	0
4.99927	0
5.00184	0
5.00441	0
5.00698	0
5.00955	0
5.01212	0
5.01469	0
5.01726	0
5.01983	0
5.0224	0
5.02496	0
5.02753	0
5.0301	0
5.03267	0
5.03524	0
5.03781	0
5.04038	0
5.04295	0
5.04552	0
5.04809	0
5.05065	0
5.05322	0
5.05579	0
5.05836	0
5.06093	0
5.0635	0
5.06607	0
5.06864	0
5.07121	0
5.07378	0
5.07634	0
5.07891	0
5.08148	0
5.08405	0
5.08662	0
5.08919	0
5.09176	0
5.09433	0
5.0969	0
5.09947	0
5.10203	0
5.1046	0
5.10717	0
5.10974	0
5.11231	0
5.11488	0
5.11745	0
5.12002	0
5.12259	0
5.12516	0
5.12772	0
5.13029	0
5.13286	0
[truncated: 1,048 more rows]
