# Supplementary material for: Direct energy transfer from photosystem II to photosystem I confers winter sustainability in Scots Pine
Source: Nat Commun. 2020 Dec 15;11:6388. doi: 10.1038/s41467-020-20137-9 (PMC7738668; doi:10.1038/s41467-020-20137-9)
Supplement: Supplementary file 3 — Source Data [file 41467_2020_20137_MOESM3_ESM.zip › Source data file_Bag et al., 2020/Source data file/time resolved fluoresence data/Time resolved decay/Pine_summer_unquench/summerunq/717nmresall.txt]

X	Y
0	0.981449
0.002569	0.688941
0.005138	-0.180677
0.007707	2.19061
0.010276	0.457111
0.012845	-0.424473
0.015414	-0.0611394
0.017983	2.53036
0.020552	-1.0855
0.023121	-0.288943
0.02569	0.51389
0.028259	0.574587
0.030828	-2.60116
0.033397	-1.31341
0.035966	1.75785
0.038535	2.25027
0.041104	0.146642
0.043673	-0.532408
0.046242	-0.353452
0.048811	1.39699
0.05138	-0.469319
0.053949	-0.479226
0.056518	-1.33713
0.059087	-1.2287
0.061656	-0.886218
0.064225	-1.11181
0.066794	-2.05734
0.069363	0.501826
0.071932	0.187235
0.074501	-0.121354
0.07707	-1.04048
0.079639	-1.68104
0.082208	1.2161
0.084777	-0.772103
0.087346	-0.239649
0.089915	-0.481891
0.092484	-0.484483
0.095053	0.168969
0.097622	-1.03351
0.100191	0.503556
0.10276	-0.0150867
0.105329	0.372161
0.107898	-0.00383892
0.110467	0.38184
0.113036	0.631456
0.115605	1.50463
0.118174	1.32492
0.120743	2.35495
0.123312	0.794058
0.125881	0.842408
0.12845	-0.349569
0.131019	0.960608
0.133588	0.342599
0.136157	-0.339194
0.138726	-1.3438
0.141295	0.284309
0.143864	0.517989
0.146433	0.932172
0.149002	0.890517
0.151571	0.0433576
0.15414	-0.272586
0.156709	-1.08368
0.159278	0.753838
0.161847	2.50017
0.164416	-0.405227
0.166985	-0.00708858
0.169554	-0.0596001
0.172123	-0.147605
0.174692	1.82345
0.177261	1.70464
0.17983	2.22674
0.182399	0.988355
0.184968	0.567078
0.187537	-0.492977
0.190106	-0.282887
0.192675	1.07783
0.195244	-0.441303
0.197813	1.45515
0.200382	-0.880202
0.202951	-0.308425
0.20552	-0.735774
0.208089	0.0411994
0.210658	-1.49581
0.213227	-0.203558
0.215796	1.43085
0.218365	0.770979
0.220934	0.529959
0.223503	1.55893
0.226072	-1.03688
0.228641	0.288949
0.23121	-0.135353
0.233779	0.337924
0.236348	-1.00854
0.238917	1.72211
0.241486	-1.18922
0.244055	-0.0391318
0.246624	0.415957
0.249193	-0.406569
0.251762	0.276984
0.254331	-0.229225
0.2569	-3.29206
0.259469	-0.115046
0.262038	1.75944
0.264607	0.436027
0.267176	-0.343201
0.269745	-0.0153293
0.272314	-1.10734
0.274883	-0.00674091
0.277452	-0.0332789
0.280021	-3.28512
0.28259	-1.72453
0.285159	0.972212
0.287728	1.33754
0.290297	0.241758
0.292866	-0.996784
0.295435	-0.14279
0.298004	-0.256486
0.300573	0.198843
0.303142	0.682758
0.305711	0.525196
0.30828	-0.0217833
0.310849	-1.21911
0.313418	-1.84569
0.315987	0.841239
0.318556	-0.750672
0.321125	-1.0952
0.323694	-0.869057
0.326263	-0.0943059
0.328832	0.30094
0.331401	0.936222
0.33397	-1.61253
0.336539	-2.38269
0.339108	-3.03383
0.341677	-0.246568
0.344246	-2.64918
0.346815	0.851046
0.349384	-2.14938
0.351953	0.998414
0.354522	0.302138
0.357091	-0.828802
0.35966	-0.845888
0.362229	0.015582
0.364798	0.462395
0.367367	-1.1285
0.369936	-1.09938
0.372505	0.620421
0.375074	1.01923
0.377643	-0.638669
0.380212	-0.82394
0.382781	0.413121
0.38535	0.137361
0.387919	-0.527958
0.390488	-1.46537
0.393057	-0.187384
0.395626	-0.626076
0.398195	0.903118
0.400764	-3.10637
0.403333	-2.48694
0.405902	1.64511
0.408471	0.133373
0.41104	1.76846
0.413609	-0.840715
0.416178	-1.07265
0.418747	-0.322986
0.421316	-1.22791
0.423885	0.0171672
0.426454	1.524
0.429023	1.17949
0.431592	-0.635148
0.434161	0.540472
0.43673	-1.67786
0.439299	-1.45706
0.441868	0.476826
0.444437	1.9128
0.447006	-0.554931
0.449575	-0.675018
0.452144	-1.91918
0.454713	2.25859
0.457282	-0.822286
0.459851	0.921248
0.46242	-0.194682
0.464989	-0.0719342
0.467558	-0.394845
0.470127	0.193876
0.472696	-1.24508
0.475265	-0.359499
0.477834	0.393986
0.480403	-0.490463
0.482972	-1.78041
0.485541	-2.24055
0.48811	-1.25812
0.490679	0.820316
0.493248	-1.1131
0.495817	0.339109
0.498386	-0.244896
0.500955	-0.601694
0.503524	-0.230167
0.506093	0.623976
0.508662	0.258264
0.511231	1.71693
0.5138	-1.21196
0.516369	-1.91473
0.518938	-0.256144
0.521507	0.669474
0.524076	-0.918661
0.526645	-0.947109
0.529214	-0.600689
0.531783	1.22318
0.534352	-2.1828
0.536921	-1.2698
0.53949	0.522375
0.542059	-0.718464
0.544628	0.369188
0.547197	0.702328
0.549766	-0.87771
0.552335	-0.943381
0.554904	0.678456
0.557473	-0.310018
0.560042	0.875503
0.562611	0.124035
0.56518	0.394558
0.567749	2.16521
0.570318	-0.633029
0.572887	0.759455
0.575456	-0.604038
0.578025	0.563133
0.580594	-0.741378
0.583163	1.03565
0.585732	-1.73474
0.588301	-0.369066
0.59087	-0.806728
0.593439	0.310852
0.596008	1.38014
0.598577	-0.536875
0.601146	1.02406
0.603715	-0.203435
0.606284	0.860663
0.608853	-0.418405
0.611422	-0.897553
0.613991	-0.715541
0.61656	0.280001
0.619129	-1.00382
0.621698	0.631451
0.624267	0.695842
0.626836	-0.549064
0.629405	1.79748
0.631974	1.52343
0.634543	1.45713
0.637112	2.10866
0.639681	-0.440325
0.64225	-0.630221
0.644819	-0.135459
0.647388	1.45211
0.649957	1.75015
0.652526	0.604158
0.655095	-0.769093
0.657664	0.419773
0.660233	1.02318
0.662802	1.17255
0.665371	1.76353
0.66794	0.139943
0.670509	0.79632
0.673078	2.01978
0.675647	1.24146
0.678216	0.72439
0.680785	-0.0820188
0.683354	-0.0862703
0.685923	0.127127
0.688492	0.396941
0.691061	0.923746
0.69363	0.709115
0.696199	-0.231124
0.698768	-1.17473
0.701337	-1.29107
0.703906	1.39125
0.706475	-0.773229
0.709044	0.637878
0.711613	-0.991258
0.714182	-0.522785
0.716751	-0.058393
0.71932	-0.306132
0.721889	0.874439
0.724458	-1.01194
0.727027	1.85146
0.729596	-0.997024
0.732165	1.20489
0.734734	0.79332
0.737303	-0.0194317
0.739872	2.35802
0.742441	1.21885
0.74501	-1.02058
0.747579	1.26173
0.750148	2.10954
0.752717	-0.319778
0.755286	1.58255
0.757855	2.75423
0.760424	1.66184
0.762993	1.33238
0.765562	-0.0127684
0.768131	1.77249
0.7707	-0.396741
0.773269	0.845287
0.775838	0.168072
0.778407	-0.843923
0.780976	-0.228512
0.783545	0.475272
0.786114	1.30993
0.788683	1.42409
0.791252	-0.261344
0.793821	0.808292
0.79639	-1.10582
0.798959	-0.0283426
0.801528	-0.482117
0.804097	0.295216
0.806666	0.676858
0.809235	-0.707228
0.811804	-0.931055
0.814373	1.50203
0.816942	0.355943
0.819511	-0.250471
0.82208	-0.129037
0.824649	-0.873202
0.827218	0.252808
0.829787	1.65194
0.832356	0.324125
0.834925	1.68121
0.837494	-0.327472
0.840063	-0.140567
0.842632	-0.310472
0.845201	-1.14082
0.84777	1.91851
0.850339	0.611632
0.852908	0.642045
0.855477	1.74665
0.858046	0.388617
0.860615	2.18946
0.863184	1.33694
0.865753	0.605199
0.868322	1.36634
0.870891	-0.105142
0.87346	1.76645
0.876029	0.936064
0.878598	0.907541
0.881167	0.745458
0.883736	1.38132
0.886305	-0.588835
0.888874	-0.943369
0.891443	0.444302
0.894012	-0.290846
0.896581	0.99529
0.89915	1.22911
0.901719	2.18935
0.904288	-0.55791
0.906857	0.76
0.909426	-0.00658459
0.911995	0.533297
0.914564	-0.168655
0.917133	1.17734
0.919702	0.273622
0.922271	0.830536
0.92484	0.654937
0.927409	-1.17946
0.929978	0.868567
0.932547	-0.792297
0.935116	0.34125
0.937685	-0.380639
0.940254	0.205932
0.942823	0.431344
0.945392	0.548852
0.947961	0.761852
0.95053	-0.0151704
0.953099	0.14381
0.955668	0.449187
0.958237	-0.0305362
0.960806	1.44059
0.963375	-0.0971132
0.965944	2.30862
0.968513	-0.555872
0.971082	0.353691
0.973651	1.2469
0.97622	0.741189
0.978789	-0.677953
0.981358	-1.79734
0.983927	1.10146
0.986496	0.111809
0.989065	-0.148337
0.991634	0.646589
0.994203	0.454493
0.996772	1.92707
0.999341	-1.16466
1.00191	1.21039
1.00448	0.357533
1.00705	-0.505765
1.00962	0.644985
1.01219	-1.02208
1.01476	1.64557
1.01732	-0.150601
1.01989	0.976562
1.02246	0.278704
1.02503	0.213133
1.0276	-0.270273
1.03017	0.678237
1.03274	1.82973
1.03531	1.10148
1.03788	-0.22655
1.04045	0.589679
1.04301	0.762531
1.04558	3.16113
1.04815	1.47051
1.05072	-0.636086
1.05329	-0.18609
1.05586	0.559254
1.05843	1.68518
1.061	-0.624415
1.06357	-1.51857
1.06614	0.0959012
1.0687	0.397801
1.07127	-0.0146691
1.07384	1.11759
1.07641	-1.21824
1.07898	0.538926
1.08155	-0.0125386
1.08412	0.182424
1.08669	-1.3416
1.08926	-0.843006
1.09183	0.789274
1.09439	-1.55594
1.09696	0.456805
1.09953	1.44685
1.1021	0.693987
1.10467	1.14193
1.10724	-0.944989
1.10981	0.572609
1.11238	0.562609
1.11495	1.03147
1.11752	0.211996
1.12008	-1.26734
1.12265	-0.355864
1.12522	0.631528
1.12779	0.298843
1.13036	0.26019
1.13293	0.10464
1.1355	-0.905701
1.13807	-1.22688
1.14064	1.69479
1.14321	-0.269518
1.14577	-0.280434
1.14834	0.835887
1.15091	0.536831
1.15348	0.385299
1.15605	-1.15543
1.15862	-0.888505
1.16119	-1.77598
1.16376	0.361386
1.16633	1.80312
1.1689	-1.23907
1.17146	-0.290461
1.17403	-1.15703
1.1766	0.952792
1.17917	-0.576516
1.18174	1.01169
1.18431	0.852118
1.18688	0.129906
1.18945	0.584022
1.19202	-0.185827
1.19459	-1.27358
1.19715	-1.45409
1.19972	0.166864
1.20229	-0.054074
1.20486	-0.595849
1.20743	0.643789
1.21	-0.157715
1.21257	0.30708
1.21514	-0.0603409
1.21771	-0.12318
1.22028	0.0434898
1.22284	0.919525
1.22541	0.451278
1.22798	2.01777
1.23055	-0.894894
1.23312	0.618225
1.23569	0.595179
1.23826	-0.30083
1.24083	0.767583
1.2434	-0.172987
1.24597	-1.56453
1.24853	-1.08543
1.2511	-0.263064
1.25367	0.464673
1.25624	0.692104
1.25881	-1.34919
1.26138	-0.220818
1.26395	-1.63831
1.26652	2.67552
1.26909	-0.0203027
1.27166	-0.490428
1.27422	4.05914
1.27679	-0.544428
1.27936	1.41291
1.28193	-0.102962
1.2845	0.266771
1.28707	0.903663
1.28964	-1.56245
1.29221	3.71894
1.29478	1.63816
1.29735	-0.690537
1.29991	-0.637508
1.30248	1.15268
1.30505	-0.615267
1.30762	-0.74721
1.31019	-0.707334
1.31276	0.639576
1.31533	1.83345
1.3179	-0.891362
1.32047	-0.165719
1.32304	-0.151611
1.3256	-0.57406
1.32817	1.02335
1.33074	1.36423
1.33331	1.16369
1.33588	-1.54567
1.33845	-0.651839
1.34102	-0.0645174
1.34359	1.62043
1.34616	0.243359
1.34873	-0.322071
1.35129	0.401612
1.35386	1.56323
1.35643	0.155066
1.359	-0.183628
1.36157	-0.898097
1.36414	0.45435
1.36671	0.287728
1.36928	2.30505
1.37185	-0.689815
1.37442	1.21485
1.37698	0.0544167
1.37955	-0.958657
1.38212	0.0528665
1.38469	-0.317356
1.38726	0.501548
1.38983	-0.606625
1.3924	-1.76862
1.39497	-1.26884
1.39754	-1.07811
1.40011	1.48466
1.40267	1.47501
1.40524	0.966581
1.40781	2.16749
1.41038	0.534652
1.41295	0.0167603
1.41552	-0.731214
1.41809	0.0825646
1.42066	0.00815493
1.42323	0.123105
1.4258	1.0372
1.42836	-2.39144
1.43093	-0.159492
1.4335	-0.128755
1.43607	0.00898705
1.43864	-0.664811
1.44121	-0.00332261
1.44378	0.26316
1.44635	0.387347
1.44892	0.0834168
1.45149	0.110936
1.45405	0.149456
1.45662	-1.04998
1.45919	-1.60754
1.46176	-1.01017
1.46433	0.208038
1.4669	-0.825576
1.46947	0.152706
1.47204	0.657167
1.47461	-0.871528
1.47718	-0.90873
1.47974	0.180164
1.48231	-0.582002
1.48488	-0.0261102
1.48745	0.718201
1.49002	-0.00652033
1.49259	-0.0821913
1.49516	0.843508
1.49773	-0.624299
1.5003	-0.812156
1.50287	0.195906
1.50543	-1.95849
1.508	2.54434
1.51057	-1.64999
1.51314	0.162576
1.51571	1.30491
1.51828	-0.485777
1.52085	0.241867
1.52342	0.357146
1.52599	-0.261305
1.52856	0.538694
1.53112	1.15062
1.53369	0.413986
1.53626	-1.54871
1.53883	-0.637531
1.5414	0.0308924
1.54397	0.180313
1.54654	0.329501
1.54911	-1.64564
1.55168	1.40831
1.55425	-1.44431
1.55681	-1.88627
1.55938	-0.867471
1.56195	-0.856091
1.56452	-0.282852
1.56709	-0.371234
1.56966	-0.911552
1.57223	-0.00137766
1.5748	-0.527497
1.57737	-2.44548
1.57994	-0.508221
1.5825	-0.562005
1.58507	0.321637
1.58764	-0.519175
1.59021	-1.66365
1.59278	1.87942
1.59535	-1.1783
1.59792	-1.1969
1.60049	0.410554
1.60306	-0.651016
1.60563	-0.835486
1.60819	2.76034
1.61076	0.537532
1.61333	-0.386902
1.6159	0.450257
1.61847	0.254427
1.62104	0.246487
1.62361	1.06581
1.62618	0.469353
1.62875	0.10789
1.63132	-0.179603
1.63388	-1.39287
1.63645	0.887757
1.63902	0.954065
1.64159	-0.103855
1.64416	-0.330351
1.64673	-1.15079
1.6493	-0.879499
1.65187	1.60857
1.65444	1.23494
1.65701	0.427277
1.65957	-0.699662
1.66214	-1.57046
1.66471	-1.90003
1.66728	0.476486
1.66985	0.538492
1.67242	1.07072
1.67499	0.434212
1.67756	0.471033
1.68013	0.404128
1.6827	0.00281073
1.68526	-2.23611
1.68783	-1.05577
1.6904	-0.656123
1.69297	-0.582332
1.69554	-0.418127
1.69811	-2.06804
1.70068	0.140485
1.70325	-0.750201
1.70582	-0.639134
1.70839	-1.5547
1.71095	0.233175
1.71352	0.058859
1.71609	0.803246
1.71866	-0.110821
1.72123	1.62372
1.7238	-1.16553
1.72637	0.673058
1.72894	-1.58139
1.73151	0.15112
1.73408	1.30858
1.73664	0.640758
1.73921	-0.931343
1.74178	-0.0445737
1.74435	-0.358031
1.74692	0.444984
1.74949	-0.538367
1.75206	-0.788399
1.75463	-0.455455
1.7572	-1.00019
1.75977	-1.18704
1.76233	0.076751
1.7649	-0.999257
1.76747	-0.906512
1.77004	-0.880084
1.77261	-2.57405
1.77518	-1.32459
1.77775	2.01472
1.78032	-0.73532
1.78289	0.209469
1.78546	1.44466
1.78802	-1.28017
1.79059	0.179417
1.79316	1.19448
1.79573	-0.452395
1.7983	-1.97467
1.80087	-0.458752
1.80344	1.6327
1.80601	0.494777
1.80858	0.130312
1.81115	0.139772
1.81371	-0.19959
1.81628	0.864156
1.81885	-1.52793
1.82142	-2.86284
1.82399	0.558822
1.82656	2.12666
1.82913	-0.475864
1.8317	-1.53487
1.83427	-0.0832354
1.83684	-1.86898
1.8394	-1.47606
1.84197	0.423269
1.84454	0.591134
1.84711	-0.786155
1.84968	-1.81574
1.85225	0.50242
1.85482	-2.26691
1.85739	-0.62878
1.85996	-1.24439
1.86253	-2.25787
1.86509	-0.657915
1.86766	1.50002
1.87023	0.170109
1.8728	-1.32566
1.87537	-3.84203
1.87794	0.413833
1.88051	-1.61058
1.88308	1.48746
1.88565	-2.25661
1.88822	0.0682437
1.89078	0.015539
1.89335	-0.506247
1.89592	-0.38059
1.89849	0.0337914
1.90106	1.12659
1.90363	-0.297298
1.9062	-0.616197
1.90877	1.46886
1.91134	0.338356
1.91391	-0.533101
1.91647	-0.367425
1.91904	0.542883
1.92161	1.15792
1.92418	-0.567278
1.92675	-0.0670259
1.92932	0.73198
1.93189	-0.197563
1.93446	-1.70692
1.93703	-1.52511
1.9396	0.0466463
1.94216	-2.32063
1.94473	-1.15397
1.9473	-0.102262
1.94987	-0.597178
1.95244	1.1117
1.95501	-0.690492
1.95758	-2.26765
1.96015	-1.75572
1.96272	0.12425
1.96529	-0.981006
1.96785	-1.00163
1.97042	0.178429
1.97299	-1.4742
1.97556	1.43107
1.97813	-0.391891
1.9807	-0.767587
1.98327	-0.234724
1.98584	0.153479
1.98841	0.652136
1.99098	-0.00210508
1.99354	-0.407305
1.99611	0.95214
1.99868	-0.71046
2.00125	-0.648499
2.00382	1.87418
2.00639	0.695791
2.00896	-0.219303
2.01153	-0.629203
2.0141	-1.02794
2.01667	0.759554
2.01923	0.69431
2.0218	0.0891117
2.02437	1.13973
2.02694	-1.08346
2.02951	-0.129936
2.03208	-1.58898
2.03465	-0.785165
2.03722	0.637732
2.03979	0.627311
2.04236	0.786788
2.04492	-0.586278
2.04749	-0.381962
2.05006	0.40934
2.05263	0.681673
2.0552	-0.148527
2.05777	-0.640791
2.06034	-2.23056
2.06291	-0.59593
2.06548	-0.203123
2.06805	-0.755872
2.07061	0.346688
2.07318	1.56148
2.07575	-1.1661
2.07832	-0.317095
2.08089	0.651995
2.08346	0.953277
2.08603	-1.12719
2.0886	0.937402
2.09117	2.88921
2.09374	0.576269
2.0963	-1.07645
2.09887	-0.137128
2.10144	0.225942
2.10401	-1.72414
2.10658	1.63469
2.10915	-0.410176
2.11172	-1.5263
2.11429	0.534886
2.11686	1.26994
2.11943	1.06561
2.12199	-0.54554
2.12456	1.21819
2.12713	-1.03064
2.1297	-0.871691
2.13227	-0.0321536
2.13484	0.227881
2.13741	0.442656
2.13998	0.011285
2.14255	-0.542497
2.14512	-0.757654
2.14768	1.26831
2.15025	-1.53786
2.15282	-0.762326
2.15539	1.49994
2.15796	0.531305
2.16053	0.892507
2.1631	0.342177
2.16567	-0.0650819
2.16824	1.00513
2.17081	-0.84442
2.17337	0.667596
2.17594	-0.757397
2.17851	-0.390987
2.18108	1.37813
2.18365	0.546836
2.18622	1.30464
2.18879	1.01691
2.19136	-0.181833
2.19393	-1.16017
2.1965	0.307132
2.19906	-0.226665
2.20163	0.199122
2.2042	0.10022
2.20677	0.673484
2.20934	1.85905
2.21191	-0.262056
2.21448	-2.39421
2.21705	-0.57322
2.21962	-1.10412
2.22219	1.13138
2.22475	0.252877
2.22732	0.225938
2.22989	-0.0425133
2.23246	-2.05457
2.23503	-0.053341
2.2376	-0.446348
2.24017	-1.77088
2.24274	-0.74943
2.24531	0.424434
2.24788	-0.546432
2.25044	-0.453084
2.25301	1.5998
2.25558	-0.45092
2.25815	0.977096
2.26072	0.45038
2.26329	1.54844
2.26586	-3.0373
2.26843	-0.248286
2.271	1.65824
2.27357	0.057277
2.27613	-0.388189
2.2787	0.879264
2.28127	-1.13371
2.28384	-1.33912
2.28641	0.802463
2.28898	0.786602
2.29155	0.143376
2.29412	0.569071
2.29669	0.307546
2.29926	0.551723
2.30182	-0.187678
2.30439	-1.48754
2.30696	-1.80759
2.30953	-0.0080158
2.3121	0.391244
2.31467	0.772763
2.31724	-0.967051
2.31981	0.260262
2.32238	0.519524
2.32495	1.22163
2.32751	0.69938
2.33008	0.233612
2.33265	0.770501
2.33522	-0.333737
2.33779	-1.31615
2.34036	-0.735123
2.34293	-0.00236108
2.3455	0.707063
2.34807	-0.137132
2.35064	0.651341
2.3532	-0.794519
2.35577	1.10443
2.35834	-1.76556
2.36091	1.69276
2.36348	-0.741084
2.36605	1.37569
2.36862	0.33196
2.37119	-2.81487
2.37376	-0.498424
2.37633	-1.46559
2.37889	1.05382
2.38146	0.534389
2.38403	0.261519
2.3866	-1.40183
2.38917	-0.704201
2.39174	-0.092363
2.39431	-0.86473
2.39688	-0.504927
2.39945	0.217028
2.40202	-0.394
2.40458	0.279777
2.40715	-0.619777
2.40972	-0.709381
2.41229	-2.31427
2.41486	-0.4873
2.41743	1.53878
2.42	0.241647
2.42257	-1.21457
2.42514	0.204688
2.42771	0.574751
2.43027	-0.585265
2.43284	-0.580712
2.43541	0.0496124
2.43798	0.342084
2.44055	-0.227792
2.44312	0.30551
2.44569	-0.848788
2.44826	0.729303
2.45083	-0.079816
2.4534	-1.47445
2.45596	0.217288
2.45853	0.668877
2.4611	-0.418544
2.46367	1.43832
2.46624	-0.0237118
2.46881	1.25742
2.47138	0.0962859
2.47395	-1.00673
2.47652	0.537517
2.47909	0.796919
2.48165	-0.0858308
2.48422	1.67483
2.48679	-0.0490763
2.48936	-1.07833
2.49193	-0.567463
2.4945	0.0864598
2.49707	-0.0905812
2.49964	0.639
2.50221	-0.137486
2.50478	0.350097
2.50734	2.09079
2.50991	0.914728
2.51248	-0.0234507
2.51505	1.92197
2.51762	-0.334484
2.52019	-1.27811
2.52276	0.855884
2.52533	1.70599
2.5279	-0.97963
2.53047	0.501035
2.53303	-0.499453
2.5356	0.0930476
2.53817	1.26255
2.54074	-0.203711
2.54331	-0.403073
2.54588	-0.520118
2.54845	-1.10558
2.55102	-0.174984
2.55359	0.2518
2.55616	1.04994
2.55872	1.58154
2.56129	0.294826
2.56386	0.522531
2.56643	1.41571
2.569	-0.358575
2.57157	-0.444257
2.57414	0.563521
2.57671	0.461818
2.57928	1.16271
2.58185	0.948121
2.58441	-0.144526
2.58698	0.530925
2.58955	0.0298454
2.59212	0.225288
2.59469	-0.665164
2.59726	0.763406
2.59983	0.512034
2.6024	-1.10264
2.60497	2.94134
2.60754	0.767251
2.6101	-1.57822
2.61267	-0.89979
2.61524	-2.64841
2.61781	-0.503113
2.62038	0.995023
2.62295	1.13842
2.62552	0.670477
2.62809	0.815614
2.63066	1.00998
2.63323	0.573405
2.63579	1.87205
2.63836	0.6796
2.64093	0.989599
2.6435	-1.75145
2.64607	-1.56879
2.64864	0.3695
2.65121	0.882293
2.65378	-0.489582
2.65635	1.73189
2.65892	-0.950733
2.66148	1.12383
2.66405	0.0928994
2.66662	-0.976131
2.66919	-1.83865
2.67176	-0.307478
2.67433	-1.4379
2.6769	0.30647
2.67947	-1.1078
2.68204	-0.18664
2.68461	1.3417
2.68717	-1.64318
2.68974	0.586297
2.69231	-1.00082
2.69488	0.754617
2.69745	-0.863725
2.70002	-0.199468
2.70259	-0.208826
2.70516	0.381225
2.70773	-0.503691
2.7103	0.191329
2.71286	-0.473874
2.71543	0.25515
2.718	-1.24792
2.72057	-0.716712
2.72314	-0.258541
2.72571	-0.738374
2.72828	-0.175699
2.73085	0.123765
2.73342	-0.96633
2.73599	-0.62807
2.73855	0.365593
2.74112	0.474693
2.74369	-0.821775
2.74626	0.262796
2.74883	-0.723913
2.7514	-1.12496
2.75397	0.553932
2.75654	-0.500584
2.75911	1.48345
2.76168	0.341026
2.76424	-0.174987
2.76681	0.33407
2.76938	-2.92244
2.77195	0.481856
2.77452	0.365189
2.77709	1.62188
2.77966	0.459512
2.78223	-0.923651
2.7848	0.362734
2.78737	-1.88541
2.78993	0.336529
2.7925	-2.04366
2.79507	-0.997047
2.79764	1.55441
2.80021	0.366616
2.80278	0.00234651
2.80535	0.669702
2.80792	0.113478
2.81049	0.0805586
2.81306	0.416054
2.81562	-1.05291
2.81819	1.168
2.82076	0.122822
2.82333	-1.90342
2.8259	-0.835216
2.82847	0.618515
2.83104	1.95203
2.83361	-0.528595
2.83618	-0.796885
2.83875	1.18284
2.84131	0.993923
2.84388	2.34029
2.84645	-0.559775
2.84902	-1.35502
2.85159	0.137293
2.85416	-0.253885
2.85673	0.368965
2.8593	0.932926
2.86187	-0.559286
2.86444	-0.128302
2.867	-0.39746
2.86957	-0.633581
2.87214	1.05633
2.87471	1.21399
2.87728	-0.439158
2.87985	-1.07572
2.88242	-2.14732
2.88499	-0.0468042
2.88756	-1.7998
2.89013	-1.61726
2.89269	-1.67556
2.89526	0.803754
2.89783	-0.452906
2.9004	-0.364623
2.90297	-0.185827
2.90554	0.744298
2.90811	-0.75445
2.91068	-0.976519
2.91325	0.364721
2.91582	-1.48069
2.91838	-2.36381
2.92095	0.430646
2.92352	-0.751893
2.92609	0.1011
2.92866	-0.612204
2.93123	1.08217
2.9338	0.722737
2.93637	-0.494602
2.93894	0.464726
2.94151	0.659294
2.94407	-1.63828
2.94664	-2.28429
2.94921	0.632516
2.95178	0.0495606
2.95435	-1.11471
2.95692	0.712084
2.95949	-0.531882
2.96206	-0.205529
2.96463	-0.430972
2.9672	-1.04808
2.96976	-0.128119
2.97233	1.9573
2.9749	-0.543134
2.97747	-1.88021
2.98004	-0.0920257
2.98261	0.324617
2.98518	-1.97576
2.98775	1.50729
2.99032	0.0510607
2.99289	-0.361339
2.99545	-0.516479
2.99802	-2.5914
3.00059	0.118053
3.00316	-0.33178
3.00573	0.418726
3.0083	-0.924401
3.01087	-0.819173
3.01344	0.0487335
3.01601	-0.385343
3.01858	0.734796
3.02114	0.139882
3.02371	0.86765
3.02628	0.805982
3.02885	-1.4239
3.03142	1.80758
3.03399	-0.533904
3.03656	-0.355137
3.03913	1.35227
3.0417	-1.18425
3.04427	0.125646
3.04683	-0.0867707
3.0494	-0.810249
3.05197	0.213964
3.05454	0.834882
3.05711	1.01004
3.05968	0.780824
3.06225	-2.85459
3.06482	1.07739
3.06739	-1.2398
3.06996	0.395702
3.07252	2.32652
3.07509	-2.69362
3.07766	-0.554633
3.08023	-0.908265
3.0828	-0.234172
3.08537	0.282943
3.08794	-2.33898
3.09051	0.169624
3.09308	0.590329
3.09565	-0.228247
3.09821	0.138798
3.10078	1.44993
3.10335	-1.08484
3.10592	1.00469
3.10849	0.226615
3.11106	-0.774325
3.11363	0.18684
3.1162	-0.528044
3.11877	-0.635393
3.12134	-0.53155
3.1239	-0.0850446
3.12647	-0.691297
3.12904	-1.71622
3.13161	0.541607
3.13418	0.434867
3.13675	0.233818
3.13932	-0.737079
3.14189	1.52094
3.14446	-0.26492
3.14703	-1.01242
3.14959	-0.811772
3.15216	0.593609
3.15473	0.373217
3.1573	-0.251197
3.15987	1.19815
3.16244	-0.762358
3.16501	-1.58163
3.16758	-0.402491
3.17015	-1.0595
3.17272	-1.3108
3.17528	-0.678643
3.17785	-0.0914609
3.18042	-0.473187
3.18299	0.189061
3.18556	-1.06902
3.18813	-0.398837
3.1907	0.128719
3.19327	1.10778
3.19584	0.351867
3.19841	0.145683
3.20097	0.726453
3.20354	0.655205
3.20611	1.06008
3.20868	-0.870292
3.21125	-2.9404
3.21382	1.01612
3.21639	-0.999067
3.21896	0.929702
3.22153	0.43566
3.2241	-0.869292
3.22666	-1.22459
3.22923	-0.706618
3.2318	-1.10051
3.23437	0.742591
3.23694	-0.243317
3.23951	-1.07029
3.24208	0.581667
3.24465	-0.686915
3.24722	-0.604733
3.24979	-0.246432
3.25235	-0.896637
3.25492	-0.634741
3.25749	0.604139
3.26006	-0.848551
3.26263	0.764531
3.2652	-0.804606
3.26777	-1.08273
3.27034	0.30668
3.27291	-0.558781
3.27548	-1.62341
3.27804	-0.118527
3.28061	0.590228
3.28318	1.44329
3.28575	-1.21326
3.28832	-0.990616
3.29089	0.362273
3.29346	-0.427642
3.29603	-1.43396
3.2986	-0.384489
3.30117	-0.124055
3.30373	0.233276
3.3063	-1.41186
3.30887	0.234889
3.31144	-0.520387
3.31401	0.297132
3.31658	-0.179357
3.31915	0.375924
3.32172	-0.642143
3.32429	-0.582578
3.32686	-0.362826
3.32942	-0.484143
3.33199	-1.81181
3.33456	-1.46337
3.33713	0.964357
3.3397	-0.125159
3.34227	-0.770821
3.34484	-1.36468
3.34741	-0.00598495
3.34998	-1.32661
3.35255	-1.18377
3.35511	-1.57673
3.35768	0.769185
3.36025	0.411655
3.36282	-0.0698994
3.36539	-1.23288
3.36796	1.16118
3.37053	-0.826122
3.3731	0.286164
3.37567	0.784126
3.37824	0.604788
3.3808	-0.42339
3.38337	1.86386
3.38594	-0.918815
3.38851	-0.716224
3.39108	-2.05046
3.39365	0.154353
3.39622	-0.0495498
3.39879	1.28946
3.40136	-0.913801
3.40393	0.92993
3.40649	-0.0168167
3.40906	-0.83873
3.41163	0.605011
3.4142	0.0368668
3.41677	-1.30608
3.41934	0.476123
3.42191	0.0260096
3.42448	-1.61503
3.42705	0.666927
3.42962	-1.03671
3.43218	-1.22978
3.43475	-0.444283
3.43732	0.0655515
3.43989	1.0336
3.44246	-0.703268
3.44503	0.826671
3.4476	1.28403
3.45017	0.717999
3.45274	-3.79626
3.45531	-0.168701
3.45787	-0.901235
3.46044	-1.26356
3.46301	0.797739
3.46558	0.325316
3.46815	-1.0066
3.47072	-1.18101
3.47329	0.900713
3.47586	-0.709986
3.47843	-2.05357
3.481	-1.2052
3.48356	0.516851
3.48613	-0.209129
3.4887	-0.422911
3.49127	1.11323
3.49384	-1.2131
3.49641	0.307876
3.49898	-0.508632
3.50155	-1.36149
3.50412	0.124529
3.50669	1.64811
3.50925	0.174838
3.51182	0.35522
3.51439	0.349471
3.51696	-0.828287
3.51953	-0.687
3.5221	2.23898
3.52467	1.2679
3.52724	0.233735
3.52981	-0.549053
3.53238	0.736381
3.53494	0.688834
3.53751	-1.01756
3.54008	1.10811
3.54265	-0.776342
3.54522	0.374088
3.54779	1.00856
3.55036	0.899589
3.55293	-0.486478
3.5555	-1.65444
3.55807	0.193378
3.56063	0.18462
3.5632	-0.862383
3.56577	-1.80185
3.56834	-0.0702763
3.57091	0.1324
3.57348	-0.361501
3.57605	1.09659
3.57862	0.298187
3.58119	0.498143
3.58376	0.925669
3.58632	0.834211
3.58889	0.135046
3.59146	0.651858
3.59403	-0.242126
3.5966	0.405007
3.59917	-0.175318
3.60174	2.24513
3.60431	-0.772578
3.60688	0.0108054
3.60945	1.32292
3.61201	0.0785889
3.61458	-0.485907
3.61715	1.71231
3.61972	1.99079
3.62229	-0.580634
3.62486	1.06467
3.62743	-0.428509
3.63	0.268095
3.63257	1.45464
3.63514	0.986991
3.6377	-1.4306
3.64027	-1.09079
3.64284	-1.49999
3.64541	-0.137874
3.64798	-0.732763
3.65055	-0.0934951
3.65312	-0.797369
3.65569	-0.114107
3.65826	-0.0175121
3.66083	0.781932
3.66339	-1.1961
3.66596	0.718559
3.66853	-0.889175
3.6711	0.761573
3.67367	-0.387889
3.67624	-1.01282
3.67881	-0.826152
3.68138	-1.23552
3.68395	-2.05451
3.68652	-0.444808
3.68908	-1.27286
3.69165	-1.46413
3.69422	0.0201229
3.69679	-0.318432
3.69936	-2.43347
3.70193	0.821386
3.7045	-0.204652
3.70707	-2.04441
3.70964	0.913029
3.71221	-1.08271
3.71477	-1.74842
3.71734	-0.734247
3.71991	-0.329134
3.72248	0.549729
3.72505	-0.99834
3.72762	0.0462701
3.73019	0.423976
3.73276	-1.51425
3.73533	0.13618
3.7379	-0.958597
3.74046	0.15463
3.74303	-1.09788
3.7456	0.0192888
3.74817	-0.059686
3.75074	0.905451
3.75331	-0.220118
3.75588	-2.24508
3.75845	0.841707
3.76102	-1.06765
3.76359	-0.189263
3.76615	-2.54088
3.76872	-0.707023
3.77129	-0.520476
3.77386	-0.646656
3.77643	0.335234
3.779	0.887706
3.78157	2.40852
3.78414	1.14125
3.78671	0.101363
3.78928	-0.671341
3.79184	-0.980532
3.79441	0.07734
3.79698	-0.720412
3.79955	-1.30424
3.80212	-1.71147
3.80469	0.521349
3.80726	0.0864354
3.80983	-0.0844432
3.8124	0.586207
3.81497	0.812838
3.81753	-0.511701
3.8201	0.386808
3.82267	0.657096
3.82524	-1.03999
3.82781	-1.47092
3.83038	-0.891957
3.83295	-2.08804
3.83552	1.12554
3.83809	-1.28849
3.84066	-2.66405
3.84322	1.18799
3.84579	0.80005
3.84836	-0.263916
3.85093	-1.56462
3.8535	0.150583
3.85607	-0.000307097
3.85864	0.630007
3.86121	-0.441422
3.86378	1.21431
3.86635	-0.796103
3.86891	-0.883082
3.87148	-1.27123
3.87405	-0.530287
3.87662	-0.915027
3.87919	-1.04886
3.88176	-2.12155
3.88433	0.839428
3.8869	-0.991081
3.88947	0.10925
3.89204	0.829745
3.8946	-2.05927
3.89717	-0.999354
3.89974	-1.08813
3.90231	0.31214
3.90488	-0.894528
3.90745	1.01493
3.91002	0.908737
3.91259	1.51061
3.91516	1.29456
3.91773	-2.12491
3.92029	-0.75654
3.92286	2.78764
3.92543	1.15722
3.928	-1.16594
3.93057	-0.673276
3.93314	-0.903162
3.93571	0.815311
3.93828	0.50397
3.94085	-0.987596
3.94342	-0.611904
3.94598	-0.28556
3.94855	-0.0526325
3.95112	-0.302811
3.95369	-0.322803
3.95626	-2.01786
3.95883	-0.0630317
3.9614	-1.46385
3.96397	0.988598
3.96654	-1.011
3.96911	-2.15531
3.97167	0.680739
3.97424	-2.25006
3.97681	1.51812
3.97938	-0.625828
3.98195	-0.717826
3.98452	-0.692391
3.98709	2.93524
3.98966	-0.151643
3.99223	-2.58634
3.9948	-0.992937
3.99736	-0.731492
3.99993	1.69948
4.0025	0.686555
4.00507	-1.53874
4.00764	0.29857
4.01021	1.10025
4.01278	-1.60982
4.01535	-0.348291
4.01792	-0.582627
4.02049	-0.183255
4.02305	0.398497
4.02562	-1.08037
4.02819	0.973562
4.03076	0.0284306
4.03333	-0.13467
4.0359	-0.298186
4.03847	0.0310182
4.04104	-0.085252
4.04361	1.23083
4.04618	0.682788
4.04874	-0.864961
4.05131	-0.200396
4.05388	-2.30105
4.05645	0.478518
4.05902	0.153064
4.06159	0.479847
4.06416	-0.104899
4.06673	0.549968
4.0693	-0.365759
4.07187	0.479372
4.07443	0.221445
4.077	-1.18613
4.07957	-1.28474
4.08214	1.30801
4.08471	0.0532011
4.08728	-0.018983
4.08985	1.02984
4.09242	0.5178
4.09499	2.05422
4.09756	1.14242
4.10012	0.609061
4.10269	-0.288343
4.10526	-1.92089
4.10783	-0.387391
4.1104	0.324502
4.11297	-0.0780679
4.11554	1.21091
4.11811	0.535884
4.12068	0.441527
4.12325	0.932207
4.12581	-0.418236
4.12838	0.0582711
4.13095	0.553725
4.13352	0.599314
4.13609	0.902333
4.13866	1.34228
4.14123	0.167107
4.1438	0.779458
4.14637	-1.36487
4.14894	-0.486132
4.1515	-2.11857
4.15407	0.230843
4.15664	0.276869
4.15921	-1.2786
4.16178	-0.328221
4.16435	-0.696007
4.16692	-0.116684
4.16949	-1.56641
4.17206	-0.218537
4.17463	0.0200068
4.17719	-0.857627
4.17976	-0.274107
4.18233	-0.0350203
4.1849	0.962902
4.18747	-0.285069
4.19004	-1.14872
4.19261	1.14192
4.19518	0.714114
4.19775	0.0645709
4.20032	0.422477
4.20288	-0.820373
4.20545	-0.210874
4.20802	1.15139
4.21059	-0.955536
4.21316	0.0701881
4.21573	0.187725
4.2183	0.950894
4.22087	-2.33856
4.22344	-0.0166326
4.22601	0.343338
4.22857	-1.03474
4.23114	-0.150033
4.23371	-0.76998
4.23628	-0.501745
4.23885	-0.235616
4.24142	0.345203
4.24399	0.894968
4.24656	-1.09232
4.24913	0.551799
4.2517	-1.30312
4.25426	-0.557313
4.25683	-1.64485
4.2594	0.437226
4.26197	0.746232
4.26454	2.16124
4.26711	-1.18851
4.26968	-0.666706
4.27225	-0.274452
4.27482	0.0897452
4.27739	-0.0634318
4.27995	0.880808
4.28252	-0.47073
4.28509	-1.20491
4.28766	1.39546
4.29023	1.03232
4.2928	-1.52877
4.29537	0.878732
4.29794	0.825784
4.30051	-0.23432
4.30308	-0.26622
4.30564	0.808251
4.30821	-0.856544
4.31078	-0.0621811
4.31335	-1.89717
4.31592	0.147353
4.31849	-0.987156
4.32106	0.307036
4.32363	0.399731
4.3262	0.271071
4.32877	-0.785531
4.33133	-0.363506
4.3339	0.963832
4.33647	-1.11195
4.33904	0.586322
4.34161	-0.313585
4.34418	1.54652
4.34675	1.54001
4.34932	-2.21745
4.35189	-2.30502
4.35446	-0.122688
4.35702	0.911172
4.35959	0.807498
4.36216	1.28906
4.36473	0.547826
4.3673	-0.436379
4.36987	-1.54981
4.37244	-0.349688
4.37501	-0.20511
4.37758	1.15227
4.38015	-0.018516
4.38271	0.300032
4.38528	-1.8633
4.38785	0.903122
4.39042	0.474907
4.39299	-0.771605
4.39556	2.45308
4.39813	-1.43774
4.4007	-0.185396
4.40327	-0.6529
4.40584	0.452811
4.4084	0.916792
4.41097	-1.06704
4.41354	0.528821
4.41611	0.0681664
4.41868	-0.143431
4.42125	-1.15731
4.42382	-0.493784
4.42639	-0.60606
4.42896	0.15062
4.43153	2.16459
4.43409	0.486518
4.43666	0.977136
4.43923	-2.02129
4.4418	0.208489
4.44437	1.98326
4.44694	-0.836424
4.44951	-1.0288
4.45208	-0.699113
4.45465	-0.320287
4.45722	-1.74523
4.45978	-1.2512
4.46235	0.719919
4.46492	0.103079
4.46749	-1.28361
4.47006	-0.820662
4.47263	-1.30521
4.4752	1.66794
4.47777	0.0797679
4.48034	-0.289705
4.48291	-0.689226
4.48547	0.662102
4.48804	-1.29129
4.49061	0.183557
4.49318	-0.238791
4.49575	0.999832
4.49832	-1.31059
4.50089	-0.453077
4.50346	0.615936
4.50603	0.325847
4.5086	-0.407881
4.51116	-0.393782
4.51373	1.94868
4.5163	0.127372
4.51887	0.782135
4.52144	0.0303146
4.52401	-0.0576379
4.52658	-1.84683
4.52915	-1.2378
4.53172	-1.14184
4.53429	-0.49057
4.53685	1.59574
4.53942	-0.77957
4.54199	0.563239
4.54456	0.604115
4.54713	0.976071
4.5497	0.608983
4.55227	-0.705425
4.55484	-0.87698
4.55741	-0.175203
4.55998	1.78032
4.56254	2.09314
4.56511	-0.340872
4.56768	-0.458469
4.57025	0.880487
4.57282	0.509698
4.57539	0.756449
4.57796	0.358558
4.58053	-2.00872
4.5831	0.178692
4.58567	1.32333
4.58823	0.413712
4.5908	0.349448
4.59337	0.957049
4.59594	-0.252362
4.59851	0.390582
4.60108	1.6837
4.60365	-1.06835
4.60622	0.741713
4.60879	-0.00287485
4.61136	2.1612
4.61392	-0.883883
4.61649	0.27291
4.61906	1.70131
4.62163	-0.333072
4.6242	-1.676
4.62677	0.848996
4.62934	0.939785
4.63191	-0.62825
4.63448	0.368244
4.63705	-0.172721
4.63961	1.81125
4.64218	0.250288
4.64475	0.237081
4.64732	1.46957
4.64989	-0.322823
4.65246	-1.28756
4.65503	0.471762
4.6576	1.34077
4.66017	0.179525
4.66274	0.430329
4.6653	-1.19855
4.66787	1.59732
4.67044	-0.437785
4.67301	1.39274
4.67558	1.78914
4.67815	0.506916
4.68072	0.308779
4.68329	0.506703
4.68586	0.33412
4.68843	-1.16894
4.69099	-0.255535
4.69356	-1.08878
4.69613	0.57044
4.6987	0.84651
4.70127	2.80228
4.70384	-0.0847202
4.70641	1.45774
4.70898	0.897565
4.71155	0.221086
4.71412	-0.824553
4.71668	-0.647441
4.71925	0.391795
4.72182	0.00176716
4.72439	1.12931
4.72696	-0.957886
4.72953	0.0382215
4.7321	-1.63364
4.73467	1.12547
4.73724	-0.635211
4.73981	-0.458861
4.74237	1.3448
4.74494	-0.162066
4.74751	0.228379
4.75008	0.293378
4.75265	0.115656
4.75522	-0.1719
4.75779	-1.04365
4.76036	-0.312626
4.76293	-0.164519
4.7655	-0.0168845
4.76806	1.14639
4.77063	-0.0221431
4.7732	-0.449423
4.77577	0.836246
4.77834	1.00748
4.78091	0.429726
4.78348	0.168474
4.78605	0.771049
4.78862	0.915079
4.79119	0.551335
4.79375	1.2828
4.79632	0.519137
4.79889	-3.13013
4.80146	1.12943
4.80403	0.845651
4.8066	0.909681
4.80917	1.2671
4.81174	1.77833
4.81431	1.04962
4.81688	0.141567
4.81944	0.151921
4.82201	0.434786
4.82458	0.553381
4.82715	0.154532
4.82972	-1.14802
4.83229	-0.0731977
4.83486	1.34578
4.83743	1.77858
4.84	0.640229
4.84257	1.69389
4.84513	0.498213
4.8477	0.426777
4.85027	-0.28104
4.85284	-0.691845
4.85541	0.155266
4.85798	0.329918
4.86055	-1.89919
4.86312	1.10952
4.86569	0.929343
4.86826	-1.29455
4.87082	-0.264348
4.87339	-0.480737
4.87596	-0.669411
4.87853	0.429094
4.8811	-0.59369
4.88367	-0.415146
4.88624	-1.49325
4.88881	0.43942
4.89138	0.695526
4.89395	-0.32253
4.89651	-0.738437
4.89908	0.44874
4.90165	0.0137264
4.90422	-0.427389
4.90679	-0.932116
4.90936	-0.0153156
4.91193	-0.827753
4.9145	0.226978
4.91707	-0.269111
4.91964	-0.00670689
4.9222	1.40634
4.92477	-0.469134
4.92734	-1.00684
4.92991	-1.58277
4.93248	-0.818551
4.93505	-0.897143
4.93762	-2.21309
4.94019	-0.336079
4.94276	-2.77133
4.94533	-0.518322
4.94789	0.782364
4.95046	0.402202
4.95303	2.26066
4.9556	-0.458153
4.95817	-0.052543
4.96074	0.237699
4.96331	-0.291954
4.96588	0.281837
4.96845	0.596981
4.97102	-1.698
4.97358	-0.0338203
4.97615	0.453702
4.97872	1.15534
4.98129	0.553164
4.98386	0.839495
4.98643	0.428679
4.989	1.04959
4.99157	0.501327
4.99414	0.000573604
4.99671	-1.0033
4.99927	-0.674867
5.00184	-0.813199
5.00441	0.764499
5.00698	-0.769856
5.00955	-0.127014
5.01212	-1.05001
5.01469	1.62234
5.01726	0.548678
5.01983	-1.11705
5.0224	0.900307
5.02496	-1.40125
5.02753	1.44033
5.0301	-2.75929
5.03267	-1.44168
5.03524	-1.19671
5.03781	-1.3693
5.04038	-1.36259
5.04295	-0.440868
5.04552	-0.0578197
5.04809	-0.167398
5.05065	-1.75961
5.05322	0.42008
5.05579	0.139918
5.05836	-0.90362
5.06093	0.439512
5.0635	0.674107
5.06607	-0.735343
5.06864	0.431691
5.07121	-2.54358
5.07378	-0.104098
5.07634	2.04009
5.07891	-0.181122
5.08148	1.05474
5.08405	0.322648
5.08662	0.300362
5.08919	0.5932
5.09176	0.111057
5.09433	1.11616
5.0969	0.383803
5.09947	-0.838994
5.10203	2.05318
5.1046	-1.06709
5.10717	1.42853
5.10974	1.01185
5.11231	-0.338675
5.11488	-0.274082
5.11745	1.00097
5.12002	0.43461
5.12259	1.23866
5.12516	-1.45157
5.12772	-0.0998605
5.13029	0.689152
5.13286	-2.23887
[truncated: 1,048 more rows]
