# Supplementary material for: Direct energy transfer from photosystem II to photosystem I confers winter sustainability in Scots Pine
Source: Nat Commun. 2020 Dec 15;11:6388. doi: 10.1038/s41467-020-20137-9 (PMC7738668; doi:10.1038/s41467-020-20137-9)
Supplement: Supplementary file 3 — Source Data [file 41467_2020_20137_MOESM3_ESM.zip › Source data file_Bag et al., 2020/Source data file/time resolved fluoresence data/Time resolved decay/Pine_summer_unquench/summerunq/694nmresall.txt]

X	Y
0	-1.6976
0.002569	0.576429
0.005138	-1.50967
0.007707	-0.156241
0.010276	-1.18538
0.012845	-0.965504
0.015414	-0.449352
0.017983	0.517585
0.020552	-0.882003
0.023121	-0.544299
0.02569	1.24099
0.028259	-0.820172
0.030828	0.0202199
0.033397	1.63194
0.035966	-0.83312
0.038535	0.999049
0.041104	2.20702
0.043673	0.074809
0.046242	-1.72347
0.048811	0.250093
0.05138	-0.414677
0.053949	1.44411
0.056518	1.29156
0.059087	-0.109845
0.061656	0.463051
0.064225	0.547619
0.066794	-0.928907
0.069363	-1.64514
0.071932	1.58693
0.074501	2.18841
0.07707	1.46285
0.079639	1.86888
0.082208	0.757311
0.084777	1.23096
0.087346	2.96117
0.089915	-0.127219
0.092484	-0.841716
0.095053	0.978903
0.097622	-0.186821
0.100191	-0.172724
0.10276	-0.431779
0.105329	-0.407689
0.107898	-0.966002
0.110467	-0.297608
0.113036	1.1162
0.115605	0.982561
0.118174	-0.47157
0.120743	-0.98705
0.123312	0.0746131
0.125881	-0.947046
0.12845	-0.565363
0.131019	-0.232161
0.133588	-2.21539
0.136157	-1.23632
0.138726	-1.38041
0.141295	-0.882547
0.143864	-0.917558
0.146433	-1.65152
0.149002	-1.72556
0.151571	-0.743795
0.15414	-1.49734
0.156709	-0.743241
0.159278	-1.41503
0.161847	-0.818267
0.164416	-2.67219
0.166985	-0.0490005
0.169554	-2.1624
0.172123	-0.101398
0.174692	-1.50077
0.177261	-0.749238
0.17983	0.601296
0.182399	-0.394898
0.184968	-1.13067
0.187537	1.75484
0.190106	0.262336
0.192675	1.38015
0.195244	0.399541
0.197813	-0.506273
0.200382	-0.860957
0.202951	-2.08979
0.20552	0.427366
0.208089	0.642665
0.210658	-1.26088
0.213227	0.730053
0.215796	-0.643089
0.218365	0.0270781
0.220934	0.79655
0.223503	0.0284549
0.226072	-2.24616
0.228641	0.895429
0.23121	-0.609012
0.233779	2.00618
0.236348	0.0150174
0.238917	-1.13909
0.241486	2.48217
0.244055	-0.538742
0.246624	1.02123
0.249193	3.86015
0.251762	0.930797
0.254331	1.55596
0.2569	-0.481546
0.259469	1.14676
0.262038	-1.58465
0.264607	1.17902
0.267176	-1.76265
0.269745	-0.995558
0.272314	-0.654126
0.274883	-0.085569
0.277452	1.56421
0.280021	-1.12582
0.28259	0.37865
0.285159	0.726625
0.287728	-2.02303
0.290297	1.51034
0.292866	0.668711
0.295435	1.73678
0.298004	-0.0902402
0.300573	0.802919
0.303142	0.814801
0.305711	0.799304
0.30828	-2.3606
0.310849	-1.07888
0.313418	0.61867
0.315987	0.43794
0.318556	-0.0577922
0.321125	0.299711
0.323694	0.235187
0.326263	0.566137
0.328832	-0.958719
0.331401	0.696206
0.33397	0.291256
0.336539	0.852431
0.339108	-0.215107
0.341677	1.13367
0.344246	-0.804964
0.346815	0.206262
0.349384	0.645054
0.351953	-1.27352
0.354522	-1.59968
0.357091	-0.902409
0.35966	-0.778363
0.362229	1.30351
0.364798	1.38896
0.367367	-0.0463838
0.369936	1.07127
0.372505	1.26581
0.375074	0.9179
0.377643	0.820473
0.380212	-0.131154
0.382781	0.238484
0.38535	-1.54123
0.387919	2.15623
0.390488	1.79127
0.393057	2.16805
0.395626	0.505369
0.398195	-1.5452
0.400764	2.49906
0.403333	-0.0742501
0.405902	0.712239
0.408471	-0.119512
0.41104	0.18584
0.413609	-1.28992
0.416178	0.816758
0.418747	0.840388
0.421316	0.230296
0.423885	-1.09663
0.426454	-0.0172232
0.429023	-0.228176
0.431592	0.539017
0.434161	1.11441
0.43673	1.15422
0.439299	1.98983
0.441868	0.218466
0.444437	1.88271
0.447006	-1.26898
0.449575	1.22229
0.452144	1.01455
0.454713	0.204733
0.457282	-0.535865
0.459851	-1.69631
0.46242	0.994619
0.464989	-0.605117
0.467558	-0.413358
0.470127	-0.59291
0.472696	-0.773136
0.475265	-0.468736
0.477834	-1.09335
0.480403	0.170145
0.482972	0.172938
0.485541	-0.72383
0.48811	1.39637
0.490679	-0.367627
0.493248	0.12684
0.495817	0.642004
0.498386	-2.63964
0.500955	1.96861
0.503524	-1.67519
0.506093	2.71589
0.508662	-2.00905
0.511231	-1.18736
0.5138	0.132387
0.516369	0.168132
0.518938	0.685269
0.521507	1.70358
0.524076	-0.535931
0.526645	0.622907
0.529214	0.156659
0.531783	-0.00476439
0.534352	-0.716706
0.536921	1.05368
0.53949	-0.758167
0.542059	-1.18616
0.544628	-0.625962
0.547197	-2.00509
0.549766	-0.147866
0.552335	-2.23494
0.554904	-0.902553
0.557473	0.473348
0.560042	1.65578
0.562611	-0.401872
0.56518	0.659233
0.567749	0.1205
0.570318	1.30334
0.572887	0.982842
0.575456	0.183392
0.578025	-0.14887
0.580594	0.855136
0.583163	1.96804
0.585732	-0.584122
0.588301	-0.25735
0.59087	0.20547
0.593439	-0.398151
0.596008	-0.109557
0.598577	-0.0584928
0.601146	-1.44619
0.603715	-1.29837
0.606284	-0.983833
0.608853	-1.87979
0.611422	0.146645
0.613991	-0.402131
0.61656	-0.343177
0.619129	-1.1405
0.621698	0.511697
0.624267	-0.0743662
0.626836	-1.01881
0.629405	-1.31303
0.631974	0.039225
0.634543	0.681765
0.637112	0.71356
0.639681	0.939485
0.64225	-0.405783
0.644819	0.0742194
0.647388	0.561515
0.649957	1.14512
0.652526	0.795026
0.655095	0.88572
0.657664	1.63072
0.660233	-0.231037
0.662802	-0.586078
0.665371	0.24028
0.66794	1.4079
0.670509	0.619693
0.673078	-0.462793
0.675647	0.450354
0.678216	0.51033
0.680785	-0.0891704
0.683354	-0.657806
0.685923	0.0983523
0.688492	1.30017
0.691061	0.307635
0.69363	0.10309
0.696199	1.04569
0.698768	-0.508506
0.701337	1.09043
0.703906	0.71437
0.706475	-0.214396
0.709044	-0.0916594
0.711613	-0.302238
0.714182	1.50794
0.716751	-0.367998
0.71932	-1.07179
0.721889	-0.0630304
0.724458	0.106053
0.727027	0.171076
0.729596	0.873801
0.732165	-1.67538
0.734734	1.26916
0.737303	0.145949
0.739872	0.525638
0.742441	0.380582
0.74501	-0.0770498
0.747579	-0.565607
0.750148	-0.709158
0.752717	-0.974908
0.755286	-0.584003
0.757855	-1.32042
0.760424	-0.692779
0.762993	1.13347
0.765562	-3.37247
0.768131	-1.08138
0.7707	-2.12204
0.773269	0.376105
0.775838	-0.775222
0.778407	0.617679
0.780976	0.879412
0.783545	0.41655
0.786114	-1.36539
0.788683	-0.263608
0.791252	-0.0216841
0.793821	0.200489
0.79639	-0.0987713
0.798959	-2.27509
0.801528	-1.22696
0.804097	-0.320202
0.806666	0.181642
0.809235	1.52352
0.811804	-0.359409
0.814373	-1.32244
0.816942	0.71137
0.819511	-0.658605
0.82208	0.0286246
0.824649	-0.436313
0.827218	-1.39983
0.829787	0.412849
0.832356	-1.16166
0.834925	-0.246346
0.837494	-0.277695
0.840063	-1.65141
0.842632	-0.118243
0.845201	0.260752
0.84777	-0.651366
0.850339	2.01096
0.852908	1.04957
0.855477	2.38514
0.858046	-0.633846
0.860615	2.21432
0.863184	-0.862295
0.865753	0.379527
0.868322	-0.554607
0.870891	-1.22298
0.87346	0.113752
0.876029	-0.820825
0.878598	0.193484
0.881167	-0.449108
0.883736	-0.0304322
0.886305	0.770089
0.888874	-1.29402
0.891443	-0.477892
0.894012	-0.409865
0.896581	0.621484
0.89915	-2.8494
0.901719	-1.58159
0.904288	-0.00165887
0.906857	-0.502196
0.909426	-0.848407
0.911995	-1.18775
0.914564	-0.453334
0.917133	1.29972
0.919702	0.338352
0.922271	-1.77284
0.92484	-2.77934
0.927409	-0.414586
0.929978	-1.54282
0.932547	-0.85227
0.935116	-0.352274
0.937685	0.658255
0.940254	-0.17328
0.942823	-0.892421
0.945392	-0.415424
0.947961	-1.31988
0.95053	-2.38767
0.953099	1.45616
0.955668	-1.19299
0.958237	1.44009
0.960806	-0.3129
0.963375	1.55133
0.965944	-0.413448
0.968513	-0.633375
0.971082	-0.121442
0.973651	-1.89802
0.97622	-1.59264
0.978789	1.1785
0.981358	-1.12913
0.983927	0.272173
0.986496	-0.343732
0.989065	0.242744
0.991634	-1.46575
0.994203	-0.0364653
0.996772	-0.93015
0.999341	1.17925
1.00191	-0.977503
1.00448	0.772592
1.00705	-1.35056
1.00962	0.408006
1.01219	-0.442996
1.01476	0.152333
1.01732	-0.957955
1.01989	1.37255
1.02246	0.612076
1.02503	-0.808956
1.0276	-1.3062
1.03017	0.315101
1.03274	0.0744976
1.03531	-3.23462
1.03788	-1.60156
1.04045	-2.579
1.04301	1.49922
1.04558	2.15246
1.04815	-0.112777
1.05072	-0.222561
1.05329	-0.629086
1.05586	0.270555
1.05843	-1.20256
1.061	0.673278
1.06357	-0.127408
1.06614	-0.322168
1.0687	0.192364
1.07127	0.2433
1.07384	0.90334
1.07641	-0.784325
1.07898	0.018882
1.08155	0.106807
1.08412	0.085939
1.08669	0.144325
1.08926	-0.144635
1.09183	0.320435
1.09439	0.821883
1.09696	1.321
1.09953	-1.24372
1.1021	-0.173357
1.10467	0.717848
1.10724	2.50339
1.10981	-1.4958
1.11238	-0.583256
1.11495	0.44167
1.11752	-0.319954
1.12008	-0.785086
1.12265	-0.786369
1.12522	-0.019041
1.12779	0.453055
1.13036	0.792761
1.13293	0.490966
1.1355	0.790344
1.13807	1.02803
1.14064	0.521797
1.14321	-0.221966
1.14577	-1.14722
1.14834	0.870483
1.15091	-0.137527
1.15348	-0.481659
1.15605	-2.24508
1.15862	-0.210644
1.16119	-1.60988
1.16376	-0.125754
1.16633	0.79197
1.1689	1.04606
1.17146	0.130454
1.17403	1.34055
1.1766	-1.14113
1.17917	0.953379
1.18174	2.03578
1.18431	1.8632
1.18688	-0.119641
1.18945	0.319663
1.19202	-0.739053
1.19459	0.845224
1.19715	-0.304755
1.19972	1.73309
1.20229	0.49935
1.20486	-1.02511
1.20743	-0.333636
1.21	-0.697971
1.21257	-0.258911
1.21514	-0.300871
1.21771	-0.44743
1.22028	0.0850376
1.22284	-1.50319
1.22541	0.166382
1.22798	1.15074
1.23055	-1.60961
1.23312	0.555791
1.23569	-1.87472
1.23826	1.392
1.24083	1.00493
1.2434	0.416366
1.24597	-0.599713
1.24853	0.92934
1.2511	-1.61546
1.25367	-1.8925
1.25624	-2.96305
1.25881	-0.784766
1.26138	-0.113716
1.26395	0.952595
1.26652	0.734355
1.26909	0.0926103
1.27166	-1.00518
1.27422	0.686501
1.27679	1.84084
1.27936	-1.89623
1.28193	-0.248927
1.2845	-1.0992
1.28707	2.23003
1.28964	-1.07312
1.29221	-0.538031
1.29478	-1.51722
1.29735	-1.2514
1.29991	-0.122711
1.30248	0.930743
1.30505	1.36099
1.30762	0.214828
1.31019	0.850853
1.31276	0.029851
1.31533	0.848503
1.3179	-1.61883
1.32047	-1.3547
1.32304	-0.839578
1.3256	-0.359228
1.32817	-0.260402
1.33074	-0.194428
1.33331	1.80588
1.33588	0.779191
1.33845	-1.51156
1.34102	2.25643
1.34359	-0.678827
1.34616	0.464451
1.34873	-1.36789
1.35129	-0.204461
1.35386	1.23694
1.35643	0.888331
1.359	-0.0301892
1.36157	-0.265198
1.36414	-0.193341
1.36671	0.196137
1.36928	-0.956018
1.37185	0.961479
1.37442	0.147029
1.37698	-0.212415
1.37955	-0.796275
1.38212	-0.405529
1.38469	1.17917
1.38726	-0.57944
1.38983	1.08801
1.3924	-1.21307
1.39497	-1.61798
1.39754	0.468301
1.40011	0.391709
1.40267	1.17366
1.40524	-1.45348
1.40781	1.57974
1.41038	0.0563723
1.41295	1.12855
1.41552	0.331256
1.41809	0.651869
1.42066	-0.984596
1.42323	1.0573
1.4258	0.93319
1.42836	0.0837704
1.43093	1.15944
1.4335	0.119076
1.43607	-1.15136
1.43864	-0.138323
1.44121	0.696929
1.44378	-0.728614
1.44635	-0.204001
1.44892	0.744534
1.45149	0.715282
1.45405	0.64084
1.45662	0.622119
1.45919	1.19705
1.46176	0.696685
1.46433	0.124144
1.4669	-1.72936
1.46947	-0.624449
1.47204	0.275872
1.47461	0.299259
1.47718	1.23641
1.47974	0.21954
1.48231	1.05635
1.48488	-1.91495
1.48745	2.19919
1.49002	0.907234
1.49259	-0.119343
1.49516	1.15377
1.49773	-0.182293
1.5003	1.49875
1.50287	-0.605946
1.50543	-0.0575536
1.508	0.397105
1.51057	0.438742
1.51314	-0.0601633
1.51571	-1.2506
1.51828	2.79138
1.52085	-0.610343
1.52342	0.527542
1.52599	0.106221
1.52856	0.893399
1.53112	1.6057
1.53369	-0.218882
1.53626	0.686658
1.53883	0.262572
1.5414	-3.03034
1.54397	1.94509
1.54654	0.698776
1.54911	-0.908872
1.55168	-1.19192
1.55425	0.181703
1.55681	-1.09773
1.55938	1.13391
1.56195	0.357272
1.56452	-1.25585
1.56709	-0.665212
1.56966	-0.265873
1.57223	-0.84672
1.5748	-1.50478
1.57737	-1.14976
1.57994	-0.629488
1.5825	-0.739497
1.58507	-0.0328163
1.58764	1.31028
1.59021	-0.430804
1.59278	0.109367
1.59535	-1.16873
1.59792	1.09884
1.60049	0.555115
1.60306	-0.159179
1.60563	0.120179
1.60819	-0.863863
1.61076	2.25221
1.61333	-0.471193
1.6159	-0.0250146
1.61847	-0.127893
1.62104	-0.231007
1.62361	-0.0119452
1.62618	0.491978
1.62875	0.281546
1.63132	0.344825
1.63388	-0.646779
1.63645	-1.42047
1.63902	-1.22439
1.64159	-0.641403
1.64416	-1.06484
1.64673	0.563117
1.6493	1.34896
1.65187	0.25353
1.65444	-3.25482
1.65701	-2.08721
1.65957	1.17407
1.66214	-2.58986
1.66471	1.43562
1.66728	-0.427625
1.66985	-0.11411
1.67242	0.0649179
1.67499	-1.02283
1.67756	-0.121953
1.68013	-0.490984
1.6827	-0.813146
1.68526	-0.388252
1.68783	-2.07355
1.6904	0.114515
1.69297	0.462002
1.69554	-0.715931
1.69811	-1.16664
1.70068	0.702006
1.70325	-0.734029
1.70582	1.03152
1.70839	0.856809
1.71095	-1.43776
1.71352	-2.40078
1.71609	0.996412
1.71866	0.31994
1.72123	0.153525
1.7238	1.08597
1.72637	-1.66597
1.72894	1.31347
1.73151	0.696112
1.73408	-1.38337
1.73664	-0.147285
1.73921	-1.36792
1.74178	0.315345
1.74435	1.20092
1.74692	-2.57161
1.74949	-1.79488
1.75206	-0.0495985
1.75463	0.853825
1.7572	-0.760792
1.75977	-0.148145
1.76233	0.461139
1.7649	2.32316
1.76747	-1.02755
1.77004	-1.38373
1.77261	-1.88327
1.77518	0.211052
1.77775	0.0348668
1.78032	-1.61052
1.78289	1.00243
1.78546	-0.562205
1.78802	-0.0611704
1.79059	0.474461
1.79316	-1.13137
1.79573	-0.475792
1.7983	-2.04124
1.80087	-1.23706
1.80344	0.304993
1.80601	-0.520656
1.80858	-0.183838
1.81115	-1.62031
1.81371	-0.0419125
1.81628	-0.49215
1.81885	-1.07447
1.82142	0.38252
1.82399	-1.73477
1.82656	0.382249
1.82913	-0.847451
1.8317	0.432606
1.83427	-0.747153
1.83684	1.9982
1.8394	-0.815757
1.84197	1.33631
1.84454	-0.203453
1.84711	-2.27565
1.84968	0.682844
1.85225	0.16559
1.85482	0.156247
1.85739	-0.392624
1.85996	0.761093
1.86253	0.916721
1.86509	-1.92297
1.86766	-0.0863105
1.87023	-1.04261
1.8728	-1.32934
1.87537	-0.159201
1.87794	-1.38231
1.88051	0.100108
1.88308	-0.364526
1.88565	2.03802
1.88822	0.706148
1.89078	-2.03379
1.89335	0.190939
1.89592	1.37017
1.89849	-0.472776
1.90106	0.253576
1.90363	0.0323488
1.9062	0.173569
1.90877	0.637003
1.91134	0.712239
1.91391	0.387312
1.91647	-1.70465
1.91904	-0.899534
1.92161	-1.91461
1.92418	0.142108
1.92675	-2.38129
1.92932	0.253032
1.93189	-0.643433
1.93446	0.661789
1.93703	0.683873
1.9396	0.366855
1.94216	-0.00459099
1.94473	0.0165465
1.9473	0.247364
1.94987	-0.166142
1.95244	-0.955337
1.95501	0.256361
1.95758	0.394662
1.96015	1.15872
1.96272	1.16524
1.96529	-0.593318
1.96785	-1.81173
1.97042	-1.53664
1.97299	-1.14079
1.97556	1.1437
1.97813	0.756282
1.9807	0.339672
1.98327	0.5422
1.98584	-0.812084
1.98841	1.24756
1.99098	1.42163
1.99354	0.624007
1.99611	0.495538
1.99868	0.617811
2.00125	-0.432708
2.00382	-0.564901
2.00639	0.480953
2.00896	-0.668735
2.01153	-0.775362
2.0141	0.381535
2.01667	0.556346
2.01923	-1.22242
2.0218	-0.0841
2.02437	0.653812
2.02694	-2.35161
2.02951	-0.743964
2.03208	-0.228611
2.03465	-0.323364
2.03722	0.592308
2.03979	0.162168
2.04236	-0.666237
2.04492	0.617263
2.04749	2.14374
2.05006	0.0893674
2.05263	-0.673799
2.0552	1.13593
2.05777	0.840267
2.06034	-1.59088
2.06291	2.02404
2.06548	0.364378
2.06805	-0.674256
2.07061	-0.457917
2.07318	0.857431
2.07575	-0.506121
2.07832	0.146388
2.08089	-1.3449
2.08346	1.0606
2.08603	1.51476
2.0886	2.11294
2.09117	1.13223
2.09374	0.464408
2.0963	-0.293776
2.09887	0.208927
2.10144	0.463643
2.10401	-0.601088
2.10658	-0.787655
2.10915	-0.225803
2.11172	2.57412
2.11429	2.82197
2.11686	0.975749
2.11943	-0.935322
2.12199	1.54726
2.12456	0.54641
2.12713	-0.303593
2.1297	-0.409325
2.13227	-0.0838999
2.13484	0.941504
2.13741	1.49319
2.13998	1.94704
2.14255	-0.32755
2.14512	-0.490673
2.14768	1.12116
2.15025	-1.002
2.15282	0.980961
2.15539	1.13692
2.15796	2.23199
2.16053	-0.550949
2.1631	-1.09912
2.16567	2.23265
2.16824	2.56125
2.17081	2.0368
2.17337	1.21928
2.17594	-0.423029
2.17851	0.281055
2.18108	3.14843
2.18365	0.883912
2.18622	-0.701217
2.18879	-1.45746
2.19136	0.973731
2.19393	1.68159
2.1965	0.391684
2.19906	0.435143
2.20163	-0.68171
2.2042	1.38509
2.20677	0.450677
2.20934	1.33171
2.21191	0.634048
2.21448	-0.456366
2.21705	-0.901678
2.21962	-0.258916
2.22219	1.17908
2.22475	1.52679
2.22732	1.37313
2.22989	-0.422647
2.23246	1.07771
2.23503	0.300058
2.2376	0.113687
2.24017	-1.75095
2.24274	-0.809348
2.24531	-2.48075
2.24788	0.871236
2.25044	0.826426
2.25301	0.653533
2.25558	-0.5381
2.25815	0.448702
2.26072	1.80141
2.26329	-0.927605
2.26586	0.365932
2.26843	-1.06881
2.271	-1.24944
2.27357	-0.351947
2.27613	0.0613139
2.2787	0.558708
2.28127	-1.11275
2.28384	0.604667
2.28641	-0.717388
2.28898	0.00342458
2.29155	0.301035
2.29412	0.883952
2.29669	2.50463
2.29926	1.31527
2.30182	0.0601587
2.30439	1.24773
2.30696	-0.419349
2.30953	-0.882121
2.3121	0.49609
2.31467	-1.74436
2.31724	3.12251
2.31981	0.720962
2.32238	-0.0122342
2.32495	0.329578
2.32751	1.93154
2.33008	0.792144
2.33265	0.0865487
2.33522	0.19471
2.33779	-0.904262
2.34036	-0.765978
2.34293	-0.821053
2.3455	-0.048392
2.34807	1.99848
2.35064	-0.17141
2.3532	-0.0936934
2.35577	0.847098
2.35834	1.15632
2.36091	-0.185446
2.36348	0.349288
2.36605	0.61675
2.36862	-0.145588
2.37119	-1.64003
2.37376	1.77555
2.37633	0.0567339
2.37889	-1.01448
2.38146	-0.309228
2.38403	2.10803
2.3866	0.584502
2.38917	-0.991713
2.39174	-1.4897
2.39431	-0.119071
2.39688	0.638658
2.39945	0.537303
2.40202	1.28882
2.40458	1.71395
2.40715	-0.0969596
2.40972	-0.00697829
2.41229	0.632101
2.41486	0.647433
2.41743	-0.684241
2.42	1.76559
2.42257	1.98507
2.42514	0.958866
2.42771	-0.415791
2.43027	-1.31351
2.43284	0.454245
2.43541	0.408923
2.43798	1.12216
2.44055	0.0326719
2.44312	-2.12619
2.44569	0.225518
2.44826	0.80766
2.45083	0.866462
2.4534	0.521684
2.45596	0.983033
2.45853	-0.632691
2.4611	-0.9263
2.46367	0.918341
2.46624	-0.00156878
2.46881	0.253327
2.47138	-0.0225442
2.47395	-0.178511
2.47652	-1.55235
2.47909	0.692789
2.48165	-0.649352
2.48422	-0.362121
2.48679	-1.22991
2.48936	1.48825
2.49193	0.960608
2.4945	-0.243164
2.49707	1.07145
2.49964	1.75458
2.50221	-1.07979
2.50478	-0.327724
2.50734	-0.0572446
2.50991	1.24338
2.51248	0.75586
2.51505	1.59472
2.51762	0.0735566
2.52019	-1.15638
2.52276	2.50417
2.52533	-0.469366
2.5279	0.692326
2.53047	-1.02841
2.53303	0.588393
2.5356	0.765167
2.53817	1.26051
2.54074	1.2996
2.54331	1.51998
2.54588	1.99511
2.54845	0.177034
2.55102	1.63517
2.55359	-0.351617
2.55616	-0.422931
2.55872	-0.354007
2.56129	0.721299
2.56386	1.78049
2.56643	1.57594
2.569	1.74944
2.57157	1.16285
2.57414	1.83945
2.57671	2.07297
2.57928	0.287359
2.58185	1.49376
2.58441	0.717033
2.58698	1.35342
2.58955	0.371772
2.59212	0.74957
2.59469	1.6929
2.59726	-0.048682
2.59983	1.38431
2.6024	-1.00373
2.60497	-0.112163
2.60754	-0.549859
2.6101	1.48316
2.61267	-0.415486
2.61524	-0.889207
2.61781	-0.503196
2.62038	0.0544692
2.62295	2.09029
2.62552	2.2478
2.62809	2.4658
2.63066	-0.279238
2.63323	0.229689
2.63579	-0.0203623
2.63836	0.171895
2.64093	1.4576
2.6435	0.838555
2.64607	0.998129
2.64864	0.797408
2.65121	1.14404
2.65378	0.424642
2.65635	1.44534
2.65892	0.459265
2.66148	0.381397
2.66405	0.00164609
2.66662	0.701045
2.66919	-1.20392
2.67176	-0.362813
2.67433	1.86406
2.6769	0.469235
2.67947	-0.184653
2.68204	-0.426346
2.68461	1.68318
2.68717	-1.74769
2.68974	0.264562
2.69231	0.853559
2.69488	0.854118
2.69745	2.63675
2.70002	0.441089
2.70259	0.216128
2.70516	0.598962
2.70773	0.645597
2.7103	1.39032
2.71286	-1.30232
2.71543	1.04179
2.718	0.225876
2.72057	-0.569797
2.72314	0.864159
2.72571	1.06987
2.72828	-1.26735
2.73085	0.265935
2.73342	-0.19008
2.73599	1.11235
2.73855	0.886971
2.74112	0.175773
2.74369	0.786014
2.74626	0.412943
2.74883	1.19644
2.7514	1.73359
2.75397	-0.15133
2.75654	-0.138222
2.75911	1.28126
2.76168	1.11834
2.76424	-0.0347861
2.76681	0.660925
2.76938	0.42996
2.77195	0.652739
2.77452	0.907444
2.77709	-0.666842
2.77966	-0.870835
2.78223	2.36686
2.7848	1.13457
2.78737	1.70833
2.78993	-1.11086
2.7925	0.959407
2.79507	-1.02204
2.79764	1.56372
2.80021	-0.168827
2.80278	-0.0427003
2.80535	0.72299
2.80792	0.438997
2.81049	2.32314
2.81306	1.75812
2.81562	1.04074
2.81819	1.31087
2.82076	2.55702
2.82333	0.908046
2.8259	-0.00441564
2.82847	1.15614
2.83104	-2.02925
2.83361	1.79312
2.83618	0.000678207
2.83875	1.06535
2.84131	0.0186653
2.84388	0.986208
2.84645	-1.0907
2.84902	-0.862159
2.85159	-2.13836
2.85416	2.1128
2.85673	0.204031
2.8593	0.660214
2.86187	-0.0485002
2.86444	-0.884964
2.867	-0.319163
2.86957	-1.72785
2.87214	-0.608858
2.87471	-0.0615529
2.87728	0.180336
2.87985	-0.435956
2.88242	-0.412333
2.88499	-0.186013
2.88756	2.62557
2.89013	-0.122498
2.89269	-0.183781
2.89526	0.879322
2.89783	-0.0363017
2.9004	-0.898425
2.90297	0.699494
2.90554	1.03936
2.90811	0.544941
2.91068	-1.82876
2.91325	1.72105
2.91582	2.46416
2.91838	-0.654043
2.92095	-1.06261
2.92352	1.92735
2.92609	-0.313745
2.92866	0.320275
2.93123	-1.11445
2.9338	-1.02361
2.93637	1.19321
2.93894	0.221332
2.94151	0.141012
2.94407	-1.61818
2.94664	1.59758
2.94921	-1.62949
2.95178	0.277159
2.95435	-0.00918678
2.95692	-0.245792
2.95949	0.288781
2.96206	1.07234
2.96463	0.0398634
2.9672	1.45045
2.96976	0.0639151
2.97233	2.05936
2.9749	-1.16239
2.97747	0.364787
2.98004	-1.14106
2.98261	0.181345
2.98518	1.25678
2.98775	-0.925502
2.99032	-1.93287
2.99289	1.36653
2.99545	0.894995
2.99802	-1.07757
3.00059	0.351885
3.00316	-0.113245
3.00573	-0.846151
3.0083	0.149721
3.01087	1.16362
3.01344	-1.21415
3.01601	-0.403489
3.01858	0.655345
3.02114	-1.39164
3.02371	0.605303
3.02628	-0.648681
3.02885	1.53007
3.03142	0.83105
3.03399	0.209851
3.03656	0.297777
3.03913	1.6721
3.0417	-0.648155
3.04427	-0.0676191
3.04683	-2.26523
3.0494	0.489351
3.05197	-0.210005
3.05454	-0.351611
3.05711	1.16319
3.05968	-1.27885
3.06225	-1.55038
3.06482	-0.532101
3.06739	-1.08675
3.06996	-0.428974
3.07252	-0.733175
3.07509	0.203099
3.07766	-0.00927172
3.08023	-1.71232
3.0828	-1.02815
3.08537	-0.457815
3.08794	-1.17739
3.09051	0.245745
3.09308	0.717402
3.09565	1.21999
3.09821	0.361803
3.10078	0.429685
3.10335	1.61224
3.10592	0.19617
3.10849	-0.232806
3.11106	0.403255
3.11363	-0.0958731
3.1162	0.573571
3.11877	0.270086
3.12134	-0.5367
3.1239	-1.24753
3.12647	-1.83888
3.12904	0.680353
3.13161	0.250839
3.13418	0.281378
3.13675	-0.151071
3.13932	-0.659647
3.14189	2.16093
3.14446	1.11471
3.14703	0.688157
3.14959	-0.0646569
3.15216	-0.883687
3.15473	-0.743836
3.1573	0.153506
3.15987	-0.809495
3.16244	1.01538
3.16501	1.36282
3.16758	-1.02877
3.17015	-0.341587
3.17272	-0.0577418
3.17528	0.708024
3.17785	-1.55202
3.18042	0.232289
3.18299	1.03076
3.18556	-1.62798
3.18813	-2.6885
3.1907	0.838005
3.19327	0.72536
3.19584	0.737401
3.19841	-1.32916
3.20097	0.778638
3.20354	0.466857
3.20611	-0.503347
3.20868	-0.0356904
3.21125	1.03901
3.21382	-1.71398
3.21639	-0.939098
3.21896	1.25077
3.22153	0.471839
3.2241	-1.37477
3.22666	-0.565346
3.22923	-0.0952118
3.2318	-0.267905
3.23437	-1.25899
3.23694	-1.47424
3.23951	0.293625
3.24208	0.920147
3.24465	0.0591204
3.24722	0.0879878
3.24979	0.536005
3.25235	-0.0760081
3.25492	1.15257
3.25749	0.964566
3.26006	1.173
3.26263	-0.629947
3.2652	-1.63636
3.26777	-0.929566
3.27034	0.0277088
3.27291	-0.0554029
3.27548	-0.510556
3.27804	0.0729045
3.28061	-0.943451
3.28318	2.4034
3.28575	-1.49481
3.28832	0.0890576
3.29089	-0.0130795
3.29346	-0.619994
3.29603	0.00326533
3.2986	0.546688
3.30117	-0.916994
3.30373	-1.6129
3.3063	1.1211
3.30887	-0.687221
3.31144	-1.00201
3.31401	-1.4718
3.31658	-0.686249
3.31915	-2.31015
3.32172	1.87331
3.32429	0.307434
3.32686	0.978397
3.32942	0.654502
3.33199	-1.06514
3.33456	0.576964
3.33713	-0.218739
3.3397	-1.39162
3.34227	1.5894
3.34484	-0.671838
3.34741	-0.211371
3.34998	0.821972
3.35255	-1.63271
3.35511	-1.51144
3.35768	1.72287
3.36025	-0.257075
3.36282	0.705109
3.36539	-0.0376584
3.36796	0.587643
3.37053	-0.328424
3.3731	1.04619
3.37567	-0.948285
3.37824	0.348924
3.3808	0.877626
3.38337	0.957642
3.38594	-0.507205
3.38851	-1.46741
3.39108	1.14193
3.39365	0.437428
3.39622	-0.737252
3.39879	0.729753
3.40136	-1.62215
3.40393	0.136421
3.40649	-0.527437
3.40906	-0.15948
3.41163	-1.94396
3.4142	2.80178
3.41677	-0.321719
3.41934	0.00747163
3.42191	-1.08868
3.42448	-0.388445
3.42705	0.964836
3.42962	-0.690201
3.43218	-0.396678
3.43475	-0.0663866
3.43732	0.128062
3.43989	-0.233629
3.44246	-0.249827
3.44503	0.0027129
3.4476	0.501528
3.45017	2.41026
3.45274	1.24486
3.45531	0.548365
3.45787	-0.799612
3.46044	0.496449
3.46301	-0.952887
3.46558	0.0981484
3.46815	1.31824
3.47072	0.218113
3.47329	0.124429
3.47586	-0.337867
3.47843	-0.00634067
3.481	0.285013
3.48356	0.325731
3.48613	1.05428
3.4887	-0.505371
3.49127	-0.7204
3.49384	-1.97448
3.49641	0.256192
3.49898	-0.639322
3.50155	-0.6384
3.50412	0.395666
3.50669	-0.893609
3.50925	-0.675598
3.51182	-0.754268
3.51439	-0.36013
3.51696	-1.79448
3.51953	-0.400002
3.5221	0.844172
3.52467	-0.262486
3.52724	0.55652
3.52981	-0.0459681
3.53238	0.325178
3.53494	-2.28949
3.53751	-1.31578
3.54008	-0.280623
3.54265	0.268729
3.54522	2.42897
3.54779	-0.737657
3.55036	1.5992
3.55293	-0.0670119
3.5555	-0.324484
3.55807	0.888691
3.56063	0.0690562
3.5632	-0.247579
3.56577	1.79112
3.56834	0.40101
3.57091	0.00638116
3.57348	-0.953175
3.57605	0.825243
3.57862	-1.873
3.58119	-0.358231
3.58376	0.725338
3.58632	0.99698
3.58889	-0.423252
3.59146	0.210548
3.59403	-2.26164
3.5966	-0.690183
3.59917	0.67865
3.60174	-2.08401
3.60431	-0.394803
3.60688	-0.376706
3.60945	-1.37208
3.61201	0.533111
3.61458	-0.828906
3.61715	0.449398
3.61972	0.368266
3.62229	-1.82216
3.62486	-0.942974
3.62743	1.30443
3.63	1.36053
3.63257	0.413591
3.63514	0.111101
3.6377	-0.0323124
3.64027	1.017
3.64284	0.00205696
3.64541	-1.11754
3.64798	-0.266393
3.65055	-1.45634
3.65312	-0.517757
3.65569	-1.71538
3.65826	0.759285
3.66083	0.775893
3.66339	0.0529009
3.66596	-1.94461
3.66853	-0.0960387
3.6711	0.383178
3.67367	0.65935
3.67624	0.0939636
3.67881	-1.21934
3.68138	-1.59937
3.68395	0.202001
3.68652	-0.187242
3.68908	0.172234
3.69165	-0.936774
3.69422	0.88457
3.69679	-0.147879
3.69936	-1.1416
3.70193	-2.86278
3.7045	-0.987778
3.70707	0.899259
3.70964	0.310554
3.71221	-1.25807
3.71477	1.6975
3.71734	-0.195437
3.71991	-1.00731
3.72248	-0.59924
3.72505	-0.030446
3.72762	-1.09085
3.73019	0.162182
3.73276	-0.00685952
3.73533	-0.0948684
3.7379	1.03516
3.74046	-0.271776
3.74303	-1.53224
3.7456	0.552634
3.74817	1.47082
3.75074	-0.778558
3.75331	-1.60716
3.75588	-0.521521
3.75845	0.255501
3.76102	-0.0182455
3.76359	-0.522238
3.76615	-0.550482
3.76872	1.54469
3.77129	-0.212019
3.77386	-0.866781
3.77643	-1.72394
3.779	-1.30651
3.78157	-0.577084
3.78414	0.552954
3.78671	-0.657349
3.78928	0.249114
3.79184	1.74387
3.79441	0.643792
3.79698	0.347918
3.79955	-0.533814
3.80212	-0.922046
3.80469	-0.340959
3.80726	-0.897073
3.80983	-1.07627
3.8124	0.15442
3.81497	2.65439
3.81753	0.0318978
3.8201	-0.669808
3.82267	-0.0902724
3.82524	0.0465643
3.82781	-0.150874
3.83038	-0.985302
3.83295	-0.127778
3.83552	0.0305114
3.83809	-0.653157
3.84066	-1.02617
3.84322	-1.20866
3.84579	-1.95628
3.84836	0.442091
3.85093	0.97049
3.8535	-0.163537
3.85607	0.662999
3.85864	0.383157
3.86121	-0.320804
3.86378	-1.57742
3.86635	0.935443
3.86891	-0.309611
3.87148	-0.447726
3.87405	-0.394781
3.87662	-0.406255
3.87919	1.72828
3.88176	0.311383
3.88433	-2.20266
3.8869	-0.0477029
3.88947	-0.122164
3.89204	0.373954
3.8946	-0.208104
3.89717	-0.411516
3.89974	-1.06955
3.90231	0.813295
3.90488	1.75349
3.90745	0.265897
3.91002	0.296867
3.91259	0.179669
3.91516	-0.796331
3.91773	-1.55148
3.92029	-0.0680563
3.92286	-0.638951
3.92543	0.733774
3.928	0.595921
3.93057	0.373078
3.93314	0.0633781
3.93571	1.66741
3.93828	1.61475
3.94085	0.472854
3.94342	0.141488
3.94598	-0.300183
3.94855	0.859486
3.95112	-0.282849
3.95369	-0.686646
3.95626	0.568464
3.95883	-1.15282
3.9614	-0.271662
3.96397	0.167122
3.96654	-0.0825827
3.96911	0.82282
3.97167	0.148662
3.97424	-0.188305
3.97681	-0.158643
3.97938	-0.607734
3.98195	-0.469147
3.98452	-1.01067
3.98709	0.389718
3.98966	0.845885
3.99223	1.19269
3.9948	1.2423
3.99736	0.355047
3.99993	-1.10176
4.0025	-0.674787
4.00507	2.4404
4.00764	-0.135148
4.01021	0.00193629
4.01278	-0.187506
4.01535	1.74424
4.01792	-0.130456
4.02049	-0.497243
4.02305	-0.0527408
4.02562	-1.12815
4.02819	-1.21131
4.03076	2.20529
4.03333	0.0827816
4.0359	1.0814
4.03847	0.313576
4.04104	3.4682
4.04361	1.4216
4.04618	0.894793
4.04874	-1.82025
4.05131	0.606239
4.05388	-0.682528
4.05645	-0.476943
4.05902	1.54655
4.06159	0.194754
4.06416	-0.974895
4.06673	0.0514229
4.0693	-0.208054
4.07187	-1.14113
4.07443	-0.197742
4.077	0.159827
4.07957	-0.232716
4.08214	-0.339567
4.08471	-0.917021
4.08728	0.55074
4.08985	1.59196
4.09242	-1.49355
4.09499	-0.673856
4.09756	-0.0229269
4.10012	-1.27605
4.10269	-1.61453
4.10526	-0.677543
4.10783	-0.650126
4.1104	-0.174902
4.11297	-0.0365741
4.11554	-0.614208
4.11811	0.480524
4.12068	-0.968579
4.12325	-0.692686
4.12581	-0.440966
4.12838	0.1439
4.13095	1.31001
4.13352	-0.116446
4.13609	0.0216487
4.13866	-0.0856222
4.14123	-0.328366
4.1438	0.45671
4.14637	-0.0287541
4.14894	-0.181826
4.1515	0.000956548
4.15407	2.52976
4.15664	0.141583
4.15921	0.479086
4.16178	-0.0982026
4.16435	0.884081
4.16692	1.73854
4.16949	-0.0654478
4.17206	0.983892
4.17463	1.85888
4.17719	0.458359
4.17976	-0.782296
4.18233	-1.24124
4.1849	0.689167
4.18747	-0.775394
4.19004	-0.0893644
4.19261	-0.404235
4.19518	-1.62691
4.19775	-0.99639
4.20032	-0.0557366
4.20288	0.104957
4.20545	-1.22275
4.20802	1.42352
4.21059	0.918637
4.21316	-0.13512
4.21573	0.746008
4.2183	2.0682
4.22087	1.59159
4.22344	-0.172668
4.22601	-1.60935
4.22857	-1.51405
4.23114	-0.327492
4.23371	-1.11289
4.23628	1.6076
4.23885	0.78907
4.24142	-0.643559
4.24399	0.115654
4.24656	-0.687837
4.24913	-0.432887
4.2517	0.413898
4.25426	-0.570731
4.25683	1.24637
4.2594	1.31464
4.26197	-1.6029
4.26454	1.89246
4.26711	-1.46052
4.26968	0.601604
4.27225	-0.105248
4.27482	-0.474205
4.27739	0.559844
4.27995	0.0355683
4.28252	-1.24707
4.28509	0.721736
4.28766	-1.58037
4.29023	2.34792
4.2928	-0.541829
4.29537	0.700849
4.29794	-2.04166
4.30051	0.564836
4.30308	-0.967957
4.30564	1.31096
4.30821	1.62439
4.31078	-0.0343324
4.31335	1.1541
4.31592	-0.290554
4.31849	-0.244092
4.32106	-0.337993
4.32363	-0.40889
4.3262	0.472336
4.32877	-0.88165
4.33133	0.861258
4.3339	-0.410952
4.33647	1.04319
4.33904	-0.0627836
4.34161	0.0991208
4.34418	0.973397
4.34675	-0.558183
4.34932	-0.229322
4.35189	-0.797322
4.35446	0.467268
4.35702	0.280181
4.35959	0.57929
4.36216	-1.16442
4.36473	1.06033
4.3673	1.82939
4.36987	-1.12215
4.37244	1.58083
4.37501	1.62508
4.37758	-0.412619
4.38015	-0.509998
4.38271	1.48524
4.38528	0.0765775
4.38785	-0.731351
4.39042	-0.140224
4.39299	-0.569867
4.39556	-0.643997
4.39813	1.20286
4.4007	-0.125908
4.40327	-0.460876
4.40584	-1.67427
4.4084	0.079013
4.41097	1.99039
4.41354	-1.17195
4.41611	-0.860485
4.41868	0.373947
4.42125	0.768626
4.42382	-1.04009
4.42639	-0.0587931
4.42896	0.363459
4.43153	-1.07522
4.43409	-0.186795
4.43666	1.21813
4.43923	-0.217016
4.4418	1.14412
4.44437	1.39607
4.44694	0.368149
4.44951	0.365311
4.45208	0.456564
4.45465	-0.140771
4.45722	-0.0490522
4.45978	0.564103
4.46235	-0.755688
4.46492	-0.0606133
4.46749	2.17339
4.47006	-0.429041
4.47263	-0.457069
4.4752	0.187663
4.47777	0.822449
4.48034	-1.92613
4.48291	1.60653
4.48547	-0.870305
4.48804	-0.581637
4.49061	0.328874
4.49318	2.37147
4.49575	-0.64593
4.49832	-0.504356
4.50089	1.0683
4.50346	0.0174436
4.50603	0.0603252
4.5086	0.055896
4.51116	-0.408444
4.51373	-0.0490845
4.5163	-0.369147
4.51887	0.255288
4.52144	-0.524955
4.52401	-0.358582
4.52658	0.83911
4.52915	-0.296698
4.53172	-2.12377
4.53429	-0.454806
4.53685	-0.142575
4.53942	1.52238
4.54199	0.235041
4.54456	-0.94613
4.54713	1.55622
4.5497	-0.982904
4.55227	-0.493588
4.55484	-0.970108
4.55741	0.66138
4.55998	0.294527
4.56254	0.769741
4.56511	-0.449949
4.56768	-0.283297
4.57025	0.296395
4.57282	0.70071
4.57539	-1.04756
4.57796	1.14302
4.58053	-0.316012
4.5831	0.5077
4.58567	0.185959
4.58823	-0.683499
4.5908	-0.765658
4.59337	0.820515
4.59594	-0.357062
4.59851	-0.638729
4.60108	-0.249487
4.60365	1.12918
4.60622	-0.189886
4.60879	0.294824
4.61136	-0.3521
4.61392	0.695661
4.61649	-0.766061
4.61906	1.37964
4.62163	0.699841
4.6242	1.50974
4.62677	1.31319
4.62934	-0.981404
4.63191	1.34795
4.63448	1.74614
4.63705	0.51246
4.63961	-0.635924
4.64218	0.423672
4.64475	0.489811
4.64732	0.67749
4.64989	0.153897
4.65246	0.269563
4.65503	1.52526
4.6576	1.06091
4.66017	-1.00844
4.66274	-2.26074
4.6653	0.0819045
4.66787	-0.932921
4.67044	0.190256
4.67301	0.182477
4.67558	0.863591
4.67815	-0.712966
4.68072	2.82794
4.68329	1.59207
4.68586	0.241429
4.68843	0.158602
4.69099	-0.0994237
4.69356	1.85116
4.69613	0.900138
4.6987	0.000510762
4.70127	0.042014
4.70384	1.0478
4.70641	-0.785892
4.70898	-1.00073
4.71155	-0.804773
4.71412	0.398348
4.71668	-0.772675
4.71925	1.14623
4.72182	0.372309
4.72439	1.42208
4.72696	-0.811706
4.72953	-0.693136
4.7321	0.783641
4.73467	-0.53325
4.73724	0.0413902
4.73981	0.458468
4.74237	-2.50835
4.74494	-0.241813
4.74751	0.329639
4.75008	0.420735
4.75265	-1.305
4.75522	-1.42086
4.75779	0.26642
4.76036	0.357062
4.76293	-0.0573764
4.7655	1.15994
4.76806	-0.460865
4.77063	-1.54067
4.7732	0.433434
4.77577	0.648183
4.77834	-0.044645
4.78091	-0.208526
4.78348	1.73107
4.78605	1.50137
4.78862	1.8584
4.79119	0.511619
4.79375	2.00938
4.79632	-0.223464
4.79889	-2.3481
4.80146	1.36839
4.80403	1.43264
4.8066	0.951107
4.80917	-1.51025
4.81174	0.197699
4.81431	-1.00561
4.81688	-0.184152
4.81944	1.34729
4.82201	-1.68083
4.82458	0.319854
4.82715	-0.256792
4.82972	-1.74737
4.83229	-0.074025
4.83486	1.03382
4.83743	0.135044
4.84	1.63542
4.84257	-0.0168833
4.84513	0.408083
4.8477	1.9004
4.85027	-0.130334
4.85284	-0.246624
4.85541	-1.07483
4.85798	0.0385386
4.86055	0.844679
4.86312	-0.220885
4.86569	-1.2106
4.86826	-0.665813
4.87082	-1.15664
4.87339	-1.54657
4.87596	0.925907
4.87853	-0.77076
4.8811	0.442562
4.88367	1.26932
4.88624	-0.493585
4.88881	0.533971
4.89138	0.828727
4.89395	1.82364
4.89651	-1.75542
4.89908	0.995748
4.90165	-0.865705
4.90422	-0.559912
4.90679	-0.256572
4.90936	1.37845
4.91193	-0.680278
4.9145	-1.09548
4.91707	-0.575071
4.91964	0.0431096
4.9222	0.107779
4.92477	0.716562
4.92734	-0.632875
4.92991	-1.15756
4.93248	-1.79987
4.93505	-0.728351
4.93762	-0.555817
4.94019	-0.490447
4.94276	-1.34004
4.94533	0.142258
4.94789	0.284701
4.95046	-1.30518
4.95303	-1.18391
4.9556	0.269095
4.95817	-0.273257
4.96074	-0.931966
4.96331	-1.68558
4.96588	0.966596
4.96845	0.51223
4.97102	-0.695466
4.97358	-0.683935
4.97615	0.54788
4.97872	0.087083
4.98129	0.624329
4.98386	0.190674
4.98643	0.307965
4.989	0.634327
4.99157	-0.817981
4.99414	-0.969761
4.99671	0.433874
4.99927	-0.513521
5.00184	1.41678
5.00441	-2.14606
5.00698	0.40031
5.00955	-0.549225
5.01212	-0.619147
5.01469	1.11437
5.01726	1.56318
5.01983	0.509257
5.0224	0.520823
5.02496	1.18545
5.02753	0.910452
5.0301	-1.75727
5.03267	-1.52246
5.03524	0.497759
5.03781	1.80762
5.04038	0.571788
5.04295	0.291371
5.04552	0.328426
5.04809	-0.961307
5.05065	2.44617
5.05322	1.72036
5.05579	1.88553
5.05836	-1.92509
5.06093	2.28897
5.0635	-2.16222
5.06607	0.306202
5.06864	0.262351
5.07121	-1.93499
5.07378	0.229005
5.07634	0.719363
5.07891	1.41246
5.08148	0.367571
5.08405	-0.352071
5.08662	0.628781
5.08919	-0.0860904
5.09176	1.62183
5.09433	-0.557758
5.0969	0.0525026
5.09947	-1.34624
5.10203	-0.310015
5.1046	0.432058
5.10717	0.334064
5.10974	1.19527
5.11231	-0.684918
5.11488	-0.152395
5.11745	2.46878
5.12002	-0.599998
5.12259	0.176964
5.12516	-1.36492
5.12772	-0.130472
5.13029	0.206254
5.13286	0.351325
[truncated: 1,048 more rows]
