# Supplementary material for: Direct energy transfer from photosystem II to photosystem I confers winter sustainability in Scots Pine
Source: Nat Commun. 2020 Dec 15;11:6388. doi: 10.1038/s41467-020-20137-9 (PMC7738668; doi:10.1038/s41467-020-20137-9)
Supplement: Supplementary file 3 — Source Data [file 41467_2020_20137_MOESM3_ESM.zip › Source data file_Bag et al., 2020/Source data file/time resolved fluoresence data/Time resolved decay/Pine_summer_unquench/summerunq/682nmautall.txt]

X	Y
0	0.00984517
0.002569	0.00984841
0.005138	0.0156989
0.007707	0.0321411
0.010276	0.0500925
0.012845	0.0185431
0.015414	0.0225492
0.017983	0.0227887
0.020552	0.0357344
0.023121	0.0145272
0.02569	0.0337483
0.028259	0.0532185
0.030828	-0.00230636
0.033397	0.0207852
0.035966	0.0373123
0.038535	0.0427296
0.041104	0.02379
0.043673	0.00974866
0.046242	0.000727535
0.048811	0.0390303
0.05138	0.0100774
0.053949	0.00401255
0.056518	0.00674698
0.059087	0.0305257
0.061656	0.0398299
0.064225	0.0356991
0.066794	0.0300041
0.069363	0.00367072
0.071932	0.0426001
0.074501	0.0554082
0.07707	0.0104298
0.079639	0.0145756
0.082208	0.00701202
0.084777	0.0209726
0.087346	0.0328361
0.089915	-0.0130027
0.092484	0.0645981
0.095053	0.019571
0.097622	0.0101781
0.100191	0.00859321
0.10276	0.0239476
0.105329	-0.00367633
0.107898	0.0133542
0.110467	-0.0132308
0.113036	0.0563884
0.115605	-0.0229694
0.118174	0.0313368
0.120743	0.0180199
0.123312	0.0327254
0.125881	0.0389047
0.12845	0.0504179
0.131019	0.0386846
0.133588	0.0048082
0.136157	0.0012949
0.138726	0.0214007
0.141295	0.0442177
0.143864	0.0265285
0.146433	0.00295068
0.149002	0.0132211
0.151571	0.0107945
0.15414	0.0256128
0.156709	0.0210785
0.159278	0.0361251
0.161847	0.0242799
0.164416	0.0165499
0.166985	-0.0067104
0.169554	0.0260189
0.172123	-0.0123167
0.174692	0.00807539
0.177261	0.000277087
0.17983	0.0184595
0.182399	-0.00303591
0.184968	0.00255629
0.187537	0.0241791
0.190106	0.0316252
0.192675	0.00464644
0.195244	0.00302311
0.197813	-0.00433248
0.200382	0.0214645
0.202951	0.0297036
0.20552	-0.00886982
0.208089	-0.0165212
0.210658	0.023168
0.213227	0.0127033
0.215796	0.0582898
0.218365	-0.00578142
0.220934	0.0242791
0.223503	0.0102783
0.226072	0.00222305
0.228641	-0.00901666
0.23121	0.041386
0.233779	-0.00474343
0.236348	0.00465668
0.238917	0.0357117
0.241486	0.0165037
0.244055	0.00280387
0.246624	-0.0415103
0.249193	0.0164484
0.251762	0.00544696
0.254331	0.0213953
0.2569	0.00578612
0.259469	0.0093053
0.262038	0.0422003
0.264607	0.00388739
0.267176	-0.0137111
0.269745	-0.0208664
0.272314	0.00752498
0.274883	0.0182892
0.277452	0.0204184
0.280021	0.00579828
0.28259	0.0417353
0.285159	-0.0459005
0.287728	0.00793647
0.290297	0.00459108
0.292866	-0.0013872
0.295435	0.0244294
0.298004	-0.0128383
0.300573	0.0180679
0.303142	0.00734939
0.305711	0.00444564
0.30828	0.0158979
0.310849	0.00463306
0.313418	-0.00792868
0.315987	0.00508496
0.318556	0.00425816
0.321125	-0.0217245
0.323694	-0.02742
0.326263	0.0124862
0.328832	0.00268138
0.331401	-0.00529841
0.33397	0.000165954
0.336539	0.0404881
0.339108	0.00200785
0.341677	-0.0272111
0.344246	0.0544449
0.346815	0.0032131
0.349384	0.00645551
0.351953	0.0157975
0.354522	0.0217382
0.357091	-0.0212723
0.35966	0.0112793
0.362229	0.00847563
0.364798	-0.0341526
0.367367	-0.0138355
0.369936	0.00724301
0.372505	0.00713524
0.375074	0.048335
0.377643	-0.00403827
0.380212	0.0127662
0.382781	-0.0463843
0.38535	0.0234608
0.387919	-0.0162732
0.390488	0.0158094
0.393057	0.0144716
0.395626	-0.00277716
0.398195	-0.0156896
0.400764	0.00669672
0.403333	0.00403756
0.405902	0.0287674
0.408471	-0.0392737
0.41104	-0.0237307
0.413609	0.00587331
0.416178	-0.00114283
0.418747	0.0360464
0.421316	0.00234339
0.423885	-0.017372
0.426454	0.0226698
0.429023	0.0069243
0.431592	-0.00335464
0.434161	-0.0202496
0.43673	0.00986787
0.439299	-0.00232278
0.441868	0.0135808
0.444437	0.0120672
0.447006	0.00314912
0.449575	-0.0171671
0.452144	0.017709
0.454713	0.0155943
0.457282	-0.00813136
0.459851	-0.00263709
0.46242	-0.0146238
0.464989	0.0135018
0.467558	0.0106878
0.470127	0.000383175
0.472696	0.0306385
0.475265	-0.00436016
0.477834	0.0048011
0.480403	0.0209627
0.482972	-0.00606243
0.485541	-0.0038926
0.48811	-0.020796
0.490679	0.00404555
0.493248	-0.00068869
0.495817	-0.00119076
0.498386	0.0136123
0.500955	-0.0206961
0.503524	0.014073
0.506093	-0.0144246
0.508662	0.00421418
0.511231	-0.00543978
0.5138	0.0163447
0.516369	-0.00483458
0.518938	0.00620614
0.521507	0.0166651
0.524076	0.0124192
0.526645	-0.00499678
0.529214	-0.00309315
0.531783	0.0158238
0.534352	-0.00943824
0.536921	-0.0184699
0.53949	0.0373829
0.542059	-0.0302587
0.544628	-0.0380905
0.547197	-0.00982267
0.549766	0.0100103
0.552335	-0.0335746
0.554904	-0.0110153
0.557473	0.0099603
0.560042	0.000592615
0.562611	-0.0088578
0.56518	-0.0353603
0.567749	0.00182491
0.570318	0.0297704
0.572887	0.0381064
0.575456	0.0249919
0.578025	0.00514404
0.580594	0.0164407
0.583163	-0.00912795
0.585732	0.0139893
0.588301	-0.0110524
0.59087	0.0154384
0.593439	-0.0151151
0.596008	0.0362122
0.598577	-0.0054055
0.601146	0.0289923
0.603715	-0.0156939
0.606284	-9.25777e-05
0.608853	0.0274601
0.611422	0.0077072
0.613991	0.00875313
0.61656	0.0321512
0.619129	-0.0384403
0.621698	0.0292917
0.624267	0.0037357
0.626836	-0.0234106
0.629405	-0.0179495
0.631974	-0.0284852
0.634543	0.0258372
0.637112	-0.033343
0.639681	-0.00785642
0.64225	0.0102976
0.644819	0.000121183
0.647388	-0.0268075
0.649957	0.0176312
0.652526	-0.00642514
0.655095	-0.00603749
0.657664	0.00708617
0.660233	-0.0100192
0.662802	-0.0129298
0.665371	0.0338547
0.66794	0.0330352
0.670509	-0.00704595
0.673078	-0.0146187
0.675647	0.00572263
0.678216	-0.0306859
0.680785	-0.00491401
0.683354	0.012388
0.685923	-0.0235695
0.688492	-0.0185652
0.691061	0.00803583
0.69363	0.011509
0.696199	-0.0149077
0.698768	0.0101046
0.701337	0.00508641
0.703906	-0.0227065
0.706475	-0.0124157
0.709044	0.0137495
0.711613	0.000301761
0.714182	0.00252845
0.716751	-0.0577407
0.71932	-0.0306394
0.721889	-0.00962959
0.724458	-0.0143072
0.727027	-0.0151821
0.729596	0.00240601
0.732165	-0.00204982
0.734734	-0.00238235
0.737303	0.0140929
0.739872	-0.0174158
0.742441	-0.0100468
0.74501	-0.023491
0.747579	0.0239917
0.750148	-0.0116342
0.752717	-0.0302808
0.755286	-0.00460949
0.757855	-0.0110099
0.760424	-0.0153914
0.762993	-0.0183656
0.765562	-0.0285777
0.768131	-0.00241037
0.7707	-0.0043468
0.773269	0.00426418
0.775838	-0.0299546
0.778407	-0.00882836
0.780976	0.00155425
0.783545	-0.0385932
0.786114	-0.00550677
0.788683	0.0180753
0.791252	-0.00224747
0.793821	-0.0144319
0.79639	0.00106011
0.798959	-0.0343622
0.801528	0.0138567
0.804097	-0.0452766
0.806666	-0.00262334
0.809235	-0.0230706
0.811804	0.0458999
0.814373	-0.0281138
0.816942	0.0083565
0.819511	-0.00851634
0.82208	0.0114093
0.824649	0.00259915
0.827218	-0.032132
0.829787	0.000577854
0.832356	0.0013768
0.834925	0.0260054
0.837494	-0.0206235
0.840063	0.00265692
0.842632	-0.0203199
0.845201	-0.00186766
0.84777	-0.0319974
0.850339	0.00237998
0.852908	0.0156762
0.855477	-0.0156759
0.858046	-0.0212381
0.860615	0.00524158
0.863184	-0.0329386
0.865753	0.00145485
0.868322	0.00792063
0.870891	0.00154529
0.87346	-0.000708519
0.876029	-0.0569659
0.878598	-0.0312111
0.881167	-0.0216871
0.883736	0.0248599
0.886305	0.00792753
0.888874	-0.0296041
0.891443	-0.0193105
0.894012	-0.00353257
0.896581	-0.00275267
0.89915	-0.000379473
0.901719	-0.0270448
0.904288	-0.0123991
0.906857	-0.0264435
0.909426	0.0174592
0.911995	-0.000825903
0.914564	0.0123926
0.917133	-0.0145746
0.919702	0.00353123
0.922271	-0.0230965
0.92484	0.0341805
0.927409	0.00252124
0.929978	-0.0158147
0.932547	-0.0258159
0.935116	-0.0504937
0.937685	-0.0439132
0.940254	-0.00549044
0.942823	-0.0144111
0.945392	-0.0109048
0.947961	0.0149569
0.95053	-0.00282071
0.953099	-0.00759527
0.955668	0.00654242
0.958237	-0.039863
0.960806	-0.00580068
0.963375	0.00580749
0.965944	-0.00350212
0.968513	-0.0105718
0.971082	-0.0211296
0.973651	0.00170207
0.97622	0.00485818
0.978789	-0.0505541
0.981358	-0.0099642
0.983927	-0.0277891
0.986496	-0.00553451
0.989065	-0.0273187
0.991634	-0.00955611
0.994203	-0.0128736
0.996772	0.00101396
0.999341	-0.0387398
1.00191	0.0111975
1.00448	-0.0121304
1.00705	-0.034762
1.00962	-0.00540918
1.01219	0.0100112
1.01476	-0.0263513
1.01732	0.00145817
1.01989	-0.00573962
1.02246	-0.0132592
1.02503	-0.0369397
1.0276	0.0270167
1.03017	-0.0280703
1.03274	-0.0207871
1.03531	0.0319299
1.03788	-0.00834145
1.04045	-0.000506207
1.04301	-0.00671534
1.04558	-0.0297744
1.04815	-0.0153186
1.05072	-0.00559447
1.05329	-0.00143999
1.05586	-0.018
1.05843	-0.0359072
1.061	0.00196265
1.06357	0.00251877
1.06614	-0.0524282
1.0687	0.0119266
1.07127	-0.0116253
1.07384	-0.0114254
1.07641	0.0194709
1.07898	-0.0218455
1.08155	-0.0261203
1.08412	0.0425756
1.08669	0.012172
1.08926	0.00306891
1.09183	-0.0229488
1.09439	0.00718962
1.09696	-0.0245563
1.09953	-0.00893236
1.1021	-0.0287459
1.10467	-0.0373512
1.10724	-0.0225545
1.10981	-0.0230397
1.11238	-0.00530766
1.11495	-0.0319342
1.11752	-0.0107681
1.12008	-0.0269164
1.12265	-0.0126962
1.12522	-0.0376794
1.12779	-0.0351699
1.13036	-0.0218338
1.13293	-0.0124264
1.1355	0.0216982
1.13807	-0.0646204
1.14064	-0.00107468
1.14321	-0.0466546
1.14577	-0.037831
1.14834	0.00977274
1.15091	-0.0212047
1.15348	-0.0027682
1.15605	-0.00537358
1.15862	-0.0468434
1.16119	0.00742625
1.16376	-0.0030896
1.16633	-0.0211057
1.1689	-0.0147169
1.17146	-0.0254398
1.17403	-0.0130347
1.1766	-0.00508357
1.17917	-0.0299005
1.18174	0.00181299
1.18431	0.00412153
1.18688	-0.000673918
1.18945	-0.000230241
1.19202	-0.0278653
1.19459	-0.0304011
1.19715	0.00326331
1.19972	-0.0873206
1.20229	0.00436109
1.20486	-0.0187836
1.20743	-0.0138675
1.21	-0.0339325
1.21257	-0.0146501
1.21514	-0.0181181
1.21771	-0.00459469
1.22028	-0.0468814
1.22284	-0.0333735
1.22541	0.00515785
1.22798	-0.00733496
1.23055	-0.00744953
1.23312	-0.0457222
1.23569	-0.0209606
1.23826	-0.0284414
1.24083	-0.0303884
1.2434	-0.00842804
1.24597	-0.0247841
1.24853	-0.0232432
1.2511	-0.0499631
1.25367	-0.0347104
1.25624	-0.0279304
1.25881	-0.00629518
1.26138	0.0169617
1.26395	-0.0194265
1.26652	-0.0536713
1.26909	-0.0119274
1.27166	-0.0572329
1.27422	-0.0247961
1.27679	-0.0163809
1.27936	-0.00665314
1.28193	-0.0117481
1.2845	-0.0475808
1.28707	-0.00261749
1.28964	-0.0409329
1.29221	0.00150643
1.29478	-0.0235368
1.29735	-0.0319888
1.29991	-0.00017272
1.30248	-0.0188413
1.30505	-0.00680702
1.30762	-0.0272711
1.31019	0.00841166
1.31276	-0.0303964
1.31533	-0.0113101
1.3179	-0.0188705
1.32047	-0.0143931
1.32304	-0.00230182
1.3256	-0.014231
1.32817	-0.0142988
1.33074	-0.034499
1.33331	-0.0131232
1.33588	-0.00286802
1.33845	-0.0411049
1.34102	-0.0129795
1.34359	-0.0132671
1.34616	-0.0328739
1.34873	-0.00434329
1.35129	-0.00627863
1.35386	-0.0556171
1.35643	0.000547029
1.359	-0.0215331
1.36157	0.0122328
1.36414	-0.017276
1.36671	-0.0274476
1.36928	-0.0223067
1.37185	0.0231811
1.37442	-0.00331683
1.37698	-0.0223319
1.37955	-0.0249723
1.38212	-0.00608219
1.38469	0.00711184
1.38726	0.00533162
1.38983	0.0271003
1.3924	0.01238
1.39497	-0.025955
1.39754	-0.0345674
1.40011	-0.0327879
1.40267	-0.0270912
1.40524	0.00445189
1.40781	-0.00873247
1.41038	-0.0311827
1.41295	0.0323737
1.41552	-0.00267203
1.41809	-0.0161744
1.42066	-0.0190268
1.42323	0.0248229
1.4258	-0.038512
1.42836	-0.0126357
1.43093	-0.00405786
1.4335	-0.0176736
1.43607	-0.0173757
1.43864	0.00493054
1.44121	0.01746
1.44378	-0.0124559
1.44635	0.00399628
1.44892	-0.0267615
1.45149	-0.0115676
1.45405	-0.00579945
1.45662	0.0270323
1.45919	-0.0106744
1.46176	-0.0105573
1.46433	-0.0188712
1.4669	0.00684641
1.46947	-0.00426519
1.47204	-0.0222245
1.47461	-0.03508
1.47718	-0.0417819
1.47974	0.00149983
1.48231	-0.00285343
1.48488	0.0184023
1.48745	-8.6357e-05
1.49002	-0.0250462
1.49259	-0.0237884
1.49516	-0.0372943
1.49773	-0.0397753
1.5003	-0.00615158
1.50287	-0.0124687
1.50543	0.00675033
1.508	0.00731695
1.51057	-0.0460919
1.51314	0.0116999
1.51571	0.000546649
1.51828	0.0052955
1.52085	0.0244615
1.52342	0.0371526
1.52599	0.00198826
1.52856	-0.0299793
1.53112	0.0118703
1.53369	0.0219245
1.53626	0.0259783
1.53883	-0.00918569
1.5414	0.0054142
1.54397	-0.0281714
1.54654	-0.0157978
1.54911	-0.00862889
1.55168	-0.0241277
1.55425	-0.0249322
1.55681	-0.0103216
1.55938	0.00109513
1.56195	-0.00556228
1.56452	0.0140861
1.56709	0.00780678
1.56966	-0.0283851
1.57223	-0.0286327
1.5748	-0.0103819
1.57737	-0.0100262
1.57994	-0.00266148
1.5825	0.00477623
1.58507	-0.0159586
1.58764	0.00458921
1.59021	-0.0150834
1.59278	0.0239463
1.59535	-0.00852779
1.59792	0.0214309
1.60049	-0.00528693
1.60306	0.0148553
1.60563	0.00148725
1.60819	0.0338627
1.61076	-0.0514983
1.61333	0.000308935
1.6159	-0.00602876
1.61847	-0.0194731
1.62104	-0.0159499
1.62361	0.000585246
1.62618	-0.00446994
1.62875	-0.0233792
1.63132	0.0106079
1.63388	0.0116402
1.63645	-0.00818322
1.63902	-0.016772
1.64159	-0.00133391
1.64416	0.0294131
1.64673	-0.00720527
1.6493	0.00770715
1.65187	0.017212
1.65444	0.0188329
1.65701	-0.00825808
1.65957	-0.0273488
1.66214	0.039394
1.66471	0.00931038
1.66728	-0.0183458
1.66985	-0.0227426
1.67242	-0.0128417
1.67499	-0.0275314
1.67756	-0.0155531
1.68013	-0.0124174
1.6827	-0.0199224
1.68526	0.0161478
1.68783	-0.0335323
1.6904	-0.0173727
1.69297	-0.000746432
1.69554	0.000377797
1.69811	0.0281079
1.70068	-0.00452024
1.70325	-0.012523
1.70582	-0.00674467
1.70839	-0.00384199
1.71095	-0.00330304
1.71352	-0.0430562
1.71609	-0.0150636
1.71866	0.0306756
1.72123	0.0223426
1.7238	-0.0242445
1.72637	-0.0249298
1.72894	-0.00631067
1.73151	-0.0318259
1.73408	-0.00618536
1.73664	0.0187597
1.73921	-0.0192098
1.74178	0.0103263
1.74435	0.00714633
1.74692	-0.0206508
1.74949	0.0274428
1.75206	-0.0167448
1.75463	-0.0319272
1.7572	0.018911
1.75977	-0.012687
1.76233	0.00484667
1.7649	-0.00306111
1.76747	-0.0193353
1.77004	-0.0506071
1.77261	-0.018151
1.77518	-0.00597355
1.77775	0.0175307
1.78032	-0.0228179
1.78289	0.010601
1.78546	0.0350869
1.78802	-0.0113085
1.79059	-0.0100733
1.79316	-0.0141478
1.79573	-0.0254633
1.7983	0.00116211
1.80087	-0.0467473
1.80344	-0.0161282
1.80601	-0.0169553
1.80858	0.00623328
1.81115	-0.00520053
1.81371	0.0224892
1.81628	0.00480171
1.81885	9.99965e-05
1.82142	-0.00909964
1.82399	0.0102959
1.82656	-0.0376525
1.82913	0.000264681
1.8317	-0.00871074
1.83427	-0.0130921
1.83684	0.00608721
1.8394	-0.031333
1.84197	0.00404071
1.84454	0.00305517
1.84711	0.0210453
1.84968	-0.0253358
1.85225	0.00860557
1.85482	0.00760032
1.85739	0.0272751
1.85996	0.027437
1.86253	-0.0173483
1.86509	-0.0217969
1.86766	0.00397605
1.87023	0.0285072
1.8728	-0.00842596
1.87537	0.0134513
1.87794	0.00971153
1.88051	-0.0370397
1.88308	0.00694129
1.88565	0.00366655
1.88822	-0.0151458
1.89078	-0.0408018
1.89335	-0.000204126
1.89592	0.0274674
1.89849	-0.0141682
1.90106	-0.0163655
1.90363	0.0413803
1.9062	-0.0116033
1.90877	0.00805524
1.91134	0.0444786
1.91391	-0.00132559
1.91647	-0.00833517
1.91904	-0.029261
1.92161	0.00886877
1.92418	0.00444283
1.92675	0.00410268
1.92932	0.00642269
1.93189	-0.000442721
1.93446	0.0206852
1.93703	0.0208492
1.9396	-0.0044411
1.94216	-0.00820644
1.94473	0.0450053
1.9473	0.0175212
1.94987	-0.046185
1.95244	0.0462697
1.95501	-0.0118359
1.95758	0.00966556
1.96015	0.0220357
1.96272	0.0189548
1.96529	0.00886072
1.96785	-0.0124766
1.97042	0.011003
1.97299	0.0277114
1.97556	0.0313405
1.97813	0.0122148
1.9807	0.0173022
1.98327	0.0420092
1.98584	0.0378682
1.98841	0.0293098
1.99098	-0.00228694
1.99354	-0.0072699
1.99611	0.000928507
1.99868	0.0700193
2.00125	0.0112458
2.00382	0.0287253
2.00639	0.0282815
2.00896	0.0129775
2.01153	-0.0384918
2.0141	0.0302177
2.01667	-0.00253817
2.01923	-0.0195055
2.0218	-0.0251509
2.02437	0.0116364
2.02694	0.0250406
2.02951	0.0149694
2.03208	-0.00199038
2.03465	0.0124713
2.03722	0.033652
2.03979	0.00599744
2.04236	-0.0129601
2.04492	0.00429986
2.04749	0.0517049
2.05006	0.0213755
2.05263	-0.00269407
2.0552	0.0140321
2.05777	0.0329077
2.06034	-0.0107732
2.06291	0.0227031
2.06548	-0.00786116
2.06805	0.0167249
2.07061	-0.00309603
2.07318	-0.00830746
2.07575	0.00175071
2.07832	0.00188501
2.08089	0.033209
2.08346	0.00392861
2.08603	-0.00578795
2.0886	0.0319672
2.09117	0.0391226
2.09374	-0.013741
2.0963	0.0323065
2.09887	0.0574755
2.10144	-0.00913008
2.10401	-0.0230853
2.10658	0.021481
2.10915	-0.00475664
2.11172	0.00723167
2.11429	0.021038
2.11686	0.0553801
2.11943	-0.0273317
2.12199	0.0459199
2.12456	0.0339411
2.12713	0.0337609
2.1297	0.0227684
2.13227	0.00383292
2.13484	0.00862697
2.13741	0.0246574
2.13998	-0.0194574
2.14255	0.00968823
2.14512	0.00872624
2.14768	0.0372004
2.15025	-0.0108769
2.15282	0.0382615
2.15539	0.0276364
2.15796	0.00909366
2.16053	0.0100281
2.1631	0.0202232
2.16567	0.00825114
2.16824	0.0075373
2.17081	0.0082535
2.17337	-0.010382
2.17594	0.0418599
2.17851	0.00656118
2.18108	0.0123336
2.18365	0.0032515
2.18622	0.00779832
2.18879	-0.00869027
2.19136	0.0163431
2.19393	-0.00712147
2.1965	0.00229963
2.19906	0.0194695
2.20163	0.036216
2.2042	0.041582
2.20677	0.012363
2.20934	-0.00799942
2.21191	-0.023954
2.21448	0.0490914
2.21705	-0.0286547
2.21962	0.0194436
2.22219	-0.0116958
2.22475	0.014394
2.22732	-0.0239502
2.22989	0.0220814
2.23246	-0.0193568
2.23503	0.00492566
2.2376	0.0026709
2.24017	0.0401741
2.24274	-0.000989863
2.24531	-0.00680334
2.24788	0.0157692
2.25044	0.0120562
2.25301	0.00854864
2.25558	-0.038712
2.25815	0.0181384
2.26072	0.0374381
2.26329	-0.0266029
2.26586	-0.00669506
2.26843	0.00817466
2.271	0.0317846
2.27357	0.059283
2.27613	0.0329415
2.2787	0.0118402
2.28127	0.0283448
2.28384	0.0192273
2.28641	-0.0321365
2.28898	0.050603
2.29155	-0.00386329
2.29412	-0.0147975
2.29669	-0.00709376
2.29926	0.00977234
2.30182	0.00615021
2.30439	-0.00540843
2.30696	0.0208434
2.30953	0.0260793
2.3121	0.0209108
2.31467	0.0206676
2.31724	-0.0219716
2.31981	-0.0504943
2.32238	-0.0159562
2.32495	0.00408729
2.32751	-0.0141526
2.33008	0.00581344
2.33265	0.0318527
2.33522	-0.0145824
2.33779	0.0210997
2.34036	-0.0200907
2.34293	0.0304699
2.3455	-0.00478501
2.34807	-0.0326558
2.35064	-0.00925535
2.3532	-0.0102836
2.35577	0.0146122
2.35834	0.00235764
2.36091	-0.00634524
2.36348	0.00726473
2.36605	0.010175
2.36862	0.00110147
2.37119	-0.000790778
2.37376	-0.0250753
2.37633	0.00581078
2.37889	0.0307567
2.38146	-0.034652
2.38403	-0.00863426
2.3866	-0.00388881
2.38917	-0.0220039
2.39174	0.0138274
2.39431	0.00899671
2.39688	0.0130553
2.39945	0.0356106
2.40202	0.0271985
2.40458	0.00751575
2.40715	-0.00680503
2.40972	-0.00678664
2.41229	-0.000953247
2.41486	-0.00698127
2.41743	0.0219747
2.42	0.0283663
2.42257	-0.0142807
2.42514	0.00677549
2.42771	0.0244033
2.43027	0.0260613
2.43284	0.0488303
2.43541	0.0387413
2.43798	-0.00846596
2.44055	0.00410565
2.44312	0.0268768
2.44569	-0.0265699
2.44826	-0.0187516
2.45083	0.038585
2.4534	-0.0105015
2.45596	0.00648907
2.45853	0.00911042
2.4611	0.00132824
2.46367	0.0312261
2.46624	-0.0193023
2.46881	-0.00101865
2.47138	-0.00960212
2.47395	0.0338144
2.47652	0.0247302
2.47909	-0.00365415
2.48165	-0.000283712
2.48422	0.007005
2.48679	0.0037075
2.48936	0.0221327
2.49193	0.0275765
2.4945	-0.0231194
2.49707	0.0243615
2.49964	-0.0329968
2.50221	0.00459241
2.50478	0.0328695
2.50734	0.0104658
2.50991	0.0101918
2.51248	0.0225866
2.51505	-0.0217274
2.51762	0.0242543
2.52019	0.00487639
2.52276	0.0207266
2.52533	-0.00672048
2.5279	0.0287839
2.53047	-0.00534559
2.53303	-0.00598441
2.5356	0.0279834
2.53817	-0.0123655
2.54074	0.0164561
2.54331	0.0401907
2.54588	0.0165397
2.54845	0.0199181
2.55102	0.0311351
2.55359	0.0500794
2.55616	-0.00808891
2.55872	0.0111813
2.56129	0.0278357
2.56386	-0.0213766
2.56643	-0.0179484
2.569	0.0468169
2.57157	-0.0070068
2.57414	0.000933456
2.57671	0.0317156
2.57928	-0.00051769
2.58185	-0.0202823
2.58441	-0.0378112
2.58698	-0.00271994
2.58955	0.00209243
2.59212	-0.00807246
2.59469	0.00856625
2.59726	0.00170118
2.59983	-0.0153354
2.6024	0.0294189
2.60497	0.040219
2.60754	0.0129655
2.6101	0.0352025
2.61267	-0.0218253
2.61524	0.0110326
2.61781	-0.0119844
2.62038	0.0225545
2.62295	-0.0149173
2.62552	0.000952776
2.62809	-0.0219558
2.63066	-0.0393335
2.63323	0.033325
2.63579	-0.00501036
2.63836	0.00785751
2.64093	-0.00112371
2.6435	0.0154891
2.64607	-0.0322306
2.64864	0.00316538
2.65121	-0.0144098
2.65378	-0.00750337
2.65635	-0.013485
2.65892	0.0123841
2.66148	0.0124111
2.66405	-0.0160411
2.66662	0.0102916
2.66919	0.0318086
2.67176	0.00835233
2.67433	0.0220251
2.6769	0.0513556
2.67947	0.0116753
2.68204	-0.00844891
2.68461	0.00160942
2.68717	-0.00300353
2.68974	-0.000574423
2.69231	0.0151948
2.69488	0.00388681
2.69745	0.0116183
2.70002	0.00957535
2.70259	0.0082725
2.70516	0.00012864
2.70773	-0.0213344
2.7103	-0.00618221
2.71286	0.029856
2.71543	0.0312523
2.718	0.00595678
2.72057	-0.00309317
2.72314	0.000568648
2.72571	0.0110742
2.72828	0.0582632
2.73085	0.00686367
2.73342	0.0394122
2.73599	-0.00394754
2.73855	0.0608339
2.74112	0.0230628
2.74369	-0.00130135
2.74626	0.0192555
2.74883	0.033848
2.7514	0.0101234
2.75397	0.00137304
2.75654	-0.0140703
2.75911	-0.033406
2.76168	0.0412195
2.76424	0.016814
2.76681	0.0329522
2.76938	0.0151575
2.77195	0.0123182
2.77452	-0.0126344
2.77709	0.0119459
2.77966	0.00907489
2.78223	0.0232911
2.7848	-0.025467
2.78737	-0.00801661
2.78993	-0.00556348
2.7925	0.00901106
2.79507	-0.00555915
2.79764	0.0361093
2.80021	0.00120758
2.80278	-0.0184334
2.80535	0.0247934
2.80792	-0.029324
2.81049	-0.00610583
2.81306	0.00431694
2.81562	0.021281
2.81819	-0.00416203
2.82076	0.0230576
2.82333	0.00718633
2.8259	0.00801074
2.82847	0.00790464
2.83104	0.00145143
2.83361	-0.0315533
2.83618	-0.0170035
2.83875	0.00922853
2.84131	0.0242128
2.84388	-0.00550423
2.84645	0.0132037
2.84902	0.0207807
2.85159	0.0130847
2.85416	-0.0182906
2.85673	0.0114493
2.8593	-0.00696074
2.86187	-0.0232563
2.86444	0.00551807
2.867	-0.00617469
2.86957	0.0676792
2.87214	-0.00756521
2.87471	-0.021183
2.87728	-0.0241749
2.87985	0.0339143
2.88242	0.00363801
2.88499	0.0215948
2.88756	-0.0329926
2.89013	0.0146384
2.89269	0.012572
2.89526	0.0370434
2.89783	0.00274375
2.9004	0.001323
2.90297	0.00436467
2.90554	0.00458004
2.90811	0.0265884
2.91068	-0.0279826
2.91325	0.0194867
2.91582	-0.0214425
2.91838	-0.0108834
2.92095	-0.0343069
2.92352	0.0159967
2.92609	-0.0114079
2.92866	0.0212006
2.93123	0.00477718
2.9338	0.0028827
2.93637	-0.0266932
2.93894	0.0349094
2.94151	-0.000955745
2.94407	0.0148384
2.94664	-0.0360748
2.94921	0.00586421
2.95178	0.0291035
2.95435	0.0537551
2.95692	-0.0171625
2.95949	-0.0240817
2.96206	-0.0248967
2.96463	0.0106781
2.9672	0.0107101
2.96976	-0.0230229
2.97233	0.0474714
2.9749	-0.00222712
2.97747	0.0135053
2.98004	0.0374637
2.98261	0.033972
2.98518	-0.0549904
2.98775	0.0173576
2.99032	-0.0383458
2.99289	0.0294756
2.99545	0.00576435
2.99802	-0.0326814
3.00059	0.012007
3.00316	0.0104429
3.00573	0.015458
3.0083	0.00300303
3.01087	0.0499049
3.01344	-0.00157084
3.01601	0.0101917
3.01858	-0.0164231
3.02114	0.038922
3.02371	-0.0237318
3.02628	-0.00541362
3.02885	-0.00262902
3.03142	0.0506724
3.03399	-0.0359698
3.03656	0.0265027
3.03913	0.0194884
3.0417	0.0125114
3.04427	0.0153355
3.04683	0.0298027
3.0494	-0.0214057
3.05197	-0.00895206
3.05454	0.0236289
3.05711	-0.0078123
3.05968	0.031582
3.06225	0.0147816
3.06482	0.0260912
3.06739	0.00612003
3.06996	0.0321353
3.07252	-0.00366091
3.07509	-0.0147
3.07766	-0.00697418
3.08023	0.0311789
3.0828	-0.0116024
3.08537	0.0281433
3.08794	-0.015152
3.09051	-0.0309243
3.09308	0.0145548
3.09565	-0.0291704
3.09821	-0.00600519
3.10078	0.0344382
3.10335	-0.0166741
3.10592	-0.0120753
3.10849	-0.00521801
3.11106	-0.0260092
3.11363	-0.00885913
3.1162	-0.0133626
3.11877	0.0267593
3.12134	-0.0173876
3.1239	-0.00398156
3.12647	-0.016489
3.12904	0.0227125
3.13161	0.0447419
3.13418	0.032697
3.13675	-0.0148634
3.13932	0.000294481
3.14189	0.0116341
3.14446	0.00826158
3.14703	-0.0234574
3.14959	-0.0121485
3.15216	0.0257571
3.15473	-0.0158491
3.1573	0.0335715
3.15987	-0.00959885
3.16244	0.00200802
3.16501	0.0351352
3.16758	0.0201405
3.17015	0.00295385
3.17272	0.021783
3.17528	0.0259364
3.17785	-0.0241487
3.18042	-0.0404483
3.18299	-0.0169184
3.18556	-0.0129333
3.18813	0.00527914
3.1907	0.0137347
3.19327	0.00840684
3.19584	0.00491279
3.19841	-0.00341823
3.20097	0.0313549
3.20354	0.00833399
3.20611	-0.0265373
3.20868	-0.0323807
3.21125	-0.0113837
3.21382	-0.0160214
3.21639	0.00264244
3.21896	-0.018094
3.22153	0.025405
3.2241	-0.0398074
3.22666	0.0116879
3.22923	-0.0258855
3.2318	0.000558431
3.23437	0.000196472
3.23694	-0.0168232
3.23951	-0.0347498
3.24208	0.00575083
3.24465	-0.00274495
3.24722	-0.014783
3.24979	0.00327489
3.25235	-0.0181165
3.25492	-0.0148637
3.25749	-0.0220071
3.26006	0.0145246
3.26263	0.00451687
3.2652	-0.010187
3.26777	-0.0114187
3.27034	0.0125691
3.27291	-0.0420078
3.27548	0.0202956
3.27804	-0.0273306
3.28061	-0.0869506
3.28318	0.0228149
3.28575	0.023601
3.28832	0.0160665
3.29089	-0.0273211
3.29346	0.0222545
3.29603	0.028362
3.2986	0.0155839
3.30117	-0.0298956
3.30373	-0.0173609
3.3063	-0.0173389
3.30887	-0.00284127
3.31144	-0.00347894
3.31401	-0.0138545
3.31658	-0.00762272
3.31915	0.00155818
3.32172	-0.0103207
3.32429	0.0411695
3.32686	0.0255854
3.32942	0.00913953
3.33199	0.0118992
3.33456	0.00376854
3.33713	0.0102631
3.3397	0.00159265
3.34227	0.0247856
3.34484	0.0250404
3.34741	-0.0181352
3.34998	-0.00471889
3.35255	-0.0404044
3.35511	0.0177104
3.35768	-0.00852781
3.36025	0.0200163
3.36282	0.00767265
3.36539	-0.0109308
3.36796	-4.87427e-05
3.37053	0.0104546
3.3731	-0.0359927
3.37567	0.00235111
3.37824	0.000398906
3.3808	-0.0109823
3.38337	-0.0224334
3.38594	-0.0246145
3.38851	-0.0148095
3.39108	0.0360721
3.39365	-0.0200325
3.39622	0.00290195
3.39879	-0.0274754
3.40136	-0.0114543
3.40393	0.00190043
3.40649	0.0174576
3.40906	-0.00912257
3.41163	-0.0206244
3.4142	-0.0102763
3.41677	0.0199464
3.41934	-0.0120902
3.42191	0.0182623
3.42448	0.00490006
3.42705	-0.011993
3.42962	0.0108798
3.43218	-0.00854962
3.43475	-0.0214631
3.43732	-0.0116559
3.43989	0.00872652
3.44246	-0.0378112
3.44503	-0.00518791
3.4476	0.012687
3.45017	-0.0387158
3.45274	-0.00182993
3.45531	0.0042546
3.45787	0.0112249
3.46044	-0.0184783
3.46301	0.00340134
3.46558	-0.000112667
3.46815	-0.0310831
3.47072	-0.014001
3.47329	-0.0142398
3.47586	0.018714
3.47843	0.0116296
3.481	-0.0548689
3.48356	0.00960172
3.48613	0.0150489
3.4887	-0.0546448
3.49127	-0.00263932
3.49384	-0.00860936
3.49641	-0.0280324
3.49898	0.0174845
3.50155	-0.0207682
3.50412	0.0159371
3.50669	0.00802688
3.50925	0.00404482
3.51182	-0.0217661
3.51439	0.0125432
3.51696	-0.032233
3.51953	0.012253
3.5221	0.00852167
3.52467	-0.0250992
3.52724	-0.009859
3.52981	0.0122052
3.53238	-0.0289258
3.53494	0.00623411
3.53751	0.0156505
3.54008	-0.0383167
3.54265	-0.0426367
3.54522	-0.0169929
3.54779	0.0322544
3.55036	0.00195116
3.55293	-0.00240625
3.5555	-0.0126952
3.55807	-0.0101643
3.56063	-0.00608806
3.5632	0.00250487
3.56577	0.0351196
3.56834	0.00259351
3.57091	0.0152188
3.57348	0.020542
3.57605	0.0154302
3.57862	0.0207159
3.58119	0.0155743
3.58376	-0.0160201
3.58632	0.0241345
3.58889	0.0312573
3.59146	-0.038144
3.59403	0.00862431
3.5966	0.0433122
3.59917	-0.0417002
3.60174	-0.0240565
3.60431	0.00170722
3.60688	0.00498818
3.60945	-0.0247391
3.61201	0.0262314
3.61458	-0.0274988
3.61715	-0.00718482
3.61972	-0.0338661
3.62229	0.00709642
3.62486	-0.0324289
3.62743	-0.0102237
3.63	0.0103524
3.63257	0.0342446
3.63514	0.00115522
3.6377	0.0409013
3.64027	0.0206697
3.64284	-0.0162263
3.64541	0.0245945
3.64798	0.0198696
3.65055	-0.0168435
3.65312	-0.00287212
3.65569	-0.0488297
3.65826	-0.0178442
3.66083	0.0656333
3.66339	0.00644674
3.66596	-0.00172028
3.66853	-0.0442787
3.6711	0.0268053
3.67367	-0.0187707
3.67624	-0.0159844
3.67881	-0.0187874
3.68138	0.0383856
3.68395	-0.0331444
3.68652	0.00938633
3.68908	-0.0142657
3.69165	0.0273737
3.69422	-0.019138
3.69679	-0.0192714
3.69936	-0.0117916
3.70193	0.0174358
3.7045	-0.0112975
3.70707	-0.0160481
3.70964	-0.0142514
3.71221	-0.00317121
3.71477	0.0336095
3.71734	-0.00316635
3.71991	0.00529796
3.72248	0.00430543
3.72505	0.00364588
3.72762	-0.0363221
3.73019	0.0270882
3.73276	-0.0410593
3.73533	-0.0116072
3.7379	0.0119706
3.74046	-0.00719232
3.74303	-0.013201
3.7456	-0.0112125
3.74817	-0.0319664
3.75074	-0.0159324
3.75331	0.0389829
3.75588	0.0134599
3.75845	-0.06122
3.76102	0.00160289
3.76359	-0.0145974
3.76615	0.0273737
3.76872	0.00220384
3.77129	-0.039752
3.77386	0.0210237
3.77643	-0.0502191
3.779	0.00117181
3.78157	-0.0250727
3.78414	0.00326972
3.78671	-0.0338324
3.78928	0.0268265
3.79184	0.024792
3.79441	-0.00962254
3.79698	0.00407087
3.79955	0.0286995
3.80212	-0.00880197
3.80469	0.00240572
3.80726	-0.00974666
3.80983	0.0562808
3.8124	0.0237898
3.81497	0.0109177
3.81753	0.0132868
3.8201	-0.0280719
3.82267	0.0324854
3.82524	-0.0145878
3.82781	-0.0100416
3.83038	-0.00218538
3.83295	0.0136213
3.83552	-0.01348
3.83809	0.00382188
3.84066	0.0136925
3.84322	-0.0131345
3.84579	0.0174297
3.84836	0.00808863
3.85093	-0.00409153
3.8535	-0.0439099
3.85607	-0.0070602
3.85864	-0.0115754
3.86121	-0.0108922
3.86378	-0.00615891
3.86635	0.0113729
3.86891	-0.017295
3.87148	-0.0354321
3.87405	0.00313529
3.87662	0.00942576
3.87919	-0.00120192
3.88176	-0.0088359
3.88433	-0.0186995
3.8869	-0.0368563
3.88947	-0.0537319
3.89204	-0.0337495
3.8946	-0.0391333
3.89717	0.00699971
3.89974	0.0146317
3.90231	0.0204897
3.90488	0
3.90745	0
3.91002	0
3.91259	0
3.91516	0
3.91773	0
3.92029	0
3.92286	0
3.92543	0
3.928	0
3.93057	0
3.93314	0
3.93571	0
3.93828	0
3.94085	0
3.94342	0
3.94598	0
3.94855	0
3.95112	0
3.95369	0
3.95626	0
3.95883	0
3.9614	0
3.96397	0
3.96654	0
3.96911	0
3.97167	0
3.97424	0
3.97681	0
3.97938	0
3.98195	0
3.98452	0
3.98709	0
3.98966	0
3.99223	0
3.9948	0
3.99736	0
3.99993	0
4.0025	0
4.00507	0
4.00764	0
4.01021	0
4.01278	0
4.01535	0
4.01792	0
4.02049	0
4.02305	0
4.02562	0
4.02819	0
4.03076	0
4.03333	0
4.0359	0
4.03847	0
4.04104	0
4.04361	0
4.04618	0
4.04874	0
4.05131	0
4.05388	0
4.05645	0
4.05902	0
4.06159	0
4.06416	0
4.06673	0
4.0693	0
4.07187	0
4.07443	0
4.077	0
4.07957	0
4.08214	0
4.08471	0
4.08728	0
4.08985	0
4.09242	0
4.09499	0
4.09756	0
4.10012	0
4.10269	0
4.10526	0
4.10783	0
4.1104	0
4.11297	0
4.11554	0
4.11811	0
4.12068	0
4.12325	0
4.12581	0
4.12838	0
4.13095	0
4.13352	0
4.13609	0
4.13866	0
4.14123	0
4.1438	0
4.14637	0
4.14894	0
4.1515	0
4.15407	0
4.15664	0
4.15921	0
4.16178	0
4.16435	0
4.16692	0
4.16949	0
4.17206	0
4.17463	0
4.17719	0
4.17976	0
4.18233	0
4.1849	0
4.18747	0
4.19004	0
4.19261	0
4.19518	0
4.19775	0
4.20032	0
4.20288	0
4.20545	0
4.20802	0
4.21059	0
4.21316	0
4.21573	0
4.2183	0
4.22087	0
4.22344	0
4.22601	0
4.22857	0
4.23114	0
4.23371	0
4.23628	0
4.23885	0
4.24142	0
4.24399	0
4.24656	0
4.24913	0
4.2517	0
4.25426	0
4.25683	0
4.2594	0
4.26197	0
4.26454	0
4.26711	0
4.26968	0
4.27225	0
4.27482	0
4.27739	0
4.27995	0
4.28252	0
4.28509	0
4.28766	0
4.29023	0
4.2928	0
4.29537	0
4.29794	0
4.30051	0
4.30308	0
4.30564	0
4.30821	0
4.31078	0
4.31335	0
4.31592	0
4.31849	0
4.32106	0
4.32363	0
4.3262	0
4.32877	0
4.33133	0
4.3339	0
4.33647	0
4.33904	0
4.34161	0
4.34418	0
4.34675	0
4.34932	0
4.35189	0
4.35446	0
4.35702	0
4.35959	0
4.36216	0
4.36473	0
4.3673	0
4.36987	0
4.37244	0
4.37501	0
4.37758	0
4.38015	0
4.38271	0
4.38528	0
4.38785	0
4.39042	0
4.39299	0
4.39556	0
4.39813	0
4.4007	0
4.40327	0
4.40584	0
4.4084	0
4.41097	0
4.41354	0
4.41611	0
4.41868	0
4.42125	0
4.42382	0
4.42639	0
4.42896	0
4.43153	0
4.43409	0
4.43666	0
4.43923	0
4.4418	0
4.44437	0
4.44694	0
4.44951	0
4.45208	0
4.45465	0
4.45722	0
4.45978	0
4.46235	0
4.46492	0
4.46749	0
4.47006	0
4.47263	0
4.4752	0
4.47777	0
4.48034	0
4.48291	0
4.48547	0
4.48804	0
4.49061	0
4.49318	0
4.49575	0
4.49832	0
4.50089	0
4.50346	0
4.50603	0
4.5086	0
4.51116	0
4.51373	0
4.5163	0
4.51887	0
4.52144	0
4.52401	0
4.52658	0
4.52915	0
4.53172	0
4.53429	0
4.53685	0
4.53942	0
4.54199	0
4.54456	0
4.54713	0
4.5497	0
4.55227	0
4.55484	0
4.55741	0
4.55998	0
4.56254	0
4.56511	0
4.56768	0
4.57025	0
4.57282	0
4.57539	0
4.57796	0
4.58053	0
4.5831	0
4.58567	0
4.58823	0
4.5908	0
4.59337	0
4.59594	0
4.59851	0
4.60108	0
4.60365	0
4.60622	0
4.60879	0
4.61136	0
4.61392	0
4.61649	0
4.61906	0
4.62163	0
4.6242	0
4.62677	0
4.62934	0
4.63191	0
4.63448	0
4.63705	0
4.63961	0
4.64218	0
4.64475	0
4.64732	0
4.64989	0
4.65246	0
4.65503	0
4.6576	0
4.66017	0
4.66274	0
4.6653	0
4.66787	0
4.67044	0
4.67301	0
4.67558	0
4.67815	0
4.68072	0
4.68329	0
4.68586	0
4.68843	0
4.69099	0
4.69356	0
4.69613	0
4.6987	0
4.70127	0
4.70384	0
4.70641	0
4.70898	0
4.71155	0
4.71412	0
4.71668	0
4.71925	0
4.72182	0
4.72439	0
4.72696	0
4.72953	0
4.7321	0
4.73467	0
4.73724	0
4.73981	0
4.74237	0
4.74494	0
4.74751	0
4.75008	0
4.75265	0
4.75522	0
4.75779	0
4.76036	0
4.76293	0
4.7655	0
4.76806	0
4.77063	0
4.7732	0
4.77577	0
4.77834	0
4.78091	0
4.78348	0
4.78605	0
4.78862	0
4.79119	0
4.79375	0
4.79632	0
4.79889	0
4.80146	0
4.80403	0
4.8066	0
4.80917	0
4.81174	0
4.81431	0
4.81688	0
4.81944	0
4.82201	0
4.82458	0
4.82715	0
4.82972	0
4.83229	0
4.83486	0
4.83743	0
4.84	0
4.84257	0
4.84513	0
4.8477	0
4.85027	0
4.85284	0
4.85541	0
4.85798	0
4.86055	0
4.86312	0
4.86569	0
4.86826	0
4.87082	0
4.87339	0
4.87596	0
4.87853	0
4.8811	0
4.88367	0
4.88624	0
4.88881	0
4.89138	0
4.89395	0
4.89651	0
4.89908	0
4.90165	0
4.90422	0
4.90679	0
4.90936	0
4.91193	0
4.9145	0
4.91707	0
4.91964	0
4.9222	0
4.92477	0
4.92734	0
4.92991	0
4.93248	0
4.93505	0
4.93762	0
4.94019	0
4.94276	0
4.94533	0
4.94789	0
4.95046	0
4.95303	0
4.9556	0
4.95817	0
4.96074	0
4.96331	0
4.96588	0
4.96845	0
4.97102	0
4.97358	0
4.97615	0
4.97872	0
4.98129	0
4.98386	0
4.98643	0
4.989	0
4.99157	0
4.99414	0
4.99671	0
4.99927	0
5.00184	0
5.00441	0
5.00698	0
5.00955	0
5.01212	0
5.01469	0
5.01726	0
5.01983	0
5.0224	0
5.02496	0
5.02753	0
5.0301	0
5.03267	0
5.03524	0
5.03781	0
5.04038	0
5.04295	0
5.04552	0
5.04809	0
5.05065	0
5.05322	0
5.05579	0
5.05836	0
5.06093	0
5.0635	0
5.06607	0
5.06864	0
5.07121	0
5.07378	0
5.07634	0
5.07891	0
5.08148	0
5.08405	0
5.08662	0
5.08919	0
5.09176	0
5.09433	0
5.0969	0
5.09947	0
5.10203	0
5.1046	0
5.10717	0
5.10974	0
5.11231	0
5.11488	0
5.11745	0
5.12002	0
5.12259	0
5.12516	0
5.12772	0
5.13029	0
5.13286	0
[truncated: 1,042 more rows]
