# Supplementary material for: Direct energy transfer from photosystem II to photosystem I confers winter sustainability in Scots Pine
Source: Nat Commun. 2020 Dec 15;11:6388. doi: 10.1038/s41467-020-20137-9 (PMC7738668; doi:10.1038/s41467-020-20137-9)
Supplement: Supplementary file 3 — Source Data [file 41467_2020_20137_MOESM3_ESM.zip › Source data file_Bag et al., 2020/Source data file/time resolved fluoresence data/Time resolved decay/Pine_summer_unquench/summerunq/698nmresall.txt]

X	Y
0	-1.0554
0.002569	-1.73369
0.005138	-1.25161
0.007707	-1.32106
0.010276	-0.441325
0.012845	-0.0904295
0.015414	1.79458
0.017983	-0.416684
0.020552	0.551924
0.023121	-0.644492
0.02569	-1.41876
0.028259	-0.0711933
0.030828	-0.475476
0.033397	0.407708
0.035966	0.89479
0.038535	0.0526062
0.041104	-0.893305
0.043673	-0.153702
0.046242	2.18118
0.048811	1.09515
0.05138	2.51137
0.053949	1.38981
0.056518	-0.148724
0.059087	0.428155
0.061656	0.822881
0.064225	-0.600622
0.066794	0.41722
0.069363	1.32062
0.071932	1.66189
0.074501	0.120048
0.07707	0.466126
0.079639	-0.45462
0.082208	0.631478
0.084777	0.647851
0.087346	0.489017
0.089915	-0.968978
0.092484	-1.14181
0.095053	0.660358
0.097622	1.26451
0.100191	1.46257
0.10276	-0.860101
0.105329	1.71501
0.107898	-2.28294
0.110467	-1.53226
0.113036	-0.76283
0.115605	-0.365445
0.118174	0.159152
0.120743	-3.61484
0.123312	-3.21159
0.125881	0.901904
0.12845	-2.16014
0.131019	-0.0616481
0.133588	0.529748
0.136157	-1.71194
0.138726	-0.345248
0.141295	-2.32369
0.143864	-2.64835
0.146433	-2.00054
0.149002	-1.2661
0.151571	0.666299
0.15414	-0.993625
0.156709	1.05501
0.159278	-0.26547
0.161847	-0.484132
0.164416	-1.57196
0.166985	-0.916489
0.169554	-0.614742
0.172123	0.708636
0.174692	0.275992
0.177261	-1.40005
0.17983	-0.0732604
0.182399	2.46662
0.184968	0.0827534
0.187537	0.0450592
0.190106	-0.606385
0.192675	1.06929
0.195244	0.41396
0.197813	0.00770393
0.200382	0.134028
0.202951	0.576244
0.20552	-0.367144
0.208089	-0.847155
0.210658	-1.52175
0.213227	0.221085
0.215796	0.355799
0.218365	0.60735
0.220934	1.74818
0.223503	0.100843
0.226072	0.832504
0.228641	0.36329
0.23121	-0.813862
0.233779	0.644262
0.236348	-0.956828
0.238917	-0.197239
0.241486	0.0840184
0.244055	1.14186
0.246624	-0.976091
0.249193	2.17512
0.251762	0.51331
0.254331	2.61835
0.2569	0.52201
0.259469	-0.991276
0.262038	0.166749
0.264607	-0.0518985
0.267176	-0.93375
0.269745	0.763963
0.272314	-0.0411292
0.274883	-0.18763
0.277452	-0.692552
0.280021	1.52619
0.28259	-1.11015
0.285159	-1.56804
0.287728	1.66208
0.290297	0.61255
0.292866	0.900514
0.295435	0.249095
0.298004	0.413584
0.300573	1.34957
0.303142	-0.0532443
0.305711	-0.866407
0.30828	0.816208
0.310849	1.64438
0.313418	0.640765
0.315987	-1.31933
0.318556	-0.00510958
0.321125	2.08186
0.323694	2.18197
0.326263	-0.126399
0.328832	-0.380068
0.331401	0.873965
0.33397	-0.0559762
0.336539	0.86571
0.339108	1.22393
0.341677	-1.89255
0.344246	-0.80095
0.346815	-0.131133
0.349384	0.365905
0.351953	-0.116497
0.354522	-2.72673
0.357091	0.159578
0.35966	1.11886
0.362229	1.34385
0.364798	1.26101
0.367367	-2.25145
0.369936	-1.22667
0.372505	0.785544
0.375074	-0.5666
0.377643	0.955168
0.380212	-0.657457
0.382781	0.580208
0.38535	1.01465
0.387919	1.77494
0.390488	-0.00854082
0.393057	2.05265
0.395626	0.0726654
0.398195	1.41675
0.400764	-0.298136
0.403333	-0.189712
0.405902	0.884323
0.408471	1.04042
0.41104	-1.65854
0.413609	2.96466
0.416178	-0.0703499
0.418747	0.443921
0.421316	0.00907846
0.423885	0.71071
0.426454	-0.471138
0.429023	-0.143027
0.431592	2.50781
0.434161	-0.351593
0.43673	0.362461
0.439299	-0.100022
0.441868	0.581281
0.444437	0.0762271
0.447006	0.603046
0.449575	1.52619
0.452144	-0.486523
0.454713	0.208777
0.457282	0.0291751
0.459851	1.86258
0.46242	-2.20528
0.464989	-1.52906
0.467558	0.150708
0.470127	-1.62971
0.472696	0.375892
0.475265	0.339727
0.477834	-0.255992
0.480403	0.581733
0.482972	-1.00914
0.485541	0.0212429
0.48811	-0.0196127
0.490679	-1.2336
0.493248	0.878183
0.495817	-1.29374
0.498386	0.986031
0.500955	-0.626348
0.503524	0.167999
0.506093	1.31112
0.508662	1.22869
0.511231	1.45969
0.5138	-1.9404
0.516369	0.31447
0.518938	-0.268028
0.521507	-0.993855
0.524076	-0.000276852
0.526645	0.190808
0.529214	-0.552015
0.531783	-0.468409
0.534352	-0.733693
0.536921	-0.239288
0.53949	0.0272199
0.542059	0.376487
0.544628	-0.619505
0.547197	-1.02272
0.549766	0.252059
0.552335	-1.00346
0.554904	1.27885
0.557473	0.26199
0.560042	1.12073
0.562611	-0.305719
0.56518	0.0803807
0.567749	0.0334243
0.570318	0.234416
0.572887	0.365472
0.575456	-1.1721
0.578025	0.451535
0.580594	-1.25847
0.583163	0.396161
0.585732	-1.38465
0.588301	0.843218
0.59087	1.84038
0.593439	0.929073
0.596008	-0.378188
0.598577	1.23038
0.601146	-0.402658
0.603715	-0.411009
0.606284	0.93904
0.608853	-0.228269
0.611422	0.578999
0.613991	-0.37432
0.61656	0.503962
0.619129	1.11587
0.621698	0.290073
0.624267	1.28912
0.626836	-0.0213638
0.629405	1.3795
0.631974	-0.957294
0.634543	1.02591
0.637112	-0.206249
0.639681	0.915055
0.64225	1.62756
0.644819	0.540892
0.647388	-2.03205
0.649957	1.11043
0.652526	-0.172369
0.655095	-0.0456411
0.657664	0.446034
0.660233	0.16899
0.662802	-0.522314
0.665371	0.754565
0.66794	-0.152624
0.670509	1.50218
0.673078	-0.856923
0.675647	-1.12327
0.678216	-0.232678
0.680785	0.108576
0.683354	-0.777401
0.685923	0.0258488
0.688492	-0.580575
0.691061	0.812291
0.69363	-1.32848
0.696199	0.550832
0.698768	-0.867789
0.701337	-0.783447
0.703906	-0.080693
0.706475	-0.838642
0.709044	-0.740482
0.711613	-1.89338
0.714182	0.367727
0.716751	0.0248559
0.71932	-0.40285
0.721889	0.804464
0.724458	-0.812086
0.727027	-1.71446
0.729596	0.36398
0.732165	0.434704
0.734734	-0.0377876
0.737303	-0.73046
0.739872	-2.43516
0.742441	-0.335929
0.74501	-0.561712
0.747579	0.639993
0.750148	0.169913
0.752717	-1.18568
0.755286	-0.299285
0.757855	-1.3098
0.760424	1.43046
0.762993	0.498954
0.765562	1.90959
0.768131	0.421561
0.7707	-1.05471
0.773269	1.65486
0.775838	-1.43973
0.778407	1.31099
0.780976	0.0867203
0.783545	0.182826
0.786114	-1.21047
0.788683	0.881829
0.791252	-0.582206
0.793821	0.207554
0.79639	0.621734
0.798959	-0.096814
0.801528	0.236263
0.804097	-0.920674
0.806666	0.281803
0.809235	0.367156
0.811804	-1.7156
0.814373	1.59878
0.816942	-0.307179
0.819511	-0.253865
0.82208	-0.154091
0.824649	1.01678
0.827218	-0.472039
0.829787	1.33985
0.832356	-0.359981
0.834925	-2.59646
0.837494	-0.756846
0.840063	1.57958
0.842632	-1.28587
0.845201	-0.866406
0.84777	-0.525624
0.850339	-0.290933
0.852908	-0.871557
0.855477	0.596842
0.858046	1.05616
0.860615	-1.08652
0.863184	0.129274
0.865753	-0.455415
0.868322	0.648512
0.870891	0.514689
0.87346	2.39381
0.876029	-1.14471
0.878598	0.515281
0.881167	-0.348493
0.883736	0.534822
0.886305	-0.633527
0.888874	0.65659
0.891443	-1.57511
0.894012	0.939813
0.896581	1.88061
0.89915	0.735773
0.901719	0.850617
0.904288	-0.00540444
0.906857	-0.566732
0.909426	0.349408
0.911995	-0.931057
0.914564	-2.56232
0.917133	0.697401
0.919702	-0.703192
0.922271	0.0187927
0.92484	0.285624
0.927409	-0.939443
0.929978	-1.44934
0.932547	0.0714633
0.935116	-1.54118
0.937685	0.190274
0.940254	0.858247
0.942823	1.20771
0.945392	-0.0706443
0.947961	-0.4551
0.95053	-0.451027
0.953099	-0.878472
0.955668	0.571994
0.958237	-1.0558
0.960806	0.288624
0.963375	-0.802864
0.965944	0.460169
0.968513	0.428398
0.971082	-2.23756
0.973651	0.69159
0.97622	0.00767868
0.978789	1.92799
0.981358	-1.68878
0.983927	-0.301493
0.986496	-2.23117
0.989065	-0.468446
0.991634	-0.3948
0.994203	0.890221
0.996772	0.700812
0.999341	0.561439
1.00191	0.319046
1.00448	-0.711469
1.00705	-0.325062
1.00962	-0.583892
1.01219	1.56365
1.01476	-1.37769
1.01732	-0.261181
1.01989	0.682644
1.02246	-1.59622
1.02503	-0.867033
1.0276	-0.761486
1.03017	0.79111
1.03274	-0.201599
1.03531	-0.376589
1.03788	-0.989145
1.04045	-1.29398
1.04301	-0.847404
1.04558	-1.07925
1.04815	-0.519028
1.05072	-0.157963
1.05329	-0.0576796
1.05586	-0.948704
1.05843	0.317868
1.061	-0.551705
1.06357	-1.21089
1.06614	-0.305991
1.0687	-1.71674
1.07127	-0.565003
1.07384	-0.616061
1.07641	-0.815854
1.07898	-0.532595
1.08155	1.17912
1.08412	-0.577658
1.08669	2.0575
1.08926	0.492573
1.09183	1.00303
1.09439	0.760347
1.09696	-1.58339
1.09953	1.67135
1.1021	1.05467
1.10467	-1.4936
1.10724	-1.32972
1.10981	1.25908
1.11238	0.559879
1.11495	-0.434544
1.11752	-1.44241
1.12008	0.523893
1.12265	-0.947757
1.12522	-0.37912
1.12779	0.240068
1.13036	1.16167
1.13293	-0.295186
1.1355	-0.243375
1.13807	0.374174
1.14064	1.37948
1.14321	0.388107
1.14577	-1.52832
1.14834	0.0480261
1.15091	-0.129275
1.15348	-1.57026
1.15605	-1.69836
1.15862	-1.86059
1.16119	-0.839493
1.16376	0.817394
1.16633	1.6109
1.1689	0.930213
1.17146	-0.975954
1.17403	-0.998183
1.1766	1.04252
1.17917	-0.496073
1.18174	-0.201681
1.18431	0.00405311
1.18688	1.17211
1.18945	0.0768999
1.19202	1.74061
1.19459	-0.939183
1.19715	0.797151
1.19972	1.01048
1.20229	-2.85886
1.20486	0.425855
1.20743	0.747784
1.21	-0.698634
1.21257	0.230968
1.21514	-1.92338
1.21771	1.1887
1.22028	1.6489
1.22284	0.473088
1.22541	-0.65445
1.22798	-0.132226
1.23055	0.718152
1.23312	-0.198887
1.23569	-1.90586
1.23826	0.575996
1.24083	1.13628
1.2434	-0.0151674
1.24597	1.14469
1.24853	-0.265889
1.2511	0.399325
1.25367	-0.228908
1.25624	0.980685
1.25881	2.66525
1.26138	-0.288859
1.26395	-0.137854
1.26652	0.0469078
1.26909	-0.793178
1.27166	-1.11867
1.27422	0.933432
1.27679	-0.500829
1.27936	-0.361912
1.28193	-1.3154
1.2845	-0.164124
1.28707	-1.46285
1.28964	0.639773
1.29221	-1.74054
1.29478	-0.139345
1.29735	-0.65294
1.29991	-1.34311
1.30248	-1.21818
1.30505	1.9388
1.30762	-0.192281
1.31019	-2.82605
1.31276	0.144201
1.31533	-0.971913
1.3179	0.204805
1.32047	2.24128
1.32304	0.184522
1.3256	-0.959267
1.32817	-0.514667
1.33074	0.031422
1.33331	0.44853
1.33588	-0.466319
1.33845	1.30145
1.34102	-0.377213
1.34359	1.25447
1.34616	-0.0126693
1.34873	0.32406
1.35129	0.257668
1.35386	1.01707
1.35643	0.145091
1.359	-0.0973501
1.36157	0.516143
1.36414	-1.30224
1.36671	0.366568
1.36928	0.424652
1.37185	-0.0280535
1.37442	0.296472
1.37698	-0.499004
1.37955	-0.654392
1.38212	-0.270794
1.38469	0.0293704
1.38726	0.201525
1.38983	-0.623156
1.3924	-0.486065
1.39497	-1.07113
1.39754	0.699435
1.40011	0.741153
1.40267	0.502292
1.40524	-0.539439
1.40781	-0.203668
1.41038	1.45049
1.41295	-0.00662637
1.41552	0.820758
1.41809	-1.44008
1.42066	1.09912
1.42323	1.66211
1.4258	-0.96538
1.42836	-0.759912
1.43093	2.6107
1.4335	-0.268454
1.43607	-0.578258
1.43864	-1.16683
1.44121	-1.16756
1.44378	0.423338
1.44635	-0.508382
1.44892	1.02617
1.45149	0.457214
1.45405	0.930772
1.45662	-0.635723
1.45919	-0.770916
1.46176	-0.688706
1.46433	0.235014
1.4669	0.947553
1.46947	-0.627082
1.47204	-0.0754582
1.47461	-1.12323
1.47718	-0.181319
1.47974	0.427243
1.48231	0.433611
1.48488	0.95523
1.48745	0.94994
1.49002	-0.176496
1.49259	-1.1482
1.49516	-0.751149
1.49773	-1.51066
1.5003	-0.122281
1.50287	-2.02796
1.50543	-0.47052
1.508	1.89807
1.51057	-0.735047
1.51314	0.354891
1.51571	-0.510049
1.51828	0.639135
1.52085	-1.14901
1.52342	-0.604532
1.52599	-0.0018598
1.52856	0.1945
1.53112	-1.01399
1.53369	0.925399
1.53626	-1.76724
1.53883	-0.25062
1.5414	0.900629
1.54397	-0.0313784
1.54654	0.102491
1.54911	-0.741473
1.55168	-0.932013
1.55425	-0.139553
1.55681	0.621906
1.55938	3.69207
1.56195	1.58054
1.56452	-0.628616
1.56709	0.175031
1.56966	2.18983
1.57223	0.363569
1.5748	-0.500885
1.57737	-0.644836
1.57994	0.940986
1.5825	0.292087
1.58507	0.347667
1.58764	1.00979
1.59021	1.42213
1.59278	-2.66941
1.59535	-0.533847
1.59792	-0.820838
1.60049	0.949459
1.60306	-0.611306
1.60563	-1.09049
1.60819	-1.43322
1.61076	-1.26558
1.61333	0.494731
1.6159	-0.828802
1.61847	-0.585873
1.62104	-2.48924
1.62361	1.8355
1.62618	0.165207
1.62875	1.03256
1.63132	1.49549
1.63388	-2.3764
1.63645	-0.453635
1.63902	-0.454394
1.64159	0.559776
1.64416	0.243261
1.64673	1.41317
1.6493	-0.949365
1.65187	-0.258638
1.65444	0.654739
1.65701	-1.14034
1.65957	-0.101721
1.66214	-1.44842
1.66471	-1.25751
1.66728	0.386469
1.66985	-0.193735
1.67242	0.173032
1.67499	1.24975
1.67756	0.419734
1.68013	0.286472
1.6827	-0.22039
1.68526	-1.37114
1.68783	-1.54991
1.6904	-0.0338443
1.69297	-0.572421
1.69554	-0.463238
1.69811	-1.57168
1.70068	-1.304
1.70325	0.881714
1.70582	-0.105163
1.70839	-1.84736
1.71095	-0.579072
1.71352	1.89698
1.71609	0.33963
1.71866	-1.213
1.72123	-0.578072
1.7238	-0.0656866
1.72637	-1.27354
1.72894	-0.126599
1.73151	-1.25836
1.73408	1.26468
1.73664	-0.0571728
1.73921	0.920606
1.74178	-0.71263
1.74435	0.221285
1.74692	-0.514633
1.74949	0.886636
1.75206	0.182695
1.75463	-0.807842
1.7572	-0.517594
1.75977	0.351304
1.76233	-0.533401
1.7649	-0.0054371
1.76747	-0.762916
1.77004	1.11974
1.77261	1.30047
1.77518	0.0665272
1.77775	0.591478
1.78032	-0.416904
1.78289	0.875785
1.78546	-1.00015
1.78802	-0.374333
1.79059	1.16866
1.79316	-1.32554
1.79573	0.197423
1.7983	-0.368501
1.80087	-0.777183
1.80344	-1.47382
1.80601	1.23487
1.80858	0.423391
1.81115	0.0447539
1.81371	0.132542
1.81628	-0.653872
1.81885	1.07648
1.82142	-1.78768
1.82399	0.732163
1.82656	-0.631322
1.82913	-0.639404
1.8317	-0.335839
1.83427	0.823815
1.83684	-0.420855
1.8394	-1.68884
1.84197	-0.154356
1.84454	-1.28162
1.84711	-1.3888
1.84968	0.599577
1.85225	1.7633
1.85482	-0.899381
1.85739	1.69233
1.85996	0.182508
1.86253	0.482983
1.86509	-0.53369
1.86766	-0.681906
1.87023	-1.17637
1.8728	-1.94102
1.87537	-0.802425
1.87794	0.523658
1.88051	-0.829236
1.88308	-0.732197
1.88565	0.636276
1.88822	0.106102
1.89078	-0.60861
1.89335	-0.416624
1.89592	1.32711
1.89849	0.514658
1.90106	1.51678
1.90363	-1.67512
1.9062	-0.83794
1.90877	-0.91044
1.91134	-0.607115
1.91391	-0.317854
1.91647	0.684986
1.91904	-0.628297
1.92161	-0.562616
1.92418	-1.54805
1.92675	1.00405
1.92932	0.563099
1.93189	-1.02506
1.93446	0.0732367
1.93703	-0.0138605
1.9396	-0.226867
1.94216	0.296558
1.94473	-0.194336
1.9473	-0.661624
1.94987	0.986537
1.95244	0.471113
1.95501	-0.482346
1.95758	0.113304
1.96015	-0.36914
1.96272	-1.19627
1.96529	0.274149
1.96785	0.280907
1.97042	0.316205
1.97299	-0.0963131
1.97556	1.86439
1.97813	-0.619892
1.9807	-0.884001
1.98327	-0.438866
1.98584	0.88527
1.98841	-0.812311
1.99098	0.589441
1.99354	0.650731
1.99611	0.249477
1.99868	1.27408
2.00125	-1.07801
2.00382	-2.26228
2.00639	0.520767
2.00896	-0.508806
2.01153	1.29913
2.0141	-1.88798
2.01667	1.47412
2.01923	-0.827857
2.0218	-2.03023
2.02437	0.432706
2.02694	0.109873
2.02951	1.36769
2.03208	0.668167
2.03465	1.00902
2.03722	-0.756093
2.03979	0.262683
2.04236	0.106279
2.04492	0.506279
2.04749	-0.452198
2.05006	-0.438016
2.05263	0.35176
2.0552	1.24669
2.05777	-0.264366
2.06034	-1.82604
2.06291	1.16481
2.06548	0.12465
2.06805	0.697211
2.07061	1.16637
2.07318	-0.673694
2.07575	1.12309
2.07832	-0.241815
2.08089	-1.23768
2.08346	1.50328
2.08603	0.360087
2.0886	-1.51165
2.09117	-0.222679
2.09374	-0.912599
2.0963	0.467829
2.09887	-0.465003
2.10144	-0.439152
2.10401	-0.76571
2.10658	-0.563738
2.10915	1.87145
2.11172	-0.61663
2.11429	-1.33209
2.11686	1.2774
2.11943	0.422102
2.12199	0.0532516
2.12456	0.630937
2.12713	-0.397606
2.1297	-0.713989
2.13227	1.53945
2.13484	0.609833
2.13741	-0.778195
2.13998	0.160138
2.14255	0.431993
2.14512	1.32665
2.14768	-1.90324
2.15025	-0.293454
2.15282	0.0392189
2.15539	-0.293481
2.15796	-0.718184
2.16053	-0.369074
2.1631	0.655934
2.16567	0.808715
2.16824	-0.336448
2.17081	-0.0182562
2.17337	0.0475474
2.17594	1.09832
2.17851	0.117999
2.18108	0.904966
2.18365	0.00906391
2.18622	-0.0306793
2.18879	-0.339268
2.19136	-0.169783
2.19393	0.37156
2.1965	-0.114788
2.19906	0.455843
2.20163	0.992439
2.2042	-0.448546
2.20677	-0.717025
2.20934	-0.880465
2.21191	-0.408572
2.21448	1.95132
2.21705	-0.524897
2.21962	-0.47675
2.22219	0.532059
2.22475	1.71752
2.22732	0.0122001
2.22989	-0.378282
2.23246	-1.83309
2.23503	0.0326503
2.2376	1.2753
2.24017	0.337757
2.24274	-1.04388
2.24531	-0.675611
2.24788	-0.476394
2.25044	-0.384576
2.25301	1.53874
2.25558	0.313636
2.25815	0.961102
2.26072	0.315214
2.26329	1.32052
2.26586	-0.846345
2.26843	-1.82564
2.271	1.09794
2.27357	-0.787906
2.27613	-1.98957
2.2787	-0.329917
2.28127	0.688586
2.28384	-1.7796
2.28641	0.213585
2.28898	-0.632092
2.29155	-0.649684
2.29412	0.331087
2.29669	0.130425
2.29926	1.02581
2.30182	0.126362
2.30439	-0.725121
2.30696	-0.526741
2.30953	0.179399
2.3121	-1.06421
2.31467	0.724235
2.31724	0.154931
2.31981	1.71833
2.32238	-0.939674
2.32495	0.48272
2.32751	-0.292963
2.33008	1.14753
2.33265	-0.738978
2.33522	-0.353527
2.33779	-0.327662
2.34036	2.28037
2.34293	-1.53651
2.3455	1.4877
2.34807	0.488016
2.35064	-1.94081
2.3532	-2.49683
2.35577	-0.55865
2.35834	0.711353
2.36091	0.936652
2.36348	-0.327182
2.36605	1.27814
2.36862	0.11155
2.37119	1.2349
2.37376	-1.19676
2.37633	1.08411
2.37889	-0.0735899
2.38146	0.605707
2.38403	0.691796
2.3866	0.138531
2.38917	-0.0735441
2.39174	-0.778497
2.39431	0.161403
2.39688	-0.621717
2.39945	-0.551506
2.40202	1.53616
2.40458	-0.602208
2.40715	-0.11927
2.40972	2.26337
2.41229	0.771977
2.41486	0.527464
2.41743	0.486008
2.42	-1.92846
2.42257	-0.886691
2.42514	0.233733
2.42771	-0.141903
2.43027	-1.8964
2.43284	-0.418854
2.43541	-1.64347
2.43798	-0.106169
2.44055	-0.517704
2.44312	-1.12734
2.44569	-0.349379
2.44826	0.752196
2.45083	1.46318
2.4534	1.17068
2.45596	2.32572
2.45853	1.28858
2.4611	-1.39993
2.46367	0.316024
2.46624	1.1752
2.46881	-0.480462
2.47138	1.4808
2.47395	1.295
2.47652	1.34548
2.47909	1.01691
2.48165	-0.504088
2.48422	-0.567363
2.48679	1.05613
2.48936	2.65522
2.49193	0.293396
2.4945	0.934105
2.49707	0.551194
2.49964	-0.157846
2.50221	-0.974011
2.50478	-0.645832
2.50734	-1.04052
2.50991	1.67002
2.51248	-1.45452
2.51505	-0.0904976
2.51762	-0.63011
2.52019	0.21818
2.52276	0.718722
2.52533	1.19993
2.5279	0.0391828
2.53047	0.396149
2.53303	0.314475
2.5356	-0.0608349
2.53817	-1.06742
2.54074	0.182032
2.54331	0.343603
2.54588	0.909156
2.54845	0.956069
2.55102	1.00288
2.55359	1.06588
2.55616	1.68992
2.55872	1.20731
2.56129	0.655671
2.56386	-1.27987
2.56643	-0.915016
2.569	-0.254218
2.57157	0.531535
2.57414	0.414298
2.57671	0.867897
2.57928	0.308492
2.58185	1.39621
2.58441	1.264
2.58698	2.25718
2.58955	0.769475
2.59212	-0.356399
2.59469	0.664727
2.59726	1.42777
2.59983	-1.05684
2.6024	-0.0896275
2.60497	0.978285
2.60754	1.47934
2.6101	1.0517
2.61267	-0.226194
2.61524	-0.215159
2.61781	-0.62314
2.62038	-0.645478
2.62295	0.402493
2.62552	0.214473
2.62809	1.01961
2.63066	1.37485
2.63323	1.12345
2.63579	-0.82013
2.63836	-0.0510023
2.64093	-0.326539
2.6435	1.65817
2.64607	0.731119
2.64864	0.0736521
2.65121	0.0832053
2.65378	0.39458
2.65635	1.8573
2.65892	0.646106
2.66148	-0.167467
2.66405	0.044154
2.66662	-0.710305
2.66919	1.29791
2.67176	1.63678
2.67433	-0.599867
2.6769	-0.728398
2.67947	1.06858
2.68204	1.37527
2.68461	0.111848
2.68717	0.272281
2.68974	0.212887
2.69231	0.608874
2.69488	1.9146
2.69745	0.726259
2.70002	2.58689
2.70259	2.34982
2.70516	2.24276
2.70773	0.821494
2.7103	2.14284
2.71286	1.62181
2.71543	1.19588
2.718	0.104584
2.72057	-0.714307
2.72314	0.5933
2.72571	0.920766
2.72828	0.910596
2.73085	0.272084
2.73342	-0.651827
2.73599	-1.04709
2.73855	0.0839305
2.74112	-2.61694
2.74369	2.00342
2.74626	0.748478
2.74883	-0.121242
2.7514	-0.795316
2.75397	-1.81388
2.75654	0.288419
2.75911	-0.189911
2.76168	-1.39429
2.76424	2.08103
2.76681	0.237894
2.76938	-0.364892
2.77195	-0.274617
2.77452	1.49558
2.77709	-0.197408
2.77966	2.16128
2.78223	-0.539633
2.7848	1.29353
2.78737	0.267972
2.78993	-0.163758
2.7925	0.170183
2.79507	0.485424
2.79764	0.350035
2.80021	0.594917
2.80278	0.63214
2.80535	0.288366
2.80792	-0.0234531
2.81049	0.656418
2.81306	-0.530419
2.81562	0.015923
2.81819	-0.298587
2.82076	-1.47253
2.82333	0.300326
2.8259	0.78851
2.82847	-0.293956
2.83104	-1.02146
2.83361	1.43285
2.83618	0.203051
2.83875	-1.12768
2.84131	0.0819834
2.84388	-0.429994
2.84645	1.0963
2.84902	1.04542
2.85159	2.14548
2.85416	2.41888
2.85673	-0.661489
2.8593	0.664819
2.86187	1.44629
2.86444	-0.325413
2.867	0.0825485
2.86957	0.838704
2.87214	1.98154
2.87471	-0.687465
2.87728	0.415683
2.87985	0.520661
2.88242	-0.458631
2.88499	1.70588
2.88756	-0.696326
2.89013	0.427548
2.89269	0.461544
2.89526	0.424615
2.89783	-1.1232
2.9004	-0.14917
2.90297	-1.77035
2.90554	-0.766471
2.90811	1.08828
2.91068	0.058103
2.91325	-0.556692
2.91582	1.34673
2.91838	-0.129248
2.92095	0.0477
2.92352	0.865246
2.92609	0.862633
2.92866	0.18232
2.93123	-0.307807
2.9338	-1.11451
2.93637	1.76772
2.93894	-0.0104279
2.94151	0.614608
2.94407	0.575705
2.94664	-0.60313
2.94921	2.17413
2.95178	-1.10871
2.95435	2.18607
2.95692	-0.915814
2.95949	-0.315784
2.96206	1.75705
2.96463	-0.526103
2.9672	1.09554
2.96976	0.0118036
2.97233	-2.48569
2.9749	-1.60443
2.97747	1.77091
2.98004	0.191261
2.98261	1.17618
2.98518	-0.331557
2.98775	1.21969
2.99032	1.21454
2.99289	0.742646
2.99545	1.40122
2.99802	0.405981
3.00059	-1.48646
3.00316	-0.597795
3.00573	-0.456997
3.0083	-1.43404
3.01087	-0.414547
3.01344	0.732033
3.01601	0.416248
3.01858	2.39895
3.02114	-0.500025
3.02371	-1.42698
3.02628	-0.665874
3.02885	1.28738
3.03142	1.83653
3.03399	0.912789
3.03656	1.34056
3.03913	0.314615
3.0417	-0.92053
3.04427	1.73376
3.04683	1.36653
3.0494	0.759294
3.05197	-1.16514
3.05454	-0.515097
3.05711	-0.674036
3.05968	-0.438907
3.06225	-0.541662
3.06482	0.324467
3.06739	0.111563
3.06996	0.656795
3.07252	-0.656193
3.07509	-1.33073
3.07766	-0.90303
3.08023	-1.27525
3.0828	0.0175666
3.08537	-0.216686
3.08794	-0.227006
3.09051	0.248666
3.09308	-0.606504
3.09565	-1.98026
3.09821	0.774413
3.10078	-1.40495
3.10335	0.00972421
3.10592	-0.283046
3.10849	-0.806502
3.11106	-0.361439
3.11363	-1.44419
3.1162	-0.631797
3.11877	0.506412
3.12134	-0.770417
3.1239	0.762933
3.12647	-0.110727
3.12904	0.0098244
3.13161	0.466732
3.13418	0.641054
3.13675	1.4456
3.13932	1.747
3.14189	0.718714
3.14446	0.219106
3.14703	1.29118
3.14959	1.55682
3.15216	-0.368918
3.15473	-0.267868
3.1573	0.251137
3.15987	-0.851531
3.16244	0.111355
3.16501	-1.01573
3.16758	0.274981
3.17015	-1.08252
3.17272	1.72731
3.17528	0.140836
3.17785	-1.37948
3.18042	1.91291
3.18299	0.745339
3.18556	0.581647
3.18813	-1.32045
3.1907	0.857491
3.19327	1.72298
3.19584	0.679407
3.19841	-1.18553
3.20097	0.270568
3.20354	-0.631013
3.20611	-0.783157
3.20868	-0.0426277
3.21125	-0.13447
3.21382	-0.634385
3.21639	1.28325
3.21896	-0.0462287
3.22153	-1.27337
3.2241	-0.0966447
3.22666	0.042794
3.22923	-0.51591
3.2318	0.301281
3.23437	-0.0230386
3.23694	-8.97882e-05
3.23951	-1.03335
3.24208	0.200503
3.24465	2.39779
3.24722	1.76901
3.24979	0.0176813
3.25235	-1.39724
3.25492	-0.543361
3.25749	-0.305276
3.26006	-0.204901
3.26263	-1.04972
3.2652	0.596059
3.26777	0.0564512
3.27034	1.65137
3.27291	0.469147
3.27548	0.52937
3.27804	1.05105
3.28061	-2.61949
3.28318	-0.284363
3.28575	2.56974
3.28832	-1.43601
3.29089	0.677946
3.29346	-0.257573
3.29603	0.642506
3.2986	0.254757
3.30117	0.548785
3.30373	0.628458
3.3063	0.161257
3.30887	-1.90064
3.31144	-0.153321
3.31401	-0.232179
3.31658	-1.65884
3.31915	-0.911378
3.32172	-1.03205
3.32429	-0.173618
3.32686	0.904867
3.32942	-0.732516
3.33199	-0.0544706
3.33456	-0.73263
3.33713	-1.31967
3.3397	-1.5859
3.34227	-0.654152
3.34484	0.182826
3.34741	0.360417
3.34998	-0.0158916
3.35255	2.06764
3.35511	0.889639
3.35768	0.0811858
3.36025	-1.53598
3.36282	1.35602
3.36539	-0.180714
3.36796	-0.0214184
3.37053	0.15714
3.3731	1.60839
3.37567	1.00449
3.37824	2.01223
3.3808	-0.998267
3.38337	-0.330949
3.38594	-1.37165
3.38851	-2.12132
3.39108	-0.235345
3.39365	1.77807
3.39622	-0.299357
3.39879	-0.382283
3.40136	-1.65656
3.40393	-0.651182
3.40649	-2.14437
3.40906	-2.27484
3.41163	0.648713
3.4142	-0.379763
3.41677	-0.281387
3.41934	0.381039
3.42191	-0.328658
3.42448	-0.556509
3.42705	-0.152349
3.42962	-0.747288
3.43218	1.77325
3.43475	1.53604
3.43732	-0.287722
3.43989	0.296164
3.44246	-0.561606
3.44503	0.429747
3.4476	-0.777454
3.45017	-1.42633
3.45274	1.25757
3.45531	0.895681
3.45787	0.0245271
3.46044	1.00795
3.46301	-0.414396
3.46558	0.213897
3.46815	0.189169
3.47072	1.37057
3.47329	-0.619477
3.47586	-0.191372
3.47843	1.41946
3.481	-0.324731
3.48356	-0.681274
3.48613	-0.458416
3.4887	0.761989
3.49127	0.918207
3.49384	0.772164
3.49641	1.70796
3.49898	-2.47904
3.50155	1.18045
3.50412	0.284088
3.50669	0.462515
3.50925	0.273166
3.51182	1.16078
3.51439	-0.712428
3.51696	-0.97156
3.51953	-1.82929
3.5221	0.344052
3.52467	0.522241
3.52724	2.16566
3.52981	1.12096
3.53238	0.381539
3.53494	-0.161805
3.53751	-1.45372
3.54008	-0.153795
3.54265	-0.0357114
3.54522	-1.64842
3.54779	2.10574
3.55036	1.13459
3.55293	1.47144
3.5555	-0.935082
3.55807	-3.04839
3.56063	-0.865929
3.5632	-1.06545
3.56577	-0.902969
3.56834	-0.487769
3.57091	1.38585
3.57348	-0.00220349
3.57605	0.8183
3.57862	-0.799289
3.58119	0.782995
3.58376	0.111852
3.58632	-0.527585
3.58889	1.41592
3.59146	0.274874
3.59403	1.34001
3.5966	1.43473
3.59917	0.0831535
3.60174	0.347113
3.60431	0.961593
3.60688	0.247246
3.60945	-0.714013
3.61201	1.22538
3.61458	0.387648
3.61715	-0.872424
3.61972	-1.1407
3.62229	-0.784267
3.62486	-0.452003
3.62743	-0.461942
3.63	-1.13937
3.63257	0.427428
3.63514	-0.195564
3.6377	-1.10812
3.64027	0.103288
3.64284	-1.06366
3.64541	-0.857676
3.64798	2.06719
3.65055	1.58789
3.65312	1.98802
3.65569	-0.794005
3.65826	1.62191
3.66083	-0.513459
3.66339	0.730119
3.66596	1.11749
3.66853	0.0116257
3.6711	-0.105678
3.67367	0.437182
3.67624	1.4946
3.67881	-2.55975
3.68138	-0.0209535
3.68395	1.56851
3.68652	0.72221
3.68908	-0.292178
3.69165	0.167933
3.69422	0.941012
3.69679	0.61295
3.69936	0.110753
3.70193	-0.310435
3.7045	-1.81957
3.70707	-0.206462
3.70964	-0.982704
3.71221	-0.710499
3.71477	1.52014
3.71734	0.0666435
3.71991	0.161625
3.72248	-0.19691
3.72505	-1.33043
3.72762	0.95669
3.73019	1.05108
3.73276	0.250017
3.73533	-0.544514
3.7379	-1.17588
3.74046	-0.395607
3.74303	-0.937633
3.7456	-1.57736
3.74817	-0.636053
3.75074	-0.914949
3.75331	0.662676
3.75588	0.842772
3.75845	-1.94517
3.76102	1.70708
3.76359	-0.0816349
3.76615	-0.117235
3.76872	-0.328398
3.77129	0.614842
3.77386	0.146593
3.77643	-0.393418
3.779	-0.45251
3.78157	0.190794
3.78414	-0.239908
3.78671	-0.453835
3.78928	0.0587837
3.79184	0.718001
3.79441	-1.98803
3.79698	-0.87263
3.79955	0.522811
3.80212	-0.6132
3.80469	-0.784608
3.80726	-0.934494
3.80983	0.639286
3.8124	-0.967124
3.81497	-0.580504
3.81753	-1.36294
3.8201	-0.724848
3.82267	-0.272499
3.82524	-1.50496
3.82781	-0.729395
3.83038	-0.165385
3.83295	0.676387
3.83552	-0.734061
3.83809	-0.1468
3.84066	-0.0526128
3.84322	-0.672647
3.84579	-0.960192
3.84836	-1.73201
3.85093	-0.00677667
3.8535	0.966195
3.85607	-1.1204
3.85864	1.00032
3.86121	-0.973595
3.86378	-0.045403
3.86635	-0.690996
3.86891	0.783726
3.87148	0.349002
3.87405	-0.247605
3.87662	-1.0817
3.87919	-2.143
3.88176	1.02837
3.88433	-0.117718
3.8869	0.511292
3.88947	1.67448
3.89204	0.344151
3.8946	-1.23552
3.89717	0.598137
3.89974	-1.69074
3.90231	0.873218
3.90488	0.877883
3.90745	-1.21557
3.91002	-0.364721
3.91259	-0.111697
3.91516	1.83562
3.91773	-1.08502
3.92029	0.751014
3.92286	-1.56609
3.92543	1.39768
3.928	-1.00237
3.93057	0.812179
3.93314	0.100562
3.93571	-0.0543716
3.93828	1.74694
3.94085	0.201221
3.94342	0.0694076
3.94598	0.00527014
3.94855	-0.470001
3.95112	0.215746
3.95369	1.46611
3.95626	-0.164214
3.95883	1.09807
3.9614	-1.47889
3.96397	0.140159
3.96654	0.34694
3.96911	0.955684
3.97167	0.329923
3.97424	2.04181
3.97681	-1.06754
3.97938	-0.832131
3.98195	0.318432
3.98452	1.72729
3.98709	0.909658
3.98966	0.59771
3.99223	-0.636208
3.9948	1.25234
3.99736	1.07587
3.99993	0.15168
4.0025	-1.09862
4.00507	0.0180427
4.00764	0.92866
4.01021	1.31098
4.01278	1.02198
4.01535	-0.577601
4.01792	-1.59168
4.02049	-1.11674
4.02305	-2.02414
4.02562	-0.0639365
4.02819	1.54738
4.03076	0.00827869
4.03333	0.787041
4.0359	0.0102276
4.03847	-0.476274
4.04104	0.837458
4.04361	2.26768
4.04618	3.0971
4.04874	-0.731549
4.05131	-0.0294847
4.05388	1.78894
4.05645	-0.659934
4.05902	-1.06252
4.06159	-1.6386
4.06416	-0.66093
4.06673	0.203185
4.0693	-1.06606
4.07187	1.34649
4.07443	-1.45124
4.077	-0.73529
4.07957	2.3522
4.08214	1.11994
4.08471	0.177278
4.08728	1.05159
4.08985	0.570503
4.09242	1.25746
4.09499	-2.14574
4.09756	-1.56111
4.10012	0.800439
4.10269	2.09217
4.10526	-1.22461
4.10783	-1.54038
4.1104	-1.0815
4.11297	0.128451
4.11554	0.66279
4.11811	-1.40089
4.12068	0.707655
4.12325	0.100949
4.12581	1.2354
4.12838	-0.612767
4.13095	0.424549
4.13352	1.84665
4.13609	-0.570543
4.13866	-0.143093
4.14123	0.723749
4.1438	0.0908993
4.14637	-0.792604
4.14894	1.64151
4.1515	0.0864038
4.15407	0.272825
4.15664	0.878984
4.15921	-0.133008
4.16178	-0.087444
4.16435	-0.0894804
4.16692	-0.425849
4.16949	2.44884
4.17206	-1.57429
4.17463	0.635252
4.17719	0.585544
4.17976	-0.704834
4.18233	1.51027
4.1849	0.719322
4.18747	0.505658
4.19004	1.68917
4.19261	1.57319
4.19518	-0.455653
4.19775	0.544221
4.20032	0.518345
4.20288	1.17241
4.20545	-0.0824046
4.20802	0.273298
4.21059	3.01276
4.21316	-0.0913066
4.21573	2.7864
4.2183	-0.923697
4.22087	0.401808
4.22344	-0.980816
4.22601	0.775319
4.22857	0.582895
4.23114	1.19235
4.23371	-0.628067
4.23628	0.975918
4.23885	-2.15708
4.24142	-0.909888
4.24399	-0.570086
4.24656	-2.32565
4.24913	0.508484
4.2517	1.47224
4.25426	-1.96179
4.25683	0.32782
4.2594	2.20264
4.26197	-0.432353
4.26454	-1.25349
4.26711	1.12145
4.26968	0.61815
4.27225	-0.0369143
4.27482	0.0076586
4.27739	1.97275
4.27995	0.74596
4.28252	0.188629
4.28509	-2.08281
4.28766	-0.234656
4.29023	1.06329
4.2928	-0.318964
4.29537	1.10062
4.29794	-0.701294
4.30051	0.32325
4.30308	0.414246
4.30564	-0.969484
4.30821	-0.576899
4.31078	-0.608067
4.31335	0.198231
4.31592	-0.00237162
4.31849	1.10486
4.32106	-1.18299
4.32363	0.420556
4.3262	-2.22009
4.32877	-0.499757
4.33133	-0.455937
4.3339	-0.836457
4.33647	0.781657
4.33904	1.46974
4.34161	1.53579
4.34418	-1.34499
4.34675	0.272512
4.34932	0.168821
4.35189	0.359039
4.35446	-1.27067
4.35702	0.0999328
4.35959	-0.905975
4.36216	-0.710744
4.36473	-0.191715
4.3673	0.663106
4.36987	-0.105993
4.37244	0.602122
4.37501	0.227092
4.37758	1.93477
4.38015	0.727551
4.38271	1.3024
4.38528	-1.54511
4.38785	-0.35688
4.39042	0.675634
4.39299	0.595289
4.39556	1.51042
4.39813	-1.90115
4.4007	0.867938
4.40327	-1.76221
4.40584	0.386871
4.4084	0.0563672
4.41097	-0.554984
4.41354	-0.512742
4.41611	-1.59992
4.41868	0.372893
4.42125	1.32133
4.42382	0.407219
4.42639	-2.42817
4.42896	-1.98762
4.43153	1.02453
4.43409	-0.4278
4.43666	-1.2833
4.43923	0.00983323
4.4418	-0.965273
4.44437	-2.65942
4.44694	1.20076
4.44951	0.228636
4.45208	-0.769273
4.45465	-0.0402063
4.45722	-0.0998192
4.45978	-0.286226
4.46235	-0.781605
4.46492	0.0497981
4.46749	0.890173
4.47006	-0.784762
4.47263	-3.32691
4.4752	-0.443516
4.47777	-1.36078
4.48034	-0.361419
4.48291	1.30734
4.48547	-0.049627
4.48804	0.0934292
4.49061	0.184691
4.49318	-1.16341
4.49575	-0.705238
4.49832	0.206165
4.50089	0.724231
4.50346	1.65275
4.50603	0.352224
4.5086	0.544612
4.51116	0.811523
4.51373	-1.46139
4.5163	0.315269
4.51887	0.959483
4.52144	1.54482
4.52401	-0.559274
4.52658	0.175582
4.52915	0.0368369
4.53172	1.21053
4.53429	0.448726
4.53685	0.235602
4.53942	-0.62516
4.54199	-0.531771
4.54456	-0.0512925
4.54713	1.60048
4.5497	0.616811
4.55227	0.934509
4.55484	1.02501
4.55741	0.611755
4.55998	1.27971
4.56254	0.156118
4.56511	0.248303
4.56768	-2.11409
4.57025	1.43939
4.57282	-0.641149
4.57539	0.638928
4.57796	0.70364
4.58053	-0.94215
4.5831	1.48665
4.58567	1.27634
4.58823	-0.0347538
4.5908	-0.254918
4.59337	-1.48715
4.59594	-1.31218
4.59851	0.40695
4.60108	1.00653
4.60365	-0.581278
4.60622	-0.699756
4.60879	-0.527012
4.61136	1.74082
4.61392	0.129226
4.61649	1.16752
4.61906	0.156909
4.62163	-1.15026
4.6242	0.0280146
4.62677	-0.934933
4.62934	-0.894717
4.63191	1.57818
4.63448	0.420383
4.63705	1.32868
4.63961	-0.179114
4.64218	1.40556
4.64475	-0.496239
4.64732	-0.324646
4.64989	-0.871402
4.65246	-0.325261
4.65503	-0.684188
4.6576	0.874161
4.66017	1.59974
4.66274	1.43651
4.6653	1.6516
4.66787	-0.246847
4.67044	-0.127474
4.67301	1.71741
4.67558	1.40163
4.67815	0.618881
4.68072	1.01941
4.68329	1.79583
4.68586	-0.878324
4.68843	-0.275204
4.69099	1.14929
4.69356	0.982279
4.69613	-1.34491
4.6987	-2.27702
4.70127	0.265776
4.70384	-0.870608
4.70641	0.344021
4.70898	-1.22748
4.71155	1.55993
4.71412	-0.0414792
4.71668	0.473042
4.71925	0.512041
4.72182	0.4982
4.72439	-1.0723
4.72696	1.68664
4.72953	1.23772
4.7321	0.573402
4.73467	1.1594
4.73724	-0.305949
4.73981	-0.186797
4.74237	-0.202045
4.74494	-0.244244
4.74751	-0.340204
4.75008	1.38691
4.75265	0.273071
4.75522	-0.035519
4.75779	0.981739
4.76036	-1.60191
4.76293	1.42075
4.7655	0.964961
4.76806	0.290442
4.77063	0.168461
4.7732	-1.12812
4.77577	-1.7051
4.77834	0.0121243
4.78091	-0.0573015
4.78348	-0.180776
4.78605	-1.04666
4.78862	0.352172
4.79119	0.788506
4.79375	0.0785864
4.79632	-0.262844
4.79889	0.662233
4.80146	-0.267682
4.80403	1.15962
4.8066	-1.4643
4.80917	0.81326
4.81174	2.22805
4.81431	0.112096
4.81688	-0.230495
4.81944	1.01501
4.82201	-1.85688
4.82458	-1.3927
4.82715	-0.545721
4.82972	-0.178934
4.83229	0.775912
4.83486	-2.38359
4.83743	0.0440973
4.84	-0.328328
4.84257	-0.0986804
4.84513	0.85661
4.8477	0.140336
4.85027	0.33983
4.85284	1.62612
4.85541	-1.30163
4.85798	-0.425246
4.86055	0.0514963
4.86312	-1.07728
4.86569	-0.425205
4.86826	0.73082
4.87082	-0.101374
4.87339	0.42698
4.87596	0.0553998
4.87853	0.501163
4.8811	-0.953902
4.88367	0.520372
4.88624	0.746395
4.88881	-0.953954
4.89138	0.250393
4.89395	0.505314
4.89651	-0.254028
4.89908	0.360943
4.90165	-0.0410053
4.90422	-0.336351
4.90679	-0.188005
4.90936	2.15966
4.91193	1.11302
4.9145	0.144623
4.91707	-0.402025
4.91964	0.572446
4.9222	-2.51891
4.92477	0.2342
4.92734	-0.480116
4.92991	-1.03767
4.93248	0.0404683
4.93505	-0.0891428
4.93762	0.113787
4.94019	0.232987
4.94276	-0.370673
4.94533	-0.644468
4.94789	-0.10254
4.95046	-1.14251
4.95303	1.23103
4.9556	2.06518
4.95817	-0.888712
4.96074	-1.95507
4.96331	0.804214
4.96588	-1.38308
4.96845	0.326527
4.97102	1.1292
4.97358	1.24579
4.97615	1.97695
4.97872	0.855251
4.98129	-0.0500807
4.98386	-1.56109
4.98643	-0.685038
4.989	-1.39948
4.99157	0.979904
4.99414	0.492955
4.99671	1.86053
4.99927	-1.19488
5.00184	0.432919
5.00441	0.413097
5.00698	0.47669
5.00955	0.289855
5.01212	-1.1866
5.01469	-0.00378046
5.01726	0.256257
5.01983	-0.0742352
5.0224	0.52303
5.02496	0.22318
5.02753	0.482375
5.0301	-1.25429
5.03267	-0.983965
5.03524	-1.86141
5.03781	-0.651568
5.04038	-2.14903
5.04295	0.077284
5.04552	1.98517
5.04809	0.456696
5.05065	-0.530698
5.05322	0.695579
5.05579	-0.689627
5.05836	-0.682804
5.06093	-0.560821
5.0635	-0.525804
5.06607	0.280673
5.06864	0.958727
5.07121	0.377732
5.07378	-0.996747
5.07634	-0.0629116
5.07891	-1.63611
5.08148	1.57226
5.08405	2.14885
5.08662	-0.846778
5.08919	-0.172266
5.09176	-0.338792
5.09433	-0.0157048
5.0969	-1.38384
5.09947	0.536525
5.10203	-0.693509
5.1046	0.00859756
5.10717	-1.57156
5.10974	-1.44642
5.11231	-0.436464
5.11488	0.968057
5.11745	0.0390428
5.12002	-1.30299
5.12259	0.0229149
5.12516	-0.347387
5.12772	-1.01748
5.13029	-1.04156
5.13286	-0.068212
[truncated: 1,048 more rows]
