# Supplementary material for: Direct energy transfer from photosystem II to photosystem I confers winter sustainability in Scots Pine
Source: Nat Commun. 2020 Dec 15;11:6388. doi: 10.1038/s41467-020-20137-9 (PMC7738668; doi:10.1038/s41467-020-20137-9)
Supplement: Supplementary file 3 — Source Data [file 41467_2020_20137_MOESM3_ESM.zip › Source data file_Bag et al., 2020/Source data file/time resolved fluoresence data/Time resolved decay/Pine_summer_unquench/summerunq/729nmresall.txt]

X	Y
0	-1.79136
0.002569	-0.181562
0.005138	-1.13557
0.007707	0.794108
0.010276	-1.71198
0.012845	0.191362
0.015414	-1.28359
0.017983	0.246568
0.020552	-0.538517
0.023121	-0.902651
0.02569	0.504168
0.028259	0.609637
0.030828	0.930194
0.033397	1.49165
0.035966	0.624192
0.038535	0.377187
0.041104	0.702265
0.043673	1.56139
0.046242	-0.192796
0.048811	0.76457
0.05138	0.677901
0.053949	0.0257496
0.056518	0.660278
0.059087	0.0446984
0.061656	1.23534
0.064225	0.437754
0.066794	-0.137803
0.069363	0.721349
0.071932	0.0641145
0.074501	0.0137837
0.07707	-1.39858
0.079639	-1.3519
0.082208	-0.19967
0.084777	0.0215512
0.087346	-3.39325
0.089915	-2.17055
0.092484	-1.42731
0.095053	-0.119719
0.097622	-0.852205
0.100191	0.573721
0.10276	-2.91383
0.105329	0.53594
0.107898	-0.417408
0.110467	-1.10064
0.113036	-0.623109
0.115605	-1.55307
0.118174	0.0624455
0.120743	0.0554202
0.123312	2.51455
0.125881	0.328239
0.12845	0.926987
0.131019	0.232999
0.133588	0.507451
0.136157	2.20766
0.138726	-0.641179
0.141295	-0.025378
0.143864	1.58066
0.146433	0.381985
0.149002	-0.141675
0.151571	1.37968
0.15414	0.630943
0.156709	1.634
0.159278	0.668858
0.161847	1.59793
0.164416	2.09561
0.166985	-1.14747
0.169554	-0.615372
0.172123	-1.24891
0.174692	1.38447
0.177261	0.900822
0.17983	2.1695
0.182399	0.165149
0.184968	0.132814
0.187537	0.822729
0.190106	1.58098
0.192675	-0.707918
0.195244	-0.575656
0.197813	1.48739
0.200382	-0.272796
0.202951	-0.473101
0.20552	1.00411
0.208089	2.90155
0.210658	0.326268
0.213227	-0.466633
0.215796	0.293971
0.218365	1.64243
0.220934	0.525669
0.223503	1.18411
0.226072	0.535794
0.228641	0.899938
0.23121	0.669952
0.233779	0.862688
0.236348	0.332641
0.238917	-0.725273
0.241486	0.425285
0.244055	0.809684
0.246624	-1.50205
0.249193	-2.16297
0.251762	0.659692
0.254331	-0.514601
0.2569	0.049432
0.259469	1.72841
0.262038	0.418051
0.264607	0.213314
0.267176	0.35249
0.269745	-0.682
0.272314	0.435801
0.274883	-0.584813
0.277452	-1.25129
0.280021	-0.933399
0.28259	-1.29647
0.285159	-0.380303
0.287728	-1.18954
0.290297	-0.634436
0.292866	-2.88813
0.295435	-0.782051
0.298004	-0.159295
0.300573	1.18737
0.303142	-0.149448
0.305711	-1.30808
0.30828	0.597925
0.310849	-0.911051
0.313418	-0.264826
0.315987	-2.06613
0.318556	-1.52674
0.321125	0.427299
0.323694	-0.877788
0.326263	0.025353
0.328832	-0.101864
0.331401	-0.757928
0.33397	-0.687973
0.336539	-0.0405822
0.339108	-2.4391
0.341677	-1.09109
0.344246	-0.944265
0.346815	-0.588841
0.349384	-0.996083
0.351953	-0.0865217
0.354522	-0.158864
0.357091	0.743167
0.35966	1.59202
0.362229	-0.937451
0.364798	0.344459
0.367367	-0.00898262
0.369936	1.12055
0.372505	-0.31136
0.375074	-2.895
0.377643	-0.286952
0.380212	-1.17736
0.382781	0.965241
0.38535	-0.075113
0.387919	-0.914418
0.390488	-0.439538
0.393057	-0.622133
0.395626	0.0169658
0.398195	0.0115795
0.400764	-0.799238
0.403333	-0.832447
0.405902	0.00276058
0.408471	0.0733789
0.41104	0.546486
0.413609	0.0927981
0.416178	-0.770068
0.418747	0.289994
0.421316	1.67944
0.423885	1.7199
0.426454	-0.934034
0.429023	1.14503
0.431592	0.955954
0.434161	0.247042
0.43673	-0.0730511
0.439299	-1.01923
0.441868	-1.9434
0.444437	-0.962632
0.447006	0.96361
0.449575	1.13978
0.452144	-0.127894
0.454713	1.34718
0.457282	-1.81304
0.459851	-0.356673
0.46242	-0.233732
0.464989	1.33928
0.467558	0.0195426
0.470127	-1.10987
0.472696	0.799454
0.475265	-0.795919
0.477834	0.9114
0.480403	0.210852
0.482972	0.0692952
0.485541	-0.239486
0.48811	-0.164929
0.490679	-0.923493
0.493248	1.17658
0.495817	-0.755663
0.498386	-2.56505
0.500955	0.0205078
0.503524	-2.90824
0.506093	1.13686
0.508662	0.361214
0.511231	-0.0269075
0.5138	-1.15541
0.516369	-1.92911
0.518938	-0.786372
0.521507	-0.429403
0.524076	-0.541787
0.526645	-1.65043
0.529214	-1.62635
0.531783	-1.28303
0.534352	-0.80702
0.536921	-0.160294
0.53949	-0.268449
0.542059	2.08864
0.544628	0.790617
0.547197	-0.630398
0.549766	1.72311
0.552335	-0.990939
0.554904	0.853422
0.557473	0.561319
0.560042	-0.0473834
0.562611	-2.21242
0.56518	-0.895875
0.567749	-0.864279
0.570318	1.29214
0.572887	-1.40979
0.575456	0.20931
0.578025	-0.685905
0.580594	-0.947916
0.583163	-0.566103
0.585732	-1.86769
0.588301	0.876544
0.59087	0.521456
0.593439	-0.768262
0.596008	-1.10681
0.598577	2.78274
0.601146	1.289
0.603715	-0.70938
0.606284	0.169791
0.608853	0.742678
0.611422	-1.18963
0.613991	1.49012
0.61656	0.72914
0.619129	0.799073
0.621698	-1.22177
0.624267	-0.279058
0.626836	-1.28899
0.629405	1.2591
0.631974	-1.24511
0.634543	0.260126
0.637112	1.43839
0.639681	1.44029
0.64225	1.37118
0.644819	-0.0427306
0.647388	-0.401625
0.649957	0.365996
0.652526	1.71271
0.655095	0.391283
0.657664	0.42028
0.660233	-1.36441
0.662802	-1.33273
0.665371	0.901771
0.66794	-0.175871
0.670509	0.374828
0.673078	1.16509
0.675647	1.11709
0.678216	-0.282391
0.680785	0.0527946
0.683354	0.15009
0.685923	-0.78554
0.688492	-0.466441
0.691061	-0.222712
0.69363	-0.548947
0.696199	0.563706
0.698768	-1.27055
0.701337	1.75993
0.703906	-0.947016
0.706475	0.473611
0.709044	0.56943
0.711613	0.511504
0.714182	-0.354624
0.716751	0.976111
0.71932	0.43955
0.721889	0.364844
0.724458	0.292212
0.727027	1.15822
0.729596	-1.09743
0.732165	0.0446882
0.734734	-3.45257
0.737303	0.838372
0.739872	1.57194
0.742441	0.124611
0.74501	0.818122
0.747579	1.00358
0.750148	-1.34973
0.752717	-0.280143
0.755286	-2.44683
0.757855	-0.217131
0.760424	-0.170191
0.762993	1.05891
0.765562	0.776033
0.768131	0.293196
0.7707	1.38411
0.773269	1.41984
0.775838	1.58808
0.778407	-0.199198
0.780976	0.0329189
0.783545	0.238165
0.786114	-2.05989
0.788683	-0.115614
0.791252	0.706536
0.793821	2.75248
0.79639	-0.0500553
0.798959	-1.26777
0.801528	-0.004374
0.804097	-0.266266
0.806666	-0.192767
0.809235	-0.10562
0.811804	0.28363
0.814373	1.22021
0.816942	0.105972
0.819511	1.47422
0.82208	1.20902
0.824649	0.59236
0.827218	0.424411
0.829787	0.407527
0.832356	1.01672
0.834925	1.60597
0.837494	-1.10884
0.840063	-1.30841
0.842632	1.14962
0.845201	0.259169
0.84777	1.35468
0.850339	2.21205
0.852908	-0.942337
0.855477	0.276032
0.858046	1.17312
0.860615	0.377511
0.863184	-1.86072
0.865753	1.28488
0.868322	0.213934
0.870891	-0.0721709
0.87346	-0.134673
0.876029	0.762605
0.878598	-1.47251
0.881167	2.43942
0.883736	-0.863708
0.886305	0.879947
0.888874	0.696578
0.891443	-0.487102
0.894012	-1.1769
0.896581	1.46753
0.89915	0.303439
0.901719	-0.154641
0.904288	0.447196
0.906857	0.0639637
0.909426	-0.427111
0.911995	0.716488
0.914564	-1.04983
0.917133	0.598334
0.919702	0.948468
0.922271	0.0952762
0.92484	-0.272497
0.927409	0.3543
0.929978	0.0390037
0.932547	0.592531
0.935116	-0.935707
0.937685	0.269641
0.940254	1.38313
0.942823	0.74959
0.945392	-0.0979737
0.947961	-1.31037
0.95053	0.0842478
0.953099	-0.481367
0.955668	-1.2929
0.958237	-2.42264
0.960806	-0.16574
0.963375	-1.49917
0.965944	0.172593
0.968513	0.882813
0.971082	0.0801515
0.973651	-0.999497
0.97622	-0.0271661
0.978789	1.9363
0.981358	2.02285
0.983927	-0.47183
0.986496	0.952247
0.989065	1.06018
0.991634	0.55493
0.994203	-0.23207
0.996772	1.15522
0.999341	-0.468043
1.00191	-0.886308
1.00448	-0.297062
1.00705	0.0305406
1.00962	1.35521
1.01219	-0.156381
1.01476	1.25459
1.01732	-0.893131
1.01989	0.684348
1.02246	-0.857672
1.02503	-0.55313
1.0276	0.658456
1.03017	0.584661
1.03274	0.162191
1.03531	-0.130668
1.03788	-0.216399
1.04045	0.300331
1.04301	1.88751
1.04558	0.453132
1.04815	0.777192
1.05072	-0.678887
1.05329	-0.238975
1.05586	0.454114
1.05843	1.3791
1.061	-1.32371
1.06357	0.473518
1.06614	0.00600294
1.0687	-0.169068
1.07127	-1.33927
1.07384	0.520356
1.07641	0.60062
1.07898	-0.732231
1.08155	1.83831
1.08412	1.36633
1.08669	-0.299595
1.08926	0.153007
1.09183	0.41129
1.09439	1.26035
1.09696	2.39705
1.09953	1.22538
1.1021	-0.808213
1.10467	0.0822279
1.10724	1.64627
1.10981	0.543565
1.11238	0.467338
1.11495	-0.0357787
1.11752	-0.533365
1.12008	0.256767
1.12265	1.687
1.12522	1.35838
1.12779	-0.614056
1.13036	0.664019
1.13293	1.37748
1.1355	-1.24825
1.13807	-0.197673
1.14064	0.257394
1.14321	0.573915
1.14577	-0.965922
1.14834	2.00983
1.15091	-1.47704
1.15348	1.19378
1.15605	-0.954464
1.15862	1.09082
1.16119	0.141341
1.16376	-1.57274
1.16633	1.62102
1.1689	1.13541
1.17146	-1.49398
1.17403	0.541592
1.1766	-0.21318
1.17917	0.377439
1.18174	1.19215
1.18431	0.895565
1.18688	-0.79684
1.18945	0.216754
1.19202	1.42931
1.19459	1.22944
1.19715	0.499747
1.19972	-0.329222
1.20229	0.300309
1.20486	-0.898472
1.20743	1.71099
1.21	0.243926
1.21257	0.266052
1.21514	-1.22867
1.21771	1.18588
1.22028	0.0887086
1.22284	1.1488
1.22541	1.21859
1.22798	0.257203
1.23055	0.375811
1.23312	0.0982173
1.23569	-0.498393
1.23826	1.96197
1.24083	1.22352
1.2434	0.0687111
1.24597	0.868155
1.24853	-0.129485
1.2511	0.468374
1.25367	0.276804
1.25624	0.28821
1.25881	-0.857818
1.26138	-1.03535
1.26395	0.299998
1.26652	-1.21624
1.26909	-0.260291
1.27166	0.307263
1.27422	0.54189
1.27679	-0.800922
1.27936	-0.9842
1.28193	0.427531
1.2845	1.42338
1.28707	0.98825
1.28964	0.226756
1.29221	0.810787
1.29478	0.732526
1.29735	0.186175
1.29991	-0.923795
1.30248	0.743015
1.30505	0.578589
1.30762	1.08844
1.31019	-2.87475
1.31276	-0.906924
1.31533	-0.189793
1.3179	-0.149016
1.32047	-0.808711
1.32304	-0.272397
1.3256	-1.21221
1.32817	1.1184
1.33074	-0.924704
1.33331	1.04667
1.33588	-0.0865754
1.33845	1.00467
1.34102	0.440882
1.34359	0.0526273
1.34616	1.08094
1.34873	0.429088
1.35129	-0.699988
1.35386	1.13109
1.35643	-0.859792
1.359	0.700753
1.36157	1.7775
1.36414	-0.733446
1.36671	0.742974
1.36928	2.38603
1.37185	2.18644
1.37442	0.672579
1.37698	-1.48997
1.37955	1.81305
1.38212	0.918663
1.38469	0.958015
1.38726	0.429876
1.38983	-0.439053
1.3924	-0.424369
1.39497	0.153489
1.39754	0.695204
1.40011	-0.101863
1.40267	1.08782
1.40524	-0.772566
1.40781	-0.19217
1.41038	1.08609
1.41295	-0.60613
1.41552	0.429483
1.41809	0.429227
1.42066	-0.0176864
1.42323	-1.07439
1.4258	-1.13332
1.42836	-0.573474
1.43093	0.32364
1.4335	0.83393
1.43607	1.31964
1.43864	-0.1565
1.44121	-1.26858
1.44378	1.10467
1.44635	0.652772
1.44892	0.974838
1.45149	2.25926
1.45405	0.328627
1.45662	0.497801
1.45919	-1.25424
1.46176	0.76726
1.46433	-1.16171
1.4669	2.55868
1.46947	-1.09229
1.47204	0.0925207
1.47461	1.37349
1.47718	0.262364
1.47974	-1.5768
1.48231	-0.0487534
1.48488	-0.654131
1.48745	-1.23112
1.49002	0.738742
1.49259	1.12479
1.49516	-0.00123008
1.49773	1.86918
1.5003	0.271281
1.50287	-0.869797
1.50543	0.420216
1.508	-0.212753
1.51057	-0.0593409
1.51314	0.697554
1.51571	1.7367
1.51828	-0.702941
1.52085	1.26985
1.52342	0.413089
1.52599	0.575045
1.52856	-0.234503
1.53112	1.73456
1.53369	2.37064
1.53626	-0.567997
1.53883	1.19928
1.5414	0.673036
1.54397	1.49521
1.54654	-0.95602
1.54911	1.66528
1.55168	-0.970146
1.55425	1.45364
1.55681	2.30452
1.55938	1.36428
1.56195	-0.0790566
1.56452	-0.114914
1.56709	1.41869
1.56966	1.31526
1.57223	0.24342
1.5748	-0.474271
1.57737	0.670357
1.57994	0.997409
1.5825	0.0885661
1.58507	0.129698
1.58764	-0.00263216
1.59021	0.383156
1.59278	-0.107305
1.59535	-0.322115
1.59792	-0.608519
1.60049	0.254635
1.60306	-0.671501
1.60563	-0.586361
1.60819	0.613083
1.61076	0.950265
1.61333	-1.21482
1.6159	0.436483
1.61847	1.02878
1.62104	1.19294
1.62361	-0.338732
1.62618	1.39205
1.62875	-0.797624
1.63132	-0.115613
1.63388	-0.174692
1.63645	0.748318
1.63902	-1.0741
1.64159	0.40971
1.64416	0.256325
1.64673	-0.226815
1.6493	1.6056
1.65187	-0.277017
1.65444	0.579431
1.65701	-0.189258
1.65957	-0.334736
1.66214	-0.505143
1.66471	-1.37178
1.66728	-1.53434
1.66985	-0.999517
1.67242	-0.420044
1.67499	-0.212434
1.67756	0.916493
1.68013	1.07584
1.6827	-0.698291
1.68526	-1.36962
1.68783	-0.823749
1.6904	-0.651706
1.69297	-0.240194
1.69554	-0.947233
1.69811	-0.366229
1.70068	-1.42772
1.70325	-0.313793
1.70582	-1.35387
1.70839	-1.18323
1.71095	0.623706
1.71352	-1.53735
1.71609	-1.74635
1.71866	-0.951516
1.72123	-1.23199
1.7238	-0.138991
1.72637	0.904761
1.72894	-1.39569
1.73151	-0.371216
1.73408	0.172821
1.73664	-0.0335569
1.73921	0.0972548
1.74178	0.709959
1.74435	0.695717
1.74692	1.35246
1.74949	-0.829734
1.75206	1.33504
1.75463	-0.458614
1.7572	-0.0836359
1.75977	0.95439
1.76233	-0.509649
1.7649	-0.159846
1.76747	-1.4233
1.77004	-1.46723
1.77261	1.34119
1.77518	-0.874208
1.77775	0.42183
1.78032	0.13453
1.78289	-1.23095
1.78546	-1.06476
1.78802	-0.329616
1.79059	-1.26946
1.79316	1.24588
1.79573	1.21449
1.7983	1.77614
1.80087	0.269612
1.80344	-0.307585
1.80601	-0.13174
1.80858	-0.0307333
1.81115	-0.888954
1.81371	-1.96118
1.81628	-0.538504
1.81885	0.960235
1.82142	0.407589
1.82399	-0.349746
1.82656	-0.44908
1.82913	-0.988756
1.8317	-0.0495768
1.83427	-0.363054
1.83684	1.10149
1.8394	-0.302831
1.84197	1.0017
1.84454	-0.94892
1.84711	-0.370237
1.84968	0.590831
1.85225	0.451851
1.85482	-0.567186
1.85739	0.210042
1.85996	0.558264
1.86253	0.417704
1.86509	-0.227061
1.86766	-1.34984
1.87023	-0.412148
1.8728	-0.582421
1.87537	-2.21891
1.87794	0.494561
1.88051	-1.70082
1.88308	1.28679
1.88565	-0.493546
1.88822	-0.334541
1.89078	0.29244
1.89335	-0.476787
1.89592	-0.419931
1.89849	-1.96259
1.90106	-0.934886
1.90363	0.0551565
1.9062	0.807052
1.90877	0.114381
1.91134	0.372928
1.91391	0.479329
1.91647	-0.667422
1.91904	0.46279
1.92161	1.01156
1.92418	0.634367
1.92675	-1.07219
1.92932	-2.6329
1.93189	-0.239168
1.93446	0.59555
1.93703	-0.365897
1.9396	0.214968
1.94216	0.856583
1.94473	-0.452288
1.9473	-0.737648
1.94987	-0.72463
1.95244	-0.698589
1.95501	0.568355
1.95758	1.79146
1.96015	-1.9378
1.96272	-1.86035
1.96529	0.193972
1.96785	-2.18548
1.97042	0.205186
1.97299	0.925838
1.97556	1.29555
1.97813	1.17842
1.9807	-1.79123
1.98327	0.967543
1.98584	-0.779383
1.98841	0.524571
1.99098	-0.536312
1.99354	1.45994
1.99611	-0.0981612
1.99868	0.198034
2.00125	0.6884
2.00382	-1.98616
2.00639	-0.184095
2.00896	-1.16957
2.01153	1.22729
2.0141	-0.677057
2.01667	-1.21623
2.01923	0.796554
2.0218	-1.94352
2.02437	-0.490786
2.02694	-0.830646
2.02951	-1.73839
2.03208	-0.0626532
2.03465	-0.283136
2.03722	-0.0525998
2.03979	0.442266
2.04236	-0.572636
2.04492	-1.63055
2.04749	0.195596
2.05006	0.0942806
2.05263	-0.715175
2.0552	0.261689
2.05777	0.449858
2.06034	0.731088
2.06291	-1.80293
2.06548	0.0338827
2.06805	-0.109772
2.07061	-0.495509
2.07318	-1.2917
2.07575	-0.923625
2.07832	-1.07049
2.08089	0.371975
2.08346	0.254232
2.08603	-2.27373
2.0886	0.11055
2.09117	1.07127
2.09374	0.726847
2.0963	-0.508642
2.09887	-1.20329
2.10144	0.0868337
2.10401	0.0470712
2.10658	-0.101072
2.10915	-2.07459
2.11172	-0.535869
2.11429	-0.919845
2.11686	1.10645
2.11943	0.58393
2.12199	-0.979784
2.12456	1.66428
2.12713	0.378215
2.1297	-1.19491
2.13227	-0.292032
2.13484	-0.063023
2.13741	-1.23341
2.13998	0.5289
2.14255	1.49389
2.14512	-0.0764354
2.14768	0.0700234
2.15025	-1.32622
2.15282	-1.45704
2.15539	-0.0930977
2.15796	-1.45416
2.16053	0.0344103
2.1631	0.0436704
2.16567	1.22265
2.16824	1.67623
2.17081	0.00090588
2.17337	-0.723865
2.17594	-0.190583
2.17851	1.23874
2.18108	-1.3187
2.18365	-0.573056
2.18622	-0.427555
2.18879	-1.20272
2.19136	0.0566596
2.19393	0.324455
2.1965	0.742255
2.19906	-1.40888
2.20163	-0.995794
2.2042	-0.444471
2.20677	-0.453049
2.20934	-0.433421
2.21191	0.350866
2.21448	1.5504
2.21705	-0.65751
2.21962	-0.499828
2.22219	-1.57106
2.22475	-0.506413
2.22732	-1.30897
2.22989	0.240859
2.23246	0.632691
2.23503	-1.83196
2.2376	0.708916
2.24017	0.572452
2.24274	-0.644953
2.24531	0.605909
2.24788	-1.58285
2.25044	-1.94238
2.25301	0.932529
2.25558	-1.13566
2.25815	-0.352965
2.26072	-0.295314
2.26329	1.71559
2.26586	0.0596138
2.26843	0.733725
2.271	0.398159
2.27357	-1.00608
2.27613	-0.934625
2.2787	1.57222
2.28127	-1.442
2.28384	3.35358
2.28641	0.215661
2.28898	0.65195
2.29155	-2.97424
2.29412	0.310818
2.29669	-0.517356
2.29926	-1.66348
2.30182	-0.252191
2.30439	0.44378
2.30696	0.569832
2.30953	0.468842
2.3121	-2.13539
2.31467	0.237112
2.31724	0.420283
2.31981	1.14008
2.32238	-1.41722
2.32495	-0.882727
2.32751	-0.626008
2.33008	-0.847442
2.33265	-0.604549
2.33522	0.0408465
2.33779	1.02179
2.34036	-0.269915
2.34293	0.0718344
2.3455	-1.13857
2.34807	-0.472549
2.35064	0.173007
2.3532	1.11221
2.35577	-0.0691696
2.35834	1.66888
2.36091	-2.09643
2.36348	-1.30235
2.36605	-1.50215
2.36862	0.347236
2.37119	0.743416
2.37376	1.15223
2.37633	2.05511
2.37889	-0.93601
2.38146	-1.35915
2.38403	-1.04287
2.3866	-0.19812
2.38917	-0.763958
2.39174	1.14865
2.39431	1.81295
2.39688	-0.998416
2.39945	-0.387024
2.40202	0.132315
2.40458	-0.640634
2.40715	-2.04012
2.40972	0.105839
2.41229	-0.212001
2.41486	-0.0452822
2.41743	1.08243
2.42	-0.227111
2.42257	0.890643
2.42514	0.0905272
2.42771	1.40457
2.43027	-0.927228
2.43284	2.0887
2.43541	-1.10217
2.43798	0.62012
2.44055	0.856675
2.44312	-0.437961
2.44569	1.33019
2.44826	0.250473
2.45083	-0.908837
2.4534	0.0338344
2.45596	-1.13085
2.45853	0.127832
2.4611	-0.661504
2.46367	-0.345594
2.46624	-0.119547
2.46881	0.653719
2.47138	-0.311333
2.47395	0.25642
2.47652	0.361878
2.47909	-0.579448
2.48165	0.527568
2.48422	0.913683
2.48679	-0.187538
2.48936	0.721401
2.49193	0.0214442
2.4945	0.929419
2.49707	-1.12987
2.49964	0.0197282
2.50221	-1.01025
2.50478	-0.829447
2.50734	-1.04511
2.50991	-0.757903
2.51248	-0.139741
2.51505	-1.60938
2.51762	1.23173
2.52019	0.154839
2.52276	-1.17223
2.52533	-0.288726
2.5279	-0.595038
2.53047	-1.18115
2.53303	0.864832
2.5356	0.803235
2.53817	0.0473441
2.54074	0.723502
2.54331	0.510558
2.54588	1.55505
2.54845	-1.08416
2.55102	0.516321
2.55359	0.361953
2.55616	1.75269
2.55872	0.217393
2.56129	2.38199
2.56386	1.62318
2.56643	-1.10501
2.569	-0.831717
2.57157	1.31136
2.57414	-0.550308
2.57671	1.25733
2.57928	-0.145088
2.58185	-0.629476
2.58441	-0.312139
2.58698	0.509524
2.58955	0.458004
2.59212	-0.673332
2.59469	0.48999
2.59726	1.13722
2.59983	0.384753
2.6024	-0.26918
2.60497	-0.323173
2.60754	-0.191066
2.6101	0.832393
2.61267	-1.50468
2.61524	0.314053
2.61781	-0.608829
2.62038	0.207138
2.62295	0.753389
2.62552	1.3713
2.62809	0.491419
2.63066	0.0962872
2.63323	0.490623
2.63579	1.34161
2.63836	1.02849
2.64093	-0.814172
2.6435	0.0697862
2.64607	0.95757
2.64864	-0.325058
2.65121	-0.0379881
2.65378	1.80112
2.65635	-0.434784
2.65892	-0.570827
2.66148	-1.5363
2.66405	1.1083
2.66662	0.696454
2.66919	0.779596
2.67176	-0.499856
2.67433	-0.75059
2.6769	-0.414255
2.67947	1.01428
2.68204	1.1896
2.68461	1.07099
2.68717	-0.176333
2.68974	1.04861
2.69231	1.34738
2.69488	-1.76916
2.69745	-2.50334
2.70002	1.77491
2.70259	-0.268275
2.70516	-1.67974
2.70773	1.04453
2.7103	-1.46433
2.71286	0.974178
2.71543	0.396127
2.718	0.460949
2.72057	0.177949
2.72314	0.0679102
2.72571	0.89068
2.72828	-0.599876
2.73085	-0.614362
2.73342	-1.00025
2.73599	-0.61164
2.73855	-0.595222
2.74112	0.0469328
2.74369	-0.674726
2.74626	-0.222974
2.74883	-0.0462537
2.7514	-1.24292
2.75397	0.290759
2.75654	-1.0321
2.75911	-0.07776
2.76168	1.02144
2.76424	0.623672
2.76681	2.03818
2.76938	-1.18787
2.77195	-1.6665
2.77452	0.590235
2.77709	0.22157
2.77966	0.172593
2.78223	0.380542
2.7848	0.234451
2.78737	0.264635
2.78993	-0.579926
2.7925	-0.0608872
2.79507	0.534717
2.79764	-0.748843
2.80021	-0.195927
2.80278	0.497361
2.80535	-1.05417
2.80792	-1.1232
2.81049	-0.173272
2.81306	0.40834
2.81562	0.21121
2.81819	-1.53675
2.82076	-0.579372
2.82333	2.54528
2.8259	1.8501
2.82847	0.647258
2.83104	1.3824
2.83361	1.92036
2.83618	-0.359412
2.83875	0.502281
2.84131	-0.0404361
2.84388	1.07651
2.84645	0.327789
2.84902	0.714598
2.85159	-0.139279
2.85416	-0.773473
2.85673	0.441215
2.8593	1.63357
2.86187	-1.57866
2.86444	-0.197814
2.867	-0.302996
2.86957	1.96889
2.87214	-1.70667
2.87471	-2.19219
2.87728	-1.435
2.87985	0.260411
2.88242	-0.125992
2.88499	-2.72619
2.88756	0.897794
2.89013	-0.831319
2.89269	-1.12583
2.89526	-0.144217
2.89783	2.48698
2.9004	-1.08276
2.90297	0.595151
2.90554	-0.67771
2.90811	0.166739
2.91068	-0.981587
2.91325	-0.956741
2.91582	0.22649
2.91838	0.451633
2.92095	-1.49354
2.92352	0.668074
2.92609	0.51145
2.92866	1.04838
2.93123	-1.41143
2.9338	0.619128
2.93637	-1.19179
2.93894	-1.15017
2.94151	-0.226543
2.94407	0.217217
2.94664	1.56537
2.94921	0.0975952
2.95178	-0.60435
2.95435	-0.106123
2.95692	-0.846233
2.95949	-0.0750885
2.96206	-0.901855
2.96463	-1.46436
2.9672	0.28125
2.96976	0.0348683
2.97233	-0.451058
2.9749	0.702942
2.97747	-2.64667
2.98004	-2.21788
2.98261	-0.683954
2.98518	0.156501
2.98775	-0.415769
2.99032	-0.444553
2.99289	-0.388503
2.99545	-1.21141
2.99802	1.20889
3.00059	-0.960636
3.00316	-1.81153
3.00573	-0.195304
3.0083	0.574312
3.01087	1.2853
3.01344	-0.715203
3.01601	-1.28511
3.01858	-1.00328
3.02114	-0.687946
3.02371	0.855156
3.02628	-1.43007
3.02885	-0.711558
3.03142	-0.795627
3.03399	1.84392
3.03656	-0.581528
3.03913	1.13066
3.0417	-0.335322
3.04427	-0.350134
3.04683	-0.364741
3.0494	-2.17537
3.05197	-0.986016
3.05454	0.710782
3.05711	2.12849
3.05968	-0.368215
3.06225	0.118133
3.06482	-0.22651
3.06739	-0.976529
3.06996	0.0544736
3.07252	0.744759
3.07509	0.386952
3.07766	-0.741909
3.08023	-1.27112
3.0828	0.649766
3.08537	2.07666
3.08794	-0.739939
3.09051	-0.475657
3.09308	0.568959
3.09565	0.0676821
3.09821	-0.0713783
3.10078	0.329645
3.10335	1.71865
3.10592	-1.07626
3.10849	-0.439296
3.11106	0.952458
3.11363	-0.582439
3.1162	1.38109
3.11877	1.70627
3.12134	0.712021
3.1239	1.21216
3.12647	-0.372247
3.12904	-0.567865
3.13161	-0.410391
3.13418	-0.217429
3.13675	0.220925
3.13932	-1.21957
3.14189	0.182298
3.14446	0.670912
3.14703	-0.0158538
3.14959	-0.944571
3.15216	0.137858
3.15473	-0.0401506
3.1573	-2.27953
3.15987	-0.541596
3.16244	-1.29916
3.16501	0.0763876
3.16758	0.268255
3.17015	-1.41856
3.17272	2.13829
3.17528	0.507065
3.17785	-0.88628
3.18042	-0.172577
3.18299	-1.09253
3.18556	-2.52983
3.18813	-0.414149
3.1907	0.10084
3.19327	0.59404
3.19584	-0.658356
3.19841	-1.48077
3.20097	0.691814
3.20354	-0.958877
3.20611	-0.799589
3.20868	0.32819
3.21125	-1.00867
3.21382	-0.0373846
3.21639	-1.23877
3.21896	-0.824423
3.22153	0.944647
3.2241	-0.835383
3.22666	-1.33509
3.22923	-1.175
3.2318	-1.31013
3.23437	-0.767095
3.23694	-0.645747
3.23951	0.396523
3.24208	-1.02244
3.24465	-1.41533
3.24722	0.131068
3.24979	-0.199903
3.25235	-1.39767
3.25492	0.132635
3.25749	-0.89322
3.26006	-1.67764
3.26263	-0.923398
3.2652	-0.252001
3.26777	-0.588058
3.27034	1.05026
3.27291	0.182703
3.27548	-0.388139
3.27804	-0.394721
3.28061	0.236145
3.28318	-2.77048
3.28575	-0.562803
3.28832	-0.2763
3.29089	2.22486
3.29346	-0.255063
3.29603	0.7008
3.2986	-1.08528
3.30117	-1.84469
3.30373	0.932358
3.3063	-0.496355
3.30887	-0.764006
3.31144	-1.42778
3.31401	-1.73946
3.31658	-0.382652
3.31915	-1.60617
3.32172	-0.95764
3.32429	0.124865
3.32686	1.11562
3.32942	-0.0779112
3.33199	0.00383938
3.33456	-0.804587
3.33713	0.5534
3.3397	1.96768
3.34227	0.970518
3.34484	-0.77105
3.34741	0.093514
3.34998	0.286921
3.35255	2.19402
3.35511	-1.55001
3.35768	-0.765977
3.36025	0.340523
3.36282	-0.411572
3.36539	-1.67084
3.36796	0.107629
3.37053	1.21644
3.3731	-0.323775
3.37567	-0.994022
3.37824	-0.177701
3.3808	-1.74313
3.38337	-0.0491079
3.38594	-0.134425
3.38851	-0.690532
3.39108	0.272423
3.39365	0.0372272
3.39622	-0.916789
3.39879	0.627552
3.40136	0.357225
3.40393	1.9407
3.40649	-0.226734
3.40906	-2.03864
3.41163	-0.685222
3.4142	-0.054885
3.41677	-0.3307
3.41934	0.612608
3.42191	0.414453
3.42448	-0.0668781
3.42705	-1.35921
3.42962	-0.283953
3.43218	-1.6603
3.43475	-0.538539
3.43732	-0.324571
3.43989	1.12306
3.44246	-1.38866
3.44503	-1.15099
3.4476	0.845677
3.45017	-1.29563
3.45274	0.0116661
3.45531	0.787142
3.45787	0.624361
3.46044	0.177099
3.46301	1.19216
3.46558	0.0146618
3.46815	0.190244
3.47072	0.572015
3.47329	-0.970198
3.47586	-1.37513
3.47843	-2.25953
3.481	-1.48699
3.48356	-1.83801
3.48613	0.0667721
3.4887	0.978525
3.49127	0.190211
3.49384	1.11885
3.49641	-0.434421
3.49898	0.278499
3.50155	-0.214718
3.50412	-0.656087
3.50669	-2.91487
3.50925	-0.263844
3.51182	0.542557
3.51439	-2.28472
3.51696	-0.856957
3.51953	-0.854265
3.5221	-0.578644
3.52467	-0.342984
3.52724	-0.24379
3.52981	0.469555
3.53238	-1.45527
3.53494	-2.43633
3.53751	0.0526607
3.54008	0.0355387
3.54265	-0.0973709
3.54522	-1.80816
3.54779	0.753261
3.55036	-2.96125
3.55293	-0.204048
3.5555	-0.592475
3.55807	-0.688813
3.56063	-0.471611
3.5632	-1.47933
3.56577	1.07493
3.56834	0.347174
3.57091	1.36242
3.57348	-0.842134
3.57605	-0.70298
3.57862	-0.623286
3.58119	1.3142
3.58376	-0.858732
3.58632	-0.780022
3.58889	1.78968
3.59146	0.818894
3.59403	1.45096
3.5966	-0.485146
3.59917	0.00700917
3.60174	-1.24126
3.60431	-1.40288
3.60688	-0.0318784
3.60945	0.203559
3.61201	-0.86271
3.61458	-0.306637
3.61715	-0.902871
3.61972	-0.782992
3.62229	0.225784
3.62486	0.460141
3.62743	-0.466275
3.63	-0.288844
3.63257	0.0659949
3.63514	-1.23142
3.6377	-0.990478
3.64027	0.00500568
3.64284	0.142088
3.64541	-0.0173024
3.64798	0.276196
3.65055	-1.06288
3.65312	0.174173
3.65569	0.232781
3.65826	0.62545
3.66083	-0.565345
3.66339	-0.346965
3.66596	-1.7285
3.66853	-0.794102
3.6711	-1.69374
3.67367	-0.536572
3.67624	-1.88509
3.67881	-1.43533
3.68138	0.236375
3.68395	-0.404585
3.68652	-1.17715
3.68908	-0.813065
3.69165	-0.270482
3.69422	-1.1451
3.69679	-0.336164
3.69936	-0.540918
3.70193	0.139756
3.7045	-0.00402172
3.70707	-0.10832
3.70964	-1.56021
3.71221	0.742307
3.71477	0.955892
3.71734	0.497444
3.71991	1.18589
3.72248	-0.0717495
3.72505	-0.318773
3.72762	-0.546274
3.73019	0.317827
3.73276	-0.576136
3.73533	-0.397492
3.7379	-1.20269
3.74046	0.680085
3.74303	-0.718442
3.7456	-2.03255
3.74817	0.929048
3.75074	-0.567136
3.75331	1.55409
3.75588	1.31479
3.75845	-0.213627
3.76102	0.185918
3.76359	0.703473
3.76615	-0.0474153
3.76872	-0.337491
3.77129	-0.856832
3.77386	0.505997
3.77643	-2.79126
3.779	-1.58351
3.78157	1.3126
3.78414	-0.224825
3.78671	-0.538879
3.78928	-1.44073
3.79184	1.7299
3.79441	1.36817
3.79698	0.378461
3.79955	0.148334
3.80212	1.03173
3.80469	-0.111163
3.80726	-0.447499
3.80983	0.630195
3.8124	-0.983147
3.81497	0.819961
3.81753	-0.371922
3.8201	0.0549553
3.82267	-0.968529
3.82524	-2.62076
3.82781	0.403759
3.83038	-0.428159
3.83295	-0.603045
3.83552	-0.861701
3.83809	0.415979
3.84066	-1.79074
3.84322	-1.9284
3.84579	-2.26128
3.84836	0.427861
3.85093	0.0914356
3.8535	-0.477301
3.85607	-1.30946
3.85864	0.0673447
3.86121	0.328624
3.86378	-1.95868
3.86635	-0.603225
3.86891	-1.89121
3.87148	-0.514857
3.87405	-0.86097
3.87662	-0.385124
3.87919	0.417936
3.88176	-0.528565
3.88433	0.895812
3.8869	-0.398771
3.88947	-0.830885
3.89204	0.952565
3.8946	-1.49385
3.89717	-0.480299
3.89974	-0.765823
3.90231	-0.0990918
3.90488	0.496719
3.90745	0.921588
3.91002	0.851342
3.91259	-0.664807
3.91516	0.854939
3.91773	-1.78352
3.92029	-1.12308
3.92286	-2.95598
3.92543	-2.21254
3.928	1.95427
3.93057	-1.12286
3.93314	-0.2358
3.93571	-0.693175
3.93828	-0.0450446
3.94085	-0.0137504
3.94342	-0.683662
3.94598	-1.49434
3.94855	-0.576519
3.95112	-0.716886
3.95369	0.0602505
3.95626	1.50783
3.95883	0.186912
3.9614	0.722617
3.96397	0.165868
3.96654	-1.21882
3.96911	-0.646267
3.97167	-0.251022
3.97424	0.0995695
3.97681	-0.0395597
3.97938	-1.50113
3.98195	0.656675
3.98452	1.14707
3.98709	0.10506
3.98966	-1.20166
3.99223	-0.908716
3.9948	-0.22946
3.99736	0.334425
3.99993	-2.09608
4.0025	1.13198
4.00507	-0.279149
4.00764	-0.205482
4.01021	0.124136
4.01278	0.874384
4.01535	-0.0947416
4.01792	2.89185
4.02049	0.2225
4.02305	-0.349451
4.02562	0.367326
4.02819	0.35404
4.03076	0.0413689
4.03333	-1.23789
4.0359	-0.900663
4.03847	-0.108878
4.04104	1.82565
4.04361	-2.39802
4.04618	-1.00181
4.04874	0.695805
4.05131	1.212
4.05388	-1.15634
4.05645	-0.182743
4.05902	-0.305814
4.06159	-0.232712
4.06416	-1.52843
4.06673	1.47281
4.0693	-0.0577772
4.07187	-1.12816
4.07443	-0.943729
4.077	1.46103
4.07957	-0.183428
4.08214	0.623541
4.08471	0.67289
4.08728	-1.18154
4.08985	0.943414
4.09242	-0.570253
4.09499	0.741657
4.09756	1.64049
4.10012	-0.998601
4.10269	0.866847
4.10526	0.507593
4.10783	-0.204811
4.1104	0.822636
4.11297	-1.08202
4.11554	0.163606
4.11811	0.257974
4.12068	-0.195312
4.12325	0.293793
4.12581	-0.0717495
4.12838	-1.26962
4.13095	-0.104091
4.13352	1.18369
4.13609	0.302105
4.13866	-1.11407
4.14123	0.115848
4.1438	-1.26312
4.14637	-0.673096
4.14894	-0.200818
4.1515	-1.86693
4.15407	-0.344773
4.15664	0.43365
4.15921	1.26423
4.16178	-0.261705
4.16435	-1.15611
4.16692	0.543043
4.16949	0.349855
4.17206	0.464664
4.17463	-1.41395
4.17719	-0.885987
4.17976	0.192762
4.18233	0.922235
4.1849	0.181027
4.18747	0.845908
4.19004	-0.099076
4.19261	-1.64031
4.19518	-0.338929
4.19775	0.839937
4.20032	0.778731
4.20288	0.0533525
4.20545	-0.503755
4.20802	0.395704
4.21059	-0.608339
4.21316	0.448571
4.21573	-1.42531
4.2183	-0.168279
4.22087	0.615632
4.22344	-0.250982
4.22601	-0.952456
4.22857	-0.834601
4.23114	0.67604
4.23371	-0.259255
4.23628	1.75554
4.23885	0.375885
4.24142	-0.956636
4.24399	0.204195
4.24656	1.48937
4.24913	1.906
4.2517	1.19124
4.25426	1.01885
4.25683	-0.870645
4.2594	-0.341217
4.26197	-0.111979
4.26454	-0.497473
4.26711	-0.0177076
4.26968	-0.540122
4.27225	-0.584708
4.27482	-1.06769
4.27739	0.103327
4.27995	0.66791
4.28252	0.781681
4.28509	1.40382
4.28766	-0.390705
4.29023	0.226943
4.2928	1.1699
4.29537	-2.16497
4.29794	0.505088
4.30051	0.372068
4.30308	0.599772
4.30564	0.240505
4.30821	-0.537307
4.31078	-0.606766
4.31335	-1.00142
4.31592	-0.558748
4.31849	0.358142
4.32106	-1.02448
4.32363	1.54757
4.3262	-0.418741
4.32877	-1.32999
4.33133	0.112701
4.3339	1.4441
4.33647	-0.298975
4.33904	-2.40744
4.34161	0.300296
4.34418	-0.902552
4.34675	-1.09033
4.34932	0.212747
4.35189	-0.48014
4.35446	-0.738265
4.35702	-0.997148
4.35959	-1.75877
4.36216	-0.68998
4.36473	-0.199293
4.3673	1.28448
4.36987	-0.175665
4.37244	-0.107325
4.37501	-0.224479
4.37758	-0.857125
4.38015	-0.998948
4.38271	-0.247004
4.38528	-0.763764
4.38785	0.332467
4.39042	0.077675
4.39299	-1.05182
4.39556	-1.14882
4.39813	0.167306
4.4007	1.03911
4.40327	0.604644
4.40584	-0.797721
4.4084	-0.092532
4.41097	0.899921
4.41354	-0.754506
4.41611	1.69145
4.41868	-0.520252
4.42125	0.321231
4.42382	0.458888
4.42639	0.0622757
4.42896	0.270507
4.43153	0.152451
4.43409	-1.34612
4.43666	2.33544
4.43923	-2.25607
4.4418	-0.111351
4.44437	-0.349461
4.44694	0.793832
4.44951	1.20627
4.45208	-1.65514
4.45465	0.255723
4.45722	1.83934
4.45978	1.43114
4.46235	1.22474
4.46492	-0.19738
4.46749	0.271812
4.47006	-0.107643
4.47263	-0.324085
4.4752	0.311505
4.47777	0.799353
4.48034	-0.189836
4.48291	1.25655
4.48547	1.59858
4.48804	0.0876466
4.49061	0.975039
4.49318	0.599598
4.49575	0.0546889
4.49832	-0.210244
4.50089	-0.936157
4.50346	-0.64861
4.50603	-0.967944
4.5086	-0.9485
4.51116	0.248039
4.51373	-0.567864
4.5163	0.876176
4.51887	0.590644
4.52144	-1.38799
4.52401	2.17786
4.52658	0.487709
4.52915	-1.44852
4.53172	-0.473965
4.53429	-0.428692
4.53685	-2.53984
4.53942	1.06222
4.54199	-0.511775
4.54456	0.702486
4.54713	1.39972
4.5497	0.647612
4.55227	0.69165
4.55484	0.853464
4.55741	0.137725
4.55998	0.775778
4.56254	-0.328466
4.56511	-0.62484
4.56768	-1.22034
4.57025	-1.34952
4.57282	0.781697
4.57539	0.348802
4.57796	2.14738
4.58053	0.840086
4.5831	0.192376
4.58567	-0.0536707
4.58823	-0.155646
4.5908	1.96998
4.59337	0.148108
4.59594	0.670368
4.59851	-0.495309
4.60108	-0.378257
4.60365	0.631802
4.60622	0.000124457
4.60879	0.597608
4.61136	3.07927
4.61392	-0.779561
4.61649	0.120424
4.61906	0.573091
4.62163	-0.949152
4.6242	1.5599
4.62677	1.92958
4.62934	-0.495007
4.63191	-1.249
4.63448	-0.829947
4.63705	0.342721
4.63961	0.1669
4.64218	-0.279
4.64475	1.28566
4.64732	0.586023
4.64989	-1.39879
4.65246	0.694882
4.65503	-0.460867
4.6576	0.705914
4.66017	-1.0248
4.66274	1.19696
4.6653	-0.0696745
4.66787	2.05863
4.67044	0.50458
4.67301	0.156134
4.67558	0.661328
4.67815	-0.350733
4.68072	1.74931
4.68329	-0.166899
4.68586	0.270354
4.68843	-0.528503
4.69099	-0.311382
4.69356	0.0781282
4.69613	0.586321
4.6987	-0.407468
4.70127	-0.165452
4.70384	0.566631
4.70641	-0.579545
4.70898	-0.0127227
4.71155	-0.948685
4.71412	-0.702939
4.71668	0.9719
4.71925	-1.71734
4.72182	-0.273368
4.72439	-0.456762
4.72696	-0.0640196
4.72953	0.546882
4.7321	2.94837
4.73467	1.69594
4.73724	-1.03039
4.73981	2.03941
4.74237	-0.312103
4.74494	-0.0944641
4.74751	2.13813
4.75008	0.189237
4.75265	0.945659
4.75522	1.68837
4.75779	-0.0610621
4.76036	0.130305
4.76293	0.938079
4.7655	1.10181
4.76806	0.33011
4.77063	-1.04606
4.7732	-0.67054
4.77577	0.800014
4.77834	0.345669
4.78091	0.734579
4.78348	1.48548
4.78605	-1.0258
4.78862	-0.116681
4.79119	0.673407
4.79375	0.812379
4.79632	-0.888384
4.79889	-0.28282
4.80146	-0.114942
4.80403	0.703071
4.8066	0.941883
4.80917	1.0799
4.81174	-1.02907
4.81431	-0.548081
4.81688	1.97989
4.81944	-1.26865
4.82201	-1.0438
4.82458	-0.768663
4.82715	-0.418626
4.82972	-0.403624
4.83229	0.197306
4.83486	0.565238
4.83743	-0.0769477
4.84	-0.549449
4.84257	-0.302994
4.84513	0.119932
4.8477	0.840144
4.85027	0.201597
4.85284	-0.785257
4.85541	-1.03153
4.85798	-0.10954
4.86055	2.12246
4.86312	-0.233222
4.86569	0.01167
4.86826	-2.2387
4.87082	0.269595
4.87339	0.988605
4.87596	0.0668849
4.87853	-0.279686
4.8811	-2.17249
4.88367	-0.147581
4.88624	-1.01937
4.88881	-0.455298
4.89138	-0.0783659
4.89395	-0.141238
4.89651	0.487767
4.89908	-0.607197
4.90165	0.693848
4.90422	-0.0329291
4.90679	0.161612
4.90936	1.03977
4.91193	-0.825712
4.9145	0.511021
4.91707	-0.534296
4.91964	0.642129
4.9222	0.195576
4.92477	-0.100689
4.92734	0.275392
4.92991	0.00575434
4.93248	-0.661102
4.93505	0.77564
4.93762	-0.294173
4.94019	-0.150369
4.94276	-0.267753
4.94533	-0.914013
4.94789	-0.00529943
4.95046	-0.095472
4.95303	-0.502152
4.9556	-0.278751
4.95817	-0.00342348
4.96074	-1.69644
4.96331	-0.79542
4.96588	1.59314
4.96845	-0.0825915
4.97102	2.82872
4.97358	-0.109869
4.97615	1.14122
4.97872	-1.2019
4.98129	0.320418
4.98386	-0.453587
4.98643	0.189984
4.989	1.38396
4.99157	0.0585735
4.99414	-1.0992
4.99671	-0.0465055
4.99927	-0.536279
5.00184	-0.683903
5.00441	-0.511062
5.00698	0.475478
5.00955	-0.379524
5.01212	0.135013
5.01469	0.926286
5.01726	0.524521
5.01983	-1.16555
5.0224	-0.720392
5.02496	-1.82759
5.02753	-1.01991
5.0301	1.76582
5.03267	-1.57198
5.03524	-0.769029
5.03781	0.0188168
5.04038	0.713022
5.04295	-0.760153
5.04552	1.38159
5.04809	0.0935326
5.05065	-0.427679
5.05322	0.642413
5.05579	-0.325013
5.05836	0.770588
5.06093	0.493991
5.0635	-0.157368
5.06607	0.490818
5.06864	0.318623
5.07121	1.50137
5.07378	1.51325
5.07634	1.4729
5.07891	0.600948
5.08148	-0.185088
5.08405	-0.282614
5.08662	-1.00651
5.08919	0.220807
5.09176	-0.168836
5.09433	0.535112
5.0969	-0.633548
5.09947	-0.0544693
5.10203	0.911357
5.1046	-0.354889
5.10717	-0.670416
5.10974	-0.0898343
5.11231	2.39517
5.11488	-1.69404
5.11745	0.262446
5.12002	0.460353
5.12259	-0.0651111
5.12516	-0.571434
5.12772	0.0901224
5.13029	-0.250347
5.13286	-0.266399
[truncated: 1,048 more rows]
