# Supplementary material for: Direct energy transfer from photosystem II to photosystem I confers winter sustainability in Scots Pine
Source: Nat Commun. 2020 Dec 15;11:6388. doi: 10.1038/s41467-020-20137-9 (PMC7738668; doi:10.1038/s41467-020-20137-9)
Supplement: Supplementary file 3 — Source Data [file 41467_2020_20137_MOESM3_ESM.zip › Source data file_Bag et al., 2020/Source data file/time resolved fluoresence data/Time resolved decay/Pine_summer_unquench/summerunq/723nmautall.txt]

X	Y
0	0.0928126
0.002569	0.092843
0.005138	0.0626064
0.007707	0.0772121
0.010276	0.0855113
0.012845	0.0666799
0.015414	0.10999
0.017983	0.0578212
0.020552	0.0827756
0.023121	0.0371934
0.02569	0.0619568
0.028259	0.0459075
0.030828	0.0610453
0.033397	0.0670942
0.035966	0.0771371
0.038535	0.0654534
0.041104	0.0690683
0.043673	0.0795498
0.046242	0.0862116
0.048811	0.0452477
0.05138	0.0689689
0.053949	0.0860328
0.056518	0.0601417
0.059087	0.0861021
0.061656	0.0583373
0.064225	0.0835961
0.066794	0.070516
0.069363	0.0164575
0.071932	0.0417615
0.074501	0.0477607
0.07707	0.0607739
0.079639	0.0402608
0.082208	0.0811801
0.084777	0.0631767
0.087346	0.0712387
0.089915	0.0188861
0.092484	0.0654094
0.095053	0.0350583
0.097622	0.0819801
0.100191	0.0552746
0.10276	0.0676426
0.105329	0.0328643
0.107898	0.0247638
0.110467	0.0486168
0.113036	0.0621872
0.115605	0.0704222
0.118174	0.0763735
0.120743	0.0246749
0.123312	0.0292053
0.125881	0.0473339
0.12845	0.0573584
0.131019	0.0567356
0.133588	0.0796349
0.136157	0.0533588
0.138726	0.0289171
0.141295	0.0573286
0.143864	0.0443453
0.146433	0.0216807
0.149002	0.0375142
0.151571	0.0389893
0.15414	0.03742
0.156709	0.0372519
0.159278	0.0372482
0.161847	0.0359311
0.164416	0.0383289
0.166985	0.0166734
0.169554	0.0514183
0.172123	0.062238
0.174692	0.0523023
0.177261	0.0311072
0.17983	0.0533777
0.182399	0.0526939
0.184968	0.0582061
0.187537	0.0456871
0.190106	-0.000354321
0.192675	0.0548939
0.195244	0.0664455
0.197813	0.0470678
0.200382	0.0482828
0.202951	0.0556978
0.20552	0.0372503
0.208089	0.0280396
0.210658	0.0321349
0.213227	0.0350776
0.215796	0.072756
0.218365	0.0600814
0.220934	0.0534395
0.223503	0.048216
0.226072	0.0592857
0.228641	0.0419586
0.23121	0.053783
0.233779	0.0396187
0.236348	0.0410439
0.238917	0.0731189
0.241486	0.038895
0.244055	0.0220811
0.246624	0.0335996
0.249193	0.0157364
0.251762	0.0475033
0.254331	0.0161496
0.2569	0.0504678
0.259469	0.0372384
0.262038	0.0512571
0.264607	0.0399793
0.267176	0.0210604
0.269745	0.0421466
0.272314	0.0464703
0.274883	0.0460072
0.277452	0.0516767
0.280021	0.0345763
0.28259	0.036987
0.285159	0.034116
0.287728	0.0439145
0.290297	0.0242402
0.292866	0.0223081
0.295435	0.00496703
0.298004	0.042908
0.300573	0.0321862
0.303142	0.0423391
0.305711	0.023651
0.30828	0.0336681
0.310849	0.0460232
0.313418	0.048557
0.315987	0.0429524
0.318556	0.0291667
0.321125	0.0183391
0.323694	0.0457008
0.326263	0.0459555
0.328832	0.0394115
0.331401	0.0233081
0.33397	0.0283642
0.336539	0.0355562
0.339108	0.0440774
0.341677	0.00460615
0.344246	0.00806206
0.346815	0.00636585
0.349384	0.0461133
0.351953	0.0219387
0.354522	0.00416992
0.357091	0.0305757
0.35966	0.0252602
0.362229	-0.021827
0.364798	0.00244719
0.367367	0.00849807
0.369936	0.0295084
0.372505	0.0256944
0.375074	0.0598542
0.377643	0.000348481
0.380212	0.0242248
0.382781	0.012584
0.38535	0.0481939
0.387919	0.0137944
0.390488	-0.00503397
0.393057	0.0221492
0.395626	0.0328761
0.398195	0.0167117
0.400764	0.0416873
0.403333	0.0343826
0.405902	0.0326179
0.408471	0.00480456
0.41104	0.0521424
0.413609	0.0500071
0.416178	0.0463185
0.418747	0.0366145
0.421316	0.0281907
0.423885	0.0322477
0.426454	0.0446096
0.429023	0.00885357
0.431592	0.0217564
0.434161	0.0179418
0.43673	0.0203004
0.439299	0.0389263
0.441868	0.0245535
0.444437	-0.00860545
0.447006	0.0294719
0.449575	0.00842227
0.452144	0.0296728
0.454713	0.00623511
0.457282	0.0485016
0.459851	0.0346797
0.46242	0.0410993
0.464989	0.0197302
0.467558	0.0249362
0.470127	0.0311992
0.472696	0.0127132
0.475265	8.54412e-06
0.477834	0.0247188
0.480403	0.0312257
0.482972	0.00857971
0.485541	0.00154577
0.48811	0.0104272
0.490679	0.00697206
0.493248	0.0454467
0.495817	0.0279481
0.498386	0.0232002
0.500955	0.0245717
0.503524	-0.00938039
0.506093	0.0421188
0.508662	0.0277592
0.511231	0.00811409
0.5138	0.0246632
0.516369	0.032856
0.518938	0.0117022
0.521507	0.0300382
0.524076	0.0106974
0.526645	0.0494753
0.529214	0.0294092
0.531783	0.0200995
0.534352	0.0187406
0.536921	-0.0114554
0.53949	0.0223665
0.542059	0.0440779
0.544628	0.0469487
0.547197	0.0168079
0.549766	0.00678362
0.552335	0.0517112
0.554904	0.0379538
0.557473	0.0266558
0.560042	0.0409092
0.562611	0.0175762
0.56518	0.0124305
0.567749	-0.00992662
0.570318	0.0141209
0.572887	0.0526993
0.575456	0.0357184
0.578025	-0.017084
0.580594	-0.00281965
0.583163	0.00259987
0.585732	0.0223355
0.588301	0.00319577
0.59087	0.0218872
0.593439	0.0179009
0.596008	0.00844099
0.598577	0.047182
0.601146	0.00958493
0.603715	-0.0122814
0.606284	0.0161891
0.608853	0.0114375
0.611422	0.0230001
0.613991	0.0199658
0.61656	-0.0208309
0.619129	0.0340983
0.621698	0.00302618
0.624267	0.0151682
0.626836	0.0048783
0.629405	0.000992697
0.631974	0.0153311
0.634543	-0.00424169
0.637112	0.0274015
0.639681	0.0041825
0.64225	-0.0209332
0.644819	-0.00117006
0.647388	0.0131121
0.649957	0.00834537
0.652526	0.0177601
0.655095	0.00380937
0.657664	0.0214781
0.660233	-0.000690398
0.662802	0.0385303
0.665371	0.0359792
0.66794	-0.00784884
0.670509	-0.00667472
0.673078	0.0115001
0.675647	0.0109059
0.678216	0.0127956
0.680785	0.00162451
0.683354	0.0187155
0.685923	0.019371
0.688492	-0.00897669
0.691061	0.00276472
0.69363	-0.000482406
0.696199	0.0128285
0.698768	-0.0198595
0.701337	0.0266159
0.703906	0.0128487
0.706475	0.0253412
0.709044	0.0374474
0.711613	-0.0166818
0.714182	-0.013473
0.716751	-0.00927786
0.71932	-0.0122024
0.721889	0.00271663
0.724458	0.0215184
0.727027	-0.0326216
0.729596	0.0020905
0.732165	0.00220505
0.734734	0.0251278
0.737303	0.00204523
0.739872	-0.00557816
0.742441	-0.00167098
0.74501	0.0241139
0.747579	0.00921273
0.750148	0.00918652
0.752717	-0.00639407
0.755286	0.0126583
0.757855	-0.020964
0.760424	-0.0125569
0.762993	0.00426282
0.765562	0.0112495
0.768131	-0.0108823
0.7707	-0.000498452
0.773269	-0.0308293
0.775838	-0.0300626
0.778407	0.00822948
0.780976	-0.0482073
0.783545	-0.0100282
0.786114	0.00374268
0.788683	-0.00658494
0.791252	0.0149658
0.793821	0.0130691
0.79639	0.0304413
0.798959	0.00472492
0.801528	0.00643039
0.804097	-0.0159969
0.806666	0.0140831
0.809235	0.00400972
0.811804	0.0111114
0.814373	-0.0271113
0.816942	-0.0016922
0.819511	0.0223152
0.82208	-0.0139302
0.824649	-0.00633843
0.827218	0.0188304
0.829787	-0.0290676
0.832356	0.0082747
0.834925	-0.0058465
0.837494	-0.0101125
0.840063	-0.00273549
0.842632	0.0238635
0.845201	0.00239556
0.84777	-0.00334005
0.850339	-3.24559e-05
0.852908	0.0306173
0.855477	-0.0158146
0.858046	-0.00749062
0.860615	0.00765826
0.863184	0.00941114
0.865753	0.000566752
0.868322	-0.00576431
0.870891	0.0292059
0.87346	0.0263111
0.876029	-0.00316474
0.878598	0.0223257
0.881167	0.0148575
0.883736	0.00790882
0.886305	-0.0151167
0.888874	0.00908523
0.891443	-0.00560935
0.894012	0.0072168
0.896581	-0.0126151
0.89915	-0.00163599
0.901719	0.00109965
0.904288	-0.0154652
0.906857	-0.0113217
0.909426	0.0133267
0.911995	-0.00356465
0.914564	0.00975908
0.917133	0.0017261
0.919702	0.0234754
0.922271	0.0172883
0.92484	0.00676646
0.927409	0.0308541
0.929978	-0.0101889
0.932547	-2.75825e-05
0.935116	0.0166616
0.937685	0.0062865
0.940254	0.0227386
0.942823	-0.00226141
0.945392	-0.0146131
0.947961	-0.000100736
0.95053	0.0070005
0.953099	0.0238452
0.955668	0.0180598
0.958237	0.010096
0.960806	-0.0358556
0.963375	-0.00596866
0.965944	0.0161284
0.968513	0.00590364
0.971082	0.0192843
0.973651	-0.022626
0.97622	0.00496192
0.978789	0.00615112
0.981358	0.000802294
0.983927	0.0227935
0.986496	0.032398
0.989065	0.00396125
0.991634	-0.0160329
0.994203	0.0365306
0.996772	0.00559557
0.999341	0.0241959
1.00191	-0.0358341
1.00448	0.0246669
1.00705	-0.000138027
1.00962	-0.006902
1.01219	-0.00237211
1.01476	-0.000149685
1.01732	0.00887602
1.01989	-0.0207263
1.02246	0.0241834
1.02503	0.0206712
1.0276	-0.00982515
1.03017	-0.0145052
1.03274	0.0332862
1.03531	0.0172368
1.03788	0.0260962
1.04045	-0.00124996
1.04301	-0.00790041
1.04558	-0.00705918
1.04815	-0.00418662
1.05072	-0.0135805
1.05329	0.0297838
1.05586	0.0046609
1.05843	0.00436698
1.061	-0.0321119
1.06357	-0.000631628
1.06614	0.00435407
1.0687	-9.49757e-05
1.07127	0.0196302
1.07384	-0.0299102
1.07641	-0.0085984
1.07898	-0.00321934
1.08155	0.0256476
1.08412	-0.0367929
1.08669	-0.000107311
1.08926	-0.00229193
1.09183	0.00969174
1.09439	0.00534647
1.09696	0.00198895
1.09953	0.0427525
1.1021	-0.00736754
1.10467	0.0294361
1.10724	-0.0173589
1.10981	-0.00990966
1.11238	0.0443581
1.11495	0.00768791
1.11752	0.0120332
1.12008	0.0472754
1.12265	0.0138796
1.12522	-0.0114709
1.12779	0.0129447
1.13036	0.00647029
1.13293	-0.0311169
1.1355	0.0318518
1.13807	0.00260824
1.14064	0.00698687
1.14321	0.00613321
1.14577	0.0232794
1.14834	-0.00639944
1.15091	0.00318864
1.15348	0.00659554
1.15605	0.0141725
1.15862	0.00978138
1.16119	-0.00334552
1.16376	0.0178616
1.16633	0.00660826
1.1689	0.00344712
1.17146	0.059281
1.17403	0.0231981
1.1766	0.0104866
1.17917	0.00494195
1.18174	0.0210194
1.18431	-0.0401569
1.18688	0.00757824
1.18945	0.0271421
1.19202	-0.000221675
1.19459	0.0127447
1.19715	0.0248725
1.19972	-0.0318693
1.20229	0.0321151
1.20486	0.00259648
1.20743	0.00735809
1.21	0.00844511
1.21257	0.011967
1.21514	0.023923
1.21771	0.0210689
1.22028	0.00886517
1.22284	0.003102
1.22541	0.00113401
1.22798	0.00903051
1.23055	-0.00302599
1.23312	0.0148181
1.23569	-0.00807185
1.23826	0.0258575
1.24083	0.00771034
1.2434	-0.0494071
1.24597	0.0146162
1.24853	0.0144603
1.2511	0.00843696
1.25367	0.0165355
1.25624	0.0143358
1.25881	0.00204347
1.26138	-0.000260939
1.26395	0.00454911
1.26652	-0.00718878
1.26909	0.0199922
1.27166	-0.00585964
1.27422	-0.0237182
1.27679	0.00867123
1.27936	0.00127982
1.28193	0.0016531
1.2845	-0.00679183
1.28707	0.00604725
1.28964	0.00585157
1.29221	0.0193043
1.29478	0.0226683
1.29735	-0.0240168
1.29991	0.00127524
1.30248	-0.0242575
1.30505	0.0412732
1.30762	0.027342
1.31019	-0.00821678
1.31276	-0.0125556
1.31533	0.0227921
1.3179	-0.00690173
1.32047	0.0370297
1.32304	-0.0116874
1.3256	-0.0162902
1.32817	0.00310355
1.33074	-0.0138092
1.33331	-0.0034097
1.33588	0.0117826
1.33845	0.0253866
1.34102	0.0159726
1.34359	0.00230302
1.34616	-0.0106201
1.34873	0.004983
1.35129	0.00159769
1.35386	0.0153414
1.35643	0.00192223
1.359	-0.00272498
1.36157	0.00227539
1.36414	0.00446357
1.36671	-0.0107674
1.36928	0.0293349
1.37185	0.00121692
1.37442	0.0180111
1.37698	-0.0350671
1.37955	-0.00912207
1.38212	0.0142175
1.38469	-0.00199055
1.38726	0.00320426
1.38983	0.00726613
1.3924	-0.0208594
1.39497	-0.0134747
1.39754	0.0109161
1.40011	0.00189991
1.40267	0.024988
1.40524	0.0366496
1.40781	0.0460013
1.41038	0.0135053
1.41295	0.0132553
1.41552	0.010888
1.41809	0.0120774
1.42066	0.019195
1.42323	0.0267136
1.4258	0.0163242
1.42836	0.0325579
1.43093	0.00897192
1.4335	0.025357
1.43607	0.025703
1.43864	0.0357437
1.44121	0.0183926
1.44378	0.00932813
1.44635	0.00686205
1.44892	0.0281275
1.45149	0.0405176
1.45405	0.0109827
1.45662	-0.00785039
1.45919	0.00625833
1.46176	-0.0103918
1.46433	0.0216876
1.4669	0.00653657
1.46947	0.0303239
1.47204	0.0144246
1.47461	0.0648018
1.47718	0.0010375
1.47974	0.00613259
1.48231	-0.0148326
1.48488	0.027505
1.48745	0.0198858
1.49002	0.0176067
1.49259	0.0303403
1.49516	-0.0330638
1.49773	-0.00510316
1.5003	0.0340952
1.50287	0.0267429
1.50543	0.0291109
1.508	0.0227816
1.51057	0.0454358
1.51314	0.019775
1.51571	0.0293179
1.51828	-0.00484986
1.52085	0.0383914
1.52342	0.0401163
1.52599	0.0215454
1.52856	0.0246569
1.53112	0.0370526
1.53369	0.0134366
1.53626	-0.000430044
1.53883	0.0116955
1.5414	0.0276857
1.54397	0.0135213
1.54654	0.0133005
1.54911	-0.0106621
1.55168	0.0297089
1.55425	0.00809113
1.55681	0.00475705
1.55938	-0.0340656
1.56195	-0.023931
1.56452	-0.00207483
1.56709	0.0176765
1.56966	0.00432221
1.57223	-0.00196609
1.5748	0.0115915
1.57737	0.0460814
1.57994	0.0304739
1.5825	0.0194014
1.58507	0.0228167
1.58764	0.010698
1.59021	0.0128873
1.59278	0.0116184
1.59535	-0.00681357
1.59792	0.0315083
1.60049	-0.0124615
1.60306	-0.0200147
1.60563	0.019731
1.60819	0.0100844
1.61076	-0.0309932
1.61333	0.00193632
1.6159	-0.00478739
1.61847	0.0392268
1.62104	0.0182698
1.62361	-0.0112434
1.62618	0.0145751
1.62875	0.0123183
1.63132	0.0175574
1.63388	0.0130209
1.63645	0.0282802
1.63902	0.0126251
1.64159	0.0392597
1.64416	0.0289973
1.64673	0.0129142
1.6493	-0.0175986
1.65187	0.0509912
1.65444	0.0194194
1.65701	0.0289014
1.65957	0.0151624
1.66214	0.0400318
1.66471	0.0630043
1.66728	-0.0180353
1.66985	0.0249261
1.67242	0.0411516
1.67499	0.0216278
1.67756	0.018486
1.68013	0.0406841
1.6827	-0.0068802
1.68526	0.0241915
1.68783	0.0259751
1.6904	0.0136306
1.69297	0.0259337
1.69554	0.0287012
1.69811	-0.00609102
1.70068	-0.00442949
1.70325	0.0210129
1.70582	0.0391956
1.70839	-0.00766204
1.71095	0.0323477
1.71352	0.0476009
1.71609	0.0762855
1.71866	0.0512798
1.72123	0.0113017
1.7238	0.0110378
1.72637	0.0202385
1.72894	0.0612273
1.73151	0.00385413
1.73408	0.0235292
1.73664	0.0181497
1.73921	0.0184935
1.74178	0.0372083
1.74435	0.00889339
1.74692	0.0127478
1.74949	-0.0114814
1.75206	-0.010861
1.75463	0.0183613
1.7572	-0.00458774
1.75977	0.0023619
1.76233	0.0104832
1.7649	-0.0273498
1.76747	0.00300189
1.77004	0.0219266
1.77261	0.0307556
1.77518	0.0105934
1.77775	0.00244704
1.78032	0.00558298
1.78289	-0.00729899
1.78546	-0.0282249
1.78802	0.0111411
1.79059	0.0239586
1.79316	0.00796824
1.79573	0.0140659
1.7983	-0.0171872
1.80087	0.0118708
1.80344	0.00035714
1.80601	-0.00176053
1.80858	-0.00160024
1.81115	-0.011932
1.81371	0.0100776
1.81628	-0.00529427
1.81885	-0.0312745
1.82142	-0.0216368
1.82399	0.0249964
1.82656	0.0238648
1.82913	-0.0157448
1.8317	-0.00896464
1.83427	-0.0216031
1.83684	-0.00658155
1.8394	-0.0110653
1.84197	-0.0117802
1.84454	-0.00748238
1.84711	0.00606153
1.84968	0.00823225
1.85225	-0.0167935
1.85482	-0.0205102
1.85739	0.00879083
1.85996	0.0150121
1.86253	-0.0111319
1.86509	0.0117261
1.86766	0.00940194
1.87023	-0.014266
1.8728	-0.047713
1.87537	-0.00129274
1.87794	0.0195608
1.88051	0.00563304
1.88308	-0.0220371
1.88565	-0.026987
1.88822	-0.0171199
1.89078	0.00505611
1.89335	-0.0311946
1.89592	-0.0211964
1.89849	0.00137463
1.90106	-0.013003
1.90363	-0.0183581
1.9062	0.0272929
1.90877	0.00139006
1.91134	0.0248044
1.91391	0.00860466
1.91647	0.00195918
1.91904	-0.00955776
1.92161	0.0180187
1.92418	0.0311308
1.92675	0.0333862
1.92932	0.00266044
1.93189	0.0190025
1.93446	-0.00878922
1.93703	-0.00689114
1.9396	-0.0407475
1.94216	-0.0118133
1.94473	0.00405672
1.9473	-0.0164062
1.94987	-0.0308537
1.95244	0.00474683
1.95501	-0.00395925
1.95758	0.0123401
1.96015	0.0245502
1.96272	0.0395794
1.96529	-0.0161474
1.96785	-0.000388968
1.97042	0.0344174
1.97299	0.00322522
1.97556	-0.00403754
1.97813	-0.0252999
1.9807	-0.00158702
1.98327	-0.0150078
1.98584	-0.0143874
1.98841	-0.0295994
1.99098	0.0134415
1.99354	0.0411975
1.99611	-0.0425041
1.99868	0.00532963
2.00125	0.0327128
2.00382	-0.000503186
2.00639	0.00870058
2.00896	-0.00668061
2.01153	0.0032445
2.0141	0.0371604
2.01667	-0.0152878
2.01923	0.00151247
2.0218	0.0215353
2.02437	-0.0124867
2.02694	-0.0117502
2.02951	-0.00182061
2.03208	-0.0172745
2.03465	-0.000927737
2.03722	-0.00711889
2.03979	0.0089991
2.04236	-0.0185035
2.04492	0.0171899
2.04749	0.00199143
2.05006	-0.0320712
2.05263	0.0132839
2.0552	0.00722537
2.05777	-0.00417571
2.06034	-0.0136515
2.06291	-0.0323519
2.06548	0.00564298
2.06805	-0.0385007
2.07061	-0.0451431
2.07318	0.00947546
2.07575	-0.00790493
2.07832	-0.00756644
2.08089	-0.0335546
2.08346	-0.0162026
2.08603	0.0218448
2.0886	-0.0192467
2.09117	-0.015085
2.09374	-0.011484
2.0963	-0.0275762
2.09887	0.0320336
2.10144	-0.0207079
2.10401	0.0016292
2.10658	-0.0208151
2.10915	-0.012309
2.11172	0.00144231
2.11429	-0.0166659
2.11686	-0.0435515
2.11943	-0.0104812
2.12199	-0.0229416
2.12456	-0.0626196
2.12713	-0.00246698
2.1297	0.00591382
2.13227	-0.0293849
2.13484	-0.00244518
2.13741	-0.0269618
2.13998	0.0107755
2.14255	-0.00256391
2.14512	-0.0366202
2.14768	-0.0343502
2.15025	-0.0309793
2.15282	0.0203001
2.15539	-0.0358644
2.15796	-0.0161851
2.16053	-0.0368811
2.1631	-0.0432147
2.16567	-0.026173
2.16824	-0.0202495
2.17081	-0.0251339
2.17337	0.00206048
2.17594	-0.0185927
2.17851	-0.0478555
2.18108	-0.0437515
2.18365	-0.0330676
2.18622	-0.0332911
2.18879	-0.0109763
2.19136	-0.00871676
2.19393	-0.0143689
2.1965	-0.0246554
2.19906	-0.0429888
2.20163	-0.0278916
2.2042	-0.0415954
2.20677	0.0118683
2.20934	-0.00266155
2.21191	-0.00813041
2.21448	-0.0243989
2.21705	-0.00132182
2.21962	-0.0299493
2.22219	-0.0386264
2.22475	-0.0168215
2.22732	-0.021845
2.22989	0.00371464
2.23246	-0.0208697
2.23503	-0.0170888
2.2376	-0.0282412
2.24017	-0.00321307
2.24274	-0.0536035
2.24531	-0.0163592
2.24788	-0.0307138
2.25044	-0.017799
2.25301	-0.0497122
2.25558	-0.00416244
2.25815	-0.0531286
2.26072	-0.0261692
2.26329	0.00893654
2.26586	-0.0470342
2.26843	-0.00891492
2.271	0.0127929
2.27357	-0.0138574
2.27613	-0.0106489
2.2787	-0.0418356
2.28127	-0.0224364
2.28384	-0.0106205
2.28641	-0.0521847
2.28898	-0.029792
2.29155	-0.0199343
2.29412	-0.0160134
2.29669	-0.0580351
2.29926	-0.0488808
2.30182	-0.0378775
2.30439	-0.0402646
2.30696	-0.0587247
2.30953	-0.0342844
2.3121	-0.0514267
2.31467	-0.0562779
2.31724	-0.0275162
2.31981	-0.0187772
2.32238	-0.0116663
2.32495	-0.0122044
2.32751	0.0296287
2.33008	-0.0160578
2.33265	-0.00305474
2.33522	-0.0528182
2.33779	-0.0377781
2.34036	-0.0504378
2.34293	-0.0107317
2.3455	-0.0453602
2.34807	-0.0354801
2.35064	-0.0677472
2.3532	-0.0592535
2.35577	-0.0495387
2.35834	-0.00374746
2.36091	-0.0442932
2.36348	-0.0265274
2.36605	-0.0446752
2.36862	-0.0400397
2.37119	-0.0256489
2.37376	-0.0410146
2.37633	-0.00360232
2.37889	-0.0353856
2.38146	-0.0551686
2.38403	-0.0464312
2.3866	-0.0471025
2.38917	-0.0118341
2.39174	-0.0132892
2.39431	-0.032756
2.39688	-0.0552356
2.39945	-0.0382389
2.40202	-0.0617047
2.40458	-0.0462848
2.40715	-0.028087
2.40972	-0.0318154
2.41229	-0.0403227
2.41486	-0.0406321
2.41743	-0.0432085
2.42	-0.0213032
2.42257	-0.0319145
2.42514	0.00495441
2.42771	-0.0297266
2.43027	-0.01528
2.43284	-0.0255149
2.43541	-0.0158242
2.43798	-0.0404706
2.44055	-0.00512595
2.44312	-0.0334382
2.44569	-0.0436361
2.44826	-0.0406191
2.45083	0.0234929
2.4534	-0.0210357
2.45596	-0.00573992
2.45853	0.00437653
2.4611	0.0136369
2.46367	-0.00946765
2.46624	-0.0305017
2.46881	-0.0334996
2.47138	-0.0303649
2.47395	-0.0211884
2.47652	-0.0100708
2.47909	-0.0177116
2.48165	-0.0767261
2.48422	-0.046799
2.48679	-0.0168635
2.48936	-0.00503736
2.49193	-0.044815
2.4945	-0.0532595
2.49707	-0.0370122
2.49964	-0.0523948
2.50221	-0.0404275
2.50478	-0.00810003
2.50734	0.00264046
2.50991	-0.0317655
2.51248	-0.0263101
2.51505	0.00185452
2.51762	-0.024685
2.52019	-0.0190483
2.52276	-0.0546869
2.52533	-0.0135346
2.5279	-0.0281759
2.53047	-0.0469485
2.53303	-0.00526751
2.5356	0.00148355
2.53817	-0.0519197
2.54074	-0.0132147
2.54331	-0.0305629
2.54588	0.00232958
2.54845	-0.0511624
2.55102	-0.0485446
2.55359	-0.0306776
2.55616	-0.00952491
2.55872	-0.0337207
2.56129	-0.0391357
2.56386	-0.0352979
2.56643	-0.0253562
2.569	-0.0151513
2.57157	0.00675941
2.57414	-0.036051
2.57671	-0.0570247
2.57928	-0.014567
2.58185	-0.0480869
2.58441	-0.0214956
2.58698	-0.0198674
2.58955	-0.0247046
2.59212	-0.00829705
2.59469	-0.0575477
2.59726	-0.0328389
2.59983	-0.0160783
2.6024	-0.025131
2.60497	-0.0263691
2.60754	-0.0292113
2.6101	-0.034915
2.61267	-0.00116983
2.61524	-0.0401117
2.61781	-0.0315637
2.62038	-0.0262692
2.62295	-0.0215135
2.62552	-0.0666771
2.62809	-0.0240017
2.63066	-0.0128197
2.63323	-0.000818447
2.63579	-0.0192089
2.63836	-0.022545
2.64093	-0.0378073
2.6435	-0.0236483
2.64607	-0.00312841
2.64864	-0.0347331
2.65121	-0.0489046
2.65378	-0.0366889
2.65635	-0.02048
2.65892	-0.0336189
2.66148	-0.04953
2.66405	-0.00772644
2.66662	-0.0427986
2.66919	0.0269874
2.67176	-0.00733154
2.67433	-0.012622
2.6769	-0.00985273
2.67947	-0.0261197
2.68204	-0.011479
2.68461	-0.0333882
2.68717	-0.0430217
2.68974	0.000459739
2.69231	-0.0396758
2.69488	-0.0343805
2.69745	0.00838614
2.70002	-0.041006
2.70259	-0.0608012
2.70516	-0.0683893
2.70773	-0.0294333
2.7103	-0.0154947
2.71286	-0.0236124
2.71543	-0.0202976
2.718	-0.00188052
2.72057	-0.0490834
2.72314	-0.0164135
2.72571	-0.039297
2.72828	0.00538171
2.73085	-0.0498126
2.73342	-0.0298495
2.73599	-0.0585178
2.73855	-0.0156199
2.74112	-0.0149054
2.74369	-0.0332592
2.74626	-0.0356424
2.74883	-0.0519917
2.7514	-0.0590188
2.75397	-0.0588036
2.75654	-0.0359166
2.75911	-0.0321177
2.76168	-0.0527896
2.76424	-0.0111403
2.76681	-0.0578953
2.76938	-0.0375707
2.77195	-0.0481437
2.77452	-0.033096
2.77709	-0.0455523
2.77966	-0.0412788
2.78223	-0.0471767
2.7848	-0.034211
2.78737	-0.0462899
2.78993	-0.0255227
2.7925	-0.0158229
2.79507	-0.0525939
2.79764	-0.071193
2.80021	-0.052078
2.80278	-0.0384889
2.80535	-0.0207022
2.80792	-0.0321181
2.81049	-0.024811
2.81306	-0.0666492
2.81562	-0.0266251
2.81819	-0.0586443
2.82076	-0.0633023
2.82333	-0.0128095
2.8259	-0.0381922
2.82847	-0.0284609
2.83104	-0.0187112
2.83361	-0.0214884
2.83618	-0.0289754
2.83875	-0.0704126
2.84131	-0.00607151
2.84388	0.000603054
2.84645	-0.011637
2.84902	-0.0505833
2.85159	-0.0401447
2.85416	-0.0505095
2.85673	-0.0451994
2.8593	-0.0220583
2.86187	-0.0088599
2.86444	-0.0384691
2.867	-0.0496886
2.86957	-0.0465928
2.87214	0.0114544
2.87471	-0.0029759
2.87728	-0.0588582
2.87985	-0.0745031
2.88242	0.00341293
2.88499	0.00696423
2.88756	-0.0570024
2.89013	0.00834959
2.89269	-0.0244714
2.89526	-0.0129518
2.89783	-0.0304893
2.9004	-0.0165524
2.90297	-0.0536576
2.90554	-0.0157771
2.90811	-0.00647865
2.91068	-0.0118168
2.91325	-0.0216468
2.91582	-0.0290993
2.91838	-0.0331801
2.92095	-0.00296002
2.92352	-0.0682478
2.92609	-0.0474456
2.92866	-0.0161542
2.93123	-0.0182352
2.9338	-0.065571
2.93637	-0.0542448
2.93894	-0.00429382
2.94151	-0.00557188
2.94407	-0.0230783
2.94664	-0.00273109
2.94921	-0.0332465
2.95178	-0.0215233
2.95435	-0.0267231
2.95692	-0.00579781
2.95949	-0.0144324
2.96206	-0.0249986
2.96463	-0.0350189
2.9672	-0.0388887
2.96976	-0.0313743
2.97233	-0.0443447
2.9749	-0.0474239
2.97747	-0.0459407
2.98004	-0.00670765
2.98261	-0.0481817
2.98518	0.00481333
2.98775	-0.0206104
2.99032	-0.0690429
2.99289	-0.0397733
2.99545	-0.0233951
2.99802	-0.0337737
3.00059	0.00110139
3.00316	0.000755052
3.00573	-0.00368975
3.0083	-0.0132784
3.01087	-0.0456966
3.01344	-0.0273673
3.01601	-0.0233866
3.01858	-0.0954235
3.02114	-0.00811517
3.02371	-0.0186764
3.02628	-0.00600126
3.02885	-0.0419057
3.03142	-0.0295268
3.03399	-0.0395365
3.03656	-0.0352945
3.03913	-0.0167281
3.0417	-0.0441853
3.04427	-0.00560956
3.04683	-0.038815
3.0494	-0.0513207
3.05197	-0.0468207
3.05454	-0.0113218
3.05711	-0.0215827
3.05968	-0.0195556
3.06225	-0.0308623
3.06482	-0.0303424
3.06739	-0.0253077
3.06996	-0.0424744
3.07252	-0.02139
3.07509	-0.0206561
3.07766	-0.0551849
3.08023	0.0153168
3.0828	-0.0190409
3.08537	-0.015445
3.08794	-0.0165158
3.09051	-0.00519667
3.09308	-0.0100389
3.09565	-0.015348
3.09821	0.0175149
3.10078	-0.0184364
3.10335	-0.0427595
3.10592	-0.0279952
3.10849	-0.0330058
3.11106	-0.025762
3.11363	-0.0173752
3.1162	-0.0154776
3.11877	0.00801899
3.12134	-0.0249386
3.1239	0.0185464
3.12647	0.0162207
3.12904	-0.0128646
3.13161	-0.0393783
3.13418	0.0219352
3.13675	-0.0393847
3.13932	0.0027857
3.14189	0.0204363
3.14446	0.0267554
3.14703	-0.036448
3.14959	-0.0519287
3.15216	-0.00398601
3.15473	-0.00285296
3.1573	-0.0143742
3.15987	-0.0200905
3.16244	-0.017235
3.16501	-0.00727499
3.16758	-0.0517547
3.17015	0.017764
3.17272	-0.0137734
3.17528	-0.0163041
3.17785	0.00553238
3.18042	-0.00996891
3.18299	-0.0402351
3.18556	0.00426344
3.18813	-0.0364471
3.1907	-0.00833434
3.19327	-0.0414341
3.19584	0.00505627
3.19841	0.000146596
3.20097	-0.0320297
3.20354	-0.0297203
3.20611	-0.0320198
3.20868	-0.0100653
3.21125	0.0133753
3.21382	-0.0655834
3.21639	-0.00021582
3.21896	-0.0392046
3.22153	0.00759095
3.2241	-0.0533742
3.22666	0.0147973
3.22923	-0.0253751
3.2318	-0.0233462
3.23437	-0.0625947
3.23694	-0.0385611
3.23951	-0.0211427
3.24208	0.00674808
3.24465	-0.0401706
3.24722	-0.0289789
3.24979	-0.0346846
3.25235	-0.0281031
3.25492	0.012775
3.25749	0.00308368
3.26006	-0.051216
3.26263	-0.00771834
3.2652	-0.0498138
3.26777	-0.0213581
3.27034	-0.0145995
3.27291	-0.023565
3.27548	-0.0388836
3.27804	-0.0426502
3.28061	-0.0536179
3.28318	-0.0341899
3.28575	-0.0188843
3.28832	-0.0377303
3.29089	-0.0519654
3.29346	-0.0208387
3.29603	-0.0256232
3.2986	0.00184711
3.30117	-0.0275618
3.30373	-0.0698068
3.3063	-0.0594977
3.30887	-0.00771795
3.31144	-0.017008
3.31401	0.019554
3.31658	-0.0312431
3.31915	-0.0402314
3.32172	-0.0120321
3.32429	-0.0320281
3.32686	-0.0327337
3.32942	0.00372571
3.33199	-0.0218178
3.33456	-0.00690483
3.33713	-0.0251644
3.3397	-0.0539474
3.34227	-0.0268851
3.34484	-0.0286579
3.34741	-0.0401265
3.34998	-0.00939112
3.35255	-0.026165
3.35511	-0.00443178
3.35768	-0.0209824
3.36025	-0.00090801
3.36282	-0.0312031
3.36539	-0.0353287
3.36796	-0.0122923
3.37053	-0.0206512
3.3731	0.0168396
3.37567	-0.00241593
3.37824	0.00217917
3.3808	0.0325602
3.38337	-0.0329716
3.38594	-0.0300965
3.38851	-0.0175313
3.39108	0.00156187
3.39365	-0.0310045
3.39622	-0.0458455
3.39879	0.003323
3.40136	-0.0199141
3.40393	-0.0427828
3.40649	-0.0198276
3.40906	-0.0296933
3.41163	0.00266785
3.4142	-0.0277973
3.41677	-0.0411873
3.41934	-0.0217257
3.42191	-0.0222106
3.42448	-0.0181505
3.42705	0.0230514
3.42962	0.0291811
3.43218	-0.0148085
3.43475	0.049586
3.43732	-0.0136233
3.43989	-0.038366
3.44246	0.0219553
3.44503	0.0121106
3.4476	-0.0073789
3.45017	-0.0219931
3.45274	-0.00227736
3.45531	0.0259966
3.45787	-0.0229524
3.46044	0.000754573
3.46301	-0.0310766
3.46558	-0.0231067
3.46815	-0.0202232
3.47072	-0.0166643
3.47329	-0.00835344
3.47586	-0.0172233
3.47843	-0.0239108
3.481	-0.0537629
3.48356	-0.0123576
3.48613	-0.0332217
3.4887	-0.0191095
3.49127	-0.0200611
3.49384	0.014433
3.49641	-0.039975
3.49898	-0.0479717
3.50155	-0.000761915
3.50412	-0.0129377
3.50669	-0.0240559
3.50925	-0.00592268
3.51182	0.01695
3.51439	-0.0102396
3.51696	-0.0484189
3.51953	-0.0454299
3.5221	-0.0318182
3.52467	-0.028807
3.52724	-0.0188711
3.52981	-0.024229
3.53238	-0.0481393
3.53494	-0.0364877
3.53751	-0.00990976
3.54008	-0.0183817
3.54265	-0.0348302
3.54522	-0.0267114
3.54779	-0.0346441
3.55036	-0.0197487
3.55293	0.0163703
3.5555	-0.0204303
3.55807	-0.0162615
3.56063	0.0323084
3.5632	-0.0241184
3.56577	0.000525592
3.56834	0.00560597
3.57091	0.00713975
3.57348	-0.0357869
3.57605	-0.0259124
3.57862	-0.0141718
3.58119	-0.0228903
3.58376	-0.037687
3.58632	0.020318
3.58889	-0.0208472
3.59146	-0.034836
3.59403	-0.0338758
3.5966	-0.0088666
3.59917	-0.0279307
3.60174	-0.0397859
3.60431	-0.015088
3.60688	0.0200248
3.60945	-0.0325351
3.61201	0.0133584
3.61458	-0.0124313
3.61715	-0.0212045
3.61972	-0.0576513
3.62229	-0.0469055
3.62486	-0.0473288
3.62743	-0.00879541
3.63	-0.0487452
3.63257	0.00598614
3.63514	-0.0295032
3.6377	-0.00109265
3.64027	0.0282573
3.64284	-0.0259835
3.64541	-0.0315354
3.64798	0.0220212
3.65055	0.023892
3.65312	0.00436279
3.65569	-0.0560478
3.65826	-0.0688216
3.66083	-0.049472
3.66339	-0.0255974
3.66596	-0.0196557
3.66853	-0.0166274
3.6711	-0.0322397
3.67367	-0.0231176
3.67624	-0.0417805
3.67881	-0.00932802
3.68138	-0.0288838
3.68395	-0.00574044
3.68652	0.00313982
3.68908	-0.0674591
3.69165	-0.00687584
3.69422	-0.0261285
3.69679	-0.0191753
3.69936	-0.0335452
3.70193	-0.0520203
3.7045	0.00802911
3.70707	-0.0236905
3.70964	-0.0275133
3.71221	-0.0335193
3.71477	-0.0144814
3.71734	0.011741
3.71991	-0.0799537
3.72248	-0.0608252
3.72505	-0.0270317
3.72762	-0.0270215
3.73019	0.0314981
3.73276	0.00951249
3.73533	-0.0175993
3.7379	0.00141765
3.74046	-0.0280741
3.74303	-0.0375268
3.7456	0.00581994
3.74817	0.00193329
3.75074	-0.0171068
3.75331	-0.0181352
3.75588	-0.0210871
3.75845	-0.0207553
3.76102	-0.0177288
3.76359	-0.0136062
3.76615	-0.0170576
3.76872	-0.00777428
3.77129	-0.0135608
3.77386	-0.0196781
3.77643	-0.0385335
3.779	-0.0190275
3.78157	-0.00179057
3.78414	-0.0229573
3.78671	-0.0261696
3.78928	-0.023586
3.79184	-0.00027342
3.79441	0.00479159
3.79698	-0.0750261
3.79955	-0.00304582
3.80212	-0.0453242
3.80469	-0.0326748
3.80726	-0.0499616
3.80983	-0.0134126
3.8124	-0.0546506
3.81497	-0.0390662
3.81753	-0.0446185
3.8201	-0.0587748
3.82267	-0.0822149
3.82524	-0.033886
3.82781	-0.0108692
3.83038	-0.026329
3.83295	-0.0184242
3.83552	-0.036759
3.83809	-0.0543511
3.84066	-0.0268796
3.84322	-0.0684956
3.84579	-0.0156498
3.84836	-0.00572182
3.85093	-0.0355762
3.8535	-0.0457438
3.85607	-0.0707212
3.85864	-0.0524944
3.86121	-0.0263951
3.86378	-0.0367052
3.86635	-0.089429
3.86891	-0.0200822
3.87148	-0.0104048
3.87405	-0.0327547
3.87662	-0.0559792
3.87919	-0.011297
3.88176	-0.0466308
3.88433	-0.041393
3.8869	-0.0238015
3.88947	-0.0235978
3.89204	-0.0580092
3.8946	-0.0263479
3.89717	-0.0646476
3.89974	-0.0401611
3.90231	-0.078454
3.90488	-0.0019493
3.90745	-0.0260277
3.91002	-0.0208184
3.91259	0
3.91516	0
3.91773	0
3.92029	0
3.92286	0
3.92543	0
3.928	0
3.93057	0
3.93314	0
3.93571	0
3.93828	0
3.94085	0
3.94342	0
3.94598	0
3.94855	0
3.95112	0
3.95369	0
3.95626	0
3.95883	0
3.9614	0
3.96397	0
3.96654	0
3.96911	0
3.97167	0
3.97424	0
3.97681	0
3.97938	0
3.98195	0
3.98452	0
3.98709	0
3.98966	0
3.99223	0
3.9948	0
3.99736	0
3.99993	0
4.0025	0
4.00507	0
4.00764	0
4.01021	0
4.01278	0
4.01535	0
4.01792	0
4.02049	0
4.02305	0
4.02562	0
4.02819	0
4.03076	0
4.03333	0
4.0359	0
4.03847	0
4.04104	0
4.04361	0
4.04618	0
4.04874	0
4.05131	0
4.05388	0
4.05645	0
4.05902	0
4.06159	0
4.06416	0
4.06673	0
4.0693	0
4.07187	0
4.07443	0
4.077	0
4.07957	0
4.08214	0
4.08471	0
4.08728	0
4.08985	0
4.09242	0
4.09499	0
4.09756	0
4.10012	0
4.10269	0
4.10526	0
4.10783	0
4.1104	0
4.11297	0
4.11554	0
4.11811	0
4.12068	0
4.12325	0
4.12581	0
4.12838	0
4.13095	0
4.13352	0
4.13609	0
4.13866	0
4.14123	0
4.1438	0
4.14637	0
4.14894	0
4.1515	0
4.15407	0
4.15664	0
4.15921	0
4.16178	0
4.16435	0
4.16692	0
4.16949	0
4.17206	0
4.17463	0
4.17719	0
4.17976	0
4.18233	0
4.1849	0
4.18747	0
4.19004	0
4.19261	0
4.19518	0
4.19775	0
4.20032	0
4.20288	0
4.20545	0
4.20802	0
4.21059	0
4.21316	0
4.21573	0
4.2183	0
4.22087	0
4.22344	0
4.22601	0
4.22857	0
4.23114	0
4.23371	0
4.23628	0
4.23885	0
4.24142	0
4.24399	0
4.24656	0
4.24913	0
4.2517	0
4.25426	0
4.25683	0
4.2594	0
4.26197	0
4.26454	0
4.26711	0
4.26968	0
4.27225	0
4.27482	0
4.27739	0
4.27995	0
4.28252	0
4.28509	0
4.28766	0
4.29023	0
4.2928	0
4.29537	0
4.29794	0
4.30051	0
4.30308	0
4.30564	0
4.30821	0
4.31078	0
4.31335	0
4.31592	0
4.31849	0
4.32106	0
4.32363	0
4.3262	0
4.32877	0
4.33133	0
4.3339	0
4.33647	0
4.33904	0
4.34161	0
4.34418	0
4.34675	0
4.34932	0
4.35189	0
4.35446	0
4.35702	0
4.35959	0
4.36216	0
4.36473	0
4.3673	0
4.36987	0
4.37244	0
4.37501	0
4.37758	0
4.38015	0
4.38271	0
4.38528	0
4.38785	0
4.39042	0
4.39299	0
4.39556	0
4.39813	0
4.4007	0
4.40327	0
4.40584	0
4.4084	0
4.41097	0
4.41354	0
4.41611	0
4.41868	0
4.42125	0
4.42382	0
4.42639	0
4.42896	0
4.43153	0
4.43409	0
4.43666	0
4.43923	0
4.4418	0
4.44437	0
4.44694	0
4.44951	0
4.45208	0
4.45465	0
4.45722	0
4.45978	0
4.46235	0
4.46492	0
4.46749	0
4.47006	0
4.47263	0
4.4752	0
4.47777	0
4.48034	0
4.48291	0
4.48547	0
4.48804	0
4.49061	0
4.49318	0
4.49575	0
4.49832	0
4.50089	0
4.50346	0
4.50603	0
4.5086	0
4.51116	0
4.51373	0
4.5163	0
4.51887	0
4.52144	0
4.52401	0
4.52658	0
4.52915	0
4.53172	0
4.53429	0
4.53685	0
4.53942	0
4.54199	0
4.54456	0
4.54713	0
4.5497	0
4.55227	0
4.55484	0
4.55741	0
4.55998	0
4.56254	0
4.56511	0
4.56768	0
4.57025	0
4.57282	0
4.57539	0
4.57796	0
4.58053	0
4.5831	0
4.58567	0
4.58823	0
4.5908	0
4.59337	0
4.59594	0
4.59851	0
4.60108	0
4.60365	0
4.60622	0
4.60879	0
4.61136	0
4.61392	0
4.61649	0
4.61906	0
4.62163	0
4.6242	0
4.62677	0
4.62934	0
4.63191	0
4.63448	0
4.63705	0
4.63961	0
4.64218	0
4.64475	0
4.64732	0
4.64989	0
4.65246	0
4.65503	0
4.6576	0
4.66017	0
4.66274	0
4.6653	0
4.66787	0
4.67044	0
4.67301	0
4.67558	0
4.67815	0
4.68072	0
4.68329	0
4.68586	0
4.68843	0
4.69099	0
4.69356	0
4.69613	0
4.6987	0
4.70127	0
4.70384	0
4.70641	0
4.70898	0
4.71155	0
4.71412	0
4.71668	0
4.71925	0
4.72182	0
4.72439	0
4.72696	0
4.72953	0
4.7321	0
4.73467	0
4.73724	0
4.73981	0
4.74237	0
4.74494	0
4.74751	0
4.75008	0
4.75265	0
4.75522	0
4.75779	0
4.76036	0
4.76293	0
4.7655	0
4.76806	0
4.77063	0
4.7732	0
4.77577	0
4.77834	0
4.78091	0
4.78348	0
4.78605	0
4.78862	0
4.79119	0
4.79375	0
4.79632	0
4.79889	0
4.80146	0
4.80403	0
4.8066	0
4.80917	0
4.81174	0
4.81431	0
4.81688	0
4.81944	0
4.82201	0
4.82458	0
4.82715	0
4.82972	0
4.83229	0
4.83486	0
4.83743	0
4.84	0
4.84257	0
4.84513	0
4.8477	0
4.85027	0
4.85284	0
4.85541	0
4.85798	0
4.86055	0
4.86312	0
4.86569	0
4.86826	0
4.87082	0
4.87339	0
4.87596	0
4.87853	0
4.8811	0
4.88367	0
4.88624	0
4.88881	0
4.89138	0
4.89395	0
4.89651	0
4.89908	0
4.90165	0
4.90422	0
4.90679	0
4.90936	0
4.91193	0
4.9145	0
4.91707	0
4.91964	0
4.9222	0
4.92477	0
4.92734	0
4.92991	0
4.93248	0
4.93505	0
4.93762	0
4.94019	0
4.94276	0
4.94533	0
4.94789	0
4.95046	0
4.95303	0
4.9556	0
4.95817	0
4.96074	0
4.96331	0
4.96588	0
4.96845	0
4.97102	0
4.97358	0
4.97615	0
4.97872	0
4.98129	0
4.98386	0
4.98643	0
4.989	0
4.99157	0
4.99414	0
4.99671	0
4.99927	0
5.00184	0
5.00441	0
5.00698	0
5.00955	0
5.01212	0
5.01469	0
5.01726	0
5.01983	0
5.0224	0
5.02496	0
5.02753	0
5.0301	0
5.03267	0
5.03524	0
5.03781	0
5.04038	0
5.04295	0
5.04552	0
5.04809	0
5.05065	0
5.05322	0
5.05579	0
5.05836	0
5.06093	0
5.0635	0
5.06607	0
5.06864	0
5.07121	0
5.07378	0
5.07634	0
5.07891	0
5.08148	0
5.08405	0
5.08662	0
5.08919	0
5.09176	0
5.09433	0
5.0969	0
5.09947	0
5.10203	0
5.1046	0
5.10717	0
5.10974	0
5.11231	0
5.11488	0
5.11745	0
5.12002	0
5.12259	0
5.12516	0
5.12772	0
5.13029	0
5.13286	0
[truncated: 1,048 more rows]
