# Supplementary material for: Direct energy transfer from photosystem II to photosystem I confers winter sustainability in Scots Pine
Source: Nat Commun. 2020 Dec 15;11:6388. doi: 10.1038/s41467-020-20137-9 (PMC7738668; doi:10.1038/s41467-020-20137-9)
Supplement: Supplementary file 3 — Source Data [file 41467_2020_20137_MOESM3_ESM.zip › Source data file_Bag et al., 2020/Source data file/time resolved fluoresence data/Time resolved decay/Pine_summer_unquench/summerunq/711nmautall.txt]

X	Y
0	0.03919
0.002569	0.0392028
0.005138	0.042315
0.007707	0.0181342
0.010276	0.0528409
0.012845	-0.00212976
0.015414	0.0349281
0.017983	0.00946181
0.020552	0.012394
0.023121	0.0270951
0.02569	0.0640381
0.028259	0.0397524
0.030828	0.0895318
0.033397	0.0589743
0.035966	0.0305055
0.038535	0.0373953
0.041104	0.00208244
0.043673	0.0465727
0.046242	0.0143766
0.048811	0.0280978
0.05138	-0.00553656
0.053949	0.057618
0.056518	0.0641838
0.059087	0.037986
0.061656	0.0374534
0.064225	0.0295803
0.066794	0.0185847
0.069363	0.0326565
0.071932	0.0331037
0.074501	0.0438818
0.07707	0.0230874
0.079639	0.039117
0.082208	0.0207415
0.084777	0.0533958
0.087346	0.0550735
0.089915	0.0287494
0.092484	0.0354737
0.095053	0.00589187
0.097622	0.054337
0.100191	0.0340259
0.10276	0.048518
0.105329	0.0579051
0.107898	0.019334
0.110467	0.00301524
0.113036	0.0250579
0.115605	0.0301713
0.118174	0.0355849
0.120743	0.0196871
0.123312	0.0474811
0.125881	0.00157741
0.12845	0.037233
0.131019	0.0722171
0.133588	0.0495935
0.136157	0.0138763
0.138726	0.0737274
0.141295	0.031281
0.143864	0.0356804
0.146433	0.000242698
0.149002	0.0159953
0.151571	0.0101456
0.15414	0.0468246
0.156709	0.0541795
0.159278	0.020861
0.161847	0.0590123
0.164416	0.0116572
0.166985	-0.00240391
0.169554	0.0231858
0.172123	-0.00551769
0.174692	0.010781
0.177261	0.0496667
0.17983	0.0189881
0.182399	0.0188505
0.184968	0.00713313
0.187537	0.0297525
0.190106	0.0262695
0.192675	-0.0119519
0.195244	0.0458606
0.197813	-0.0149189
0.200382	0.0403977
0.202951	0.00986637
0.20552	0.00161602
0.208089	0.0292001
0.210658	0.0307064
0.213227	-0.00579708
0.215796	0.0327662
0.218365	0.00798659
0.220934	0.029694
0.223503	0.00562992
0.226072	0.0261642
0.228641	-0.0123963
0.23121	0.0356461
0.233779	0.0149484
0.236348	0.0284974
0.238917	0.0116753
0.241486	0.0516961
0.244055	0.0344569
0.246624	0.00802135
0.249193	0.0311795
0.251762	0.0293738
0.254331	0.0116444
0.2569	0.0304681
0.259469	0.0116051
0.262038	0.0483822
0.264607	0.0142535
0.267176	0.0477067
0.269745	0.00674217
0.272314	0.0238451
0.274883	0.0333862
0.277452	0.0151347
0.280021	0.0365113
0.28259	0.0350733
0.285159	0.0238389
0.287728	0.0404652
0.290297	0.00929343
0.292866	0.0335395
0.295435	0.0262434
0.298004	0.0128199
0.300573	0.0185486
0.303142	-0.00300697
0.305711	0.0240071
0.30828	0.0325397
0.310849	0.0281326
0.313418	0.0136131
0.315987	0.00795106
0.318556	0.0126803
0.321125	0.00512257
0.323694	0.0173032
0.326263	0.0171476
0.328832	-0.00643033
0.331401	0.00653751
0.33397	0.017247
0.336539	0.0311178
0.339108	0.019996
0.341677	0.0177668
0.344246	0.01941
0.346815	-0.0069395
0.349384	0.00207304
0.351953	0.0117927
0.354522	-0.00271912
0.357091	-0.000365248
0.35966	0.0306099
0.362229	0.0171639
0.364798	0.0271207
0.367367	0.0222421
0.369936	0.0250973
0.372505	0.0177729
0.375074	-0.00282951
0.377643	0.0099768
0.380212	0.0221034
0.382781	0.0154555
0.38535	0.017829
0.387919	-0.0331934
0.390488	0.0211013
0.393057	0.00527621
0.395626	0.0333446
0.398195	0.0255313
0.400764	0.00427447
0.403333	0.0109721
0.405902	0.00339102
0.408471	0.00572518
0.41104	0.0174472
0.413609	0.00790844
0.416178	0.0108078
0.418747	0.0210776
0.421316	-0.0144811
0.423885	0.0167207
0.426454	0.0283931
0.429023	0.0121078
0.431592	0.0232653
0.434161	0.00481793
0.43673	0.0173963
0.439299	-0.0148182
0.441868	0.0360387
0.444437	0.0164008
0.447006	-0.00292678
0.449575	0.0135178
0.452144	-0.00501573
0.454713	-0.0120035
0.457282	0.0187676
0.459851	0.0230253
0.46242	-0.00141722
0.464989	0.0167993
0.467558	0.0192308
0.470127	0.0129906
0.472696	0.0134829
0.475265	0.00769299
0.477834	0.0146683
0.480403	0.00298429
0.482972	0.0141789
0.485541	0.00822767
0.48811	0.0223937
0.490679	0.00583155
0.493248	0.0318379
0.495817	0.0260554
0.498386	0.0255703
0.500955	0.0134818
0.503524	-0.00174964
0.506093	0.0104713
0.508662	0.0118944
0.511231	0.00103522
0.5138	0.00516344
0.516369	0.0433616
0.518938	0.00572513
0.521507	0.0100029
0.524076	0.0212994
0.526645	-0.000575347
0.529214	0.0193116
0.531783	-0.0196044
0.534352	0.00547112
0.536921	-0.0336226
0.53949	0.00810733
0.542059	-0.0008471
0.544628	-0.00759434
0.547197	0.0339756
0.549766	0.0284504
0.552335	0.0317066
0.554904	-0.0172088
0.557473	0.00923835
0.560042	0.0353045
0.562611	0.0102754
0.56518	-0.0110059
0.567749	0.00115269
0.570318	0.00233211
0.572887	0.0139684
0.575456	-0.00153112
0.578025	-0.046967
0.580594	0.000643465
0.583163	0.0222707
0.585732	-0.00110983
0.588301	-0.00482628
0.59087	-0.00410333
0.593439	0.0193951
0.596008	0.00819123
0.598577	0.00202336
0.601146	0.0153471
0.603715	0.0105576
0.606284	0.00439817
0.608853	-0.0206234
0.611422	0.0121487
0.613991	-0.0204731
0.61656	-0.0263954
0.619129	0.0312997
0.621698	-0.00411005
0.624267	-0.0170305
0.626836	0.0287795
0.629405	-0.0133455
0.631974	-0.0101532
0.634543	-0.0252044
0.637112	0.0145216
0.639681	-0.0227655
0.64225	-0.0316027
0.644819	-0.0139799
0.647388	-0.0155542
0.649957	0.00543855
0.652526	-0.022377
0.655095	-0.00577882
0.657664	0.00809312
0.660233	0.0432887
0.662802	-0.0329777
0.665371	0.00103887
0.66794	-0.0278095
0.670509	-0.0187574
0.673078	-0.0168934
0.675647	-0.0177318
0.678216	-0.0191181
0.680785	-0.0180086
0.683354	-0.00702018
0.685923	-0.0336052
0.688492	0.00528067
0.691061	-0.00121809
0.69363	-0.0122461
0.696199	-0.0454898
0.698768	0.0129964
0.701337	0.00838653
0.703906	-0.00667616
0.706475	-0.0364393
0.709044	-0.0321739
0.711613	-0.0321875
0.714182	0.0134504
0.716751	-0.0003032
0.71932	-0.00134805
0.721889	-0.0170274
0.724458	-0.00307418
0.727027	-0.0175568
0.729596	-0.0223658
0.732165	-0.0320594
0.734734	-0.0160655
0.737303	-0.0344963
0.739872	-0.0356658
0.742441	-0.0323815
0.74501	-0.0438426
0.747579	-0.00215225
0.750148	0.0095148
0.752717	-0.011822
0.755286	-0.0263559
0.757855	0.0236228
0.760424	-0.0191311
0.762993	-0.0107216
0.765562	-0.0203869
0.768131	-0.02531
0.7707	0.00365129
0.773269	-0.0109908
0.775838	-0.0496436
0.778407	-0.00517437
0.780976	0.00467828
0.783545	-0.0182463
0.786114	-0.0181745
0.788683	0.0189165
0.791252	-0.0304403
0.793821	-0.0216332
0.79639	-0.0104597
0.798959	-0.0356321
0.801528	0.0170203
0.804097	-0.00484406
0.806666	-0.0217889
0.809235	-0.0165882
0.811804	-0.0122231
0.814373	-0.00637487
0.816942	0.0157416
0.819511	-0.00141338
0.82208	-0.0372704
0.824649	-0.0100278
0.827218	-0.0205379
0.829787	-0.0250033
0.832356	-0.0318588
0.834925	-0.0108455
0.837494	-0.0211771
0.840063	0.0204885
0.842632	-0.00792822
0.845201	-0.00573128
0.84777	-0.0246354
0.850339	-0.0147422
0.852908	-0.0233142
0.855477	0.0225201
0.858046	-0.0306195
0.860615	0.0234086
0.863184	-0.0353525
0.865753	0.018314
0.868322	0.00527312
0.870891	-0.0290323
0.87346	-0.029573
0.876029	0.00112014
0.878598	0.00080969
0.881167	-0.0133629
0.883736	-0.0422761
0.886305	0.0084409
0.888874	-0.0165345
0.891443	-0.0470123
0.894012	-0.00519516
0.896581	0.00497189
0.89915	0.00460666
0.901719	-0.0286045
0.904288	-0.000118859
0.906857	-0.0375003
0.909426	0.00091404
0.911995	-0.00624552
0.914564	-0.0230292
0.917133	-0.0286496
0.919702	0.00875407
0.922271	-0.0207592
0.92484	0.00557242
0.927409	-0.00599279
0.929978	-0.00932018
0.932547	0.00472595
0.935116	0.0127436
0.937685	-0.00612253
0.940254	-0.00168566
0.942823	0.0151565
0.945392	-0.0368037
0.947961	-0.0252102
0.95053	-0.00876291
0.953099	-0.00385372
0.955668	-0.0346027
0.958237	-0.0139664
0.960806	-0.00196816
0.963375	-0.00049621
0.965944	-0.024071
0.968513	-0.0303438
0.971082	-0.00138737
0.973651	0.00299131
0.97622	-0.0227874
0.978789	0.0104195
0.981358	-0.0137108
0.983927	0.0135703
0.986496	-0.0287737
0.989065	-0.00342838
0.991634	-0.0163426
0.994203	-0.0171429
0.996772	0.0107169
0.999341	-0.00855165
1.00191	0.0117984
1.00448	-0.0248454
1.00705	0.0116239
1.00962	-0.0145113
1.01219	0.00173322
1.01476	-0.0254589
1.01732	-0.020239
1.01989	-0.0174933
1.02246	-0.0149114
1.02503	-0.0117483
1.0276	-0.0111024
1.03017	-0.0237532
1.03274	0.00887442
1.03531	0.0012838
1.03788	-0.00526851
1.04045	0.0178368
1.04301	-0.00451919
1.04558	-0.00491212
1.04815	-0.0230617
1.05072	0.0319928
1.05329	-0.0275588
1.05586	0.00111442
1.05843	-0.0240558
1.061	0.0194803
1.06357	-0.000353824
1.06614	-0.017937
1.0687	-0.0225855
1.07127	-0.0193219
1.07384	-0.0119874
1.07641	0.0343691
1.07898	0.0155034
1.08155	-0.00881324
1.08412	-0.0222304
1.08669	0.00595751
1.08926	-0.0119085
1.09183	0.0227636
1.09439	0.0106919
1.09696	0.0341185
1.09953	-0.0221152
1.1021	-0.0289249
1.10467	-0.00691358
1.10724	0.0399186
1.10981	0.0316214
1.11238	0.00826019
1.11495	-0.017981
1.11752	-0.0294169
1.12008	-0.000804446
1.12265	-0.0028197
1.12522	-0.0180748
1.12779	-0.0531197
1.13036	0.014071
1.13293	-0.0105881
1.1355	0.01706
1.13807	0.00713188
1.14064	-0.00729681
1.14321	-0.0353308
1.14577	-0.0152157
1.14834	0.00430157
1.15091	-0.00591771
1.15348	0.00550159
1.15605	0.0109982
1.15862	-0.0402069
1.16119	0.00911413
1.16376	-0.0217338
1.16633	-0.00635214
1.1689	0.0194489
1.17146	0.00436076
1.17403	0.00494781
1.1766	-0.00730056
1.17917	-0.00751664
1.18174	0.0122588
1.18431	0.0358161
1.18688	-0.0129104
1.18945	-0.02384
1.19202	-0.00545245
1.19459	0.0345552
1.19715	0.00578834
1.19972	-0.0123908
1.20229	-0.0298688
1.20486	-0.0163531
1.20743	0.0192754
1.21	0.0416249
1.21257	0.0235844
1.21514	0.0189115
1.21771	0.00276188
1.22028	-0.030241
1.22284	0.0131509
1.22541	0.0201683
1.22798	0.0131548
1.23055	1.54781e-05
1.23312	-0.0280731
1.23569	-0.00198554
1.23826	0.00289878
1.24083	-0.0047994
1.2434	-0.00450704
1.24597	0.0185101
1.24853	-0.0279399
1.2511	0.0130238
1.25367	0.0294275
1.25624	-0.0151948
1.25881	2.05305e-05
1.26138	0.00155688
1.26395	-0.0019366
1.26652	-0.0269104
1.26909	0.030733
1.27166	0.00107614
1.27422	0.0159835
1.27679	0.0134602
1.27936	0.00624019
1.28193	-0.00590236
1.2845	-0.00628727
1.28707	0.0189968
1.28964	0.00761762
1.29221	0.0162582
1.29478	0.0375005
1.29735	-0.00919509
1.29991	-0.00795796
1.30248	0.00575219
1.30505	-0.00827087
1.30762	0.0206381
1.31019	0.0336156
1.31276	-0.0305632
1.31533	0.0226418
1.3179	0.0123925
1.32047	0.0345508
1.32304	-0.0172081
1.3256	0.0064374
1.32817	-0.00535045
1.33074	0.015836
1.33331	0.0159502
1.33588	-0.0266057
1.33845	0.00989473
1.34102	0.0119442
1.34359	0.0211562
1.34616	0.0401326
1.34873	0.0562413
1.35129	-0.000228384
1.35386	0.0298997
1.35643	0.00686529
1.359	0.00964616
1.36157	-0.0191193
1.36414	-0.00611024
1.36671	0.00532152
1.36928	0.0138352
1.37185	0.0313037
1.37442	0.019856
1.37698	0.0239506
1.37955	8.20681e-05
1.38212	-0.00738562
1.38469	0.0483391
1.38726	0.0202558
1.38983	-0.0241068
1.3924	0.00767839
1.39497	0.013865
1.39754	0.00397553
1.40011	-0.00267543
1.40267	0.0213346
1.40524	0.0153967
1.40781	0.0377741
1.41038	0.014502
1.41295	0.0256088
1.41552	0.00853616
1.41809	0.0186704
1.42066	0.00138751
1.42323	-0.0157152
1.4258	0.0206998
1.42836	0.0174918
1.43093	0.0405319
1.4335	0.0168046
1.43607	-0.0168682
1.43864	0.0108524
1.44121	0.0171296
1.44378	0.0125038
1.44635	0.0607458
1.44892	-0.00216506
1.45149	-0.016643
1.45405	-0.00495074
1.45662	0.0205327
1.45919	0.0050243
1.46176	0.0210952
1.46433	0.00938308
1.4669	0.00859385
1.46947	0.0361875
1.47204	0.0396353
1.47461	0.021665
1.47718	0.0447621
1.47974	0.0573519
1.48231	-0.00406993
1.48488	0.0125781
1.48745	0.0444982
1.49002	-0.00145177
1.49259	0.0109682
1.49516	0.00303461
1.49773	0.00114219
1.5003	0.046232
1.50287	0.0286729
1.50543	0.0653361
1.508	0.01424
1.51057	0.0148977
1.51314	0.0160005
1.51571	0.0263128
1.51828	0.042538
1.52085	-0.00773564
1.52342	0.010312
1.52599	-0.0105385
1.52856	0.018992
1.53112	0.0350285
1.53369	0.0283176
1.53626	0.0249261
1.53883	0.0384424
1.5414	0.0134075
1.54397	0.0410866
1.54654	0.0171936
1.54911	0.0256193
1.55168	0.00541896
1.55425	0.043814
1.55681	0.0101408
1.55938	-0.00894517
1.56195	-0.00455121
1.56452	0.0408556
1.56709	0.0569437
1.56966	0.0159858
1.57223	0.022267
1.5748	0.0510109
1.57737	-0.0145141
1.57994	-0.0183789
1.5825	0.0155846
1.58507	0.0117394
1.58764	0.0458187
1.59021	0.025173
1.59278	0.0226581
1.59535	0.0069292
1.59792	0.0281005
1.60049	0.00863999
1.60306	0.0396555
1.60563	0.0158237
1.60819	0.0317257
1.61076	0.0276589
1.61333	-0.011181
1.6159	-0.00211029
1.61847	-0.0126463
1.62104	0.0413879
1.62361	0.0216918
1.62618	0.041785
1.62875	-0.00436185
1.63132	0.0147084
1.63388	0.0464365
1.63645	0.0393279
1.63902	0.017266
1.64159	0.0146095
1.64416	-0.00208175
1.64673	0.000161959
1.6493	0.00183921
1.65187	0.0144043
1.65444	0.0103945
1.65701	0.0582913
1.65957	0.0137993
1.66214	0.0391547
1.66471	0.00998989
1.66728	-0.0100284
1.66985	0.0144744
1.67242	0.0186529
1.67499	-0.0366583
1.67756	0.032657
1.68013	-0.0189879
1.6827	0.0111124
1.68526	0.00735424
1.68783	0.0374588
1.6904	0.0157795
1.69297	0.00735936
1.69554	0.0323415
1.69811	-0.0277572
1.70068	0.026827
1.70325	-0.0234768
1.70582	-0.000434986
1.70839	0.00250443
1.71095	0.0229839
1.71352	0.00815189
1.71609	-0.017262
1.71866	-0.00296711
1.72123	0.0399843
1.7238	0.00573761
1.72637	-0.0108601
1.72894	0.0129919
1.73151	0.00119752
1.73408	0.0221189
1.73664	-0.0118752
1.73921	-0.0211215
1.74178	-0.00151757
1.74435	0.0159172
1.74692	-0.0160119
1.74949	0.0220032
1.75206	0.0271797
1.75463	0.00802571
1.7572	0.0486052
1.75977	0.00618044
1.76233	-0.0147519
1.7649	0.0246781
1.76747	0.00745382
1.77004	-0.000432323
1.77261	-0.0387548
1.77518	0.0412397
1.77775	0.0326617
1.78032	0.00226589
1.78289	-0.0041415
1.78546	-0.0137139
1.78802	-0.0156814
1.79059	0.00727313
1.79316	-0.027214
1.79573	0.01288
1.7983	0.0469472
1.80087	0.0148653
1.80344	0.00103674
1.80601	-0.0193338
1.80858	0.020219
1.81115	0.0431334
1.81371	0.00836264
1.81628	-0.00751114
1.81885	-0.00237371
1.82142	0.00437358
1.82399	-0.00633075
1.82656	-0.00597929
1.82913	0.0265033
1.8317	0.0165138
1.83427	0.0203191
1.83684	-0.0189757
1.8394	0.0298315
1.84197	0.0191053
1.84454	0.0076992
1.84711	-0.00954794
1.84968	0.0228087
1.85225	-0.00373015
1.85482	0.0159034
1.85739	0.0226148
1.85996	-0.0267953
1.86253	0.00705665
1.86509	0.040498
1.86766	-0.0160917
1.87023	0.00740212
1.8728	0.0463589
1.87537	-0.0131453
1.87794	0.00430621
1.88051	-0.0282662
1.88308	0.0277892
1.88565	-0.00729745
1.88822	0.00948555
1.89078	-0.00062476
1.89335	0.00675654
1.89592	0.0115759
1.89849	0.00400881
1.90106	-0.0111453
1.90363	0.0157635
1.9062	1.28243e-05
1.90877	0.0240571
1.91134	0.0111927
1.91391	0.0150409
1.91647	-0.0134388
1.91904	-0.016941
1.92161	-0.0165735
1.92418	-0.0233492
1.92675	0.0176197
1.92932	-0.0120986
1.93189	0.0131486
1.93446	0.0267383
1.93703	-0.00451709
1.9396	0.00900485
1.94216	-0.0106098
1.94473	0.00353975
1.9473	0.00271715
1.94987	-0.0205152
1.95244	0.0218593
1.95501	-0.0298849
1.95758	0.0135183
1.96015	-0.00361766
1.96272	0.012756
1.96529	0.00356308
1.96785	-0.011939
1.97042	-0.00897703
1.97299	0.0171008
1.97556	0.0313405
1.97813	0.00161649
1.9807	-0.000865359
1.98327	-0.00745143
1.98584	-0.016258
1.98841	-0.00666298
1.99098	0.015985
1.99354	-0.0234961
1.99611	0.0216028
1.99868	-0.0133461
2.00125	-0.0162907
2.00382	-0.0123794
2.00639	-0.0197033
2.00896	-0.00033486
2.01153	-0.0107925
2.0141	0.000170596
2.01667	-0.0323443
2.01923	0.0209039
2.0218	-0.00727942
2.02437	-0.015574
2.02694	-0.0334302
2.02951	0.0343212
2.03208	-0.0067496
2.03465	0.0113389
2.03722	-0.060525
2.03979	0.0191392
2.04236	-0.0225333
2.04492	-0.0129321
2.04749	-0.0190794
2.05006	0.00774616
2.05263	0.0295047
2.0552	-0.0121275
2.05777	0.0122466
2.06034	0.0201377
2.06291	0.0298201
2.06548	0.029346
2.06805	0.0303329
2.07061	-0.000933381
2.07318	0.008248
2.07575	-0.0200519
2.07832	0.0081404
2.08089	-0.0249024
2.08346	-0.000651629
2.08603	-0.0245138
2.0886	0.0110785
2.09117	0.0371862
2.09374	0.0121755
2.0963	0.0136367
2.09887	-0.0322226
2.10144	-0.041127
2.10401	0.0299417
2.10658	-0.00173645
2.10915	-0.0203824
2.11172	-0.0198137
2.11429	0.0170115
2.11686	0.00646182
2.11943	0.0226864
2.12199	0.00700932
2.12456	-0.0392084
2.12713	-0.0180222
2.1297	-0.038145
2.13227	-0.0157724
2.13484	0.0399889
2.13741	0.00495854
2.13998	-0.039676
2.14255	-0.01004
2.14512	0.0142098
2.14768	0.0049099
2.15025	0.00648803
2.15282	-0.0261032
2.15539	0.00313477
2.15796	0.0218071
2.16053	-0.0324937
2.1631	-0.00926712
2.16567	-0.0134147
2.16824	0.00351951
2.17081	-0.0179316
2.17337	0.00681185
2.17594	-0.00143856
2.17851	-0.010065
2.18108	-0.0598756
2.18365	-0.00614003
2.18622	-0.0262012
2.18879	0.00438316
2.19136	-0.0281888
2.19393	-0.00719259
2.1965	-0.0125705
2.19906	-0.0192065
2.20163	-0.0209614
2.2042	-0.0365452
2.20677	0.0132873
2.20934	-0.00748337
2.21191	-0.0310659
2.21448	-0.0328557
2.21705	-0.0198944
2.21962	-0.00319915
2.22219	-0.0229581
2.22475	0.0027056
2.22732	0.0221422
2.22989	0.0104711
2.23246	-0.0193212
2.23503	0.00182079
2.2376	-0.0826163
2.24017	-0.0309274
2.24274	-0.0181366
2.24531	0.0164747
2.24788	-0.0136086
2.25044	-0.0247844
2.25301	-0.0220863
2.25558	-0.0379577
2.25815	0.0309609
2.26072	-0.0303318
2.26329	-0.0522662
2.26586	-0.0396796
2.26843	-0.0115091
2.271	0.0100381
2.27357	-0.0217232
2.27613	-0.0307075
2.2787	-0.0655655
2.28127	0.00604733
2.28384	-0.0076304
2.28641	-0.0440774
2.28898	0.00640193
2.29155	-0.0419608
2.29412	-0.0352645
2.29669	-0.0359238
2.29926	-0.0522317
2.30182	-0.0125239
2.30439	-0.00121772
2.30696	0.013253
2.30953	-0.0528684
2.3121	0.00468662
2.31467	-0.0113652
2.31724	-0.0186417
2.31981	-0.0214559
2.32238	-0.0122107
2.32495	-0.0273514
2.32751	-0.00983061
2.33008	-0.0191866
2.33265	-0.0267314
2.33522	-0.0405448
2.33779	-0.0370386
2.34036	-0.0178316
2.34293	-0.0467673
2.3455	0.00825181
2.34807	-0.0167089
2.35064	-0.00761934
2.3532	-0.0448192
2.35577	-0.00602551
2.35834	-0.00401785
2.36091	-0.0036775
2.36348	-0.0222649
2.36605	0.00758011
2.36862	-0.0284923
2.37119	-0.0143725
2.37376	-0.0291296
2.37633	-0.0467386
2.37889	-0.0364554
2.38146	-0.00433739
2.38403	0.0105455
2.3866	-0.0145713
2.38917	-0.0256382
2.39174	-0.0370514
2.39431	-0.028405
2.39688	-0.0783332
2.39945	0.0172169
2.40202	-0.0575048
2.40458	0.0160813
2.40715	-0.00509701
2.40972	-0.0293826
2.41229	-0.0368024
2.41486	-0.0229347
2.41743	-0.00334197
2.42	-0.0377731
2.42257	-0.0264502
2.42514	-0.0358267
2.42771	-0.0126278
2.43027	-0.0254688
2.43284	-0.0216081
2.43541	-0.00319967
2.43798	-0.0225728
2.44055	-0.0209148
2.44312	0.0252753
2.44569	-0.0102227
2.44826	-0.0498849
2.45083	-0.0180234
2.4534	-0.0159353
2.45596	-0.0274446
2.45853	-0.0107504
2.4611	0.00135815
2.46367	-0.0337098
2.46624	-0.00494952
2.46881	-0.0284004
2.47138	-0.0034653
2.47395	-0.0336128
2.47652	0.00502257
2.47909	-0.0363423
2.48165	-0.0307097
2.48422	-0.0141133
2.48679	-0.0331782
2.48936	-0.0295512
2.49193	0.00631564
2.4945	-0.0321023
2.49707	-0.00973603
2.49964	-0.0322828
2.50221	0.0365753
2.50478	-0.0129484
2.50734	0.0120154
2.50991	-0.0382629
2.51248	-0.0349102
2.51505	-0.00575856
2.51762	-0.0392284
2.52019	-0.0267274
2.52276	0.00943304
2.52533	-0.0112076
2.5279	-0.00820227
2.53047	0.00912241
2.53303	-0.0131872
2.5356	0.00063248
2.53817	0.0213703
2.54074	-0.0440325
2.54331	-0.00604927
2.54588	-0.0386797
2.54845	0.0161098
2.55102	-0.0147534
2.55359	-0.0174885
2.55616	0.0131888
2.55872	-0.0277885
2.56129	0.00641674
2.56386	0.022255
2.56643	-0.0256286
2.569	0.015617
2.57157	-0.014341
2.57414	-0.0334471
2.57671	-0.034244
2.57928	-0.0114176
2.58185	0.0372587
2.58441	-0.00304899
2.58698	-0.00305439
2.58955	-0.0222489
2.59212	0.00465353
2.59469	0.0302249
2.59726	-0.0344607
2.59983	-0.011655
2.6024	-0.0256478
2.60497	-0.0547779
2.60754	-0.0192594
2.6101	0.0199565
2.61267	0.0139837
2.61524	3.43783e-05
2.61781	-0.019349
2.62038	-0.0481588
2.62295	0.0161451
2.62552	0.0146975
2.62809	0.017216
2.63066	0.00216208
2.63323	-0.0296386
2.63579	0.00261817
2.63836	0.00628222
2.64093	0.0200493
2.6435	0.0246748
2.64607	-0.0326653
2.64864	-0.0378863
2.65121	0.0034201
2.65378	0.0130042
2.65635	0.0429269
2.65892	-0.0294678
2.66148	0.0125121
2.66405	0.0181836
2.66662	0.0222725
2.66919	-0.0479536
2.67176	0.0331209
2.67433	0.0199933
2.6769	-0.0100509
2.67947	-0.0176145
2.68204	-0.0143963
2.68461	0.0256124
2.68717	-0.0129279
2.68974	-0.0385717
2.69231	0.0126321
2.69488	-0.0293397
2.69745	-0.0060944
2.70002	0.0265765
2.70259	-0.0393181
2.70516	-0.0657146
2.70773	-0.0218111
2.7103	0.0077662
2.71286	-0.0183028
2.71543	0.0208716
2.718	0.00835293
2.72057	-0.0391352
2.72314	0.0129779
2.72571	-0.000892886
2.72828	0.0162728
2.73085	-0.0273053
2.73342	-0.0099057
2.73599	-0.0495932
2.73855	0.00479447
2.74112	0.0463038
2.74369	-0.00112495
2.74626	-0.000426565
2.74883	0.0150519
2.7514	0.000686895
2.75397	-0.0107125
2.75654	-0.0233233
2.75911	0.00903075
2.76168	-0.0257426
2.76424	-0.00285764
2.76681	-0.0350778
2.76938	0.0337045
2.77195	-0.00501439
2.77452	-0.0279229
2.77709	-0.0263436
2.77966	-0.0125015
2.78223	-0.00746893
2.7848	-0.0351276
2.78737	-0.0563283
2.78993	-0.0140602
2.7925	-0.0422984
2.79507	0.000881512
2.79764	-0.00846061
2.80021	-0.0152761
2.80278	-0.0198734
2.80535	0.012004
2.80792	-0.0281481
2.81049	-0.0224068
2.81306	0.0572125
2.81562	-0.045296
2.81819	-0.00627751
2.82076	-0.0284797
2.82333	-0.0263422
2.8259	-0.00155151
2.82847	-0.0115741
2.83104	-0.00177675
2.83361	0.0116295
2.83618	-0.0107931
2.83875	0.0038255
2.84131	-0.0125864
2.84388	-0.0124644
2.84645	-0.0195288
2.84902	-0.0153528
2.85159	-0.0246815
2.85416	-0.000644781
2.85673	-0.0119742
2.8593	-0.0152465
2.86187	-0.0338876
2.86444	0.00845301
2.867	-0.0184168
2.86957	-0.0258313
2.87214	0.0132328
2.87471	-0.000640076
2.87728	-0.0323778
2.87985	-0.0252204
2.88242	-0.0256787
2.88499	-0.027908
2.88756	0.00129791
2.89013	-0.0139436
2.89269	0.013805
2.89526	-0.0153316
2.89783	-0.0132954
2.9004	-0.0236548
2.90297	-0.0135871
2.90554	0.0116782
2.90811	0.0261457
2.91068	-0.0153372
2.91325	-0.0440561
2.91582	0.0189921
2.91838	0.0252302
2.92095	0.0197526
2.92352	0.0248421
2.92609	0.00505344
2.92866	0.00354884
2.93123	-0.00105796
2.9338	0.0454766
2.93637	-0.0191929
2.93894	0.00497039
2.94151	-0.0157088
2.94407	-0.00853013
2.94664	-0.00476351
2.94921	-0.00749858
2.95178	0.0350414
2.95435	0.0154456
2.95692	-0.0183314
2.95949	0.0869426
2.96206	-0.0398698
2.96463	-0.00495584
2.9672	-0.0285389
2.96976	0.00195381
2.97233	0.00356754
2.9749	-0.0164948
2.97747	-0.000656571
2.98004	-0.00797676
2.98261	-0.0126089
2.98518	-0.00267636
2.98775	0.00671883
2.99032	-0.0404422
2.99289	-0.0183869
2.99545	0.0106564
2.99802	-0.0263666
3.00059	-0.0103006
3.00316	0.0163202
3.00573	-0.00376093
3.0083	0.0361146
3.01087	-0.0078001
3.01344	0.00862383
3.01601	-0.0369054
3.01858	-0.0127336
3.02114	-0.000830748
3.02371	-0.00720863
3.02628	0.0164755
3.02885	0.00222317
3.03142	0.0181444
3.03399	0.0016547
3.03656	0.0307027
3.03913	0.00753326
3.0417	0.0369306
3.04427	-0.000653868
3.04683	0.00544335
3.0494	-0.0455345
3.05197	0.00980434
3.05454	0.0594548
3.05711	-0.00285885
3.05968	0.0266268
3.06225	-0.00055576
3.06482	0.0428782
3.06739	0.00792057
3.06996	0.00753015
3.07252	-0.00577828
3.07509	0.0204575
3.07766	-0.0100976
3.08023	0.00834056
3.0828	-0.0109765
3.08537	0.0233596
3.08794	0.00415224
3.09051	0.00403273
3.09308	0.00802582
3.09565	0.00343788
3.09821	-0.00194591
3.10078	0.00729838
3.10335	0.000671996
3.10592	-0.00706174
3.10849	0.0256114
3.11106	0.0133232
3.11363	0.00393501
3.1162	-0.00590701
3.11877	0.00763877
3.12134	-0.0297899
3.1239	-0.0265136
3.12647	-0.0326312
3.12904	0.00685203
3.13161	-0.0166861
3.13418	-0.0172619
3.13675	-0.0173994
3.13932	0.00841668
3.14189	0.0379452
3.14446	0.000688329
3.14703	-0.0194741
3.14959	0.0241266
3.15216	-0.00248418
3.15473	-0.0191703
3.1573	0.0147169
3.15987	0.0396167
3.16244	-0.0321493
3.16501	-0.00177878
3.16758	0.0106154
3.17015	0.0196359
3.17272	-0.0261383
3.17528	0.046773
3.17785	-0.0104193
3.18042	0.0263982
3.18299	-0.0262748
3.18556	0.0316176
3.18813	-0.0109067
3.1907	0.0471234
3.19327	-0.0241428
3.19584	0.013436
3.19841	-0.00832582
3.20097	0.0257429
3.20354	0.00864803
3.20611	-0.0212274
3.20868	0.0205989
3.21125	-0.00690174
3.21382	-0.0100034
3.21639	0.00392737
3.21896	-0.0394816
3.22153	0.0156664
3.2241	0.0131891
3.22666	-5.66641e-06
3.22923	-0.0161438
3.2318	-0.00443158
3.23437	0.00725975
3.23694	-0.00905556
3.23951	0.0195757
3.24208	0.0258677
3.24465	0.0122356
3.24722	-0.026321
3.24979	-0.0348997
3.25235	-0.0443696
3.25492	0.0276958
3.25749	-0.0123499
3.26006	-0.0169691
3.26263	-0.0303515
3.2652	0.00483294
3.26777	-0.0222908
3.27034	-0.0160015
3.27291	-0.0179142
3.27548	-0.0379385
3.27804	-0.0329531
3.28061	-0.0266519
3.28318	0.0268294
3.28575	-0.0325695
3.28832	-0.0354412
3.29089	-0.0134645
3.29346	-0.0201116
3.29603	-0.0364054
3.2986	0.00780589
3.30117	0.00413838
3.30373	0.0428656
3.3063	-0.0500156
3.30887	-0.0062095
3.31144	-0.00090893
3.31401	-0.00632489
3.31658	-0.00887079
3.31915	0.02699
3.32172	-0.000155418
3.32429	-0.0243724
3.32686	-0.00788901
3.32942	0.0133274
3.33199	0.0236301
3.33456	-0.0196635
3.33713	-0.0211985
3.3397	-0.0334296
3.34227	0.0474885
3.34484	-0.0127702
3.34741	0.00881933
3.34998	-0.0374466
3.35255	-0.00443932
3.35511	-0.0363906
3.35768	-0.00697253
3.36025	-0.0117812
3.36282	-0.0296805
3.36539	0.0025516
3.36796	0.00366246
3.37053	-0.0135132
3.3731	0.00691043
3.37567	-0.0238877
3.37824	0.0100277
3.3808	-0.0104832
3.38337	0.00621229
3.38594	-0.0106489
3.38851	-0.00522415
3.39108	-0.00709776
3.39365	-0.0478885
3.39622	0.0225426
3.39879	-0.0129752
3.40136	0.0254332
3.40393	-0.0195666
3.40649	-0.0179179
3.40906	-0.00794812
3.41163	0.00974627
3.4142	-0.00537748
3.41677	0.0210419
3.41934	-0.010996
3.42191	0.0265772
3.42448	-0.00127515
3.42705	-0.0234172
3.42962	-0.0508097
3.43218	0.0143364
3.43475	-0.0492776
3.43732	-0.00331194
3.43989	0.0159877
3.44246	0.0311919
3.44503	-0.00584028
3.4476	-0.00222673
3.45017	-0.0122562
3.45274	-0.00233389
3.45531	0.00524385
3.45787	-0.00059293
3.46044	0.00187623
3.46301	-0.00545474
3.46558	0.0124225
3.46815	-0.00926689
3.47072	0.0188282
3.47329	-0.0134361
3.47586	-0.00302162
3.47843	0.00410194
3.481	-0.0354152
3.48356	0.00182134
3.48613	-0.00960182
3.4887	-0.0261627
3.49127	-0.0493242
3.49384	0.00403768
3.49641	0.00985392
3.49898	0.0276869
3.50155	-0.0468499
3.50412	0.0251604
3.50669	-0.0107989
3.50925	-0.0296311
3.51182	-0.0106012
3.51439	-0.0423609
3.51696	-0.0327235
3.51953	-0.00537538
3.5221	0.00640369
3.52467	-0.0218657
3.52724	-0.0157312
3.52981	0.00704899
3.53238	-0.0221206
3.53494	0.00917859
3.53751	-0.0379131
3.54008	-0.0157993
3.54265	-0.00219362
3.54522	-0.0422978
3.54779	-0.00571993
3.55036	-0.00249442
3.55293	0.0641804
3.5555	-0.0177349
3.55807	-0.0320954
3.56063	-0.0142905
3.5632	0.0137988
3.56577	0.0207897
3.56834	-0.021037
3.57091	-0.0237369
3.57348	-0.0096667
3.57605	-0.0107715
3.57862	0.0254006
3.58119	-0.0447806
3.58376	0.00245344
3.58632	-0.0363396
3.58889	-0.0412562
3.59146	-0.0357308
3.59403	0.00721073
3.5966	-0.024492
3.59917	0.0078532
3.60174	-0.00812775
3.60431	-0.00873578
3.60688	-0.018048
3.60945	-0.00903219
3.61201	-0.0487898
3.61458	-0.0107799
3.61715	-0.0298612
3.61972	-0.0495588
3.62229	-0.0275821
3.62486	-0.0236884
3.62743	0.00417175
3.63	-0.0377459
3.63257	-0.0451554
3.63514	0.0382688
3.6377	0.00858807
3.64027	-0.0226663
3.64284	-0.0436319
3.64541	-0.0431711
3.64798	-0.0442169
3.65055	-0.0129394
3.65312	-0.0184787
3.65569	-0.0323156
3.65826	0.0260516
3.66083	0.0418299
3.66339	-0.0118442
3.66596	-0.0228167
3.66853	0.0275006
3.6711	-0.0581457
3.67367	-0.00273891
3.67624	-0.0265673
3.67881	-0.0282044
3.68138	-0.0502868
3.68395	-0.0153424
3.68652	-0.0306126
3.68908	-0.0364901
3.69165	0.0101466
3.69422	-0.0375669
3.69679	-0.0556844
3.69936	-0.0343244
3.70193	0.0206734
3.7045	0.0106381
3.70707	-0.0153637
3.70964	-0.0498528
3.71221	-0.00944698
3.71477	-0.0121366
3.71734	-0.0486329
3.71991	-0.032332
3.72248	-0.0244293
3.72505	-0.0413884
3.72762	-0.0271028
3.73019	-0.00205346
3.73276	-0.0032007
3.73533	-0.0342734
3.7379	-0.010834
3.74046	0.00959469
3.74303	-0.000670482
3.7456	-0.0325216
3.74817	0.00796664
3.75074	-0.0157749
3.75331	-0.0283756
3.75588	-0.0703994
3.75845	-0.0271629
3.76102	0.0375454
3.76359	-0.0240357
3.76615	-0.0408818
3.76872	-0.039251
3.77129	-0.0339562
3.77386	-0.016831
3.77643	-0.0275401
3.779	0.00528293
3.78157	-0.0223318
3.78414	-0.0374212
3.78671	-0.0324515
3.78928	-0.0126947
3.79184	-0.00511743
3.79441	-0.0513308
3.79698	-0.04123
3.79955	-0.0311441
3.80212	-0.0414093
3.80469	-0.0401767
3.80726	-0.0242794
3.80983	-0.0257971
3.8124	-0.0267697
3.81497	-0.0750002
3.81753	-0.00435572
3.8201	-0.00281822
3.82267	-0.0256299
3.82524	-0.0083921
3.82781	-0.0602973
3.83038	-0.044238
3.83295	-0.0534323
3.83552	-0.030301
3.83809	0.00224457
3.84066	-0.00819529
3.84322	-0.0424675
3.84579	0.0339925
3.84836	-0.00448153
3.85093	-0.0184944
3.8535	0.0126459
3.85607	-0.0278331
3.85864	-0.0451043
3.86121	-0.0204797
3.86378	-0.000681076
3.86635	-0.00615846
3.86891	-0.00372224
3.87148	-0.031836
3.87405	-0.0305267
3.87662	-0.032005
3.87919	-0.00850129
3.88176	-0.00966378
3.88433	0.00990678
3.8869	-0.0789539
3.88947	-0.01819
3.89204	-0.0145419
3.8946	-0.0103496
3.89717	-0.0438205
3.89974	0.0141136
3.90231	-0.0120493
3.90488	-0.00733925
3.90745	-0.0418143
3.91002	-0.00614415
3.91259	0
3.91516	0
3.91773	0
3.92029	0
3.92286	0
3.92543	0
3.928	0
3.93057	0
3.93314	0
3.93571	0
3.93828	0
3.94085	0
3.94342	0
3.94598	0
3.94855	0
3.95112	0
3.95369	0
3.95626	0
3.95883	0
3.9614	0
3.96397	0
3.96654	0
3.96911	0
3.97167	0
3.97424	0
3.97681	0
3.97938	0
3.98195	0
3.98452	0
3.98709	0
3.98966	0
3.99223	0
3.9948	0
3.99736	0
3.99993	0
4.0025	0
4.00507	0
4.00764	0
4.01021	0
4.01278	0
4.01535	0
4.01792	0
4.02049	0
4.02305	0
4.02562	0
4.02819	0
4.03076	0
4.03333	0
4.0359	0
4.03847	0
4.04104	0
4.04361	0
4.04618	0
4.04874	0
4.05131	0
4.05388	0
4.05645	0
4.05902	0
4.06159	0
4.06416	0
4.06673	0
4.0693	0
4.07187	0
4.07443	0
4.077	0
4.07957	0
4.08214	0
4.08471	0
4.08728	0
4.08985	0
4.09242	0
4.09499	0
4.09756	0
4.10012	0
4.10269	0
4.10526	0
4.10783	0
4.1104	0
4.11297	0
4.11554	0
4.11811	0
4.12068	0
4.12325	0
4.12581	0
4.12838	0
4.13095	0
4.13352	0
4.13609	0
4.13866	0
4.14123	0
4.1438	0
4.14637	0
4.14894	0
4.1515	0
4.15407	0
4.15664	0
4.15921	0
4.16178	0
4.16435	0
4.16692	0
4.16949	0
4.17206	0
4.17463	0
4.17719	0
4.17976	0
4.18233	0
4.1849	0
4.18747	0
4.19004	0
4.19261	0
4.19518	0
4.19775	0
4.20032	0
4.20288	0
4.20545	0
4.20802	0
4.21059	0
4.21316	0
4.21573	0
4.2183	0
4.22087	0
4.22344	0
4.22601	0
4.22857	0
4.23114	0
4.23371	0
4.23628	0
4.23885	0
4.24142	0
4.24399	0
4.24656	0
4.24913	0
4.2517	0
4.25426	0
4.25683	0
4.2594	0
4.26197	0
4.26454	0
4.26711	0
4.26968	0
4.27225	0
4.27482	0
4.27739	0
4.27995	0
4.28252	0
4.28509	0
4.28766	0
4.29023	0
4.2928	0
4.29537	0
4.29794	0
4.30051	0
4.30308	0
4.30564	0
4.30821	0
4.31078	0
4.31335	0
4.31592	0
4.31849	0
4.32106	0
4.32363	0
4.3262	0
4.32877	0
4.33133	0
4.3339	0
4.33647	0
4.33904	0
4.34161	0
4.34418	0
4.34675	0
4.34932	0
4.35189	0
4.35446	0
4.35702	0
4.35959	0
4.36216	0
4.36473	0
4.3673	0
4.36987	0
4.37244	0
4.37501	0
4.37758	0
4.38015	0
4.38271	0
4.38528	0
4.38785	0
4.39042	0
4.39299	0
4.39556	0
4.39813	0
4.4007	0
4.40327	0
4.40584	0
4.4084	0
4.41097	0
4.41354	0
4.41611	0
4.41868	0
4.42125	0
4.42382	0
4.42639	0
4.42896	0
4.43153	0
4.43409	0
4.43666	0
4.43923	0
4.4418	0
4.44437	0
4.44694	0
4.44951	0
4.45208	0
4.45465	0
4.45722	0
4.45978	0
4.46235	0
4.46492	0
4.46749	0
4.47006	0
4.47263	0
4.4752	0
4.47777	0
4.48034	0
4.48291	0
4.48547	0
4.48804	0
4.49061	0
4.49318	0
4.49575	0
4.49832	0
4.50089	0
4.50346	0
4.50603	0
4.5086	0
4.51116	0
4.51373	0
4.5163	0
4.51887	0
4.52144	0
4.52401	0
4.52658	0
4.52915	0
4.53172	0
4.53429	0
4.53685	0
4.53942	0
4.54199	0
4.54456	0
4.54713	0
4.5497	0
4.55227	0
4.55484	0
4.55741	0
4.55998	0
4.56254	0
4.56511	0
4.56768	0
4.57025	0
4.57282	0
4.57539	0
4.57796	0
4.58053	0
4.5831	0
4.58567	0
4.58823	0
4.5908	0
4.59337	0
4.59594	0
4.59851	0
4.60108	0
4.60365	0
4.60622	0
4.60879	0
4.61136	0
4.61392	0
4.61649	0
4.61906	0
4.62163	0
4.6242	0
4.62677	0
4.62934	0
4.63191	0
4.63448	0
4.63705	0
4.63961	0
4.64218	0
4.64475	0
4.64732	0
4.64989	0
4.65246	0
4.65503	0
4.6576	0
4.66017	0
4.66274	0
4.6653	0
4.66787	0
4.67044	0
4.67301	0
4.67558	0
4.67815	0
4.68072	0
4.68329	0
4.68586	0
4.68843	0
4.69099	0
4.69356	0
4.69613	0
4.6987	0
4.70127	0
4.70384	0
4.70641	0
4.70898	0
4.71155	0
4.71412	0
4.71668	0
4.71925	0
4.72182	0
4.72439	0
4.72696	0
4.72953	0
4.7321	0
4.73467	0
4.73724	0
4.73981	0
4.74237	0
4.74494	0
4.74751	0
4.75008	0
4.75265	0
4.75522	0
4.75779	0
4.76036	0
4.76293	0
4.7655	0
4.76806	0
4.77063	0
4.7732	0
4.77577	0
4.77834	0
4.78091	0
4.78348	0
4.78605	0
4.78862	0
4.79119	0
4.79375	0
4.79632	0
4.79889	0
4.80146	0
4.80403	0
4.8066	0
4.80917	0
4.81174	0
4.81431	0
4.81688	0
4.81944	0
4.82201	0
4.82458	0
4.82715	0
4.82972	0
4.83229	0
4.83486	0
4.83743	0
4.84	0
4.84257	0
4.84513	0
4.8477	0
4.85027	0
4.85284	0
4.85541	0
4.85798	0
4.86055	0
4.86312	0
4.86569	0
4.86826	0
4.87082	0
4.87339	0
4.87596	0
4.87853	0
4.8811	0
4.88367	0
4.88624	0
4.88881	0
4.89138	0
4.89395	0
4.89651	0
4.89908	0
4.90165	0
4.90422	0
4.90679	0
4.90936	0
4.91193	0
4.9145	0
4.91707	0
4.91964	0
4.9222	0
4.92477	0
4.92734	0
4.92991	0
4.93248	0
4.93505	0
4.93762	0
4.94019	0
4.94276	0
4.94533	0
4.94789	0
4.95046	0
4.95303	0
4.9556	0
4.95817	0
4.96074	0
4.96331	0
4.96588	0
4.96845	0
4.97102	0
4.97358	0
4.97615	0
4.97872	0
4.98129	0
4.98386	0
4.98643	0
4.989	0
4.99157	0
4.99414	0
4.99671	0
4.99927	0
5.00184	0
5.00441	0
5.00698	0
5.00955	0
5.01212	0
5.01469	0
5.01726	0
5.01983	0
5.0224	0
5.02496	0
5.02753	0
5.0301	0
5.03267	0
5.03524	0
5.03781	0
5.04038	0
5.04295	0
5.04552	0
5.04809	0
5.05065	0
5.05322	0
5.05579	0
5.05836	0
5.06093	0
5.0635	0
5.06607	0
5.06864	0
5.07121	0
5.07378	0
5.07634	0
5.07891	0
5.08148	0
5.08405	0
5.08662	0
5.08919	0
5.09176	0
5.09433	0
5.0969	0
5.09947	0
5.10203	0
5.1046	0
5.10717	0
5.10974	0
5.11231	0
5.11488	0
5.11745	0
5.12002	0
5.12259	0
5.12516	0
5.12772	0
5.13029	0
5.13286	0
[truncated: 1,048 more rows]
