# Supplementary material for: Direct energy transfer from photosystem II to photosystem I confers winter sustainability in Scots Pine
Source: Nat Commun. 2020 Dec 15;11:6388. doi: 10.1038/s41467-020-20137-9 (PMC7738668; doi:10.1038/s41467-020-20137-9)
Supplement: Supplementary file 3 — Source Data [file 41467_2020_20137_MOESM3_ESM.zip › Source data file_Bag et al., 2020/Source data file/time resolved fluoresence data/Time resolved decay/Pine_winter_quench/No_spillover/Pine_winter_quench_no_spillover_13.txt]

Time	IRF	Exp. data	Th. data	Residuals	Aurocorr
0	43205	11697	11815.9	-1.09931	0.0990932
0.002569	45817	13443	13476.4	-0.288175	0.0991506
0.005138	47396	15480	15257	1.79198	0.0564629
0.007707	48463	17444	17147.1	2.24828	0.0321345
0.010276	49341	19097	19127.2	-0.2188	0.0218741
0.012845	49938	21271	21195.3	0.519277	0.0323235
0.015414	50031	23534	23327.5	1.3461	0.0186599
0.017983	50114	25563	25480.7	0.51496	0.0445795
0.020552	49597	27789	27636.4	0.915483	0.058943
0.023121	48424	29769	29782.3	-0.0771347	0.00470943
0.02569	46762	32170	31899.1	1.51048	0.00897797
0.028259	45030	33885	33974.8	-0.488051	0.0511337
0.030828	43460	35960	35992.6	-0.171756	0.0283082
0.033397	40801	37503	37918.6	-2.14615	0.043367
0.035966	38416	39411	39725.1	-1.58224	0.0294378
0.038535	35403	41251	41404	-0.753176	0.0174656
0.041104	32977	42695	42960.4	-1.28431	-0.0391057
0.043673	30109	44104	44371.8	-1.27511	0.0262674
0.046242	27336	45677	45620.6	0.263814	0.0107003
0.048811	24445	46354	46702.7	-1.61976	0.000882698
0.05138	21632	47425	47623.8	-0.913007	0.0603665
0.053949	18529	48070	48391.2	-1.46498	0.0240675
0.056518	16287	48408	49000	-2.69083	0.0522061
0.059087	13909	49565	49453.5	0.500984	0.0197335
0.061656	11846	49629	49753.1	-0.556842	0.0231342
0.064225	10050	50034	49898.4	0.606065	0.0476158
0.066794	8268	49674	49911	-1.0633	0.0764706
0.069363	6906	49856	49812.6	0.194189	0.031299
0.071932	5676	49900	49611.8	1.29016	0.0456219
0.074501	4758	49557	49325.3	1.04072	0.0686702
0.07707	3813	49689	48962.3	3.26019	0.0143082
0.079639	3158	48838	48536	1.36661	0.00282681
0.082208	2583	48850	48062.2	3.56456	-0.00713986
0.084777	2145	47893	47552.7	1.55508	0.0367778
0.087346	1845	46722	47014.6	-1.35359	0.00619817
0.089915	1465	46611	46454.9	0.72315	0.0314525
0.092484	1247	45871	45882.7	-0.0544969	0.0668065
0.095053	1101	45753	45303.4	2.10189	0.0498835
0.097622	1007	44752	44723.1	0.136809	0.0158067
0.100191	830	44296	44141.9	0.732155	-0.00776919
0.10276	773	43678	43561.8	0.556221	0.0120141
0.105329	645	43128	42988.2	0.673159	0.0317907
0.107898	657	42322	42423.3	-0.492641	0.049504
0.110467	564	41761	41865.4	-0.51081	0.0164853
0.113036	555	41194	41314.6	-0.594205	0.00654289
0.115605	560	40351	40771.8	-2.09489	0.0141505
0.118174	505	40241	40238.4	0.0128909	0.0353561
0.120743	489	39858	39714.6	0.718483	0.00930974
0.123312	415	39430	39199.6	1.16035	0.0298742
0.125881	467	38921	38695.4	1.14344	0.0517896
0.12845	451	38139	38200.3	-0.313813	0.0337829
0.131019	413	37583	37713.1	-0.67118	0.00338936
0.133588	431	37289	37233.3	0.288361	0.0107825
0.136157	442	36761	36762.8	-0.00922921	-0.00661533
0.138726	444	35830	36302.3	-2.49514	0.000793636
0.141295	471	35679	35849.3	-0.901717	0.00534068
0.143864	477	35597	35404.7	1.01938	-0.00271963
0.146433	423	34895	34969.3	-0.397961	0.0120164
0.149002	470	34621	34542.7	0.420778	0.0369407
0.151571	464	34149	34125	0.129937	0.0281228
0.15414	476	33770	33715.7	0.295574	0.038048
0.156709	475	33432	33312.5	0.653306	0.0018205
0.159278	496	33133	32916.7	1.18807	0.0434978
0.161847	520	32071	32529.2	-2.55881	0.0302987
0.164416	543	32143	32148.9	-0.0331613	0.0523829
0.166985	531	31546	31775.8	-1.29381	0.0142444
0.169554	572	31623	31410	1.19793	0.0225115
0.172123	581	31001	31052	-0.2896	0.0321667
0.174692	593	30424	30701.5	-1.59119	0.000807454
0.177261	589	30681	30357.5	1.84665	-0.0113765
0.17983	628	29867	30020.4	-0.887706	0.0409902
0.182399	667	29889	29690.5	1.14845	-0.00663912
0.184968	691	29375	29366.7	0.0486596	0.014059
0.187537	706	28974	29048.6	-0.43841	0.0682235
0.190106	725	28872	28737.1	0.793652	0.0542413
0.192675	716	28230	28433.2	-1.20922	0.00408838
0.195244	766	27922	28136	-1.28083	0.0203109
0.197813	766	27777	27844.9	-0.407291	0.0451854
0.200382	821	27127	27559.3	-2.62503	0.069616
0.202951	821	27514	27278.8	1.41791	0.0334741
0.20552	926	26909	27004	-0.579343	0.0217615
0.208089	926	26644	26735.2	-0.558549	0.0041049
0.210658	954	26441	26472.2	-0.191965	0.0404622
0.213227	958	25999	26215.2	-1.34086	0.03452
0.215796	951	26126	25965.4	0.993616	0.0134901
0.218365	980	25586	25722.3	-0.851905	0.0352117
0.220934	990	25571	25483.7	0.546171	0.0626103
0.223503	1030	25043	25249.4	-1.30428	0.0420721
0.226072	1017	25052	25018.6	0.210838	0.023811
0.228641	1091	24428	24792	-2.32924	0.0163854
0.23121	1112	24318	24570.1	-1.61673	0.0451225
0.233779	1066	24059	24352.9	-1.89511	0.0421104
0.236348	1128	24061	24139.9	-0.508893	0.0396889
0.238917	1045	23940	23932.1	0.0509344	0.0212579
0.241486	1039	23674	23729.8	-0.362385	0.0283357
0.244055	1073	23659	23529.7	0.840385	0.0398848
0.246624	1104	23272	23333	-0.399813	0.0285489
0.249193	1059	23169	23138.2	0.202545	0.0189852
0.251762	1053	22849	22944	-0.628323	0.00715868
0.254331	1092	22569	22753.7	-1.22969	-0.0213989
0.2569	1076	22447	22568.1	-0.808401	0.044916
0.259469	1015	22117	22384.7	-1.79993	-0.00365318
0.262038	998	22032	22202.7	-1.15025	0.00722666
0.264607	1006	21853	22024.5	-1.16027	0.0210681
0.267176	1001	21935	21849.3	0.578534	-0.0178244
0.269745	941	21719	21674.3	0.302974	0.0225555
0.272314	951	21616	21499.9	0.789732	0.0228132
0.274883	933	21315	21327.9	-0.0884947	0.0208102
0.277452	921	21353	21158.5	1.3313	0.0238492
0.280021	897	20615	20989.7	-2.60951	0.00428782
0.28259	899	20899	20822.1	0.531728	0.0235056
0.285159	868	20475	20656.9	-1.27095	0.0148417
0.287728	828	20382	20493.2	-0.779044	-0.012911
0.290297	835	20256	20331.1	-0.527352	-0.00533309
0.292866	844	20396	20170.7	1.57753	0.00966943
0.295435	825	20256	20011.8	1.7161	0.0237337
0.298004	831	19937	19853.2	0.593497	0.00331711
0.300573	785	19518	19696.3	-1.27597	-0.0143894
0.303142	794	19496	19542.1	-0.33037	0.0501759
0.305711	749	19503	19390	0.80891	0.00937359
0.30828	812	19342	19239.7	0.735507	0.0153755
0.310849	733	19184	19090.4	0.675835	0.0362226
0.313418	711	18935	18942.1	-0.051935	0.0197911
0.315987	731	18993	18795.2	1.43516	0.0209146
0.318556	746	18732	18650.9	0.59221	0.00789333
0.321125	791	18588	18507.9	0.587165	-0.0247844
0.323694	720	18292	18364.3	-0.534782	-0.010132
0.326263	779	18231	18222.9	0.0602042	-0.0105508
0.328832	750	18154	18084.7	0.514284	0.0182168
0.331401	800	18051	17950	0.751455	0.0439449
0.33397	757	17616	17816.5	-1.51032	0.0304101
0.336539	812	17528	17684.5	-1.18204	0.0118319
0.339108	794	17504	17555.2	-0.386853	0.0148524
0.341677	811	17490	17428.2	0.467171	-0.0437622
0.344246	826	17445	17303.1	1.07419	-0.00410405
0.346815	780	17089	17180.1	-0.697254	0.0130514
0.349384	835	16988	17059.7	-0.550207	0.0324603
0.351953	801	16978	16941	0.284336	0.00274349
0.354522	767	16673	16824.4	-1.17255	-0.0105135
0.357091	801	16680	16708.5	-0.220884	0.00280358
0.35966	830	16678	16594.5	0.646614	-0.0216447
0.362229	781	16396	16482.2	-0.673124	-0.00237298
0.364798	808	16345	16369.5	-0.191627	-0.00946451
0.367367	802	16307	16258.5	0.379471	-0.0158176
0.369936	884	15984	16150.7	-1.31825	0.00753962
0.372505	916	16011	16043.5	-0.257186	-0.0207665
0.375074	907	16080	15937.2	1.12583	0.014157
0.377643	903	15891	15833.1	0.459449	0.0337001
0.380212	873	15920	15732.7	1.48418	0.0120328
0.382781	839	15889	15636.7	2.00151	0.00317662
0.38535	875	15644	15542.3	0.813045	-0.00929779
0.387919	881	15352	15448.4	-0.778266	0.0116346
0.390488	960	15392	15354.4	0.30312	0.0199557
0.393057	904	15441	15259.7	1.45879	0.00466556
0.395626	936	15134	15166.4	-0.263541	-0.0151932
0.398195	921	15227	15075.7	1.22575	0.0154679
0.400764	955	15159	14988.6	1.38431	0.0363898
0.403333	974	14910	14902.8	0.0585666	0.00579448
0.405902	935	14787	14817.5	-0.250754	0.00779619
0.408471	990	14758	14733.6	0.201241	0.0136703
0.41104	989	14728	14651.3	0.631995	-0.0131574
0.413609	986	14576	14571.3	0.0391495	0.000626981
0.416178	993	14775	14491.6	2.33143	-0.0345998
0.418747	991	14429	14413.5	0.129435	0.0151771
0.421316	977	14354	14337.5	0.137304	0.0223581
0.423885	962	14173	14262.4	-0.750659	-0.0118402
0.426454	1020	14470	14188.1	2.34351	-0.0283264
0.429023	940	14208	14114.7	0.782759	-0.0279146
0.431592	946	14174	14041.5	1.11268	0.00461957
0.434161	955	14009	13968.6	0.341369	-0.0167582
0.43673	974	13776	13897.6	-1.03607	0.00513739
0.439299	953	13683	13826.5	-1.22691	-0.00821084
0.441868	908	13701	13754.3	-0.455713	0.00958684
0.444437	860	13788	13683.5	0.889592	0.0321871
0.447006	870	13673	13614.4	0.501061	0.0353584
0.449575	894	13493	13545.8	-0.45479	-0.00362703
0.452144	782	13273	13475.9	-1.76143	0.00398223
0.454713	803	13570	13404.2	1.42288	-0.00286704
0.457282	761	13510	13332.7	1.52529	0.0321637
0.459851	691	13444	13262.8	1.56293	-0.0497827
0.46242	664	13189	13191.1	-0.0183589	0.0221706
0.464989	663	13016	13118	-0.894006	0.0311505
0.467558	595	13057	13045	0.105282	0.0219857
0.470127	568	12941	12969.7	-0.252308	0.0401033
0.472696	532	12961	12892.9	0.597854	0.00801452
0.475265	484	12849	12816.4	0.2873	0.0268318
0.477834	422	12792	12739	0.468795	-0.068367
0.480403	441	12518	12660	-1.26947	-0.0334954
0.482972	387	12646	12580.4	0.583353	0.0162207
0.485541	339	12451	12499.4	-0.43395	-0.0129195
0.48811	324	12368	12416.7	-0.437897	-0.0423419
0.490679	319	12301	12334.1	-0.298824	-0.00717403
0.493248	279	12275	12251.6	0.210768	-0.0122352
0.495817	272	12016	12167.6	-1.38258	-0.0240131
0.498386	248	12091	12083.1	0.0719373	-0.0349968
0.500955	218	11891	11999.3	-0.99332	0.0474467
0.503524	192	11832	11915.5	-0.767783	-0.0188617
0.506093	201	11789	11831.7	-0.393055	-0.0183542
0.508662	169	11753	11748.1	0.0451478	-0.0211271
0.511231	174	11637	11664.2	-0.251711	-0.0248667
0.5138	128	11580	11579.9	0.000725999	-0.0172989
0.516369	117	11514	11496.4	0.163662	-0.0323482
0.518938	140	11431	11413.5	0.163662	-0.00853356
0.521507	141	11440	11330.9	1.01975	0.0175952
0.524076	135	11213	11248.2	-0.332482	-0.0361237
0.526645	120	11188	11165.2	0.215553	-0.0460179
0.529214	128	11064	11083.8	-0.188339	0.00650518
0.531783	104	10922	11004.2	-0.786579	-0.0063822
0.534352	121	10989	10925.5	0.606171	-0.0104068
0.536921	115	10821	10847.1	-0.251313	-0.00831704
0.53949	132	10886	10769.6	1.11572	0.0190883
0.542059	114	10868	10692.6	1.6828	-0.0376464
0.544628	121	10675	10616.4	0.567242	-0.0240744
0.547197	128	10641	10541.5	0.964405	0.0261573
0.549766	115	10311	10467.9	-1.5449	0.024775
0.552335	116	10462	10395	0.654696	-0.0179642
0.554904	132	10507	10322.8	1.79666	-0.00935031
0.557473	125	10166	10251.8	-0.85141	0.00957202
0.560042	133	10142	10181.5	-0.391973	0.00241769
0.562611	111	10135	10111.7	0.231713	-0.0447887
0.56518	106	10189	10043.2	1.44463	-0.0262775
0.567749	119	9992	9975.73	0.16279	0.0302625
0.570318	135	10031	9909.03	1.21783	0.00186829
0.572887	110	9904	9842.58	0.61712	0.0219875
0.575456	112	9859	9776.2	0.833868	-0.0262861
0.578025	131	9575	9710.93	-1.38916	-0.0269987
0.580594	122	9680	9647.17	0.333643	-0.0291982
0.583163	110	9566	9583.79	-0.181851	-0.052342
0.585732	105	9701	9520.57	1.83188	-0.0093015
0.588301	124	9392	9458.68	-0.688001	-0.0180525
0.59087	108	9421	9397.66	0.240423	0.00141854
0.593439	114	9307	9336.68	-0.307679	0.0233491
0.596008	114	9301	9275.97	0.259487	-0.0204163
0.598577	104	9222	9216.34	0.0588899	-0.00729001
0.601146	105	9214	9157.42	0.58947	0.0269917
0.603715	109	9089	9098.91	-0.103898	0.0153229
0.606284	97	9288	9041.15	2.56134	-0.000253312
0.608853	99	8880	8983.73	-1.10076	-0.0314347
0.611422	94	8872	8926.72	-0.580911	-0.0393321
0.613991	104	8748	8870.44	-1.30909	-0.036852
0.61656	106	8961	8814.53	1.54729	-0.0104448
0.619129	79	8927	8758.95	1.77864	-0.0182293
0.621698	104	8751	8703.91	0.503341	-0.0145328
0.624267	91	8609	8649.68	-0.438463	-0.0050537
0.626836	97	8667	8596.25	0.75991	0.0186076
0.629405	100	8541	8542.71	-0.0185026	-0.0194
0.631974	84	8696	8489.74	2.21186	-0.0241308
0.634543	73	8634	8437.62	2.11343	-0.0216543
0.637112	84	8453	8385.92	0.729584	-0.00735961
0.639681	78	8314	8334.96	-0.229861	-0.0510609
0.64225	75	8290	8284.07	0.0651367	0.00247075
0.644819	84	8290	8232.99	0.626141	-0.00259812
0.647388	90	8262	8182.49	0.874743	-0.0213073
0.649957	84	8297	8132.64	1.80445	-0.0215736
0.652526	76	8131	8083.1	0.531233	0.00457438
0.655095	57	7932	8034.3	-1.14868	-0.0152909
0.657664	77	8049	7986.42	0.697479	0.0115984
0.660233	84	7902	7938.98	-0.41606	0.012748
0.662802	68	7883	7891.53	-0.09606	0.0162324
0.665371	82	7769	7843.82	-0.848873	0.0234545
0.66794	66	7771	7796.76	-0.292254	-0.0196751
0.670509	57	7810	7750.89	0.668886	0.00353322
0.673078	56	7754	7705.23	0.55382	-0.016066
0.675647	78	7776	7659.98	1.3157	-0.0393434
0.678216	67	7779	7615.02	1.85923	-0.00624763
0.680785	65	7461	7569.79	-1.25953	-0.0629478
0.683354	76	7531	7524.85	0.0708892	-0.0241808
0.685923	65	7410	7480.99	-0.824688	-0.0660652
0.688492	63	7417	7437.81	-0.24164	-0.00964107
0.691061	56	7559	7394.74	1.88929	-0.0776376
0.69363	62	7357	7352.33	0.0544964	-0.0134809
0.696199	60	7263	7310.27	-0.554644	-0.00619705
0.698768	53	7231	7268.23	-0.437829	-0.0517498
0.701337	66	7182	7226.35	-0.523349	-0.0278246
0.703906	49	7102	7184.89	-0.983552	-0.0315089
0.706475	73	7190	7143.9	0.543661	-0.0577062
0.709044	66	7239	7103.1	1.59723	0.00727442
0.711613	60	7067	7062.85	0.0494232	-0.0245428
0.714182	52	7038	7022.88	0.180173	0.0221178
0.716751	47	6926	6983.57	-0.69181	-0.01137
0.71932	43	7100	6945.03	1.83915	-0.0197926
0.721889	43	6905	6906.44	-0.0173345	-0.0516038
0.724458	58	6992	6867.77	1.48563	-0.0409061
0.727027	49	6849	6829.09	0.240522	-0.0385477
0.729596	59	6827	6790.53	0.441332	-0.0451489
0.732165	50	6788	6752.32	0.433121	-0.0212132
0.734734	46	6755	6714.9	0.487867	0.00429313
0.737303	50	6721	6678.01	0.524394	-0.0396369
0.739872	56	6709	6641.49	0.824198	-0.0331007
0.742441	49	6801	6605.27	2.37344	-0.0259913
0.74501	41	6602	6569.02	0.405948	0.00147261
0.747579	40	6611	6533.14	0.957645	-0.0233863
0.750148	43	6558	6497.86	0.742659	-0.0539148
0.752717	47	6516	6462.81	0.658869	-0.00979508
0.755286	44	6428	6427.65	0.00442149	-0.0637916
0.757855	43	6299	6392.56	-1.17887	-0.0266534
0.760424	40	6378	6357.89	0.251764	-0.0175667
0.762993	40	6400	6323.74	0.953192	-0.0342581
0.765562	44	6329	6289.92	0.491252	-0.0406558
0.768131	32	6198	6256.27	-0.740162	-0.0222407
0.7707	42	6176	6222.8	-0.595518	-0.0288105
0.773269	42	6094	6189.57	-1.22427	-0.0454105
0.775838	47	6112	6156.72	-0.571984	-0.0554183
0.778407	36	6179	6123.93	0.7006	-0.0224423
0.780976	37	6084	6091.42	-0.0951272	0.0106658
0.783545	41	6082	6059.49	0.28864	-0.0206391
0.786114	44	6043	6027.95	0.193549	-0.00922435
0.788683	42	5859	5996.48	-1.79604	-0.0140381
0.791252	35	6018	5965.02	0.683002	0.000576542
0.793821	41	5786	5933.99	-1.94554	-0.033057
0.79639	29	5952	5903.43	0.62957	-0.0212913
0.798959	50	5813	5873.12	-0.788488	-0.0396568
0.801528	38	5820	5842.81	-0.299028	-0.0401015
0.804097	34	5930	5812.71	1.52314	-0.0048022
0.806666	36	5744	5782.73	-0.511074	-0.0237692
0.809235	33	5803	5753.31	0.652318	-0.0509864
0.811804	38	5804	5724.3	1.04615	-0.0424838
0.814373	32	5734	5695.1	0.513738	-0.0337154
0.816942	21	5685	5666.08	0.250989	-0.00733401
0.819511	25	5665	5637.29	0.368224	-0.0281228
0.82208	35	5735	5608.8	1.66642	-0.0396415
0.824649	25	5541	5580.47	-0.530198	0.0119717
0.827218	34	5427	5551.88	-1.69519	-0.0184034
0.829787	26	5494	5523.42	-0.396915	-0.00389288
0.832356	31	5494	5495.59	-0.021436	-0.0202802
0.834925	27	5365	5467.99	-1.40614	-0.0141506
0.837494	39	5515	5440.61	1.00172	-0.000741409
0.840063	29	5478	5413.46	0.872056	-0.0236387
0.842632	31	5360	5386.45	-0.361242	0.00615913
0.845201	28	5375	5359.71	0.208514	-0.0598417
0.84777	22	5428	5333.42	1.28371	-0.0370446
0.850339	22	5210	5307.35	-1.34877	-0.0308265
0.852908	23	5148	5281.28	-1.85753	-0.0629183
0.855477	26	5333	5255.34	1.06344	-0.0364918
0.858046	15	5089	5229.35	-1.9674	-0.000883349
0.860615	18	5202	5203.42	-0.0196599	-0.0393475
0.863184	17	5303	5177.76	1.71987	-0.000928983
0.865753	22	5151	5152.39	-0.0193896	-0.00691383
0.868322	17	5248	5126.99	1.67044	-0.0245195
0.870891	17	5096	5101.59	-0.078311	-0.035432
0.87346	23	5127	5076.48	0.705611	-0.0565398
0.876029	19	5135	5051.69	1.16264	-0.0288047
0.878598	25	5039	5027.07	0.168009	0.000971409
0.881167	14	4949	5002.55	-0.761173	-0.0235593
0.883736	19	4935	4978.38	-0.617567	-0.0171005
0.886305	17	4918	4954.47	-0.520084	-0.0350346
0.888874	13	4876	4930.78	-0.784499	-0.0346613
0.891443	19	4913	4907.1	0.084124	-0.0667954
0.894012	19	4752	4883.47	-1.90711	0.013099
0.896581	13	4805	4860.07	-0.794409	-0.00830014
0.89915	23	4869	4836.7	0.462885	-0.027526
0.901719	19	4811	4813.6	-0.0374933	-0.00429203
0.904288	13	4835	4790.81	0.635458	-0.0109695
0.906857	20	4709	4768.05	-0.860578	-0.0457501
0.909426	14	4673	4745.6	-1.06209	-0.0364897
0.911995	13	4761	4723.44	0.544384	-0.0258599
0.914564	15	4675	4701.17	-0.382768	-0.0131577
0.917133	9	4707	4679.1	0.406602	-0.0450672
0.919702	18	4683	4657.2	0.376997	-0.031552
0.922271	14	4553	4635.29	-1.2195	-0.0187548
0.92484	7	4604	4613.55	-0.140714	-0.015314
0.927409	13	4459	4591.88	-1.98996	-0.0424472
0.929978	11	4676	4570.49	1.54296	0.00718328
0.932547	10	4494	4549.35	-0.825654	0.0131688
0.935116	15	4499	4528.07	-0.433352	-0.0134257
0.937685	17	4482	4506.94	-0.37247	0.00643922
0.940254	5	4430	4486.06	-0.842263	-0.0276751
0.942823	16	4436	4465.28	-0.439563	-0.072892
0.945392	14	4423	4444.79	-0.327605	-0.0320963
0.947961	15	4469	4424.59	0.664269	0.0252764
0.95053	18	4362	4404.26	-0.639911	-0.0493104
0.953099	14	4313	4384.09	-1.08248	-0.0127831
0.955668	13	4310	4364.3	-0.827036	-0.0598782
0.958237	12	4225	4344.63	-1.84051	-0.016374
0.960806	12	4458	4325.21	1.98886	-0.0849446
0.963375	10	4397	4305.86	1.37438	-0.0577489
0.965944	11	4307	4286.51	0.312189	-0.0173514
0.968513	18	4206	4267.24	-0.94423	-0.0287518
0.971082	10	4265	4248.07	0.259277	-0.0500613
0.973651	11	4159	4228.98	-1.08505	-0.0800511
0.97622	9	4303	4210.03	1.41729	-0.00842241
0.978789	11	4256	4191.43	0.989705	-0.0267812
0.981358	14	4137	4172.91	-0.558309	-0.0203385
0.983927	7	4116	4154.32	-0.597329	-0.0287785
0.986496	12	4168	4135.83	0.498249	-0.027756
0.989065	12	4161	4117.5	0.674328	-0.0264575
0.991634	11	4104	4099.42	0.0715016	-0.000351485
0.994203	7	4177	4081.34	1.48007	-0.0289462
0.996772	7	4028	4063.36	-0.557153	-0.0184673
0.999341	10	3982	4045.63	-1.0084	-0.0617331
1.00191	18	4039	4027.98	0.173345	-0.0759343
1.00448	15	3996	4010.3	-0.226213	0.0262297
1.00705	11	4066	3992.64	1.15049	-0.0238905
1.00962	7	3988	3975.23	0.202266	-0.00378202
1.01219	10	4015	3958.25	0.895549	0.019891
1.01476	10	3998	3941.5	0.893613	-0.0213848
1.01732	11	3906	3924.62	-0.297916	-0.0642076
1.01989	8	3812	3907.62	-1.5488	-0.037125
1.02246	13	3932	3890.73	0.658112	0.0167924
1.02503	7	3834	3874.05	-0.646732	-0.0420285
1.0276	9	3875	3857.49	0.281276	-0.0364721
1.03017	6	3918	3841	1.23013	-0.025285
1.03274	10	3776	3824.67	-0.792103	-0.052481
1.03531	9	3812	3808.41	0.0581472	-0.083953
1.03788	8	3826	3792.14	0.547355	-0.0224551
1.04045	4	3718	3775.96	-0.950571	-0.0207973
1.04301	4	3709	3759.93	-0.836299	0.012077
1.04558	5	3695	3744.08	-0.807482	-0.0064758
1.04815	4	3679	3728.27	-0.812286	-0.0183278
1.05072	9	3738	3712.41	0.418615	-0.0427193
1.05329	7	3650	3696.55	-0.770494	-0.0214998
1.05586	3	3633	3680.83	-0.793531	-0.0540004
1.05843	9	3831	3665.24	2.67816	-0.0588436
1.061	10	3555	3649.87	-1.59114	-0.0201544
1.06357	7	3560	3634.66	-1.25127	-0.036874
1.06614	9	3707	3619.39	1.43902	-0.0236563
1.0687	6	3535	3604.29	-1.16544	-0.0597223
1.07127	7	3540	3589.47	-0.831527	-0.00268385
1.07384	7	3488	3574.69	-1.46783	0.0326195
1.07641	10	3548	3559.96	-0.200804	0.0189206
1.07898	4	3439	3545.29	-1.81242	-0.0260799
1.08155	6	3525	3530.65	-0.0952109	-0.0423066
1.08412	7	3443	3516.15	-1.2467	0.000860188
1.08669	4	3492	3501.81	-0.166089	-0.0109234
1.08926	10	3447	3487.47	-0.689236	-0.0508182
1.09183	4	3389	3473.11	-1.44488	-0.0169272
1.09439	15	3463	3458.92	0.0692628	-0.0394909
1.09696	3	3489	3444.78	0.748553	-0.0281464
1.09953	3	3451	3430.81	0.343645	-0.0180546
1.1021	8	3481	3416.95	1.08566	0.0176962
1.10467	4	3365	3403.3	-0.660256	-0.0210108
1.10724	6	3323	3389.65	-1.15622	-0.0333005
1.10981	9	3408	3375.78	0.551848	-0.0289661
1.11238	4	3377	3362.14	0.255669	-0.0340124
1.11495	6	3300	3348.61	-0.846142	-0.00498405
1.11752	5	3365	3335.13	0.514993	0.00852539
1.12008	5	3319	3321.85	-0.0495352	-0.0211893
1.12265	4	3301	3308.59	-0.132179	-0.00453295
1.12522	6	3262	3295.34	-0.583721	-0.0438317
1.12779	3	3190	3282.19	-1.63219	-0.0256657
1.13036	5	3252	3269.08	-0.299594	-0.0156734
1.13293	13	3219	3256.04	-0.652876	-0.00410053
1.1355	6	3236	3243.1	-0.124865	-0.00468937
1.13807	7	3216	3230.21	-0.250513	0.0337606
1.14064	5	3250	3217.4	0.571784	-0.0416951
1.14321	4	3132	3204.95	-1.30352	0.0256322
1.14577	4	3188	3192.57	-0.0808839	-0.00474559
1.14834	8	3107	3180.09	-1.31118	-0.0231297
1.15091	3	3094	3167.63	-1.32376	0.0122607
1.15348	4	3152	3155.17	-0.0564488	-0.0408245
1.15605	2	3140	3142.77	-0.0494854	-0.0374659
1.15862	5	3088	3130.56	-0.765881	-0.00760972
1.16119	3	3059	3118.38	-1.07356	-0.0297367
1.16376	5	3085	3106.16	-0.380878	-0.0198746
1.16633	6	3119	3093.98	0.447941	0.00792765
1.1689	5	3186	3081.92	1.84392	0.0328677
1.17146	6	2957	3069.96	-2.07722	-0.0484366
1.17403	4	3003	3058.07	-1.00502	-0.0518176
1.1766	3	3009	3046.34	-0.680758	0.0259163
1.17917	1	3020	3034.68	-0.267062	-0.0426962
1.18174	5	2980	3023.07	-0.789005	-0.040736
1.18431	6	2979	3011.49	-0.595315	-0.0644869
1.18688	4	2986	2999.89	-0.254125	-0.0113227
1.18945	4	3027	2988.27	0.703869	0.0179907
1.19202	7	3041	2976.81	1.16402	-0.0549528
1.19459	2	3054	2965.54	1.60065	0.0176967
1.19715	1	2996	2954.3	0.761766	-0.0201766
1.19972	5	2904	2943.08	-0.725289	-0.0154311
1.20229	2	2948	2932	0.29463	-0.023746
1.20486	6	2833	2920.9	-1.65149	-0.0541991
1.20743	7	2980	2909.72	1.2875	-0.0471705
1.21	6	2933	2898.68	0.633708	0.0112972
1.21257	4	2871	2887.74	-0.312402	-0.0598741
1.21514	2	2813	2876.91	-1.20497	0.000548434
1.21771	3	2922	2866.27	1.03096	-0.00266855
1.22028	4	2904	2855.68	0.896708	-0.0105039
1.22284	1	2864	2845.04	0.354284	-0.0853971
1.22541	3	2803	2834.35	-0.592089	-0.030297
1.22798	4	2790	2823.7	-0.638	-0.00642984
1.23055	5	2850	2813.16	0.690051	-0.0234433
1.23312	2	2727	2802.63	-1.44821	-0.00774871
1.23569	4	2817	2792.14	0.468434	-0.0191962
1.23826	3	2755	2781.8	-0.510565	-0.0307291
1.24083	3	2780	2771.56	0.160003	-0.0135527
1.2434	8	2739	2761.32	-0.42656	-0.0114378
1.24597	7	2778	2751.12	0.51004	-0.0540768
1.24853	7	2691	2740.99	-0.96359	-0.0159981
1.2511	8	2676	2730.9	-1.06133	-0.00167812
1.25367	5	2761	2721.02	0.760803	0.0292042
1.25624	3	2605	2711.29	-2.08261	-0.0285251
1.25881	6	2701	2701.59	-0.0113401	-0.0598679
1.26138	5	2716	2691.95	0.46153	-0.00154105
1.26395	4	2736	2682.28	1.0271	0.038008
1.26652	3	2595	2672.52	-1.5218	-0.0295005
1.26909	3	2660	2662.86	-0.0554314	-0.0241261
1.27166	3	2529	2653.3	-2.47163	0.0144649
1.27422	4	2544	2643.73	-1.97719	-0.0113617
1.27679	5	2571	2634.15	-1.24543	-0.0408945
1.27936	6	2645	2624.6	0.396648	-0.0309996
1.28193	2	2635	2615.11	0.387483	-0.00730601
1.2845	5	2566	2605.71	-0.783861	0.0141464
1.28707	5	2611	2596.42	0.285355	0.0334988
1.28964	2	2553	2587.22	-0.677268	-0.0526544
1.29221	1	2580	2577.98	0.0397451	-0.0211885
1.29478	5	2623	2568.78	1.05873	0.0071978
1.29735	3	2458	2559.69	-2.05113	-0.0305529
1.29991	3	2532	2550.56	-0.368756	-0.0113245
1.30248	3	2443	2541.37	-1.99028	-0.021535
1.30505	3	2411	2532.33	-2.47103	-0.0194679
1.30762	4	2344	2523.39	-3.70522	-0.0108773
1.31019	5	2540	2514.44	0.507218	-0.070448
1.31276	2	2487	2505.53	-0.371602	0.0162784
1.31533	1	2521	2496.68	0.48443	0.0447307
1.3179	4	2437	2487.91	-1.03118	0.02962
1.32047	3	2568	2479.23	1.75183	-0.00897643
1.32304	2	2472	2470.52	0.0298159	0.0103944
1.3256	2	2456	2461.75	-0.116119	0.0202274
1.32817	1	2395	2453.1	-1.18726	-0.0302903
1.33074	3	2358	2444.54	-1.78223	-0.0120667
1.33331	1	2409	2435.97	-0.549563	-0.0202206
1.33588	4	2326	2427.42	-2.10281	-0.0108511
1.33845	3	2450	2418.88	0.628682	0.00662021
1.34102	2	2386	2410.42	-0.49996	-0.0101742
1.34359	4	2377	2402.01	-0.512959	-0.0426933
1.34616	2	2379	2393.68	-0.300922	0.00541901
1.34873	2	2435	2385.43	1.00451	0.0274579
1.35129	6	2343	2377.18	-0.706075	-0.00580057
1.35386	4	2428	2368.99	1.19755	-0.0139016
1.35643	3	2297	2360.83	-1.33191	0.00528811
1.359	3	2342	2352.68	-0.220721	0.0125725
1.36157	4	2306	2344.69	-0.805609	-0.027142
1.36414	3	2341	2336.77	0.0874204	-0.0487872
1.36671	4	2249	2328.81	-1.68282	-0.00189751
1.36928	5	2354	2320.85	0.683153	-0.00835935
1.37185	3	2269	2312.97	-0.9231	-0.0284498
1.37442	2	2275	2305.13	-0.631602	-0.0494773
1.37698	2	2262	2297.33	-0.742799	-0.033038
1.37955	6	2285	2289.62	-0.0966263	0.0218457
1.38212	6	2268	2281.91	-0.292035	0.0111072
1.38469	2	2238	2274.15	-0.764096	0.00153626
1.38726	3	2242	2266.41	-0.515621	0.00859533
1.38983	4	2268	2258.85	0.192166	0.0183948
1.3924	2	2203	2251.41	-1.03142	-0.0105238
1.39497	4	2263	2243.89	0.40182	-0.0108399
1.39754	5	2223	2236.32	-0.282548	0.0486788
1.40011	0	2209	2228.85	-0.422259	-0.00289955
1.40267	2	2208	2221.38	-0.284774	-0.0221972
1.40524	5	2217	2213.97	0.0643678	-0.0171694
1.40781	2	2277	2206.66	1.47411	0.0221193
1.41038	4	2184	2199.26	-0.326565	0.0264543
1.41295	4	2182	2191.84	-0.210707	0.00782338
1.41552	1	2203	2184.6	0.392082	-0.00184232
1.41809	4	2186	2177.38	0.184291	-0.0430279
1.42066	3	2175	2170.19	0.103191	-0.00982616
1.42323	1	2109	2163.07	-1.17728	0.0472828
1.4258	4	2094	2155.9	-1.3526	0.0194677
1.42836	1	2159	2148.77	0.220144	0.0124537
1.43093	5	2174	2141.72	0.692269	0.0192714
1.4335	4	2135	2134.63	0.00795202	-0.00490198
1.43607	2	2110	2127.6	-0.38325	-0.0248353
1.43864	2	2168	2120.61	1.01771	-0.0806594
1.44121	3	2107	2113.7	-0.145941	-0.0529121
1.44378	1	2135	2106.88	0.608486	-0.0457033
1.44635	1	2015	2100.01	-1.89383	-0.0233136
1.44892	2	2103	2093.12	0.215422	-0.00545063
1.45149	7	2096	2086.29	0.212107	0.0528703
1.45405	3	2067	2079.46	-0.273991	0.00431542
1.45662	3	2039	2072.61	-0.744263	-0.0522809
1.45919	0	2071	2065.84	0.113293	-0.0187693
1.46176	4	1991	2059.28	-1.53029	-0.0232182
1.46433	2	1996	2052.76	-1.27045	-0.0137905
1.4669	0	2108	2046.14	1.34728	-0.00546726
1.46947	3	2069	2039.48	0.649065	-0.0617182
1.47204	0	2005	2032.88	-0.622701	-0.00871754
1.47461	2	2049	2026.36	0.500178	0.0252923
1.47718	5	2016	2019.77	-0.0838671	-0.00237073
1.47974	5	2004	2013.23	-0.206245	0.0250607
1.48231	2	1943	2006.73	-1.44572	-0.0419963
1.48488	2	1988	2000.25	-0.274675	-0.00932269
1.48745	2	1927	1993.95	-1.52504	0.047444
1.49002	2	1976	1987.74	-0.264126	-0.00586778
1.49259	5	1963	1981.47	-0.416798	0.0609106
1.49516	2	1930	1975.14	-1.02744	0.0515711
1.49773	2	1979	1968.84	0.228475	0.0361491
1.5003	2	1986	1962.58	0.525539	0.00762951
1.50287	0	2016	1956.44	1.3266	0.00298066
1.50543	0	1948	1950.31	-0.0522592	0.0133897
1.508	4	1923	1944.13	-0.48175	0.0144041
1.51057	2	1907	1937.97	-0.709108	-0.0655208
1.51314	1	1978	1931.77	1.03937	-0.0258736
1.51571	3	1909	1925.58	-0.379422	-0.0177325
1.51828	3	1905	1919.53	-0.332935	0.0147346
1.52085	2	1874	1913.55	-0.913723	-0.00109823
1.52342	4	1885	1907.53	-0.518873	-0.0350855
1.52599	1	1853	1901.56	-1.12814	0.0167262
1.52856	0	1882	1895.67	-0.315182	0.0219807
1.53112	3	1901	1889.79	0.25716	-0.0220352
1.53369	2	1935	1883.95	1.16048	-0.0211704
1.53626	1	1880	1878.1	0.0438855	-0.00241453
1.53883	3	1829	1872.17	-1.00943	0.0234169
1.5414	1	1812	1866.34	-1.27645	-0.0339732
1.54397	1	1834	1860.57	-0.620541	0.0362253
1.54654	3	1847	1854.79	-0.18131	0.00241631
1.54911	2	1843	1849.06	-0.14124	-0.00607995
1.55168	7	1801	1843.35	-0.997962	0.0241815
1.55425	3	1822	1837.62	-0.365963	-0.0217774
1.55681	1	1855	1831.97	0.534653	-0.0106278
1.55938	1	1871	1826.39	1.03126	0.0311154
1.56195	2	1750	1820.95	-1.69604	-0.0289478
1.56452	3	1848	1815.53	0.755337	0.00509094
1.56709	3	1829	1809.96	0.445237	0.0594436
1.56966	4	1903	1804.36	2.26115	-0.00101658
1.57223	1	1825	1798.83	0.612649	0.0119709
1.5748	3	1864	1793.38	1.63571	-0.0494075
1.57737	4	1832	1787.99	1.02825	-0.00576972
1.57994	4	1840	1782.64	1.33722	-0.0413976
1.5825	2	1802	1777.25	0.58299	0.0190243
1.58507	4	1753	1771.87	-0.450775	-0.0263383
1.58764	1	1741	1766.6	-0.613624	0.0156976
1.59021	0	1740	1761.38	-0.512432	0.00272462
1.59278	1	1726	1756.11	-0.72485	-0.0133554
1.59535	1	1744	1750.87	-0.164571	0.0365907
1.59792	1	1741	1745.61	-0.110513	0.0219876
1.60049	4	1706	1740.27	-0.829666	-0.00346487
1.60306	4	1713	1734.96	-0.530529	-0.0112662
1.60563	0	1679	1729.7	-1.23737	-0.040027
1.60819	2	1724	1724.48	-0.0116628	-0.0713554
1.61076	2	1719	1719.39	-0.00931261	0.0429264
1.61333	4	1676	1714.37	-0.937332	0.0346749
1.6159	1	1675	1709.26	-0.837168	-0.0343954
1.61847	2	1680	1704.13	-0.588622	0.0666354
1.62104	1	1705	1699.08	0.143466	0.0258367
1.62361	1	1682	1694.1	-0.295043	0.0352444
1.62618	0	1670	1689.11	-0.467615	-0.00551202
1.62875	3	1721	1684.09	0.889792	-0.0472406
1.63132	4	1721	1679.08	1.01041	0.0270006
1.63388	3	1676	1674.07	0.0470761	0.0584146
1.63645	1	1681	1669.07	0.291078	-0.0428431
1.63902	1	1730	1664.15	1.58309	0.0448331
1.64159	2	1618	1659.37	-1.02854	0.0255815
1.64416	3	1730	1654.6	1.81286	0.00742079
1.64673	3	1621	1649.75	-0.714061	-0.0112245
1.6493	2	1637	1644.87	-0.194535	0.0217867
1.65187	2	1651	1640.05	0.269482	0.0389376
1.65444	1	1615	1635.31	-0.505406	0.0111961
1.65701	2	1643	1630.61	0.305559	0.0127919
1.65957	3	1688	1625.91	1.51135	-0.0298495
1.66214	3	1591	1621.19	-0.756767	0.0161529
1.66471	3	1647	1616.46	0.752585	-0.0236462
1.66728	2	1619	1611.76	0.179938	-0.0221477
1.66985	1	1551	1607.14	-1.42553	-0.019449
1.67242	0	1650	1602.57	1.16767	-0.00989131
1.67499	4	1525	1598.01	-1.86964	-0.061661
1.67756	3	1570	1593.44	-0.591503	0.00566564
1.68013	5	1564	1588.82	-0.627572	-0.0168376
1.6827	2	1516	1584.18	-1.75107	0.0471086
1.68526	1	1533	1579.66	-1.1916	0.0286393
1.68783	1	1575	1575.24	-0.00595491	-0.00541415
1.6904	0	1560	1570.86	-0.274921	0.0336723
1.69297	3	1583	1566.45	0.415945	-0.0112283
1.69554	1	1571	1561.95	0.228348	-0.00196289
1.69811	2	1556	1557.44	-0.0364018	0.000310967
1.70068	2	1602	1552.93	1.22604	0.0253674
1.70325	0	1629	1548.5	1.99447	0.0137832
1.70582	1	1575	1544.12	0.778146	0.0239719
1.70839	4	1523	1539.73	-0.428777	0.0239743
1.71095	3	1524	1535.39	-0.291636	-0.00136998
1.71352	2	1546	1531	0.381595	-0.0331593
1.71609	3	1582	1526.62	1.39246	0.0417225
1.71866	4	1507	1522.37	-0.395973	0.04045
1.72123	4	1527	1518.19	0.225458	-0.0117185
1.7238	0	1542	1513.97	0.713879	0.0197394
1.72637	1	1508	1509.77	-0.045486	-0.00617055
1.72894	2	1525	1505.64	0.495733	2.26385e-05
1.73151	3	1532	1501.54	0.778163	0.0114314
1.73408	2	1493	1497.34	-0.112238	-0.0104804
1.73664	1	1489	1493.08	-0.105656	0.0765809
1.73921	0	1445	1488.9	-1.15487	0.0560737
1.74178	4	1476	1484.8	-0.22905	-0.0291434
1.74435	1	1478	1480.71	-0.0704707	0.0286375
1.74692	2	1532	1476.57	1.41612	0.0238215
1.74949	3	1468	1472.41	-0.115123	-0.0109602
1.75206	1	1461	1468.36	-0.192445	-0.0219085
1.75463	1	1434	1464.34	-0.801083	-0.011464
1.7572	0	1397	1460.29	-1.69324	0.00839441
1.75977	3	1459	1456.3	0.0705605	0.0614332
1.76233	1	1484	1452.3	0.822782	0.0278757
1.7649	5	1387	1448.26	-1.64494	0.0236309
1.76747	3	1480	1444.22	0.930105	-0.0165914
1.77004	0	1483	1440.25	1.11007	0.00652726
1.77261	0	1427	1436.34	-0.247145	-0.0283973
1.77518	2	1470	1432.5	0.978057	0.0251232
1.77775	0	1370	1428.71	-1.5862	-0.0367695
1.78032	4	1463	1424.79	0.999067	-0.0160193
1.78289	1	1404	1420.81	-0.448507	0.0208084
1.78546	1	1414	1416.9	-0.0770666	-0.0605588
1.78802	0	1370	1413.02	-1.16223	0.0133619
1.79059	5	1404	1409.22	-0.139206	0.0120785
1.79316	2	1359	1405.44	-1.25982	-0.0128346
1.79573	1	1464	1401.6	1.6309	-0.0151017
1.7983	4	1323	1397.76	-2.05528	0.00385486
1.80087	2	1400	1394.05	0.15898	0.0246164
1.80344	1	1383	1390.4	-0.198854	0.0540584
1.80601	0	1383	1386.65	-0.0982012	-0.0216959
1.80858	1	1482	1382.98	2.57215	-0.00243607
1.81115	1	1395	1379.34	0.419317	0.0580137
1.81371	3	1428	1375.62	1.38605	0.0433499
1.81628	2	1443	1371.87	1.87255	-0.013852
1.81885	1	1381	1368.14	0.346182	0.0110403
1.82142	1	1391	1364.46	0.711705	0.0402922
1.82399	2	1302	1360.85	-1.63104	-0.0250124
1.82656	2	1403	1357.28	1.22054	0.00404018
1.82913	1	1343	1353.67	-0.291068	-0.0159524
1.8317	2	1299	1350.04	-1.41618	0.0377489
1.83427	0	1335	1346.46	-0.313738	0.0203699
1.83684	0	1348	1342.92	0.138282	0.0136478
1.8394	3	1380	1339.37	1.09371	-0.0326716
1.84197	5	1373	1335.83	1.00315	0.0106246
1.84454	2	1320	1332.27	-0.337604	0.00433202
1.84711	4	1255	1328.68	-2.07969	0.0173025
1.84968	1	1318	1325.2	-0.198386	0.00555041
1.85225	2	1362	1321.87	1.08729	0.0325578
1.85482	0	1310	1318.52	-0.235463	0.0574608
1.85739	3	1327	1315.15	0.325319	0.0412624
1.85996	3	1335	1311.75	0.636313	-0.0213113
1.86253	4	1279	1308.31	-0.819496	0.040556
1.86509	0	1292	1304.86	-0.357642	0.0094459
1.86766	4	1286	1301.46	-0.431086	0.0821046
1.87023	1	1358	1298.16	1.62375	0.0682705
1.8728	2	1252	1294.89	-1.21224	0.050455
1.87537	0	1230	1291.55	-1.75504	-0.00361788
1.87794	3	1283	1288.23	-0.145964	-0.000708026
1.88051	2	1298	1284.94	0.362601	0.0324009
1.88308	3	1339	1281.6	1.5686	0.0317819
1.88565	1	1310	1278.26	0.877061	-0.00444416
1.88822	1	1373	1274.96	2.64582	0.030303
1.89078	1	1267	1271.74	-0.133045	0.00942253
1.89335	2	1275	1268.52	0.181496	-0.0200526
1.89592	3	1248	1265.28	-0.489089	0.0131574
1.89849	1	1265	1262	0.0844649	0.037841
1.90106	3	1315	1258.73	1.55169	-0.0189679
1.90363	1	1239	1255.52	-0.469253	0.0151969
1.9062	2	1231	1252.37	-0.608981	0.0358556
1.90877	1	1221	1249.2	-0.807025	-0.00925278
1.91134	3	1244	1246.04	-0.0579784	-0.00044624
1.91391	0	1230	1242.9	-0.367732	0.0326577
1.91647	3	1271	1239.73	0.876986	0.0851939
1.91904	0	1234	1236.59	-0.0737009	0.0629335
1.92161	0	1229	1233.48	-0.127794	-0.0116763
1.92418	1	1234	1230.36	0.103735	0.00111348
1.92675	2	1262	1227.25	0.978277	0.0303226
1.92932	3	1234	1224.14	0.280772	0.0145106
1.93189	1	1196	1220.96	-0.721867	0.00993196
1.93446	1	1229	1217.84	0.318325	0.036927
1.93703	1	1193	1214.79	-0.63098	0.0569751
1.9396	1	1192	1211.81	-0.573776	-0.00653351
1.94216	3	1299	1208.8	2.50267	0.0805708
1.94473	2	1221	1205.75	0.43655	0.0132675
1.9473	2	1272	1202.7	1.943	0.0564151
1.94987	1	1225	1199.68	0.723403	0.0461172
1.95244	2	1241	1196.73	1.25668	0.00219717
1.95501	3	1207	1193.81	0.379592	-0.00804175
1.95758	2	1116	1190.87	-2.24126	0.0181157
1.96015	2	1163	1187.91	-0.730583	0.0253204
1.96272	1	1210	1184.98	0.719363	0.0473251
1.96529	3	1212	1182.1	0.858737	0.0245238
1.96785	1	1176	1179.24	-0.0944124	0.0643024
1.97042	3	1182	1176.35	0.164368	0.0143898
1.97299	2	1169	1173.45	-0.130083	0.0453346
1.97556	1	1154	1170.59	-0.488223	0.00704153
1.97813	0	1202	1167.73	0.988382	-0.0134532
1.9807	2	1161	1164.9	-0.114373	0.0679504
1.98327	4	1208	1162.09	1.3209	-0.00456106
1.98584	0	1187	1159.23	0.805966	0.0275877
1.98841	3	1134	1156.33	-0.663212	0.00751098
1.99098	2	1202	1153.49	1.3991	0.00250264
1.99354	3	1163	1150.77	0.358764	-0.00750319
1.99611	1	1143	1147.99	-0.147503	-0.00142248
1.99868	1	1184	1145.2	1.12762	-0.00843174
2.00125	4	1099	1142.47	-1.31141	0.0323648
2.00382	1	1128	1139.76	-0.350069	-0.0378565
2.00639	0	1149	1137.01	0.35368	-0.0487112
2.00896	1	1151	1134.23	0.494159	0.0231244
2.01153	3	1084	1131.55	-1.4443	-0.00652057
2.0141	3	1109	1128.86	-0.596458	-0.00268617
2.01667	1	1178	1126.08	1.51287	-0.0118346
2.01923	1	1067	1123.31	-1.72389	0.0199555
2.0218	3	1147	1120.65	0.778045	0.0165498
2.02437	1	1122	1118.04	0.118079	0.0403733
2.02694	0	1134	1115.38	0.552803	0.0328565
2.02951	0	1085	1112.69	-0.840545	-0.0181443
2.03208	3	1174	1110.06	1.86624	0.0695379
2.03465	1	1144	1107.42	1.08143	0.0615781
2.03722	3	1127	1104.71	0.663832	0.0246008
2.03979	0	1143	1102	1.21262	0.00780846
2.04236	1	1162	1099.39	1.83669	-0.021178
2.04492	1	1122	1096.82	0.751855	0.0283986
2.04749	2	1117	1094.25	0.680804	0.0257053
2.05006	3	1100	1091.65	0.251809	0.0457613
2.05263	1	1080	1089.01	-0.274196	0.108781
2.0552	2	1081	1086.41	-0.164668	0.034932
2.05777	1	1157	1083.86	2.15012	0.028505
2.06034	2	1128	1081.37	1.38828	0.0472637
2.06291	3	1071	1078.86	-0.240137	0.00547462
2.06548	5	1090	1076.32	0.414213	0.0743805
2.06805	2	1104	1073.8	0.908971	0.112719
2.07061	2	1131	1071.29	1.77553	-0.00242473
2.07318	2	1060	1068.85	-0.27193	0.0145304
2.07575	1	1077	1066.5	0.319853	0.0509035
2.07832	0	1076	1064.12	0.362258	0.0190077
2.08089	1	1021	1061.66	-1.27238	0.0462299
2.08346	1	1037	1059.2	-0.689394	0.0495565
2.08603	2	1022	1056.72	-1.08607	0.0203934
2.0886	2	1050	1054.2	-0.129549	0.0550389
2.09117	1	1058	1051.69	0.19392	0.0542643
2.09374	3	1042	1049.23	-0.223988	0.00260852
2.0963	1	1106	1046.81	1.77977	0.0455091
2.09887	1	1099	1044.42	1.64632	0.00557329
2.10144	4	1046	1042.02	0.12309	0.0301176
2.10401	1	1027	1039.65	-0.394766	0.0319861
2.10658	2	1061	1037.28	0.728198	0.0292173
2.10915	1	1050	1034.88	0.466707	-0.0231948
2.11172	1	1093	1032.56	1.82806	-0.018441
2.11429	1	1053	1030.25	0.701117	0.0339402
2.11686	2	1006	1027.89	-0.690109	0.0184282
2.11943	1	1034	1025.53	0.263354	0.0458333
2.12199	3	1004	1023.16	-0.604616	0.00123028
2.12456	3	1082	1020.8	1.86058	0.0457133
2.12713	4	1043	1018.48	0.759375	0.000349542
2.1297	2	987	1016.16	-0.928316	0.0254124
2.13227	1	1054	1013.9	1.23528	0.00772098
2.13484	2	1027	1011.69	0.477687	0.0466467
2.13741	1	1015	1009.52	0.172126	-0.0142911
2.13998	1	1021	1007.3	0.428607	0.0558261
2.14255	2	997	1005.02	-0.253944	0.0454176
2.14512	3	1074	1002.74	2.17438	0.0861063
2.14768	4	996	1000.47	-0.141638	0.0751918
2.15025	1	1047	998.186	1.5086	0.0735343
2.15282	3	992	995.945	-0.125258	0.0994858
2.15539	5	1001	993.776	0.228323	0.0446404
2.15796	1	1039	991.659	1.46869	0.0334258
2.16053	4	1048	989.485	1.80753	-0.0234217
2.1631	3	1046	987.308	1.81474	0.0595728
2.16567	3	979	985.236	-0.199292	0.00562564
2.16824	0	965	983.11	-0.582967	0.0559578
2.17081	1	949	980.971	-1.03782	0.0237385
2.17337	4	1028	978.888	1.53175	-0.00204425
2.17594	3	966	976.775	-0.346687	-0.0426408
2.17851	1	1019	974.577	1.39161	-0.0532162
2.18108	3	961	972.352	-0.366199	-0.000218719
2.18365	2	957	970.255	-0.428483	0.035976
2.18622	4	979	968.208	0.34491	0.0462428
2.18879	2	983	966.085	0.539496	0.00987985
2.19136	2	968	963.972	0.129459	0.0371361
2.19393	1	961	961.897	-0.0289444	-0.0212063
2.1965	0	973	959.858	0.421318	-0.00930204
2.19906	1	923	957.815	-1.14597	0.015819
2.20163	2	976	955.723	0.649054	0.0118056
2.2042	3	920	953.603	-1.10785	-0.0139538
2.20677	3	900	951.438	-1.71461	0.0426553
2.20934	2	960	949.293	0.345564	0.00862148
2.21191	1	968	947.22	0.667886	0.01232
2.21448	3	968	945.214	0.732362	0.068672
2.21705	1	960	943.237	0.541035	0
2.21962	1	966	941.227	0.797059	0
2.22219	3	938	939.173	-0.038293	0
2.22475	0	978	937.154	1.30612	0
2.22732	1	972	935.133	1.18251	0
2.22989	0	1031	933.076	3.04973	0
2.23246	1	921	931.077	-0.332045	0
2.23503	4	951	929.051	0.711744	0
2.2376	1	944	926.98	0.553945	0
2.24017	0	905	924.917	-0.662047	0
2.24274	1	912	922.88	-0.360281	0
2.24531	0	983	920.962	1.97872	0
2.24788	4	979	919.031	1.9166	0
2.25044	2	882	916.999	-1.17848	0
2.25301	0	917	914.972	0.066971	0
2.25558	2	912	912.966	-0.0319977	0
2.25815	0	981	911.061	2.23299	0
2.26072	3	871	909.196	-1.29424	0
2.26329	3	861	907.229	-1.57549	0
2.26586	1	883	905.267	-0.749347	0
2.26843	3	915	903.315	0.386284	0
2.271	0	916	901.413	0.481983	0
2.27357	3	912	899.587	0.411036	0
2.27613	2	953	897.712	1.79094	0
2.2787	2	942	895.838	1.50405	0
2.28127	1	865	893.94	-0.983996	0
2.28384	1	894	892.059	0.0649058	0
2.28641	1	888	890.234	-0.0749725	0
2.28898	1	890	888.385	0.0541407	0
2.29155	2	870	886.51	-0.559727	0
2.29412	3	881	884.615	-0.12179	0
2.29669	2	906	882.728	0.77316	0
2.29926	0	858	880.853	-0.780181	0
2.30182	0	867	879.02	-0.408232	0
2.30439	0	833	877.249	-1.53314	0
2.30696	0	887	875.47	0.387134	0
2.30953	0	881	873.607	0.249079	0
2.3121	2	902	871.698	1.00896	0
2.31467	3	888	869.799	0.610802	0
2.31724	3	866	867.91	-0.0648932	0
2.31981	1	861	866.037	-0.171675	0
2.32238	4	871	864.239	0.229089	0
2.32495	2	851	862.531	-0.395284	0
2.32751	1	905	860.843	1.46782	0
2.33008	1	901	859.105	1.39571	0
2.33265	2	882	857.403	0.828238	0
2.33522	4	887	855.717	1.05037	0
2.33779	0	848	853.951	-0.204356	0
2.34036	2	891	852.166	1.30099	0
2.34293	0	861	850.429	0.36026	0
2.3455	1	882	848.772	1.11884	0
2.34807	1	826	847.057	-0.732671	0
2.35064	1	847	845.295	0.0585998	0
2.3532	0	861	843.534	0.595252	0
2.35577	0	835	841.76	-0.233931	0
2.35834	1	861	840.021	0.714952	0
2.36091	2	875	838.287	1.24111	0
2.36348	2	874	836.529	1.26748	0
2.36605	1	877	834.754	1.42653	0
2.36862	2	796	833.023	-1.31224	0
2.37119	1	814	831.356	-0.608339	0
2.37376	0	880	829.717	1.69504	0
2.37633	0	848	828.053	0.684969	0
2.37889	0	838	826.395	0.4009	0
2.38146	0	815	824.733	-0.340916	0
2.38403	2	859	823.019	1.22767	0
2.3866	1	798	821.285	-0.824292	0
2.38917	2	834	819.56	0.500016	0
2.39174	2	849	817.851	1.06902	0
2.39431	1	784	816.208	-1.15029	0
2.39688	2	896	814.596	2.71952	0
2.39945	2	787	812.992	-0.926517	0
2.40202	0	806	811.413	-0.190668	0
2.40458	5	764	809.81	-1.65734	0
2.40715	1	811	808.215	0.0977958	0
2.40972	3	807	806.641	0.0126313	0
2.41229	1	819	805.03	0.488161	0
2.41486	1	745	803.509	-2.14359	0
2.41743	1	817	802.008	0.524497	0
2.42	0	783	800.458	-0.623905	0
2.42257	4	762	798.902	-1.3368	0
2.42514	1	790	797.298	-0.259655	0
2.42771	3	825	795.695	1.02026	0
2.43027	1	760	794.085	-1.2364	0
2.43284	1	799	792.568	0.22755	0
2.43541	1	804	791.077	0.455765	0
2.43798	4	825	789.563	1.23374	0
2.44055	1	793	788.043	0.176021	0
2.44312	2	793	786.473	0.231775	0
2.44569	0	778	784.921	-0.248126	0
2.44826	1	791	783.457	0.268214	0
2.45083	0	759	781.987	-0.834393	0
2.4534	2	765	780.465	-0.559126	0
2.45596	1	769	778.915	-0.35753	0
2.45853	0	787	777.345	0.34416	0
2.4611	0	796	775.787	0.716446	0
2.46367	1	776	774.268	0.062164	0
2.46624	2	775	772.775	0.079941	0
2.46881	1	775	771.228	0.1355	0
2.47138	3	728	769.663	-1.54414	0
2.47395	1	759	768.141	-0.331795	0
2.47652	5	714	766.678	-1.97142	0
2.47909	2	773	765.222	0.279738	0
2.48165	2	842	763.795	2.69511	0
2.48422	2	754	762.377	-0.305064	0
2.48679	2	748	761.02	-0.476048	0
2.48936	2	786	759.676	0.938952	0
2.49193	0	789	758.253	1.09464	0
2.4945	1	809	756.831	1.83416	0
2.49707	2	741	755.416	-0.52957	0
2.49964	2	747	753.997	-0.256014	0
2.50221	1	774	752.525	0.7719	0
2.50478	4	745	751.041	-0.221323	0
2.50734	0	789	749.622	1.40189	0
2.50991	0	764	748.231	0.570508	0
2.51248	1	725	746.825	-0.810561	0
2.51505	0	759	745.474	0.490958	0
2.51762	0	754	744.082	0.361209	0
2.52019	1	721	742.591	-0.804086	0
2.52276	0	759	741.134	0.648494	0
2.52533	0	723	739.681	-0.620386	0
2.5279	2	737	738.214	-0.0447089	0
2.53047	1	739	736.78	0.0816517	0
2.53303	0	742	735.348	0.2442	0
2.5356	0	700	733.903	-1.2814	0
2.53817	2	729	732.521	-0.130419	0
2.54074	3	720	731.163	-0.416019	0
2.54331	0	727	729.749	-0.101956	0
2.54588	3	770	728.319	1.50208	0
2.54845	2	737	726.961	0.369776	0
2.55102	2	719	725.68	-0.24911	0
2.55359	1	730	724.344	0.209338	0
2.55616	3	723	723.019	-0.000694596	0
2.55872	1	728	721.745	0.231842	0
2.56129	2	776	720.441	1.99444	0
2.56386	2	705	719.117	-0.531677	0
2.56643	1	784	717.824	2.36344	0
2.569	2	700	716.528	-0.624707	0
2.57157	0	674	715.215	-1.58752	0
2.57414	3	738	713.927	0.886155	0
2.57671	2	733	712.616	0.752883	0
2.57928	0	710	711.306	-0.049003	0
2.58185	4	719	709.976	0.336552	0
2.58441	2	714	708.688	0.198806	0
2.58698	1	742	707.443	1.26862	0
2.58955	1	728	706.128	0.810612	0
2.59212	2	693	704.88	-0.4513	0
2.59469	1	711	703.676	0.274659	0
2.59726	0	706	702.39	0.135882	0
2.59983	0	698	701.083	-0.116677	0
2.6024	1	700	699.809	0.00721371	0
2.60497	1	701	698.533	0.0931719	0
2.60754	2	666	697.204	-1.20913	0
2.6101	2	672	695.858	-0.920332	0
2.61267	0	664	694.549	-1.18554	0
2.61524	1	699	693.278	0.216444	0
2.61781	1	728	692.042	1.3327	0
2.62038	0	697	690.827	0.233806	0
2.62295	3	675	689.556	-0.560269	0
2.62552	3	720	688.267	1.18264	0
2.62809	0	683	687.003	-0.153177	0
2.63066	1	694	685.725	0.314113	0
2.63323	3	709	684.519	0.919409	0
2.63579	4	652	683.383	-1.22907	0
2.63836	0	625	682.158	-2.28632	0
2.64093	1	672	680.892	-0.343001	0
2.6435	1	714	679.723	1.28277	0
2.64607	2	688	678.628	0.357323	0
2.64864	0	702	677.438	0.927047	0
2.65121	1	708	676.173	1.19613	0
2.65378	1	703	674.945	1.05813	0
2.65635	0	677	673.746	0.125053	0
2.65892	1	659	672.521	-0.526691	0
2.66148	2	666	671.278	-0.204524	0
2.66405	2	658	670.063	-0.470271	0
2.66662	2	653	668.826	-0.619309	0
2.66919	1	692	667.601	0.92751	0
2.67176	4	674	666.438	0.291266	0
2.67433	2	672	665.305	0.258251	0
2.6769	0	634	664.168	-1.19812	0
2.67947	1	663	663.012	-0.000459859	0
2.68204	1	687	661.917	0.95696	0
2.68461	1	673	660.834	0.468968	0
2.68717	2	640	659.64	-0.776333	0
2.68974	0	643	658.427	-0.608362	0
2.69231	2	693	657.246	1.35819	0
2.69488	3	688	656.076	1.21709	0
2.69745	1	665	654.933	0.390373	0
2.70002	3	697	653.765	1.63764	0
2.70259	1	639	652.614	-0.538557	0
2.70516	2	635	651.541	-0.656427	0
2.70773	2	654	650.443	0.139073	0
2.7103	0	716	649.347	2.49095	0
2.71286	1	693	648.246	1.70006	0
2.71543	0	626	647.127	-0.844396	0
2.718	0	653	646.029	0.272797	0
2.72057	1	699	644.877	2.04711	0
2.72314	2	658	643.704	0.557322	0
2.72571	2	616	642.532	-1.06899	0
2.72828	1	681	641.343	1.51966	0
2.73085	2	646	640.195	0.228411	0
2.73342	2	640	639.109	0.0352123	0
2.73599	1	644	638.048	0.234526	0
2.73855	1	669	636.961	1.23871	0
2.74112	1	619	635.879	-0.678411	0
2.74369	2	593	634.821	-1.7174	0
2.74626	1	625	633.735	-0.349407	0
2.74883	0	634	632.624	0.0546446	0
2.7514	0	643	631.521	0.452693	0
2.75397	3	631	630.45	0.021902	0
2.75654	1	603	629.374	-1.07403	0
2.75911	0	668	628.242	1.53828	0
2.76168	3	593	627.1	-1.40032	0
2.76424	2	610	626.049	-0.649825	0
2.76681	0	659	625.015	1.32386	0
2.76938	0	592	623.909	-1.31146	0
2.77195	1	614	622.869	-0.357932	0
2.77452	1	663	621.873	1.59722	0
2.77709	2	629	620.79	0.327357	0
2.77966	0	625	619.659	0.21364	0
2.78223	1	607	618.564	-0.469379	0
2.7848	2	635	617.507	0.694205	0
2.78737	0	660	616.476	1.69418	0
2.78993	2	653	615.415	1.47083	0
2.7925	0	574	614.338	-1.68369	0
2.79507	1	578	613.315	-1.46891	0
2.79764	2	664	612.267	2.00762	0
2.80021	1	588	611.223	-0.957709	0
2.80278	0	603	610.176	-0.292233	0
2.80535	0	596	609.115	-0.537193	0
2.80792	1	605	608.111	-0.126461	0
2.81049	2	619	607.101	0.478246	0
2.81306	0	596	606.036	-0.411091	0
2.81562	0	599	604.951	-0.243138	0
2.81819	0	629	603.906	1.00055	0
2.82076	5	655	602.917	2.03507	0
2.82333	0	570	601.894	-1.33588	0
2.8259	1	572	600.817	-1.20492	0
2.82847	1	621	599.765	0.852116	0
2.83104	2	599	598.854	0.00596773	0
2.83361	2	570	597.924	-1.16962	0
2.83618	0	610	596.891	0.530763	0
2.83875	4	559	595.889	-1.56023	0
2.84131	1	658	594.923	2.45901	0
2.84388	0	540	593.976	-2.32276	0
2.84645	1	620	592.984	1.08498	0
2.84902	3	646	592.055	2.12246	0
2.85159	0	548	591.135	-1.84265	0
2.85416	3	571	590.109	-0.7997	0
2.85673	2	611	589.099	0.886025	0
2.8593	1	628	588.17	1.58941	0
2.86187	2	648	587.215	2.38787	0
2.86444	2	596	586.271	0.398513	0
2.867	2	562	585.373	-0.985927	0
2.86957	0	583	584.422	-0.0588982	0
2.87214	2	599	583.476	0.634275	0
2.87471	1	580	582.561	-0.106329	0
2.87728	0	560	581.639	-0.914409	0
2.87985	2	588	580.664	0.302516	0
2.88242	0	626	579.699	1.85057	0
2.88499	1	554	578.755	-1.05173	0
2.88756	2	564	577.766	-0.579637	0
2.89013	1	576	576.807	-0.0336456	0
2.89269	0	639	575.848	2.49826	0
2.89526	0	586	574.874	0.459625	0
2.89783	0	592	573.957	0.741566	0
2.9004	0	554	573.035	-0.808716	0
2.90297	3	554	572.057	-0.767171	0
2.90554	0	536	571.056	-1.51418	0
2.90811	2	547	570.059	-0.985914	0
2.91068	0	557	569.079	-0.511811	0
2.91325	2	611	568.185	1.73211	0
2.91582	0	553	567.287	-0.607547	0
2.91838	2	534	566.363	-1.4005	0
2.92095	1	564	565.44	-0.0606273	0
2.92352	3	519	564.519	-1.99808	0
2.92609	2	597	563.6	1.36698	0
2.92866	1	613	562.687	2.03213	0
2.93123	2	583	561.805	0.877797	0
2.9338	1	557	560.957	-0.167675	0
2.93637	2	514	560.127	-2.03456	0
2.93894	2	548	559.242	-0.480248	0
2.94151	1	518	558.358	-1.77325	0
2.94407	2	528	557.476	-1.28278	0
2.94664	1	572	556.601	0.643859	0
2.94921	1	569	555.75	0.555451	0
2.95178	0	570	554.875	0.633537	0
2.95435	1	541	554.001	-0.558956	0
2.95692	0	590	553.126	1.51808	0
2.95949	0	561	552.223	0.370562	0
2.96206	0	528	551.297	-1.01386	0
2.96463	0	557	550.376	0.280664	0
2.9672	1	551	549.456	0.0657847	0
2.96976	0	536	548.514	-0.540511	0
2.97233	3	550	547.576	0.103368	0
2.9749	0	539	546.647	-0.329376	0
2.97747	2	569	545.748	0.974775	0
2.98004	2	509	544.86	-1.58946	0
2.98261	2	579	544.028	1.45339	0
2.98518	2	537	543.19	-0.26711	0
2.98775	2	521	542.334	-0.934656	0
2.99032	1	547	541.531	0.233845	0
2.99289	1	555	540.728	0.605806	0
2.99545	1	541	539.925	0.0462236	0
2.99802	3	508	539.118	-1.38062	0
3.00059	3	537	538.28	-0.0552347	0
3.00316	2	545	537.416	0.324847	0
3.00573	0	529	536.563	-0.328826	0
3.0083	1	512	535.775	-1.05072	0
3.01087	1	502	535.039	-1.47458	0
3.01344	0	501	534.262	-1.48604	0
3.01601	0	545	533.4	0.496901	0
3.01858	1	541	532.519	0.364641	0
3.02114	1	561	531.666	1.23849	0
3.02371	1	541	530.787	0.439102	0
3.02628	4	511	529.889	-0.835607	0
3.02885	2	533	529.027	0.172075	0
3.03142	2	525	528.195	-0.139423	0
3.03399	1	513	527.376	-0.634704	0
3.03656	3	543	526.643	0.701951	0
3.03913	2	541	525.927	0.648055	0
3.0417	0	495	525.15	-1.35513	0
3.04427	2	532	524.348	0.331753	0
3.04683	1	557	523.581	1.41602	0
3.0494	1	502	522.828	-0.929621	0
3.05197	1	525	521.997	0.13108	0
3.05454	2	568	521.172	1.96486	0
3.05711	2	519	520.374	-0.0602942	0
3.05968	0	509	519.552	-0.46769	0
3.06225	2	560	518.736	1.74373	0
3.06482	0	496	517.955	-0.985798	0
3.06739	0	544	517.194	1.1493	0
3.06996	4	531	516.381	0.63443	0
3.07252	1	495	515.57	-0.924567	0
3.07509	0	521	514.752	0.273719	0
3.07766	0	491	513.901	-1.0335	0
3.08023	1	518	513.166	0.212398	0
3.0828	1	505	512.443	-0.331187	0
3.08537	2	527	511.607	0.67051	0
3.08794	0	533	510.751	0.96372	0
3.09051	2	524	509.93	0.61465	0
3.09308	1	525	509.145	0.691973	0
3.09565	2	473	508.385	-1.62699	0
3.09821	0	503	507.598	-0.204999	0
3.10078	2	528	506.816	0.921899	0
3.10335	1	484	506.063	-1.00288	0
3.10592	0	489	505.308	-0.737464	0
3.10849	1	488	504.525	-0.748061	0
3.11106	2	501	503.75	-0.12287	0
3.11363	4	522	502.995	0.831814	0
3.1162	1	526	502.188	1.03825	0
3.11877	0	540	501.39	1.6615	0
3.12134	0	516	500.662	0.675233	0
3.1239	0	523	500.012	1.00518	0
3.12647	1	531	499.317	1.37491	0
3.12904	2	451	498.51	-2.23716	0
3.13161	1	483	497.678	-0.667877	0
3.13418	0	486	496.856	-0.492417	0
3.13675	1	515	496.074	0.833984	0
3.13932	0	464	495.35	-1.4554	0
3.14189	1	483	494.619	-0.528695	0
3.14446	0	436	493.835	-2.7698	0
3.14703	1	485	493.053	-0.365677	0
3.14959	1	462	492.274	-1.40849	0
3.15216	1	500	491.499	0.380162	0
3.15473	1	521	490.726	1.32632	0
3.1573	0	521	489.96	1.35988	0
3.15987	1	489	489.223	-0.0100689	0
3.16244	1	476	488.487	-0.572356	0
3.16501	0	475	487.749	-0.58495	0
3.16758	1	483	486.984	-0.181277	0
3.17015	1	463	486.226	-1.07942	0
3.17272	1	490	485.494	0.203575	0
3.17528	3	466	484.736	-0.86792	0
3.17785	1	499	483.984	0.672204	0
3.18042	1	466	483.26	-0.799557	0
3.18299	1	445	482.546	-1.77984	0
3.18556	1	441	481.886	-1.94697	0
3.18813	0	409	481.217	-3.57092	0
3.1907	0	475	480.494	-0.252094	0
3.19327	1	506	479.772	1.16597	0
3.19584	1	464	479.049	-0.698643	0
3.19841	2	486	478.297	0.349395	0
3.20097	0	447	477.526	-1.44383	0
3.20354	0	483	476.789	0.282606	0
3.20611	1	458	476.087	-0.845136	0
3.20868	0	453	475.409	-1.05289	0
3.21125	0	474	474.696	-0.0319886	0
3.21382	1	439	473.936	-1.66738	0
3.21639	1	438	473.205	-1.68215	0
3.21896	1	480	472.473	0.343558	0
3.22153	0	485	471.721	0.602971	0
3.2241	0	455	471.003	-0.750213	0
3.22666	2	480	470.314	0.442115	0
3.22923	0	467	469.622	-0.121342	0
3.2318	1	464	468.899	-0.227441	0
3.23437	0	450	468.16	-0.856054	0
3.23694	0	439	467.477	-1.35913	0
3.23951	0	475	466.791	0.376639	0
3.24208	1	492	466.081	1.16852	0
3.24465	1	438	465.367	-1.30766	0
3.24722	2	431	464.63	-1.61988	0
3.24979	2	457	463.898	-0.322687	0
3.25235	1	438	463.201	-1.20413	0
3.25492	2	465	462.535	0.114314	0
3.25749	1	441	461.901	-0.995277	0
3.26006	2	482	461.288	0.943419	0
3.26263	1	450	460.646	-0.501853	0
3.2652	1	474	460.003	0.642897	0
3.26777	0	506	459.36	2.0734	0
3.27034	1	455	458.718	-0.174323	0
3.27291	2	432	458.073	-1.25446	0
3.27548	1	462	457.399	0.21406	0
3.27804	0	460	456.699	0.153932	0
3.28061	1	445	456.01	-0.521922	0
3.28318	0	438	455.379	-0.830389	0
3.28575	2	464	454.741	0.42986	0
3.28832	4	485	454.049	1.4054	0
3.29089	0	444	453.359	-0.444182	0
3.29346	4	414	452.675	-1.90075	0
3.29603	1	422	452.037	-1.46217	0
3.2986	2	426	451.498	-1.23538	0
3.30117	1	449	450.902	-0.0897555	0
3.30373	1	474	450.309	1.08816	0
3.3063	2	438	449.732	-0.560576	0
3.30887	0	444	449.103	-0.242163	0
3.31144	2	485	448.468	1.65882	0
3.31401	1	467	447.815	0.887794	0
3.31658	2	466	447.186	0.871544	0
3.31915	2	451	446.532	0.210386	0
3.32172	1	481	445.885	1.6011	0
3.32429	1	423	445.266	-1.0826	0
3.32686	0	461	444.653	0.761359	0
3.32942	2	447	444.063	0.13891	0
3.33199	0	437	443.443	-0.308212	0
3.33456	1	436	442.792	-0.325292	0
3.33713	0	458	442.121	0.741973	0
3.3397	1	445	441.481	0.166817	0
3.34227	1	418	440.839	-1.11709	0
3.34484	2	438	440.173	-0.10384	0
3.34741	3	474	439.509	1.58423	0
3.34998	0	448	438.851	0.43223	0
3.35255	1	427	438.226	-0.543256	0
3.35511	0	436	437.638	-0.078427	0
3.35768	1	460	437.095	1.06796	0
3.36025	0	445	436.488	0.403513	0
3.36282	2	447	435.828	0.528438	0
3.36539	1	445	435.169	0.466021	0
3.36796	0	428	434.515	-0.314911	0
3.37053	1	409	433.867	-1.2296	0
3.3731	0	395	433.254	-1.92477	0
3.37567	0	421	432.66	-0.568296	0
3.37824	1	437	432.014	0.238507	0
3.3808	2	449	431.37	0.832026	0
3.38337	2	433	430.723	0.109419	0
3.38594	0	411	430.056	-0.939965	0
3.38851	0	399	429.426	-1.52321	0
3.39108	0	413	428.857	-0.780266	0
3.39365	1	425	428.307	-0.160396	0
3.39622	0	423	427.693	-0.228174	0
3.39879	2	409	427.026	-0.891309	0
3.40136	0	394	426.366	-1.63056	0
3.40393	0	425	425.736	-0.0357142	0
3.40649	1	408	425.114	-0.847252	0
3.40906	0	397	424.521	-1.38123	0
3.41163	1	396	423.919	-1.40299	0
3.4142	1	435	423.27	0.562427	0
3.41677	0	419	422.649	-0.178245	0
3.41934	0	384	422.03	-1.94069	0
3.42191	0	424	421.417	0.125432	0
3.42448	0	417	420.829	-0.18751	0
3.42705	2	437	420.211	0.803121	0
3.42962	0	430	419.568	0.503082	0
3.43218	0	403	418.926	-0.793344	0
3.43475	1	428	418.296	0.469054	0
3.43732	1	428	417.723	0.496755	0
3.43989	2	426	417.141	0.429204	0
3.44246	1	411	416.51	-0.271796	0
3.44503	1	413	415.91	-0.14321	0
3.4476	1	408	415.343	-0.36354	0
3.45017	0	393	414.803	-1.09983	0
3.45274	2	403	414.258	-0.560802	0
3.45531	1	396	413.686	-0.888735	0
3.45787	1	374	413.109	-2.02225	0
3.46044	1	421	412.51	0.413798	0
3.46301	1	474	411.944	2.85032	0
3.46558	0	399	411.402	-0.620883	0
3.46815	1	403	410.834	-0.390237	0
3.47072	2	398	410.266	-0.614858	0
3.47329	4	421	409.696	0.550927	0
3.47586	1	373	409.099	-1.86913	0
3.47843	1	444	408.511	1.68424	0
3.481	1	411	407.991	0.148438	0
3.48356	2	402	407.548	-0.276703	0
3.48613	1	393	407.062	-0.709324	0
3.4887	0	402	406.492	-0.224061	0
3.49127	0	390	405.927	-0.806506	0
3.49384	1	373	405.393	-1.67723	0
3.49641	1	392	404.852	-0.649117	0
3.49898	1	408	404.254	0.185438	0
3.50155	1	401	403.636	-0.131656	0
3.50412	0	411	403.054	0.391962	0
3.50669	1	412	402.501	0.467985	0
3.50925	0	382	401.95	-1.02074	0
3.51182	0	439	401.396	1.79475	0
3.51439	1	412	400.815	0.551023	0
3.51696	2	433	400.238	1.57446	0
3.51953	2	398	399.657	-0.0830708	0
3.5221	0	396	399.056	-0.153561	0
3.52467	0	400	398.491	0.0754395	0
3.52724	1	388	397.987	-0.507005	0
3.52981	1	434	397.501	1.752	0
3.53238	1	388	396.951	-0.454419	0
3.53494	1	402	396.351	0.281737	0
3.53751	0	413	395.785	0.847102	0
3.54008	0	391	395.248	-0.214841	0
3.54265	1	386	394.713	-0.443495	0
3.54522	1	381	394.175	-0.67498	0
3.54779	1	399	393.606	0.270026	0
3.55036	1	383	393.016	-0.511804	0
3.55293	3	403	392.46	0.52504	0
3.5555	0	406	391.932	0.698168	0
3.55807	1	394	391.404	0.130768	0
3.56063	0	379	390.885	-0.610481	0
3.5632	2	409	390.415	0.918946	0
3.56577	2	401	389.909	0.553845	0
3.56834	1	340	389.349	-2.67633	0
3.57091	4	411	388.793	1.09541	0
3.57348	1	406	388.275	0.879679	0
3.57605	0	392	387.806	0.211826	0
3.57862	1	347	387.318	-2.16437	0
3.58119	4	389	386.884	0.107309	0
3.58376	0	390	386.43	0.180782	0
3.58632	1	378	385.866	-0.404596	0
3.58889	1	389	385.321	0.186538	0
3.59146	1	397	384.883	0.608112	0
3.59403	1	375	384.406	-0.485718	0
3.5966	1	372	383.852	-0.614505	0
3.59917	1	374	383.326	-0.482243	0
3.60174	1	374	382.804	-0.455223	0
3.60431	0	403	382.283	1.03199	0
3.60688	1	376	381.764	-0.297245	0
3.60945	1	386	381.247	0.241938	0
3.61201	2	347	380.727	-1.81055	0
3.61458	0	345	380.181	-1.89408	0
3.61715	3	370	379.641	-0.501221	0
3.61972	1	343	379.135	-1.95109	0
3.62229	2	377	378.651	-0.0850529	0
3.62486	0	410	378.144	1.57324	0
3.62743	2	400	377.669	1.11655	0
3.63	0	405	377.216	1.38061	0
3.63257	0	372	376.731	-0.2453	0
3.63514	1	365	376.219	-0.587216	0
3.6377	0	400	375.709	1.21453	0
3.64027	3	370	375.193	-0.269953	0
3.64284	0	352	374.629	-1.20615	0
3.64541	1	359	374.095	-0.796674	0
3.64798	0	370	373.572	-0.185677	0
3.65055	2	362	373.105	-0.583665	0
3.65312	3	361	372.629	-0.612061	0
3.65569	0	356	372.1	-0.853273	0
3.65826	0	379	371.573	0.381517	0
3.66083	2	385	371.089	0.708982	0
3.66339	1	396	370.678	1.27245	0
3.66596	2	373	370.199	0.145011	0
3.66853	0	339	369.647	-1.66452	0
3.6711	0	353	369.154	-0.859811	0
3.67367	0	348	368.691	-1.10917	0
3.67624	0	358	368.226	-0.54045	0
3.67881	0	360	367.725	-0.407118	0
3.68138	2	361	367.172	-0.324821	0
3.68395	1	379	366.622	0.635826	0
3.68652	1	339	366.075	-1.47054	0
3.68908	0	338	365.54	-1.498	0
3.69165	0	374	365.066	0.461969	0
3.69422	1	332	364.615	-1.78996	0
3.69679	3	363	364.132	-0.0594236	0
3.69936	1	355	363.617	-0.457363	0
3.70193	0	349	363.08	-0.753689	0
3.7045	0	388	362.584	1.29028	0
3.70707	4	343	362.172	-1.0352	0
3.70964	2	365	361.746	0.170327	0
3.71221	1	349	361.231	-0.654728	0
3.71477	0	365	360.706	0.224768	0
3.71734	0	365	360.3	0.24601	0
3.71991	0	372	359.935	0.625536	0
3.72248	0	386	359.479	1.34986	0
3.72505	1	369	358.964	0.522443	0
3.72762	0	363	358.425	0.240102	0
3.73019	1	338	357.891	-1.08192	0
3.73276	1	369	357.365	0.605685	0
3.73533	2	357	356.87	0.00689351	0
3.7379	0	349	356.376	-0.394809	0
3.74046	0	337	355.887	-1.02882	0
3.74303	0	338	355.429	-0.948032	0
3.7456	1	341	354.996	-0.757924	0
3.74817	1	335	354.526	-1.06683	0
3.75074	1	340	354.003	-0.759414	0
3.75331	1	342	353.485	-0.62105	0
3.75588	2	368	353.002	0.781829	0
3.75845	3	363	352.547	0.548647	0
3.76102	1	342	352.091	-0.545684	0
3.76359	0	360	351.638	0.440692	0
3.76615	2	315	351.22	-2.04079	0
3.76872	1	337	350.852	-0.754561	0
3.77129	0	336	350.441	-0.7878	0
3.77386	3	350	349.951	0.0026165	0
3.77643	1	371	349.495	1.1165	0
3.779	2	341	349.058	-0.436346	0
3.78157	0	375	348.576	1.36452	0
3.78414	2	363	348.154	0.779204	0
3.78671	1	336	347.755	-0.641296	0
3.78928	1	334	347.325	-0.729109	0
3.79184	2	318	346.866	-1.61873	0
3.79441	1	360	346.414	0.716058	0
3.79698	3	345	345.984	-0.0529904	0
3.79955	1	319	345.533	-1.48559	0
3.80212	1	316	345.109	-1.63751	0
3.80469	1	338	344.689	-0.363837	0
3.80726	0	318	344.297	-1.47465	0
3.80983	0	334	343.895	-0.541411	0
3.8124	1	342	343.439	-0.0778367	0
3.81497	3	340	342.981	-0.161683	0
3.81753	0	333	342.494	-0.520291	0
3.8201	0	330	341.987	-0.659847	0
3.82267	1	323	341.522	-1.03061	0
3.82524	2	321	341.138	-1.124	0
3.82781	1	336	340.713	-0.257118	0
3.83038	2	330	340.21	-0.562067	0
3.83295	0	348	339.744	0.442551	0
3.83552	0	368	339.334	1.49429	0
3.83809	0	310	338.925	-1.64283	0
3.84066	2	319	338.512	-1.09245	0
3.84322	2	344	338.062	0.32013	0
3.84579	0	302	337.56	-2.04626	0
3.84836	3	348	337.068	0.586014	0
3.85093	0	338	336.642	0.073844	0
3.8535	1	311	336.262	-1.43248	0
3.85607	1	312	335.831	-1.34916	0
3.85864	1	352	335.427	0.883352	0
3.86121	0	352	335.013	0.905418	0
3.86378	2	351	334.551	0.878007	0
3.86635	0	330	334.116	-0.226583	0
3.86891	0	349	333.679	0.8201	0
3.87148	2	339	333.221	0.313878	0
3.87405	0	324	332.792	-0.488456	0
3.87662	2	297	332.355	-2.05151	0
3.87919	2	335	331.874	0.170777	0
3.88176	1	339	331.449	0.410132	0
3.88433	0	340	331.023	0.486836	0
3.8869	0	351	330.607	1.08849	0
3.88947	1	325	330.241	-0.290696	0
3.89204	2	347	329.839	0.921278	0
3.8946	2	307	329.377	-1.27714	0
3.89717	0	308	328.894	-1.19056	0
3.89974	0	301	328.449	-1.58214	0
3.90231	3	320	328.065	-0.450847	0
3.90488	1	364	327.7	1.90264	0
3.90745	0	342	327.27	0.796531	0
3.91002	0	358	326.798	1.64909	0
3.91259	1	349	326.414	1.209	0
3.91516	2	344	326.046	0.968032	0
3.91773	0	318	325.592	-0.425735	0
3.92029	0	324	325.115	-0.0619541	0
3.92286	3	304	324.677	-1.18594	0
3.92543	0	352	324.293	1.47681	0
3.928	3	348	323.871	1.29345	0
3.93057	1	309	323.409	-0.81968	0
3.93314	1	342	323.028	1.02589	0
3.93571	0	354	322.647	1.66641	0
3.93828	1	369	322.27	2.43266	0
3.94085	2	330	321.91	0.445341	0
3.94342	0	303	321.492	-1.06234	0
3.94598	2	299	321.046	-1.27497	0
3.94855	0	322	320.612	0.0773383	0
3.95112	3	286	320.23	-2.02404	0
3.95369	0	337	319.821	0.935807	0
3.95626	2	335	319.412	0.851656	0
3.95883	0	305	319.007	-0.802064	0
3.9614	0	319	318.632	0.0206286	0
3.96397	1	350	318.25	1.6971	0
3.96654	1	308	317.844	-0.560912	0
3.96911	0	305	317.428	-0.711652	0
3.97167	3	298	316.966	-1.09865	0
3.97424	1	364	316.537	2.48775	0
3.97681	1	324	316.132	0.437102	0
3.97938	0	302	315.71	-0.788897	0
3.98195	0	341	315.346	1.38922	0
3.98452	1	344	315.001	1.56352	0
3.98709	0	318	314.597	0.190806	0
3.98966	1	323	314.162	0.49177	0
3.99223	1	343	313.706	1.58171	0
3.9948	0	349	313.281	1.91201	0
3.99736	1	313	312.857	0.00807107	0
3.99993	2	310	312.44	-0.138597	0
4.0025	0	312	312.047	-0.00263822	0
4.00507	1	310	311.626	-0.0923406	0
4.00764	1	297	311.215	-0.824811	0
4.01021	0	301	310.854	-0.567963	0
4.01278	1	297	310.461	-0.781097	0
4.01535	1	331	310.046	1.15171	0
4.01792	1	319	309.655	0.523235	0
4.02049	2	282	309.237	-1.62195	0
4.02305	3	308	308.825	-0.0470025	0
4.02562	0	297	308.44	-0.663811	0
4.02819	6	323	308.059	0.831359	0
4.03076	2	360	307.713	2.75578	0
4.03333	0	313	307.409	0.316031	0
4.0359	3	332	307.059	1.36879	0
4.03847	0	311	306.8	0.238168	0
4.04104	2	288	306.563	-1.09385	0
4.04361	1	274	306.167	-1.94329	0
4.04618	1	315	305.797	0.518515	0
4.04874	1	315	305.425	0.539496	0
4.05131	0	343	305.034	2.04999	0
4.05388	3	287	304.666	-1.0428	0
4.05645	3	317	304.275	0.71472	0
4.05902	0	305	303.879	0.0641604	0
4.06159	2	290	303.466	-0.790763	0
4.06416	0	261	303.123	-2.60733	0
4.06673	1	317	302.847	0.794913	0
4.0693	1	300	302.484	-0.143441	0
4.07187	1	276	302.095	-1.57071	0
4.07443	1	302	301.701	0.0172185	0
4.077	0	298	301.288	-0.190454	0
4.07957	0	295	300.903	-0.343713	0
4.08214	2	296	300.522	-0.262838	0
4.08471	1	311	300.138	0.615929	0
4.08728	0	313	299.723	0.750454	0
4.08985	2	306	299.291	0.383504	0
4.09242	0	316	298.921	0.960766	0
4.09499	1	303	298.57	0.254519	0
4.09756	2	312	298.169	0.78305	0
4.10012	1	323	297.795	1.40244	0
4.10269	0	297	297.417	-0.0241893	0
4.10526	0	310	297.021	0.737132	0
4.10783	0	318	296.681	1.19552	0
4.1104	0	288	296.333	-0.491009	0
4.11297	1	301	295.926	0.292434	0
4.11554	0	291	295.495	-0.263492	0
4.11811	2	278	295.066	-1.02356	0
4.12068	0	293	294.645	-0.0961102	0
4.12325	0	329	294.253	1.91565	0
4.12581	2	308	293.867	0.805323	0
4.12838	0	307	293.509	0.769991	0
4.13095	1	282	293.14	-0.663405	0
4.13352	0	324	292.727	1.73736	0
4.13609	1	276	292.369	-0.985314	0
4.13866	3	303	292.007	0.631504	0
4.14123	1	285	291.619	-0.392099	0
4.1438	1	319	291.23	1.55484	0
4.14637	0	329	290.854	2.10305	0
4.14894	2	300	290.56	0.545008	0
4.1515	2	296	290.256	0.333838	0
4.15407	0	251	289.892	-2.45486	0
4.15664	0	283	289.504	-0.386595	0
4.15921	1	274	289.153	-0.915431	0
4.16178	0	315	288.85	1.47341	0
4.16435	1	282	288.483	-0.386068	0
4.16692	1	290	288.068	0.113466	0
4.16949	1	274	287.682	-0.826546	0
4.17206	3	302	287.298	0.845996	0
4.17463	1	287	286.921	0.00467462	0
4.17719	0	315	286.57	1.60185	0
4.17976	1	289	286.228	0.163077	0
4.18233	0	297	285.94	0.641782	0
4.1849	0	282	285.637	-0.216576	0
4.18747	0	277	285.252	-0.495837	0
4.19004	2	293	284.869	0.475013	0
4.19261	0	276	284.484	-0.510694	0
4.19518	1	301	284.075	0.975549	0
4.19775	0	294	283.676	0.602087	0
4.20032	0	268	283.335	-0.936719	0
4.20288	2	265	282.989	-1.10507	0
4.20545	1	302	282.618	1.11533	0
4.20802	0	261	282.241	-1.31477	0
4.21059	0	278	281.847	-0.230718	0
4.21316	1	289	281.513	0.440405	0
4.21573	0	320	281.198	2.16907	0
4.2183	1	285	280.825	0.247309	0
4.22087	0	305	280.429	1.40694	0
4.22344	3	287	280.062	0.409538	0
4.22601	0	302	279.697	1.28341	0
4.22857	0	270	279.332	-0.567913	0
4.23114	3	289	278.975	0.589684	0
4.23371	1	290	278.675	0.665035	0
4.23628	1	243	278.358	-2.26824	0
4.23885	1	297	277.973	1.10406	0
4.24142	0	284	277.673	0.375436	0
4.24399	1	267	277.391	-0.635937	0
4.24656	1	279	277.055	0.116428	0
4.24913	1	278	276.714	0.0771353	0
4.2517	1	294	276.347	1.02957	0
4.25426	1	269	275.985	-0.425903	0
4.25683	1	283	275.652	0.436764	0
4.2594	2	263	275.321	-0.759727	0
4.26197	0	264	274.989	-0.67632	0
4.26454	0	307	274.657	1.84593	0
4.26711	1	283	274.329	0.515422	0
4.26968	1	298	274.026	1.3888	0
4.27225	0	250	273.686	-1.49803	0
4.27482	1	260	273.297	-0.824656	0
4.27739	1	285	272.942	0.714259	0
4.27995	0	294	272.612	1.24739	0
4.28252	1	271	272.255	-0.076238	0
4.28509	0	271	271.904	-0.0549117	0
4.28766	1	263	271.576	-0.528843	0
4.29023	0	265	271.223	-0.38226	0
4.2928	0	278	270.87	0.427631	0
4.29537	0	282	270.518	0.683734	0
4.29794	2	253	270.169	-1.07938	0
4.30051	2	277	269.815	0.431675	0
4.30308	0	279	269.436	0.572567	0
4.30564	0	283	269.066	0.828302	0
4.30821	0	291	268.76	1.30373	0
4.31078	0	277	268.5	0.510725	0
4.31335	3	292	268.175	1.39422	0
4.31592	0	278	267.796	0.611967	0
4.31849	1	252	267.418	-0.971223	0
4.32106	0	257	267.055	-0.627183	0
4.32363	0	260	266.775	-0.42015	0
4.3262	1	280	266.485	0.80766	0
4.32877	0	247	266.142	-1.21796	0
4.33133	0	237	265.793	-1.8703	0
4.3339	0	266	265.424	0.0353274	0
4.33647	1	232	265.084	-2.17207	0
4.33904	0	247	264.742	-1.12888	0
4.34161	0	292	264.374	1.61671	0
4.34418	0	260	264.011	-0.248755	0
4.34675	1	262	263.678	-0.103658	0
4.34932	1	279	263.341	0.937463	0
4.35189	2	249	262.978	-0.885829	0
4.35446	1	266	262.62	0.207268	0
4.35702	0	257	262.293	-0.330166	0
4.35959	1	249	261.997	-0.823675	0
4.36216	2	274	261.728	0.741353	0
4.36473	1	270	261.449	0.520425	0
4.3673	0	243	261.112	-1.16191	0
4.36987	1	289	260.785	1.65973	0
4.37244	1	272	260.512	0.696541	0
4.37501	1	266	260.231	0.353698	0
4.37758	2	255	259.895	-0.306553	0
4.38015	0	293	259.564	1.95336	0
4.38271	1	261	259.26	0.107689	0
4.38528	0	251	258.962	-0.502561	0
4.38785	0	256	258.687	-0.167921	0
4.39042	1	259	258.38	0.038555	0
4.39299	1	271	258.047	0.786867	0
4.39556	0	248	257.71	-0.616573	0
4.39813	2	245	257.353	-0.789177	0
4.4007	1	261	257.029	0.245809	0
4.40327	1	241	256.729	-1.01317	0
4.40584	0	268	256.406	0.708246	0
4.4084	2	283	256.114	1.59821	0
4.41097	0	275	255.845	1.15511	0
4.41354	1	272	255.543	0.997839	0
4.41611	0	264	255.218	0.540482	0
4.41868	1	273	254.922	1.09415	0
4.42125	0	279	254.621	1.45952	0
4.42382	1	248	254.295	-0.399736	0
4.42639	1	256	253.969	0.126925	0
4.42896	1	286	253.646	1.91316	0
4.43153	0	278	253.322	1.48008	0
