# Supplementary material for: Direct energy transfer from photosystem II to photosystem I confers winter sustainability in Scots Pine
Source: Nat Commun. 2020 Dec 15;11:6388. doi: 10.1038/s41467-020-20137-9 (PMC7738668; doi:10.1038/s41467-020-20137-9)
Supplement: Supplementary file 3 — Source Data [file 41467_2020_20137_MOESM3_ESM.zip › Source data file_Bag et al., 2020/Source data file/time resolved fluoresence data/Time resolved decay/Pine_winter_quench/No_spillover/Pine_winter_quench_no_spillover_8.txt]

Time	IRF	Exp. data	Th. data	Residuals	Aurocorr
0	43205	13543	13559.2	-0.139342	0.131111
0.002569	45817	15643	15391.2	2.01315	0.131187
0.005138	47396	17401	17342.1	0.446688	0.0564317
0.007707	48463	19592	19391.2	1.43477	0.0702394
0.010276	49341	21789	21525.9	1.78268	0.101627
0.012845	49938	23888	23737.4	0.974696	0.0734752
0.015414	50031	26160	25984.6	1.0843	0.0924702
0.017983	50114	28145	28227.2	-0.490235	0.144484
0.020552	49597	30412	30449.3	-0.214094	0.133453
0.023121	48424	32486	32633.8	-0.819768	0.0563718
0.02569	46762	34928	34763.4	0.880801	0.076389
0.028259	45030	36941	36826.7	0.594452	0.0770144
0.030828	43460	39097	38797.6	1.51436	0.0970909
0.033397	40801	40333	40638.3	-1.52013	0.0872667
0.035966	38416	42468	42325.2	0.693174	0.0967559
0.038535	35403	43586	43862.8	-1.32583	0.0640229
0.041104	32977	45077	45247.2	-0.801825	0.0860164
0.043673	30109	46036	46454.7	-1.9514	0.0574326
0.046242	27336	46831	47472.1	-2.96246	0.0684306
0.048811	24445	48056	48301.7	-1.12068	0.0832424
0.05138	21632	48285	48956.1	-3.05406	0.0584083
0.053949	18529	49285	49439.6	-0.696273	0.0799318
0.056518	16287	49655	49752.1	-0.435722	0.0592346
0.059087	13909	50015	49899.5	0.516559	0.0470018
0.061656	11846	49680	49881	-0.901667	0.0113283
0.064225	10050	49752	49707.3	0.200521	0.0447353
0.066794	8268	49138	49408	-1.21807	0.0890493
0.069363	6906	48796	49002.1	-0.932875	0.0696803
0.071932	5676	48799	48504.8	1.33188	0.045706
0.074501	4758	48064	47931.9	0.602682	0.0112207
0.07707	3813	47255	47295.2	-0.184744	0.0255472
0.079639	3158	46947	46611.5	1.54849	0.0264435
0.082208	2583	45863	45897.7	-0.161845	0.0162093
0.084777	2145	44958	45164.5	-0.973905	0.0560897
0.087346	1845	44231	44418.6	-0.892128	0.0169145
0.089915	1465	44032	43668.7	1.73125	0.014435
0.092484	1247	43582	42922.4	3.15972	0.0237384
0.095053	1101	42130	42185.9	-0.272183	0.0320571
0.097622	1007	42089	41462.2	3.05513	-0.00681053
0.100191	830	40756	40750.5	0.0274179	0.0536477
0.10276	773	39993	40053.8	-0.304089	0.0179942
0.105329	645	39560	39376.9	0.920467	0.0127572
0.107898	657	39068	38719	1.76547	0.0239264
0.110467	564	38484	38077.9	2.07006	0.0103477
0.113036	555	37908	37453.1	2.33627	0.0209869
0.115605	560	37267	36845.4	2.18418	-0.0202713
0.118174	505	36360	36255.2	0.549771	0.0305046
0.120743	489	35792	35681.2	0.58579	0.00813752
0.123312	415	35727	35123.8	3.19128	-0.0170145
0.125881	467	34814	34582.9	1.23838	0.00773198
0.12845	451	34456	34056.3	2.15349	-0.0346875
0.131019	413	33682	33541.9	0.763471	0.00649967
0.133588	431	33097	33039.9	0.313744	0.0350526
0.136157	442	32677	32552.4	0.68901	-0.0170097
0.138726	444	32351	32078	1.51798	-0.00303742
0.141295	471	31616	31614.6	0.00809551	-0.0248839
0.143864	477	31431	31163.3	1.50977	-0.0240876
0.146433	423	30791	30724.3	0.379909	-0.00911368
0.149002	470	30660	30297	2.07315	-0.0274757
0.151571	464	30187	29881.4	1.75906	0.0177542
0.15414	476	29485	29475.3	0.0564399	0.0280969
0.156709	475	29147	29077.5	0.407053	-0.0128732
0.159278	496	29072	28689.5	2.24323	-0.018356
0.161847	520	28628	28311.2	1.87216	0.0449609
0.164416	543	28344	27941.6	2.38989	0.0127373
0.166985	531	28005	27580.6	2.53592	-0.0190783
0.169554	572	27273	27228.5	0.269353	0.024583
0.172123	581	27249	26885.6	2.20126	0.0237556
0.174692	593	26701	26550.9	0.918685	-0.0165569
0.177261	589	26428	26223.6	1.25755	-0.0379379
0.17983	628	25843	25904.3	-0.381227	0.049806
0.182399	667	25925	25592.7	2.06409	0.021701
0.184968	691	25094	25287.5	-1.22157	-0.00158837
0.187537	706	24956	24988.8	-0.207707	-0.0197999
0.190106	725	24706	24697.8	0.0520771	0.031494
0.192675	716	24466	24414.9	0.32684	-0.00554178
0.195244	766	24256	24139	0.751524	-0.0368804
0.197813	766	23793	23869.3	-0.494607	0.0042894
0.200382	821	23670	23605.1	0.42212	0.00319568
0.202951	821	23278	23346.2	-0.447293	-0.0130698
0.20552	926	23149	23093.5	0.364725	0.0231826
0.208089	926	22862	22847	0.0994635	0.0255858
0.210658	954	22783	22606.4	1.17027	0.0441517
0.213227	958	22415	22372.5	0.2837	-0.00326607
0.215796	951	22003	22146.4	-0.96691	-0.00452618
0.218365	980	21810	21926.3	-0.787177	0.0524783
0.220934	990	21524	21710.5	-1.27106	0.0178298
0.223503	1030	21460	21498.3	-0.261732	0.0176291
0.226072	1017	21099	21289.6	-1.31227	0.044299
0.228641	1091	20860	21085.1	-1.55846	0.0147699
0.23121	1112	20661	20885.3	-1.56069	0.00906499
0.233779	1066	20521	20689.9	-1.17891	-0.0258736
0.236348	1128	20279	20498.8	-1.54333	-0.0168428
0.238917	1045	20241	20313.6	-0.510168	0.0163805
0.241486	1039	19989	20132.3	-1.01349	0.0346483
0.244055	1073	19977	19953.4	0.167081	-0.0300299
0.246624	1104	19633	19777.1	-1.02856	0.0344115
0.249193	1059	19330	19601.1	-1.95017	-0.0154358
0.251762	1053	19193	19426.5	-1.68511	0.00667244
0.254331	1092	19030	19256.4	-1.64127	-0.0494294
0.2569	1076	18843	19090.2	-1.80049	-0.00840474
0.259469	1015	18739	18925	-1.35881	0.0204155
0.262038	998	18700	18762	-0.453146	0.0512439
0.264607	1006	18492	18602.8	-0.814613	-0.0135713
0.267176	1001	18188	18445.2	-1.90683	-0.00736391
0.269745	941	18052	18286.9	-1.74854	0.0125847
0.272314	951	17804	18129.5	-2.43973	-0.0155192
0.274883	933	17935	17974.9	-0.297661	0.00070643
0.277452	921	17862	17821.7	0.301615	0.00364682
0.280021	897	17377	17668.8	-2.21387	0.0132654
0.28259	899	17174	17517.5	-2.62134	0.0126939
0.285159	868	16888	17368.2	-3.69493	-0.0144337
0.287728	828	17157	17220.1	-0.481986	-0.0133368
0.290297	835	17142	17073.6	0.522668	0.033092
0.292866	844	16671	16928.7	-1.9959	0.0298842
0.295435	825	16754	16784.4	-0.235017	-0.0316008
0.298004	831	16809	16640.5	1.29943	-0.0268292
0.300573	785	16237	16498.9	-2.05502	0.00817944
0.303142	794	16185	16359.8	-1.37405	0.0164273
0.305711	749	16136	16222.8	-0.683061	-0.0276936
0.30828	812	16088	16087	0.00752988	0.0272691
0.310849	733	15798	15952.1	-1.22634	-0.0109654
0.313418	711	15571	15818	-1.97932	-0.0373653
0.315987	731	15342	15685.8	-2.77582	-0.0121496
0.318556	746	15731	15556.2	1.39373	0.029398
0.321125	791	15283	15426.4	-1.15979	-0.0468628
0.323694	720	15204	15296.6	-0.750904	-0.0574862
0.326263	779	14987	15169.5	-1.49079	0.0116011
0.328832	750	14820	15046.5	-1.86066	-0.00411481
0.331401	800	14677	14926.1	-2.05633	-0.0425596
0.33397	757	14803	14806.7	-0.0301876	-0.0270008
0.336539	812	14698	14689.3	0.0720126	-0.00895891
0.339108	794	14651	14574.6	0.631435	-0.00785417
0.341677	811	14279	14462	-1.53149	-0.000240034
0.344246	826	14309	14351.3	-0.353283	0.00157865
0.346815	780	14082	14243	-1.35656	-0.0146293
0.349384	835	14094	14136.8	-0.360105	-0.0312232
0.351953	801	13784	14032.6	-2.11745	-0.0327931
0.354522	767	13793	13929.8	-1.1644	-0.0438657
0.357091	801	13639	13827.8	-1.6162	-0.00434799
0.35966	830	13777	13727.9	0.418529	-0.00680775
0.362229	781	13423	13628.4	-1.77262	-0.0351238
0.364798	808	13509	13528.7	-0.169555	-0.0423087
0.367367	802	13314	13431.8	-1.02062	-0.0201823
0.369936	884	13266	13337.1	-0.617081	-0.00178228
0.372505	916	13088	13242.7	-1.35256	-0.0358728
0.375074	907	13174	13149.4	0.2144	-0.0273002
0.377643	903	13067	13058.9	0.0709157	-0.000589807
0.380212	873	12974	12973.2	0.0068503	-0.023118
0.382781	839	13096	12891.2	1.78986	-0.00867424
0.38535	875	12780	12810.1	-0.266487	0.00641351
0.387919	881	12610	12729	-1.0599	-0.0198323
0.390488	960	12517	12646.8	-1.15993	-0.0564777
0.393057	904	12376	12564.2	-1.69131	-0.03964
0.395626	936	12397	12483.3	-0.774677	0.000289152
0.398195	921	12477	12405.9	0.636817	0.00619094
0.400764	955	12443	12331.6	0.999113	0.0423336
0.403333	974	12271	12257.9	0.118449	-0.0361297
0.405902	935	12111	12184.7	-0.669751	-0.0436566
0.408471	990	12179	12112.8	0.59952	-0.0112429
0.41104	989	12061	12043.2	0.16214	0.0231725
0.413609	986	12045	11974.8	0.639577	-0.00609668
0.416178	993	11948	11906.8	0.376618	-0.0082114
0.418747	991	11762	11840.9	-0.727572	-0.0216063
0.421316	977	11811	11776.6	0.31683	0.0069703
0.423885	962	11725	11712.8	0.112806	-0.00529229
0.426454	1020	11696	11649.8	0.427149	0.0257189
0.429023	940	11682	11587.3	0.876331	-0.0372328
0.431592	946	11545	11524.4	0.191845	-0.0286834
0.434161	955	11479	11462.6	0.153475	-0.0563481
0.43673	974	11384	11402	-0.169116	-0.0202718
0.439299	953	11240	11340.3	-0.945761	-0.00989233
0.441868	908	11343	11278	0.610125	0.0661859
0.444437	860	11030	11217.5	-1.78514	-0.0350778
0.447006	870	11007	11158.5	-1.4437	-0.0313959
0.449575	894	10965	11099.1	-1.28057	0.00927332
0.452144	782	11225	11037.4	1.77024	-0.0139471
0.454713	803	10994	10974.1	0.190065	-0.0345842
0.457282	761	10793	10912	-1.14531	-0.0501175
0.459851	691	10772	10850.2	-0.753017	0.00370259
0.46242	664	10504	10785.9	-2.7508	-0.00761694
0.464989	663	10667	10721	-0.522845	-0.059311
0.467558	595	10621	10655	-0.329816	-0.0150331
0.470127	568	10563	10586.3	-0.226751	-0.00499519
0.472696	532	10541	10516.9	0.23513	0.001503
0.475265	484	10376	10447.3	-0.700296	-0.0409491
0.477834	422	10279	10376.3	-0.959914	-0.0339634
0.480403	441	10324	10304	0.196366	-0.00232393
0.482972	387	10155	10230.9	-0.752743	-0.0076354
0.485541	339	10091	10155.7	-0.643796	-0.0204216
0.48811	324	10039	10079.4	-0.403101	-0.00865718
0.490679	319	10073	10003.7	0.690434	-0.00589011
0.493248	279	9676	9927.29	-2.55459	-0.0231002
0.495817	272	9657	9849.45	-1.95842	-0.0353325
0.498386	248	9889	9771.94	1.17718	-0.0540812
0.500955	218	9704	9695.06	0.0907179	-0.0646658
0.503524	192	9623	9618.19	0.0490785	-0.03579
0.506093	201	9472	9541.6	-0.715142	-0.0192826
0.508662	169	9411	9465.13	-0.557981	0.0235989
0.511231	174	9359	9388.15	-0.301351	-0.0349269
0.5138	128	9350	9311.43	0.398864	-0.0422014
0.516369	117	9049	9235.61	-1.96167	-0.034672
0.518938	140	9190	9160.47	0.308083	-0.0101737
0.521507	141	9180	9085.62	0.985009	-0.00630982
0.524076	135	9160	9010.27	1.56447	-0.0371789
0.526645	120	8774	8935.44	-1.72354	0.00156171
0.529214	128	8839	8862.8	-0.253157	-0.0115063
0.531783	104	8690	8791.92	-1.09337	-0.03582
0.534352	121	8713	8721.76	-0.0938026	-0.0241206
0.536921	115	8593	8652.23	-0.639001	-0.0241202
0.53949	132	8649	8583.41	0.705288	-0.0212318
0.542059	114	8564	8515.22	0.527158	-0.0454351
0.544628	121	8490	8448.17	0.453967	0.0243394
0.547197	128	8520	8382.62	1.48839	-0.0728069
0.549766	115	8347	8318.27	0.31449	-0.0192124
0.552335	116	8131	8254.57	-1.37033	-0.0374541
0.554904	132	8117	8191.85	-0.830775	0.0125089
0.557473	125	8099	8130.2	-0.346652	-0.0439185
0.560042	133	8232	8068.99	1.79666	-0.048909
0.562611	111	7986	8008.7	-0.253991	-0.0205043
0.56518	106	7997	7949.74	0.528485	-0.0371926
0.567749	119	7887	7891.8	-0.05403	-0.0507726
0.570318	135	7948	7834.41	1.27413	-0.0163695
0.572887	110	7870	7776.92	1.04927	-0.0385528
0.575456	112	7814	7719.74	1.06633	-0.0512435
0.578025	131	7785	7664.11	1.37007	-0.0278454
0.580594	122	7506	7609.67	-1.19665	-0.0244624
0.583163	110	7499	7555.22	-0.649185	-0.0435272
0.585732	105	7450	7501.38	-0.595322	0.00030862
0.588301	124	7538	7448.91	1.02611	0.0136424
0.59087	108	7498	7396.91	1.16745	-0.0223381
0.593439	114	7189	7344.75	-1.83689	-0.00122326
0.596008	114	7260	7293.18	-0.38943	-0.018308
0.598577	104	7304	7242.64	0.717915	-0.0433714
0.601146	105	7272	7192.59	0.931265	-0.0366341
0.603715	109	7146	7143.09	0.0343912	0.000434498
0.606284	97	7135	7094.15	0.483617	0.0178368
0.608853	99	7017	7045.42	-0.339254	-0.0281679
0.611422	94	7114	6997.24	1.38432	-0.0370213
0.613991	104	7109	6949.63	1.89015	-0.0213217
0.61656	106	7020	6902.27	1.40515	-0.027393
0.619129	79	6830	6855.22	-0.305209	-0.0343789
0.621698	104	6789	6808.79	-0.240125	-0.029532
0.624267	91	6761	6763.33	-0.0283852	0.00291724
0.626836	97	6668	6718.17	-0.614356	-0.0282886
0.629405	100	6746	6672.97	0.889112	-0.0379884
0.631974	84	6714	6628.55	1.04287	-0.0246158
0.634543	73	6671	6584.74	1.05614	-0.0229685
0.637112	84	6482	6541.53	-0.739395	-0.0230217
0.639681	78	6435	6498.81	-0.795466	-0.00434639
0.64225	75	6483	6455.79	0.337898	-0.00678214
0.644819	84	6580	6412.76	2.06174	-0.0274068
0.647388	90	6317	6370.4	-0.671839	-0.0418331
0.649957	84	6310	6328.48	-0.232604	-0.0013037
0.652526	76	6373	6286.97	1.0776	-0.0294591
0.655095	57	6210	6246.39	-0.461771	-0.035859
0.657664	77	6219	6206.61	0.157145	-0.0144548
0.660233	84	6040	6167.05	-1.63483	-0.00375607
0.662802	68	6151	6127.11	0.304574	-0.0454734
0.665371	82	6175	6087.06	1.11911	-0.0415176
0.66794	66	6015	6048.09	-0.426668	0.0550011
0.670509	57	5948	6009.95	-0.803224	-0.0425427
0.673078	56	6013	5972.02	0.528483	-0.0321648
0.675647	78	5819	5934.5	-1.51405	-0.0528509
0.678216	67	5944	5896.88	0.61124	-0.00322779
0.680785	65	5885	5858.94	0.339692	-0.0135157
0.683354	76	5832	5821.67	0.135281	-0.00438472
0.685923	65	5819	5785.52	0.438927	-0.0265084
0.688492	63	5694	5749.7	-0.738143	0.0275513
0.691061	56	5726	5714.18	0.156182	-0.0086904
0.69363	62	5825	5679.25	1.90967	0.0154118
0.696199	60	5715	5644.45	0.933208	0.0261537
0.698768	53	5542	5609.59	-0.907888	0.00472517
0.701337	66	5597	5574.91	0.295313	0.0146555
0.703906	49	5719	5540.71	2.35758	0.0403924
0.706475	73	5450	5506.78	-0.769182	-0.0151314
0.709044	66	5524	5473.19	0.683626	-0.034188
0.711613	60	5488	5439.98	0.648203	-0.0328154
0.714182	52	5406	5407.15	-0.0155997	0.0292509
0.716751	47	5561	5375.17	2.49193	-0.0338149
0.71932	43	5323	5343.63	-0.28272	-0.0148328
0.721889	43	5362	5311.89	0.684388	-0.0382603
0.724458	58	5222	5279.96	-0.802025	-0.0342014
0.727027	49	5337	5247.96	1.21878	-0.00483069
0.729596	59	5382	5216.05	2.26207	-0.0372397
0.732165	50	5146	5184.73	-0.539858	-0.0248262
0.734734	46	5086	5154.18	-0.955965	0.000721853
0.737303	50	5108	5124.08	-0.225017	-0.00306427
0.739872	56	5122	5094.36	0.386241	0.0294657
0.742441	49	5037	5064.68	-0.389954	-0.0217615
0.74501	41	4998	5035.01	-0.523447	0.00679717
0.747579	40	4940	5005.85	-0.936872	-0.0197003
0.750148	43	4948	4977.21	-0.415242	0.0170943
0.752717	47	4896	4948.56	-0.751109	0.0213733
0.755286	44	4782	4919.71	-1.9914	-0.00697316
0.757855	43	4914	4891.02	0.327873	0.00348771
0.760424	40	5073	4862.82	2.95093	0.0105901
0.762993	40	4846	4835.09	0.156655	-0.00178328
0.765562	44	4847	4807.6	0.565932	-0.0508109
0.768131	32	4988	4780.23	2.94191	0.0247962
0.7707	42	4846	4752.98	1.33629	-0.00269033
0.773269	42	4765	4726.05	0.56423	-0.0612672
0.775838	47	4637	4699.32	-0.915247	-0.0223872
0.778407	36	4659	4672.64	-0.199864	-0.000194781
0.780976	37	4680	4646.38	0.491461	-0.0206221
0.783545	41	4655	4620.69	0.50282	-0.0124917
0.786114	44	4614	4595.25	0.275998	0.0604611
0.788683	42	4574	4569.71	0.0634616	0.00172304
0.791252	35	4519	4544.29	-0.376194	-0.0291578
0.793821	41	4560	4519.36	0.601857	-0.0165742
0.79639	29	4628	4494.85	1.95729	-0.00243265
0.798959	50	4567	4470.4	1.42946	-0.00843371
0.801528	38	4403	4445.99	-0.647874	-0.0283894
0.804097	34	4480	4421.65	0.871837	-0.00636605
0.806666	36	4445	4397.58	0.71124	-0.00122738
0.809235	33	4408	4374.15	0.509853	-0.0163927
0.811804	38	4395	4350.79	0.666862	0.00314319
0.814373	32	4361	4327.28	0.510545	0.00477167
0.816942	21	4399	4303.94	1.43331	-0.0221387
0.819511	25	4288	4280.84	0.109269	0.00977225
0.82208	35	4243	4258.05	-0.230999	0.028882
0.824649	25	4287	4235.12	0.792285	-0.00135463
0.827218	34	4245	4211.92	0.507739	-0.00367276
0.829787	26	4260	4189.11	1.08619	0.0198923
0.832356	31	4177	4166.81	0.157599	-0.0386695
0.834925	27	4139	4144.72	-0.0888749	-0.0158882
0.837494	39	4094	4122.83	-0.45058	0.00102541
0.840063	29	4036	4101.1	-1.02467	-0.00278147
0.842632	31	4209	4079.5	1.99614	-0.029698
0.845201	28	4049	4058.27	-0.145652	-0.0337817
0.84777	22	4005	4037.44	-0.512635	0.0145745
0.850339	22	4153	4016.67	2.11549	-0.0197413
0.852908	23	4127	3995.92	2.04047	0.00715844
0.855477	26	3900	3975.16	-1.20357	-0.00945975
0.858046	15	3901	3954.31	-0.853457	-0.0210256
0.860615	18	4062	3933.55	2.01544	-0.0153522
0.863184	17	3948	3913.13	0.555011	-0.0106575
0.865753	22	3893	3892.85	0.00244164	-0.0410023
0.868322	17	4072	3872.44	3.12729	-0.0158859
0.870891	17	3834	3852.11	-0.292463	-0.0186722
0.87346	23	3842	3832.11	0.159611	0.00122099
0.876029	19	3811	3812.39	-0.0225619	-0.0108114
0.878598	25	3847	3792.74	0.874761	0.0145237
0.881167	14	3780	3773.29	0.109161	0.00581335
0.883736	19	3803	3754.16	0.791966	-0.00222693
0.886305	17	3753	3735.29	0.289075	0.0146925
0.888874	13	3747	3716.53	0.49778	0.00644366
0.891443	19	3742	3697.7	0.724234	-0.012635
0.894012	19	3690	3678.99	0.181277	-0.00802896
0.896581	13	3772	3660.38	1.81739	-0.0013452
0.89915	23	3683	3641.85	0.678011	-0.0242979
0.901719	19	3648	3623.67	0.402861	-0.00881384
0.904288	13	3679	3605.63	1.20969	0.00933383
0.906857	20	3630	3587.68	0.702357	0.0420437
0.909426	14	3674	3570.11	1.7139	0.0181475
0.911995	13	3487	3552.6	-1.11093	0.00163717
0.914564	15	3652	3535.05	1.93528	0.0201532
0.917133	9	3531	3517.7	0.223823	0.00459084
0.919702	18	3547	3500.38	0.782806	0.0129053
0.922271	14	3484	3483.1	0.0152295	0.0216522
0.92484	7	3526	3465.91	1.012	0.00114141
0.927409	13	3581	3448.84	2.20851	-0.000973731
0.929978	11	3411	3432.11	-0.361493	0.0187573
0.932547	10	3335	3415.41	-1.39235	0.0172567
0.935116	15	3464	3398.59	1.11128	-0.00376965
0.937685	17	3376	3382	-0.10326	0.00660618
0.940254	5	3410	3365.56	0.761029	0.00883069
0.942823	16	3384	3349.26	0.597138	-0.0214339
0.945392	14	3429	3333.35	1.63348	-0.0496049
0.947961	15	3351	3317.49	0.578849	0.00146285
0.95053	18	3285	3301.51	-0.288117	0.0407826
0.953099	14	3209	3285.82	-1.35618	0.00498856
0.955668	13	3206	3270.41	-1.1375	0.0189335
0.958237	12	3199	3255.16	-0.993005	0.0117909
0.960806	12	3301	3240.1	1.06001	-0.0392473
0.963375	10	3195	3225.02	-0.531099	-0.0583331
0.965944	11	3190	3209.92	-0.352611	0.00261415
0.968513	18	3273	3194.88	1.36557	0.0104734
0.971082	10	3244	3179.9	1.12541	-0.00685003
0.973651	11	3208	3164.97	0.759743	-0.00731793
0.97622	9	3102	3150.3	-0.867294	0.00465344
0.978789	11	3108	3135.91	-0.500662	-0.0328858
0.981358	14	3064	3121.47	-1.03816	-0.0017477
0.983927	7	3096	3106.97	-0.197119	-0.0259359
0.986496	12	3228	3092.55	2.38397	0.0275082
0.989065	12	3082	3078.37	0.0653803	-0.0391757
0.991634	11	3023	3064.32	-0.75154	-0.0604743
0.994203	7	3053	3050.24	0.049863	-0.0106765
0.996772	7	3110	3036.34	1.32084	-0.0115725
0.999341	10	2939	3022.64	-1.54273	-0.0476505
1.00191	18	3060	3008.92	0.923367	-0.00928837
1.00448	15	3034	2995.12	0.705818	0.0010723
1.00705	11	2950	2981.38	-0.577822	0.00796411
1.00962	7	2932	2968.02	-0.665283	-0.00609779
1.01219	10	2947	2955.1	-0.149139	-0.00392153
1.01476	10	3008	2942.22	1.19931	-0.0430861
1.01732	11	2911	2929.13	-0.335954	-0.015011
1.01989	8	2862	2915.93	-1.00813	-0.0287812
1.02246	13	2901	2902.88	-0.0349479	-0.00583668
1.02503	7	2764	2890.02	-2.39706	-0.0410854
1.0276	9	2907	2877.23	0.552081	-0.00308337
1.03017	6	2968	2864.54	1.89903	-0.00914269
1.03274	10	2882	2851.97	0.559332	-0.0475188
1.03531	9	2919	2839.4	1.47338	-0.0391232
1.03788	8	2812	2826.81	-0.279314	-0.00341386
1.04045	4	2835	2814.32	0.388458	-0.00706095
1.04301	4	2848	2802.01	0.861865	0.0083285
1.04558	5	2717	2789.82	-1.397	-0.00626922
1.04815	4	2707	2777.59	-1.35675	0.0293395
1.05072	9	2815	2765.27	0.93726	-0.0021615
1.05329	7	2793	2753	0.75694	0.00596887
1.05586	3	2803	2740.83	1.17422	-0.0471632
1.05843	9	2815	2728.84	1.62389	-0.0380703
1.061	10	2715	2717.1	-0.0402296	-0.00223126
1.06357	7	2656	2705.36	-0.957819	-0.0184046
1.06614	9	2630	2693.61	-1.24036	0.00479623
1.0687	6	2764	2682.12	1.55735	-0.0284919
1.07127	7	2627	2670.81	-0.854835	-0.0615063
1.07384	7	2711	2659.51	0.988829	-0.0279573
1.07641	10	2699	2648.25	0.976903	0.00092533
1.07898	4	2681	2636.99	0.849936	-0.00453105
1.08155	6	2672	2625.78	0.894058	0.00601886
1.08412	7	2567	2614.74	-0.942353	-0.0288039
1.08669	4	2609	2603.79	0.102033	-0.0220355
1.08926	10	2593	2592.76	0.00478486	-0.0127977
1.09183	4	2526	2581.79	-1.11	-0.0337001
1.09439	15	2611	2570.91	0.784578	-0.0176858
1.09696	3	2544	2560.13	-0.319786	-0.00954158
1.09953	3	2582	2549.47	0.640258	0.00334913
1.1021	8	2487	2538.98	-1.04226	-0.0146373
1.10467	4	2596	2528.66	1.32164	-0.027527
1.10724	6	2491	2518.13	-0.543562	-0.0231047
1.10981	9	2447	2507.53	-1.2236	-0.000183718
1.11238	4	2478	2497.13	-0.384292	-0.0132868
1.11495	6	2556	2486.77	1.36925	-0.0135889
1.11752	5	2464	2476.56	-0.252985	-0.055632
1.12008	5	2361	2466.47	-2.17068	-0.0261261
1.12265	4	2452	2456.35	-0.0878543	-0.00648494
1.12522	6	2419	2446.26	-0.554164	-0.0672403
1.12779	3	2409	2436.23	-0.55484	0.0352633
1.13036	5	2461	2426.24	0.700771	0.0627733
1.13293	13	2387	2416.31	-0.599946	-0.029262
1.1355	6	2395	2406.46	-0.23409	-0.0294536
1.13807	7	2435	2396.6	0.778206	0.000474032
1.14064	5	2396	2386.99	0.184154	-0.0116109
1.14321	4	2330	2377.66	-0.98741	-0.0414971
1.14577	4	2426	2368.29	1.17175	-0.054854
1.14834	8	2292	2358.82	-1.39581	0.0499756
1.15091	3	2303	2349.34	-0.965664	-0.00480309
1.15348	4	2363	2339.83	0.476562	-0.0284219
1.15605	2	2355	2330.46	0.50571	-0.00517859
1.15862	5	2388	2321.22	1.3666	0.000626393
1.16119	3	2299	2311.94	-0.26989	-0.029073
1.16376	5	2324	2302.62	0.443453	-0.00752749
1.16633	6	2320	2293.37	0.552918	-0.00521285
1.1689	5	2250	2284.22	-0.721415	0.0398442
1.17146	6	2274	2275.15	-0.0240165	-0.0604808
1.17403	4	2174	2266.19	-1.97718	0.0266576
1.1766	3	2245	2257.34	-0.260524	-0.0270602
1.17917	1	2237	2248.55	-0.244249	0.0068698
1.18174	5	2188	2239.8	-1.10735	-0.0175472
1.18431	6	2219	2231.02	-0.25521	-0.0279597
1.18688	4	2270	2222.18	1.00376	0.00356695
1.18945	4	2208	2213.36	-0.114055	-0.0218561
1.19202	7	2243	2204.75	0.807685	-0.0277807
1.19459	2	2157	2196.27	-0.845633	0.00324611
1.19715	1	2143	2187.78	-0.967311	-0.0242217
1.19972	5	2138	2179.36	-0.894458	0.0251434
1.20229	2	2187	2171.02	0.341679	-0.0642859
1.20486	6	2129	2162.56	-0.727426	-0.0264209
1.20743	7	2119	2154.1	-0.762521	0.00568456
1.21	6	2181	2145.77	0.754328	-0.0287501
1.21257	4	2223	2137.52	1.81289	0.0136406
1.21514	2	2122	2129.45	-0.161626	-0.0421241
1.21771	3	2086	2121.51	-0.777589	-0.0145669
1.22028	4	2118	2113.57	0.0962362	-0.0373568
1.22284	1	2113	2105.53	0.162538	0.0279583
1.22541	3	2069	2097.43	-0.625022	-0.0665329
1.22798	4	2096	2089.41	0.143881	-0.00146213
1.23055	5	2073	2081.45	-0.185654	0.00665166
1.23312	2	2051	2073.48	-0.496325	-0.0271001
1.23569	4	2082	2065.59	0.359644	-0.0222069
1.23826	3	2073	2057.86	0.332583	-0.0155549
1.24083	3	1992	2050.17	-1.30334	0.00164506
1.2434	8	1985	2042.46	-1.28975	-0.0272358
1.24597	7	2040	2034.8	0.115115	-0.0804961
1.24853	7	2051	2027.17	0.526214	-0.0062603
1.2511	8	1968	2019.65	-1.16429	-0.0378863
1.25367	5	2031	2012.35	0.4138	-0.0156141
1.25624	3	2043	2005.14	0.837659	-0.0312679
1.25881	6	1932	1997.96	-1.50054	-0.00378261
1.26138	5	2065	1990.79	1.63302	0.00747367
1.26395	4	1963	1983.52	-0.463066	-0.0346984
1.26652	3	1930	1976.2	-1.05156	-0.0128422
1.26909	3	1911	1968.99	-1.32652	-0.00971262
1.27166	3	1940	1961.83	-0.495635	-0.0397563
1.27422	4	1947	1954.64	-0.173085	0.0402894
1.27679	5	1931	1947.43	-0.373874	-0.00502457
1.27936	6	1897	1940.25	-0.992915	-0.0574373
1.28193	2	1867	1933.12	-1.53035	-0.0566577
1.2845	5	1939	1926.1	0.292883	-0.0214871
1.28707	5	1898	1919.21	-0.486835	-0.0260237
1.28964	2	1881	1912.33	-0.722416	-0.0206027
1.29221	1	1922	1905.4	0.378633	0.0428167
1.29478	5	1818	1898.56	-1.88932	0.00742374
1.29735	3	1865	1891.76	-0.61969	-0.0131924
1.29991	3	1837	1884.86	-1.11658	-0.00187934
1.30248	3	1875	1877.97	-0.0686167	-0.00700497
1.30505	3	1920	1871.24	1.11288	-0.0150492
1.30762	4	1894	1864.54	0.676911	0.0396512
1.31019	5	1873	1857.84	0.350231	-0.0130735
1.31276	2	1828	1851.18	-0.54213	0.0309102
1.31533	1	1882	1844.57	0.862843	-0.0147332
1.3179	4	1831	1838.06	-0.16499	-0.0551705
1.32047	3	1836	1831.59	0.102805	0.0338579
1.32304	2	1790	1825.04	-0.828136	0.00331158
1.3256	2	1772	1818.47	-1.104	-0.0346499
1.32817	1	1832	1812.04	0.466428	0.00567797
1.33074	3	1776	1805.64	-0.703315	0.0132206
1.33331	1	1748	1799.22	-1.22513	0.034248
1.33588	4	1783	1792.8	-0.232045	-0.0136377
1.33845	3	1752	1786.42	-0.822213	0.0299105
1.34102	2	1780	1780.09	-0.00209189	0.034881
1.34359	4	1719	1773.81	-1.32205	0.0328879
1.34616	2	1768	1767.64	0.00861944	-0.0211399
1.34873	2	1746	1761.49	-0.370685	0.0516812
1.35129	6	1838	1755.35	1.9278	0.0168885
1.35386	4	1748	1749.27	-0.0303562	0.0196128
1.35643	3	1813	1743.17	1.64009	0.0325264
1.359	3	1678	1737.13	-1.4435	-0.00980639
1.36157	4	1699	1731.25	-0.782467	-0.023565
1.36414	3	1688	1725.38	-0.909839	0.0284122
1.36671	4	1720	1719.45	0.0132305	-0.0248386
1.36928	5	1729	1713.55	0.371549	0.0766005
1.37185	3	1710	1707.7	0.0556092	-0.0074435
1.37442	2	1731	1701.87	0.700034	0.00894245
1.37698	2	1651	1696.12	-1.11048	0.0250995
1.37955	6	1655	1690.42	-0.870747	0.033315
1.38212	6	1605	1684.67	-1.98874	0.000549339
1.38469	2	1656	1678.86	-0.561825	-0.00301024
1.38726	3	1728	1673.14	1.31982	0.0179114
1.38983	4	1687	1667.61	0.472038	0.0169793
1.3924	2	1654	1662.12	-0.199596	0.0578735
1.39497	4	1616	1656.5	-1.00744	0.0454863
1.39754	5	1641	1650.89	-0.244169	0.0367923
1.40011	0	1625	1645.33	-0.504436	0.00694724
1.40267	2	1554	1639.78	-2.17605	-0.0300769
1.40524	5	1709	1634.33	1.80622	-0.0179692
1.40781	2	1601	1628.89	-0.697136	0.0158133
1.41038	4	1589	1623.33	-0.86127	0.008143
1.41295	4	1613	1617.84	-0.12062	-0.0180625
1.41552	1	1531	1612.49	-2.08267	-0.0310519
1.41809	4	1596	1607.14	-0.278834	0.00363398
1.42066	3	1588	1601.84	-0.347332	0.0199028
1.42323	1	1596	1596.55	-0.0136737	0.0297116
1.4258	4	1604	1591.21	0.31927	0.0318845
1.42836	1	1610	1585.96	0.599208	-0.00413789
1.43093	5	1563	1580.71	-0.447838	0.0431565
1.4335	4	1552	1575.44	-0.595047	-0.0450547
1.43607	2	1527	1570.22	-1.10613	-0.0461319
1.43864	2	1521	1565.05	-1.1294	0.00353796
1.44121	3	1590	1559.98	0.752765	0.00554661
1.44378	1	1543	1554.95	-0.304136	0.00451814
1.44635	1	1538	1549.83	-0.301626	0.0346135
1.44892	2	1510	1544.72	-0.893514	0.00988694
1.45149	7	1546	1539.65	0.161573	-0.0325124
1.45405	3	1573	1534.54	0.969731	-0.027881
1.45662	3	1549	1529.43	0.497346	0.0080775
1.45919	0	1554	1524.48	0.748828	0.0511163
1.46176	4	1537	1519.71	0.441061	-0.0296235
1.46433	2	1566	1514.9	1.29134	0.0227332
1.4669	0	1527	1509.96	0.436027	0.00270261
1.46947	3	1502	1505.01	-0.0775498	-0.0163257
1.47204	0	1523	1500.15	0.585503	-0.017378
1.47461	2	1532	1495.28	0.938167	-0.0169877
1.47718	5	1493	1490.38	0.0678759	0.0201222
1.47974	5	1496	1485.53	0.270805	0.0246168
1.48231	2	1473	1480.67	-0.199815	-0.0309354
1.48488	2	1446	1475.91	-0.7866	-0.040025
1.48745	2	1475	1471.34	0.0951943	-0.0112542
1.49002	2	1471	1466.8	0.109566	6.59869e-05
1.49259	5	1549	1462.14	2.20685	8.40766e-05
1.49516	2	1441	1457.45	-0.433344	-0.0133845
1.49773	2	1429	1452.77	-0.628882	-0.0532085
1.5003	2	1431	1448.18	-0.454243	0.000523534
1.50287	0	1443	1443.68	-0.0179923	-0.0265617
1.50543	0	1346	1439.14	-2.53878	-0.01124
1.508	4	1405	1434.57	-0.788844	-0.0280709
1.51057	2	1426	1429.98	-0.105508	0.00221105
1.51314	1	1452	1425.34	0.699721	-0.00631234
1.51571	3	1428	1420.76	0.191691	0.021072
1.51828	3	1451	1416.33	0.910147	-0.0215563
1.52085	2	1370	1411.9	-1.13209	0.00655245
1.52342	4	1431	1407.45	0.622598	-0.0149986
1.52599	1	1420	1403.08	0.449109	0.0166517
1.52856	0	1395	1398.74	-0.100147	-0.0231627
1.53112	3	1454	1394.43	1.56234	0.0100017
1.53369	2	1315	1390.14	-2.07206	0.0236179
1.53626	1	1368	1385.76	-0.480308	-0.0107564
1.53883	3	1381	1381.37	-0.00995961	0.0247315
1.5414	1	1384	1377.09	0.185831	0.0188136
1.54397	1	1336	1372.82	-1.00743	0.0375031
1.54654	3	1379	1368.56	0.281132	-0.0511683
1.54911	2	1365	1364.34	0.0177856	-0.00839306
1.55168	7	1430	1360.1	1.84845	0.0098182
1.55425	3	1383	1355.88	0.729362	-0.0170745
1.55681	1	1420	1351.72	1.81194	-0.0267347
1.55938	1	1284	1347.68	-1.77717	0.0129804
1.56195	2	1305	1343.77	-1.07321	0.0412271
1.56452	3	1395	1339.77	1.47874	-0.0154737
1.56709	3	1313	1335.62	-0.624246	-0.0277384
1.56966	4	1281	1331.47	-1.41005	0.029821
1.57223	1	1338	1327.4	0.289829	0.0336953
1.5748	3	1346	1323.41	0.615757	0.0681451
1.57737	4	1362	1319.48	1.15207	0.0346076
1.57994	4	1297	1315.55	-0.515118	0.00685342
1.5825	2	1299	1311.57	-0.34868	0.0464459
1.58507	4	1324	1307.64	0.449657	0.00949951
1.58764	1	1277	1303.81	-0.750298	-0.0813423
1.59021	0	1279	1299.98	-0.586597	0.0262265
1.59278	1	1242	1296.12	-1.53573	0.0492254
1.59535	1	1307	1292.27	0.407363	0.0240317
1.59792	1	1298	1288.34	0.26805	-0.0176281
1.60049	4	1246	1284.36	-1.08659	0.00687355
1.60306	4	1311	1280.42	0.844698	-0.0419474
1.60563	0	1215	1276.51	-1.76475	0.0283448
1.60819	2	1302	1272.69	0.812368	0.0115905
1.61076	2	1278	1269.01	0.251495	0.0721869
1.61333	4	1335	1265.33	1.90689	-0.0321338
1.6159	1	1191	1261.53	-2.04371	0.0112118
1.61847	2	1252	1257.75	-0.162391	0.00246057
1.62104	1	1245	1254.06	-0.256899	0.0132831
1.62361	1	1216	1250.42	-0.987188	-0.0116713
1.62618	0	1166	1246.74	-2.36445	0.0439948
1.62875	3	1156	1243.03	-2.55976	0.0185404
1.63132	4	1227	1239.33	-0.351935	-0.00577391
1.63388	3	1198	1235.6	-1.0863	0.0311351
1.63645	1	1258	1231.9	0.73583	0.0244695
1.63902	1	1242	1228.34	0.387492	0.0363949
1.64159	2	1232	1224.89	0.202638	0.039873
1.64416	3	1152	1221.38	-2.04425	-0.00137564
1.64673	3	1201	1217.79	-0.484436	0.0122944
1.6493	2	1216	1214.18	0.052061	0.0275208
1.65187	2	1230	1210.66	0.551498	0.012348
1.65444	1	1209	1207.21	0.0514427	0.0325834
1.65701	2	1186	1203.78	-0.516268	0.0103094
1.65957	3	1159	1200.32	-1.21378	-0.00414305
1.66214	3	1100	1196.84	-2.91979	0.0387488
1.66471	3	1177	1193.35	-0.476483	-0.00120152
1.66728	2	1235	1189.91	1.28303	-0.00559957
1.66985	1	1226	1186.55	1.12667	0.0413065
1.67242	0	1242	1183.22	1.66775	0.0623938
1.67499	4	1124	1179.9	-1.66722	-8.91402e-05
1.67756	3	1133	1176.52	-1.29303	0.0129466
1.68013	5	1113	1173.08	-1.80082	-0.0274372
1.6827	2	1236	1169.67	1.8868	0.0757206
1.68526	1	1131	1166.39	-1.05231	0.0184929
1.68783	1	1201	1163.21	1.0905	0.0178324
1.6904	0	1201	1160.04	1.1818	0.0121844
1.69297	3	1164	1156.79	0.211356	0.0183547
1.69554	1	1121	1153.45	-0.96921	0.0178232
1.69811	2	1131	1150.09	-0.567532	0.00531541
1.70068	2	1106	1146.76	-1.22573	0.0523204
1.70325	0	1144	1143.52	0.0140899	0.064126
1.70582	1	1108	1140.3	-0.970277	0.0539419
1.70839	4	1167	1137.09	0.875512	0.0204842
1.71095	3	1128	1133.88	-0.175107	-0.018596
1.71352	2	1145	1130.62	0.425109	0.00689896
1.71609	3	1118	1127.42	-0.28178	0.0188379
1.71866	4	1136	1124.37	0.345122	0.0383262
1.72123	4	1146	1121.32	0.729012	0.00337801
1.7238	0	1112	1118.23	-0.186971	0.0407381
1.72637	1	1108	1115.2	-0.216159	0.0537216
1.72894	2	1080	1112.24	-0.980905	-0.0261435
1.73151	3	1096	1109.23	-0.399652	0.0165024
1.73408	2	1160	1106.09	1.58283	0.0327781
1.73664	1	1138	1102.94	1.03919	0.0380941
1.73921	0	1058	1099.9	-1.28809	0.0350817
1.74178	4	1146	1096.91	1.45001	0.0302014
1.74435	1	1096	1093.91	0.0632625	0.0662325
1.74692	2	1112	1090.82	0.635067	0.0311974
1.74949	3	1124	1087.78	1.0805	0.0180241
1.75206	1	1089	1084.83	0.126409	0.0127476
1.75463	1	1141	1081.87	1.75055	0.0344391
1.7572	0	1127	1078.92	1.43209	0.0534185
1.75977	3	991	1076.02	-2.70059	0.000393099
1.76233	1	1052	1073.06	-0.64934	0.0354839
1.7649	5	1118	1070.06	1.4339	0.00662508
1.76747	3	1049	1067.08	-0.558372	0.0241633
1.77004	0	1075	1064.18	0.329882	-0.00557456
1.77261	0	1102	1061.35	1.2245	-0.0249613
1.77518	2	1071	1058.62	0.378313	-0.00226679
1.77775	0	1086	1055.84	0.915232	-0.00149271
1.78032	4	1009	1052.9	-1.38208	0.0748369
1.78289	1	1095	1049.96	1.36108	0.0114143
1.78546	1	1056	1047.07	0.274661	-0.0247846
1.78802	0	1004	1044.24	-1.27008	0.0326972
1.79059	5	1058	1041.49	0.507471	0.0572039
1.79316	2	1037	1038.71	-0.0532443	0.0129268
1.79573	1	1025	1035.85	-0.339049	0.0607801
1.7983	4	1039	1033.06	0.184131	0.0127854
1.80087	2	998	1030.42	-1.02616	-0.000845523
1.80344	1	1043	1027.73	0.472826	-0.00431616
1.80601	0	1001	1025.01	-0.758784	0.0192006
1.80858	1	1022	1022.36	-0.0112911	0.0261035
1.81115	1	1041	1019.69	0.660496	0.0193847
1.81371	3	991	1016.93	-0.823643	0.0167753
1.81628	2	1017	1014.14	0.0896701	0.0493387
1.81885	1	1048	1011.39	1.13103	0.0166443
1.82142	1	1050	1008.71	1.27439	-0.00941781
1.82399	2	1059	1006.1	1.62552	0.0505767
1.82656	2	1022	1003.49	0.579028	0.0339563
1.82913	1	1025	1000.82	0.755195	-0.0235833
1.8317	2	972	998.164	-0.839207	0.0104436
1.83427	0	1004	995.561	0.266322	0.0302836
1.83684	0	926	992.97	-2.20076	0.0775846
1.8394	3	998	990.371	0.241487	-0.0268305
1.84197	5	982	987.769	-0.184086	-0.00351658
1.84454	2	981	985.11	-0.131218	0.0290721
1.84711	4	951	982.473	-1.02057	-0.000573416
1.84968	1	951	980.011	-0.940756	-0.00262152
1.85225	2	975	977.637	-0.0844387	0.0113159
1.85482	0	988	975.224	0.406451	0.0105175
1.85739	3	958	972.778	-0.477466	0.0341053
1.85996	3	987	970.281	0.532158	-0.00936324
1.86253	4	935	967.733	-1.07047	0.0509877
1.86509	0	962	965.19	-0.102866	0.0648482
1.86766	4	974	962.74	0.360782	0.0625762
1.87023	1	1002	960.388	1.31458	-0.0267384
1.8728	2	967	957.999	0.28946	0.0373945
1.87537	0	971	955.553	0.495703	-0.0227221
1.87794	3	951	953.143	-0.0694957	4.64143e-06
1.88051	2	973	950.726	0.714073	0.0270403
1.88308	3	962	948.257	0.443086	-0.0239945
1.88565	1	910	945.797	-1.18665	0.0101332
1.88822	1	923	943.41	-0.671802	0.00974611
1.89078	1	995	941.076	1.7095	0.00972842
1.89335	2	902	938.735	-1.22313	-0.0315113
1.89592	3	1020	936.34	2.61948	-0.0414203
1.89849	1	920	933.915	-0.458761	0.0149835
1.90106	3	917	931.518	-0.479417	0.0614371
1.90363	1	958	929.196	0.930614	-0.0562601
1.9062	2	883	926.903	-1.47744	-0.0165622
1.90877	1	907	924.596	-0.58427	0.0300156
1.91134	3	931	922.299	0.285147	-0.00496125
1.91391	0	906	919.991	-0.464829	0.0241782
1.91647	3	961	917.67	1.39774	-0.0106118
1.91904	0	898	915.383	-0.580064	0.0545404
1.92161	0	869	913.105	-1.49615	0.00504188
1.92418	1	909	910.817	-0.0602727	-0.0382561
1.92675	2	877	908.548	-1.0653	0.00734465
1.92932	3	991	906.227	2.69292	-0.0207356
1.93189	1	933	903.873	0.953568	-0.00527448
1.93446	1	902	901.589	0.0136791	-0.0120521
1.93703	1	905	899.4	0.186156	-0.015763
1.9396	1	906	897.242	0.290977	-0.0374634
1.94216	3	881	895.028	-0.472606	0.00429776
1.94473	2	954	892.781	1.98203	0.0292214
1.9473	2	884	890.54	-0.219951	-0.0474393
1.94987	1	856	888.347	-1.1056	0.0218932
1.95244	2	888	886.225	0.0595577	-0.0118219
1.95501	3	896	884.111	0.397179	-0.0234627
1.95758	2	869	881.961	-0.439678	-0.00529751
1.96015	2	899	879.793	0.640601	0.0174931
1.96272	1	874	877.673	-0.124251	0.0243232
1.96529	3	920	875.604	1.46371	-0.00127663
1.96785	1	859	873.522	-0.495471	-0.00134248
1.97042	3	862	871.402	-0.320245	-0.0301856
1.97299	2	886	869.292	0.561327	-0.0158837
1.97556	1	854	867.209	-0.452019	0.0138059
1.97813	0	872	865.133	0.232546	-0.0151893
1.9807	2	870	863.09	0.234282	0.00106554
1.98327	4	866	861.038	0.168609	-0.00942571
1.98584	0	856	858.911	-0.099513	0.0346855
1.98841	3	867	856.766	0.347565	0.0309694
1.99098	2	911	854.739	1.864	0.014231
1.99354	3	878	852.762	0.851742	0.000310263
1.99611	1	914	850.724	2.09299	-0.0322395
1.99868	1	835	848.712	-0.474508	0.0136528
2.00125	4	895	846.749	1.61286	0.02541
2.00382	1	857	844.776	0.41756	-0.00363808
2.00639	0	808	842.741	-1.22217	-0.0379705
2.00896	1	866	840.736	0.858519	-0.00476576
2.01153	3	819	838.81	-0.692209	-0.00162508
2.0141	3	820	836.81	-0.587026	-0.00782949
2.01667	1	806	834.731	-1.012	0.0376858
2.01923	1	795	832.72	-1.33778	0.00641687
2.0218	3	830	830.825	-0.0286345	-0.0165136
2.02437	1	868	828.94	1.3258	-0.0208573
2.02694	0	755	826.972	-2.61932	-0.0426112
2.02951	0	805	825.012	-0.705331	-0.0296694
2.03208	3	831	823.109	0.273721	-0.026148
2.03465	1	852	821.157	1.05666	0.0211818
2.03722	3	864	819.126	1.52664	0.0151416
2.03979	0	796	817.146	-0.749506	-0.0492361
2.04236	1	847	815.258	1.09068	-0.005706
2.04492	1	832	813.399	0.644866	0.00366407
2.04749	2	766	811.53	-1.64505	0.0379983
2.05006	3	831	809.603	0.742268	-0.0110118
2.05263	1	832	807.662	0.843779	0.0175566
2.0552	2	832	805.766	0.909511	-0.0152351
2.05777	1	796	803.941	-0.281463	0.00565565
2.06034	2	778	802.143	-0.865562	0.0202756
2.06291	3	828	800.308	0.962375	0.0136124
2.06548	5	804	798.457	0.195485	0.034499
2.06805	2	788	796.607	-0.306625	-0.0126016
2.07061	2	768	794.797	-0.966942	0.0246728
2.07318	2	816	793.094	0.801886	-0.0291682
2.07575	1	799	791.437	0.267544	-0.0278201
2.07832	0	779	789.699	-0.383331	0.0136851
2.08089	1	787	787.906	-0.0322978	0.0090028
2.08346	1	831	786.106	1.55734	0.0968474
2.08603	2	757	784.257	-0.99068	0.00903306
2.0886	2	760	782.379	-0.811755	0.0779951
2.09117	1	766	780.531	-0.525038	0.00734192
2.09374	3	802	778.734	0.821553	-0.00765991
2.0963	1	814	776.988	1.29728	0.0146793
2.09887	1	740	775.244	-1.29558	0.0380611
2.10144	4	814	773.505	1.41935	-0.0157283
2.10401	1	821	771.796	1.71725	0.0153802
2.10658	2	745	770.042	-0.917481	-0.00738862
2.10915	1	789	768.316	0.736366	0.0126149
2.11172	1	753	766.66	-0.497806	-0.0166579
2.11429	1	836	764.968	2.45669	0.0248396
2.11686	2	784	763.243	0.741311	0.00577294
2.11943	1	747	761.506	-0.530735	-0.0203599
2.12199	3	761	759.755	0.045131	-0.00972378
2.12456	3	761	758.034	0.107515	0.0576262
2.12713	4	764	756.338	0.277199	0.0882623
2.1297	2	731	754.663	-0.875204	0.0111694
2.13227	1	724	753.049	-1.0796	-0.0319259
2.13484	2	753	751.499	0.0546964	0.0113088
2.13741	1	715	749.956	-1.30726	0.0295433
2.13998	1	738	748.331	-0.380278	-0.0439086
2.14255	2	764	746.651	0.627669	0.0124868
2.14512	3	781	744.983	1.2888	0.0381335
2.14768	4	711	743.302	-1.21141	0.0274242
2.15025	1	765	741.625	0.845127	-0.00367264
2.15282	3	747	740.012	0.255695	0.00458093
2.15539	5	746	738.489	0.27501	0.0724679
2.15796	1	792	736.967	1.9555	-0.0323298
2.16053	4	766	735.375	1.10653	-0.000585314
2.1631	3	777	733.851	1.54795	0.0195255
2.16567	3	717	732.371	-0.574042	0.0286472
2.16824	0	737	730.826	0.227416	0.0155169
2.17081	1	725	729.307	-0.159947	0.0182426
2.17337	4	705	727.819	-0.859417	-0.0111002
2.17594	3	716	726.26	-0.383432	0.0213158
2.17851	1	656	724.597	-2.67825	-0.0412334
2.18108	3	761	722.982	1.37817	0.0049514
2.18365	2	744	721.505	0.824713	-0.00669193
2.18622	4	706	720.011	-0.527324	-0.0482275
2.18879	2	705	718.458	-0.506846	-0.0619565
2.19136	2	727	716.926	0.373619	-0.0235098
2.19393	1	723	715.441	0.28113	-0.00751881
2.1965	0	761	713.984	1.70432	-0.0191932
2.19906	1	682	712.493	-1.16765	-0.0966871
2.20163	2	664	710.953	-1.82212	-0.0270334
2.2042	3	710	709.36	0.0240033	-0.0370546
2.20677	3	743	707.735	1.29374	-0.00307406
2.20934	2	718	706.158	0.441946	0.0339787
2.21191	1	702	704.668	-0.100701	0.0114155
2.21448	3	709	703.246	0.216111	-0.0535641
2.21705	1	704	701.828	0.0818487	0
2.21962	1	732	700.348	1.16988	0
2.22219	3	673	698.853	-0.996547	0
2.22475	0	715	697.389	0.658631	0
2.22732	1	681	695.885	-0.570404	0
2.22989	0	697	694.393	0.098747	0
2.23246	1	692	692.933	-0.035476	0
2.23503	4	693	691.421	0.0599874	0
2.2376	1	779	689.877	3.19317	0
2.24017	0	673	688.333	-0.591025	0
2.24274	1	720	686.88	1.23432	0
2.24531	0	717	685.522	1.17555	0
2.24788	4	714	684.086	1.11952	0
2.25044	2	651	682.573	-1.23743	0
2.25301	0	685	681.06	0.150556	0
2.25558	2	681	679.612	0.0531836	0
2.25815	0	678	678.281	-0.0107896	0
2.26072	3	698	676.909	0.798288	0
2.26329	3	726	675.46	1.87572	0
2.26586	1	736	674.012	2.2849	0
2.26843	3	686	672.585	0.512196	0
2.271	0	668	671.249	-0.125697	0
2.27357	3	691	669.933	0.801413	0
2.27613	2	697	668.581	1.07644	0
2.2787	2	717	667.21	1.85944	0
2.28127	1	657	665.818	-0.344042	0
2.28384	1	698	664.476	1.26892	0
2.28641	1	689	663.159	0.984457	0
2.28898	1	632	661.809	-1.18573	0
2.29155	2	675	660.423	0.561079	0
2.29412	3	665	659.024	0.23173	0
2.29669	2	672	657.631	0.554288	0
2.29926	0	691	656.261	1.32154	0
2.30182	0	637	654.957	-0.711467	0
2.30439	0	682	653.703	1.08355	0
2.30696	0	643	652.395	-0.370511	0
2.30953	0	658	650.991	0.273229	0
2.3121	2	643	649.557	-0.2586	0
2.31467	3	676	648.136	1.07168	0
2.31724	3	625	646.722	-0.868867	0
2.31981	1	625	645.349	-0.813948	0
2.32238	4	688	644.079	1.67446	0
2.32495	2	666	642.895	0.895305	0
2.32751	1	665	641.682	0.904224	0
2.33008	1	624	640.444	-0.658281	0
2.33265	2	619	639.253	-0.814017	0
2.33522	4	667	638.023	1.12199	0
2.33779	0	680	636.713	1.65999	0
2.34036	2	632	635.401	-0.13527	0
2.34293	0	639	634.182	0.19059	0
2.3455	1	632	632.992	-0.0394477	0
2.34807	1	616	631.723	-0.633506	0
2.35064	1	628	630.422	-0.0966555	0
2.3532	0	627	629.107	-0.0841428	0
2.35577	0	630	627.802	0.0875776	0
2.35834	1	614	626.528	-0.505597	0
2.36091	2	621	625.244	-0.170324	0
2.36348	2	584	623.925	-1.6521	0
2.36605	1	631	622.608	0.334072	0
2.36862	2	646	621.357	0.969564	0
2.37119	1	645	620.173	0.977568	0
2.37376	0	636	618.989	0.674542	0
2.37633	0	642	617.785	0.955698	0
2.37889	0	640	616.588	0.925433	0
2.38146	0	605	615.357	-0.421092	0
2.38403	2	599	614.073	-0.615864	0
2.3866	1	661	612.777	1.87565	0
2.38917	2	579	611.486	-1.35008	0
2.39174	2	615	610.242	0.191866	0
2.39431	1	615	609.063	0.239411	0
2.39688	2	587	607.903	-0.86275	0
2.39945	2	628	606.765	0.847361	0
2.40202	0	631	605.626	1.01011	0
2.40458	5	649	604.465	1.74815	0
2.40715	1	595	603.33	-0.341512	0
2.40972	3	595	602.168	-0.293876	0
2.41229	1	617	601.027	0.64304	0
2.41486	1	588	599.972	-0.493721	0
2.41743	1	568	598.896	-1.29635	0
2.42	0	593	597.784	-0.196445	0
2.42257	4	623	596.634	1.05634	0
2.42514	1	620	595.452	0.985873	0
2.42771	3	597	594.249	0.112585	0
2.43027	1	562	593.093	-1.31157	0
2.43284	1	625	592.024	1.31905	0
2.43541	1	601	590.956	0.409723	0
2.43798	4	572	589.872	-0.747276	0
2.44055	1	596	588.749	0.296997	0
2.44312	2	575	587.583	-0.524735	0
2.44569	0	599	586.483	0.511442	0
2.44826	1	555	585.451	-1.29259	0
2.45083	0	591	584.383	0.272175	0
2.4534	2	616	583.259	1.31916	0
2.45596	1	593	582.101	0.447575	0
2.45853	0	547	580.928	-1.45066	0
2.4611	0	590	579.782	0.420662	0
2.46367	1	550	578.689	-1.22331	0
2.46624	2	591	577.583	0.551891	0
2.46881	1	588	576.419	0.47759	0
2.47138	3	594	575.257	0.769049	0
2.47395	1	581	574.162	0.283704	0
2.47652	5	596	573.107	0.937727	0
2.47909	2	597	572.073	1.02019	0
2.48165	2	576	571.051	0.206192	0
2.48422	2	595	570.066	1.0222	0
2.48679	2	571	569.145	0.077649	0
2.48936	2	551	568.178	-0.731801	0
2.49193	0	562	567.149	-0.217194	0
2.4945	1	557	566.122	-0.386509	0
2.49707	2	595	565.105	1.22558	0
2.49964	2	562	564.054	-0.086646	0
2.50221	1	561	562.944	-0.0820667	0
2.50478	4	561	561.86	-0.0362906	0
2.50734	0	514	560.845	-2.06624	0
2.50991	0	578	559.828	0.755855	0
2.51248	1	559	558.837	0.00691071	0
2.51505	0	566	557.876	0.34146	0
2.51762	0	545	556.815	-0.506078	0
2.52019	1	553	555.699	-0.114782	0
2.52276	0	585	554.616	1.25622	0
2.52533	0	587	553.52	1.38186	0
2.5279	2	533	552.433	-0.841747	0
2.53047	1	585	551.376	1.39017	0
2.53303	0	535	550.299	-0.661455	0
2.5356	0	564	549.246	0.621239	0
2.53817	2	551	548.263	0.1166	0
2.54074	3	568	547.263	0.870087	0
2.54331	0	505	546.2	-1.83336	0
2.54588	3	552	545.153	0.291443	0
2.54845	2	538	544.216	-0.267973	0
2.55102	2	573	543.297	1.24087	0
2.55359	1	545	542.33	0.114364	0
2.55616	3	559	541.405	0.74418	0
2.55872	1	561	540.502	0.865439	0
2.56129	2	563	539.554	0.988128	0
2.56386	2	576	538.607	1.55803	0
2.56643	1	531	537.685	-0.290086	0
2.569	2	542	536.741	0.225908	0
2.57157	0	533	535.802	-0.121355	0
2.57414	3	536	534.865	0.0490223	0
2.57671	2	541	533.914	0.304643	0
2.57928	0	573	532.943	1.67339	0
2.58185	4	512	531.973	-0.882683	0
2.58441	2	560	531.074	1.22233	0
2.58698	1	534	530.151	0.166581	0
2.58955	1	555	529.204	1.09498	0
2.59212	2	506	528.347	-0.99345	0
2.59469	1	568	527.472	1.70051	0
2.59726	0	540	526.515	0.580315	0
2.59983	0	480	525.562	-2.0796	0
2.6024	1	491	524.64	-1.51815	0
2.60497	1	544	523.686	0.870967	0
2.60754	2	576	522.675	2.22189	0
2.6101	2	544	521.67	0.957407	0
2.61267	0	520	520.71	-0.0311312	0
2.61524	1	498	519.793	-0.976569	0
2.61781	1	555	518.924	1.53136	0
2.62038	0	488	518.036	-1.35966	0
2.62295	3	558	517.086	1.73201	0
2.62552	3	562	516.143	1.93434	0
2.62809	0	565	515.199	2.09513	0
2.63066	1	510	514.273	-0.189196	0
2.63323	3	553	513.457	1.68155	0
2.63579	4	488	512.643	-1.11554	0
2.63836	0	521	511.718	0.406635	0
2.64093	1	523	510.808	0.533124	0
2.6435	1	528	510.029	0.782088	0
2.64607	2	498	509.255	-0.504358	0
2.64864	0	521	508.356	0.553962	0
2.65121	1	506	507.417	-0.0629713	0
2.65378	1	509	506.528	0.109586	0
2.65635	0	473	505.647	-1.50112	0
2.65892	1	506	504.728	0.0565257	0
2.66148	2	512	503.818	0.361578	0
2.66405	2	499	502.914	-0.175196	0
2.66662	2	517	501.989	0.660199	0
2.66919	1	492	501.106	-0.410532	0
2.67176	4	485	500.286	-0.694106	0
2.67433	2	480	499.488	-0.889488	0
2.6769	0	498	498.661	-0.0296083	0
2.67947	1	538	497.851	1.73096	0
2.68204	1	499	497.11	0.0845977	0
2.68461	1	531	496.309	1.50545	0
2.68717	2	490	495.406	-0.244234	0
2.68974	0	506	494.509	0.510822	0
2.69231	2	500	493.637	0.284543	0
2.69488	3	538	492.794	1.94895	0
2.69745	1	482	491.954	-0.45338	0
2.70002	3	493	491.088	0.0861157	0
2.70259	1	498	490.288	0.345587	0
2.70516	2	500	489.527	0.468349	0
2.70773	2	458	488.745	-1.43664	0
2.7103	0	453	487.964	-1.64276	0
2.71286	1	480	487.161	-0.326833	0
2.71543	0	498	486.364	0.521407	0
2.718	0	485	485.553	-0.0250942	0
2.72057	1	476	484.685	-0.398097	0
2.72314	2	483	483.807	-0.0367409	0
2.72571	2	485	482.915	0.0946968	0
2.72828	1	473	482.024	-0.41494	0
2.73085	2	495	481.198	0.620344	0
2.73342	2	468	480.438	-0.574924	0
2.73599	1	466	479.675	-0.633482	0
2.73855	1	480	478.888	0.0507556	0
2.74112	1	502	478.124	1.06566	0
2.74369	2	458	477.362	-0.904705	0
2.74626	1	464	476.56	-0.583083	0
2.74883	0	480	475.738	0.194521	0
2.7514	0	494	474.941	0.8575	0
2.75397	3	473	474.173	-0.0539306	0
2.75654	1	477	473.369	0.166246	0
2.75911	0	471	472.501	-0.0691487	0
2.76168	3	481	471.677	0.4251	0
2.76424	2	450	470.945	-0.987372	0
2.76681	0	452	470.168	-0.854544	0
2.76938	0	452	469.366	-0.816845	0
2.77195	1	459	468.655	-0.450651	0
2.77452	1	476	467.928	0.36998	0
2.77709	2	473	467.098	0.271354	0
2.77966	0	485	466.251	0.851342	0
2.78223	1	520	465.448	2.39224	0
2.7848	2	474	464.694	0.42744	0
2.78737	0	476	463.943	0.552624	0
2.78993	2	432	463.148	-1.49861	0
2.7925	0	429	462.379	-1.61154	0
2.79507	1	488	461.632	1.19365	0
2.79764	2	488	460.866	1.22828	0
2.80021	1	475	460.105	0.683409	0
2.80278	0	435	459.321	-1.16612	0
2.80535	0	449	458.561	-0.451229	0
2.80792	1	432	457.849	-1.24366	0
2.81049	2	416	457.1	-2.01508	0
2.81306	0	446	456.29	-0.487229	0
2.81562	0	478	455.48	1.03005	0
2.81819	0	471	454.739	0.749271	0
2.82076	5	486	454.026	1.45038	0
2.82333	0	447	453.253	-0.29574	0
2.8259	1	462	452.429	0.445305	0
2.82847	1	424	451.711	-1.34575	0
2.83104	2	455	451.103	0.182679	0
2.83361	2	414	450.408	-1.78936	0
2.83618	0	446	449.648	-0.172741	0
2.83875	4	417	448.928	-1.5635	0
2.84131	1	444	448.255	-0.201934	0
2.84388	0	405	447.556	-2.1146	0
2.84645	1	446	446.854	-0.0404599	0
2.84902	3	487	446.224	1.84774	0
2.85159	0	465	445.531	0.902832	0
2.85416	3	445	444.752	0.0117412	0
2.85673	2	460	444.041	0.744084	0
2.8593	1	457	443.373	0.637458	0
2.86187	2	478	442.68	1.61551	0
2.86444	2	444	442.032	0.0933849	0
2.867	2	455	441.383	0.638379	0
2.86957	0	449	440.69	0.392159	0
2.87214	2	444	440.019	0.188945	0
2.87471	1	407	439.374	-1.60471	0
2.87728	0	413	438.689	-1.26406	0
2.87985	2	428	437.964	-0.481616	0
2.88242	0	443	437.268	0.272312	0
2.88499	1	466	436.554	1.36404	0
2.88756	2	452	435.825	0.76079	0
2.89013	1	398	435.123	-1.86081	0
2.89269	0	410	434.399	-1.20499	0
2.89526	0	452	433.7	0.860779	0
2.89783	0	438	433.048	0.236624	0
2.9004	0	421	432.36	-0.553635	0
2.90297	3	416	431.614	-0.765536	0
2.90554	0	455	430.854	1.132	0
2.90811	2	435	430.092	0.235317	0
2.91068	0	412	429.397	-0.85711	0
2.91325	2	453	428.767	1.13857	0
2.91582	0	430	428.115	0.0908944	0
2.91838	2	406	427.442	-1.06414	0
2.92095	1	416	426.769	-0.527994	0
2.92352	3	405	426.098	-1.04834	0
2.92609	2	434	425.425	0.41163	0
2.92866	1	411	424.77	-0.679231	0
2.93123	2	435	424.153	0.520061	0
2.9338	1	428	423.58	0.213654	0
2.93637	2	416	422.982	-0.342335	0
2.93894	2	410	422.343	-0.609563	0
2.94151	1	429	421.703	0.352295	0
2.94407	2	424	421.063	0.142643	0
2.94664	1	425	420.447	0.220858	0
2.94921	1	427	419.831	0.346922	0
2.95178	0	432	419.196	0.616013	0
2.95435	1	394	418.566	-1.23761	0
2.95692	0	391	417.92	-1.36142	0
2.95949	0	425	417.238	0.376512	0
2.96206	0	429	416.541	0.601509	0
2.96463	0	415	415.854	-0.0419109	0
2.9672	1	401	415.152	-0.706734	0
2.96976	0	398	414.437	-0.823919	0
2.97233	3	420	413.726	0.306163	0
2.9749	0	415	413.04	0.0962302	0
2.97747	2	409	412.372	-0.166722	0
2.98004	2	481	411.746	3.1577	0
2.98261	2	414	411.162	0.139497	0
2.98518	2	403	410.549	-0.376038	0
2.98775	2	418	409.954	0.393535	0
2.99032	1	411	409.397	0.079079	0
2.99289	1	393	408.836	-0.798845	0
2.99545	1	398	408.276	-0.515071	0
2.99802	3	397	407.695	-0.536784	0
3.00059	3	362	407.075	-2.36908	0
3.00316	2	443	406.431	1.73746	0
3.00573	0	437	405.825	1.49132	0
3.0083	1	389	405.303	-0.8266	0
3.01087	1	387	404.806	-0.90515	0
3.01344	0	373	404.228	-1.61691	0
3.01601	0	390	403.567	-0.686989	0
3.01858	1	421	402.915	0.881403	0
3.02114	1	394	402.273	-0.416779	0
3.02371	1	392	401.594	-0.484571	0
3.02628	4	393	400.919	-0.399476	0
3.02885	2	375	400.29	-1.30597	0
3.03142	2	391	399.675	-0.438725	0
3.03399	1	402	399.119	0.143712	0
3.03656	3	392	398.644	-0.335561	0
3.03913	2	389	398.145	-0.463651	0
3.0417	0	360	397.577	-1.98047	0
3.04427	2	397	397.005	-0.000275694	0
3.04683	1	379	396.483	-0.898043	0
3.0494	1	387	395.919	-0.453402	0
3.05197	1	375	395.295	-1.04803	0
3.05454	2	380	394.697	-0.753955	0
3.05711	2	368	394.104	-1.36075	0
3.05968	0	402	393.491	0.424406	0
3.06225	2	382	392.899	-0.557617	0
3.06482	0	411	392.354	0.91973	0
3.06739	0	385	391.79	-0.346026	0
3.06996	4	392	391.186	0.0410991	0
3.07252	1	357	390.591	-1.7778	0
3.07509	0	409	389.947	0.942102	0
3.07766	0	422	389.347	1.58951	0
3.08023	1	361	388.86	-1.46632	0
3.0828	1	352	388.313	-1.9355	0
3.08537	2	388	387.663	0.0170996	0
3.08794	0	384	387.016	-0.153884	0
3.09051	2	389	386.412	0.131219	0
3.09308	1	363	385.855	-1.19958	0
3.09565	2	394	385.298	0.438396	0
3.09821	0	394	384.718	0.4676	0
3.10078	2	378	384.159	-0.31681	0
3.10335	1	356	383.624	-1.46406	0
3.10592	0	363	383.067	-1.05326	0
3.10849	1	336	382.489	-2.53619	0
3.11106	2	354	381.938	-1.4849	0
3.11363	4	376	381.368	-0.276856	0
3.1162	1	360	380.755	-1.0939	0
3.11877	0	372	380.177	-0.423972	0
3.12134	0	363	379.704	-0.876754	0
3.1239	0	388	379.278	0.44277	0
3.12647	1	364	378.749	-0.773072	0
3.12904	2	386	378.12	0.401082	0
3.13161	1	367	377.474	-0.546754	0
3.13418	0	362	376.852	-0.780613	0
3.13675	1	375	376.297	-0.0669719	0
3.13932	0	386	375.789	0.519735	0
3.14189	1	366	375.24	-0.48296	0
3.14446	0	377	374.651	0.120973	0
3.14703	1	356	374.066	-0.957485	0
3.14959	1	321	373.485	-2.92941	0
3.15216	1	382	372.907	0.465235	0
3.15473	1	385	372.33	0.645738	0
3.1573	0	359	371.775	-0.674235	0
3.15987	1	336	371.241	-1.92258	0
3.16244	1	371	370.711	0.0150121	0
3.16501	0	382	370.16	0.60579	0
3.16758	1	331	369.588	-2.12099	0
3.17015	1	394	369.041	1.25739	0
3.17272	1	384	368.497	0.791155	0
3.17528	3	366	367.931	-0.100924	0
3.17785	1	344	367.387	-1.26093	0
3.18042	1	378	366.858	0.573073	0
3.18299	1	356	366.37	-0.549609	0
3.18556	1	326	365.924	-2.2112	0
3.18813	0	338	365.435	-1.49225	0
3.1907	0	351	364.903	-0.742111	0
3.19327	1	381	364.377	0.851642	0
3.19584	1	370	363.835	0.320492	0
3.19841	2	387	363.255	1.20705	0
3.20097	0	348	362.676	-0.786737	0
3.20354	0	423	362.14	2.9591	0
3.20611	1	371	361.649	0.485455	0
3.20868	0	346	361.163	-0.815174	0
3.21125	0	341	360.613	-1.06211	0
3.21382	1	362	360.046	0.102694	0
3.21639	1	349	359.506	-0.562359	0
3.21896	1	344	358.946	-0.805842	0
3.22153	0	353	358.387	-0.286743	0
3.2241	0	399	357.872	2.05899	0
3.22666	2	332	357.38	-1.3929	0
3.22923	0	369	356.87	0.631477	0
3.2318	1	394	356.314	1.89857	0
3.23437	0	343	355.782	-0.690177	0
3.23694	0	319	355.295	-2.03211	0
3.23951	0	344	354.788	-0.581623	0
3.24208	1	355	354.264	0.0390835	0
3.24465	1	349	353.722	-0.252738	0
3.24722	2	350	353.16	-0.168919	0
3.24979	2	375	352.62	1.1557	0
3.25235	1	364	352.12	0.622704	0
3.25492	2	350	351.656	-0.0885303	0
3.25749	1	345	351.233	-0.335555	0
3.26006	2	344	350.804	-0.366843	0
3.26263	1	338	350.351	-0.671808	0
3.2652	1	373	349.896	1.19631	0
3.26777	0	362	349.439	0.660187	0
3.27034	1	335	348.985	-0.76408	0
3.27291	2	362	348.513	0.708839	0
3.27548	1	335	348.003	-0.710424	0
3.27804	0	323	347.47	-1.36156	0
3.28061	1	315	346.983	-1.80201	0
3.28318	0	356	346.542	0.501264	0
3.28575	2	362	346.061	0.837721	0
3.28832	4	335	345.541	-0.575936	0
3.29089	0	347	345.021	0.106235	0
3.29346	4	343	344.514	-0.0817322	0
3.29603	1	325	344.113	-1.06022	0
3.2986	2	320	343.748	-1.32755	0
3.30117	1	339	343.334	-0.23539	0
3.30373	1	320	342.94	-1.2824	0
3.3063	2	340	342.523	-0.136854	0
3.30887	0	374	342.068	1.65116	0
3.31144	2	338	341.591	-0.19533	0
3.31401	1	325	341.12	-0.894193	0
3.31658	2	348	340.652	0.393904	0
3.31915	2	321	340.164	-1.06961	0
3.32172	1	321	339.698	-1.04361	0
3.32429	1	343	339.251	0.202435	0
3.32686	0	344	338.827	0.278905	0
3.32942	2	307	338.405	-1.79236	0
3.33199	0	324	337.944	-0.774684	0
3.33456	1	350	337.443	0.671225	0
3.33713	0	330	336.945	-0.38233	0
3.3397	1	329	336.475	-0.412109	0
3.34227	1	316	335.988	-1.1244	0
3.34484	2	345	335.483	0.512358	0
3.34741	3	335	334.98	0.00110212	0
3.34998	0	303	334.497	-1.80944	0
3.35255	1	321	334.05	-0.728381	0
3.35511	0	332	333.668	-0.0915534	0
3.35768	1	325	333.287	-0.459688	0
3.36025	0	315	332.823	-1.0042	0
3.36282	2	318	332.319	-0.802994	0
3.36539	1	322	331.821	-0.547283	0
3.36796	0	312	331.324	-1.094	0
3.37053	1	283	330.849	-2.84432	0
3.3731	0	343	330.421	0.679178	0
3.37567	0	359	329.974	1.53196	0
3.37824	1	303	329.487	-1.52162	0
3.3808	2	335	329.005	0.327557	0
3.38337	2	322	328.503	-0.362418	0
3.38594	0	335	328	0.382433	0
3.38851	0	346	327.558	0.991456	0
3.39108	0	343	327.181	0.854152	0
3.39365	1	342	326.785	0.822708	0
3.39622	0	297	326.307	-1.70059	0
3.39879	2	323	325.789	-0.155189	0
3.40136	0	317	325.296	-0.465968	0
3.40393	0	376	324.825	2.63913	0
3.40649	1	300	324.377	-1.40743	0
3.40906	0	300	323.955	-1.38305	0
3.41163	1	335	323.49	0.628874	0
3.4142	1	330	323.006	0.385	0
3.41677	0	314	322.545	-0.482218	0
3.41934	0	335	322.084	0.705696	0
3.42191	0	327	321.647	0.296033	0
3.42448	0	315	321.213	-0.35006	0
3.42705	2	295	320.74	-1.49863	0
3.42962	0	335	320.249	0.805925	0
3.43218	0	326	319.757	0.345784	0
3.43475	1	339	319.309	1.06949	0
3.43732	1	316	318.907	-0.163505	0
3.43989	2	309	318.46	-0.538174	0
3.44246	1	313	317.991	-0.28213	0
3.44503	1	331	317.561	0.738672	0
3.4476	1	327	317.171	0.543542	0
3.45017	0	303	316.801	-0.792848	0
3.45274	2	311	316.408	-0.306636	0
3.45531	1	349	315.995	1.76672	0
3.45787	1	333	315.559	0.95576	0
3.46044	1	306	315.123	-0.5215	0
3.46301	1	312	314.73	-0.154562	0
3.46558	0	318	314.337	0.205397	0
3.46815	1	292	313.924	-1.283	0
3.47072	2	328	313.513	0.799892	0
3.47329	4	346	313.083	1.7696	0
3.47586	1	303	312.63	-0.553207	0
3.47843	1	324	312.21	0.655006	0
3.481	1	336	311.893	1.31512	0
3.48356	2	301	311.619	-0.612091	0
3.48613	1	313	311.258	0.0984846	0
3.4887	0	313	310.83	0.122644	0
3.49127	0	301	310.425	-0.543253	0
3.49384	1	300	310.048	-0.580129	0
3.49641	1	309	309.635	-0.036114	0
3.49898	1	314	309.161	0.273058	0
3.50155	1	313	308.691	0.243565	0
3.50412	0	312	308.266	0.211397	0
3.50669	1	311	307.864	0.177827	0
3.50925	0	313	307.465	0.31284	0
3.51182	0	312	307.047	0.280431	0
3.51439	1	339	306.61	1.7592	0
3.51696	2	282	306.178	-1.43978	0
3.51953	2	260	305.726	-2.83582	0
3.5221	0	317	305.272	0.658698	0
3.52467	0	313	304.878	0.459066	0
3.52724	1	320	304.549	0.863709	0
3.52981	1	308	304.202	0.216427	0
3.53238	1	310	303.768	0.353947	0
3.53494	1	307	303.314	0.210382	0
3.53751	0	303	302.903	0.00554709	0
3.54008	0	338	302.515	1.9301	0
3.54265	1	308	302.131	0.334441	0
3.54522	1	296	301.728	-0.332935	0
3.54779	1	279	301.284	-1.3341	0
3.55036	1	301	300.84	0.00919431	0
3.55293	3	324	300.44	1.30887	0
3.5555	0	298	300.061	-0.119387	0
3.55807	1	320	299.675	1.1362	0
3.56063	0	324	299.331	1.3705	0
3.5632	2	294	299.009	-0.292138	0
3.56577	2	320	298.624	1.19495	0
3.56834	1	291	298.196	-0.421834	0
3.57091	4	298	297.785	0.012435	0
3.57348	1	318	297.439	1.15298	0
3.57605	0	304	297.106	0.395406	0
3.57862	1	315	296.79	1.02602	0
3.58119	4	315	296.52	1.04123	0
3.58376	0	295	296.164	-0.0677957	0
3.58632	1	296	295.718	0.0164094	0
3.58889	1	254	295.358	-2.59506	0
3.59146	1	275	295.068	-1.21016	0
3.59403	1	287	294.693	-0.454121	0
3.5966	1	291	294.279	-0.192205	0
3.59917	1	296	293.888	0.122784	0
3.60174	1	308	293.5	0.826221	0
3.60431	0	297	293.114	0.225468	0
3.60688	1	317	292.731	1.3631	0
3.60945	1	286	292.352	-0.375572	0
3.61201	2	272	291.953	-1.20986	0
3.61458	0	314	291.535	1.26777	0
3.61715	3	300	291.137	0.511697	0
3.61972	1	285	290.784	-0.3426	0
3.62229	2	297	290.426	0.381434	0
3.62486	0	301	290.066	0.630246	0
3.62743	2	292	289.746	0.131903	0
3.63	0	294	289.427	0.26672	0
3.63257	0	279	289.065	-0.602572	0
3.63514	1	298	288.684	0.539674	0
3.6377	0	263	288.31	-1.56069	0
3.64027	3	293	287.896	0.298167	0
3.64284	0	278	287.467	-0.567777	0
3.64541	1	267	287.056	-1.22741	0
3.64798	0	264	286.69	-1.39645	0
3.65055	2	263	286.368	-1.44096	0
3.65312	3	285	286.005	-0.0595404	0
3.65569	0	279	285.598	-0.395035	0
3.65826	0	246	285.206	-2.49966	0
3.66083	2	294	284.901	0.530684	0
3.66339	1	302	284.62	1.00008	0
3.66596	2	273	284.231	-0.679719	0
3.66853	0	272	283.82	-0.716671	0
3.6711	0	268	283.472	-0.945083	0
3.67367	0	283	283.148	-0.00880192	0
3.67624	0	260	282.809	-1.41453	0
3.67881	0	275	282.409	-0.446792	0
3.68138	2	286	281.974	0.23808	0
3.68395	1	321	281.544	2.20222	0
3.68652	1	281	281.115	-0.00683243	0
3.68908	0	280	280.727	-0.0434587	0
3.69165	0	309	280.404	1.62678	0
3.69422	1	278	280.081	-0.124828	0
3.69679	3	271	279.719	-0.52963	0
3.69936	1	271	279.313	-0.504982	0
3.70193	0	267	278.902	-0.728389	0
3.7045	0	254	278.574	-1.54193	0
3.70707	4	297	278.313	1.08432	0
3.70964	2	270	277.989	-0.486214	0
3.71221	1	261	277.572	-1.02577	0
3.71477	0	266	277.212	-0.687463	0
3.71734	0	257	276.981	-1.2464	0
3.71991	0	280	276.731	0.195385	0
3.72248	0	253	276.377	-1.46973	0
3.72505	1	271	275.965	-0.301613	0
3.72762	0	247	275.539	-1.8159	0
3.73019	1	276	275.118	0.0530987	0
3.73276	1	285	274.723	0.608757	0
3.73533	2	278	274.352	0.21881	0
3.7379	0	273	273.979	-0.0592779	0
3.74046	0	254	273.625	-1.2314	0
3.74303	0	267	273.314	-0.386405	0
3.7456	1	249	273.006	-1.5213	0
3.74817	1	289	272.635	0.96262	0
3.75074	1	249	272.224	-1.47176	0
3.75331	1	259	271.834	-0.797471	0
3.75588	2	248	271.488	-1.49146	0
3.75845	3	280	271.161	0.528209	0
3.76102	1	260	270.831	-0.671681	0
3.76359	0	239	270.512	-2.03837	0
3.76615	2	273	270.255	0.166138	0
3.76872	1	272	270.02	0.120041	0
3.77129	0	250	269.697	-1.24575	0
3.77386	3	252	269.331	-1.09174	0
3.77643	1	260	269.012	-0.558917	0
3.779	2	283	268.669	0.851866	0
3.78157	0	289	268.326	1.21613	0
3.78414	2	274	268.045	0.359735	0
3.78671	1	251	267.766	-1.05826	0
3.78928	1	286	267.444	1.09724	0
3.79184	2	271	267.099	0.236943	0
3.79441	1	265	266.779	-0.109292	0
3.79698	3	291	266.457	1.43874	0
3.79955	1	263	266.135	-0.193332	0
3.80212	1	267	265.831	0.0715719	0
3.80469	1	282	265.545	0.979855	0
3.80726	0	264	265.283	-0.0789926	0
3.80983	0	245	264.979	-1.27642	0
3.8124	1	288	264.638	1.37664	0
3.81497	3	287	264.281	1.34104	0
3.81753	0	266	263.886	0.129598	0
3.8201	0	271	263.489	0.456264	0
3.82267	1	254	263.18	-0.575994	0
3.82524	2	250	262.919	-0.817045	0
3.82781	1	234	262.572	-1.8678	0
3.83038	2	260	262.18	-0.135216	0
3.83295	0	268	261.852	0.375531	0
3.83552	0	274	261.566	0.751191	0
3.83809	0	276	261.28	0.886023	0
3.84066	2	248	260.978	-0.824104	0
3.84322	2	234	260.615	-1.73989	0
3.84579	0	266	260.21	0.354997	0
3.84836	3	248	259.845	-0.752184	0
3.85093	0	215	259.569	-3.03959	0
3.8535	1	266	259.288	0.41156	0
3.85607	1	238	258.984	-1.3602	0
3.85864	1	265	258.703	0.386791	0
3.86121	0	236	258.379	-1.45675	0
3.86378	2	269	258.036	0.668499	0
3.86635	0	255	257.717	-0.170152	0
3.86891	0	245	257.377	-0.790766	0
3.87148	2	271	257.04	0.847991	0
3.87405	0	246	256.73	-0.684121	0
3.87662	2	237	256.375	-1.25856	0
3.87919	2	284	256.023	1.66012	0
3.88176	1	261	255.712	0.327288	0
3.88433	0	256	255.397	0.0376816	0
3.8869	0	233	255.124	-1.44938	0
3.88947	1	264	254.873	0.561702	0
3.89204	2	259	254.563	0.275712	0
3.8946	2	233	254.189	-1.38817	0
3.89717	0	262	253.815	0.505685	0
3.89974	0	291	253.502	2.19817	0
3.90231	3	269	253.256	0.959937	0
3.90488	1	264	252.991	0.677543	0
3.90745	0	237	252.636	-1.01564	0
3.91002	0	269	252.3	1.01822	0
3.91259	1	263	252.054	0.67494	0
3.91516	2	272	251.77	1.22664	0
3.91773	0	252	251.401	0.0377036	0
3.92029	0	251	251.031	-0.00198404	0
3.92286	3	245	250.729	-0.366027	0
3.92543	0	218	250.453	-2.19799	0
3.928	3	244	250.107	-0.39098	0
3.93057	1	253	249.783	0.202227	0
3.93314	1	270	249.519	1.24641	0
3.93571	0	215	249.252	-2.33593	0
3.93828	1	282	249.006	1.96476	0
3.94085	2	239	248.74	-0.630028	0
3.94342	0	250	248.413	0.100393	0
3.94598	2	263	248.062	0.921118	0
3.94855	0	232	247.758	-1.03458	0
3.95112	3	265	247.476	1.07651	0
3.95369	0	271	247.173	1.44736	0
3.95626	2	242	246.868	-0.312925	0
3.95883	0	253	246.584	0.403401	0
3.9614	0	232	246.321	-0.94022	0
3.96397	1	250	246.038	0.250607	0
3.96654	1	252	245.739	0.394395	0
3.96911	0	274	245.399	1.72785	0
3.97167	3	255	245.04	0.623694	0
3.97424	1	259	244.728	0.886792	0
3.97681	1	242	244.413	-0.155106	0
3.97938	0	245	244.116	0.0564691	0
3.98195	0	277	243.884	1.98976	0
3.98452	1	234	243.631	-0.629607	0
3.98709	0	278	243.319	2.08003	0
3.98966	1	254	242.965	0.69238	0
3.99223	1	247	242.617	0.278908	0
3.9948	0	239	242.292	-0.212951	0
3.99736	1	230	241.968	-0.789155	0
3.99993	2	253	241.669	0.712396	0
4.0025	0	243	241.369	0.104624	0
4.00507	1	255	241.045	0.87392	0
4.00764	1	240	240.764	-0.0493165	0
4.01021	0	245	240.505	0.287177	0
4.01278	1	239	240.202	-0.0777477	0
4.01535	1	252	239.902	0.762119	0
4.01792	1	261	239.602	1.3245	0
4.02049	2	218	239.281	-1.44135	0
4.02305	3	263	238.982	1.48102	0
4.02562	0	250	238.7	0.714671	0
4.02819	6	249	238.432	0.669704	0
4.03076	2	217	238.227	-1.44099	0
4.03333	0	224	238.007	-0.935895	0
4.0359	3	239	237.798	0.0777467	0
4.03847	0	220	237.699	-1.19323	0
4.04104	2	264	237.507	1.63054	0
4.04361	1	258	237.212	1.29422	0
4.04618	1	207	236.94	-2.08099	0
4.04874	1	234	236.65	-0.173235	0
4.05131	0	232	236.366	-0.286634	0
4.05388	3	251	236.084	0.941464	0
4.05645	3	240	235.788	0.271868	0
4.05902	0	258	235.468	1.40276	0
4.06159	2	229	235.164	-0.407351	0
4.06416	0	232	234.97	-0.194993	0
4.06673	1	206	234.774	-2.0048	0
4.0693	1	235	234.495	0.0329419	0
4.07187	1	243	234.198	0.564648	0
4.07443	1	252	233.881	1.14136	0
4.077	0	243	233.569	0.604981	0
4.07957	0	226	233.281	-0.484292	0
4.08214	2	237	232.997	0.260025	0
4.08471	1	213	232.697	-1.34963	0
4.08728	0	244	232.354	0.745559	0
4.08985	2	228	232.033	-0.267068	0
4.09242	0	225	231.779	-0.451952	0
4.09499	1	233	231.503	0.0981023	0
4.09756	2	211	231.206	-1.39103	0
4.10012	1	228	230.932	-0.19416	0
4.10269	0	252	230.633	1.34601	0
4.10526	0	251	230.355	1.30309	0
4.10783	0	248	230.123	1.13519	0
4.1104	0	241	229.852	0.718095	0
4.11297	1	221	229.522	-0.573233	0
4.11554	0	213	229.175	-1.1083	0
4.11811	2	233	228.831	0.273093	0
4.12068	0	235	228.513	0.423182	0
4.12325	0	246	228.214	1.134	0
4.12581	2	256	227.937	1.75396	0
4.12838	0	240	227.684	0.795012	0
4.13095	1	213	227.384	-0.985558	0
4.13352	0	225	227.085	-0.13899	0
4.13609	1	211	226.829	-1.08972	0
4.13866	3	236	226.553	0.614924	0
4.14123	1	237	226.257	0.697839	0
4.1438	1	210	225.953	-1.10087	0
4.14637	0	228	225.711	0.151594	0
4.14894	2	254	225.532	1.78625	0
4.1515	2	226	225.31	0.0458709	0
4.15407	0	237	225.022	0.778023	0
4.15664	0	254	224.73	1.83654	0
4.15921	1	249	224.506	1.55224	0
4.16178	0	229	224.286	0.311518	0
4.16435	1	233	223.982	0.590795	0
4.16692	1	230	223.661	0.418008	0
4.16949	1	224	223.363	0.0425293	0
4.17206	3	228	223.067	0.326675	0
4.17463	1	243	222.793	1.29628	0
4.17719	0	203	222.533	-1.37096	0
4.17976	1	239	222.313	1.07939	0
4.18233	0	200	222.137	-1.56535	0
4.1849	0	225	221.897	0.206858	0
4.18747	0	208	221.596	-0.942717	0
4.19004	2	201	221.301	-1.43189	0
4.19261	0	215	220.989	-0.40845	0
4.19518	1	213	220.657	-0.524623	0
4.19775	0	208	220.369	-0.857637	0
4.20032	0	231	220.126	0.715464	0
4.20288	2	225	219.862	0.342506	0
4.20545	1	227	219.581	0.492416	0
4.20802	0	214	219.275	-0.360582	0
4.21059	0	216	218.989	-0.203377	0
4.21316	1	205	218.77	-0.961712	0
4.21573	0	216	218.531	-0.172213	0
4.2183	1	245	218.228	1.71037	0
4.22087	0	246	217.928	1.78981	0
4.22344	3	249	217.65	1.9867	0
4.22601	0	227	217.374	0.638871	0
4.22857	0	215	217.094	-0.142781	0
4.23114	3	180	216.854	-2.74693	0
4.23371	1	222	216.66	0.358383	0
4.23628	1	228	216.394	0.768597	0
4.23885	1	220	216.126	0.261188	0
4.24142	0	224	215.942	0.538384	0
4.24399	1	203	215.736	-0.893878	0
4.24656	1	223	215.49	0.50294	0
4.24913	1	228	215.223	0.846203	0
4.2517	1	214	214.935	-0.0639412	0
4.25426	1	219	214.671	0.292524	0
4.25683	1	223	214.428	0.574002	0
4.2594	2	200	214.186	-1.00309	0
4.26197	0	200	213.943	-0.985894	0
4.26454	0	228	213.696	0.947275	0
4.26711	1	223	213.473	0.637958	0
4.26968	1	203	213.254	-0.719702	0
4.27225	0	229	212.972	1.05918	0
4.27482	1	220	212.669	0.494249	0
4.27739	1	231	212.413	1.22294	0
4.27995	0	203	212.159	-0.642804	0
4.28252	1	210	211.883	-0.129911	0
4.28509	0	187	211.631	-1.80117	0
4.28766	1	241	211.379	1.90804	0
4.29023	0	225	211.109	0.926079	0
4.2928	0	209	210.839	-0.127233	0
4.29537	0	208	210.572	-0.178332	0
4.29794	2	201	210.309	-0.656592	0
4.30051	2	221	210.027	0.738142	0
4.30308	0	189	209.721	-1.50724	0
4.30564	0	209	209.453	-0.0313433	0
4.30821	0	199	209.271	-0.728116	0
4.31078	0	238	209.091	1.87389	0
4.31335	3	210	208.827	0.0809629	0
4.31592	0	196	208.523	-0.894475	0
4.31849	1	220	208.214	0.7946	0
4.32106	0	244	207.971	2.30655	0
4.32363	0	190	207.792	-1.29076	0
4.3262	1	208	207.57	0.0298083	0
4.32877	0	232	207.309	1.62104	0
4.33133	0	227	207.026	1.32571	0
4.3339	0	202	206.747	-0.333998	0
4.33647	1	205	206.493	-0.104291	0
4.33904	0	205	206.221	-0.0852874	0
4.34161	0	202	205.928	-0.276394	0
4.34418	0	218	205.658	0.835874	0
4.34675	1	200	205.413	-0.382765	0
4.34932	1	190	205.148	-1.09896	0
4.35189	2	243	204.861	2.44661	0
4.35446	1	221	204.593	1.10363	0
4.35702	0	221	204.363	1.1191	0
4.35959	1	218	204.172	0.936533	0
4.36216	2	207	204.002	0.208345	0
4.36473	1	215	203.788	0.764685	0
4.3673	0	236	203.525	2.11392	0
4.36987	1	224	203.304	1.3828	0
4.37244	1	199	203.128	-0.292636	0
4.37501	1	204	202.91	0.0763492	0
4.37758	2	196	202.647	-0.474821	0
4.38015	0	198	202.407	-0.313186	0
4.38271	1	211	202.185	0.606848	0
4.38528	0	241	201.986	2.51311	0
4.38785	0	233	201.788	2.04478	0
4.39042	1	213	201.549	0.784632	0
4.39299	1	214	201.293	0.868625	0
4.39556	0	201	201.017	-0.00121403	0
4.39813	2	190	200.743	-0.779353	0
4.4007	1	231	200.514	2.00586	0
4.40327	1	223	200.282	1.52131	0
4.40584	0	192	200.048	-0.580794	0
4.4084	2	192	199.855	-0.566914	0
4.41097	0	200	199.664	0.0237921	0
4.41354	1	183	199.427	-1.2143	0
4.41611	0	197	199.19	-0.156051	0
4.41868	1	187	198.977	-0.875862	0
4.42125	0	237	198.745	2.48496	0
4.42382	1	219	198.493	1.38575	0
4.42639	1	205	198.243	0.471945	0
4.42896	1	211	197.995	0.895313	0
4.43153	0	208	197.746	0.711	0
