# Supplementary material for: Direct energy transfer from photosystem II to photosystem I confers winter sustainability in Scots Pine
Source: Nat Commun. 2020 Dec 15;11:6388. doi: 10.1038/s41467-020-20137-9 (PMC7738668; doi:10.1038/s41467-020-20137-9)
Supplement: Supplementary file 3 — Source Data [file 41467_2020_20137_MOESM3_ESM.zip › Source data file_Bag et al., 2020/Source data file/time resolved fluoresence data/Time resolved decay/Pine_winter_quench/No_spillover/Pine_winter_quench_no_spillover_9.txt]

Time	IRF	Exp. data	Th. data	Residuals	Aurocorr
0	43205	12370	12436.7	-0.60015	0.0579655
0.002569	45817	14307	14170.7	1.13966	0.0579991
0.005138	47396	16227	16026.2	1.57595	0.054541
0.007707	48463	18284	17992.7	2.15452	0.0939855
0.010276	49341	20134	20045.8	0.621267	0.0522743
0.012845	49938	22450	22184.3	1.77306	0.0596943
0.015414	50031	24344	24385.2	-0.26438	0.0442576
0.017983	50114	26605	26598.6	0.0393953	0.0340296
0.020552	49597	28814	28803.2	0.0638474	0.00219989
0.023121	48424	30929	30987.3	-0.331639	0.0391039
0.02569	46762	32861	33129.9	-1.48339	0.0538586
0.028259	45030	35125	35218.8	-0.500285	0.032998
0.030828	43460	36907	37238.3	-1.7245	0.00461307
0.033397	40801	39247	39152.7	0.476045	0.0715363
0.035966	38416	40913	40930.9	-0.0886618	0.0191855
0.038535	35403	41921	42563.1	-3.13584	0.00859777
0.041104	32977	43738	44059.7	-1.53834	0.0358681
0.043673	30109	45172	45397.9	-1.06285	0.0101678
0.046242	27336	46272	46558.5	-1.33181	0.0396845
0.048811	24445	47210	47537.5	-1.50708	0.0609495
0.05138	21632	48330	48342.1	-0.055118	0.0228544
0.053949	18529	48475	48983.7	-2.31048	0.0288464
0.056518	16287	49772	49457.5	1.40981	0.0498597
0.059087	13909	49963	49767.9	0.872966	-0.0139847
0.061656	11846	49620	49918.7	-1.34107	0.0495242
0.064225	10050	49716	49908.3	-0.862413	0.00566869
0.066794	8268	50043	49760.2	1.26399	-0.0065583
0.069363	6906	49729	49501.4	1.02056	0.0164646
0.071932	5676	49519	49140.4	1.70141	0.00269012
0.074501	4758	48623	48696.8	-0.334564	0.0213385
0.07707	3813	48468	48180.3	1.30695	0.0171272
0.079639	3158	47586	47605	-0.0869917	0.0319769
0.082208	2583	46978	46988.1	-0.0467681	-0.00593588
0.084777	2145	46593	46343	1.1581	0.00987812
0.087346	1845	45723	45676.9	0.215381	-0.0396319
0.089915	1465	45205	44996.6	0.979986	0.0508551
0.092484	1247	44626	44311.9	1.48668	0.0135171
0.095053	1101	43887	43627.9	1.23666	0.0034206
0.097622	1007	43226	42951.2	1.32187	0.0269647
0.100191	830	42772	42281.3	2.3726	-0.0186019
0.10276	773	41960	41619.1	1.66409	0.0247163
0.105329	645	41109	40970.4	0.683712	0.028479
0.107898	657	40439	40337.4	0.505398	-0.0163099
0.110467	564	40026	39717.3	1.54282	0.0145697
0.113036	555	39854	39110	3.72671	0.0154395
0.115605	560	38524	38515.7	0.0420925	0.0310451
0.118174	505	38329	37935.7	2.00875	0.00998785
0.120743	489	37420	37370	0.258556	0.0310312
0.123312	415	36781	36817	-0.187711	0.0409374
0.125881	467	36452	36279	0.906304	0.035525
0.12845	451	35846	35753.6	0.488027	0.0231571
0.131019	413	35451	35239.5	1.12353	0.0442587
0.133588	431	35008	34735.4	1.45718	0.00943846
0.136157	442	34330	34243.1	0.46896	0.0213901
0.138726	444	33789	33764	0.136195	0.00274771
0.141295	471	33308	33294.5	0.0737566	-2.18881e-05
0.143864	477	32721	32835.4	-0.632659	-0.00525183
0.146433	423	32772	32387.9	2.12201	0.0342932
0.149002	470	32158	31950.8	1.15517	-0.0126887
0.151571	464	31696	31524.5	0.963257	-0.0292975
0.15414	476	31102	31108.5	-0.0367019	0.00534788
0.156709	475	30679	30699.8	-0.118701	-0.00423696
0.159278	496	30271	30299.6	-0.164166	-0.0239844
0.161847	520	29752	29909	-0.910493	-0.0125047
0.164416	543	29570	29526.9	0.250763	0.0312836
0.166985	531	29122	29152.9	-0.180924	0.0177501
0.169554	572	28795	28787.1	0.046477	0.0205392
0.172123	581	28164	28430.1	-1.58585	0.0153999
0.174692	593	28045	28081.7	-0.219237	0.0423211
0.177261	589	27500	27740.4	-1.44968	0.0512511
0.17983	628	27648	27406.6	1.45189	0.0460286
0.182399	667	27275	27080.7	1.17656	-0.0209943
0.184968	691	26755	26761.6	-0.040228	-0.0450614
0.187537	706	26396	26448.6	-0.323909	-0.00629553
0.190106	725	26191	26142.6	0.299106	-0.0110298
0.192675	716	26240	25844.7	2.4404	0.0200206
0.195244	766	25600	25554.2	0.286401	-0.00943357
0.197813	766	25609	25270	2.11818	0.00958188
0.200382	821	25048	24991.9	0.354601	-0.00804723
0.202951	821	24454	24718.8	-1.6935	0.0228779
0.20552	926	24646	24451.8	1.23706	0.0141976
0.208089	926	24097	24190.9	-0.605117	-0.0173463
0.210658	954	23565	23936.3	-2.41867	-0.0216779
0.213227	958	23499	23687.7	-1.23085	0.0774855
0.215796	951	23515	23446.6	0.445951	0.0165232
0.218365	980	22926	23212.8	-1.89385	-0.0188106
0.220934	990	23162	22983.4	1.17324	-0.0239573
0.223503	1030	22457	22758.6	-2.0125	0.0139778
0.226072	1017	22433	22537.1	-0.694785	0.0107308
0.228641	1091	22214	22319.7	-0.708987	0.00906419
0.23121	1112	22253	22106.9	0.9791	-0.0107196
0.233779	1066	21709	21899.2	-1.29057	-0.00881878
0.236348	1128	21720	21695.4	0.166598	-0.00258986
0.238917	1045	21544	21496.9	0.321008	0.0133232
0.241486	1039	21142	21304.3	-1.11623	0.00590557
0.244055	1073	20987	21113.7	-0.874889	-0.0155452
0.246624	1104	20826	20926.4	-0.695866	0.0137296
0.249193	1059	20780	20741.1	0.270113	-0.010354
0.251762	1053	20407	20555.7	-1.04072	0.00553652
0.254331	1092	20202	20374.1	-1.21064	0.0299751
0.2569	1076	19954	20197.5	-1.72354	0.0216399
0.259469	1015	20023	20023.1	-0.000717743	-0.0113556
0.262038	998	19683	19849.8	-1.18865	0.0135359
0.264607	1006	19647	19680.2	-0.236519	0.0070973
0.267176	1001	19295	19513.9	-1.57556	0.0200066
0.269745	941	19147	19347.6	-1.44935	0.00979079
0.272314	951	19003	19181.3	-1.29319	0.0128591
0.274883	933	18788	19017.3	-1.67324	-0.00679585
0.277452	921	18799	18856.2	-0.416951	0.0077772
0.280021	897	18337	18695.5	-2.64713	0.00523245
0.28259	899	18475	18535.7	-0.446816	0.0275706
0.285159	868	18277	18378.3	-0.749539	0.00538267
0.287728	828	18047	18222.6	-1.30677	-0.000504198
0.290297	835	18061	18068.1	-0.0530314	0.0363791
0.292866	844	17936	17915.5	0.153085	0.0161457
0.295435	825	17713	17764.4	-0.385899	-0.0108601
0.298004	831	17423	17613.4	-1.44225	0.00416148
0.300573	785	17241	17463.8	-1.69688	-0.0109199
0.303142	794	17070	17317.2	-1.89234	0.0310398
0.305711	749	16867	17172.8	-2.35427	0.011529
0.30828	812	16952	17030.1	-0.600099	0.00418904
0.310849	733	16888	16888.4	-0.00326137	0.00183785
0.313418	711	16568	16747.7	-1.3964	-0.0476196
0.315987	731	16740	16608.1	1.01917	0.0375657
0.318556	746	16280	16471.4	-1.49989	0.023704
0.321125	791	16033	16336.2	-2.39422	-0.0279406
0.323694	720	16159	16199.8	-0.321221	-0.0186457
0.326263	779	16055	16065.6	-0.0836536	-0.0065431
0.328832	750	15706	15934.7	-1.82521	0.013799
0.331401	800	15759	15807.9	-0.389365	0.0222157
0.33397	757	15594	15682	-0.704997	0.0085887
0.336539	812	15469	15557.7	-0.712849	-0.0173811
0.339108	794	15369	15436	-0.540627	0.00484891
0.341677	811	15207	15316.9	-0.890856	-0.0267664
0.344246	826	15141	15199.6	-0.475858	-0.00127381
0.346815	780	15299	15084.3	1.73576	-0.0478436
0.349384	835	14950	14971.8	-0.1781	-0.0466961
0.351953	801	14792	14860.8	-0.565451	-0.0490004
0.354522	767	14725	14752.2	-0.224161	-0.0366965
0.357091	801	14669	14644	0.206003	-0.0400449
0.35966	830	14371	14537.6	-1.39001	-0.0504823
0.362229	781	14589	14433.2	1.28967	0.00568091
0.364798	808	14417	14328	0.74088	0.00513359
0.367367	802	14176	14224.3	-0.40583	-0.0281179
0.369936	884	14081	14124.1	-0.362979	0.00665744
0.372505	916	14097	14024.5	0.610288	0.0329852
0.375074	907	13866	13925.6	-0.506352	-0.0227656
0.377643	903	13825	13828.7	-0.0318185	0.0230598
0.380212	873	13759	13735.7	0.19837	-0.00986179
0.382781	839	13668	13647.6	0.17478	0.0441824
0.38535	875	13519	13561.1	-0.362148	0.00858919
0.387919	881	13536	13475	0.524071	0.000336616
0.390488	960	13542	13388.7	1.31777	0.0120769
0.393057	904	13295	13301.2	-0.0536202	-0.0157729
0.395626	936	13094	13214.9	-1.05664	0.0157392
0.398195	921	13269	13131.2	1.19618	-0.0262731
0.400764	955	13182	13051.4	1.13766	-0.0514373
0.403333	974	12876	12973.2	-0.856339	-0.0222572
0.405902	935	12857	12895	-0.335509	-0.00527114
0.408471	990	12788	12818.3	-0.267621	-0.00101125
0.41104	989	12698	12743	-0.399567	0.0221236
0.413609	986	12696	12670.3	0.22814	-0.0083282
0.416178	993	12415	12597.7	-1.63969	-0.0164917
0.418747	991	12482	12526.4	-0.397608	-0.00894375
0.421316	977	12432	12457.6	-0.22977	-0.0441175
0.423885	962	12396	12389.4	0.0590828	-0.0124239
0.426454	1020	12356	12322	0.305705	0.0027686
0.429023	940	12302	12255.4	0.4197	-0.0265151
0.431592	946	12304	12189	1.03637	0.0237949
0.434161	955	11958	12122.5	-1.50396	-0.0329158
0.43673	974	11926	12058	-1.20904	-0.0272871
0.439299	953	11957	11993.6	-0.334484	-0.0281832
0.441868	908	11860	11927.5	-0.619922	-0.00863418
0.444437	860	11968	11862.7	0.962116	-0.0505152
0.447006	870	11738	11799.8	-0.57017	-0.0584773
0.449575	894	11694	11737.5	-0.402053	-0.0195207
0.452144	782	11716	11673.7	0.390542	0.0142302
0.454713	803	11494	11607.7	-1.06097	-0.00103217
0.457282	761	11551	11541.5	0.0880742	-0.0419133
0.459851	691	11355	11477.4	-1.14862	0.0366088
0.46242	664	11573	11411.3	1.50268	-0.00886983
0.464989	663	11314	11343.4	-0.276138	-0.0131104
0.467558	595	11189	11275.7	-0.819735	-0.0010834
0.470127	568	11190	11205.6	-0.147154	-0.0446265
0.472696	532	11123	11133.5	-0.0996511	-0.00188931
0.475265	484	10917	11061.9	-1.38635	-0.00200361
0.477834	422	10998	10989.3	0.0831562	-0.02412
0.480403	441	10932	10915	0.162751	-0.00693387
0.482972	387	10761	10840	-0.761545	0.00818631
0.485541	339	10802	10763.7	0.368478	0.0104601
0.48811	324	10717	10685.3	0.305875	-0.0159859
0.490679	319	10753	10607.1	1.40654	-0.0251749
0.493248	279	10362	10529.3	-1.64387	-0.0086808
0.495817	272	10481	10449.8	0.305178	0.0382524
0.498386	248	10445	10369.7	0.737012	-0.0161759
0.500955	218	10348	10290.5	0.565114	0.0165051
0.503524	192	10344	10211.4	1.30358	-0.00410146
0.506093	201	10231	10132.3	0.975921	0.00440218
0.508662	169	10132	10053.6	0.779142	0.031103
0.511231	174	9835	9974.53	-1.40692	-0.0205038
0.5138	128	9781	9895.09	-1.15362	-0.0464854
0.516369	117	9807	9816.54	-0.096374	-0.0273901
0.518938	140	9954	9738.65	2.15846	-0.0322271
0.521507	141	9884	9661.24	2.24061	0.00805479
0.524076	135	9579	9583.78	-0.048802	-0.0342973
0.526645	120	9425	9505.82	-0.832512	-0.0286448
0.529214	128	9407	9429.61	-0.233121	-0.0494842
0.531783	104	9378	9355.48	0.232554	0.0219355
0.534352	121	9272	9282.37	-0.107685	-0.00410604
0.536921	115	9036	9209.67	-1.82703	-0.0164695
0.53949	132	8957	9137.82	-1.91061	0.021753
0.542059	114	9223	9066.51	1.62945	-0.0321675
0.544628	121	9118	8996.06	1.27705	-0.0323507
0.547197	128	8954	8926.99	0.285469	0.0282387
0.549766	115	8687	8859.28	-1.84841	-0.0356611
0.552335	116	8901	8792.45	1.15053	-0.0402588
0.554904	132	8743	8726.19	0.179774	0.0110864
0.557473	125	8713	8661.25	0.554404	-0.0075256
0.560042	133	8697	8596.97	1.07261	-0.0647712
0.562611	111	8427	8533.16	-1.15642	-0.0138005
0.56518	106	8662	8470.73	2.05511	-0.0146786
0.567749	119	8532	8409.41	1.32721	-0.0207494
0.570318	135	8262	8348.88	-0.955789	-0.0203429
0.572887	110	8246	8288.61	-0.469185	-0.0223008
0.575456	112	8419	8228.22	2.07919	0.0129899
0.578025	131	8089	8168.9	-0.888364	-0.015985
0.580594	122	8256	8111.28	1.5927	-0.00851959
0.583163	110	7935	8054.08	-1.33678	-0.0217908
0.585732	105	8036	7996.84	0.436875	0.00777711
0.588301	124	7933	7940.98	-0.0895455	0.00189428
0.59087	108	8011	7886.11	1.39532	0.0177534
0.593439	114	7963	7831.21	1.47685	0.051804
0.596008	114	7868	7776.42	1.03246	0.0214885
0.598577	104	7755	7722.76	0.366117	0.024079
0.601146	105	7625	7669.85	-0.513616	0.0137161
0.603715	109	7665	7617.27	0.545208	-0.0018779
0.606284	97	7570	7565.48	0.0519003	-0.0358155
0.608853	99	7561	7513.99	0.5406	-0.0081828
0.611422	94	7344	7462.83	-1.38658	0.0139748
0.613991	104	7383	7412.43	-0.34249	-0.0906126
0.61656	106	7198	7362.37	-1.93741	-0.0319763
0.619129	79	7354	7312.59	0.482886	0.00909456
0.621698	104	7257	7263.31	-0.0740721	-0.0540594
0.624267	91	7297	7214.81	0.96221	-0.00262182
0.626836	97	7196	7167.24	0.339008	0.0235707
0.629405	100	7085	7119.42	-0.408898	0.0177186
0.631974	84	7085	7072.09	0.153319	0.017719
0.634543	73	6886	7025.7	-1.68353	0.0104011
0.637112	84	6901	6979.65	-0.946765	-0.00497232
0.639681	78	6837	6934.39	-1.17782	-0.0144535
0.64225	75	7066	6889.2	2.10329	0.00698266
0.644819	84	6968	6843.64	1.48975	-0.0225136
0.647388	90	6838	6798.63	0.476098	-0.0073993
0.649957	84	6732	6754.32	-0.272049	-0.0204106
0.652526	76	6805	6710.26	1.14843	0.00528508
0.655095	57	6760	6666.92	1.13205	-0.0037344
0.657664	77	6671	6624.57	0.568478	0.0260122
0.660233	84	6495	6582.67	-1.08783	0.016841
0.662802	68	6577	6540.74	0.447137	-0.0201974
0.665371	82	6510	6498.38	0.143977	0.0147549
0.66794	66	6399	6456.58	-0.719771	-0.0173524
0.670509	57	6380	6416.13	-0.452343	-0.0135283
0.673078	56	6336	6375.86	-0.500722	0.0496843
0.675647	78	6368	6335.94	0.401707	-0.00256143
0.678216	67	6417	6296.36	1.50597	-0.00676689
0.680785	65	6289	6256.4	0.411057	0.00472459
0.683354	76	6218	6216.58	0.0180131	-0.0186558
0.685923	65	6173	6177.92	-0.0626196	-0.0190195
0.688492	63	6248	6140.04	1.36575	0.00213251
0.691061	56	6191	6102.16	1.12904	-0.0574564
0.69363	62	6030	6064.95	-0.450132	-0.030048
0.696199	60	6012	6028.12	-0.207896	-0.0387827
0.698768	53	6075	5991.24	1.07466	0.0247164
0.701337	66	5986	5954.44	0.407871	0.0119416
0.703906	49	5905	5918.02	-0.169492	-0.00281898
0.706475	73	5889	5882.13	0.0895757	0.0344805
0.709044	66	5821	5846.33	-0.332051	0.00113631
0.711613	60	5805	5811.12	-0.0802624	0.0214429
0.714182	52	5844	5776.14	0.887657	0.0490564
0.716751	47	5749	5741.79	0.0951548	0.0121683
0.71932	43	5815	5708.3	1.39918	0.0353165
0.721889	43	5880	5674.72	2.67701	0.00301493
0.724458	58	5622	5640.99	-0.253271	-0.00461221
0.727027	49	5614	5607.17	0.0911178	0.00354131
0.729596	59	5644	5573.43	0.939359	-0.0251218
0.732165	50	5492	5539.95	-0.647051	-0.020111
0.734734	46	5545	5507.34	0.505679	-0.0195325
0.737303	50	5549	5475.28	0.989625	-0.0327924
0.739872	56	5545	5443.58	1.36203	-0.0252862
0.742441	49	5307	5412.19	-1.4439	-0.0363863
0.74501	41	5445	5380.68	0.871631	-0.0190969
0.747579	40	5388	5349.49	0.524628	-0.0163447
0.750148	43	5417	5318.94	1.33234	0.0201535
0.752717	47	5306	5288.65	0.238254	-0.0296298
0.755286	44	5284	5258.15	0.355649	0.0163304
0.757855	43	5234	5227.66	0.087652	0.0186687
0.760424	40	5125	5197.56	-1.01356	0.000838817
0.762993	40	5230	5168.01	0.857201	-0.00689585
0.765562	44	5140	5138.78	0.0169585	0.00550986
0.768131	32	5178	5109.71	0.949015	0.0316608
0.7707	42	5264	5080.78	2.52528	0.0305644
0.773269	42	5067	5052.04	0.210094	-0.017073
0.775838	47	5094	5023.71	0.984775	-0.00367863
0.778407	36	4900	4995.4	-1.36287	0.0278155
0.780976	37	4880	4967.31	-1.24986	-0.034477
0.783545	41	5003	4939.82	0.893207	-0.0321844
0.786114	44	4824	4912.76	-1.27793	-0.0310345
0.788683	42	4897	4885.73	0.161015	-0.00350809
0.791252	35	4905	4858.63	0.662058	-0.0105344
0.793821	41	4910	4831.95	1.11384	0.00830201
0.79639	29	4845	4805.76	0.563783	0.0308861
0.798959	50	4832	4779.83	0.750553	0.0272658
0.801528	38	4738	4753.83	-0.230013	-0.0086865
0.804097	34	4852	4728.04	1.77966	0.0118716
0.806666	36	4648	4702.29	-0.796305	-0.0158018
0.809235	33	4632	4677.09	-0.662578	-0.00936192
0.811804	38	4689	4652.4	0.534472	0.000111359
0.814373	32	4621	4627.41	-0.0943551	-0.0400504
0.816942	21	4586	4602.57	-0.244696	-0.0266564
0.819511	25	4697	4577.93	1.73734	-0.0102199
0.82208	35	4514	4553.59	-0.589313	-0.0225437
0.824649	25	4515	4529.43	-0.214791	-0.016001
0.827218	34	4572	4504.94	0.991777	-0.0288986
0.829787	26	4519	4480.47	0.573203	0.0211451
0.832356	31	4493	4456.7	0.541569	-0.00894283
0.834925	27	4539	4433.17	1.57088	-0.0199116
0.837494	39	4398	4409.82	-0.178238	0.00828535
0.840063	29	4305	4386.7	-1.24524	-0.0100547
0.842632	31	4386	4363.7	0.336711	-0.00103804
0.845201	28	4313	4340.94	-0.425363	-0.00641846
0.84777	22	4332	4318.64	0.203049	0.0114737
0.850339	22	4216	4296.58	-1.24097	-0.0129465
0.852908	23	4342	4274.44	1.02524	-0.0136042
0.855477	26	4333	4252.45	1.22376	0.00783033
0.858046	15	4167	4230.35	-0.981323	-0.043159
0.860615	18	4161	4208.26	-0.732591	-0.00280018
0.863184	17	4195	4186.41	0.132585	0.00858029
0.865753	22	4262	4164.9	1.48731	0.0516826
0.868322	17	4138	4143.32	-0.0827677	-0.00741353
0.870891	17	4065	4121.69	-0.889121	0.00871148
0.87346	23	4190	4100.32	1.3854	0.0196149
0.876029	19	4050	4079.3	-0.460356	0.00280002
0.878598	25	4070	4058.46	0.180934	0.0156632
0.881167	14	4177	4037.65	2.15619	0.0202381
0.883736	19	4080	4017.21	0.983001	-0.00317178
0.886305	17	4030	3997.02	0.519526	0.0097889
0.888874	13	3991	3977.06	0.220701	0.0103813
0.891443	19	3976	3957.08	0.299994	-0.0440111
0.894012	19	3963	3937.09	0.41163	0.0093271
0.896581	13	3969	3917.35	0.819863	0.0358268
0.89915	23	3766	3897.6	-2.14437	-0.012334
0.901719	19	3833	3878.08	-0.728204	0.0284998
0.904288	13	3943	3858.93	1.33883	-0.0664608
0.906857	20	3744	3839.75	-1.56482	-0.0542315
0.909426	14	3783	3820.86	-0.615503	-0.0391676
0.911995	13	3855	3802.3	0.848754	0.0165074
0.914564	15	3803	3783.57	0.315023	-0.00293764
0.917133	9	3723	3765.02	-0.688704	0.00201088
0.919702	18	3642	3746.65	-1.73407	-0.00430134
0.922271	14	3719	3728.21	-0.150988	-0.0193239
0.92484	7	3657	3709.95	-0.875538	-0.0150163
0.927409	13	3623	3691.72	-1.14163	0.0560821
0.929978	11	3793	3673.75	1.93633	-0.0177928
0.932547	10	3561	3656.08	-1.59329	-0.0592367
0.935116	15	3637	3638.2	-0.019877	0.0141713
0.937685	17	3632	3620.43	0.19191	0.00265395
0.940254	5	3590	3602.95	-0.216108	-0.0787301
0.942823	16	3498	3585.52	-1.47979	-0.0477922
0.945392	14	3624	3568.37	0.92411	-0.0179428
0.947961	15	3551	3551.57	-0.00958695	-0.054239
0.95053	18	3498	3534.57	-0.618398	-0.0302864
0.953099	14	3527	3517.68	0.156893	-0.0296001
0.955668	13	3515	3501.21	0.2326	-0.0318094
0.958237	12	3589	3484.84	1.73863	0.00727645
0.960806	12	3553	3468.71	1.41401	-0.00571893
0.963375	10	3425	3452.66	-0.472696	0.0389796
0.965944	11	3495	3436.56	0.988493	-0.021528
0.968513	18	3338	3420.51	-1.42812	-0.0207524
0.971082	10	3472	3404.55	1.14469	0.00684821
0.973651	11	3421	3388.65	0.553057	0.0115718
0.97622	9	3392	3372.86	0.328709	0.0213713
0.978789	11	3302	3357.44	-0.964853	-0.0425398
0.981358	14	3268	3342.11	-1.29634	-0.00326251
0.983927	7	3332	3326.65	0.0926004	-0.00848209
0.986496	12	3244	3311.28	-1.18127	-0.00856208
0.989065	12	3342	3296.04	0.795093	0.00482728
0.991634	11	3220	3281.07	-1.07619	0.0130533
0.994203	7	3277	3266.08	0.190719	-0.0482821
0.996772	7	3268	3251.15	0.294794	0.0144799
0.999341	10	3168	3236.48	-1.21673	0.0181687
1.00191	18	3267	3221.89	0.789137	0.0488367
1.00448	15	3210	3207.24	0.0486585	-0.0253394
1.00705	11	3234	3192.57	0.728456	-0.00741929
1.00962	7	3177	3178.13	-0.0199852	-0.00424202
1.01219	10	3139	3164.15	-0.448952	-0.0254085
1.01476	10	3106	3150.43	-0.797227	-0.0476086
1.01732	11	3100	3136.56	-0.656555	0.023521
1.01989	8	3236	3122.5	1.9952	-0.00176667
1.02246	13	3154	3108.52	0.809839	0.0146221
1.02503	7	3089	3094.74	-0.103347	-0.0272324
1.0276	9	3168	3081.11	1.54381	-0.012694
1.03017	6	3060	3067.5	-0.135643	0.0120287
1.03274	10	2978	3054.06	-1.39382	-0.0215256
1.03531	9	2971	3040.68	-1.27834	-0.00207485
1.03788	8	2996	3027.26	-0.57113	-0.000859042
1.04045	4	3058	3013.91	0.797358	-0.00671854
1.04301	4	2935	3000.69	-1.21256	0.0560403
1.04558	5	3019	2987.67	0.570252	0.0114033
1.04815	4	2922	2974.67	-0.97434	0.00616547
1.05072	9	2891	2961.59	-1.31292	0.0320008
1.05329	7	2953	2948.49	0.0830567	0.0102665
1.05586	3	3015	2935.51	1.44758	0.0164404
1.05843	9	2953	2922.65	0.558493	0.00982713
1.061	10	3003	2910.02	1.69676	-0.0173321
1.06357	7	2829	2897.57	-1.28912	-0.0159784
1.06614	9	2889	2885.01	0.074324	-0.025872
1.0687	6	2954	2872.6	1.49771	-0.0524095
1.07127	7	2857	2860.5	-0.0655035	-0.0413469
1.07384	7	2838	2848.42	-0.195559	-0.0740152
1.07641	10	2819	2836.37	-0.327211	0.0172188
1.07898	4	2779	2824.37	-0.860606	-0.0312792
1.08155	6	2845	2812.38	0.611581	-0.0360451
1.08412	7	2774	2800.51	-0.503246	0.000550126
1.08669	4	2793	2788.81	0.0793093	-0.00888039
1.08926	10	2767	2777.09	-0.191749	0.0149597
1.09183	4	2692	2765.32	-1.41305	0.00453259
1.09439	15	2834	2753.72	1.50804	0.0256616
1.09696	3	2672	2742.14	-1.35698	-0.00551622
1.09953	3	2679	2730.75	-0.999745	-0.0083523
1.1021	8	2734	2719.43	0.278741	0.00406614
1.10467	4	2592	2708.34	-2.28516	-0.0421842
1.10724	6	2697	2697.27	-0.00528874	-0.0111203
1.10981	9	2666	2685.89	-0.385304	-0.0166161
1.11238	4	2637	2674.75	-0.735088	-0.0150877
1.11495	6	2653	2663.72	-0.208064	-0.0140414
1.11752	5	2697	2652.7	0.852968	-0.0594956
1.12008	5	2671	2641.92	0.562672	-0.0496549
1.12265	4	2576	2631.14	-1.0864	-0.0454411
1.12522	6	2583	2620.33	-0.734508	-0.00681228
1.12779	3	2645	2609.62	0.687938	-0.0263148
1.13036	5	2544	2598.95	-1.08945	0.00317627
1.13293	13	2574	2588.32	-0.282221	-0.0309842
1.1355	6	2528	2577.79	-0.990276	-0.0593133
1.13807	7	2534	2567.3	-0.661479	-0.065535
1.14064	5	2503	2556.85	-1.0764	0.005324
1.14321	4	2588	2546.8	0.809907	-0.01511
1.14577	4	2485	2536.83	-1.03968	-0.0501603
1.14834	8	2494	2526.71	-0.655064	-0.00321273
1.15091	3	2563	2516.61	0.916232	-0.00493263
1.15348	4	2559	2506.48	1.03816	-0.0473755
1.15605	2	2519	2496.39	0.450494	-0.00265884
1.15862	5	2515	2486.5	0.568385	0.00359341
1.16119	3	2440	2476.63	-0.741545	-0.0234515
1.16376	5	2424	2466.7	-0.867214	-0.0552858
1.16633	6	2467	2456.79	0.205482	0.0393551
1.1689	5	2446	2447	-0.0201307	-0.00753359
1.17146	6	2391	2437.29	-0.946763	-0.0172319
1.17403	4	2390	2427.66	-0.770356	-0.0155073
1.1766	3	2488	2418.18	1.39971	-0.041035
1.17917	1	2391	2408.76	-0.363221	0.0412634
1.18174	5	2391	2399.39	-0.1716	-0.0150021
1.18431	6	2376	2390.04	-0.287995	-0.0276249
1.18688	4	2374	2380.64	-0.136301	-0.0261977
1.18945	4	2335	2371.21	-0.749294	-0.066153
1.19202	7	2350	2361.91	-0.245632	-0.0224495
1.19459	2	2318	2352.83	-0.723447	-0.0057984
1.19715	1	2335	2343.78	-0.181598	-0.0627109
1.19972	5	2371	2334.71	0.745354	-0.0771951
1.20229	2	2312	2325.78	-0.286683	-0.0271389
1.20486	6	2184	2316.84	-2.8426	-0.0264582
1.20743	7	2379	2307.76	1.46049	-0.021464
1.21	6	2260	2298.84	-0.817013	-0.0166143
1.21257	4	2340	2290.01	1.03343	-0.0041431
1.21514	2	2176	2281.27	-2.25676	-0.0403513
1.21771	3	2309	2272.75	0.754487	-0.0191152
1.22028	4	2273	2264.26	0.1833	0.0320439
1.22284	1	2235	2255.72	-0.438186	-0.010852
1.22541	3	2276	2247.08	0.606116	-0.0358696
1.22798	4	2290	2238.47	1.07673	0.0127998
1.23055	5	2239	2229.98	0.190527	0.000407373
1.23312	2	2262	2221.48	0.851865	0.00326136
1.23569	4	2260	2213.01	0.988452	-0.0171769
1.23826	3	2180	2204.69	-0.528712	-0.0305832
1.24083	3	2219	2196.48	0.478125	-0.0391428
1.2434	8	2173	2188.25	-0.327082	-0.0301328
1.24597	7	2238	2180.03	1.22537	-0.0257244
1.24853	7	2166	2171.89	-0.126607	-0.0383441
1.2511	8	2054	2163.77	-2.42214	-0.0260519
1.25367	5	2178	2155.87	0.474245	-0.0105349
1.25624	3	2148	2148.13	-0.00279189	0.00407694
1.25881	6	2176	2140.39	0.763296	-0.0404171
1.26138	5	2120	2132.72	-0.276228	-0.0152461
1.26395	4	2064	2125.01	-1.34283	0.0327309
1.26652	3	2125	2117.17	0.169837	-0.038559
1.26909	3	2130	2109.41	0.446063	-0.0121108
1.27166	3	2037	2101.77	-1.43501	0.0193554
1.27422	4	2121	2094.1	0.584107	-0.0269648
1.27679	5	2041	2086.41	-1.00513	-0.0327498
1.27936	6	2101	2078.73	0.485776	-0.0336502
1.28193	2	2059	2071.11	-0.266823	-0.00742101
1.2845	5	2126	2063.56	1.35411	-0.0134924
1.28707	5	2000	2056.13	-1.25515	-0.0417548
1.28964	2	1986	2048.8	-1.40926	0.0117702
1.29221	1	2092	2041.41	1.10603	0.0311897
1.29478	5	2055	2034.03	0.462591	-0.0080623
1.29735	3	1990	2026.78	-0.824534	-0.0100849
1.29991	3	2002	2019.48	-0.39056	0.00443307
1.30248	3	1932	2012.08	-1.82191	-0.0191214
1.30505	3	1938	2004.83	-1.51812	0.0377705
1.30762	4	2089	1997.69	1.99777	0.043597
1.31019	5	1929	1990.53	-1.40088	-0.0493411
1.31276	2	1980	1983.4	-0.0764071	-0.00897976
1.31533	1	2041	1976.31	1.43181	-0.00771629
1.3179	4	1892	1969.3	-1.7772	-0.0286547
1.32047	3	1956	1962.39	-0.144536	-0.0458599
1.32304	2	1985	1955.45	0.663287	-0.0634398
1.3256	2	1910	1948.41	-0.878933	0.0165111
1.32817	1	1871	1941.48	-1.62949	-0.0222367
1.33074	3	1857	1934.66	-1.80216	-0.0211872
1.33331	1	1884	1927.81	-1.00933	0.0153115
1.33588	4	1913	1920.96	-0.182065	-0.020574
1.33845	3	1902	1914.12	-0.278001	0.00493393
1.34102	2	1910	1907.36	0.0604297	0.000352464
1.34359	4	1914	1900.63	0.305518	0.0193025
1.34616	2	1929	1893.98	0.797311	0.0167754
1.34873	2	1927	1887.43	0.901487	-0.0199957
1.35129	6	1875	1880.84	-0.134916	-0.0196585
1.35386	4	1825	1874.32	-1.15453	0.0349752
1.35643	3	1904	1867.83	0.828875	-0.0484016
1.359	3	1786	1861.32	-1.78215	0.0271436
1.36157	4	1951	1854.96	2.17422	0.0341669
1.36414	3	2038	1848.71	4.19308	0.00181602
1.36671	4	1771	1842.38	-1.69614	0.0101586
1.36928	5	1811	1836.05	-0.588553	-0.0243718
1.37185	3	1838	1829.78	0.191753	-0.0184815
1.37442	2	1854	1823.54	0.707305	-0.00904208
1.37698	2	1812	1817.34	-0.125556	-0.0295155
1.37955	6	1708	1811.24	-2.49803	-0.0148474
1.38212	6	1781	1805.13	-0.571709	-0.0600167
1.38469	2	1808	1798.95	0.212914	-0.00226098
1.38726	3	1759	1792.77	-0.805175	0.0390721
1.38983	4	1797	1786.76	0.241517	-0.0259943
1.3924	2	1726	1780.91	-1.32173	-0.00132614
1.39497	4	1678	1774.95	-2.36684	0.0218963
1.39754	5	1755	1768.93	-0.332398	-0.0384288
1.40011	0	1785	1762.99	0.520945	-0.0397409
1.40267	2	1807	1757.06	1.17487	-0.0606325
1.40524	5	1709	1751.16	-1.01984	-0.036323
1.40781	2	1748	1745.39	0.0625139	-0.026744
1.41038	4	1736	1739.51	-0.0842283	-0.00372654
1.41295	4	1742	1733.57	0.201973	-0.0298058
1.41552	1	1634	1727.83	-2.32113	-0.0676775
1.41809	4	1778	1722.12	1.32533	0.0424994
1.42066	3	1700	1716.4	-0.397815	0.0109606
1.42323	1	1743	1710.78	0.771837	0.00251626
1.4258	4	1648	1705.08	-1.40609	-0.0331743
1.42836	1	1670	1699.42	-0.719814	0.00941602
1.43093	5	1685	1693.84	-0.215392	-0.0259678
1.4335	4	1676	1688.2	-0.298042	-0.00225724
1.43607	2	1687	1682.62	0.106577	0.018318
1.43864	2	1689	1677.07	0.290198	-0.00269108
1.44121	3	1704	1671.59	0.785109	-0.00844292
1.44378	1	1713	1666.23	1.13009	-0.0282785
1.44635	1	1704	1660.79	1.04676	-0.0448819
1.44892	2	1609	1655.31	-1.15455	-0.0158859
1.45149	7	1646	1649.89	-0.0959691	-0.0388011
1.45405	3	1693	1644.47	1.17942	-0.0689618
1.45662	3	1607	1639.02	-0.798652	-0.0745858
1.45919	0	1642	1633.63	0.206593	-0.0208741
1.46176	4	1612	1628.47	-0.410159	0.022012
1.46433	2	1582	1623.36	-1.03981	-0.0384677
1.4669	0	1564	1618.13	-1.36883	-0.00139814
1.46947	3	1658	1612.83	1.10929	0.0318633
1.47204	0	1607	1607.59	-0.0148053	0.0187328
1.47461	2	1626	1602.45	0.584134	0.00749083
1.47718	5	1717	1597.2	2.8912	0.0223666
1.47974	5	1679	1592.01	2.12296	-0.0213045
1.48231	2	1647	1586.85	1.48211	0.00435256
1.48488	2	1575	1581.69	-0.168684	0.0136878
1.48745	2	1583	1576.73	0.157636	-0.00703955
1.49002	2	1623	1571.88	1.26892	0.0125807
1.49259	5	1618	1566.95	1.2692	-0.00917424
1.49516	2	1611	1561.93	1.22247	0.012906
1.49773	2	1591	1556.94	0.853839	0.0183432
1.5003	2	1491	1551.98	-1.5793	-0.0240557
1.50287	0	1517	1547.15	-0.773996	-0.0342813
1.50543	0	1542	1542.33	-0.00838084	-0.0432799
1.508	4	1548	1537.44	0.268489	0.0260235
1.51057	2	1478	1532.56	-1.41927	0.0126213
1.51314	1	1523	1527.65	-0.119178	-0.0048829
1.51571	3	1486	1522.71	-0.952197	-0.00732531
1.51828	3	1517	1517.92	-0.0236846	0.0661599
1.52085	2	1572	1513.23	1.48233	0.0187019
1.52342	4	1592	1508.46	2.09377	0.0141433
1.52599	1	1490	1503.74	-0.356048	0.00247994
1.52856	0	1479	1499.11	-0.523035	0.0264283
1.53112	3	1473	1494.48	-0.55955	0.0146475
1.53369	2	1428	1489.89	-1.63769	-0.0123544
1.53626	1	1406	1485.28	-2.11433	-0.0303115
1.53883	3	1516	1480.57	0.910004	0.0687718
1.5414	1	1530	1475.95	1.38189	0.0267899
1.54397	1	1474	1471.42	0.0673136	0.0346618
1.54654	3	1447	1466.84	-0.521662	-0.0321706
1.54911	2	1512	1462.32	1.27751	0.00172829
1.55168	7	1542	1457.83	2.14357	-0.011992
1.55425	3	1480	1453.29	0.694403	-0.0108033
1.55681	1	1496	1448.83	1.21947	0.0479585
1.55938	1	1353	1444.44	-2.48588	-0.0229145
1.56195	2	1396	1440.19	-1.18283	-0.00687473
1.56452	3	1478	1435.99	1.09279	0.0197579
1.56709	3	1361	1431.6	-1.91366	0.010005
1.56966	4	1388	1427.16	-1.05108	-0.0338619
1.57223	1	1368	1422.78	-1.48108	0.00112794
1.5748	3	1405	1418.49	-0.359974	0.0144219
1.57737	4	1413	1414.26	-0.0335459	0.0129532
1.57994	4	1338	1410.08	-1.97048	-0.0200009
1.5825	2	1399	1405.84	-0.182953	-0.0120841
1.58507	4	1431	1401.6	0.777269	-0.00666318
1.58764	1	1397	1397.47	-0.0125152	0.0132204
1.59021	0	1339	1393.39	-1.48633	0.0301018
1.59278	1	1381	1389.26	-0.222225	0.0806805
1.59535	1	1358	1385.14	-0.736568	-0.00207241
1.59792	1	1367	1381.01	-0.378919	0.0349582
1.60049	4	1464	1376.77	2.27983	0.00817878
1.60306	4	1371	1372.55	-0.0419121	-0.0138507
1.60563	0	1355	1368.4	-0.363906	0.00196994
1.60819	2	1339	1364.27	-0.690512	0.017658
1.61076	2	1363	1360.26	0.0741835	0.0230931
1.61333	4	1353	1356.37	-0.0915051	-0.0441595
1.6159	1	1385	1352.35	0.877269	0.0483007
1.61847	2	1418	1348.29	1.85124	-0.00444455
1.62104	1	1366	1344.31	0.586828	0.0207939
1.62361	1	1326	1340.42	-0.395986	-0.0123422
1.62618	0	1383	1336.51	1.25014	-0.00139727
1.62875	3	1330	1332.55	-0.0699167	-0.0199958
1.63132	4	1356	1328.61	0.7439	0.00468316
1.63388	3	1278	1324.65	-1.30499	0.0527929
1.63645	1	1297	1320.69	-0.657739	0.020699
1.63902	1	1299	1316.81	-0.494271	0.035588
1.64159	2	1291	1313.09	-0.614784	0.0329263
1.64416	3	1284	1309.38	-0.708178	0.0184061
1.64673	3	1273	1305.57	-0.91295	-0.010239
1.6493	2	1332	1301.72	0.829664	0.0458593
1.65187	2	1297	1297.92	-0.0255571	0.0578738
1.65444	1	1344	1294.21	1.35821	0.0274254
1.65701	2	1334	1290.54	1.18985	-0.00682588
1.65957	3	1232	1286.86	-1.56287	-0.0373168
1.66214	3	1310	1283.15	0.741783	0.0401449
1.66471	3	1350	1279.43	1.92066	0.000280947
1.66728	2	1262	1275.73	-0.386481	0.0134667
1.66985	1	1249	1272.11	-0.65399	0.014355
1.67242	0	1294	1268.54	0.707635	0.0144938
1.67499	4	1286	1264.99	0.58591	0.0134312
1.67756	3	1273	1261.41	0.324825	0.0613183
1.68013	5	1253	1257.78	-0.135034	-0.0208528
1.6827	2	1236	1254.1	-0.514961	0.00189475
1.68526	1	1293	1250.55	1.18053	0.00287071
1.68783	1	1249	1247.11	0.0534342	0.0114274
1.6904	0	1240	1243.72	-0.105592	0.00103313
1.69297	3	1209	1240.3	-0.900048	0.0352172
1.69554	1	1215	1236.75	-0.624058	0.0469571
1.69811	2	1188	1233.19	-1.31113	-0.00876052
1.70068	2	1191	1229.62	-1.11909	0.00619043
1.70325	0	1208	1226.14	-0.521885	0.0330495
1.70582	1	1208	1222.71	-0.423144	0.0167279
1.70839	4	1145	1219.26	-2.19461	0.0136511
1.71095	3	1236	1215.86	0.572901	0.0268019
1.71352	2	1210	1212.41	-0.0691818	-7.60784e-05
1.71609	3	1207	1208.94	-0.0558914	0.0161354
1.71866	4	1195	1205.63	-0.307387	0.00547383
1.72123	4	1257	1202.39	1.54036	0.0206571
1.7238	0	1237	1199.09	1.07775	0.0285456
1.72637	1	1202	1195.81	0.178525	0.0370604
1.72894	2	1242	1192.6	1.40162	-0.024855
1.73151	3	1182	1189.44	-0.21632	0.0121984
1.73408	2	1273	1186.15	2.43429	-0.0060331
1.73664	1	1162	1182.77	-0.609404	-0.0193941
1.73921	0	1202	1179.49	0.649408	-0.0243721
1.74178	4	1133	1176.28	-1.28588	0.0536402
1.74435	1	1169	1173.09	-0.119719	-0.020964
1.74692	2	1200	1169.85	0.870367	-0.000849678
1.74949	3	1149	1166.56	-0.517975	0.0668902
1.75206	1	1157	1163.38	-0.187631	0.0278996
1.75463	1	1166	1160.25	0.168319	0.0558898
1.7572	0	1119	1157.07	-1.13818	0.0648011
1.75977	3	1174	1153.97	0.584599	0.0112832
1.76233	1	1165	1150.84	0.414731	-0.000312434
1.7649	5	1123	1147.67	-0.736068	0.035896
1.76747	3	1188	1144.47	1.26287	0.0581147
1.77004	0	1167	1141.36	0.750484	-0.0117828
1.77261	0	1168	1138.3	0.868979	0.00374237
1.77518	2	1186	1135.32	1.47157	0.0292549
1.77775	0	1126	1132.41	-0.19096	0.0036111
1.78032	4	1147	1129.34	0.521519	-0.0613591
1.78289	1	1129	1126.18	0.0838964	0.0125299
1.78546	1	1135	1123.11	0.352995	-0.018455
1.78802	0	1156	1120.06	1.05719	0.00621726
1.79059	5	1087	1117.09	-0.912545	-0.0149966
1.79316	2	1114	1114.16	-0.00471433	-0.0286567
1.79573	1	1137	1111.14	0.766848	0.02555
1.7983	4	1129	1108.11	0.621759	0.00826609
1.80087	2	1134	1105.22	0.854552	0.0352052
1.80344	1	1071	1102.41	-0.959766	0.044118
1.80601	0	1043	1099.48	-1.74875	-0.000707553
1.80858	1	1105	1096.62	0.25219	0.00752947
1.81115	1	1085	1093.8	-0.267081	0.0399472
1.81371	3	1065	1090.89	-0.79334	0.0909397
1.81628	2	1108	1087.93	0.602987	0.0155084
1.81885	1	1103	1084.98	0.542434	0.00799367
1.82142	1	1082	1082.09	-0.00283524	0.0362732
1.82399	2	1139	1079.28	1.76942	0.0078746
1.82656	2	1104	1076.52	0.827182	0.0287514
1.82913	1	1033	1073.69	-1.26605	0.0467687
1.8317	2	1103	1070.84	0.968206	0.0212237
1.83427	0	1040	1068.04	-0.869613	-0.0390864
1.83684	0	1038	1065.29	-0.846998	-0.0362838
1.8394	3	1051	1062.51	-0.35509	0.00423059
1.84197	5	1084	1059.74	0.736697	-0.0625906
1.84454	2	1002	1056.96	-1.7361	0.00399722
1.84711	4	1008	1054.12	-1.45255	0.042932
1.84968	1	1061	1051.4	0.294861	0.01209
1.85225	2	1028	1048.85	-0.650228	-0.00729632
1.85482	0	1100	1046.27	1.61996	0.0758578
1.85739	3	1034	1043.67	-0.300568	0.00854367
1.85996	3	1117	1041.03	2.27318	0.0140526
1.86253	4	996	1038.33	-1.34138	0.0308488
1.86509	0	1060	1035.62	0.748856	0.0268238
1.86766	4	1083	1032.96	1.52067	0.0312167
1.87023	1	1055	1030.4	0.757239	0.0327705
1.8728	2	1039	1027.89	0.344596	0.0134843
1.87537	0	1028	1025.29	0.0846013	-0.00737818
1.87794	3	999	1022.69	-0.749598	0.0134991
1.88051	2	971	1020.14	-1.57688	0.0361641
1.88308	3	975	1017.53	-1.36203	0.0218904
1.88565	1	1049	1014.9	1.05287	0.0126526
1.88822	1	1021	1012.32	0.271669	0.0319163
1.89078	1	1026	1009.82	0.505261	0.0395374
1.89335	2	1000	1007.32	-0.231564	0.0536198
1.89592	3	1031	1004.8	0.815915	0.029949
1.89849	1	974	1002.23	-0.904406	-0.00241281
1.90106	3	1001	999.662	0.0422963	0.0207437
1.90363	1	989	997.147	-0.259049	-0.00742251
1.9062	2	903	994.707	-3.05183	0.0293459
1.90877	1	996	992.244	0.119009	-0.021203
1.91134	3	975	989.789	-0.473629	0.0041275
1.91391	0	953	987.341	-1.1124	0.00261007
1.91647	3	992	984.87	0.226364	0.00595643
1.91904	0	1017	982.41	1.08465	0.0352743
1.92161	0	967	979.994	-0.417848	0.0620149
1.92418	1	989	977.554	0.363971	0.0875508
1.92675	2	970	975.125	-0.164564	0.0366114
1.92932	3	990	972.703	0.549739	0.0354752
1.93189	1	952	970.197	-0.589779	-0.00126316
1.93446	1	1008	967.738	1.26814	-0.00782312
1.93703	1	974	965.36	0.276842	0.0126572
1.9396	1	1030	963.057	2.08587	0.0230265
1.94216	3	992	960.726	0.992958	-0.00244782
1.94473	2	934	958.336	-0.796292	0.009272
1.9473	2	982	955.954	0.831156	-0.0235504
1.94987	1	1004	953.586	1.59104	0.0634749
1.95244	2	945	951.295	-0.20479	-0.0290024
1.95501	3	966	949.044	0.545546	0.00231552
1.95758	2	953	946.766	0.201941	-0.0277896
1.96015	2	938	944.461	-0.210943	0.04056
1.96272	1	928	942.166	-0.465016	0.0108544
1.96529	3	946	939.945	0.196861	-0.0321915
1.96785	1	943	937.731	0.17157	-0.00241133
1.97042	3	867	935.49	-2.32606	0.00736374
1.97299	2	923	933.224	-0.336539	0.0674114
1.97556	1	904	931.001	-0.898027	-0.0031881
1.97813	0	899	928.785	-0.993399	0.0213822
1.9807	2	967	926.581	1.2998	-0.0179165
1.98327	4	983	924.413	1.86863	0.0172964
1.98584	0	937	922.187	0.483909	-0.0351115
1.98841	3	907	919.906	-0.428525	0.0435693
1.99098	2	916	917.672	-0.0552605	0.00989563
1.99354	3	962	915.579	1.49666	-0.0175282
1.99611	1	971	913.428	1.84758	-0.0226156
1.99868	1	880	911.251	-1.05348	-0.0408658
2.00125	4	895	909.145	-0.472816	0.0302985
2.00382	1	909	907.047	0.0647628	0.00622778
2.00639	0	913	904.92	0.267412	0.0198391
2.00896	1	890	902.738	-0.426982	-0.0164024
2.01153	3	884	900.663	-0.560432	-0.0318571
2.0141	3	937	898.593	1.25472	-0.00544731
2.01667	1	885	896.4	-0.38322	0.0695049
2.01923	1	947	894.219	1.71514	-0.0129684
2.0218	3	885	892.151	-0.24038	0.0227786
2.02437	1	940	890.156	1.62575	0.0258345
2.02694	0	848	888.098	-1.37697	0.0407085
2.02951	0	918	885.982	1.05676	0.00105486
2.03208	3	836	883.939	-1.658	-0.0577366
2.03465	1	878	881.902	-0.131696	0.00961707
2.03722	3	901	879.776	0.70707	-0.0471288
2.03979	0	945	877.63	2.19156	0.0403289
2.04236	1	929	875.595	1.75217	-0.0065951
2.04492	1	893	873.603	0.649105	-0.0374932
2.04749	2	904	871.617	1.07704	0.0134517
2.05006	3	850	869.6	-0.672288	-0.0336371
2.05263	1	850	867.528	-0.601206	0.00300342
2.0552	2	829	865.497	-1.2676	-0.0894045
2.05777	1	843	863.512	-0.706465	0.0262511
2.06034	2	829	861.598	-1.13217	0.00610828
2.06291	3	891	859.655	1.05008	-0.0214294
2.06548	5	899	857.685	1.37793	0.0276748
2.06805	2	849	855.72	-0.230627	-0.0229076
2.07061	2	859	853.765	0.178603	-0.0452023
2.07318	2	874	851.885	0.748047	-0.0290323
2.07575	1	858	850.107	0.269473	-0.0159955
2.07832	0	856	848.293	0.263417	-0.0207779
2.08089	1	814	846.383	-1.13502	0.00150989
2.08346	1	850	844.475	0.189498	-0.0164866
2.08603	2	823	842.543	-0.681223	0.000249012
2.0886	2	872	840.556	1.06483	-0.0160364
2.09117	1	800	838.582	-1.36409	-0.0418093
2.09374	3	846	836.655	0.321289	0.059575
2.0963	1	865	834.772	1.02777	-0.0326572
2.09887	1	865	832.929	1.09045	-0.0248658
2.10144	4	809	831.059	-0.775562	-0.024476
2.10401	1	839	829.228	0.337379	0.0289227
2.10658	2	856	827.399	0.977556	-0.000808359
2.10915	1	866	825.515	1.37574	0.00671921
2.11172	1	862	823.734	1.30334	-0.0175481
2.11429	1	860	821.957	1.29725	0.00269727
2.11686	2	857	820.121	1.25977	0.0103938
2.11943	1	840	818.287	0.749157	0.00812388
2.12199	3	818	816.431	0.0548599	0.00425968
2.12456	3	841	814.584	0.910895	-0.0729546
2.12713	4	800	812.779	-0.451819	-0.0104739
2.1297	2	802	810.983	-0.317206	0.0121079
2.13227	1	825	809.228	0.549112	0.0267496
2.13484	2	785	807.542	-0.804573	-0.0112424
2.13741	1	806	805.891	0.00383107	0.0724365
2.13998	1	831	804.204	0.929539	0.00716287
2.14255	2	807	802.421	0.161173	0.000279231
2.14512	3	783	800.645	-0.630564	0.0135891
2.14768	4	796	798.876	-0.101941	0.00954042
2.15025	1	788	797.086	-0.323686	0.0305812
2.15282	3	814	795.339	0.654051	-0.0209077
2.15539	5	835	793.668	1.43037	0.00183011
2.15796	1	864	792.064	2.44733	-0.0116495
2.16053	4	756	790.394	-1.25091	-0.056861
2.1631	3	766	788.698	-0.820127	-0.0301506
2.16567	3	782	787.134	-0.183582	-0.0160044
2.16824	0	748	785.507	-1.37137	0.00796073
2.17081	1	797	783.851	0.465761	-0.0121413
2.17337	4	743	782.261	-1.44036	-0.0350013
2.17594	3	782	780.643	0.048526	-0.0457761
2.17851	1	724	778.928	-2.04139	-0.0365017
2.18108	3	807	777.161	1.05038	-0.0319409
2.18365	2	769	775.537	-0.235719	0.0122952
2.18622	4	752	773.984	-0.801674	-0.0133583
2.18879	2	748	772.338	-0.889868	0.00731905
2.19136	2	711	770.695	-2.23873	0.00543177
2.19393	1	803	769.091	1.19662	-0.00639115
2.1965	0	775	767.527	0.268445	0.0198252
2.19906	1	766	765.963	0.001332	-0.038114
2.20163	2	751	764.338	-0.486715	-0.044181
2.2042	3	738	762.683	-0.908607	-0.0362935
2.20677	3	748	760.973	-0.474354	-0.0125437
2.20934	2	819	759.277	2.0869	0.00078006
2.21191	1	801	757.658	1.5314	-0.0851333
2.21448	3	746	756.115	-0.370338	-0.0326952
2.21705	1	744	754.607	-0.388869	0
2.21962	1	792	753.065	1.38348	0
2.22219	3	738	751.461	-0.495524	0
2.22475	0	712	749.895	-1.42019	0
2.22732	1	772	748.334	0.851763	0
2.22989	0	764	746.716	0.625295	0
2.23246	1	765	745.169	0.716973	0
2.23503	4	749	743.596	0.197473	0
2.2376	1	786	741.965	1.57069	0
2.24017	0	731	740.341	-0.345478	0
2.24274	1	781	738.732	1.51247	0
2.24531	0	762	737.262	0.89618	0
2.24788	4	753	735.792	0.627101	0
2.25044	2	729	734.195	-0.192394	0
2.25301	0	778	732.601	1.62762	0
2.25558	2	772	731.02	1.47489	0
2.25815	0	735	729.548	0.20109	0
2.26072	3	750	728.141	0.798174	0
2.26329	3	716	726.606	-0.396381	0
2.26586	1	734	725.074	0.329481	0
2.26843	3	754	723.548	1.10899	0
2.271	0	726	722.067	0.145971	0
2.27357	3	712	720.685	-0.325479	0
2.27613	2	714	719.241	-0.196138	0
2.2787	2	756	717.797	1.38943	0
2.28127	1	699	716.323	-0.655209	0
2.28384	1	739	714.858	0.888092	0
2.28641	1	701	713.46	-0.470618	0
2.28898	1	669	712.036	-1.66385	0
2.29155	2	715	710.58	0.165314	0
2.29412	3	682	709.097	-1.0376	0
2.29669	2	689	707.622	-0.709435	0
2.29926	0	709	706.156	0.106818	0
2.30182	0	756	704.731	1.86463	0
2.30439	0	669	703.377	-1.32909	0
2.30696	0	701	702.022	-0.0386155	0
2.30953	0	720	700.57	0.724109	0
2.3121	2	674	699.058	-0.965188	0
2.31467	3	729	697.555	1.16462	0
2.31724	3	699	696.065	0.111023	0
2.31981	1	735	694.586	1.49068	0
2.32238	4	731	693.184	1.39866	0
2.32495	2	717	691.886	0.937909	0
2.32751	1	690	690.618	-0.0235401	0
2.33008	1	718	689.284	1.07169	0
2.33265	2	684	687.981	-0.152225	0
2.33522	4	767	686.708	2.89916	0
2.33779	0	711	685.34	0.962324	0
2.34036	2	654	683.942	-1.17083	0
2.34293	0	713	682.587	1.13899	0
2.3455	1	674	681.334	-0.282485	0
2.34807	1	703	680.017	0.866838	0
2.35064	1	689	678.638	0.394772	0
2.3532	0	701	677.262	0.896585	0
2.35577	0	677	675.864	0.0436454	0
2.35834	1	655	674.507	-0.762198	0
2.36091	2	685	673.157	0.452494	0
2.36348	2	687	671.78	0.58068	0
2.36605	1	666	670.378	-0.169653	0
2.36862	2	669	669.019	-0.000722085	0
2.37119	1	698	667.732	1.14565	0
2.37376	0	699	666.481	1.22997	0
2.37633	0	640	665.199	-0.996062	0
2.37889	0	649	663.917	-0.58555	0
2.38146	0	646	662.636	-0.654549	0
2.38403	2	641	661.294	-0.80158	0
2.3866	1	649	659.926	-0.42887	0
2.38917	2	672	658.566	0.518238	0
2.39174	2	685	657.217	1.06153	0
2.39431	1	640	655.942	-0.630168	0
2.39688	2	651	654.704	-0.14518	0
2.39945	2	681	653.47	1.05496	0
2.40202	0	676	652.267	0.912814	0
2.40458	5	722	651.032	2.64114	0
2.40715	1	673	649.8	0.894283	0
2.40972	3	620	648.601	-1.14864	0
2.41229	1	635	647.342	-0.489781	0
2.41486	1	634	646.185	-0.483933	0
2.41743	1	567	645.059	-3.27817	0
2.42	0	709	643.87	2.44601	0
2.42257	4	620	642.677	-0.910713	0
2.42514	1	652	641.424	0.4142	0
2.42771	3	651	640.175	0.424282	0
2.43027	1	627	638.904	-0.47538	0
2.43284	1	617	637.738	-0.834899	0
2.43541	1	654	636.608	0.680075	0
2.43798	4	594	635.448	-1.70063	0
2.44055	1	658	634.284	0.924532	0
2.44312	2	577	633.06	-2.3338	0
2.44569	0	665	631.842	1.28582	0
2.44826	1	660	630.728	1.13943	0
2.45083	0	626	629.614	-0.144445	0
2.4534	2	634	628.437	0.220954	0
2.45596	1	667	627.226	1.54004	0
2.45853	0	645	625.991	0.748468	0
2.4611	0	663	624.764	1.48497	0
2.46367	1	621	623.579	-0.103491	0
2.46624	2	644	622.43	0.849977	0
2.46881	1	613	621.22	-0.332004	0
2.47138	3	643	619.983	0.907715	0
2.47395	1	646	618.787	1.07069	0
2.47652	5	595	617.662	-0.929071	0
2.47909	2	665	616.542	1.87911	0
2.48165	2	679	615.456	2.43861	0
2.48422	2	616	614.37	0.0656944	0
2.48679	2	650	613.35	1.43753	0
2.48936	2	660	612.357	1.85452	0
2.49193	0	615	611.265	0.150629	0
2.4945	1	627	610.17	0.672119	0
2.49707	2	619	609.08	0.39872	0
2.49964	2	619	607.992	0.442451	0
2.50221	1	629	606.842	0.883501	0
2.50478	4	622	605.667	0.654874	0
2.50734	0	570	604.566	-1.44781	0
2.50991	0	590	603.503	-0.555902	0
2.51248	1	617	602.411	0.587311	0
2.51505	0	657	601.386	2.16969	0
2.51762	0	619	600.326	0.750584	0
2.52019	1	625	599.14	1.03442	0
2.52276	0	619	597.99	0.844444	0
2.52533	0	621	596.851	0.969085	0
2.5279	2	628	595.687	1.28942	0
2.53047	1	606	594.563	0.464582	0
2.53303	0	598	593.445	0.18626	0
2.5356	0	592	592.302	-0.0124172	0
2.53817	2	576	591.23	-0.634575	0
2.54074	3	620	590.192	1.19712	0
2.54331	0	611	589.09	0.886365	0
2.54588	3	625	587.96	1.48159	0
2.54845	2	614	586.903	1.09355	0
2.55102	2	599	585.945	0.533415	0
2.55359	1	575	584.922	-0.413763	0
2.55616	3	569	583.899	-0.624608	0
2.55872	1	550	582.94	-1.40456	0
2.56129	2	566	581.949	-0.670383	0
2.56386	2	563	580.925	-0.755446	0
2.56643	1	605	579.936	1.019	0
2.569	2	598	578.947	0.779122	0
2.57157	0	573	577.93	-0.205966	0
2.57414	3	546	576.946	-1.32437	0
2.57671	2	582	575.933	0.251488	0
2.57928	0	569	574.922	-0.248253	0
2.58185	4	555	573.882	-0.801507	0
2.58441	2	596	572.883	0.946924	0
2.58698	1	557	571.948	-0.633354	0
2.58955	1	529	570.92	-1.8226	0
2.59212	2	576	569.96	0.251668	0
2.59469	1	540	569.064	-1.25071	0
2.59726	0	571	568.071	0.122576	0
2.59983	0	540	567.046	-1.16388	0
2.6024	1	566	566.059	-0.00247571	0
2.60497	1	560	565.075	-0.214461	0
2.60754	2	578	564.03	0.581077	0
2.6101	2	537	562.959	-1.1202	0
2.61267	0	549	561.929	-0.551779	0
2.61524	1	577	560.939	0.66863	0
2.61781	1	561	559.987	0.0427586	0
2.62038	0	621	559.067	2.48528	0
2.62295	3	526	558.082	-1.39883	0
2.62552	3	549	557.066	-0.344263	0
2.62809	0	559	556.086	0.123228	0
2.63066	1	528	555.081	-1.17857	0
2.63323	3	582	554.148	1.15449	0
2.63579	4	565	553.311	0.491753	0
2.63836	0	582	552.374	1.22803	0
2.64093	1	539	551.373	-0.532955	0
2.6435	1	527	550.475	-1.02259	0
2.64607	2	569	549.675	0.810131	0
2.64864	0	579	548.773	1.25619	0
2.65121	1	553	547.773	0.222277	0
2.65378	1	578	546.809	1.29736	0
2.65635	0	519	545.885	-1.18014	0
2.65892	1	558	544.932	0.55321	0
2.66148	2	567	543.952	0.967932	0
2.66405	2	518	543.008	-1.09877	0
2.66662	2	570	542.037	1.17126	0
2.66919	1	557	541.072	0.67489	0
2.67176	4	565	540.178	1.04429	0
2.67433	2	540	539.318	0.0293384	0
2.6769	0	533	538.457	-0.236386	0
2.67947	1	539	537.564	0.0618413	0
2.68204	1	524	536.737	-0.556434	0
2.68461	1	496	535.938	-1.79327	0
2.68717	2	531	535.008	-0.173914	0
2.68974	0	528	534.046	-0.263127	0
2.69231	2	531	533.124	-0.0921589	0
2.69488	3	555	532.209	0.967412	0
2.69745	1	544	531.331	0.543184	0
2.70002	3	538	530.423	0.326687	0
2.70259	1	548	529.52	0.78941	0
2.70516	2	513	528.717	-0.693903	0
2.70773	2	553	527.881	1.06816	0
2.7103	0	509	527.045	-0.799827	0
2.71286	1	528	526.206	0.0780635	0
2.71543	0	515	525.338	-0.455561	0
2.718	0	512	524.502	-0.552508	0
2.72057	1	512	523.603	-0.512773	0
2.72314	2	533	522.675	0.447221	0
2.72571	2	540	521.752	0.785268	0
2.72828	1	505	520.805	-0.703327	0
2.73085	2	492	519.899	-1.25779	0
2.73342	2	492	519.065	-1.22017	0
2.73599	1	539	518.264	0.893177	0
2.73855	1	512	517.429	-0.239936	0
2.74112	1	486	516.595	-1.38781	0
2.74369	2	549	515.792	1.41727	0
2.74626	1	484	514.957	-1.40715	0
2.74883	0	477	514.091	-1.69829	0
2.7514	0	518	513.228	0.20965	0
2.75397	3	516	512.403	0.158365	0
2.75654	1	519	511.578	0.3258	0
2.75911	0	510	510.689	-0.0305308	0
2.76168	3	518	509.775	0.361387	0
2.76424	2	503	508.965	-0.265966	0
2.76681	0	499	508.188	-0.411315	0
2.76938	0	552	507.317	1.90185	0
2.77195	1	508	506.512	0.0660115	0
2.77452	1	531	505.772	1.0948	0
2.77709	2	516	504.933	0.487186	0
2.77966	0	503	504.031	-0.0459553	0
2.78223	1	508	503.167	0.21444	0
2.7848	2	560	502.343	2.43645	0
2.78737	0	512	501.555	0.461611	0
2.78993	2	488	500.734	-0.576451	0
2.7925	0	485	499.885	-0.675893	0
2.79507	1	485	499.102	-0.640338	0
2.79764	2	486	498.289	-0.557461	0
2.80021	1	434	497.479	-3.04709	0
2.80278	0	462	496.669	-1.61293	0
2.80535	0	525	495.832	1.27301	0
2.80792	1	463	495.062	-1.49003	0
2.81049	2	501	494.293	0.299663	0
2.81306	0	507	493.459	0.601393	0
2.81562	0	488	492.595	-0.208023	0
2.81819	0	500	491.772	0.367974	0
2.82076	5	479	491.017	-0.54909	0
2.82333	0	489	490.231	-0.0556465	0
2.8259	1	478	489.38	-0.520505	0
2.82847	1	481	488.536	-0.343633	0
2.83104	2	482	487.861	-0.266961	0
2.83361	2	518	487.181	1.35413	0
2.83618	0	496	486.369	0.432429	0
2.83875	4	478	485.588	-0.347086	0
2.84131	1	465	484.846	-0.920332	0
2.84388	0	480	484.135	-0.188752	0
2.84645	1	427	483.362	-2.72753	0
2.84902	3	463	482.655	-0.913424	0
2.85159	0	470	481.976	-0.552397	0
2.85416	3	493	481.168	0.532881	0
2.85673	2	505	480.363	1.09631	0
2.8593	1	458	479.661	-1.01216	0
2.86187	2	492	478.929	0.589291	0
2.86444	2	469	478.2	-0.424799	0
2.867	2	428	477.532	-2.39422	0
2.86957	0	481	476.801	0.191467	0
2.87214	2	481	476.069	0.224818	0
2.87471	1	463	475.372	-0.57497	0
2.87728	0	466	474.674	-0.401833	0
2.87985	2	458	473.912	-0.743521	0
2.88242	0	498	473.154	1.11339	0
2.88499	1	472	472.429	-0.0197555	0
2.88756	2	441	471.645	-1.4593	0
2.89013	1	473	470.897	0.0966805	0
2.89269	0	403	470.152	-3.34508	0
2.89526	0	480	469.381	0.484708	0
2.89783	0	418	468.676	-2.47865	0
2.9004	0	477	467.973	0.413332	0
2.90297	3	451	467.204	-0.76303	0
2.90554	0	453	466.406	-0.629858	0
2.90811	2	469	465.613	0.156407	0
2.91068	0	460	464.829	-0.225151	0
2.91325	2	487	464.148	1.03554	0
2.91582	0	431	463.466	-1.56384	0
2.91838	2	475	462.752	0.561968	0
2.92095	1	454	462.036	-0.377146	0
2.92352	3	411	461.323	-2.48225	0
2.92609	2	442	460.61	-0.88519	0
2.92866	1	410	459.901	-2.46445	0
2.93123	2	469	459.226	0.451329	0
2.9338	1	443	458.586	-0.74049	0
2.93637	2	451	457.973	-0.328354	0
2.93894	2	483	457.294	1.16965	0
2.94151	1	471	456.614	0.662885	0
2.94407	2	450	455.934	-0.279747	0
2.94664	1	465	455.258	0.451752	0
2.94921	1	418	454.615	-1.7909	0
2.95178	0	475	453.94	0.966292	0
2.95435	1	480	453.266	1.22023	0
2.95692	0	455	452.592	0.112867	0
2.95949	0	454	451.888	0.0991053	0
2.96206	0	457	451.154	0.273452	0
2.96463	0	468	450.426	0.812378	0
2.9672	1	448	449.701	-0.0803555	0
2.96976	0	412	448.949	-1.82036	0
2.97233	3	435	448.202	-0.633008	0
2.9749	0	431	447.462	-0.792957	0
2.97747	2	406	446.759	-2.02285	0
2.98004	2	473	446.061	1.23866	0
2.98261	2	467	445.43	0.998156	0
2.98518	2	440	444.796	-0.228625	0
2.98775	2	431	444.131	-0.632493	0
2.99032	1	422	443.528	-1.04797	0
2.99289	1	445	442.926	0.098339	0
2.99545	1	430	442.32	-0.594124	0
2.99802	3	434	441.712	-0.370173	0
3.00059	3	442	441.069	0.0442817	0
3.00316	2	440	440.395	-0.0188173	0
3.00573	0	433	439.725	-0.323163	0
3.0083	1	418	439.125	-1.03324	0
3.01087	1	464	438.589	1.17967	0
3.01344	0	421	438.016	-0.829313	0
3.01601	0	398	437.341	-1.972	0
3.01858	1	414	436.637	-1.11253	0
3.02114	1	416	435.969	-0.979052	0
3.02371	1	446	435.274	0.507889	0
3.02628	4	431	434.553	-0.171122	0
3.02885	2	434	433.87	0.00624336	0
3.03142	2	437	433.225	0.180601	0
3.03399	1	437	432.584	0.211226	0
3.03656	3	451	432.043	0.892666	0
3.03913	2	430	431.528	-0.0736977	0
3.0417	0	427	430.944	-0.19085	0
3.04427	2	455	430.323	1.15689	0
3.04683	1	439	429.736	0.442135	0
3.0494	1	437	429.18	0.374096	0
3.05197	1	439	428.526	0.499884	0
3.05454	2	406	427.875	-1.08564	0
3.05711	2	434	427.259	0.323587	0
3.05968	0	400	426.615	-1.33074	0
3.06225	2	395	425.974	-1.55845	0
3.06482	0	406	425.369	-0.961271	0
3.06739	0	431	424.797	0.298797	0
3.06996	4	418	424.16	-0.301287	0
3.07252	1	396	423.524	-1.38314	0
3.07509	0	409	422.889	-0.686745	0
3.07766	0	409	422.196	-0.652519	0
3.08023	1	420	421.638	-0.0799382	0
3.0828	1	435	421.11	0.665959	0
3.08537	2	418	420.451	-0.119879	0
3.08794	0	442	419.759	1.0579	0
3.09051	2	389	419.106	-1.52645	0
3.09308	1	402	418.493	-0.82258	0
3.09565	2	439	417.913	1.0064	0
3.09821	0	431	417.301	0.659836	0
3.10078	2	387	416.691	-1.5093	0
3.10335	1	407	416.114	-0.45175	0
3.10592	0	402	415.537	-0.675167	0
3.10849	1	427	414.927	0.584267	0
3.11106	2	425	414.319	0.518087	0
3.11363	4	443	413.743	1.39002	0
3.1162	1	415	413.105	0.0930079	0
3.11877	0	394	412.471	-0.930533	0
3.12134	0	415	411.907	0.151845	0
3.1239	0	399	411.441	-0.62282	0
3.12647	1	381	410.935	-1.53361	0
3.12904	2	408	410.295	-0.113596	0
3.13161	1	406	409.622	-0.179759	0
3.13418	0	423	408.958	0.682763	0
3.13675	1	379	408.335	-1.50683	0
3.13932	0	426	407.782	0.882678	0
3.14189	1	441	407.228	1.6082	0
3.14446	0	377	406.608	-1.5249	0
3.14703	1	405	405.99	-0.0491778	0
3.14959	1	386	405.374	-0.986126	0
3.15216	1	389	404.763	-0.799224	0
3.15473	1	404	404.154	-0.007672	0
3.1573	0	385	403.55	-0.945375	0
3.15987	1	417	402.979	0.686614	0
3.16244	1	418	402.41	0.762532	0
3.16501	0	372	401.84	-1.54714	0
3.16758	1	405	401.238	0.186923	0
3.17015	1	384	400.639	-0.849117	0
3.17272	1	431	400.074	1.48966	0
3.17528	3	414	399.478	0.713703	0
3.17785	1	390	398.885	-0.449918	0
3.18042	1	397	398.326	-0.0665571	0
3.18299	1	373	397.771	-1.28257	0
3.18556	1	425	397.28	1.34463	0
3.18813	0	373	396.785	-1.23152	0
3.1907	0	407	396.223	0.534213	0
3.19327	1	395	395.659	-0.0331639	0
3.19584	1	409	395.097	0.687442	0
3.19841	2	394	394.505	-0.0254218	0
3.20097	0	395	393.884	0.0561642	0
3.20354	0	404	393.301	0.532315	0
3.20611	1	369	392.755	-1.23663	0
3.20868	0	369	392.242	-1.20995	0
3.21125	0	371	391.694	-1.0744	0
3.21382	1	406	391.083	0.740322	0
3.21639	1	400	390.506	0.474698	0
3.21896	1	387	389.932	-0.149064	0
3.22153	0	370	389.331	-1.00495	0
3.2241	0	389	388.765	0.0119359	0
3.22666	2	392	388.234	0.190225	0
3.22923	0	383	387.703	-0.240308	0
3.2318	1	345	387.138	-2.26864	0
3.23437	0	407	386.544	1.01398	0
3.23694	0	385	386.017	-0.0518326	0
3.23951	0	363	385.491	-1.18047	0
3.24208	1	380	384.934	-0.253083	0
3.24465	1	401	384.375	0.830227	0
3.24722	2	409	383.787	1.24672	0
3.24979	2	390	383.202	0.344216	0
3.25235	1	368	382.655	-0.763949	0
3.25492	2	371	382.143	-0.578524	0
3.25749	1	378	381.665	-0.188487	0
3.26006	2	400	381.215	0.939259	0
3.26263	1	385	380.729	0.217658	0
3.2652	1	413	380.241	1.61197	0
3.26777	0	354	379.751	-1.36864	0
3.27034	1	395	379.261	0.79191	0
3.27291	2	378	378.77	-0.0395851	0
3.27548	1	342	378.246	-1.95995	0
3.27804	0	402	377.69	1.21245	0
3.28061	1	372	377.141	-0.266526	0
3.28318	0	365	376.659	-0.610257	0
3.28575	2	393	376.177	0.848602	0
3.28832	4	381	375.63	0.27511	0
3.29089	0	348	375.084	-1.45186	0
3.29346	4	394	374.542	0.980286	0
3.29603	1	376	374.039	0.101107	0
3.2986	2	382	373.665	0.426449	0
3.30117	1	369	373.222	-0.219802	0
3.30373	1	381	372.776	0.421322	0
3.3063	2	355	372.355	-0.921128	0
3.30887	0	401	371.87	1.45466	0
3.31144	2	397	371.382	1.28574	0
3.31401	1	359	370.865	-0.626189	0
3.31658	2	364	370.381	-0.334462	0
3.31915	2	358	369.868	-0.62722	0
3.32172	1	364	369.358	-0.280821	0
3.32429	1	373	368.881	0.213249	0
3.32686	0	392	368.409	1.19154	0
3.32942	2	339	367.966	-1.57324	0
3.33199	0	358	367.49	-0.501584	0
3.33456	1	374	366.981	0.36296	0
3.33713	0	391	366.441	1.242	0
3.3397	1	375	365.938	0.467962	0
3.34227	1	362	365.437	-0.180631	0
3.34484	2	374	364.906	0.470214	0
3.34741	3	350	364.378	-0.768513	0
3.34998	0	385	363.854	1.07771	0
3.35255	1	355	363.366	-0.443998	0
3.35511	0	377	362.913	0.7255	0
3.35768	1	368	362.523	0.285521	0
3.36025	0	353	362.062	-0.482324	0
3.36282	2	380	361.535	0.94725	0
3.36539	1	360	361.008	-0.0531292	0
3.36796	0	383	360.487	1.15036	0
3.37053	1	370	359.97	0.521435	0
3.3731	0	362	359.49	0.131907	0
3.37567	0	366	359.042	0.363712	0
3.37824	1	385	358.529	1.34908	0
3.3808	2	317	358.017	-2.30372	0
3.38337	2	337	357.506	-1.11702	0
3.38594	0	358	356.967	0.0545887	0
3.38851	0	329	356.465	-1.51422	0
3.39108	0	348	356.032	-0.430576	0
3.39365	1	327	355.629	-1.5832	0
3.39622	0	346	355.156	-0.492246	0
3.39879	2	321	354.617	-1.87633	0
3.40136	0	343	354.082	-0.598352	0
3.40393	0	362	353.584	0.442334	0
3.40649	1	349	353.091	-0.21896	0
3.40906	0	321	352.632	-1.76552	0
3.41163	1	347	352.171	-0.277585	0
3.4142	1	375	351.647	1.20595	0
3.41677	0	374	351.156	1.18122	0
3.41934	0	337	350.669	-0.74458	0
3.42191	0	327	350.184	-1.28209	0
3.42448	0	341	349.732	-0.472866	0
3.42705	2	353	349.247	0.199729	0
3.42962	0	366	348.731	0.902659	0
3.43218	0	365	348.217	0.878454	0
3.43475	1	321	347.709	-1.49074	0
3.43732	1	344	347.268	-0.176222	0
3.43989	2	364	346.826	0.900142	0
3.44246	1	356	346.32	0.513027	0
3.44503	1	316	345.847	-1.67903	0
3.4476	1	346	345.41	0.0317446	0
3.45017	0	375	345.005	1.54896	0
3.45274	2	366	344.596	1.1188	0
3.45531	1	301	344.153	-2.48731	0
3.45787	1	362	343.708	0.961403	0
3.46044	1	321	343.232	-1.24088	0
3.46301	1	367	342.792	1.26367	0
3.46558	0	340	342.383	-0.129243	0
3.46815	1	337	341.943	-0.269254	0
3.47072	2	335	341.501	-0.355206	0
3.47329	4	325	341.06	-0.890843	0
3.47586	1	340	340.587	-0.0318332	0
3.47843	1	325	340.118	-0.83859	0
3.481	1	371	339.718	1.62407	0
3.48356	2	330	339.415	-0.518277	0
3.48613	1	339	339.071	-0.00387023	0
3.4887	0	330	338.625	-0.474802	0
3.49127	0	343	338.178	0.26038	0
3.49384	1	340	337.766	0.121154	0
3.49641	1	326	337.354	-0.628847	0
3.49898	1	302	336.878	-2.00698	0
3.50155	1	339	336.372	0.142749	0
3.50412	0	332	335.904	-0.214269	0
3.50669	1	337	335.474	0.0831532	0
3.50925	0	306	335.045	-1.66038	0
3.51182	0	341	334.615	0.345751	0
3.51439	1	348	334.154	0.742244	0
3.51696	2	327	333.694	-0.370166	0
3.51953	2	308	333.235	-1.43789	0
3.5221	0	366	332.748	1.73812	0
3.52467	0	319	332.297	-0.744496	0
3.52724	1	318	331.915	-0.780293	0
3.52981	1	325	331.562	-0.363986	0
3.53238	1	332	331.139	0.0472581	0
3.53494	1	334	330.65	0.183282	0
3.53751	0	351	330.197	1.11037	0
3.54008	0	357	329.781	1.4406	0
3.54265	1	347	329.365	0.946671	0
3.54522	1	321	328.949	-0.443684	0
3.54779	1	330	328.5	0.082584	0
3.55036	1	323	328.02	-0.279343	0
3.55293	3	329	327.577	0.0784359	0
3.5555	0	332	327.169	0.265108	0
3.55807	1	315	326.762	-0.662736	0
3.56063	0	322	326.356	-0.242755	0
3.5632	2	337	326.013	0.598498	0
3.56577	2	321	325.633	-0.258589	0
3.56834	1	313	325.187	-0.688845	0
3.57091	4	319	324.741	-0.321431	0
3.57348	1	321	324.334	-0.186059	0
3.57605	0	330	323.991	0.330805	0
3.57862	1	306	323.616	-1.00705	0
3.58119	4	327	323.304	0.204409	0
3.58376	0	318	322.983	-0.279448	0
3.58632	1	334	322.531	0.627555	0
3.58889	1	339	322.082	0.918886	0
3.59146	1	347	321.766	1.35465	0
3.59403	1	327	321.415	0.308869	0
3.5966	1	309	320.966	-0.68074	0
3.59917	1	307	320.549	-0.773311	0
3.60174	1	296	320.137	-1.40296	0
3.60431	0	332	319.728	0.67354	0
3.60688	1	309	319.319	-0.58704	0
3.60945	1	281	318.912	-2.26166	0
3.61201	2	293	318.506	-1.49008	0
3.61458	0	296	318.068	-1.2827	0
3.61715	3	325	317.634	0.408589	0
3.61972	1	287	317.235	-1.78473	0
3.62229	2	299	316.87	-1.03345	0
3.62486	0	296	316.472	-1.1899	0
3.62743	2	330	316.107	0.764788	0
3.63	0	318	315.771	0.124976	0
3.63257	0	314	315.402	-0.0791337	0
3.63514	1	331	314.997	0.87958	0
3.6377	0	312	314.595	-0.146901	0
3.64027	3	307	314.191	-0.410414	0
3.64284	0	331	313.727	0.949411	0
3.64541	1	325	313.298	0.649112	0
3.64798	0	283	312.875	-1.77588	0
3.65055	2	335	312.52	1.22822	0
3.65312	3	307	312.162	-0.294591	0
3.65569	0	319	311.739	0.406565	0
3.65826	0	311	311.315	-0.0178466	0
3.66083	2	311	310.93	0.0039836	0
3.66339	1	288	310.641	-1.33411	0
3.66596	2	301	310.282	-0.534978	0
3.66853	0	327	309.824	0.949813	0
3.6711	0	315	309.434	0.313607	0
3.67367	0	303	309.08	-0.349265	0
3.67624	0	317	308.725	0.464753	0
3.67881	0	315	308.335	0.37555	0
3.68138	2	314	307.881	0.34534	0
3.68395	1	300	307.429	-0.428927	0
3.68652	1	317	306.984	0.562575	0
3.68908	0	341	306.544	1.86588	0
3.69165	0	302	306.174	-0.24021	0
3.69422	1	296	305.836	-0.571724	0
3.69679	3	323	305.464	0.975755	0
3.69936	1	281	305.055	-1.435	0
3.70193	0	293	304.616	-0.678614	0
3.7045	0	287	304.215	-1.01616	0
3.70707	4	337	303.913	1.80234	0
3.70964	2	336	303.607	1.76716	0
3.71221	1	317	303.2	0.775112	0
3.71477	0	304	302.761	0.0710518	0
3.71734	0	288	302.458	-0.851943	0
3.71991	0	302	302.216	-0.0124507	0
3.72248	0	311	301.872	0.51761	0
3.72505	1	271	301.456	-1.8501	0
3.72762	0	282	301.011	-1.13211	0
3.73019	1	305	300.572	0.253563	0
3.73276	1	298	300.139	-0.123913	0
3.73533	2	271	299.744	-1.74605	0
3.7379	0	326	299.351	1.47597	0
3.74046	0	300	298.96	0.0600238	0
3.74303	0	280	298.603	-1.11177	0
3.7456	1	315	298.278	0.942151	0
3.74817	1	288	297.917	-0.584359	0
3.75074	1	313	297.49	0.876679	0
3.75331	1	296	297.065	-0.0619109	0
3.75588	2	277	296.678	-1.18235	0
3.75845	3	290	296.326	-0.371473	0
3.76102	1	282	295.974	-0.83214	0
3.76359	0	295	295.622	-0.0361864	0
3.76615	2	277	295.302	-1.09967	0
3.76872	1	297	295.045	0.113454	0
3.77129	0	295	294.748	0.0146693	0
3.77386	3	288	294.351	-0.374248	0
3.77643	1	253	293.988	-2.57687	0
3.779	2	311	293.657	0.983425	0
3.78157	0	315	293.265	1.22461	0
3.78414	2	272	292.94	-1.26968	0
3.78671	1	312	292.646	1.09568	0
3.78928	1	293	292.319	0.0397755	0
3.79184	2	285	291.956	-0.412041	0
3.79441	1	288	291.596	-0.211882	0
3.79698	3	283	291.267	-0.491446	0
3.79955	1	274	290.909	-1.02154	0
3.80212	1	277	290.583	-0.816153	0
3.80469	1	284	290.259	-0.371378	0
3.80726	0	271	289.966	-1.1521	0
3.80983	0	306	289.669	0.933591	0
3.8124	1	278	289.306	-0.678094	0
3.81497	3	304	288.942	0.863647	0
3.81753	0	295	288.547	0.375692	0
3.8201	0	306	288.125	1.02185	0
3.82267	1	303	287.742	0.876531	0
3.82524	2	297	287.46	0.553575	0
3.82781	1	289	287.141	0.10933	0
3.83038	2	278	286.725	-0.523291	0
3.83295	0	291	286.343	0.272994	0
3.83552	0	293	286.03	0.407186	0
3.83809	0	272	285.718	-0.831749	0
3.84066	2	284	285.403	-0.0832283	0
3.84322	2	290	285.051	0.290608	0
3.84579	0	278	284.636	-0.398002	0
3.84836	3	308	284.225	1.3547	0
3.85093	0	298	283.886	0.817587	0
3.8535	1	285	283.612	0.0822162	0
3.85607	1	271	283.272	-0.745473	0
3.85864	1	296	282.962	0.7578	0
3.86121	0	289	282.649	0.373609	0
3.86378	2	286	282.272	0.220428	0
3.86635	0	273	281.927	-0.540316	0
3.86891	0	272	281.585	-0.581177	0
3.87148	2	299	281.212	1.02871	0
3.87405	0	279	280.873	-0.112153	0
3.87662	2	270	280.534	-0.64106	0
3.87919	2	264	280.133	-0.992913	0
3.88176	1	270	279.798	-0.596304	0
3.88433	0	285	279.466	0.327831	0
3.8869	0	260	279.136	-1.18674	0
3.88947	1	270	278.868	-0.539664	0
3.89204	2	298	278.564	1.12588	0
3.8946	2	246	278.193	-2.05253	0
3.89717	0	269	277.79	-0.535966	0
3.89974	0	273	277.427	-0.26791	0
3.90231	3	287	277.132	0.582487	0
3.90488	1	252	276.868	-1.56655	0
3.90745	0	290	276.534	0.790722	0
3.91002	0	285	276.137	0.524983	0
3.91259	1	287	275.84	0.658734	0
3.91516	2	255	275.575	-1.28843	0
3.91773	0	282	275.21	0.404354	0
3.92029	0	273	274.812	-0.109677	0
3.92286	3	239	274.453	-2.29326	0
3.92543	0	260	274.161	-0.878259	0
3.928	3	261	273.836	-0.794523	0
3.93057	1	289	273.448	0.91484	0
3.93314	1	298	273.158	1.43907	0
3.93571	0	294	272.868	1.23242	0
3.93828	1	263	272.579	-0.590697	0
3.94085	2	262	272.317	-0.637369	0
3.94342	0	269	271.988	-0.182182	0
3.94598	2	264	271.625	-0.469277	0
3.94855	0	288	271.267	0.986016	0
3.95112	3	238	270.975	-2.13748	0
3.95369	0	314	270.653	2.44622	0
3.95626	2	240	270.33	-1.95782	0
3.95883	0	265	270.008	-0.307641	0
3.9614	0	289	269.72	1.1341	0
3.96397	1	320	269.429	2.82699	0
3.96654	1	274	269.107	0.295603	0
3.96911	0	283	268.781	0.845255	0
3.97167	3	287	268.394	1.0983	0
3.97424	1	262	268.042	-0.373285	0
3.97681	1	269	267.726	0.077667	0
3.97938	0	262	267.381	-0.332444	0
3.98195	0	259	267.102	-0.503462	0
3.98452	1	283	266.853	0.959847	0
3.98709	0	280	266.536	0.804614	0
3.98966	1	273	266.183	0.412559	0
3.99223	1	270	265.802	0.255491	0
3.9948	0	286	265.457	1.21476	0
3.99736	1	253	265.115	-0.761651	0
3.99993	2	242	264.776	-1.46412	0
4.0025	0	274	264.47	0.575714	0
4.00507	1	282	264.132	1.064	0
4.00764	1	287	263.797	1.36964	0
4.01021	0	260	263.526	-0.218651	0
4.01278	1	293	263.221	1.73972	0
4.01535	1	274	262.884	0.67157	0
4.01792	1	253	262.577	-0.602127	0
4.02049	2	273	262.241	0.651183	0
4.02305	3	283	261.906	1.25392	0
4.02562	0	278	261.605	0.98333	0
4.02819	6	255	261.305	-0.394851	0
4.03076	2	266	261.039	0.304163	0
4.03333	0	240	260.834	-1.34484	0
4.0359	3	246	260.562	-0.928465	0
4.03847	0	262	260.387	0.0996688	0
4.04104	2	286	260.263	1.52183	0
4.04361	1	296	259.942	2.09581	0
4.04618	1	257	259.649	-0.165224	0
4.04874	1	268	259.357	0.527965	0
4.05131	0	267	259.038	0.487271	0
4.05388	3	248	258.751	-0.682686	0
4.05645	3	262	258.435	0.220235	0
4.05902	0	247	258.119	-0.707515	0
4.06159	2	277	257.776	1.15509	0
4.06416	0	255	257.502	-0.156692	0
4.06673	1	258	257.323	0.0421236	0
4.0693	1	258	257.044	0.0595385	0
4.07187	1	238	256.728	-1.21397	0
4.07443	1	267	256.412	0.647998	0
4.077	0	252	256.068	-0.256263	0
4.07957	0	254	255.759	-0.110362	0
4.08214	2	245	255.453	-0.667829	0
4.08471	1	258	255.148	0.177578	0
4.08728	0	251	254.81	-0.240478	0
4.08985	2	285	254.444	1.81	0
4.09242	0	212	254.147	-2.89464	0
4.09499	1	220	253.882	-2.28432	0
4.09756	2	282	253.553	1.69399	0
4.10012	1	255	253.256	0.109205	0
4.10269	0	253	252.959	0.00260165	0
4.10526	0	263	252.632	0.639313	0
4.10783	0	250	252.37	-0.149899	0
4.1104	0	237	252.107	-0.981302	0
4.11297	1	285	251.777	1.96797	0
4.11554	0	268	251.415	1.01311	0
4.11811	2	213	251.056	-2.60757	0
4.12068	0	264	250.704	0.818336	0
4.12325	0	281	250.387	1.82621	0
4.12581	2	248	250.073	-0.131665	0
4.12838	0	255	249.793	0.326053	0
4.13095	1	247	249.51	-0.1597	0
4.13352	0	257	249.164	0.488825	0
4.13609	1	245	248.882	-0.248014	0
4.13866	3	242	248.601	-0.424307	0
4.14123	1	280	248.287	1.89519	0
4.1438	1	248	247.973	0.0017247	0
4.14637	0	264	247.663	1.00545	0
4.14894	2	234	247.451	-0.879352	0
4.1515	2	241	247.236	-0.401684	0
4.15407	0	261	246.951	0.869629	0
4.15664	0	240	246.631	-0.428035	0
4.15921	1	258	246.348	0.725413	0
4.16178	0	250	246.129	0.244809	0
4.16435	1	241	245.843	-0.311975	0
4.16692	1	236	245.492	-0.617881	0
4.16949	1	257	245.176	0.737575	0
4.17206	3	257	244.864	0.757046	0
4.17463	1	264	244.555	1.19674	0
4.17719	0	270	244.28	1.56526	0
4.17976	1	242	244.008	-0.129055	0
4.18233	0	247	243.799	0.203685	0
4.1849	0	244	243.584	0.0266249	0
4.18747	0	233	243.269	-0.672764	0
4.19004	2	276	242.954	1.98917	0
4.19261	0	257	242.64	0.895752	0
4.19518	1	225	242.298	-1.1532	0
4.19775	0	247	241.961	0.32063	0
4.20032	0	224	241.693	-1.18214	0
4.20288	2	237	241.424	-0.287378	0
4.20545	1	247	241.123	0.373921	0
4.20802	0	219	240.82	-1.47449	0
4.21059	0	230	240.489	-0.691632	0
4.21316	1	230	240.225	-0.674234	0
4.21573	0	268	239.993	1.71082	0
4.2183	1	257	239.693	1.07957	0
4.22087	0	259	239.361	1.22032	0
4.22344	3	240	239.063	0.0604592	0
4.22601	0	240	238.768	0.0794983	0
4.22857	0	260	238.475	1.33491	0
4.23114	3	228	238.184	-0.674425	0
4.23371	1	227	237.958	-0.72733	0
4.23628	1	250	237.728	0.776175	0
4.23885	1	221	237.401	-1.10326	0
4.24142	0	239	237.172	0.118272	0
4.24399	1	239	236.973	0.13112	0
4.24656	1	281	236.708	2.64225	0
4.24913	1	232	236.438	-0.291397	0
4.2517	1	231	236.138	-0.338042	0
4.25426	1	254	235.84	1.13945	0
4.25683	1	240	235.577	0.2855	0
4.2594	2	255	235.316	1.23269	0
4.26197	0	235	235.054	-0.0035077	0
4.26454	0	244	234.792	0.589501	0
4.26711	1	238	234.53	0.224899	0
4.26968	1	229	234.301	-0.350278	0
4.27225	0	211	234.036	-1.58584	0
4.27482	1	257	233.707	1.45298	0
4.27739	1	241	233.413	0.488709	0
4.27995	0	253	233.155	1.24767	0
4.28252	1	221	232.865	-0.798117	0
4.28509	0	253	232.577	1.284	0
4.28766	1	228	232.321	-0.286155	0
4.29023	0	254	232.034	1.37829	0
4.2928	0	260	231.747	1.75219	0
4.29537	0	223	231.461	-0.566583	0
4.29794	2	233	231.177	0.11942	0
4.30051	2	240	230.893	0.587858	0
4.30308	0	249	230.578	1.16743	0
4.30564	0	229	230.267	-0.0837125	0
4.30821	0	225	230.025	-0.334983	0
4.31078	0	245	229.845	0.96819	0
4.31335	3	237	229.596	0.48092	0
4.31592	0	245	229.279	1.00435	0
4.31849	1	227	228.963	-0.130312	0
4.32106	0	227	228.654	-0.109798	0
4.32363	0	231	228.446	0.168062	0
4.3262	1	246	228.234	1.13272	0
4.32877	0	221	227.956	-0.467904	0
4.33133	0	232	227.674	0.284014	0
4.3339	0	216	227.364	-0.773192	0
4.33647	1	237	227.088	0.643874	0
4.33904	0	230	226.813	0.21013	0
4.34161	0	245	226.508	1.18142	0
4.34418	0	230	226.205	0.250252	0
4.34675	1	235	225.937	0.591219	0
4.34932	1	264	225.669	2.35911	0
4.35189	2	250	225.369	1.55777	0
4.35446	1	244	225.071	1.21179	0
4.35702	0	236	224.809	0.728495	0
4.35959	1	229	224.58	0.292099	0
4.36216	2	205	224.382	-1.3537	0
4.36473	1	224	224.179	-0.0119457	0
4.3673	0	219	223.908	-0.331627	0
4.36987	1	204	223.637	-1.37487	0
4.37244	1	206	223.433	-1.21459	0
4.37501	1	239	223.226	1.02033	0
4.37758	2	223	222.953	0.00316351	0
4.38015	0	242	222.68	1.24194	0
4.38271	1	223	222.441	0.0374256	0
4.38528	0	199	222.205	-1.64494	0
4.38785	0	230	221.999	0.527557	0
4.39042	1	257	221.759	2.19829	0
4.39299	1	248	221.486	1.68365	0
4.39556	0	239	221.212	1.1506	0
4.39813	2	224	220.91	0.206445	0
4.4007	1	227	220.644	0.421854	0
4.40327	1	239	220.412	1.20236	0
4.40584	0	229	220.148	0.584925	0
4.4084	2	231	219.918	0.729133	0
4.41097	0	207	219.718	-0.883978	0
4.41354	1	197	219.484	-1.60193	0
4.41611	0	216	219.216	-0.218832	0
4.41868	1	203	218.982	-1.1217	0
4.42125	0	228	218.747	0.612825	0
4.42382	1	231	218.48	0.823744	0
4.42639	1	196	218.213	-1.58667	0
4.42896	1	248	217.949	1.90822	0
4.43153	0	192	217.686	-1.85374	0
