# Supplementary material for: Direct energy transfer from photosystem II to photosystem I confers winter sustainability in Scots Pine
Source: Nat Commun. 2020 Dec 15;11:6388. doi: 10.1038/s41467-020-20137-9 (PMC7738668; doi:10.1038/s41467-020-20137-9)
Supplement: Supplementary file 3 — Source Data [file 41467_2020_20137_MOESM3_ESM.zip › Source data file_Bag et al., 2020/Source data file/time resolved fluoresence data/Time resolved decay/Pine_winter_quench/No_spillover/Pine_winter_quench_no_spillover_12.txt]

Time	IRF	Exp. data	Th. data	Residuals	Aurocorr
0	43205	11508	11706.6	-1.85099	0.10421
0.002569	45817	13402	13351.7	0.43439	0.104271
0.005138	47396	15217	15116.1	0.818111	0.135828
0.007707	48463	17097	16988.5	0.829883	0.143093
0.010276	49341	19002	18951.1	0.369095	0.134265
0.012845	49938	21127	21001.1	0.865844	0.128527
0.015414	50031	23127	23114.1	0.084649	0.109639
0.017983	50114	25296	25248.5	0.298703	0.106035
0.020552	49597	27542	27386.4	0.937373	0.0927682
0.023121	48424	29756	29515.2	1.3959	0.110983
0.02569	46762	31361	31616	-1.44003	0.0787479
0.028259	45030	33649	33677.1	-0.153067	0.155266
0.030828	43460	35563	35680.8	-0.624419	0.112019
0.033397	40801	37483	37593.8	-0.572343	0.0647046
0.035966	38416	38996	39389.2	-1.9911	0.104786
0.038535	35403	40961	41059.7	-0.487808	0.109095
0.041104	32977	42472	42609	-0.664634	0.0476774
0.043673	30109	43556	44014.7	-2.19767	0.0547562
0.046242	27336	45339	45259.7	0.372409	0.070081
0.048811	24445	45943	46340.2	-1.85295	0.111096
0.05138	21632	47209	47261.7	-0.242545	0.0577721
0.053949	18529	47912	48030.6	-0.541944	0.0712534
0.056518	16287	48874	48642.5	1.04737	0.0752813
0.059087	13909	49126	49100.1	0.116636	0.111529
0.061656	11846	50026	49404.7	2.77782	0.037616
0.064225	10050	49175	49556.5	-1.72058	0.0805791
0.066794	8268	49562	49576.8	-0.0666058	0.0752119
0.069363	6906	49545	49486.3	0.263696	0.100978
0.071932	5676	49362	49293.7	0.307207	0.0882447
0.074501	4758	49286	49015.3	1.21918	0.0800371
0.07707	3813	48890	48660.2	1.0393	0.102717
0.079639	3158	48175	48241.6	-0.303618	0.0867538
0.082208	2583	48299	47775.1	2.38395	0.0581902
0.084777	2145	47304	47272.1	0.146663	0.0792091
0.087346	1845	47088	46739.7	1.60504	0.122149
0.089915	1465	46160	46185.1	-0.11667	0.00313359
0.092484	1247	45629	45617.1	0.055903	0.0785106
0.095053	1101	45093	45041.3	0.243608	0.0782042
0.097622	1007	44362	44463.4	-0.481663	0.0714826
0.100191	830	44293	43884	1.94343	0.0507726
0.10276	773	43415	43305	0.528057	0.0837124
0.105329	645	42279	42731.9	-2.20273	0.0485269
0.107898	657	42230	42166.8	0.307616	0.0687414
0.110467	564	41707	41608	0.48486	0.0388837
0.113036	555	41202	41055.9	0.719927	0.0341871
0.115605	560	40652	40511.4	0.697561	0.0969051
0.118174	505	40241	39975.9	1.32175	0.0378006
0.120743	489	39418	39449.5	-0.15854	0.0193149
0.123312	415	38902	38931.8	-0.151092	0.078814
0.125881	467	38679	38424.6	1.29363	0.0696439
0.12845	451	37922	37926.2	-0.0214032	0.0404847
0.131019	413	37426	37435.5	-0.0491668	0.0500326
0.133588	431	36757	36952.2	-1.01804	0.0714147
0.136157	442	36875	36478.1	2.06714	0.0491296
0.138726	444	35910	36013.8	-0.547598	0.0342526
0.141295	471	35347	35557	-1.11677	0.0323282
0.143864	477	35192	35108.5	0.44517	0.0375206
0.146433	423	34209	34669.3	-2.4885	0.0562061
0.149002	470	34152	34238.7	-0.469356	0.0334129
0.151571	464	33756	33817.1	-0.332799	0.0791608
0.15414	476	33526	33403.9	0.667024	0.0503325
0.156709	475	32875	32996.9	-0.672109	0.0443823
0.159278	496	32402	32597.3	-1.085	0.0298279
0.161847	520	32029	32206	-0.989263	0.0169188
0.164416	543	31720	31822.1	-0.573015	0.0604651
0.166985	531	31073	31445.3	-2.11194	0.0690463
0.169554	572	31074	31075.9	-0.0109801	0.0298126
0.172123	581	30304	30714.5	-2.35808	0.041248
0.174692	593	30498	30360.6	0.786666	0.0512852
0.177261	589	29857	30013.3	-0.904539	0.01964
0.17983	628	29547	29673	-0.732835	0.078077
0.182399	667	29437	29339.9	0.566202	0.0393956
0.184968	691	29217	29013	1.19352	0.0712962
0.187537	706	28765	28692	0.430338	0.0401122
0.190106	725	28404	28377.7	0.15587	0.0463081
0.192675	716	28010	28071	-0.364538	0.015792
0.195244	766	27805	27771.2	0.202834	0.0564432
0.197813	766	27459	27477.4	-0.111301	0.0101301
0.200382	821	27335	27189.4	0.88068	0.0433201
0.202951	821	26832	26906.5	-0.45469	0.0377006
0.20552	926	26664	26629.4	0.21165	0.0402912
0.208089	926	26313	26358.4	-0.27987	0.0420177
0.210658	954	26081	26093.3	-0.0763733	0.0497616
0.213227	958	25900	25834.4	0.407895	0.0223639
0.215796	951	25481	25582.7	-0.636821	0.0340401
0.218365	980	25383	25337.6	0.284901	0.051876
0.220934	990	25321	25097.2	1.40639	-0.00633416
0.223503	1030	24706	24861.2	-0.987488	0.0331127
0.226072	1017	24470	24628.9	-1.01549	0.0731449
0.228641	1091	24236	24400.8	-1.05853	0.0279295
0.23121	1112	23995	24177.5	-1.17804	0.0225756
0.233779	1066	23896	23959	-0.407383	0.0459783
0.236348	1128	23716	23744.7	-0.186625	0.0109274
0.238917	1045	23362	23535.8	-1.13726	0.0704238
0.241486	1039	23614	23332.3	1.83333	0.00889635
0.244055	1073	23025	23131.2	-0.700134	0.0379332
0.246624	1104	22571	22933.5	-2.41314	0.0032744
0.249193	1059	22575	22737.8	-1.08333	0.0737778
0.251762	1053	22382	22542.9	-1.07534	0.0217478
0.254331	1092	22399	22352.1	0.313661	0.0232369
0.2569	1076	22381	22165.8	1.43842	0.00830392
0.259469	1015	21812	21981.8	-1.14946	-0.00446222
0.262038	998	21923	21799.4	0.834797	0.00056424
0.264607	1006	21554	21620.8	-0.455166	0.039431
0.267176	1001	21464	21445.2	0.128314	0.00740488
0.269745	941	21063	21269.9	-1.42565	-0.00329156
0.272314	951	21074	21095.3	-0.14665	0.0108965
0.274883	933	20870	20923.2	-0.368549	0.0374732
0.277452	921	20513	20753.7	-1.68037	0.031939
0.280021	897	20714	20584.9	0.89734	0.0287543
0.28259	899	20247	20417.4	-1.19753	0.0194365
0.285159	868	20164	20252.2	-0.621355	0.0244896
0.287728	828	20262	20088.7	1.21724	0.0226192
0.290297	835	19799	19926.8	-0.908083	-0.00686576
0.292866	844	19762	19766.7	-0.0333029	0.043587
0.295435	825	19375	19608	-1.67374	0.030546
0.298004	831	19409	19449.8	-0.292528	-0.0311526
0.300573	785	19258	19293.3	-0.254026	0.00234439
0.303142	794	19315	19139.5	1.26255	0.0424176
0.305711	749	18978	18987.9	-0.0717532	-0.022076
0.30828	812	19015	18838	1.28356	-0.0354254
0.310849	733	18859	18689.2	1.2366	-0.0351045
0.313418	711	18541	18541.5	-0.00332776	-0.00187374
0.315987	731	18514	18395.1	0.873498	-0.00170623
0.318556	746	18011	18251.5	-1.79199	0.0262283
0.321125	791	18199	18109	0.667027	0.0442164
0.323694	720	17821	17966.1	-1.08685	0.0064894
0.326263	779	17833	17825.4	0.0571281	-0.0442947
0.328832	750	17706	17688	0.135405	0.0296943
0.331401	800	17593	17554	0.294282	0.00882507
0.33397	757	17468	17421.1	0.355006	0.00626368
0.336539	812	17370	17289.9	0.607891	-0.0468925
0.339108	794	17260	17161.3	0.751027	-0.0110668
0.341677	811	17224	17035.1	1.43923	-0.0256987
0.344246	826	16974	16910.8	0.485177	0.000436284
0.346815	780	16735	16788.6	-0.414574	-0.0340993
0.349384	835	16701	16669	0.247903	-0.0118923
0.351953	801	16527	16551	-0.187021	0.016907
0.354522	767	16293	16435.3	-1.11452	-0.02871
0.357091	801	16448	16320.2	0.996225	0.0178527
0.35966	830	16325	16207.1	0.92276	0.00939329
0.362229	781	16016	16095.6	-0.628891	-0.0121008
0.364798	808	16284	15983.8	2.35246	0.0190108
0.367367	802	15821	15873.9	-0.42024	-0.0257045
0.369936	884	15914	15766.9	1.16628	-0.0435605
0.372505	916	15935	15660.7	2.17327	-0.000285571
0.375074	907	15558	15555.3	0.0215071	-0.0407606
0.377643	903	15691	15452.2	1.90657	-0.00624555
0.380212	873	15362	15352.9	0.0736616	-0.00790742
0.382781	839	15419	15257.7	1.29861	-0.0312223
0.38535	875	15314	15164.2	1.21025	-0.0383181
0.387919	881	15139	15071.3	0.55052	0.0146673
0.390488	960	15201	14978.1	1.80764	-0.0168558
0.393057	904	15043	14884.5	1.29239	-0.0352594
0.395626	936	15065	14792.2	2.22226	-0.0615097
0.398195	921	14572	14702.7	-1.08248	-0.00766545
0.400764	955	14603	14616.5	-0.111659	-0.0203373
0.403333	974	14559	14531.7	0.225978	-0.037226
0.405902	935	14454	14447.4	0.0548614	0.0164092
0.408471	990	14446	14364.5	0.678141	-0.00276006
0.41104	989	14375	14283.3	0.764596	-0.0200447
0.413609	986	14363	14204.3	1.32438	-0.0391575
0.416178	993	14159	14125.7	0.280252	0.0242795
0.418747	991	14173	14048.6	1.04499	-0.0236749
0.421316	977	14189	13973.7	1.8074	-0.0463574
0.423885	962	13937	13899.6	0.317094	-0.0311899
0.426454	1020	13906	13826.4	0.67539	-0.0215749
0.429023	940	13906	13754	1.28889	-0.0486989
0.431592	946	13897	13681.9	1.8248	-0.0647946
0.434161	955	13512	13610.1	-0.844033	-0.042187
0.43673	974	13412	13540.2	-1.10699	0.0129082
0.439299	953	13496	13470.1	0.222587	-0.0467913
0.441868	908	13410	13399.1	0.0938601	-0.0485448
0.444437	860	13388	13329.5	0.505497	-0.0299726
0.447006	870	13314	13261.5	0.45479	-0.0271775
0.449575	894	13162	13194	-0.279164	-0.0445479
0.452144	782	13280	13125.2	1.34317	-0.0171399
0.454713	803	13093	13054.7	0.334614	0.0124194
0.457282	761	12995	12984.5	0.0923058	-0.0535764
0.459851	691	13034	12915.7	1.03637	-0.0437358
0.46242	664	12725	12845.2	-1.06526	-0.0336053
0.464989	663	12612	12773.4	-1.43675	-0.0123236
0.467558	595	12661	12701.5	-0.36008	-0.023969
0.470127	568	12753	12627.5	1.11146	-0.0732365
0.472696	532	12512	12552.1	-0.358245	-0.0322488
0.475265	484	12603	12476.9	1.12353	-0.026361
0.477834	422	12180	12400.7	-1.99969	-0.0637959
0.480403	441	12310	12323.1	-0.117988	-0.0538401
0.482972	387	12292	12244.8	0.425816	0.00641111
0.485541	339	12065	12165.1	-0.911458	-0.0546044
0.48811	324	12319	12083.8	2.11912	0.0138131
0.490679	319	11873	12002.7	-1.18988	-0.0458358
0.493248	279	11815	11921.5	-0.979547	-0.0541217
0.495817	272	11781	11838.8	-0.53206	-0.0245053
0.498386	248	11621	11755.7	-1.24959	-0.0162597
0.500955	218	11802	11673.3	1.18464	-0.0018179
0.503524	192	11455	11590.9	-1.26938	-0.00998312
0.506093	201	11470	11508.4	-0.35849	-0.0482622
0.508662	169	11287	11426.2	-1.30987	-0.0286262
0.511231	174	11323	11343.5	-0.193001	0.00842007
0.5138	128	11300	11260.7	0.369858	-0.00789681
0.516369	117	11202	11178.6	0.221555	-0.0178737
0.518938	140	11137	11097	0.379476	-0.00503993
0.521507	141	11070	11015.7	0.516098	-0.028555
0.524076	135	10942	10934.3	0.0739769	0.00270047
0.526645	120	10744	10852.6	-1.04795	-0.0904267
0.529214	128	10737	10772.6	-0.343448	0.0023426
0.531783	104	10536	10694.3	-1.54197	0.0100578
0.534352	121	10560	10616.8	-0.552609	-0.0105726
0.536921	115	10750	10539.8	2.0278	-0.0392155
0.53949	132	10406	10463.5	-0.56326	0.029321
0.542059	114	10366	10387.7	-0.213137	-0.0169821
0.544628	121	10315	10312.8	0.0216538	-0.0199538
0.547197	128	10328	10239.2	0.873909	0.00357761
0.549766	115	10062	10166.8	-1.04458	-0.0546777
0.552335	116	10084	10095.2	-0.111126	-0.0378613
0.554904	132	9974	10024.2	-0.502763	-0.0548116
0.557473	125	9990	9954.44	0.355803	-0.0232361
0.560042	133	9984	9885.27	0.988076	-0.0385201
0.562611	111	9860	9816.71	0.435943	-0.026954
0.56518	106	9923	9749.44	1.74234	-0.0159794
0.567749	119	9714	9683.2	0.312509	0.013046
0.570318	135	9621	9617.7	0.0336915	0.0221355
0.572887	110	9648	9552.43	0.972931	-0.0364992
0.575456	112	9555	9487.28	0.692787	-0.0652014
0.578025	131	9319	9423.26	-1.08005	0.00811238
0.580594	122	9361	9360.7	0.00311887	-0.0449965
0.583163	110	9552	9298.48	2.59394	-0.0105096
0.585732	105	9453	9236.5	2.22671	-0.0521848
0.588301	124	9140	9175.83	-0.374748	0.0124595
0.59087	108	9033	9115.99	-0.873205	0.0138552
0.593439	114	9000	9056.2	-0.592351	-0.0501932
0.596008	114	9086	8996.72	0.936643	0.0124224
0.598577	104	8981	8938.3	0.450586	0.0244884
0.601146	105	8902	8880.56	0.227232	0.00020291
0.603715	109	8781	8823.26	-0.451019	-0.0279804
0.606284	97	8567	8766.7	-2.15759	-0.0150785
0.608853	99	8553	8710.47	-1.70272	-0.0393684
0.611422	94	8700	8654.68	0.485916	-0.0270254
0.613991	104	8490	8599.6	-1.18943	-0.0286662
0.61656	106	8478	8544.88	-0.726344	0.0260737
0.619129	79	8458	8490.5	-0.353418	-0.0173792
0.621698	104	8545	8436.68	1.17184	-0.0348656
0.624267	91	8448	8383.66	0.699976	-0.0651938
0.626836	97	8367	8331.4	0.389232	-0.0201794
0.629405	100	8163	8279.05	-1.28446	-0.0389722
0.631974	84	8350	8227.29	1.34284	-0.0478668
0.634543	73	7911	8176.35	-2.9834	-0.00830206
0.637112	84	8369	8125.86	2.65779	-0.0410847
0.639681	78	8069	8076.07	-0.0787315	-0.0435368
0.64225	75	8161	8026.34	1.49061	-0.0288785
0.644819	84	7948	7976.46	-0.31927	-0.0488567
0.647388	90	8022	7927.17	1.0588	0.00771984
0.649957	84	7929	7878.49	0.567245	-0.0408536
0.652526	76	7923	7830.14	1.04322	-0.0254271
0.655095	57	7682	7782.54	-1.14715	-0.0221007
0.657664	77	7653	7735.84	-0.946909	0.00297798
0.660233	84	7717	7689.55	0.312435	-0.0378102
0.662802	68	7744	7643.24	1.14501	-0.0377862
0.665371	82	7619	7596.71	0.25536	-0.00606399
0.66794	66	7613	7550.86	0.712165	-0.0495926
0.670509	57	7579	7506.13	0.837007	-0.0293006
0.673078	56	7279	7461.63	-2.14065	-0.0366654
0.675647	78	7432	7417.54	0.16772	-0.0288934
0.678216	67	7421	7373.71	0.548951	-0.0298386
0.680785	65	7313	7329.64	-0.194528	-0.0270287
0.683354	76	7091	7285.88	-2.31421	-0.0142945
0.685923	65	7209	7243.18	-0.402548	-0.0342104
0.688492	63	7205	7201.12	0.0457378	-0.00932005
0.691061	56	7140	7159.2	-0.227191	-0.0136418
0.69363	62	7071	7117.92	-0.557954	-0.00630941
0.696199	60	7019	7076.98	-0.69202	-0.0435196
0.698768	53	7169	7036.06	1.57006	-0.0397227
0.701337	66	7019	6995.32	0.282678	-0.0186985
0.703906	49	6853	6954.99	-1.232	-0.042307
0.706475	73	6851	6915.11	-0.774594	-0.0589993
0.709044	66	6927	6875.45	0.6194	-0.0707582
0.711613	60	6727	6836.3	-1.3326	-0.047717
0.714182	52	6795	6797.45	-0.0297595	-0.0263459
0.716751	47	6774	6759.27	0.178993	-0.0533596
0.71932	43	6786	6721.8	0.779291	-0.0460501
0.721889	43	6742	6684.3	0.702733	-0.0220401
0.724458	58	6655	6646.72	0.101465	-0.0349066
0.727027	49	6544	6609.14	-0.805231	-0.0405912
0.729596	59	6491	6571.68	-1.00135	-0.0326214
0.732165	50	6503	6534.57	-0.391497	-0.0348139
0.734734	46	6500	6498.25	0.0217303	-0.0347676
0.737303	50	6562	6462.43	1.22915	-0.0109492
0.739872	56	6442	6426.99	0.187028	-0.0275451
0.742441	49	6326	6391.82	-0.827509	-0.0397995
0.74501	41	6224	6356.63	-1.68121	-0.0365737
0.747579	40	6228	6321.83	-1.189	-0.0308728
0.750148	43	6350	6287.61	0.78288	-0.0512076
0.752717	47	6363	6253.61	1.37133	0.00640366
0.755286	44	6240	6219.49	0.259644	-0.0398113
0.757855	43	6131	6185.47	-0.695598	-0.03495
0.760424	40	6002	6151.86	-1.93432	-0.0419348
0.762993	40	6128	6118.75	0.118145	-0.048049
0.765562	44	6022	6085.96	-0.824197	-0.0283906
0.768131	32	6044	6053.34	-0.120175	-0.0131346
0.7707	42	6113	6020.9	1.17795	-0.0234031
0.773269	42	5985	5988.71	-0.0479427	-0.0157082
0.775838	47	5938	5956.87	-0.244868	-0.0491543
0.778407	36	5841	5925.1	-1.10039	-0.0604448
0.780976	37	5758	5893.62	-1.78724	-0.0150628
0.783545	41	5771	5862.7	-1.20715	-0.0367927
0.786114	44	5881	5832.16	0.63681	-0.0522003
0.788683	42	5851	5801.68	0.644836	-0.0522899
0.791252	35	5796	5771.22	0.325474	-0.0264439
0.793821	41	5590	5741.2	-2.02227	-0.0466676
0.79639	29	5643	5711.63	-0.913572	-0.0107452
0.798959	50	5719	5682.29	0.485459	-0.0560067
0.801528	38	5700	5652.97	0.622957	0.00223602
0.804097	34	5623	5623.83	-0.0111283	-0.02585
0.806666	36	5568	5594.85	-0.359783	-0.0184863
0.809235	33	5530	5566.4	-0.489529	0.0123525
0.811804	38	5592	5538.34	0.717596	0.011628
0.814373	32	5535	5510.1	0.334694	0.00683555
0.816942	21	5340	5482.04	-1.94372	0.0336664
0.819511	25	5500	5454.21	0.617459	-0.0176382
0.82208	35	5469	5426.68	0.572249	0.0390563
0.824649	25	5350	5399.28	-0.673693	0.0224732
0.827218	34	5450	5371.63	1.06152	0.0239369
0.829787	26	5364	5344.14	0.271171	-0.0105176
0.832356	31	5427	5317.25	1.48984	0.0355863
0.834925	27	5416	5290.58	1.70419	0.00107108
0.837494	39	5232	5264.13	-0.444163	0.00527303
0.840063	29	5291	5237.89	0.730087	0.00343088
0.842632	31	5216	5211.8	0.0580892	3.22791e-05
0.845201	28	5243	5185.99	0.787281	-0.0500095
0.84777	22	5091	5160.61	-0.975656	-0.0188703
0.850339	22	5007	5135.44	-1.81515	0.00423138
0.852908	23	5076	5110.27	-0.480961	-0.00435534
0.855477	26	5051	5085.22	-0.481518	-0.0251391
0.858046	15	4986	5060.13	-1.04977	-0.0490236
0.860615	18	5113	5035.09	1.0895	0.000644964
0.863184	17	4996	5010.33	-0.20278	-0.000374946
0.865753	22	4921	4985.85	-0.924416	-0.00478827
0.868322	17	4929	4961.32	-0.460372	0.008217
0.870891	17	4903	4936.81	-0.482853	0.0159284
0.87346	23	4843	4912.58	-0.999826	-0.0139404
0.876029	19	4901	4888.66	0.176238	-0.0333663
0.878598	25	4806	4864.91	-0.849743	-0.00694857
0.881167	14	4785	4841.25	-0.81322	-0.0278485
0.883736	19	4826	4817.95	0.115911	-0.0521534
0.886305	17	4835	4794.89	0.576823	-0.00292654
0.888874	13	4716	4772.04	-0.816054	0.0194582
0.891443	19	4708	4749.2	-0.600491	0.00447013
0.894012	19	4623	4726.42	-1.52097	-0.0225076
0.896581	13	4588	4703.85	-1.71031	0.00930959
0.89915	23	4750	4681.32	0.996517	-0.00770787
0.901719	19	4646	4659.06	-0.191597	0.0184672
0.904288	13	4524	4637.09	-1.68136	0.00405424
0.906857	20	4645	4615.16	0.437885	-0.0164886
0.909426	14	4648	4593.53	0.798933	-0.0360303
0.911995	13	4530	4572.16	-0.626453	-0.0499768
0.914564	15	4489	4550.71	-0.921051	-0.0568912
0.917133	9	4611	4529.45	1.2009	-0.0312276
0.919702	18	4456	4508.35	-0.784174	-0.0123175
0.922271	14	4334	4487.24	-2.32766	9.66836e-05
0.92484	7	4548	4466.29	1.21161	-0.0135781
0.927409	13	4406	4445.42	-0.59391	0.00517179
0.929978	11	4406	4424.83	-0.283673	-0.027758
0.932547	10	4249	4404.46	-2.38492	-0.0132196
0.935116	15	4548	4383.96	2.43243	-0.00361916
0.937685	17	4429	4363.62	0.982473	0.00945006
0.940254	5	4305	4343.51	-0.586927	-0.0252172
0.942823	16	4337	4323.5	0.204978	-0.0406988
0.945392	14	4241	4303.79	-0.964139	-0.0300045
0.947961	15	4260	4284.34	-0.372918	-0.0176636
0.95053	18	4278	4264.77	0.202318	-0.00272911
0.953099	14	4154	4245.36	-1.4175	-0.0389765
0.955668	13	4173	4226.31	-0.825264	0.00451959
0.958237	12	4224	4207.4	0.255446	-0.00590944
0.960806	12	4135	4188.71	-0.835274	-0.00845527
0.963375	10	4295	4170.1	1.90581	-0.0158333
0.965944	11	4128	4151.48	-0.365488	-0.00347239
0.968513	18	4056	4132.94	-1.20812	-0.0396846
0.971082	10	4125	4114.5	0.16347	-0.0299903
0.973651	11	4058	4096.13	-0.598624	-0.0432058
0.97622	9	4095	4077.92	0.266878	-0.0331887
0.978789	11	4120	4060.04	0.9341	-0.044884
0.981358	14	3916	4042.23	-2.01709	-0.0350442
0.983927	7	3861	4024.35	-2.62887	-0.00715023
0.986496	12	4013	4006.57	0.10149	-0.0123666
0.989065	12	3938	3988.95	-0.811953	-0.058724
0.991634	11	3894	3971.57	-1.24301	-0.0493172
0.994203	7	4028	3954.19	1.16305	-0.029739
0.996772	7	3836	3936.9	-1.62919	-0.0569118
0.999341	10	3821	3919.87	-1.59943	-0.0201486
1.00191	18	3778	3902.9	-2.03203	-0.0385583
1.00448	15	3859	3885.9	-0.432986	0.023664
1.00705	11	3779	3868.92	-1.46277	0.0135184
1.00962	7	3877	3852.2	0.398303	-0.0373848
1.01219	10	3773	3835.9	-1.02406	-0.0177661
1.01476	10	3739	3819.8	-1.32144	-0.00348874
1.01732	11	3791	3803.58	-0.20433	-0.0117151
1.01989	8	3732	3787.25	-0.90443	0.017962
1.02246	13	3777	3771.03	0.0972037	-0.0255132
1.02503	7	3720	3755	-0.573816	-0.0162467
1.0276	9	3706	3739.09	-0.543629	-0.0612719
1.03017	6	3613	3723.26	-1.83434	-0.0200544
1.03274	10	3571	3707.58	-2.28553	-0.0137958
1.03531	9	3641	3691.95	-0.84444	-0.0159178
1.03788	8	3744	3676.33	1.10594	-0.0190561
1.04045	4	3583	3660.79	-1.29953	-0.0253426
1.04301	4	3665	3645.4	0.323799	-0.00407083
1.04558	5	3604	3630.18	-0.436078	0.00333522
1.04815	4	3632	3614.99	0.282281	-0.0587909
1.05072	9	3580	3599.75	-0.330064	0.000250875
1.05329	7	3520	3584.52	-1.08748	0.0548257
1.05586	3	3489	3569.42	-1.3615	-0.00394303
1.05843	9	3490	3554.45	-1.09093	-0.0120062
1.061	10	3426	3539.7	-1.94252	-0.0392315
1.06357	7	3445	3525.09	-1.36448	-0.0114511
1.06614	9	3499	3510.42	-0.193093	-0.0387161
1.0687	6	3364	3495.94	-2.27483	-0.0280488
1.07127	7	3416	3481.72	-1.12437	-0.0254982
1.07384	7	3438	3467.52	-0.503513	-0.027431
1.07641	10	3416	3453.39	-0.639669	-0.0110005
1.07898	4	3414	3439.3	-0.432981	-0.0285546
1.08155	6	3398	3425.25	-0.467538	-0.0206913
1.08412	7	3476	3411.34	1.09669	-0.0162801
1.08669	4	3305	3397.58	-1.6104	0.0189337
1.08926	10	3305	3383.8	-1.37078	-0.0172389
1.09183	4	3307	3370.03	-1.09612	0.00346223
1.09439	15	3264	3356.41	-1.61755	-0.0185478
1.09696	3	3419	3342.85	1.30238	0.000139306
1.09953	3	3199	3329.44	-2.30621	0.0127177
1.1021	8	3283	3316.14	-0.578387	-0.00961674
1.10467	4	3282	3303.05	-0.367485	0.0056325
1.10724	6	3243	3289.94	-0.824334	0.0418707
1.10981	9	3209	3276.64	-1.19406	-0.0382318
1.11238	4	3205	3263.55	-1.03428	0.0160691
1.11495	6	3212	3250.56	-0.680438	0.00627076
1.11752	5	3186	3237.64	-0.91479	0.000874783
1.12008	5	3205	3224.9	-0.351544	-0.0397245
1.12265	4	3187	3212.18	-0.445999	0.00282767
1.12522	6	3273	3199.46	1.2854	-0.0268631
1.12779	3	3114	3186.84	-1.30536	-0.00725309
1.13036	5	3122	3174.27	-0.935532	0.0738578
1.13293	13	3117	3161.76	-0.801736	-0.0211888
1.1355	6	3206	3149.35	1.00055	0.047822
1.13807	7	3037	3136.97	-1.81405	-0.0361558
1.14064	5	3032	3124.7	-1.68349	-0.00323996
1.14321	4	3267	3112.76	2.69848	-0.0104895
1.14577	4	3062	3100.88	-0.702641	0.0230623
1.14834	8	3055	3088.91	-0.613518	-0.0480658
1.15091	3	2990	3076.96	-1.59038	0.000219083
1.15348	4	3100	3065.01	0.628505	0.000907374
1.15605	2	3002	3053.12	-0.933024	0.0240481
1.15862	5	2948	3041.41	-1.72036	0.0056333
1.16119	3	3011	3029.72	-0.341131	-0.00485599
1.16376	5	3007	3017.99	-0.200478	-0.00947044
1.16633	6	2896	3006.32	-2.04997	-0.0121623
1.1689	5	2877	2994.75	-2.19524	0.0467617
1.17146	6	2863	2983.27	-2.24775	0.0152785
1.17403	4	2997	2971.88	0.458885	-0.00637491
1.1766	3	2946	2960.63	-0.269478	-0.0296165
1.17917	1	2951	2949.44	0.0287361	-0.0287137
1.18174	5	2934	2938.31	-0.0795617	-0.0385102
1.18431	6	2897	2927.2	-0.561139	-0.00397879
1.18688	4	2819	2916.07	-1.82819	0.0156835
1.18945	4	2934	2904.93	0.536721	0.0325566
1.19202	7	2949	2893.94	1.01397	-0.0114132
1.19459	2	2912	2883.13	0.534954	-0.0493368
1.19715	1	2808	2872.35	-1.21438	-0.0356665
1.19972	5	2830	2861.59	-0.593911	-0.00243069
1.20229	2	2843	2850.97	-0.149425	-0.0438479
1.20486	6	2888	2840.31	0.887359	-0.0359418
1.20743	7	2868	2829.59	0.717309	-0.0147996
1.21	6	2841	2819	0.412727	-0.020144
1.21257	4	2882	2808.51	1.36899	-0.012489
1.21514	2	2800	2798.13	0.0354203	-0.0219935
1.21771	3	2827	2787.93	0.734871	-0.0177294
1.22028	4	2763	2777.77	-0.280957	0.0260711
1.22284	1	2795	2767.56	0.51897	0.0397222
1.22541	3	2737	2757.31	-0.388132	-0.00876643
1.22798	4	2770	2747.1	0.435193	-0.024233
1.23055	5	2816	2736.99	1.48897	0.0435074
1.23312	2	2748	2726.88	0.402915	0.00150238
1.23569	4	2769	2716.82	0.991617	-0.00210666
1.23826	3	2826	2706.91	2.24028	0.0309603
1.24083	3	2820	2697.09	2.31456	-0.0293982
1.2434	8	2828	2687.27	2.64642	-0.0416713
1.24597	7	2697	2677.48	0.375924	-0.0198764
1.24853	7	2690	2667.76	0.42886	0.00578078
1.2511	8	2699	2658.09	0.787462	-0.00679933
1.25367	5	2722	2648.62	1.40645	-0.00760994
1.25624	3	2600	2639.29	-0.770618	-0.0270168
1.25881	6	2717	2629.99	1.66924	0.0118501
1.26138	5	2637	2620.75	0.316502	-0.0440363
1.26395	4	2584	2611.47	-0.540362	-0.0310488
1.26652	3	2715	2602.12	2.16646	-0.0505509
1.26909	3	2579	2592.85	-0.272746	0.0262778
1.27166	3	2662	2583.68	1.51799	-0.0307342
1.27422	4	2582	2574.5	0.147609	-0.0596285
1.27679	5	2525	2565.31	-0.802258	-0.019049
1.27936	6	2576	2556.15	0.391049	0.00410683
1.28193	2	2545	2547.05	-0.0406127	-0.0391144
1.2845	5	2401	2538.03	-2.79656	0.00373745
1.28707	5	2578	2529.13	0.96258	-0.0186139
1.28964	2	2517	2520.3	-0.0657923	-0.0321042
1.29221	1	2555	2511.44	0.861841	-0.0100997
1.29478	5	2499	2502.61	-0.0722459	-0.0147682
1.29735	3	2486	2493.89	-0.158335	-0.0411485
1.29991	3	2556	2485.12	1.4019	0.000621935
1.30248	3	2467	2476.32	-0.18756	0.00254289
1.30505	3	2491	2467.64	0.467948	-0.0151794
1.30762	4	2492	2459.06	0.659836	-0.0261272
1.31019	5	2561	2450.47	2.18406	-0.0127842
1.31276	2	2420	2441.93	-0.44574	-0.0372395
1.31533	1	2481	2433.43	0.955003	-0.0252639
1.3179	4	2497	2425.02	1.44051	0.00298548
1.32047	3	2456	2416.69	0.793227	-0.0297734
1.32304	2	2444	2408.33	0.72156	-0.0202615
1.3256	2	2496	2399.92	1.92315	0.00916975
1.32817	1	2382	2391.62	-0.19708	-0.0497855
1.33074	3	2415	2383.4	0.642953	-0.00965801
1.33331	1	2324	2375.18	-1.06158	-0.0219489
1.33588	4	2376	2366.96	0.185439	-0.0102356
1.33845	3	2348	2358.77	-0.222258	0.028185
1.34102	2	2338	2350.65	-0.261571	0.0109629
1.34359	4	2425	2342.57	1.67384	-0.0166931
1.34616	2	2318	2334.58	-0.344323	-0.040586
1.34873	2	2311	2326.66	-0.325769	0.0109866
1.35129	6	2406	2318.74	1.77901	-0.0154466
1.35386	4	2337	2310.88	0.540308	0.0133886
1.35643	3	2296	2303.05	-0.147065	0.00556565
1.359	3	2319	2295.22	0.493747	-0.0334668
1.36157	4	2266	2287.55	-0.452749	-0.0148492
1.36414	3	2263	2279.95	-0.356339	-0.00723243
1.36671	4	2269	2272.3	-0.0693664	-0.0241971
1.36928	5	2275	2264.67	0.216526	0.00514731
1.37185	3	2282	2257.1	0.521166	0.0562882
1.37442	2	2284	2249.57	0.720398	-0.0203326
1.37698	2	2275	2242.09	0.690025	-0.0516407
1.37955	6	2216	2234.69	-0.396978	-0.00159179
1.38212	6	2251	2227.28	0.499924	0.0142321
1.38469	2	2291	2219.83	1.48698	0.00801971
1.38726	3	2249	2212.4	0.771687	-0.0114492
1.38983	4	2192	2205.15	-0.280769	-0.0387023
1.3924	2	2202	2198	0.0851947	-0.029586
1.39497	4	2217	2190.77	0.557035	-0.0138503
1.39754	5	2242	2183.51	1.23526	0.00640966
1.40011	0	2156	2176.33	-0.437844	-0.0358533
1.40267	2	2194	2169.16	0.530311	0.0229175
1.40524	5	2176	2162.05	0.299144	0.0165842
1.40781	2	2149	2155.02	-0.129893	-0.00897483
1.41038	4	2200	2147.91	1.11055	0.00270429
1.41295	4	2176	2140.79	0.754854	-0.0177146
1.41552	1	2126	2133.83	-0.169776	0.002139
1.41809	4	2216	2126.9	1.89281	0.00689577
1.42066	3	2177	2119.99	1.22193	-0.00575067
1.42323	1	2224	2113.14	2.35072	-0.0236836
1.4258	4	2201	2106.25	2.01957	0.0145074
1.42836	1	2152	2099.41	1.13367	-0.0455435
1.43093	5	2164	2092.63	1.53415	-0.0099977
1.4335	4	2157	2085.82	1.5326	-0.0166406
1.43607	2	2084	2079.07	0.108083	0.0139494
1.43864	2	2142	2072.35	1.50496	0.0317047
1.44121	3	2081	2065.71	0.335245	-0.0358035
1.44378	1	2154	2059.16	2.04356	-0.0231867
1.44635	1	2121	2052.55	1.48634	-0.0364581
1.44892	2	2078	2045.93	0.70362	0.00660313
1.45149	7	2069	2039.36	0.651679	-0.0396698
1.45405	3	2120	2032.79	1.89417	-0.00609568
1.45662	3	2140	2026.2	2.46003	0.00585261
1.45919	0	2085	2019.7	1.43002	0.00155436
1.46176	4	2102	2013.4	1.93254	0.0268056
1.46433	2	2105	2007.12	2.13328	-0.000989889
1.4669	0	2064	2000.76	1.39202	0.00253562
1.46947	3	2105	1994.35	2.41174	0.0381566
1.47204	0	2079	1988.01	1.99554	-0.0155944
1.47461	2	2060	1981.73	1.72443	-0.000279348
1.47718	5	2024	1975.39	1.08046	-0.0411304
1.47974	5	2062	1969.11	2.04568	-0.0194367
1.48231	2	2014	1962.85	1.13986	-0.0523226
1.48488	2	1980	1956.62	0.525503	0.00758457
1.48745	2	1981	1950.56	0.683906	-0.0109536
1.49002	2	1997	1944.59	1.17277	0.0170165
1.49259	5	1969	1938.55	0.686149	0.0104295
1.49516	2	1968	1932.46	0.801052	-0.0310368
1.49773	2	2006	1926.4	1.77724	0.00390491
1.5003	2	1993	1920.38	1.6266	-0.0278137
1.50287	0	1929	1914.47	0.330732	-0.005372
1.50543	0	1890	1908.57	-0.427242	0.00656911
1.508	4	1845	1902.63	-1.34161	0.0375498
1.51057	2	1946	1896.7	1.11764	-0.0869949
1.51314	1	1854	1890.73	-0.853107	-0.0186442
1.51571	3	1858	1884.77	-0.621072	-0.0118875
1.51828	3	1905	1878.95	0.596755	-0.0288461
1.52085	2	1912	1873.2	0.88739	0.0325132
1.52342	4	1882	1867.4	0.336646	0.000487202
1.52599	1	1982	1861.66	2.70318	-0.0229763
1.52856	0	1835	1855.98	-0.489875	0.0100658
1.53112	3	1899	1850.32	1.11709	-0.0706287
1.53369	2	1899	1844.7	1.24601	0.0194908
1.53626	1	1887	1839.06	1.10361	-0.0507744
1.53883	3	1882	1833.35	1.12138	-0.0525648
1.5414	1	1849	1827.74	0.494513	-0.045287
1.54397	1	1881	1822.19	1.35609	-0.0196382
1.54654	3	1862	1816.62	1.05172	-0.0506045
1.54911	2	1812	1811.1	0.0211406	0.0290628
1.55168	7	1830	1805.6	0.570486	0.0133501
1.55425	3	1843	1800.08	0.999852	-5.97505e-05
1.55681	1	1820	1794.63	0.59457	-0.0236839
1.55938	1	1806	1789.26	0.393815	-0.0514136
1.56195	2	1769	1784.03	-0.357259	-0.00386195
1.56452	3	1816	1778.8	0.872954	-0.0430817
1.56709	3	1834	1773.43	1.41436	-0.0827572
1.56966	4	1803	1768.04	0.823426	-0.0704283
1.57223	1	1770	1762.71	0.173385	-0.0422766
1.5748	3	1759	1757.46	0.0367924	-0.0743969
1.57737	4	1688	1752.26	-1.56417	-0.0449922
1.57994	4	1786	1747.11	0.920281	-0.0834322
1.5825	2	1847	1741.91	2.44519	-0.0223558
1.58507	4	1685	1736.73	-1.26027	-0.0337326
1.58764	1	1755	1731.66	0.557227	-0.0151441
1.59021	0	1745	1726.62	0.4401	-0.0429228
1.59278	1	1760	1721.55	0.916634	-0.0326951
1.59535	1	1754	1716.49	0.895565	-0.0107629
1.59792	1	1687	1711.42	-0.594453	-0.0538705
1.60049	4	1713	1706.26	0.162774	-0.0227495
1.60306	4	1738	1701.14	0.884112	-0.0354962
1.60563	0	1721	1696.07	0.600904	-0.0563976
1.60819	2	1720	1691.04	0.698257	-0.0287508
1.61076	2	1716	1686.13	0.721089	-0.0269984
1.61333	4	1679	1681.29	-0.0559236	-0.0637114
1.6159	1	1830	1676.36	3.59155	-0.0403151
1.61847	2	1670	1671.41	-0.0343817	-0.0373066
1.62104	1	1690	1666.54	0.570775	-0.0169411
1.62361	1	1780	1661.74	2.80314	0.0325188
1.62618	0	1696	1656.92	0.948993	-0.0773356
1.62875	3	1718	1652.07	1.59059	-0.0100091
1.63132	4	1634	1647.24	-0.327598	-0.0182798
1.63388	3	1583	1642.4	-1.49306	-0.0192892
1.63645	1	1682	1637.57	1.08328	-0.023343
1.63902	1	1681	1632.84	1.17474	-0.0586237
1.64159	2	1635	1628.22	0.167613	-0.0102172
1.64416	3	1739	1623.61	2.76702	-0.0168794
1.64673	3	1650	1618.93	0.764913	0.00488637
1.6493	2	1552	1614.22	-1.57935	-0.0869108
1.65187	2	1689	1609.57	1.93279	-0.00145923
1.65444	1	1630	1604.99	0.619394	-0.0251215
1.65701	2	1650	1600.46	1.21963	-0.0243011
1.65957	3	1589	1595.91	-0.173381	0.00734433
1.66214	3	1617	1591.35	0.637825	-0.0551998
1.66471	3	1634	1586.79	1.16803	-0.0268238
1.66728	2	1525	1582.25	-1.46602	-0.0778918
1.66985	1	1633	1577.79	1.36623	-0.0472909
1.67242	0	1589	1573.38	0.391969	-0.0532352
1.67499	4	1633	1568.97	1.58442	-0.00764447
1.67756	3	1547	1564.55	-0.446275	-0.0410691
1.68013	5	1545	1560.09	-0.383843	-0.0519718
1.6827	2	1609	1555.61	1.3311	-0.0355807
1.68526	1	1485	1551.24	-1.71889	-0.0489354
1.68783	1	1533	1546.97	-0.356828	-0.033182
1.6904	0	1587	1542.74	1.11097	-0.0484951
1.69297	3	1493	1538.48	-1.17703	-0.0304646
1.69554	1	1488	1534.13	-1.19581	-0.0149531
1.69811	2	1472	1529.76	-1.50556	-0.0408533
1.70068	2	1435	1525.41	-2.38657	-0.029791
1.70325	0	1544	1521.13	0.582051	0.00099024
1.70582	1	1530	1516.89	0.335163	-0.0464439
1.70839	4	1548	1512.65	0.898427	-0.0470718
1.71095	3	1509	1508.45	0.0142823	-0.0373445
1.71352	2	1532	1504.2	0.710305	-0.0228745
1.71609	3	1504	1499.97	0.104039	-0.0415082
1.71866	4	1473	1495.86	-0.595732	-0.0447634
1.72123	4	1449	1491.82	-1.12485	-0.080825
1.7238	0	1475	1487.73	-0.331556	-0.0207869
1.72637	1	1476	1483.67	-0.199716	-0.0508276
1.72894	2	1411	1479.69	-1.82854	-0.0390271
1.73151	3	1510	1475.72	0.882212	-0.0338367
1.73408	2	1448	1471.65	-0.621409	-0.0391009
1.73664	1	1480	1467.53	0.324253	-0.0625425
1.73921	0	1442	1463.49	-0.565831	-0.046693
1.74178	4	1499	1459.52	1.01971	-0.0540551
1.74435	1	1499	1455.56	1.122	-0.0785303
1.74692	2	1431	1451.55	-0.543293	-0.0267235
1.74949	3	1498	1447.53	1.30407	-0.0621072
1.75206	1	1419	1443.6	-0.653146	-0.0385821
1.75463	1	1458	1439.71	0.479013	-0.036915
1.7572	0	1382	1435.79	-1.447	-0.0564114
1.75977	3	1383	1431.94	-1.31591	-0.0408147
1.76233	1	1441	1428.06	0.340847	-0.087107
1.7649	5	1383	1424.14	-1.10637	-0.0510007
1.76747	3	1377	1420.23	-1.16499	-0.0326988
1.77004	0	1424	1416.39	0.201693	-0.0681304
1.77261	0	1476	1412.6	1.65027	-0.0609864
1.77518	2	1448	1408.89	1.02784	-0.076144
1.77775	0	1417	1405.21	0.313115	-0.0406052
1.78032	4	1345	1401.41	-1.53807	-0.0312231
1.78289	1	1424	1397.55	0.700861	-0.055011
1.78546	1	1407	1393.77	0.352832	-0.0902184
1.78802	0	1380	1390.01	-0.269395	-0.00171972
1.79059	5	1421	1386.33	0.91985	-0.0415091
1.79316	2	1403	1382.67	0.542877	-0.0871703
1.79573	1	1423	1378.94	1.16809	-0.0462706
1.7983	4	1374	1375.22	-0.0328331	-0.046624
1.80087	2	1381	1371.63	0.252167	-0.0757347
1.80344	1	1342	1368.08	-0.711932	0.00426345
1.80601	0	1441	1364.45	2.01647	-0.0614336
1.80858	1	1454	1360.9	2.44164	-0.0221719
1.81115	1	1413	1357.36	1.48008	-0.0645809
1.81371	3	1359	1353.76	0.142191	-0.0898535
1.81628	2	1303	1350.12	-1.30527	-0.024431
1.81885	1	1320	1346.5	-0.729294	-0.0570042
1.82142	1	1376	1342.93	0.891506	-0.0454881
1.82399	2	1311	1339.44	-0.785388	-0.0466298
1.82656	2	1387	1335.97	1.37016	-0.000845055
1.82913	1	1304	1332.46	-0.7882	-0.0560818
1.8317	2	1345	1328.95	0.437745	-0.0572873
1.83427	0	1353	1325.48	0.748285	-0.0574667
1.83684	0	1336	1322.04	0.381938	-0.0456679
1.8394	3	1398	1318.59	2.12376	-0.0560647
1.84197	5	1311	1315.16	-0.114765	-0.0796412
1.84454	2	1318	1311.69	0.173716	-0.0727036
1.84711	4	1269	1308.21	-1.10068	-0.0157736
1.84968	1	1344	1304.84	1.06806	-0.00857268
1.85225	2	1181	1301.61	-3.50969	-0.059299
1.85482	0	1260	1298.36	-1.08067	-0.0404928
1.85739	3	1351	1295.09	1.52123	-0.0673178
1.85996	3	1259	1291.78	-0.923967	-0.0669772
1.86253	4	1233	1288.44	-1.57887	-0.0677845
1.86509	0	1340	1285.09	1.50008	-0.0684054
1.86766	4	1335	1281.79	1.45622	-0.0485836
1.87023	1	1284	1278.59	0.150843	-0.0179185
1.8728	2	1296	1275.42	0.57176	-0.0385995
1.87537	0	1279	1272.17	0.190947	-0.066078
1.87794	3	1295	1268.94	0.724031	-0.0170771
1.88051	2	1219	1265.75	-1.33887	-0.0444114
1.88308	3	1251	1262.5	-0.325253	-0.0422087
1.88565	1	1310	1259.25	1.40206	-0.0185273
1.88822	1	1250	1256.06	-0.171283	-0.036512
1.89078	1	1230	1252.92	-0.653568	-0.0618831
1.89335	2	1249	1249.8	-0.0225066	-0.0637733
1.89592	3	1240	1246.64	-0.188654	0.0149754
1.89849	1	1245	1243.45	0.0438573	-0.0795762
1.90106	3	1254	1240.28	0.387457	-0.0207194
1.90363	1	1224	1237.16	-0.376088	-0.00322081
1.9062	2	1213	1234.09	-0.605642	-0.0306973
1.90877	1	1292	1231.01	1.69666	-0.0222117
1.91134	3	1179	1227.95	-1.42552	-0.00755529
1.91391	0	1265	1224.89	1.12787	-0.0283744
1.91647	3	1287	1221.81	1.81717	-0.0334569
1.91904	0	1256	1218.75	1.05102	-0.0456812
1.92161	0	1235	1215.73	0.548432	-0.036919
1.92418	1	1218	1212.69	0.152207	0.00034322
1.92675	2	1166	1209.66	-1.27873	0.000203897
1.92932	3	1132	1206.63	-2.21829	-0.0618874
1.93189	1	1226	1203.55	0.641225	-0.0590184
1.93446	1	1234	1200.51	0.953382	-0.0387332
1.93703	1	1163	1197.55	-1.01303	-0.0358562
1.9396	1	1161	1194.64	-0.987344	0.0020122
1.94216	3	1235	1191.71	1.23183	-0.0113266
1.94473	2	1215	1188.74	0.753441	-0.0318073
1.9473	2	1168	1185.77	-0.520084	-0.0615242
1.94987	1	1158	1182.83	-0.729791	0.00575709
1.95244	2	1107	1179.96	-2.19294	-0.00152215
1.95501	3	1217	1177.12	1.14313	0.0229059
1.95758	2	1170	1174.26	-0.124489	-0.0470704
1.96015	2	1213	1171.38	1.19509	0.0114442
1.96272	1	1167	1168.52	-0.0444417	0.0347058
1.96529	3	1184	1165.72	0.531224	-0.0180176
1.96785	1	1198	1162.93	1.01327	-0.00987415
1.97042	3	1169	1160.11	0.25991	-0.0129658
1.97299	2	1212	1157.29	1.57154	0.0325589
1.97556	1	1143	1154.5	-0.340157	-0.00658656
1.97813	0	1153	1151.72	0.0376609	0.00823135
1.9807	2	1153	1148.96	0.118976	-0.0273252
1.98327	4	1140	1146.22	-0.184335	0.0190762
1.98584	0	1138	1143.44	-0.161139	0.00980282
1.98841	3	1123	1140.61	-0.525528	-0.012582
1.99098	2	1132	1137.85	-0.173811	-0.00381301
1.99354	3	1153	1135.19	0.524603	-0.00317085
1.99611	1	1147	1132.48	0.428825	-0.00991174
1.99868	1	1099	1129.76	-0.927915	0.0252222
2.00125	4	1133	1127.11	0.175109	-0.00094756
2.00382	1	1141	1124.46	0.489775	0.0223415
2.00639	0	1150	1121.78	0.832291	-0.0635411
2.00896	1	1157	1119.07	1.11506	-0.0254615
2.01153	3	1107	1116.46	-0.28423	-0.00622295
2.0141	3	1103	1113.83	-0.326084	-0.0578204
2.01667	1	1119	1111.11	0.235876	-0.00342442
2.01923	1	1103	1108.42	-0.163062	0.00330838
2.0218	3	1129	1105.82	0.689801	0.0266208
2.02437	1	1132	1103.28	0.853631	-0.0260046
2.02694	0	1076	1100.68	-0.752411	-0.0125277
2.02951	0	1079	1098.05	-0.57998	-0.00023007
2.03208	3	1110	1095.48	0.435687	0.0666601
2.03465	1	1135	1092.91	1.24929	0.0256427
2.03722	3	1073	1090.27	-0.527113	0.0440573
2.03979	0	1110	1087.62	0.671648	0.0383836
2.04236	1	1111	1085.07	0.777842	-0.0170484
2.04492	1	1086	1082.56	0.104399	0.0505201
2.04749	2	1090	1080.05	0.301364	0.0252408
2.05006	3	1059	1077.51	-0.568833	-0.0136358
2.05263	1	1046	1074.94	-0.894695	0.0305902
2.0552	2	1070	1072.4	-0.0733858	0.0590742
2.05777	1	1027	1069.91	-1.33906	0.0407635
2.06034	2	1143	1067.48	2.2338	0.10487
2.06291	3	1090	1065.02	0.756581	0.0129856
2.06548	5	1116	1062.55	1.6001	0.0301494
2.06805	2	1130	1060.08	2.08008	0.0420875
2.07061	2	1133	1057.63	2.23926	0.0438859
2.07318	2	1076	1055.25	0.632541	-0.013895
2.07575	1	1048	1052.95	-0.153048	-0.00562847
2.07832	0	1074	1050.62	0.713415	-0.0481048
2.08089	1	1054	1048.22	0.178161	-0.0207246
2.08346	1	1006	1045.82	-1.25531	0.00664551
2.08603	2	1002	1043.39	-1.30754	0.0103985
2.0886	2	1056	1040.92	0.463933	0.0114807
2.09117	1	1044	1038.48	0.17098	0.0171241
2.09374	3	1020	1036.07	-0.503143	-0.0163195
2.0963	1	991	1033.7	-1.35656	0.0282735
2.09887	1	1018	1031.37	-0.418969	-0.0090605
2.10144	4	1014	1029.02	-0.471631	0.00267156
2.10401	1	999	1026.7	-0.876484	0.00484619
2.10658	2	1019	1024.38	-0.168575	0.0309664
2.10915	1	989	1022.03	-1.05042	0.00154101
2.11172	1	1052	1019.77	0.993655	0.0420406
2.11429	1	993	1017.5	-0.777635	-0.0617952
2.11686	2	983	1015.2	-1.02689	0.00924714
2.11943	1	1032	1012.89	0.594902	0.0820601
2.12199	3	1013	1010.57	0.076475	-0.0226536
2.12456	3	1036	1008.26	0.861896	0.0484778
2.12713	4	972	1005.98	-1.09005	0.035916
2.1297	2	1038	1003.72	1.06391	0.031352
2.13227	1	975	1001.5	-0.84882	0.0122328
2.13484	2	974	999.348	-0.812203	0.0574556
2.13741	1	993	997.218	-0.133861	-0.00937946
2.13998	1	1025	995.05	0.935481	0.0604005
2.14255	2	1001	992.812	0.258798	0.0103631
2.14512	3	1001	990.583	0.32925	0.00263861
2.14768	4	1042	988.358	1.66178	0.0594328
2.15025	1	932	986.121	-1.7728	0.0319474
2.15282	3	999	983.929	0.476836	0.0104862
2.15539	5	981	981.807	-0.0257677	0.00253683
2.15796	1	1022	979.731	1.3222	-0.00517091
2.16053	4	1014	977.6	1.1431	-0.0158402
2.1631	3	975	975.472	-0.0151176	0.0210053
2.16567	3	924	973.44	-1.62645	0.0168892
2.16824	0	986	971.356	0.466375	0.0121873
2.17081	1	970	969.263	0.0236656	-0.0199158
2.17337	4	943	967.223	-0.788798	-0.0197413
2.17594	3	948	965.149	-0.556981	0.0362029
2.17851	1	944	962.992	-0.618151	0.00968008
2.18108	3	957	960.816	-0.123351	0.043789
2.18365	2	971	958.764	0.39268	-0.0208686
2.18622	4	961	956.753	0.136985	-0.0169118
2.18879	2	919	954.672	-1.17672	0.0286972
2.19136	2	924	952.602	-0.94092	0.0559978
2.19393	1	940	950.568	-0.344704	0.0340341
2.1965	0	928	948.569	-0.675218	0.00826763
2.19906	1	977	946.565	0.973716	0.0393681
2.20163	2	909	944.512	-1.17786	-0.0302976
2.2042	3	901	942.431	-1.38025	0.0789856
2.20677	3	953	940.307	0.411156	0.0674731
2.20934	2	957	938.205	0.607571	0.0258916
2.21191	1	904	936.173	-1.07005	0.0520316
2.21448	3	948	934.205	0.448026	0.0310922
2.21705	1	900	932.264	-1.07547	0
2.21962	1	924	930.289	-0.206901	0
2.22219	3	902	928.275	-0.874848	0
2.22475	0	933	926.294	0.21956	0
2.22732	1	995	924.307	2.24111	0
2.22989	0	900	922.29	-0.743011	0
2.23246	1	855	920.327	-2.23415	0
2.23503	4	906	918.336	-0.409842	0
2.2376	1	933	916.303	0.546636	0
2.24017	0	910	914.275	-0.141724	0
2.24274	1	910	912.28	-0.0755782	0
2.24531	0	861	910.396	-1.68341	0
2.24788	4	912	908.495	0.116054	0
2.25044	2	911	906.499	0.149136	0
2.25301	0	880	904.507	-0.826115	0
2.25558	2	928	902.539	0.835806	0
2.25815	0	873	900.669	-0.936456	0
2.26072	3	895	898.832	-0.128097	0
2.26329	3	875	896.899	-0.740325	0
2.26586	1	897	894.97	0.0677685	0
2.26843	3	790	893.052	-3.66644	0
2.271	0	873	891.186	-0.615492	0
2.27357	3	882	889.388	-0.248777	0
2.27613	2	886	887.546	-0.0519273	0
2.2787	2	854	885.701	-1.0848	0
2.28127	1	850	883.835	-1.16054	0
2.28384	1	890	881.988	0.268547	0
2.28641	1	846	880.193	-1.17557	0
2.28898	1	867	878.373	-0.386253	0
2.29155	2	873	876.528	-0.119403	0
2.29412	3	857	874.665	-0.603416	0
2.29669	2	873	872.809	0.00648019	0
2.29926	0	836	870.964	-1.20927	0
2.30182	0	870	869.164	0.0283492	0
2.30439	0	864	867.421	-0.1164	0
2.30696	0	847	865.668	-0.641445	0
2.30953	0	867	863.833	0.107565	0
2.3121	2	868	861.954	0.205205	0
2.31467	3	871	860.086	0.369817	0
2.31724	3	807	858.226	-1.80325	0
2.31981	1	862	856.384	0.191266	0
2.32238	4	891	854.617	1.21889	0
2.32495	2	874	852.936	0.712499	0
2.32751	1	869	851.271	0.601426	0
2.33008	1	823	849.56	-0.925834	0
2.33265	2	837	847.885	-0.376249	0
2.33522	4	827	846.222	-0.668422	0
2.33779	0	794	844.482	-1.79153	0
2.34036	2	831	842.724	-0.406716	0
2.34293	0	844	841.018	0.102649	0
2.3455	1	835	839.384	-0.151707	0
2.34807	1	835	837.692	-0.0931737	0
2.35064	1	838	835.957	0.0705858	0
2.3532	0	825	834.221	-0.321028	0
2.35577	0	823	832.475	-0.330264	0
2.35834	1	795	830.762	-1.26835	0
2.36091	2	858	829.052	0.988252	0
2.36348	2	857	827.318	1.01391	0
2.36605	1	838	825.57	0.429383	0
2.36862	2	823	823.865	-0.0301559	0
2.37119	1	801	822.223	-0.749887	0
2.37376	0	818	820.605	-0.0910917	0
2.37633	0	783	818.965	-1.28529	0
2.37889	0	771	817.33	-1.66853	0
2.38146	0	808	815.689	-0.270499	0
2.38403	2	839	813.998	0.863157	0
2.3866	1	755	812.289	-2.08497	0
2.38917	2	833	810.587	0.776553	0
2.39174	2	803	808.904	-0.208352	0
2.39431	1	801	807.284	-0.222028	0
2.39688	2	824	805.693	0.637768	0
2.39945	2	769	804.111	-1.26614	0
2.40202	0	788	802.552	-0.518381	0
2.40458	5	777	800.969	-0.859889	0
2.40715	1	810	799.397	0.372548	0
2.40972	3	774	797.841	-0.856934	0
2.41229	1	789	796.254	-0.258242	0
2.41486	1	776	794.754	-0.673219	0
2.41743	1	811	793.27	0.622584	0
2.42	0	752	791.741	-1.44919	0
2.42257	4	793	790.202	0.0993546	0
2.42514	1	844	788.62	1.90626	0
2.42771	3	775	787.036	-0.432357	0
2.43027	1	816	785.451	1.06944	0
2.43284	1	846	783.953	2.13321	0
2.43541	1	819	782.479	1.27613	0
2.43798	4	740	780.985	-1.50665	0
2.44055	1	744	779.482	-1.30083	0
2.44312	2	798	777.931	0.71044	0
2.44569	0	747	776.401	-1.07574	0
2.44826	1	796	774.955	0.745915	0
2.45083	0	764	773.502	-0.34376	0
2.4534	2	727	771.997	-1.66884	0
2.45596	1	720	770.465	-1.88072	0
2.45853	0	745	768.914	-0.876159	0
2.4611	0	816	767.376	1.70218	0
2.46367	1	764	765.877	-0.0679212	0
2.46624	2	794	764.399	1.0505	0
2.46881	1	721	762.869	-1.5593	0
2.47138	3	749	761.324	-0.450308	0
2.47395	1	764	759.822	0.151169	0
2.47652	5	794	758.375	1.2643	0
2.47909	2	747	756.936	-0.363549	0
2.48165	2	744	755.524	-0.422488	0
2.48422	2	818	754.123	2.23341	0
2.48679	2	769	752.782	0.584837	0
2.48936	2	756	751.449	0.165521	0
2.49193	0	784	750.042	1.2128	0
2.4945	1	699	748.636	-1.87741	0
2.49707	2	763	747.237	0.570661	0
2.49964	2	716	745.832	-1.11488	0
2.50221	1	740	744.375	-0.160837	0
2.50478	4	725	742.91	-0.66516	0
2.50734	0	763	741.508	0.778069	0
2.50991	0	699	740.129	-1.55565	0
2.51248	1	738	738.741	-0.0272776	0
2.51505	0	761	737.404	0.855363	0
2.51762	0	721	736.021	-0.559413	0
2.52019	1	744	734.548	0.346521	0
2.52276	0	674	733.107	-2.27673	0
2.52533	0	707	731.669	-0.92776	0
2.5279	2	701	730.218	-1.10354	0
2.53047	1	711	728.799	-0.667522	0
2.53303	0	685	727.38	-1.61925	0
2.5356	0	710	725.951	-0.598628	0
2.53817	2	719	724.584	-0.208266	0
2.54074	3	715	723.237	-0.308039	0
2.54331	0	726	721.835	0.154577	0
2.54588	3	710	720.421	-0.391078	0
2.54845	2	715	719.08	-0.15257	0
2.55102	2	722	717.807	0.156065	0
2.55359	1	663	716.483	-2.07709	0
2.55616	3	716	715.172	0.0309462	0
2.55872	1	769	713.908	1.98667	0
2.56129	2	702	712.615	-0.400651	0
2.56386	2	724	711.304	0.471829	0
2.56643	1	709	710.023	-0.0384108	0
2.569	2	688	708.738	-0.790621	0
2.57157	0	725	707.438	0.652253	0
2.57414	3	702	706.16	-0.15701	0
2.57671	2	726	704.862	0.7845	0
2.57928	0	713	703.562	0.353462	0
2.58185	4	707	702.245	0.178844	0
2.58441	2	675	700.971	-0.999625	0
2.58698	1	693	699.733	-0.255755	0
2.58955	1	688	698.432	-0.397703	0
2.59212	2	681	697.197	-0.620674	0
2.59469	1	742	695.999	1.68874	0
2.59726	0	682	694.722	-0.487164	0
2.59983	0	706	693.428	0.473143	0
2.6024	1	733	692.166	1.50823	0
2.60497	1	722	690.899	1.15746	0
2.60754	2	714	689.58	0.913883	0
2.6101	2	710	688.247	0.816375	0
2.61267	0	698	686.951	0.41823	0
2.61524	1	677	685.69	-0.333972	0
2.61781	1	697	684.465	0.474794	0
2.62038	0	651	683.257	-1.26427	0
2.62295	3	691	681.995	0.342562	0
2.62552	3	680	680.717	-0.0275113	0
2.62809	0	649	679.462	-1.19574	0
2.63066	1	710	678.196	1.1936	0
2.63323	3	680	677.002	0.11496	0
2.63579	4	724	675.871	1.7887	0
2.63836	0	654	674.652	-0.807544	0
2.64093	1	708	673.398	1.30043	0
2.6435	1	707	672.242	1.30722	0
2.64607	2	671	671.15	-0.0057822	0
2.64864	0	710	669.965	1.50249	0
2.65121	1	664	668.711	-0.182832	0
2.65378	1	636	667.494	-1.2488	0
2.65635	0	651	666.303	-0.599771	0
2.65892	1	687	665.085	0.836104	0
2.66148	2	661	663.853	-0.110979	0
2.66405	2	630	662.646	-1.30064	0
2.66662	2	638	661.417	-0.92708	0
2.66919	1	636	660.203	-0.959699	0
2.67176	4	659	659.048	-0.00188305	0
2.67433	2	622	657.922	-1.44035	0
2.6769	0	673	656.79	0.624853	0
2.67947	1	649	655.643	-0.260775	0
2.68204	1	705	654.557	1.89978	0
2.68461	1	616	653.476	-1.50993	0
2.68717	2	637	652.288	-0.605751	0
2.68974	0	628	651.085	-0.921193	0
2.69231	2	665	649.912	0.585086	0
2.69488	3	621	648.751	-1.11362	0
2.69745	1	656	647.614	0.327415	0
2.70002	3	636	646.453	-0.414474	0
2.70259	1	658	645.312	0.494627	0
2.70516	2	613	644.244	-1.26192	0
2.70773	2	665	643.152	0.847237	0
2.7103	0	677	642.061	1.3428	0
2.71286	1	671	640.966	1.15947	0
2.71543	0	645	639.855	0.202599	0
2.718	0	643	638.761	0.167173	0
2.72057	1	614	637.615	-0.953036	0
2.72314	2	633	636.45	-0.137121	0
2.72571	2	649	635.284	0.538407	0
2.72828	1	655	634.103	0.81651	0
2.73085	2	622	632.963	-0.439589	0
2.73342	2	614	631.885	-0.721761	0
2.73599	1	664	630.827	1.28735	0
2.73855	1	624	629.745	-0.229972	0
2.74112	1	632	628.669	0.132483	0
2.74369	2	613	627.616	-0.590343	0
2.74626	1	631	626.534	0.177774	0
2.74883	0	584	625.429	-1.71434	0
2.7514	0	671	624.333	1.80157	0
2.75397	3	629	623.267	0.228571	0
2.75654	1	662	622.195	1.54707	0
2.75911	0	631	621.067	0.395414	0
2.76168	3	603	619.935	-0.689639	0
2.76424	2	632	618.891	0.521461	0
2.76681	0	623	617.856	0.206077	0
2.76938	0	609	616.758	-0.31437	0
2.77195	1	607	615.725	-0.354148	0
2.77452	1	611	614.73	-0.150901	0
2.77709	2	581	613.649	-1.35452	0
2.77966	0	596	612.526	-0.676911	0
2.78223	1	607	611.437	-0.180095	0
2.7848	2	629	610.385	0.742216	0
2.78737	0	620	609.357	0.427416	0
2.78993	2	653	608.299	1.74928	0
2.7925	0	572	607.231	-1.47306	0
2.79507	1	652	606.21	1.79329	0
2.79764	2	580	605.166	-1.04498	0
2.80021	1	598	604.127	-0.250537	0
2.80278	0	618	603.082	0.600084	0
2.80535	0	553	602.027	-2.08486	0
2.80792	1	577	601.027	-1.00027	0
2.81049	2	573	600.02	-1.12876	0
2.81306	0	597	598.958	-0.0801184	0
2.81562	0	576	597.878	-0.911578	0
2.81819	0	573	596.84	-0.995934	0
2.82076	5	632	595.853	1.43786	0
2.82333	0	558	594.831	-1.55919	0
2.8259	1	628	593.758	1.3664	0
2.82847	1	572	592.716	-0.866185	0
2.83104	2	604	591.807	0.496136	0
2.83361	2	610	590.874	0.774381	0
2.83618	0	598	589.846	0.333449	0
2.83875	4	603	588.848	0.576318	0
2.84131	1	600	587.886	0.494545	0
2.84388	0	599	586.939	0.492811	0
2.84645	1	573	585.953	-0.541099	0
2.84902	3	599	585.027	0.570922	0
2.85159	0	566	584.105	-0.761014	0
2.85416	3	547	583.083	-1.54278	0
2.85673	2	564	582.08	-0.761288	0
2.8593	1	630	581.151	1.94618	0
2.86187	2	571	580.198	-0.38494	0
2.86444	2	533	579.26	-2.00374	0
2.867	2	585	578.361	0.274493	0
2.86957	0	557	577.412	-0.864904	0
2.87214	2	560	576.471	-0.696009	0
2.87471	1	601	575.557	1.03782	0
2.87728	0	569	574.635	-0.236247	0
2.87985	2	577	573.664	0.138879	0
2.88242	0	579	572.703	0.261692	0
2.88499	1	559	571.759	-0.539652	0
2.88756	2	564	570.774	-0.285254	0
2.89013	1	572	569.819	0.0911858	0
2.89269	0	554	568.86	-0.631358	0
2.89526	0	568	567.891	0.00455598	0
2.89783	0	603	566.977	1.46698	0
2.9004	0	559	566.055	-0.298376	0
2.90297	3	579	565.079	0.578556	0
2.90554	0	585	564.081	0.864905	0
2.90811	2	540	563.086	-0.993453	0
2.91068	0	519	562.112	-1.89243	0
2.91325	2	560	561.219	-0.0515171	0
2.91582	0	518	560.321	-1.85949	0
2.91838	2	545	559.399	-0.61679	0
2.92095	1	574	558.477	0.647908	0
2.92352	3	528	557.558	-1.28636	0
2.92609	2	528	556.64	-1.2464	0
2.92866	1	587	555.729	1.29068	0
2.93123	2	567	554.85	0.510271	0
2.9338	1	570	554.003	0.670021	0
2.93637	2	585	553.171	1.31598	0
2.93894	2	540	552.288	-0.528771	0
2.94151	1	552	551.405	0.0253262	0
2.94407	2	539	550.524	-0.49636	0
2.94664	1	543	549.651	-0.285432	0
2.94921	1	495	548.8	-2.41813	0
2.95178	0	543	547.925	-0.21137	0
2.95435	1	532	547.053	-0.652645	0
2.95692	0	549	546.179	0.120412	0
2.95949	0	519	545.276	-1.15341	0
2.96206	0	559	544.352	0.619527	0
2.96463	0	575	543.434	1.31639	0
2.9672	1	545	542.514	0.106471	0
2.96976	0	536	541.575	-0.240783	0
2.97233	3	573	540.638	1.35193	0
2.9749	0	583	539.712	1.79279	0
2.97747	2	543	538.814	0.17965	0
2.98004	2	556	537.929	0.766396	0
2.98261	2	489	537.096	-2.175	0
2.98518	2	561	536.257	1.04466	0
2.98775	2	486	535.403	-2.24098	0
2.99032	1	509	534.6	-1.13468	0
2.99289	1	500	533.796	-1.51142	0
2.99545	1	538	532.993	0.215865	0
2.99802	3	494	532.185	-1.71802	0
3.00059	3	533	531.347	0.0716185	0
3.00316	2	515	530.483	-0.682283	0
3.00573	0	523	529.633	-0.290027	0
3.0083	1	522	528.847	-0.299676	0
3.01087	1	525	528.108	-0.135662	0
3.01344	0	550	527.328	0.966729	0
3.01601	0	491	526.466	-1.60056	0
3.01858	1	504	525.588	-0.961604	0
3.02114	1	525	524.735	0.0115529	0
3.02371	1	534	523.856	0.438965	0
3.02628	4	517	522.961	-0.26217	0
3.02885	2	530	522.101	0.343105	0
3.03142	2	563	521.268	1.75881	0
3.03399	1	505	520.452	-0.687593	0
3.03656	3	495	519.719	-1.11102	0
3.03913	2	475	518.998	-2.01878	0
3.0417	0	479	518.219	-1.79198	0
3.04427	2	496	517.419	-0.961725	0
3.04683	1	557	516.653	1.70957	0
3.0494	1	531	515.896	0.655453	0
3.05197	1	478	515.065	-1.69531	0
3.05454	2	520	514.242	0.252491	0
3.05711	2	480	513.443	-1.52645	0
3.05968	0	538	512.621	1.09417	0
3.06225	2	543	511.806	1.33866	0
3.06482	0	499	511.026	-0.538376	0
3.06739	0	482	510.262	-1.28732	0
3.06996	4	478	509.449	-1.43846	0
3.07252	1	524	508.64	0.67102	0
3.07509	0	524	507.818	0.706893	0
3.07766	0	512	506.972	0.222198	0
3.08023	1	521	506.238	0.646735	0
3.0828	1	484	505.509	-0.977663	0
3.08537	2	490	504.673	-0.662848	0
3.08794	0	490	503.818	-0.624239	0
3.09051	2	484	502.998	-0.863564	0
3.09308	1	475	502.214	-1.24867	0
3.09565	2	501	501.452	-0.020176	0
3.09821	0	531	500.664	1.31648	0
3.10078	2	473	499.883	-1.23608	0
3.10335	1	455	499.129	-2.0688	0
3.10592	0	519	498.371	0.905498	0
3.10849	1	513	497.588	0.68045	0
3.11106	2	455	496.814	-1.96028	0
3.11363	4	513	496.056	0.748095	0
3.1162	1	515	495.248	0.87036	0
3.11877	0	502	494.452	0.336893	0
3.12134	0	513	493.725	0.850996	0
3.1239	0	483	493.073	-0.458326	0
3.12647	1	458	492.372	-1.60608	0
3.12904	2	489	491.564	-0.115935	0
3.13161	1	500	490.732	0.414457	0
3.13418	0	478	489.911	-0.5448	0
3.13675	1	463	489.131	-1.21442	0
3.13932	0	459	488.406	-1.37258	0
3.14189	1	473	487.672	-0.674607	0
3.14446	0	523	486.887	1.5791	0
3.14703	1	464	486.105	-1.0262	0
3.14959	1	463	485.326	-1.03757	0
3.15216	1	466	484.55	-0.85932	0
3.15473	1	493	483.776	0.415425	0
3.1573	0	431	483.01	-2.50525	0
3.15987	1	475	482.272	-0.333641	0
3.16244	1	474	481.535	-0.3461	0
3.16501	0	458	480.794	-1.0651	0
3.16758	1	473	480.028	-0.323168	0
3.17015	1	501	479.271	0.970761	0
3.17272	1	462	478.536	-0.769336	0
3.17528	3	497	477.777	0.862255	0
3.17785	1	493	477.026	0.719442	0
3.18042	1	468	476.3	-0.383653	0
3.18299	1	450	475.586	-1.20614	0
3.18556	1	462	474.925	-0.601304	0
3.18813	0	470	474.251	-0.196079	0
3.1907	0	448	473.527	-1.20602	0
3.19327	1	444	472.804	-1.36697	0
3.19584	1	440	472.079	-1.52931	0
3.19841	2	449	471.325	-1.0536	0
3.20097	0	455	470.555	-0.729218	0
3.20354	0	457	469.818	-0.599589	0
3.20611	1	458	469.115	-0.519375	0
3.20868	0	446	468.435	-1.06233	0
3.21125	0	478	467.718	0.470276	0
3.21382	1	485	466.958	0.819232	0
3.21639	1	429	466.227	-1.79733	0
3.21896	1	452	465.493	-0.634639	0
3.22153	0	441	464.741	-1.13052	0
3.2241	0	423	464.022	-1.99457	0
3.22666	2	462	463.332	-0.0619618	0
3.22923	0	444	462.638	-0.884502	0
3.2318	1	448	461.912	-0.657272	0
3.23437	0	449	461.174	-0.574518	0
3.23694	0	438	460.489	-1.07458	0
3.23951	0	461	459.801	0.0558461	0
3.24208	1	457	459.09	-0.0977445	0
3.24465	1	433	458.374	-1.21938	0
3.24722	2	433	457.635	-1.18388	0
3.24979	2	422	456.904	-1.69908	0
3.25235	1	448	456.205	-0.387659	0
3.25492	2	464	455.538	0.39283	0
3.25749	1	456	454.903	0.0513882	0
3.26006	2	473	454.285	0.860502	0
3.26263	1	427	453.641	-1.28926	0
3.2652	1	450	452.996	-0.141246	0
3.26777	0	411	452.351	-2.03971	0
3.27034	1	456	451.708	0.200997	0
3.27291	2	439	451.06	-0.575601	0
3.27548	1	470	450.383	0.904849	0
3.27804	0	441	449.682	-0.413413	0
3.28061	1	428	448.994	-1.0148	0
3.28318	0	446	448.362	-0.111821	0
3.28575	2	450	447.719	0.107529	0
3.28832	4	453	447.027	0.280644	0
3.29089	0	436	446.336	-0.49499	0
3.29346	4	463	445.65	0.806335	0
3.29603	1	446	445.015	0.0466447	0
3.2986	2	495	444.469	2.27118	0
3.30117	1	439	443.871	-0.232458	0
3.30373	1	454	443.277	0.503271	0
3.3063	2	432	442.695	-0.514548	0
3.30887	0	442	442.064	-0.0030425	0
3.31144	2	411	441.427	-1.50084	0
3.31401	1	456	440.773	0.713051	0
3.31658	2	407	440.142	-1.64278	0
3.31915	2	391	439.487	-2.45207	0
3.32172	1	399	438.839	-1.99446	0
3.32429	1	433	438.218	-0.250749	0
3.32686	0	448	437.604	0.491153	0
3.32942	2	432	437.011	-0.241096	0
3.33199	0	391	436.388	-2.29539	0
3.33456	1	452	435.735	0.76504	0
3.33713	0	411	435.064	-1.187	0
3.3397	1	432	434.423	-0.116571	0
3.34227	1	430	433.778	-0.182208	0
3.34484	2	393	433.111	-2.02335	0
3.34741	3	453	432.446	0.965731	0
3.34998	0	409	431.788	-1.12678	0
3.35255	1	424	431.161	-0.347752	0
3.35511	0	448	430.572	0.823373	0
3.35768	1	426	430.024	-0.194975	0
3.36025	0	413	429.413	-0.807634	0
3.36282	2	396	428.752	-1.64584	0
3.36539	1	388	428.093	-2.03539	0
3.36796	0	424	427.437	-0.166901	0
3.37053	1	460	426.788	1.5485	0
3.3731	0	455	426.175	1.35134	0
3.37567	0	402	425.577	-1.17589	0
3.37824	1	428	424.929	0.14845	0
3.3808	2	428	424.283	0.179654	0
3.38337	2	417	423.634	-0.324864	0
3.38594	0	412	422.966	-0.540273	0
3.38851	0	402	422.337	-1.0143	0
3.39108	0	404	421.766	-0.88389	0
3.39365	1	430	421.211	0.423862	0
3.39622	0	419	420.593	-0.0778076	0
3.39879	2	427	419.924	0.342409	0
3.40136	0	398	419.265	-1.0659	0
3.40393	0	381	418.633	-1.92802	0
3.40649	1	392	418.01	-1.31371	0
3.40906	0	407	417.415	-0.516263	0
3.41163	1	422	416.809	0.252696	0
3.4142	1	370	416.159	-2.39971	0
3.41677	0	409	415.537	-0.323211	0
3.41934	0	449	414.915	1.60855	0
3.42191	0	404	414.303	-0.51257	0
3.42448	0	397	413.711	-0.838706	0
3.42705	2	397	413.09	-0.807548	0
3.42962	0	456	412.446	2.03961	0
3.43218	0	399	411.802	-0.640919	0
3.43475	1	426	411.173	0.71837	0
3.43732	1	416	410.598	0.264873	0
3.43989	2	448	410.011	1.79482	0
3.44246	1	422	409.379	0.614373	0
3.44503	1	397	408.778	-0.591128	0
3.4476	1	405	408.209	-0.159475	0
3.45017	0	451	407.667	2.04048	0
3.45274	2	400	407.117	-0.355869	0
3.45531	1	420	406.543	0.656634	0
3.45787	1	400	405.962	-0.298122	0
3.46044	1	398	405.363	-0.369067	0
3.46301	1	429	404.797	1.16855	0
3.46558	0	411	404.251	0.33292	0
3.46815	1	400	403.68	-0.184021	0
3.47072	2	348	403.111	-2.95426	0
3.47329	4	417	402.537	0.708233	0
3.47586	1	366	401.939	-1.87854	0
3.47843	1	451	401.35	2.33792	0
3.481	1	348	400.831	-2.83203	0
3.48356	2	413	400.383	0.620842	0
3.48613	1	423	399.89	1.12364	0
3.4887	0	418	399.319	0.913718	0
3.49127	0	399	398.753	0.0123415	0
3.49384	1	402	398.217	0.188662	0
3.49641	1	369	397.672	-1.49263	0
3.49898	1	402	397.073	0.245758	0
3.50155	1	427	396.455	1.47818	0
3.50412	0	425	395.872	1.41292	0
3.50669	1	392	395.317	-0.167541	0
3.50925	0	407	394.764	0.606491	0
3.51182	0	403	394.207	0.438015	0
3.51439	1	400	393.625	0.318739	0
3.51696	2	415	393.046	1.07767	0
3.51953	2	414	392.463	1.0585	0
3.5221	0	414	391.861	1.08808	0
3.52467	0	402	391.296	0.533854	0
3.52724	1	435	390.79	2.11969	0
3.52981	1	384	390.3	-0.321472	0
3.53238	1	397	389.745	0.36412	0
3.53494	1	406	389.145	0.836493	0
3.53751	0	387	388.578	-0.080233	0
3.54008	0	366	388.039	-1.15202	0
3.54265	1	426	387.503	1.86521	0
3.54522	1	378	386.961	-0.460921	0
3.54779	1	353	386.39	-1.77715	0
3.55036	1	376	385.799	-0.505364	0
3.55293	3	405	385.242	0.981764	0
3.5555	0	376	384.712	-0.449305	0
3.55807	1	396	384.181	0.593907	0
3.56063	0	410	383.662	1.30074	0
3.5632	2	378	383.189	-0.266873	0
3.56577	2	413	382.678	1.49206	0
3.56834	1	365	382.116	-0.895879	0
3.57091	4	393	381.559	0.57714	0
3.57348	1	404	381.041	1.14224	0
3.57605	0	385	380.567	0.225909	0
3.57862	1	424	380.079	2.13301	0
3.58119	4	393	379.642	0.67383	0
3.58376	0	377	379.18	-0.1123	0
3.58632	1	356	378.615	-1.19859	0
3.58889	1	361	378.073	-0.898603	0
3.59146	1	414	377.632	1.78738	0
3.59403	1	348	377.148	-1.56252	0
3.5966	1	358	376.595	-0.982773	0
3.59917	1	403	376.067	1.3416	0
3.60174	1	384	375.543	0.431555	0
3.60431	0	382	375.021	0.357083	0
3.60688	1	358	374.5	-0.872054	0
3.60945	1	342	373.981	-1.72936	0
3.61201	2	357	373.459	-0.871081	0
3.61458	0	369	372.911	-0.203613	0
3.61715	3	355	372.371	-0.921952	0
3.61972	1	388	371.864	0.819199	0
3.62229	2	367	371.376	-0.228443	0
3.62486	0	324	370.868	-2.60379	0
3.62743	2	347	370.392	-1.25573	0
3.63	0	372	369.934	0.107097	0
3.63257	0	336	369.446	-1.82465	0
3.63514	1	382	368.933	0.66859	0
3.6377	0	358	368.422	-0.550824	0
3.64027	3	345	367.901	-1.23296	0
3.64284	0	388	367.339	1.04893	0
3.64541	1	362	366.802	-0.252389	0
3.64798	0	350	366.28	-0.870176	0
3.65055	2	381	365.811	0.778176	0
3.65312	3	337	365.33	-1.54323	0
3.65569	0	348	364.799	-0.900504	0
3.65826	0	341	364.271	-1.26019	0
3.66083	2	376	363.789	0.629756	0
3.66339	1	399	363.373	1.78358	0
3.66596	2	364	362.888	0.0583006	0
3.66853	0	361	362.337	-0.0703575	0
3.6711	0	349	361.843	-0.687492	0
3.67367	0	396	361.378	1.73981	0
3.67624	0	379	360.91	0.929243	0
3.67881	0	337	360.404	-1.27492	0
3.68138	2	349	359.851	-0.580843	0
3.68395	1	357	359.301	-0.121759	0
3.68652	1	379	358.753	1.04003	0
3.68908	0	349	358.218	-0.49345	0
3.69165	0	360	357.743	0.11896	0
3.69422	1	353	357.288	-0.228219	0
3.69679	3	344	356.802	-0.690254	0
3.69936	1	353	356.285	-0.174824	0
3.70193	0	332	355.747	-1.30327	0
3.7045	0	324	355.253	-1.73626	0
3.70707	4	343	354.838	-0.639166	0
3.70964	2	337	354.405	-0.948114	0
3.71221	1	353	353.887	-0.0472131	0
3.71477	0	355	353.365	0.0867919	0
3.71734	0	340	352.958	-0.702773	0
3.71991	0	339	352.587	-0.737925	0
3.72248	0	341	352.127	-0.602553	0
3.72505	1	311	351.61	-2.30278	0
3.72762	0	351	351.071	-0.00378395	0
3.73019	1	326	350.536	-1.3589	0
3.73276	1	365	350.01	0.784604	0
3.73533	2	365	349.513	0.81062	0
3.7379	0	326	349.017	-1.2748	0
3.74046	0	351	348.527	0.13199	0
3.74303	0	357	348.069	0.472677	0
3.7456	1	370	347.632	1.16284	0
3.74817	1	361	347.158	0.728506	0
3.75074	1	365	346.634	0.961317	0
3.75331	1	324	346.116	-1.22869	0
3.75588	2	335	345.633	-0.580918	0
3.75845	3	349	345.175	0.204737	0
3.76102	1	373	344.717	1.46443	0
3.76359	0	362	344.263	0.932252	0
3.76615	2	356	343.844	0.644241	0
3.76872	1	371	343.472	1.42919	0
3.77129	0	378	343.054	1.79741	0
3.77386	3	352	342.565	0.502897	0
3.77643	1	359	342.109	0.891497	0
3.779	2	363	341.667	1.11971	0
3.78157	0	339	341.186	-0.118742	0
3.78414	2	343	340.763	0.12077	0
3.78671	1	351	340.361	0.56788	0
3.78928	1	354	339.927	0.74795	0
3.79184	2	337	339.467	-0.134388	0
3.79441	1	385	339.015	2.34363	0
3.79698	3	332	338.582	-0.361222	0
3.79955	1	327	338.131	-0.615523	0
3.80212	1	348	337.704	0.551926	0
3.80469	1	336	337.283	-0.0699961	0
3.80726	0	334	336.889	-0.158064	0
3.80983	0	359	336.482	1.18845	0
3.8124	1	304	336.026	-1.83682	0
3.81497	3	330	335.566	-0.3064	0
3.81753	0	357	335.077	1.16028	0
3.8201	0	343	334.57	0.455193	0
3.82267	1	346	334.108	0.639324	0
3.82524	2	295	333.72	-2.25438	0
3.82781	1	330	333.29	-0.181087	0
3.83038	2	324	332.787	-0.488185	0
3.83295	0	313	332.322	-1.09217	0
3.83552	0	324	331.91	-0.439453	0
3.83809	0	351	331.499	1.04089	0
3.84066	2	316	331.083	-0.848477	0
3.84322	2	325	330.63	-0.312298	0
3.84579	0	318	330.127	-0.680051	0
3.84836	3	324	329.636	-0.313121	0
3.85093	0	314	329.211	-0.858425	0
3.8535	1	296	328.826	-1.90795	0
3.85607	1	330	328.394	0.0884084	0
3.85864	1	348	327.988	1.07275	0
3.86121	0	318	327.57	-0.536647	0
3.86378	2	318	327.108	-0.510739	0
3.86635	0	358	326.672	1.65573	0
3.86891	0	339	326.233	0.693431	0
3.87148	2	355	325.774	1.55113	0
3.87405	0	328	325.345	0.146615	0
3.87662	2	317	324.903	-0.443895	0
3.87919	2	322	324.424	-0.135104	0
3.88176	1	338	323.997	0.761664	0
3.88433	0	305	323.569	-1.06328	0
3.8869	0	328	323.154	0.267573	0
3.88947	1	339	322.784	0.880729	0
3.89204	2	324	322.378	0.0901065	0
3.8946	2	328	321.915	0.335996	0
3.89717	0	323	321.432	0.0872353	0
3.89974	0	329	320.988	0.441714	0
3.90231	3	332	320.603	0.625478	0
3.90488	1	302	320.234	-1.04923	0
3.90745	0	307	319.799	-0.730478	0
3.91002	0	341	319.33	1.17349	0
3.91259	1	322	318.946	0.170185	0
3.91516	2	280	318.572	-2.30513	0
3.91773	0	330	318.116	0.654166	0
3.92029	0	332	317.64	0.788093	0
3.92286	3	316	317.204	-0.0677377	0
3.92543	0	303	316.816	-0.793732	0
3.928	3	292	316.39	-1.42734	0
3.93057	1	311	315.931	-0.279615	0
3.93314	1	306	315.548	-0.545827	0
3.93571	0	311	315.164	-0.236143	0
3.93828	1	321	314.787	0.346753	0
3.94085	2	291	314.423	-1.37309	0
3.94342	0	335	314.003	1.14719	0
3.94598	2	333	313.556	1.06551	0
3.94855	0	307	313.124	-0.349518	0
3.95112	3	360	312.738	2.4909	0
3.95369	0	292	312.328	-1.18963	0
3.95626	2	344	311.918	1.72974	0
3.95883	0	316	311.513	0.252391	0
3.9614	0	291	311.136	-1.18038	0
3.96397	1	321	310.752	0.572	0
3.96654	1	315	310.345	0.262285	0
3.96911	0	295	309.926	-0.869025	0
3.97167	3	283	309.464	-1.57313	0
3.97424	1	340	309.036	1.67926	0
3.97681	1	342	308.628	1.80454	0
3.97938	0	279	308.207	-1.74856	0
3.98195	0	317	307.843	0.514302	0
3.98452	1	311	307.493	0.198844	0
3.98709	0	364	307.088	2.98301	0
3.98966	1	291	306.651	-0.917449	0
3.99223	1	292	306.196	-0.830766	0
3.9948	0	308	305.77	0.127074	0
3.99736	1	306	305.345	0.0374281	0
3.99993	2	275	304.929	-1.80477	0
4.0025	0	295	304.532	-0.555002	0
4.00507	1	319	304.11	0.833662	0
4.00764	1	315	303.701	0.636651	0
4.01021	0	310	303.337	0.378441	0
4.01278	1	285	302.942	-1.06277	0
4.01535	1	306	302.527	0.198513	0
4.01792	1	311	302.133	0.502779	0
4.02049	2	303	301.715	0.0738321	0
4.02305	3	294	301.303	-0.425913	0
4.02562	0	311	300.916	0.5718	0
4.02819	6	325	300.534	1.35712	0
4.03076	2	328	300.189	1.53561	0
4.03333	0	344	299.879	2.37885	0
4.0359	3	313	299.531	0.761318	0
4.03847	0	302	299.272	0.156998	0
4.04104	2	331	299.024	1.75754	0
4.04361	1	311	298.629	0.701473	0
4.04618	1	298	298.259	-0.0150072	0
4.04874	1	322	297.885	1.34389	0
4.05131	0	310	297.495	0.710259	0
4.05388	3	325	297.125	1.54622	0
4.05645	3	299	296.734	0.13107	0
4.05902	0	294	296.336	-0.136249	0
4.06159	2	309	295.924	0.743846	0
4.06416	0	323	295.583	1.5255	0
4.06673	1	327	295.302	1.75292	0
4.0693	1	288	294.937	-0.408773	0
4.07187	1	311	294.547	0.932959	0
4.07443	1	291	294.152	-0.184756	0
4.077	0	285	293.74	-0.517703	0
4.07957	0	297	293.355	0.211509	0
4.08214	2	284	292.973	-0.532453	0
4.08471	1	283	292.587	-0.569912	0
4.08728	0	274	292.171	-1.09774	0
4.08985	2	302	291.741	0.590318	0
4.09242	0	312	291.372	1.16786	0
4.09499	1	283	291.016	-0.476499	0
4.09756	2	309	290.616	1.04585	0
4.10012	1	313	290.241	1.28639	0
4.10269	0	291	289.861	0.0667859	0
4.10526	0	311	289.467	1.22102	0
4.10783	0	328	289.125	2.14649	0
4.1104	0	298	288.774	0.534454	0
4.11297	1	303	288.366	0.840677	0
4.11554	0	291	287.935	0.179661	0
4.11811	2	266	287.506	-1.31865	0
4.12068	0	318	287.087	1.73354	0
4.12325	0	311	286.694	1.37829	0
4.12581	2	329	286.307	2.35372	0
4.12838	0	307	285.949	1.20147	0
4.13095	1	286	285.576	0.0250434	0
4.13352	0	268	285.166	-1.04856	0
4.13609	1	288	284.806	0.188179	0
4.13866	3	301	284.443	0.954358	0
4.14123	1	262	284.054	-1.36249	0
4.1438	1	315	283.663	1.76565	0
4.14637	0	244	283.29	-2.51529	0
4.14894	2	286	282.994	0.177742	0
4.1515	2	313	282.686	1.71343	0
4.15407	0	285	282.32	0.158745	0
4.15664	0	244	281.932	-2.42834	0
4.15921	1	288	281.583	0.378098	0
4.16178	0	288	281.276	0.396197	0
4.16435	1	270	280.907	-0.66378	0
4.16692	1	280	280.493	-0.029485	0
4.16949	1	291	280.107	0.638543	0
4.17206	3	277	279.723	-0.163622	0
4.17463	1	294	279.347	0.854606	0
4.17719	0	281	278.994	0.119658	0
4.17976	1	281	278.653	0.139998	0
4.18233	0	290	278.364	0.683294	0
4.1849	0	303	278.056	1.43299	0
4.18747	0	285	277.672	0.434086	0
4.19004	2	271	277.289	-0.382024	0
4.19261	0	280	276.903	0.185073	0
4.19518	1	291	276.494	0.850375	0
4.19775	0	283	276.098	0.410296	0
4.20032	0	315	275.755	2.21119	0
4.20288	2	267	275.408	-0.514551	0
4.20545	1	291	275.036	0.935815	0
4.20802	0	254	274.658	-1.29617	0
4.21059	0	250	274.266	-1.5347	0
4.21316	1	288	273.933	0.828927	0
4.21573	0	283	273.615	0.557906	0
4.2183	1	271	273.24	-0.136042	0
4.22087	0	280	272.845	0.427589	0
4.22344	3	266	272.478	-0.39718	0
4.22601	0	284	272.112	0.705409	0
4.22857	0	285	271.746	0.785077	0
4.23114	3	309	271.392	2.13945	0
4.23371	1	257	271.09	-0.878938	0
4.23628	1	274	270.769	0.195217	0
4.23885	1	264	270.387	-0.393075	0
4.24142	0	269	270.087	-0.0662778	0
4.24399	1	235	269.801	-2.27019	0
4.24656	1	297	269.465	1.59773	0
4.24913	1	255	269.122	-0.884383	0
4.2517	1	289	268.755	1.19087	0
4.25426	1	285	268.395	0.983585	0
4.25683	1	277	268.062	0.537043	0
4.2594	2	275	267.73	0.438424	0
4.26197	0	258	267.397	-0.585045	0
4.26454	0	285	267.064	1.06242	0
4.26711	1	273	266.738	0.379002	0
4.26968	1	274	266.433	0.457159	0
4.27225	0	273	266.09	0.418196	0
4.27482	1	289	265.703	1.37039	0
4.27739	1	285	265.35	1.16399	0
4.27995	0	268	265.018	0.182171	0
4.28252	1	269	264.661	0.264555	0
4.28509	0	249	264.311	-0.970315	0
4.28766	1	260	263.982	-0.246959	0
4.29023	0	265	263.629	0.0842462	0
4.2928	0	282	263.276	1.11501	0
4.29537	0	280	262.924	1.02048	0
4.29794	2	261	262.575	-0.0974738	0
4.30051	2	298	262.221	2.07265	0
4.30308	0	257	261.841	-0.301993	0
4.30564	0	299	261.473	2.17024	0
4.30821	0	257	261.169	-0.260057	0
4.31078	0	283	260.905	1.3134	0
4.31335	3	238	260.578	-1.46353	0
4.31592	0	261	260.2	0.0495142	0
4.31849	1	280	259.821	1.20591	0
4.32106	0	250	259.462	-0.598424	0
4.32363	0	274	259.181	0.895236	0
4.3262	1	259	258.888	0.00692897	0
4.32877	0	293	258.545	2.01286	0
4.33133	0	267	258.196	0.538825	0
4.3339	0	274	257.828	0.976968	0
4.33647	1	252	257.489	-0.345764	0
4.33904	0	296	257.146	2.25837	0
4.34161	0	254	256.778	-0.174287	0
4.34418	0	262	256.417	0.344934	0
4.34675	1	249	256.084	-0.44891	0
4.34932	1	267	255.746	0.688741	0
4.35189	2	264	255.383	0.530343	0
4.35446	1	269	255.026	0.852033	0
4.35702	0	292	254.7	2.18284	0
4.35959	1	255	254.404	0.0373092	0
4.36216	2	264	254.134	0.607182	0
4.36473	1	259	253.851	0.319922	0
4.3673	0	264	253.515	0.645305	0
4.36987	1	233	253.19	-1.32268	0
4.37244	1	227	252.917	-1.72018	0
4.37501	1	254	252.633	0.0857649	0
4.37758	2	271	252.297	1.1361	0
4.38015	0	244	251.968	-0.510072	0
4.38271	1	297	251.663	2.63069	0
4.38528	0	269	251.367	1.07513	0
4.38785	0	277	251.09	1.5568	0
4.39042	1	283	250.781	1.91519	0
4.39299	1	285	250.449	2.0466	0
4.39556	0	246	250.112	-0.262166	0
4.39813	2	272	249.757	1.3487	0
4.4007	1	258	249.435	0.533259	0
4.40327	1	266	249.133	1.0342	0
4.40584	0	273	248.811	1.464	0
4.4084	2	247	248.52	-0.0967291	0
4.41097	0	277	248.249	1.72746	0
4.41354	1	260	247.947	0.747526	0
4.41611	0	242	247.623	-0.361478	0
4.41868	1	248	247.327	0.0427358	0
4.42125	0	243	247.025	-0.258236	0
4.42382	1	244	246.7	-0.172844	0
4.42639	1	258	246.375	0.723758	0
4.42896	1	267	246.051	1.28203	0
4.43153	0	271	245.728	1.53514	0
