# Supplementary material for: Direct energy transfer from photosystem II to photosystem I confers winter sustainability in Scots Pine
Source: Nat Commun. 2020 Dec 15;11:6388. doi: 10.1038/s41467-020-20137-9 (PMC7738668; doi:10.1038/s41467-020-20137-9)
Supplement: Supplementary file 3 — Source Data [file 41467_2020_20137_MOESM3_ESM.zip › Source data file_Bag et al., 2020/Source data file/time resolved fluoresence data/Time resolved decay/Pine_winter_quench/No_spillover/Pine_winter_quench_no_spillover_10.txt]

Time	IRF	Exp. data	Th. data	Residuals	Aurocorr
0	43205	11328	11300.5	0.258241	0.109172
0.002569	45817	13072	12932.9	1.21696	0.109236
0.005138	47396	14838	14691.8	1.20053	0.0753393
0.007707	48463	16589	16568.5	0.159437	0.0241748
0.010276	49341	18882	18542.8	2.46884	0.0836313
0.012845	49938	20448	20607.4	-1.11487	0.0510749
0.015414	50031	22854	22751.4	0.678615	0.0267659
0.017983	50114	25112	24933.7	1.12503	0.0799208
0.020552	49597	26981	27122.5	-0.861528	0.0921636
0.023121	48424	29167	29304	-0.802197	0.068779
0.02569	46762	31525	31460.1	0.365747	0.0546033
0.028259	45030	33270	33575.7	-1.67576	0.0610933
0.030828	43460	35729	35638.8	0.477294	0.0840917
0.033397	40801	37693	37621.5	0.368479	0.0300536
0.035966	38416	39259	39489.4	-1.16293	0.0698429
0.038535	35403	41050	41222.7	-0.852381	0.0297008
0.041104	32977	42661	42826.7	-0.802336	0.0507935
0.043673	30109	44229	44290.5	-0.292523	-0.0181244
0.046242	27336	45510	45591.9	-0.383904	0.0558299
0.048811	24445	46248	46719.6	-2.19299	0.0346943
0.05138	21632	47438	47675.3	-1.08965	0.0850314
0.053949	18529	48195	48469.2	-1.24915	0.0551111
0.056518	16287	48736	49100.9	-1.65308	0.0236813
0.059087	13909	49504	49570.7	-0.299919	0.0226258
0.061656	11846	50013	49882.5	0.583381	0.0133846
0.064225	10050	49722	50033.5	-1.39712	0.0193113
0.066794	8268	50027	50036.3	-0.0415133	0.05326
0.069363	6906	49965	49916.8	0.215454	0.0365251
0.071932	5676	49794	49688.6	0.472435	0.0173622
0.074501	4758	49286	49367	-0.364928	0.0232675
0.07707	3813	49114	48964.6	0.674218	0.040771
0.079639	3158	48810	48492.8	1.43569	0.0280652
0.082208	2583	48112	47967.6	0.658354	0.0476912
0.084777	2145	47583	47403.8	0.821344	0.0645482
0.087346	1845	47535	46811	3.32079	0.0355295
0.089915	1465	46347	46195.6	0.703088	-0.0063659
0.092484	1247	45682	45566.9	0.538675	-0.005672
0.095053	1101	45318	44931.5	1.81572	0.0276777
0.097622	1007	44856	44296.2	2.64307	0.0673627
0.100191	830	43820	43663.5	0.747466	0.0463082
0.10276	773	43400	43033.5	1.75911	0.0445016
0.105329	645	42772	42410.6	1.74732	0.0203576
0.107898	657	42158	41799.1	1.74785	0.0430609
0.110467	564	41100	41198.2	-0.484593	-0.00814369
0.113036	555	40976	40607	1.8228	0.0406771
0.115605	560	40296	40025.7	1.34634	0.0398949
0.118174	505	39634	39455.6	0.896101	0.0460027
0.120743	489	38901	38897.4	0.018201	0.0144168
0.123312	415	38468	38350.1	0.601196	0.0178968
0.125881	467	37730	37815	-0.437679	0.0155508
0.12845	451	37383	37291.7	0.47197	0.0228295
0.131019	413	36750	36778.7	-0.149686	-0.0251464
0.133588	431	36105	36274.5	-0.891838	0.0513604
0.136157	442	35561	35779.9	-1.16065	0.0540068
0.138726	444	35513	35296.9	1.14663	0.0204472
0.141295	471	35010	34823.7	0.99551	-0.0101096
0.143864	477	34578	34359.5	1.17525	-0.00488161
0.146433	423	33659	33905.3	-1.34276	0.00186228
0.149002	470	33243	33461.2	-1.19703	0.00631077
0.151571	464	33044	33027	0.0935841	0.0527106
0.15414	476	32647	32602.7	0.245085	0.0483793
0.156709	475	32124	32186.2	-0.347065	-0.0254139
0.159278	496	31466	31777.1	-1.75354	0.0275683
0.161847	520	31367	31376.8	-0.0550514	-0.010746
0.164416	543	30916	30984.8	-0.391559	0.0383066
0.166985	531	30727	30600.7	0.720264	-0.00129369
0.169554	572	30074	30224.4	-0.867369	0.0515089
0.172123	581	29833	29856.3	-0.135095	0.0116701
0.174692	593	29709	29496.7	1.23167	0.0193501
0.177261	589	28848	29144.4	-1.7453	0.0185616
0.17983	628	29033	28799.2	1.3719	0.0169889
0.182399	667	28570	28461.7	0.64064	0.0317274
0.184968	691	28337	28131.3	1.22196	0.0186277
0.187537	706	27753	27807.1	-0.324625	0.0153419
0.190106	725	27652	27489.2	0.978718	0.0428803
0.192675	716	27162	27179	-0.103268	0.00829124
0.195244	766	26893	26876.4	0.100996	0.0233674
0.197813	766	26677	26580.6	0.590359	0.0172127
0.200382	821	26284	26290.9	-0.0425746	0.0515955
0.202951	821	25949	26006.6	-0.357459	0.0173288
0.20552	926	25629	25727.9	-0.617851	0.0181411
0.208089	926	25248	25455.3	-1.30491	0.0253703
0.210658	954	25211	25189	0.138729	0.0565369
0.213227	958	25082	24928.5	0.968935	0.0463217
0.215796	951	24732	24675.1	0.361914	0.0254967
0.218365	980	24465	24429.2	0.228949	0.0313412
0.220934	990	24334	24188.9	0.930101	0.0541811
0.223503	1030	23701	23953.3	-1.63905	-0.0102491
0.226072	1017	23691	23721.6	-0.198639	0.0185124
0.228641	1091	23398	23493.7	-0.625734	0.0365056
0.23121	1112	23183	23270.4	-0.573919	0.0368532
0.233779	1066	23066	23052	0.0918982	-0.000318727
0.236348	1128	22798	22838.1	-0.265474	0.0535841
0.238917	1045	22700	22628.8	0.472255	0.0163978
0.241486	1039	22291	22425.7	-0.902312	0.0400358
0.244055	1073	22178	22226.1	-0.323128	-0.00112862
0.246624	1104	21923	22029.6	-0.71985	0.0743594
0.249193	1059	21736	21835.9	-0.677487	0.0463555
0.251762	1053	21320	21642.7	-2.21034	0.0302916
0.254331	1092	21447	21452	-0.0338618	-0.00900485
0.2569	1076	21568	21266.1	2.05601	0.013391
0.259469	1015	21067	21083.6	-0.114689	-0.0167067
0.262038	998	20662	20902.6	-1.67383	-0.00207413
0.264607	1006	20495	20724.4	-1.60248	0.00857143
0.267176	1001	20374	20550.1	-1.23385	0.0292145
0.269745	941	20323	20377.2	-0.380435	0.00829096
0.272314	951	20168	20204.3	-0.255738	0.00176971
0.274883	933	19832	20033	-1.42717	-0.0226482
0.277452	921	19707	19864.6	-1.12233	0.0168701
0.280021	897	19706	19697.5	0.0603699	-0.0116013
0.28259	899	19643	19531.3	0.797159	0.0219444
0.285159	868	19013	19367	-2.56732	-0.0210269
0.287728	828	19111	19204.7	-0.677944	0.00653414
0.290297	835	18938	19043.9	-0.769808	-0.0318029
0.292866	844	18875	18884.9	-0.0720056	0.00674869
0.295435	825	18474	18727.7	-1.86632	-0.0248987
0.298004	831	18567	18571.1	-0.0299288	0.0515846
0.300573	785	18220	18415.4	-1.44729	0.0309212
0.303142	794	18315	18262.2	0.390501	0.0398226
0.305711	749	18040	18111.4	-0.531771	-0.0028185
0.30828	812	18234	17962.8	2.0086	-0.0292725
0.310849	733	17682	17815.5	-1.00363	-0.00469679
0.313418	711	17711	17669.2	0.314126	0.00969861
0.315987	731	17553	17523.9	0.219728	0.0259698
0.318556	746	17538	17380.9	1.18619	-0.0191633
0.321125	791	16984	17240.3	-1.9665	-0.00243853
0.323694	720	17070	17099.3	-0.224445	-0.0246023
0.326263	779	16971	16959.2	0.09081	0.000629154
0.328832	750	16924	16821.8	0.78535	0.0391333
0.331401	800	16809	16688.5	0.929474	0.0150486
0.33397	757	16518	16557.3	-0.305577	0.0393396
0.336539	812	16478	16427.3	0.395245	0.000592539
0.339108	794	16206	16299.6	-0.734937	0.0189171
0.341677	811	16221	16174.5	0.365117	-0.0705069
0.344246	826	15905	16051.5	-1.1619	-0.00218744
0.346815	780	15620	15930.5	-2.48449	-0.0356254
0.349384	835	15979	15812.1	1.32036	0.00658471
0.351953	801	15590	15695.6	-0.845784	0.0131307
0.354522	767	15667	15581.4	0.683582	0.0574221
0.357091	801	15587	15468.4	0.949953	0.000492303
0.35966	830	15431	15356.6	0.59865	-0.00234963
0.362229	781	15191	15247.1	-0.455242	0.0175419
0.364798	808	15308	15137.7	1.37613	0.0286948
0.367367	802	15038	15028.8	0.0746421	0.0063501
0.369936	884	14839	14923	-0.689167	-0.0552689
0.372505	916	14864	14818.9	0.370238	-0.0468349
0.375074	907	14721	14715.3	0.0466428	-0.0284476
0.377643	903	14564	14613.2	-0.407363	-0.0142783
0.380212	873	14477	14514	-0.307666	-0.0302946
0.382781	839	14359	14419.6	-0.505611	-0.0109042
0.38535	875	14219	14328.2	-0.91562	0.0366691
0.387919	881	14219	14237.8	-0.157765	-0.00517718
0.390488	960	14100	14147.6	-0.40105	0.00188345
0.393057	904	14058	14056.6	0.0120911	-0.0353511
0.395626	936	13979	13965.8	0.111761	-0.0327282
0.398195	921	13974	13876.9	0.821074	-0.00642631
0.400764	955	13870	13791.6	0.665288	-0.0534703
0.403333	974	13774	13709	0.553997	-0.0248426
0.405902	935	13429	13626.9	-1.70791	-0.0284379
0.408471	990	13514	13545.8	-0.273304	-0.00598966
0.41104	989	13237	13466	-1.99077	-0.00661852
0.413609	986	13198	13388.7	-1.65998	-0.0407251
0.416178	993	13406	13312.3	0.808919	0.0410408
0.418747	991	13076	13236.8	-1.40605	-0.0118543
0.421316	977	13446	13163.5	2.43649	0.032959
0.423885	962	12991	13091.5	-0.8818	0.0159641
0.426454	1020	13129	13020.3	0.948498	0.0494582
0.429023	940	12856	12950.1	-0.829849	0.00728768
0.431592	946	12857	12880.4	-0.206313	0.00471958
0.434161	955	12828	12810.5	0.154476	-0.0106332
0.43673	974	12690	12742.1	-0.462881	0.0313382
0.439299	953	12750	12674.8	0.665993	-0.00758404
0.441868	908	12667	12606.3	0.539667	-0.0313459
0.444437	860	12545	12537.9	0.0630991	-0.0381835
0.447006	870	12525	12471.3	0.479524	-0.0151913
0.449575	894	12098	12406.1	-2.80094	-0.00967714
0.452144	782	12271	12340.4	-0.62606	0.0513635
0.454713	803	12231	12272.6	-0.376404	-0.0511029
0.457282	761	12291	12203.8	0.78673	-0.00508311
0.459851	691	11982	12136.5	-1.41184	-0.0236401
0.46242	664	12037	12069	-0.29142	0.0745085
0.464989	663	11898	11999.4	-0.929274	0.00381203
0.467558	595	12073	11929.6	1.30537	-0.00197467
0.470127	568	11663	11858.4	-1.80926	-0.026988
0.472696	532	11710	11784.9	-0.692574	0.0621367
0.475265	484	11619	11711.2	-0.855248	-0.0151338
0.477834	422	11492	11637.1	-1.35376	0.00895908
0.480403	441	11498	11561.6	-0.593012	-0.0247064
0.482972	387	11360	11485.1	-1.17351	0.00418925
0.485541	339	11336	11407.6	-0.672528	-0.0110638
0.48811	324	11318	11328.2	-0.0956312	0.0161465
0.490679	319	11170	11248	-0.738491	-0.0240895
0.493248	279	11136	11168.4	-0.307181	0.00709612
0.495817	272	11175	11087.7	0.825782	-0.0633807
0.498386	248	11063	11005.9	0.54315	0.00122903
0.500955	218	10938	10924.5	0.129465	-0.00825087
0.503524	192	10861	10843.4	0.168848	-0.0060963
0.506093	201	10637	10762.3	-1.21462	0.0100696
0.508662	169	10686	10681.4	0.044259	-0.00861867
0.511231	174	10445	10600.5	-1.5217	-0.0351328
0.5138	128	10323	10519.1	-1.93015	-0.0184978
0.516369	117	10264	10438.1	-1.71831	0.00680704
0.518938	140	10467	10357.8	1.06758	-0.00619267
0.521507	141	10230	10278	-0.474902	-0.0423233
0.524076	135	10204	10198.5	0.0548148	-0.0149199
0.526645	120	10151	10118.3	0.324163	0.0105598
0.529214	128	10231	10039	1.89794	0.0108862
0.531783	104	10003	9961.69	0.413053	-0.0378931
0.534352	121	9966	9885.77	0.803682	0.00579109
0.536921	115	9784	9810.43	-0.267159	-0.0021669
0.53949	132	9705	9735.78	-0.312416	-0.0137115
0.542059	114	9762	9661.74	1.01472	0.00855654
0.544628	121	9586	9588.37	-0.0242076	-0.00470774
0.547197	128	9480	9516.15	-0.371306	-0.00925273
0.549766	115	9483	9445.32	0.386962	-0.0127621
0.552335	116	9285	9375.56	-0.939797	-0.0377571
0.554904	132	9324	9306.4	0.182244	-0.0254375
0.557473	125	9413	9238.34	1.80027	0.0120094
0.560042	133	9225	9171.2	0.560141	0.0175769
0.562611	111	9097	9104.52	-0.0788186	-0.0100374
0.56518	106	9043	9038.89	0.043193	0.00217007
0.567749	119	9189	8974.5	2.23767	-0.0183751
0.570318	135	9058	8911.07	1.54381	0.0100065
0.572887	110	8749	8848.16	-1.06016	-0.012831
0.575456	112	8935	8785.21	1.5847	0.0128142
0.578025	131	8941	8722.81	2.30753	-0.038054
0.580594	122	8669	8661.99	0.0753393	0.00256742
0.583163	110	8515	8602.11	-0.944033	-0.00206099
0.585732	105	8669	8542.26	1.36126	0.00454612
0.588301	124	8603	8483.29	1.29064	-0.0251049
0.59087	108	8370	8425.57	-0.607429	-0.0161078
0.593439	114	8410	8368.22	0.455589	-0.0300722
0.596008	114	8147	8310.85	-1.81531	-0.0154688
0.598577	104	8266	8254.28	0.128937	-0.0292211
0.601146	105	8290	8198.65	1.00333	0.0229526
0.603715	109	8386	8143.47	2.64839	-0.00249448
0.606284	97	8155	8088.99	0.731013	-0.0433592
0.608853	99	8042	8035	0.0780523	0.00533235
0.611422	94	7902	7981.31	-0.892156	-0.00394173
0.613991	104	7860	7928.27	-0.770072	0.00167996
0.61656	106	7943	7875.77	0.75439	0.00241521
0.619129	79	7659	7823.56	-1.88035	-0.00759672
0.621698	104	7887	7771.76	1.29762	-0.00369815
0.624267	91	7732	7720.62	0.129384	-0.0170745
0.626836	97	7653	7670.49	-0.199886	0.0139504
0.629405	100	7636	7620.5	0.177422	0.00570901
0.631974	84	7429	7570.7	-1.64396	0.00578838
0.634543	73	7589	7521.73	0.772199	-0.0105657
0.637112	84	7362	7473.29	-1.2971	0.00707574
0.639681	78	7448	7425.56	0.260011	-0.00184339
0.64225	75	7337	7378.24	-0.48145	0.0259737
0.644819	84	7560	7330.67	2.63756	-0.0367797
0.647388	90	7300	7283.3	0.195421	-0.0527905
0.649957	84	7265	7236.63	0.3328	0.00569227
0.652526	76	7214	7190.35	0.278452	0.0271739
0.655095	57	7289	7144.58	1.69155	0.000143132
0.657664	77	7190	7099.75	1.06436	-0.0200635
0.660233	84	7009	7055.63	-0.556947	-0.00402641
0.662802	68	6972	7011.72	-0.475752	0.0354368
0.665371	82	6901	6967.49	-0.800396	0.0168866
0.66794	66	7075	6923.38	1.80262	0.00507686
0.670509	57	6916	6880.42	0.427815	0.00221192
0.673078	56	6943	6838.07	1.25924	0.0428756
0.675647	78	6772	6796.03	-0.292041	0.0174972
0.678216	67	6763	6754.43	0.10425	0.0392483
0.680785	65	6741	6712.69	0.344767	0.00158477
0.683354	76	6791	6670.82	1.4583	-0.00178918
0.685923	65	6693	6629.76	0.772959	-0.00552498
0.688492	63	6584	6589.7	-0.0702437	0.000169627
0.691061	56	6633	6549.87	1.02069	-0.00169565
0.69363	62	6516	6510.5	0.0681655	0.0128576
0.696199	60	6477	6471.67	0.0662652	-0.00154881
0.698768	53	6368	6432.96	-0.814031	0.00723402
0.701337	66	6424	6394.28	0.370753	0.00869074
0.703906	49	6506	6355.88	1.86118	-0.0145422
0.706475	73	6134	6317.98	-2.34915	-0.0362039
0.709044	66	6288	6280.32	0.0968226	-0.0188393
0.711613	60	6229	6243.09	-0.17858	-0.0136669
0.714182	52	6198	6206.21	-0.104265	0.0476052
0.716751	47	6162	6169.77	-0.0990329	0.00463256
0.71932	43	6216	6134.21	1.03738	0.0110945
0.721889	43	6186	6098.94	1.10688	0.0114968
0.724458	58	6189	6063.56	1.59445	0.0306287
0.727027	49	6013	6028.09	-0.194649	0.017028
0.729596	59	6054	5992.64	0.788605	0.0127486
0.732165	50	6001	5957.33	0.56371	-0.0334155
0.734734	46	5931	5922.69	0.10793	-0.00548601
0.737303	50	5819	5888.72	-0.914033	-0.0210905
0.739872	56	6006	5855.2	1.9459	0.0115911
0.742441	49	5779	5822.05	-0.56633	-0.000257524
0.74501	41	5848	5788.94	0.772371	-0.00125509
0.747579	40	5673	5755.95	-1.10132	-0.00154332
0.750148	43	5614	5723.52	-1.46176	-0.0017114
0.752717	47	5633	5691.56	-0.780188	-0.00968369
0.755286	44	5716	5659.56	0.746544	0.0364393
0.757855	43	5737	5627.47	1.44602	-0.0441794
0.760424	40	5732	5595.63	1.80121	0.0174297
0.762993	40	5517	5564.3	-0.636761	0.00117922
0.765562	44	5475	5533.39	-0.789161	-0.0104177
0.768131	32	5562	5502.72	0.7949	-0.0413722
0.7707	42	5522	5472.2	0.670188	0.0110677
0.773269	42	5280	5441.84	-2.22731	-0.0297998
0.775838	47	5417	5411.86	0.069812	0.0306338
0.778407	36	5453	5382.04	0.960998	0.0261732
0.780976	37	5458	5352.33	1.43038	0.00917923
0.783545	41	5334	5323.09	0.149351	-0.0116485
0.786114	44	5335	5294.39	0.556	0.0589314
0.788683	42	5314	5265.89	0.659929	-0.0330315
0.791252	35	5201	5237.33	-0.503827	0.0245222
0.793821	41	5104	5209.01	-1.46988	0.00346342
0.79639	29	5220	5181.17	0.537417	-0.0358527
0.798959	50	5121	5153.72	-0.457207	0.00478653
0.801528	38	5130	5126.31	0.05145	0.00439032
0.804097	34	5229	5099.04	1.79724	-0.0106108
0.806666	36	5088	5071.83	0.226677	-0.009049
0.809235	33	5044	5044.99	-0.0139703	0.00228474
0.811804	38	4996	5018.75	-0.321904	0.00183779
0.814373	32	4969	4992.49	-0.333285	-0.00864124
0.816942	21	4989	4966.22	0.322482	-0.00857904
0.819511	25	4993	4940.14	0.748144	-0.0330184
0.82208	35	4724	4914.33	-2.7692	-0.0107833
0.824649	25	4792	4888.81	-1.39849	-0.0367779
0.827218	34	4861	4863.14	-0.0306257	-0.000913677
0.829787	26	4873	4837.3	0.511463	0.0289336
0.832356	31	4820	4811.95	0.116011	-0.00193471
0.834925	27	4750	4787.01	-0.537008	-0.0444937
0.837494	39	4797	4762.28	0.5013	-0.0265637
0.840063	29	4773	4737.78	0.509803	0.0277937
0.842632	31	4601	4713.43	-1.65755	0.00624366
0.845201	28	4671	4689.26	-0.267164	-0.0250214
0.84777	22	4577	4665.49	-1.30795	-0.00919161
0.850339	22	4551	4642.08	-1.35007	0.0297325
0.852908	23	4646	4618.7	0.400473	-0.00729539
0.855477	26	4567	4595.42	-0.420591	-0.00118256
0.858046	15	4544	4572.14	-0.417445	-0.0194016
0.860615	18	4499	4548.81	-0.742651	0.0149072
0.863184	17	4559	4525.64	0.494071	0.0202368
0.865753	22	4585	4502.81	1.2138	-0.0200333
0.868322	17	4482	4480.07	0.0287873	0.0025576
0.870891	17	4324	4457.25	-2.02645	0.0130559
0.87346	23	4491	4434.58	0.841915	-0.0158256
0.876029	19	4297	4412.23	-1.7579	-0.000193961
0.878598	25	4475	4390.15	1.26844	-0.00492265
0.881167	14	4302	4368.12	-1.00813	0.0103378
0.883736	19	4440	4346.36	1.40536	0.0234704
0.886305	17	4299	4324.89	-0.394807	-0.000887146
0.888874	13	4321	4303.68	0.263512	0.000230095
0.891443	19	4306	4282.56	0.357177	0.00278577
0.894012	19	4135	4261.41	-1.96584	0.0204572
0.896581	13	4110	4240.45	-2.03477	-0.00930646
0.89915	23	4209	4219.56	-0.162696	0.0172666
0.901719	19	4199	4198.8	0.00308945	-0.0409157
0.904288	13	4170	4178.4	-0.130026	0.0106779
0.906857	20	4246	4158.08	1.34919	-0.0377811
0.909426	14	4177	4137.94	0.604337	0.00199599
0.911995	13	3974	4118.17	-2.28697	0.00845782
0.914564	15	4170	4098.39	1.10888	-0.0243567
0.917133	9	4153	4078.67	1.15339	-0.0304253
0.919702	18	4123	4059.16	0.994256	-0.00759399
0.922271	14	4081	4039.66	0.647194	0.0182997
0.92484	7	4023	4020.26	0.0431952	0.0216166
0.927409	13	3893	4000.94	-1.72994	-0.0435408
0.929978	11	3917	3981.79	-1.03516	-0.0137084
0.932547	10	4000	3962.97	0.58545	-0.0350848
0.935116	15	3931	3944.12	-0.209272	0.0147374
0.937685	17	3916	3925.25	-0.147862	-0.0361615
0.940254	5	3819	3906.63	-1.41794	-0.0243038
0.942823	16	3804	3888.12	-1.36393	0.00721333
0.945392	14	3765	3869.8	-1.70804	0.0170978
0.947961	15	3771	3851.87	-1.31685	-0.0942293
0.95053	18	3819	3833.92	-0.241383	0.0125557
0.953099	14	3886	3815.93	1.12397	-0.0323682
0.955668	13	3907	3798.28	1.73931	-0.00847464
0.958237	12	3737	3780.84	-0.717198	-0.034102
0.960806	12	3890	3763.61	2.02644	-0.0296923
0.963375	10	3739	3746.54	-0.123265	-0.00352805
0.965944	11	3776	3729.46	0.757347	-0.0458526
0.968513	18	3764	3712.4	0.840982	-0.0491429
0.971082	10	3678	3695.43	-0.287483	-0.0475949
0.973651	11	3840	3678.54	2.60555	-0.0427476
0.97622	9	3592	3661.71	-1.16309	-0.0287693
0.978789	11	3591	3645.18	-0.904162	-0.0296045
0.981358	14	3588	3628.87	-0.682327	-0.0580934
0.983927	7	3726	3612.51	1.85927	-0.079505
0.986496	12	3554	3596.15	-0.707091	-0.0543033
0.989065	12	3518	3579.9	-1.04361	0.00514514
0.991634	11	3449	3563.9	-1.9564	-0.020772
0.994203	7	3459	3547.98	-1.51299	-0.00223952
0.996772	7	3569	3532.08	0.617974	-0.0584673
0.999341	10	3426	3516.39	-1.54425	-0.0465484
1.00191	18	3579	3500.86	1.30612	-0.0322315
1.00448	15	3476	3485.33	-0.158238	-0.0807036
1.00705	11	3509	3469.75	0.662644	0.0140103
1.00962	7	3429	3454.27	-0.431578	-0.0174117
1.01219	10	3446	3439.19	0.115993	-0.0515869
1.01476	10	3371	3424.48	-0.921136	-0.086617
1.01732	11	3325	3409.78	-1.47034	-0.0108778
1.01989	8	3388	3394.91	-0.118701	-0.0307413
1.02246	13	3363	3380.01	-0.293282	-0.0545652
1.02503	7	3439	3365.27	1.25724	-0.0642284
1.0276	9	3393	3350.71	0.725987	-0.0195972
1.03017	6	3313	3336.22	-0.403342	-0.0143098
1.03274	10	3295	3321.85	-0.467708	-0.0248587
1.03531	9	3295	3307.59	-0.219332	-0.0399905
1.03788	8	3486	3293.33	3.26322	-0.0258305
1.04045	4	3207	3279.1	-1.27314	-0.055222
1.04301	4	3183	3264.97	-1.45295	-0.0314231
1.04558	5	3099	3251.04	-2.73109	-0.0083097
1.04815	4	3122	3237.2	-2.06179	-0.0284019
1.05072	9	3236	3223.33	0.222644	-0.051107
1.05329	7	3225	3209.41	0.274509	-0.00933484
1.05586	3	3223	3195.57	0.483241	-0.0567223
1.05843	9	3119	3181.83	-1.12497	-0.0704692
1.061	10	3141	3168.28	-0.486686	-0.063121
1.06357	7	3066	3154.95	-1.60647	-0.0252132
1.06614	9	3083	3141.61	-1.05557	-0.0608205
1.0687	6	3121	3128.31	-0.13085	-0.0627272
1.07127	7	3135	3115.29	0.35205	-0.0369373
1.07384	7	3067	3102.39	-0.63908	-0.0615355
1.07641	10	3164	3089.53	1.3239	0.0134849
1.07898	4	2991	3076.72	-1.56735	-0.0222233
1.08155	6	3035	3063.93	-0.525074	-0.0272152
1.08412	7	3017	3051.21	-0.622837	-0.0142575
1.08669	4	3083	3038.67	0.798393	-0.0211712
1.08926	10	3045	3026.19	0.340929	0.0172866
1.09183	4	2996	3013.65	-0.322461	-0.00589498
1.09439	15	3104	3001.22	1.84477	-0.0461964
1.09696	3	2985	2988.86	-0.0706524	-0.0478566
1.09953	3	2915	2976.63	-1.14144	-0.0322917
1.1021	8	2950	2964.49	-0.266868	-0.00878201
1.10467	4	3008	2952.56	1.01084	0.0440945
1.10724	6	2901	2940.76	-0.73827	-0.00962712
1.10981	9	2907	2928.74	-0.403183	0.00195928
1.11238	4	2872	2916.76	-0.835128	-0.0270167
1.11495	6	2857	2904.94	-0.896974	0.024235
1.11752	5	2939	2893.17	0.845418	-0.0560677
1.12008	5	2941	2881.56	1.09598	-0.0511015
1.12265	4	2850	2870.06	-0.375677	-0.0463616
1.12522	6	2776	2858.52	-1.56627	-0.00100317
1.12779	3	2676	2847.05	-3.30662	-0.0111279
1.13036	5	2803	2835.65	-0.61664	0.0270053
1.13293	13	2794	2824.28	-0.57283	-0.0152486
1.1355	6	2833	2813	0.37578	0.0461909
1.13807	7	2714	2801.78	-1.685	-0.00573717
1.14064	5	2778	2790.57	-0.238583	0.0476008
1.14321	4	2778	2779.65	-0.0313868	0.0294078
1.14577	4	2763	2768.96	-0.113324	0.0143016
1.14834	8	2705	2758.19	-1.02277	-0.0631495
1.15091	3	2676	2747.4	-1.38022	-0.0476012
1.15348	4	2668	2736.59	-1.32791	0.0184427
1.15605	2	2648	2725.78	-1.51153	-0.0257843
1.15862	5	2689	2715.13	-0.503855	-0.0261252
1.16119	3	2686	2704.58	-0.358476	0.000535291
1.16376	5	2666	2693.99	-0.542181	0.0143613
1.16633	6	2663	2683.4	-0.395357	-0.0110258
1.1689	5	2648	2672.89	-0.483658	-0.0332452
1.17146	6	2640	2662.48	-0.437483	-0.0226023
1.17403	4	2659	2652.14	0.133056	-0.0343571
1.1766	3	2581	2641.93	-1.19935	-0.00393139
1.17917	1	2596	2631.82	-0.703021	-0.0555396
1.18174	5	2578	2621.77	-0.862022	0.00233565
1.18431	6	2514	2611.76	-1.94971	0.00204347
1.18688	4	2526	2601.73	-1.50685	0.0175091
1.18945	4	2543	2591.66	-0.964892	-0.00893965
1.19202	7	2610	2581.64	0.555044	-0.0167611
1.19459	2	2552	2571.84	-0.392666	-0.0537328
1.19715	1	2558	2562.13	-0.08168	-0.0393066
1.19972	5	2493	2552.41	-1.18994	-0.0425639
1.20229	2	2534	2542.8	-0.174845	-0.0469668
1.20486	6	2510	2533.25	-0.464063	-0.0298
1.20743	7	2561	2523.58	0.739374	-0.0153712
1.21	6	2421	2513.97	-1.88946	-0.018177
1.21257	4	2492	2504.47	-0.249824	-0.0506571
1.21514	2	2511	2495.06	0.318197	-0.0533865
1.21771	3	2563	2485.82	1.52452	-0.0365664
1.22028	4	2519	2476.7	0.842765	-0.0492226
1.22284	1	2470	2467.57	0.0488732	-0.0207884
1.22541	3	2437	2458.36	-0.432714	-0.0291386
1.22798	4	2517	2449.13	1.35283	-0.0118131
1.23055	5	2485	2439.99	0.90284	-0.0166735
1.23312	2	2504	2430.9	1.4609	-0.0634492
1.23569	4	2405	2421.8	-0.342588	-0.0796416
1.23826	3	2479	2412.81	1.32936	-0.0118106
1.24083	3	2413	2403.96	0.183942	-0.0434968
1.2434	8	2462	2395.15	1.34734	-0.0244581
1.24597	7	2377	2386.33	-0.191319	-0.0515104
1.24853	7	2396	2377.57	0.376523	-0.0398434
1.2511	8	2396	2368.84	0.554932	-0.0402387
1.25367	5	2421	2360.24	1.23477	-0.0244102
1.25624	3	2372	2351.85	0.413694	-0.0114895
1.25881	6	2359	2343.52	0.318703	0.00219657
1.26138	5	2375	2335.24	0.815833	-0.0158135
1.26395	4	2335	2326.98	0.166037	-0.0617164
1.26652	3	2360	2318.61	0.851992	-0.0422182
1.26909	3	2358	2310.25	0.98341	-0.030226
1.27166	3	2315	2302	0.270291	-0.0176446
1.27422	4	2295	2293.78	0.0255423	-0.0374887
1.27679	5	2286	2285.54	0.00969677	-0.0348328
1.27936	6	2260	2277.3	-0.363848	-0.026457
1.28193	2	2329	2269.09	1.24136	-0.0551756
1.2845	5	2320	2260.96	1.22584	-0.0506535
1.28707	5	2257	2252.92	0.0859027	-0.0583646
1.28964	2	2214	2245	-0.658933	0.0130124
1.29221	1	2262	2237.09	0.523793	0.00527154
1.29478	5	2204	2229.15	-0.535607	-0.0159268
1.29735	3	2234	2221.31	0.268499	-0.0426062
1.29991	3	2232	2213.49	0.391692	-0.0480317
1.30248	3	2217	2205.59	0.242409	-0.0287346
1.30505	3	2256	2197.74	1.22662	0.0135528
1.30762	4	2207	2190.03	0.3613	-0.016926
1.31019	5	2132	2182.34	-1.09016	-0.0422161
1.31276	2	2160	2174.66	-0.315489	-0.0425725
1.31533	1	2144	2167.03	-0.497315	0.0019017
1.3179	4	2227	2159.45	1.43138	-0.0294167
1.32047	3	2146	2151.98	-0.129104	0.0077654
1.32304	2	2120	2144.54	-0.532896	0.0120621
1.3256	2	2208	2137.01	1.5108	-0.0234136
1.32817	1	2101	2129.51	-0.622077	0.0204174
1.33074	3	2116	2122.14	-0.133449	-0.0632167
1.33331	1	2110	2114.79	-0.104194	-0.02964
1.33588	4	2100	2107.43	-0.162097	-0.0364922
1.33845	3	2125	2100.07	0.540748	0.00892051
1.34102	2	2174	2092.77	1.74214	-0.0330246
1.34359	4	2046	2085.52	-0.873682	0.0121269
1.34616	2	2044	2078.33	-0.759239	0.0342618
1.34873	2	2118	2071.23	1.0162	-0.0231006
1.35129	6	2096	2064.15	0.695652	-0.0204821
1.35386	4	2087	2057.1	0.654413	-0.0403797
1.35643	3	1952	2050.11	-2.22057	0.0200879
1.359	3	2060	2043.09	0.372546	-0.0497786
1.36157	4	2017	2036.17	-0.426902	-0.034208
1.36414	3	2026	2029.39	-0.0753313	-0.0512725
1.36671	4	1992	2022.6	-0.685562	-0.000517993
1.36928	5	2020	2015.77	0.0940506	-0.0180577
1.37185	3	2053	2008.99	0.971257	-0.0181334
1.37442	2	1948	2002.26	-1.22934	0.0034324
1.37698	2	1958	1995.55	-0.848679	-0.0402784
1.37955	6	2019	1988.93	0.6692	-0.0196504
1.38212	6	2028	1982.35	1.01371	0.00319193
1.38469	2	2010	1975.72	0.764607	-0.0505642
1.38726	3	2000	1969.05	0.691972	-0.0057733
1.38983	4	2039	1962.49	1.69428	-0.039791
1.3924	2	1944	1956.12	-0.27489	0.0221298
1.39497	4	1922	1949.74	-0.632718	-0.0341672
1.39754	5	1967	1943.26	0.535233	-0.0262472
1.40011	0	1951	1936.83	0.320834	-0.0293244
1.40267	2	1912	1930.43	-0.421505	0.0286137
1.40524	5	1970	1924.05	1.03532	0.00940838
1.40781	2	1947	1917.78	0.66227	-0.0490562
1.41038	4	1975	1911.49	1.42909	-0.0518104
1.41295	4	1965	1905.1	1.3512	0.0098318
1.41552	1	1974	1898.83	1.69188	-0.0261217
1.41809	4	1963	1892.65	1.58773	-0.0231444
1.42066	3	1976	1886.48	2.0138	-0.0478223
1.42323	1	1935	1880.38	1.2417	-0.0153348
1.4258	4	1907	1874.26	0.74971	-0.0129537
1.42836	1	1907	1868.13	0.890084	-0.0206398
1.43093	5	1890	1862.09	0.642098	0.0215613
1.4335	4	1900	1856.02	1.00888	0.00392639
1.43607	2	1901	1849.98	1.17018	-0.0230477
1.43864	2	1907	1843.97	1.44324	-0.0237084
1.44121	3	1903	1838.02	1.48963	0.0437617
1.44378	1	1880	1832.18	1.10295	-0.0185216
1.44635	1	1939	1826.34	2.55855	-0.083842
1.44892	2	1875	1820.44	1.26009	-0.0818351
1.45149	7	1784	1814.57	-0.723701	-0.0211657
1.45405	3	1861	1808.72	1.2118	-0.0298172
1.45662	3	1755	1802.85	-1.1422	-0.0331478
1.45919	0	1814	1796.99	0.399374	-0.00492397
1.46176	4	1830	1791.31	0.904416	0.0139909
1.46433	2	1810	1785.76	0.569687	0.0131841
1.4669	0	1816	1780.17	0.8409	-0.0269439
1.46947	3	1779	1774.47	0.107448	0.0076435
1.47204	0	1806	1768.78	0.875799	-0.00107849
1.47461	2	1836	1763.19	1.69916	-0.0366098
1.47718	5	1742	1757.57	-0.372941	-0.0433712
1.47974	5	1811	1751.94	1.38779	-0.000710475
1.48231	2	1701	1746.36	-1.09985	0.00705251
1.48488	2	1791	1740.78	1.18678	-0.0589243
1.48745	2	1760	1735.31	0.588462	-0.0335461
1.49002	2	1750	1730.01	0.477776	-0.0136529
1.49259	5	1767	1724.71	1.00608	0.0243573
1.49516	2	1794	1719.32	1.76322	0.0420196
1.49773	2	1765	1713.91	1.21602	-0.000302601
1.5003	2	1798	1708.53	2.11005	0.0109719
1.50287	0	1782	1703.24	1.86573	-0.0155998
1.50543	0	1671	1698.02	-0.661042	0.00321047
1.508	4	1620	1692.76	-1.80769	0.00495277
1.51057	2	1741	1687.49	1.28251	-0.07701
1.51314	1	1686	1682.2	0.092502	-0.0335315
1.51571	3	1604	1676.86	-1.81934	-0.0235947
1.51828	3	1721	1671.62	1.1903	0.0406269
1.52085	2	1650	1666.51	-0.406382	0.0250229
1.52342	4	1665	1661.37	0.0889461	-0.0566721
1.52599	1	1663	1656.24	0.165837	0.00984718
1.52856	0	1611	1651.19	-1.00125	0.0232995
1.53112	3	1681	1646.16	0.849782	-0.0236543
1.53369	2	1612	1641.17	-0.726428	-0.080084
1.53626	1	1650	1636.19	0.339902	-0.0335295
1.53883	3	1715	1631.13	2.02515	0.0377378
1.5414	1	1626	1626.09	-0.00225531	0.009292
1.54397	1	1688	1621.15	1.62708	-0.0271605
1.54654	3	1567	1616.21	-1.24317	0.0255132
1.54911	2	1624	1611.29	0.315295	-0.0131613
1.55168	7	1583	1606.42	-0.588541	-0.00446901
1.55425	3	1544	1601.51	-1.4636	-0.0210232
1.55681	1	1614	1596.65	0.431961	-0.0205473
1.55938	1	1591	1591.84	-0.0210829	-0.0475764
1.56195	2	1563	1587.16	-0.61109	-0.0238935
1.56452	3	1601	1582.58	0.460333	0.011074
1.56709	3	1569	1577.9	-0.224595	0.00600071
1.56966	4	1560	1573.11	-0.331845	0.0224678
1.57223	1	1606	1568.33	0.939875	0.00290573
1.5748	3	1597	1563.64	0.834673	-0.0120589
1.57737	4	1557	1559.02	-0.0512642	0.0314855
1.57994	4	1585	1554.46	0.767059	-0.0392822
1.5825	2	1583	1549.89	0.832268	-0.0331477
1.58507	4	1588	1545.27	1.07216	-0.0237103
1.58764	1	1533	1540.74	-0.197618	0.00997488
1.59021	0	1506	1536.28	-0.780391	-0.0317268
1.59278	1	1546	1531.82	0.360751	0.00587716
1.59535	1	1617	1527.34	2.22962	0.00883483
1.59792	1	1597	1522.88	1.85483	0.00180225
1.60049	4	1457	1518.33	-1.60667	-0.0526646
1.60306	4	1534	1513.75	0.51697	0.00642427
1.60563	0	1506	1509.23	-0.0831434	0.00566744
1.60819	2	1435	1504.73	-1.84077	0.00554436
1.61076	2	1400	1500.32	-2.68117	0.0127337
1.61333	4	1488	1496.05	-0.208558	-0.00790061
1.6159	1	1459	1491.73	-0.857004	0.00125909
1.61847	2	1521	1487.34	0.863075	0.0386066
1.62104	1	1495	1482.98	0.310855	-0.0214572
1.62361	1	1512	1478.72	0.855961	-0.0412258
1.62618	0	1512	1474.48	0.964989	-0.0692908
1.62875	3	1409	1470.2	-1.63032	-0.0758629
1.63132	4	1467	1465.91	0.0283588	-0.0309657
1.63388	3	1418	1461.63	-1.15868	-0.0216223
1.63645	1	1501	1457.33	1.12718	0.00703032
1.63902	1	1454	1453.07	0.0242755	-0.00143761
1.64159	2	1389	1448.96	-1.60872	-0.0138495
1.64416	3	1535	1444.91	2.29943	-0.00873964
1.64673	3	1513	1440.81	1.85581	0.00794379
1.6493	2	1424	1436.65	-0.335128	0.044627
1.65187	2	1441	1432.49	0.224152	-0.0568813
1.65444	1	1427	1428.41	-0.0373879	0.018216
1.65701	2	1445	1424.4	0.541859	-0.0517494
1.65957	3	1393	1420.4	-0.734118	0.0397468
1.66214	3	1369	1416.38	-1.28052	0.00367332
1.66471	3	1460	1412.34	1.2473	-0.0434832
1.66728	2	1394	1408.3	-0.383085	-0.0179892
1.66985	1	1519	1404.33	2.94224	-0.0129165
1.67242	0	1359	1400.42	-1.12352	0.0271221
1.67499	4	1388	1396.54	-0.229178	-0.0475401
1.67756	3	1385	1392.65	-0.205691	-0.0388413
1.68013	5	1428	1388.73	1.0391	-0.0150925
1.6827	2	1386	1384.75	0.033553	0.0301715
1.68526	1	1415	1380.83	0.90849	-0.0200521
1.68783	1	1330	1377.02	-1.28938	-0.0126451
1.6904	0	1384	1373.3	0.287689	-0.021444
1.69297	3	1400	1369.58	0.812948	-0.0391989
1.69554	1	1341	1365.78	-0.676616	-0.0374655
1.69811	2	1398	1361.92	0.965	-0.0355302
1.70068	2	1415	1358.04	1.51423	0.00387185
1.70325	0	1378	1354.22	0.640733	-0.00461788
1.70582	1	1355	1350.46	0.123329	-0.00338796
1.70839	4	1358	1346.71	0.306366	-0.0520569
1.71095	3	1402	1342.99	1.57593	0.0159888
1.71352	2	1364	1339.26	0.669926	0.014068
1.71609	3	1328	1335.48	-0.205339	0.0122808
1.71866	4	1309	1331.8	-0.630189	-0.0163303
1.72123	4	1401	1328.23	1.94407	-0.0329907
1.7238	0	1315	1324.66	-0.266294	-0.0178232
1.72637	1	1245	1321.06	-2.15562	-0.0687262
1.72894	2	1318	1317.52	0.0132446	0.00302802
1.73151	3	1421	1314.05	2.83718	0.00192187
1.73408	2	1360	1310.52	1.34178	-0.00498137
1.73664	1	1282	1306.88	-0.694769	-0.00257793
1.73921	0	1284	1303.26	-0.537413	-0.0248046
1.74178	4	1282	1299.73	-0.495154	-0.0239136
1.74435	1	1255	1296.25	-1.16433	-0.0521618
1.74692	2	1326	1292.74	0.913398	0.0043815
1.74949	3	1392	1289.17	2.75621	-0.0332584
1.75206	1	1346	1285.66	1.64482	-0.0531581
1.75463	1	1281	1282.22	-0.0341985	0.00640743
1.7572	0	1305	1278.77	0.726131	0.0049521
1.75977	3	1290	1275.35	0.407863	-0.00258284
1.76233	1	1289	1271.95	0.474802	-0.0383558
1.7649	5	1226	1268.51	-1.2142	0.0568571
1.76747	3	1272	1265.04	0.195223	0.0446639
1.77004	0	1302	1261.61	1.11937	0.00893493
1.77261	0	1271	1258.24	0.357938	-0.0213043
1.77518	2	1250	1254.94	-0.139636	-0.0670923
1.77775	0	1278	1251.73	0.734885	-0.000520419
1.78032	4	1240	1248.45	-0.239855	-0.0587944
1.78289	1	1220	1245.04	-0.716877	-0.0143559
1.78546	1	1242	1241.66	0.00967778	0.0169619
1.78802	0	1251	1238.32	0.358606	0.00265311
1.79059	5	1215	1235.04	-0.574791	0.0151978
1.79316	2	1248	1231.82	0.457918	0.00168765
1.79573	1	1209	1228.57	-0.56279	0.0155252
1.7983	4	1220	1225.26	-0.150461	-0.00865318
1.80087	2	1222	1222.03	-0.000939348	-0.0143369
1.80344	1	1223	1218.93	0.116432	-0.0408373
1.80601	0	1187	1215.76	-0.834778	0.0170292
1.80858	1	1210	1212.6	-0.0746598	0.036821
1.81115	1	1250	1209.5	1.14551	0.00134734
1.81371	3	1211	1206.36	0.133227	0.0290916
1.81628	2	1224	1203.16	0.595758	0.00631294
1.81885	1	1179	1199.94	-0.609812	0.0131231
1.82142	1	1174	1196.76	-0.664146	0.0198517
1.82399	2	1182	1193.65	-0.338741	-0.00491273
1.82656	2	1150	1190.6	-1.19727	0.00567539
1.82913	1	1149	1187.54	-1.13687	-0.000611951
1.8317	2	1208	1184.43	0.678103	-0.0195832
1.83427	0	1214	1181.35	0.937127	-0.0470628
1.83684	0	1228	1178.32	1.4178	-0.0421866
1.8394	3	1120	1175.29	-1.65199	-0.0420611
1.84197	5	1115	1172.26	-1.71476	-0.026471
1.84454	2	1182	1169.23	0.371573	0.0152255
1.84711	4	1184	1166.14	0.519084	-0.0203193
1.84968	1	1140	1163.1	-0.684122	0.0289097
1.85225	2	1139	1160.23	-0.628942	-0.0478246
1.85482	0	1148	1157.4	-0.277494	0.0308983
1.85739	3	1162	1154.55	0.218535	0.0140024
1.85996	3	1184	1151.67	0.93946	0.000925848
1.86253	4	1140	1148.75	-0.259192	0.00433095
1.86509	0	1182	1145.79	1.05321	-0.000896215
1.86766	4	1211	1142.85	1.95844	0.0476655
1.87023	1	1058	1140	-2.5209	-0.017521
1.8728	2	1142	1137.23	0.141278	-0.0798968
1.87537	0	1144	1134.4	0.283699	-0.0345848
1.87794	3	1165	1131.55	0.979918	-0.0458691
1.88051	2	1095	1128.74	-1.01964	0.00446206
1.88308	3	1093	1125.91	-0.99544	0.00416241
1.88565	1	1137	1123.04	0.414003	0.0261093
1.88822	1	1120	1120.19	-0.00567559	-0.00680545
1.89078	1	1106	1117.41	-0.343131	0.0125177
1.89335	2	1140	1114.67	0.750154	-0.0333201
1.89592	3	1151	1111.92	1.15181	0.0241828
1.89849	1	1113	1109.13	0.116107	-0.00509162
1.90106	3	1093	1106.31	-0.402718	-0.0563254
1.90363	1	1064	1103.53	-1.21197	-0.0238265
1.9062	2	1089	1100.83	-0.358376	0.00682234
1.90877	1	1076	1098.13	-0.674667	-0.011527
1.91134	3	1071	1095.43	-0.746563	-0.0203004
1.91391	0	1095	1092.74	0.0681497	-0.0052573
1.91647	3	1129	1090.05	1.15935	-0.0763521
1.91904	0	1129	1087.34	1.23983	-0.0259786
1.92161	0	1120	1084.67	1.05555	-0.0152295
1.92418	1	1086	1082.01	0.12115	0.0190704
1.92675	2	1072	1079.34	-0.224195	-0.0522767
1.92932	3	1116	1076.69	1.17667	0.0419418
1.93189	1	1030	1073.98	-1.37046	-0.00559588
1.93446	1	1056	1071.27	-0.469854	0.000250241
1.93703	1	1002	1068.62	-2.10463	-0.0254338
1.9396	1	1033	1066.06	-1.02857	-0.0055164
1.94216	3	1042	1063.51	-0.666391	-0.000999617
1.94473	2	1109	1060.91	1.44399	0.020493
1.9473	2	1120	1058.3	1.84369	-0.0227773
1.94987	1	1058	1055.69	0.0710162	-0.0014863
1.95244	2	1051	1053.14	-0.0659205	0.0167775
1.95501	3	1020	1050.64	-0.959487	-0.0183691
1.95758	2	1021	1048.15	-0.849665	-0.0132044
1.96015	2	1066	1045.63	0.624001	0.00712192
1.96272	1	1021	1043.1	-0.691485	-0.0345475
1.96529	3	1007	1040.62	-1.05944	0.0303159
1.96785	1	1111	1038.18	2.18472	-0.0134608
1.97042	3	1079	1035.73	1.31737	0.020325
1.97299	2	1033	1033.24	-0.00758469	0.0107695
1.97556	1	1071	1030.78	1.22895	0.0624124
1.97813	0	963	1028.34	-2.10555	-0.0144008
1.9807	2	1024	1025.91	-0.0595741	-0.0120829
1.98327	4	993	1023.51	-0.96819	-0.0139709
1.98584	0	1026	1021.09	0.153201	-0.0290333
1.98841	3	1036	1018.61	0.540236	0.00462523
1.99098	2	1050	1016.13	1.04524	-0.0401792
1.99354	3	1041	1013.77	0.843928	0.0295901
1.99611	1	1038	1011.43	0.824833	0.00982737
1.99868	1	980	1009.03	-0.927473	0.00668814
2.00125	4	988	1006.68	-0.59442	-0.0410343
2.00382	1	1035	1004.37	0.952097	-0.00636858
2.00639	0	1013	1002.04	0.344231	0.00892656
2.00896	1	989	999.66	-0.338958	-0.00547129
2.01153	3	991	997.33	-0.201091	0.0163133
2.0141	3	1045	995.057	1.54494	0.0466042
2.01667	1	1002	992.701	0.293779	0.0522845
2.01923	1	1001	990.296	0.338317	-0.0118701
2.0218	3	973	987.968	-0.479851	-0.00492621
2.02437	1	985	985.739	-0.0235372	0.0378597
2.02694	0	1006	983.499	0.709411	0.0137157
2.02951	0	974	981.19	-0.230375	-0.0435389
2.03208	3	960	978.911	-0.61034	-0.00648014
2.03465	1	937	976.673	-1.29608	0.0531556
2.03722	3	1015	974.379	1.27503	0.0130359
2.03979	0	999	972.026	0.853418	0.0131769
2.04236	1	1011	969.74	1.29763	-0.0412895
2.04492	1	1004	967.525	1.15114	-0.00193053
2.04749	2	1053	965.334	2.70159	0.0259934
2.05006	3	970	963.13	0.220598	-0.0427668
2.05263	1	920	960.872	-1.34751	-0.0579422
2.0552	2	922	958.619	-1.20599	0.0170493
2.05777	1	975	956.407	0.595453	0.00281891
2.06034	2	935	954.265	-0.630019	0.000800512
2.06291	3	905	952.132	-1.56672	-0.00142742
2.06548	5	1018	949.97	2.1322	0.0411348
2.06805	2	945	947.801	-0.0911313	0.0150646
2.07061	2	955	945.635	0.30303	0.0403848
2.07318	2	930	943.515	-0.443183	-0.0695852
2.07575	1	946	941.498	0.146381	0.0406706
2.07832	0	938	939.504	-0.0491083	0.00901461
2.08089	1	935	937.431	-0.0795072	-0.00248507
2.08346	1	971	935.329	1.14473	-0.0205069
2.08603	2	941	933.218	0.253685	-0.0779648
2.0886	2	954	931.059	0.742736	-0.036791
2.09117	1	866	928.885	-2.13693	-0.0251683
2.09374	3	918	926.744	-0.288604	-0.0221798
2.0963	1	941	924.648	0.533074	0.0522049
2.09887	1	965	922.597	1.36499	0.0208991
2.10144	4	921	920.54	0.0151582	-0.00770466
2.10401	1	949	918.5	0.990068	-0.00280365
2.10658	2	940	916.483	0.767039	-0.0414946
2.10915	1	931	914.418	0.54344	-0.0191543
2.11172	1	890	912.406	-0.751043	-0.0176127
2.11429	1	936	910.441	0.835415	-0.081301
2.11686	2	867	908.437	-1.40727	-0.0128781
2.11943	1	876	906.416	-1.02767	-0.0369603
2.12199	3	889	904.381	-0.515855	0.0389667
2.12456	3	916	902.34	0.451344	-0.0726177
2.12713	4	918	900.331	0.583152	-0.0239319
2.1297	2	871	898.34	-0.926394	-0.0421908
2.13227	1	866	896.374	-1.03216	0.00551733
2.13484	2	881	894.469	-0.45378	-0.0123336
2.13741	1	920	892.618	0.902764	-0.0383176
2.13998	1	884	890.765	-0.227534	-0.0686183
2.14255	2	966	888.834	2.48279	0.0102875
2.14512	3	854	886.871	-1.12484	0.00247913
2.14768	4	910	884.921	0.831366	0.0200987
2.15025	1	863	882.954	-0.67925	-0.0240694
2.15282	3	842	881.002	-1.3441	-0.00785618
2.15539	5	888	879.112	0.29827	-0.0387356
2.15796	1	852	877.303	-0.866872	-0.0445572
2.16053	4	884	875.477	0.28665	-0.0331523
2.1631	3	916	873.596	1.40105	-0.0352505
2.16567	3	907	871.805	1.16863	-0.0353643
2.16824	0	894	870.022	0.801941	0.026812
2.17081	1	843	868.19	-0.8676	-0.0370254
2.17337	4	873	866.399	0.223421	0.0179308
2.17594	3	882	864.622	0.585137	0.0044771
2.17851	1	922	862.774	1.95049	0.00474095
2.18108	3	873	860.841	0.411536	0.0386594
2.18365	2	841	858.98	-0.620014	-0.0147325
2.18622	4	894	857.233	1.22969	-0.0326625
2.18879	2	815	855.445	-1.41673	-0.0022159
2.19136	2	880	853.623	0.889183	-0.0186999
2.19393	1	881	851.826	0.982906	0.00385706
2.1965	0	854	850.071	0.134438	0.0491525
2.19906	1	854	848.339	0.193724	0.021643
2.20163	2	833	846.568	-0.470095	-0.0289661
2.2042	3	809	844.76	-1.25726	0.0346961
2.20677	3	873	842.903	1.01864	0.0139727
2.20934	2	872	841.026	1.0489	-0.0455354
2.21191	1	854	839.202	0.506376	-0.0457831
2.21448	3	854	837.455	0.56616	-0.00234932
2.21705	1	828	835.763	-0.269796	0
2.21962	1	813	834.068	-0.738904	0
2.22219	3	875	832.315	1.44301	0
2.22475	0	824	830.566	-0.228737	0
2.22732	1	817	828.84	-0.414245	0
2.22989	0	834	827.071	0.239936	0
2.23246	1	850	825.333	0.846065	0
2.23503	4	827	823.609	0.117901	0
2.2376	1	769	821.835	-1.90529	0
2.24017	0	848	820.044	0.960004	0
2.24274	1	774	818.253	-1.59063	0
2.24531	0	849	816.563	1.11324	0
2.24788	4	811	814.938	-0.138275	0
2.25044	2	804	813.224	-0.325312	0
2.25301	0	822	811.466	0.367413	0
2.25558	2	794	809.708	-0.557448	0
2.25815	0	835	808.023	0.933565	0
2.26072	3	830	806.438	0.817862	0
2.26329	3	776	804.787	-1.0334	0
2.26586	1	811	803.091	0.27772	0
2.26843	3	780	801.398	-0.766154	0
2.271	0	817	799.728	0.604285	0
2.27357	3	759	798.15	-1.42104	0
2.27613	2	789	796.566	-0.269352	0
2.2787	2	770	794.963	-0.899596	0
2.28127	1	752	793.339	-1.50748	0
2.28384	1	802	791.704	0.36355	0
2.28641	1	828	790.124	1.31629	0
2.28898	1	817	788.553	0.995242	0
2.29155	2	761	786.953	-0.940809	0
2.29412	3	778	785.324	-0.262584	0
2.29669	2	810	783.69	0.924443	0
2.29926	0	770	782.061	-0.434639	0
2.30182	0	781	780.457	0.0194355	0
2.30439	0	765	778.918	-0.503192	0
2.30696	0	785	777.415	0.270732	0
2.30953	0	747	775.851	-1.05559	0
2.3121	2	736	774.209	-1.40839	0
2.31467	3	765	772.551	-0.273017	0
2.31724	3	755	770.905	-0.578837	0
2.31981	1	716	769.263	-1.99054	0
2.32238	4	767	767.668	-0.0241234	0
2.32495	2	786	766.17	0.707311	0
2.32751	1	777	764.739	0.439871	0
2.33008	1	743	763.269	-0.743606	0
2.33265	2	763	761.796	0.0435892	0
2.33522	4	794	760.367	1.1936	0
2.33779	0	690	758.885	-2.62242	0
2.34036	2	764	757.345	0.240777	0
2.34293	0	756	755.814	0.00678157	0
2.3455	1	759	754.376	0.167826	0
2.34807	1	771	752.939	0.650454	0
2.35064	1	775	751.435	0.846482	0
2.3532	0	732	749.914	-0.662109	0
2.35577	0	738	748.375	-0.381918	0
2.35834	1	759	746.856	0.440796	0
2.36091	2	695	745.36	-1.91027	0
2.36348	2	733	743.85	-0.400767	0
2.36605	1	744	742.309	0.0619786	0
2.36862	2	739	740.782	-0.0655356	0
2.37119	1	793	739.317	1.90635	0
2.37376	0	775	737.907	1.33243	0
2.37633	0	760	736.488	0.852873	0
2.37889	0	779	735.059	1.57434	0
2.38146	0	792	733.639	2.07378	0
2.38403	2	753	732.179	0.758745	0
2.3866	1	773	730.679	1.52219	0
2.38917	2	714	729.174	-0.567864	0
2.39174	2	706	727.672	-0.815648	0
2.39431	1	724	726.222	-0.0825953	0
2.39688	2	735	724.825	0.375306	0
2.39945	2	719	723.441	-0.165616	0
2.40202	0	725	722.084	0.108314	0
2.40458	5	769	720.717	1.74115	0
2.40715	1	745	719.337	0.94022	0
2.40972	3	718	717.988	0.000446451	0
2.41229	1	728	716.6	0.422515	0
2.41486	1	745	715.258	1.08966	0
2.41743	1	691	713.983	-0.874302	0
2.42	0	704	712.676	-0.326976	0
2.42257	4	682	711.35	-1.12386	0
2.42514	1	749	709.982	1.4257	0
2.42771	3	691	708.597	-0.669416	0
2.43027	1	702	707.188	-0.195803	0
2.43284	1	730	705.841	0.894162	0
2.43541	1	709	704.561	0.166716	0
2.43798	4	746	703.273	1.56434	0
2.44055	1	708	701.979	0.226285	0
2.44312	2	704	700.641	0.126586	0
2.44569	0	653	699.276	-1.81091	0
2.44826	1	680	697.985	-0.689704	0
2.45083	0	652	696.741	-1.75217	0
2.4534	2	694	695.455	-0.055234	0
2.45596	1	744	694.127	1.82844	0
2.45853	0	680	692.769	-0.489684	0
2.4611	0	692	691.404	0.0226545	0
2.46367	1	712	690.068	0.82195	0
2.46624	2	701	688.778	0.461613	0
2.46881	1	750	687.462	2.28355	0
2.47138	3	672	686.101	-0.543958	0
2.47395	1	706	684.752	0.799692	0
2.47652	5	675	683.467	-0.325894	0
2.47909	2	663	682.208	-0.745975	0
2.48165	2	658	680.974	-0.895608	0
2.48422	2	646	679.746	-1.32772	0
2.48679	2	703	678.563	0.921655	0
2.48936	2	649	677.434	-1.11612	0
2.49193	0	657	676.246	-0.750874	0
2.4945	1	673	675.022	-0.0779366	0
2.49707	2	684	673.801	0.389984	0
2.49964	2	715	672.589	1.58607	0
2.50221	1	659	671.339	-0.48064	0
2.50478	4	692	670.041	0.834765	0
2.50734	0	662	668.781	-0.263568	0
2.50991	0	654	667.578	-0.530951	0
2.51248	1	683	666.363	0.636603	0
2.51505	0	669	665.187	0.147407	0
2.51762	0	651	664.025	-0.510493	0
2.52019	1	625	662.759	-1.51036	0
2.52276	0	703	661.473	1.56623	0
2.52533	0	648	660.209	-0.479624	0
2.5279	2	630	658.928	-1.15254	0
2.53047	1	668	657.666	0.399834	0
2.53303	0	698	656.425	1.57365	0
2.5356	0	674	655.161	0.725667	0
2.53817	2	641	653.933	-0.510832	0
2.54074	3	588	652.763	-2.67078	0
2.54331	0	646	651.564	-0.218909	0
2.54588	3	641	650.314	-0.367889	0
2.54845	2	666	649.095	0.655045	0
2.55102	2	638	647.979	-0.395087	0
2.55359	1	614	646.854	-1.32589	0
2.55616	3	645	645.7	-0.0275581	0
2.55872	1	645	644.594	0.0159841	0
2.56129	2	608	643.493	-1.43945	0
2.56386	2	652	642.355	0.377716	0
2.56643	1	653	641.23	0.460594	0
2.569	2	657	640.122	0.658485	0
2.57157	0	621	638.991	-0.721943	0
2.57414	3	644	637.876	0.241335	0
2.57671	2	629	636.753	-0.309132	0
2.57928	0	642	635.624	0.251628	0
2.58185	4	653	634.473	0.725017	0
2.58441	2	649	633.333	0.614993	0
2.58698	1	562	632.262	-2.96382	0
2.58955	1	646	631.143	0.584524	0
2.59212	2	609	630.032	-0.852256	0
2.59469	1	644	629.001	0.591059	0
2.59726	0	608	627.929	-0.808226	0
2.59983	0	649	626.796	0.87158	0
2.6024	1	659	625.678	1.29803	0
2.60497	1	627	624.584	0.096501	0
2.60754	2	656	623.45	1.27085	0
2.6101	2	600	622.272	-0.909252	0
2.61267	0	594	621.109	-1.11229	0
2.61524	1	647	619.985	1.06206	0
2.61781	1	574	618.899	-1.87406	0
2.62038	0	689	617.856	2.71037	0
2.62295	3	667	616.783	1.94443	0
2.62552	3	633	615.661	0.689158	0
2.62809	0	597	614.557	-0.718548	0
2.63066	1	623	613.44	0.382996	0
2.63323	3	594	612.355	-0.753119	0
2.63579	4	566	611.374	-1.90721	0
2.63836	0	620	610.365	0.386954	0
2.64093	1	592	609.265	-0.709573	0
2.6435	1	630	608.204	0.868391	0
2.64607	2	621	607.26	0.551377	0
2.64864	0	585	606.291	-0.880268	0
2.65121	1	586	605.213	-0.793685	0
2.65378	1	570	604.122	-1.42921	0
2.65635	0	592	603.076	-0.4552	0
2.65892	1	579	602.026	-0.956918	0
2.66148	2	606	600.943	0.205432	0
2.66405	2	588	599.878	-0.48985	0
2.66662	2	606	598.808	0.292168	0
2.66919	1	640	597.724	1.67109	0
2.67176	4	590	596.689	-0.275378	0
2.67433	2	665	595.704	2.68719	0
2.6769	0	588	594.734	-0.277706	0
2.67947	1	592	593.735	-0.0712974	0
2.68204	1	568	592.768	-1.03923	0
2.68461	1	586	591.859	-0.242026	0
2.68717	2	642	590.872	2.01785	0
2.68974	0	570	589.813	-0.829865	0
2.69231	2	561	588.769	-1.17241	0
2.69488	3	531	587.742	-2.46237	0
2.69745	1	588	586.745	0.051758	0
2.70002	3	602	585.74	0.662701	0
2.70259	1	530	584.719	-2.37683	0
2.70516	2	558	583.771	-1.09099	0
2.70773	2	583	582.839	0.00666586	0
2.7103	0	576	581.895	-0.245611	0
2.71286	1	571	580.952	-0.416482	0
2.71543	0	554	579.986	-1.10403	0
2.718	0	544	579.038	-1.50223	0
2.72057	1	583	578.061	0.204546	0
2.72314	2	577	577.042	-0.00173037	0
2.72571	2	580	576.018	0.165364	0
2.72828	1	556	574.974	-0.804698	0
2.73085	2	541	573.943	-1.41635	0
2.73342	2	569	572.973	-0.166576	0
2.73599	1	588	572.056	0.657503	0
2.73855	1	556	571.128	-0.641588	0
2.74112	1	557	570.186	-0.55869	0
2.74369	2	586	569.269	0.691149	0
2.74626	1	547	568.346	-0.912669	0
2.74883	0	544	567.388	-1.00276	0
2.7514	0	582	566.419	0.645868	0
2.75397	3	556	565.476	-0.401891	0
2.75654	1	552	564.555	-0.534384	0
2.75911	0	603	563.593	1.60478	0
2.76168	3	561	562.578	-0.066644	0
2.76424	2	564	561.624	0.100031	0
2.76681	0	581	560.741	0.840471	0
2.76938	0	551	559.797	-0.37478	0
2.77195	1	526	558.859	-1.43273	0
2.77452	1	567	558.002	0.3779	0
2.77709	2	559	557.106	0.0801276	0
2.77966	0	587	556.125	1.27434	0
2.78223	1	505	555.145	-2.23143	0
2.7848	2	526	554.204	-1.22974	0
2.78737	0	537	553.305	-0.703604	0
2.78993	2	552	552.399	-0.016995	0
2.7925	0	544	551.456	-0.319652	0
2.79507	1	574	550.551	0.978751	0
2.79764	2	540	549.65	-0.415274	0
2.80021	1	540	548.74	-0.376107	0
2.80278	0	541	547.834	-0.293808	0
2.80535	0	536	546.903	-0.470923	0
2.80792	1	511	546.008	-1.54868	0
2.81049	2	518	545.147	-1.19276	0
2.81306	0	561	544.243	0.707472	0
2.81562	0	541	543.292	-0.0985299	0
2.81819	0	546	542.351	0.156181	0
2.82076	5	574	541.476	1.35754	0
2.82333	0	550	540.61	0.400394	0
2.8259	1	525	539.687	-0.640994	0
2.82847	1	527	538.729	-0.510921	0
2.83104	2	522	537.891	-0.695546	0
2.83361	2	535	537.126	-0.0918955	0
2.83618	0	527	536.264	-0.403529	0
2.83875	4	548	535.372	0.539454	0
2.84131	1	522	534.516	-0.547789	0
2.84388	0	522	533.702	-0.512181	0
2.84645	1	538	532.849	0.222054	0
2.84902	3	528	532.018	-0.174859	0
2.85159	0	587	531.245	2.30127	0
2.85416	3	545	530.392	0.62575	0
2.85673	2	537	529.484	0.324357	0
2.8593	1	506	528.652	-1.00699	0
2.86187	2	490	527.836	-1.70925	0
2.86444	2	533	527.005	0.259683	0
2.867	2	535	526.225	0.379383	0
2.86957	0	497	525.424	-1.27498	0
2.87214	2	490	524.596	-1.56288	0
2.87471	1	508	523.792	-0.700673	0
2.87728	0	540	523.008	0.731206	0
2.87985	2	503	522.179	-0.85515	0
2.88242	0	492	521.326	-1.3221	0
2.88499	1	503	520.504	-0.780461	0
2.88756	2	548	519.65	1.21106	0
2.89013	1	536	518.798	0.743004	0
2.89269	0	514	517.965	-0.174882	0
2.89526	0	545	517.107	1.1948	0
2.89783	0	573	516.287	2.36924	0
2.9004	0	489	515.498	-1.1983	0
2.90297	3	529	514.668	0.623113	0
2.90554	0	505	513.794	-0.391306	0
2.90811	2	532	512.911	0.827626	0
2.91068	0	505	512.026	-0.312642	0
2.91325	2	500	511.215	-0.501557	0
2.91582	0	522	510.445	0.50573	0
2.91838	2	511	509.653	0.059579	0
2.92095	1	505	508.848	-0.171227	0
2.92352	3	503	508.044	-0.224916	0
2.92609	2	539	507.242	1.36792	0
2.92866	1	556	506.439	2.10184	0
2.93123	2	526	505.658	0.886963	0
2.9338	1	495	504.91	-0.445443	0
2.93637	2	526	504.203	0.950408	0
2.93894	2	498	503.46	-0.244648	0
2.94151	1	517	502.691	0.629298	0
2.94407	2	450	501.924	-2.4477	0
2.94664	1	479	501.156	-1.01233	0
2.94921	1	537	500.415	1.57875	0
2.95178	0	491	499.665	-0.391055	0
2.95435	1	489	498.904	-0.447888	0
2.95692	0	515	498.148	0.742599	0
2.95949	0	481	497.373	-0.746563	0
2.96206	0	481	496.567	-0.709785	0
2.96463	0	478	495.753	-0.811995	0
2.9672	1	512	494.946	0.753671	0
2.96976	0	501	494.122	0.307279	0
2.97233	3	491	493.291	-0.103371	0
2.9749	0	453	492.461	-1.85406	0
2.97747	2	505	491.66	0.593629	0
2.98004	2	475	490.868	-0.728081	0
2.98261	2	461	490.125	-1.35649	0
2.98518	2	472	489.408	-0.801268	0
2.98775	2	475	488.662	-0.626866	0
2.99032	1	504	487.949	0.714972	0
2.99289	1	504	487.259	0.745686	0
2.99545	1	445	486.569	-1.97054	0
2.99802	3	489	485.879	0.141138	0
3.00059	3	505	485.168	0.882496	0
3.00316	2	484	484.423	-0.019233	0
3.00573	0	453	483.662	-1.44064	0
3.0083	1	507	482.945	1.0683	0
3.01087	1	456	482.303	-1.23176	0
3.01344	0	462	481.669	-0.915095	0
3.01601	0	462	480.954	-0.881829	0
3.01858	1	465	480.178	-0.703872	0
3.02114	1	503	479.42	1.05136	0
3.02371	1	469	478.66	-0.446059	0
3.02628	4	514	477.867	1.59377	0
3.02885	2	491	477.087	0.627892	0
3.03142	2	494	476.346	0.794277	0
3.03399	1	446	475.613	-1.40219	0
3.03656	3	473	474.946	-0.0894905	0
3.03913	2	479	474.343	0.21279	0
3.0417	0	475	473.705	0.0594319	0
3.04427	2	435	473.013	-1.82257	0
3.04683	1	442	472.329	-1.44261	0
3.0494	1	472	471.69	0.0142772	0
3.05197	1	469	470.994	-0.0920724	0
3.05454	2	455	470.261	-0.715433	0
3.05711	2	457	469.556	-0.587353	0
3.05968	0	499	468.845	1.34994	0
3.06225	2	447	468.121	-0.998991	0
3.06482	0	460	467.421	-0.346	0
3.06739	0	448	466.763	-0.886486	0
3.06996	4	442	466.073	-1.14502	0
3.07252	1	442	465.359	-1.11109	0
3.07509	0	421	464.653	-2.1275	0
3.07766	0	464	463.893	0.00496993	0
3.08023	1	417	463.203	-2.26255	0
3.0828	1	471	462.596	0.387216	0
3.08537	2	463	461.913	0.0505231	0
3.08794	0	463	461.155	0.0857587	0
3.09051	2	431	460.409	-1.41657	0
3.09308	1	445	459.701	-0.696881	0
3.09565	2	445	459.034	-0.665271	0
3.09821	0	462	458.357	0.169502	0
3.10078	2	448	457.666	-0.456653	0
3.10335	1	452	456.998	-0.235091	0
3.10592	0	481	456.347	1.12408	0
3.10849	1	455	455.673	-0.0315309	0
3.11106	2	441	454.985	-0.665957	0
3.11363	4	467	454.327	0.586416	0
3.1162	1	447	453.638	-0.313954	0
3.11877	0	475	452.92	1.0131	0
3.12134	0	447	452.243	-0.247995	0
3.1239	0	419	451.665	-1.59578	0
3.12647	1	459	451.109	0.36834	0
3.12904	2	447	450.448	-0.163079	0
3.13161	1	437	449.716	-0.608267	0
3.13418	0	453	448.973	0.18919	0
3.13675	1	470	448.256	1.00299	0
3.13932	0	413	447.601	-1.70262	0
3.14189	1	448	446.979	0.0482534	0
3.14446	0	412	446.31	-1.69033	0
3.14703	1	428	445.618	-0.851596	0
3.14959	1	460	444.929	0.70271	0
3.15216	1	460	444.243	0.734673	0
3.15473	1	439	443.56	-0.21764	0
3.1573	0	462	442.877	0.889662	0
3.15987	1	406	442.22	-1.79756	0
3.16244	1	408	441.576	-1.66227	0
3.16501	0	420	440.936	-1.02158	0
3.16758	1	453	440.273	0.597956	0
3.17015	1	410	439.597	-1.46172	0
3.17272	1	475	438.95	1.65411	0
3.17528	3	407	438.293	-1.55113	0
3.17785	1	401	437.623	-1.82888	0
3.18042	1	433	436.978	-0.191172	0
3.18299	1	442	436.341	0.269161	0
3.18556	1	451	435.751	0.718037	0
3.18813	0	435	435.189	-0.00907919	0
3.1907	0	455	434.58	0.957311	0
3.19327	1	446	433.945	0.570806	0
3.19584	1	430	433.315	-0.15988	0
3.19841	2	451	432.667	0.863246	0
3.20097	0	426	431.985	-0.289965	0
3.20354	0	466	431.314	1.60679	0
3.20611	1	433	430.68	0.111487	0
3.20868	0	406	430.086	-1.19539	0
3.21125	0	441	429.487	0.548245	0
3.21382	1	448	428.827	0.905845	0
3.21639	1	419	428.168	-0.447876	0
3.21896	1	421	427.527	-0.318099	0
3.22153	0	405	426.863	-1.0864	0
3.2241	0	402	426.211	-1.20754	0
3.22666	2	421	425.596	-0.224018	0
3.22923	0	430	424.998	0.241205	0
3.2318	1	434	424.38	0.461798	0
3.23437	0	440	423.721	0.776063	0
3.23694	0	429	423.099	0.28489	0
3.23951	0	431	422.506	0.409137	0
3.24208	1	443	421.891	1.0029	0
3.24465	1	410	421.268	-0.556471	0
3.24722	2	438	420.623	0.830303	0
3.24979	2	405	419.966	-0.743685	0
3.25235	1	435	419.333	0.751162	0
3.25492	2	414	418.735	-0.232703	0
3.25749	1	449	418.169	1.45498	0
3.26006	2	399	417.64	-0.933186	0
3.26263	1	400	417.098	-0.854883	0
3.2652	1	380	416.54	-1.87449	0
3.26777	0	430	415.982	0.676011	0
3.27034	1	367	415.424	-2.5277	0
3.27291	2	422	414.868	0.347177	0
3.27548	1	419	414.293	0.229955	0
3.27804	0	400	413.684	-0.68418	0
3.28061	1	385	413.06	-1.43006	0
3.28318	0	384	412.486	-1.45365	0
3.28575	2	435	411.943	1.1055	0
3.28832	4	404	411.355	-0.365918	0
3.29089	0	433	410.743	1.06959	0
3.29346	4	451	410.131	1.92445	0
3.29603	1	438	409.534	1.36014	0
3.2986	2	403	409.048	-0.301289	0
3.30117	1	394	408.562	-0.733633	0
3.30373	1	404	408.046	-0.201303	0
3.3063	2	384	407.554	-1.202	0
3.30887	0	427	407.028	0.966503	0
3.31144	2	412	406.479	0.271989	0
3.31401	1	407	405.906	0.0542182	0
3.31658	2	402	405.349	-0.167048	0
3.31915	2	420	404.784	0.742483	0
3.32172	1	371	404.206	-1.72396	0
3.32429	1	413	403.653	0.459958	0
3.32686	0	393	403.111	-0.510027	0
3.32942	2	398	402.595	-0.23034	0
3.33199	0	394	402.071	-0.406624	0
3.33456	1	397	401.515	-0.226584	0
3.33713	0	408	400.921	0.350442	0
3.3397	1	374	400.343	-1.36215	0
3.34227	1	409	399.782	0.455806	0
3.34484	2	374	399.201	-1.30312	0
3.34741	3	356	398.61	-2.25832	0
3.34998	0	380	398.019	-0.92437	0
3.35255	1	427	397.451	1.42997	0
3.35511	0	412	396.915	0.74319	0
3.35768	1	347	396.442	-2.65419	0
3.36025	0	402	395.95	0.301737	0
3.36282	2	390	395.387	-0.272756	0
3.36539	1	419	394.799	1.18229	0
3.36796	0	371	394.216	-1.2053	0
3.37053	1	382	393.633	-0.595194	0
3.3731	0	340	393.074	-2.87836	0
3.37567	0	372	392.558	-1.06587	0
3.37824	1	335	392.008	-3.11468	0
3.3808	2	385	391.435	-0.32795	0
3.38337	2	358	390.866	-1.73703	0
3.38594	0	420	390.275	1.45044	0
3.38851	0	381	389.692	-0.445285	0
3.39108	0	347	389.167	-2.26363	0
3.39365	1	409	388.695	1.00401	0
3.39622	0	383	388.193	-0.265348	0
3.39879	2	395	387.619	0.371368	0
3.40136	0	358	387.02	-1.53377	0
3.40393	0	365	386.449	-1.12268	0
3.40649	1	382	385.89	-0.199041	0
3.40906	0	358	385.358	-1.44589	0
3.41163	1	386	384.843	0.0589137	0
3.4142	1	381	384.28	-0.168018	0
3.41677	0	385	383.717	0.0654074	0
3.41934	0	370	383.168	-0.684569	0
3.42191	0	393	382.619	0.523644	0
3.42448	0	363	382.097	-1.00235	0
3.42705	2	347	381.568	-1.85573	0
3.42962	0	388	381.005	0.3551	0
3.43218	0	387	380.432	0.333876	0
3.43475	1	427	379.856	2.28144	0
3.43732	1	368	379.33	-0.590626	0
3.43989	2	378	378.834	-0.0429159	0
3.44246	1	360	378.29	-0.96396	0
3.44503	1	351	377.741	-1.42735	0
3.4476	1	380	377.227	0.142257	0
3.45017	0	380	376.748	0.166801	0
3.45274	2	394	376.283	0.892556	0
3.45531	1	377	375.794	0.062137	0
3.45787	1	365	375.293	-0.538767	0
3.46044	1	350	374.767	-1.32387	0
3.46301	1	391	374.252	0.847001	0
3.46558	0	363	373.775	-0.565537	0
3.46815	1	384	373.288	0.546645	0
3.47072	2	389	372.789	0.821944	0
3.47329	4	356	372.293	-0.863513	0
3.47586	1	338	371.775	-1.83709	0
3.47843	1	351	371.24	-1.08034	0
3.481	1	363	370.746	-0.406547	0
3.48356	2	348	370.348	-1.19799	0
3.48613	1	396	369.969	1.30813	0
3.4887	0	406	369.503	1.81129	0
3.49127	0	341	368.997	-1.51612	0
3.49384	1	371	368.516	0.128979	0
3.49641	1	335	368.054	-1.80594	0
3.49898	1	334	367.551	-1.8358	0
3.50155	1	374	366.999	0.362018	0
3.50412	0	353	366.46	-0.71638	0
3.50669	1	369	365.96	0.158277	0
3.50925	0	338	365.474	-1.49441	0
3.51182	0	366	364.992	0.0526696	0
3.51439	1	377	364.488	0.64441	0
3.51696	2	345	363.973	-1.02146	0
3.51953	2	394	363.462	1.53847	0
3.5221	0	367	362.928	0.212531	0
3.52467	0	352	362.402	-0.554455	0
3.52724	1	333	361.934	-1.58559	0
3.52981	1	361	361.519	-0.0273261	0
3.53238	1	332	361.073	-1.59558	0
3.53494	1	358	360.552	-0.134879	0
3.53751	0	368	360.029	0.415538	0
3.54008	0	384	359.543	1.24804	0
3.54265	1	367	359.073	0.4138	0
3.54522	1	374	358.605	0.796043	0
3.54779	1	352	358.118	-0.326067	0
3.55036	1	348	357.593	-0.514251	0
3.55293	3	344	357.08	-0.705209	0
3.5555	0	382	356.604	1.29938	0
3.55807	1	405	356.141	2.42781	0
3.56063	0	350	355.673	-0.303227	0
3.5632	2	332	355.253	-1.27617	0
3.56577	2	380	354.838	1.29079	0
3.56834	1	394	354.363	1.99687	0
3.57091	4	334	353.861	-1.08675	0
3.57348	1	311	353.379	-2.40311	0
3.57605	0	350	352.96	-0.158204	0
3.57862	1	350	352.535	-0.135521	0
3.58119	4	327	352.144	-1.39045	0
3.58376	0	310	351.784	-2.37315	0
3.58632	1	318	351.329	-1.86897	0
3.58889	1	352	350.814	0.0632143	0
3.59146	1	328	350.398	-1.23671	0
3.59403	1	365	350.016	0.7843	0
3.5966	1	329	349.55	-1.13296	0
3.59917	1	335	349.07	-0.768742	0
3.60174	1	344	348.606	-0.248325	0
3.60431	0	352	348.144	0.205531	0
3.60688	1	338	347.684	-0.52673	0
3.60945	1	355	347.225	0.412634	0
3.61201	2	326	346.771	-1.1504	0
3.61458	0	315	346.295	-1.76326	0
3.61715	3	334	345.806	-0.645981	0
3.61972	1	363	345.339	0.92695	0
3.62229	2	356	344.912	0.587649	0
3.62486	0	325	344.471	-1.08007	0
3.62743	2	337	344.038	-0.383399	0
3.63	0	367	343.642	1.21928	0
3.63257	0	329	343.237	-0.784904	0
3.63514	1	321	342.795	-1.21646	0
3.6377	0	317	342.342	-1.42333	0
3.64027	3	368	341.895	1.36081	0
3.64284	0	371	341.403	1.53662	0
3.64541	1	341	340.911	0.00479755	0
3.64798	0	307	340.43	-1.90798	0
3.65055	2	321	339.999	-1.06042	0
3.65312	3	345	339.597	0.290898	0
3.65569	0	355	339.148	0.84132	0
3.65826	0	370	338.672	1.62868	0
3.66083	2	317	338.213	-1.19141	0
3.66339	1	350	337.841	0.649903	0
3.66596	2	304	337.467	-1.91946	0
3.66853	0	336	336.992	-0.0541083	0
3.6711	0	344	336.524	0.403076	0
3.67367	0	365	336.106	1.51237	0
3.67624	0	326	335.705	-0.53752	0
3.67881	0	340	335.286	0.255678	0
3.68138	2	327	334.808	-0.431808	0
3.68395	1	341	334.31	0.362302	0
3.68652	1	311	333.815	-1.29373	0
3.68908	0	295	333.32	-2.23106	0
3.69165	0	339	332.871	0.332876	0
3.69422	1	325	332.474	-0.414559	0
3.69679	3	313	332.067	-1.07775	0
3.69936	1	332	331.627	0.020487	0
3.70193	0	326	331.148	-0.285139	0
3.7045	0	322	330.675	-0.483435	0
3.70707	4	350	330.285	1.05379	0
3.70964	2	327	329.94	-0.162567	0
3.71221	1	314	329.524	-0.876093	0
3.71477	0	346	329.037	0.911931	0
3.71734	0	342	328.627	0.723132	0
3.71991	0	337	328.32	0.472826	0
3.72248	0	327	327.971	-0.0537121	0
3.72505	1	346	327.539	0.992465	0
3.72762	0	338	327.061	0.595026	0
3.73019	1	338	326.574	0.621471	0
3.73276	1	293	326.091	-1.9332	0
3.73533	2	335	325.635	0.511642	0
3.7379	0	307	325.195	-1.03842	0
3.74046	0	340	324.753	0.826903	0
3.74303	0	320	324.332	-0.242156	0
3.7456	1	324	323.949	0.0028127	0
3.74817	1	316	323.56	-0.42529	0
3.75074	1	314	323.112	-0.514215	0
3.75331	1	321	322.638	-0.0914055	0
3.75588	2	306	322.187	-0.925357	0
3.75845	3	325	321.774	0.178925	0
3.76102	1	351	321.374	1.5813	0
3.76359	0	315	320.971	-0.336404	0
3.76615	2	332	320.584	0.626559	0
3.76872	1	322	320.256	0.0971716	0
3.77129	0	313	319.935	-0.391991	0
3.77386	3	325	319.527	0.303611	0
3.77643	1	327	319.102	0.436764	0
3.779	2	315	318.719	-0.209555	0
3.78157	0	344	318.299	1.38571	0
3.78414	2	326	317.899	0.448665	0
3.78671	1	340	317.55	1.21754	0
3.78928	1	335	317.192	0.972969	0
3.79184	2	349	316.797	1.72381	0
3.79441	1	300	316.387	-0.946132	0
3.79698	3	344	316.005	1.5094	0
3.79955	1	308	315.61	-0.433619	0
3.80212	1	317	315.226	0.0996216	0
3.80469	1	307	314.852	-0.44814	0
3.80726	0	316	314.501	0.0843164	0
3.80983	0	320	314.166	0.326126	0
3.8124	1	370	313.784	2.92252	0
3.81497	3	279	313.381	-2.05831	0
3.81753	0	316	312.959	0.171088	0
3.8201	0	277	312.502	-2.1331	0
3.82267	1	287	312.052	-1.47878	0
3.82524	2	319	311.69	0.409268	0
3.82781	1	312	311.35	0.0368073	0
3.83038	2	289	310.924	-1.28966	0
3.83295	0	293	310.48	-1.0212	0
3.83552	0	290	310.097	-1.18012	0
3.83809	0	296	309.739	-0.798571	0
3.84066	2	333	309.384	1.29417	0
3.84322	2	316	309.009	0.393281	0
3.84579	0	304	308.576	-0.262461	0
3.84836	3	302	308.116	-0.351922	0
3.85093	0	281	307.7	-1.59281	0
3.8535	1	306	307.363	-0.0779092	0
3.85607	1	298	307	-0.521349	0
3.85864	1	338	306.634	1.70606	0
3.86121	0	290	306.285	-0.95626	0
3.86378	2	283	305.886	-1.36045	0
3.86635	0	315	305.487	0.535992	0
3.86891	0	330	305.105	1.37045	0
3.87148	2	328	304.698	1.28665	0
3.87405	0	328	304.304	1.30839	0
3.87662	2	289	303.929	-0.878154	0
3.87919	2	306	303.503	0.142727	0
3.88176	1	278	303.101	-1.50548	0
3.88433	0	271	302.725	-1.92714	0
3.8869	0	297	302.344	-0.310101	0
3.88947	1	299	302.012	-0.174165	0
3.89204	2	295	301.685	-0.389194	0
3.8946	2	305	301.3	0.211839	0
3.89717	0	316	300.866	0.85134	0
3.89974	0	312	300.441	0.654423	0
3.90231	3	284	300.074	-0.953815	0
3.90488	1	324	299.761	1.3466	0
3.90745	0	300	299.417	0.0336388	0
3.91002	0	288	298.994	-0.647811	0
3.91259	1	332	298.614	1.8323	0
3.91516	2	280	298.303	-1.09382	0
3.91773	0	268	297.938	-1.82875	0
3.92029	0	304	297.51	0.372246	0
3.92286	3	307	297.09	0.565609	0
3.92543	0	326	296.734	1.62087	0
3.928	3	348	296.386	2.76679	0
3.93057	1	280	295.972	-0.954489	0
3.93314	1	282	295.603	-0.81003	0
3.93571	0	296	295.27	0.0424044	0
3.93828	1	311	294.936	0.910925	0
3.94085	2	290	294.627	-0.271683	0
3.94342	0	312	294.285	1.00291	0
3.94598	2	302	293.895	0.46638	0
3.94855	0	277	293.49	-0.990773	0
3.95112	3	292	293.136	-0.0664679	0
3.95369	0	296	292.784	0.186898	0
3.95626	2	301	292.421	0.494458	0
3.95883	0	294	292.055	0.113414	0
3.9614	0	296	291.714	0.249137	0
3.96397	1	305	291.386	0.779538	0
3.96654	1	312	291.036	1.18687	0
3.96911	0	269	290.678	-1.32172	0
3.97167	3	296	290.273	0.33289	0
3.97424	1	304	289.866	0.810614	0
3.97681	1	311	289.501	1.2191	0
3.97938	0	299	289.121	0.57133	0
3.98195	0	313	288.773	1.36938	0
3.98452	1	306	288.477	1.0017	0
3.98709	0	281	288.149	-0.426495	0
3.98966	1	300	287.775	0.705822	0
3.99223	1	302	287.364	0.842215	0
3.9948	0	295	286.967	0.467688	0
3.99736	1	292	286.586	0.316843	0
3.99993	2	251	286.204	-2.22208	0
4.0025	0	307	285.85	1.2071	0
4.00507	1	291	285.485	0.323308	0
4.00764	1	312	285.103	1.52275	0
4.01021	0	281	284.771	-0.22493	0
4.01278	1	290	284.442	0.326392	0
4.01535	1	282	284.075	-0.123552	0
4.01792	1	293	283.721	0.542072	0
4.02049	2	288	283.358	0.273547	0
4.02305	3	277	282.981	-0.35935	0
4.02562	0	277	282.628	-0.338139	0
4.02819	6	314	282.285	1.78979	0
4.03076	2	306	281.959	1.37431	0
4.03333	0	283	281.696	0.0775411	0
4.0359	3	306	281.398	1.4064	0
4.03847	0	316	281.138	1.96115	0
4.04104	2	267	280.971	-0.854991	0
4.04361	1	322	280.683	2.30253	0
4.04618	1	271	280.341	-0.567455	0
4.04874	1	299	280.016	1.09789	0
4.05131	0	282	279.668	0.138854	0
4.05388	3	302	279.336	1.30417	0
4.05645	3	283	278.995	0.238049	0
4.05902	0	265	278.647	-0.838319	0
4.06159	2	300	278.271	1.2545	0
4.06416	0	298	277.925	1.16293	0
4.06673	1	283	277.68	0.31622	0
4.0693	1	274	277.404	-0.205641	0
4.07187	1	295	277.066	1.04417	0
4.07443	1	294	276.718	1.00793	0
4.077	0	285	276.347	0.512587	0
4.07957	0	284	275.989	0.475365	0
4.08214	2	277	275.647	0.081323	0
4.08471	1	253	275.309	-1.40252	0
4.08728	0	258	274.951	-1.05532	0
4.08985	2	282	274.555	0.443369	0
4.09242	0	295	274.193	1.21146	0
4.09499	1	314	273.885	2.26382	0
4.09756	2	293	273.541	1.13681	0
4.10012	1	268	273.196	-0.31738	0
4.10269	0	299	272.865	1.51142	0
4.10526	0	271	272.507	-0.0915653	0
4.10783	0	291	272.184	1.10301	0
4.1104	0	291	271.891	1.12019	0
4.11297	1	294	271.554	1.30908	0
4.11554	0	275	271.17	0.230959	0
4.11811	2	268	270.777	-0.169607	0
4.12068	0	302	270.385	1.81926	0
4.12325	0	273	270.019	0.180397	0
4.12581	2	276	269.665	0.381292	0
4.12838	0	260	269.336	-0.579007	0
4.13095	1	269	269.023	-0.00142901	0
4.13352	0	256	268.659	-0.791191	0
4.13609	1	297	268.317	1.66436	0
4.13866	3	288	268.002	1.17837	0
4.14123	1	279	267.665	0.678584	0
4.1438	1	312	267.315	2.52976	0
4.14637	0	291	266.959	1.40932	0
4.14894	2	271	266.672	0.262893	0
4.1515	2	297	266.426	1.77407	0
4.15407	0	280	266.134	0.828654	0
4.15664	0	266	265.789	0.012939	0
4.15921	1	250	265.451	-0.977199	0
4.16178	0	272	265.178	0.41365	0
4.16435	1	266	264.888	0.0681605	0
4.16692	1	298	264.525	1.93914	0
4.16949	1	270	264.163	0.355249	0
4.17206	3	274	263.815	0.615276	0
4.17463	1	249	263.468	-0.916893	0
4.17719	0	244	263.145	-1.22565	0
4.17976	1	290	262.83	1.5955	0
4.18233	0	259	262.56	-0.221207	0
4.1849	0	276	262.32	0.823424	0
4.18747	0	257	262.009	-0.312455	0
4.19004	2	287	261.661	1.49573	0
4.19261	0	293	261.317	1.85093	0
4.19518	1	264	260.954	0.187485	0
4.19775	0	274	260.576	0.810974	0
4.20032	0	281	260.248	1.23797	0
4.20288	2	279	259.948	1.14062	0
4.20545	1	263	259.625	0.208083	0
4.20802	0	267	259.293	0.471679	0
4.21059	0	281	258.933	1.31643	0
4.21316	1	252	258.606	-0.416136	0
4.21573	0	257	258.333	-0.0831374	0
4.2183	1	281	258.028	1.37041	0
4.22087	0	271	257.672	0.80963	0
4.22344	3	246	257.328	-0.722268	0
4.22601	0	264	256.999	0.430865	0
4.22857	0	281	256.672	1.45131	0
4.23114	3	252	256.339	-0.273336	0
4.23371	1	248	256.054	-0.511427	0
4.23628	1	273	255.799	1.04104	0
4.23885	1	255	255.466	-0.0291737	0
4.24142	0	258	255.162	0.176688	0
4.24399	1	277	254.923	1.3265	0
4.24656	1	239	254.649	-1.01222	0
4.24913	1	262	254.351	0.472572	0
4.2517	1	255	254.03	0.0607496	0
4.25426	1	243	253.696	-0.686158	0
4.25683	1	249	253.387	-0.278038	0
4.2594	2	242	253.092	-0.713038	0
4.26197	0	249	252.797	-0.240654	0
4.26454	0	273	252.502	1.24057	0
4.26711	1	240	252.205	-0.787806	0
4.26968	1	251	251.933	-0.0588923	0
4.27225	0	235	251.655	-1.08646	0
4.27482	1	234	251.316	-1.13201	0
4.27739	1	247	250.975	-0.252946	0
4.27995	0	256	250.675	0.332816	0
4.28252	1	295	250.365	2.59874	0
4.28509	0	265	250.042	0.918884	0
4.28766	1	256	249.745	0.390961	0
4.29023	0	266	249.438	1.01551	0
4.2928	0	242	249.119	-0.457639	0
4.29537	0	264	248.802	0.935401	0
4.29794	2	242	248.486	-0.416919	0
4.30051	2	212	248.174	-2.48441	0
4.30308	0	236	247.84	-0.770696	0
4.30564	0	235	247.489	-0.814719	0
4.30821	0	229	247.182	-1.20152	0
4.31078	0	257	246.951	0.626812	0
4.31335	3	225	246.702	-1.4468	0
4.31592	0	270	246.38	1.43747	0
4.31849	1	257	246.033	0.68408	0
4.32106	0	258	245.682	0.766895	0
4.32363	0	266	245.403	1.2629	0
4.3262	1	228	245.165	-1.1368	0
4.32877	0	269	244.881	1.47058	0
4.33133	0	277	244.572	1.94838	0
4.3339	0	262	244.24	1.09723	0
4.33647	1	238	243.921	-0.383776	0
4.33904	0	251	243.618	0.46593	0
4.34161	0	261	243.295	1.09594	0
4.34418	0	294	242.957	2.97687	0
4.34675	1	241	242.645	-0.105991	0
4.34932	1	250	242.35	0.483844	0
4.35189	2	257	242.032	0.933695	0
4.35446	1	222	241.699	-1.32214	0
4.35702	0	246	241.389	0.293997	0
4.35959	1	269	241.111	1.70039	0
4.36216	2	259	240.869	1.12662	0
4.36473	1	248	240.641	0.467307	0
4.3673	0	226	240.364	-0.955468	0
4.36987	1	236	240.056	-0.264022	0
4.37244	1	252	239.795	0.768839	0
4.37501	1	213	239.564	-1.82013	0
4.37758	2	226	239.285	-0.883729	0
4.38015	0	258	238.979	1.18417	0
4.38271	1	248	238.697	0.590713	0
4.38528	0	234	238.426	-0.289364	0
4.38785	0	249	238.181	0.685606	0
4.39042	1	271	237.927	2.00905	0
4.39299	1	280	237.637	2.53166	0
4.39556	0	248	237.338	0.677023	0
4.39813	2	271	237.016	2.06439	0
4.4007	1	236	236.704	-0.045848	0
4.40327	1	258	236.433	1.34272	0
4.40584	0	246	236.148	0.628145	0
4.4084	2	225	235.872	-0.724774	0
4.41097	0	247	235.632	0.723297	0
4.41354	1	240	235.384	0.297948	0
4.41611	0	219	235.097	-1.0877	0
4.41868	1	236	234.82	0.0767931	0
4.42125	0	223	234.559	-0.774063	0
4.42382	1	238	234.276	0.241385	0
4.42639	1	237	233.981	0.196102	0
4.42896	1	272	233.688	2.32302	0
4.43153	0	241	233.396	0.489827	0
