# Supplementary material for: Direct energy transfer from photosystem II to photosystem I confers winter sustainability in Scots Pine
Source: Nat Commun. 2020 Dec 15;11:6388. doi: 10.1038/s41467-020-20137-9 (PMC7738668; doi:10.1038/s41467-020-20137-9)
Supplement: Supplementary file 3 — Source Data [file 41467_2020_20137_MOESM3_ESM.zip › Source data file_Bag et al., 2020/Source data file/time resolved fluoresence data/Time resolved decay/Pine_winter_quench/No_spillover/Pine_winter_quench_no_spillover_11.txt]

Time	IRF	Exp. data	Th. data	Residuals	Aurocorr
0	43205	11088	11098	-0.0945684	0.197833
0.002569	45817	12867	12705.8	1.42091	0.197948
0.005138	47396	14352	14439.4	-0.729635	0.191444
0.007707	48463	16309	16290.4	0.14549	0.183656
0.010276	49341	18600	18239.3	2.6451	0.214214
0.012845	49938	20234	20279.2	-0.317946	0.235448
0.015414	50031	22543	22399.4	0.956651	0.210235
0.017983	50114	24371	24559.7	-1.20863	0.210465
0.020552	49597	26937	26729.5	1.26398	0.196117
0.023121	48424	28908	28895.4	0.0739787	0.198912
0.02569	46762	31194	31039.3	0.875719	0.188203
0.028259	45030	32912	33146.5	-1.2926	0.189154
0.030828	43460	35060	35204.9	-0.773789	0.15741
0.033397	40801	37181	37186.9	-0.0303467	0.196202
0.035966	38416	38771	39058.9	-1.46205	0.227433
0.038535	35403	40772	40801.4	-0.145575	0.161701
0.041104	32977	41878	42419.3	-2.6451	0.143538
0.043673	30109	43607	43901.1	-1.40845	0.160701
0.046242	27336	45054	45225	-0.805582	0.189608
0.048811	24445	46277	46379.7	-0.477566	0.182651
0.05138	21632	47467	47366.6	0.460945	0.168951
0.053949	18529	47773	48195	-1.93051	0.179977
0.056518	16287	48911	48864	0.212712	0.17479
0.059087	13909	49635	49373.7	1.17304	0.184328
0.061656	11846	49754	49727.5	0.118594	0.160295
0.064225	10050	49865	49922.6	-0.257916	0.189861
0.066794	8268	49927	49971	-0.19683	0.185541
0.069363	6906	49871	49897.8	-0.119784	0.164995
0.071932	5676	50041	49715.6	1.45484	0.14638
0.074501	4758	49600	49439.5	0.720491	0.162806
0.07707	3813	49214	49081.6	0.596602	0.185076
0.079639	3158	48947	48653.2	1.3281	0.183114
0.082208	2583	48309	48169.6	0.634119	0.161026
0.084777	2145	47978	47645.5	1.51785	0.142979
0.087346	1845	47332	47090.2	1.11164	0.16936
0.089915	1465	46431	46510.1	-0.366952	0.150958
0.092484	1247	46046	45914.3	0.613744	0.133226
0.095053	1101	45169	45309.6	-0.661396	0.136775
0.097622	1007	44938	44702.7	1.1102	0.173698
0.100191	830	44088	44096	-0.0382493	0.14989
0.10276	773	43232	43490	-1.24103	0.147176
0.105329	645	42910	42889.2	0.100547	0.137368
0.107898	657	42727	42297.7	2.07678	0.115456
0.110467	564	41551	41715	-0.804742	0.163792
0.113036	555	41415	41140.4	1.34939	0.184786
0.115605	560	40466	40574.2	-0.537794	0.0932506
0.118174	505	40188	40017.7	0.849471	0.116632
0.120743	489	39420	39471.8	-0.261079	0.144306
0.123312	415	39061	38935.6	0.634444	0.147205
0.125881	467	38434	38410.5	0.11981	0.150606
0.12845	451	37998	37896.1	0.522581	0.119231
0.131019	413	37392	37391	0.00500982	0.150651
0.133588	431	36883	36893.9	-0.0569108	0.126674
0.136157	442	36549	36405.7	0.749506	0.12043
0.138726	444	35784	35928.4	-0.763092	0.135262
0.141295	471	35480	35460	0.10593	0.108558
0.143864	477	35077	35000.1	0.410755	0.109336
0.146433	423	34685	34549.7	0.726678	0.117471
0.149002	470	34246	34108.7	0.741897	0.101152
0.151571	464	33685	33677.1	0.0431415	0.11471
0.15414	476	32920	33255	-1.84616	0.156899
0.156709	475	32638	32840.2	-1.11927	0.0987744
0.159278	496	32369	32432.5	-0.352871	0.149657
0.161847	520	31989	32033.3	-0.247484	0.136047
0.164416	543	31546	31642.1	-0.541054	0.0943053
0.166985	531	31183	31258.4	-0.427264	0.107603
0.169554	572	31120	30882.3	1.34737	0.108529
0.172123	581	30551	30514.2	0.210791	0.0905895
0.174692	593	30162	30154.2	0.0449167	0.0950718
0.177261	589	30022	29801.4	1.27327	0.0798428
0.17983	628	29708	29455.5	1.46513	0.108378
0.182399	667	29011	29117	-0.622588	0.107564
0.184968	691	28899	28785.6	0.667337	0.0751779
0.187537	706	28363	28460.1	-0.576753	0.0999002
0.190106	725	27955	28141	-1.11242	0.144422
0.192675	716	27954	27829.3	0.745763	0.121606
0.195244	766	27544	27525.1	0.113706	0.075425
0.197813	766	27195	27227.5	-0.197363	0.0596905
0.200382	821	26606	26936.1	-2.02356	0.054864
0.202951	821	26495	26649.9	-0.951575	0.0669975
0.20552	926	26295	26369.3	-0.458298	0.114268
0.208089	926	26139	26094.8	0.273551	0.0867879
0.210658	954	25917	25826.4	0.563053	0.0689164
0.213227	958	25402	25563.8	-1.01534	0.0819368
0.215796	951	24839	25308.2	-2.97699	0.0753634
0.218365	980	24965	25060	-0.601316	0.0935654
0.220934	990	25035	24817.4	1.37531	0.0665359
0.223503	1030	24444	24579.5	-0.866556	0.0887574
0.226072	1017	24363	24345.4	0.112705	0.0427619
0.228641	1091	23877	24115.3	-1.54194	0.0891983
0.23121	1112	23957	23889.7	0.435105	0.0639546
0.233779	1066	23638	23669	-0.201732	0.0681052
0.236348	1128	23581	23452.8	0.835173	0.0339932
0.238917	1045	23456	23241.2	1.40247	0.0484973
0.241486	1039	22808	23035.7	-1.50787	0.101638
0.244055	1073	22660	22833.8	-1.1543	0.0499586
0.246624	1104	22464	22634.9	-1.14038	0.0645675
0.249193	1059	22215	22438.9	-1.50252	0.0272133
0.251762	1053	22176	22243.6	-0.454115	0.0946805
0.254331	1092	21839	22050.8	-1.4329	0.0658722
0.2569	1076	21743	21862.7	-0.811926	0.0751453
0.259469	1015	21671	21678.2	-0.0486521	0.0455842
0.262038	998	21425	21495	-0.478404	0.0387368
0.264607	1006	20895	21314.8	-2.9041	0.0266545
0.267176	1001	21397	21138.4	1.7677	0.061188
0.269745	941	20689	20963.5	-1.9084	0.0502039
0.272314	951	20825	20788.6	0.251915	0.0371472
0.274883	933	20360	20615.4	-1.79018	0.00653199
0.277452	921	20336	20445.1	-0.76527	0.0377092
0.280021	897	20429	20276.2	1.0688	0.010246
0.28259	899	20230	20108.2	0.856448	0.0326708
0.285159	868	19759	19942.1	-1.30286	0.0216981
0.287728	828	19546	19778.1	-1.66	0.0334359
0.290297	835	19576	19615.5	-0.282623	0.0255839
0.292866	844	19434	19454.8	-0.148916	0.0318562
0.295435	825	18988	19295.8	-2.23374	-0.000933029
0.298004	831	19366	19137.5	1.64188	-0.00995842
0.300573	785	18944	18980.1	-0.262565	0.0313012
0.303142	794	19082	18825.3	1.85848	0.0199717
0.305711	749	18927	18672.8	1.84735	0.0200414
0.30828	812	18556	18522.5	0.245954	0.0137237
0.310849	733	18448	18373.5	0.548621	-0.035121
0.313418	711	18255	18225.6	0.21792	0.0218472
0.315987	731	18267	18078.6	1.39387	-0.00549436
0.318556	746	17840	17934	-0.703711	0.00414375
0.321125	791	17603	17791.7	-1.42209	0.0446321
0.323694	720	17952	17649.1	2.26083	0.0137372
0.326263	779	17466	17507.4	-0.312893	-0.00912014
0.328832	750	17471	17368.4	0.776209	0.0163167
0.331401	800	17071	17233.4	-1.24278	-0.0106634
0.33397	757	17175	17100.4	0.569037	-0.0390011
0.336539	812	16990	16968.7	0.163298	-0.00510051
0.339108	794	16850	16839.3	0.0823635	-0.0330642
0.341677	811	16698	16712.5	-0.112332	-0.0277261
0.344246	826	16455	16587.8	-1.03531	0.0128686
0.346815	780	16196	16465	-2.11406	-0.0278961
0.349384	835	16325	16344.9	-0.155538	-0.0197881
0.351953	801	16288	16226.6	0.480972	-0.0600373
0.354522	767	16005	16110.7	-0.835379	-0.0300061
0.357091	801	16236	15995.9	1.88438	-0.0110602
0.35966	830	15806	15882.4	-0.607748	-0.0374827
0.362229	781	15911	15771.2	1.10867	-0.0559385
0.364798	808	15618	15660.1	-0.336732	-0.00784321
0.367367	802	15441	15549.6	-0.873636	-0.0167566
0.369936	884	15527	15442	0.682088	-0.038571
0.372505	916	15505	15336.2	1.35541	-0.036242
0.375074	907	15306	15231.1	0.605786	-0.0567631
0.377643	903	15306	15127.2	1.44482	-0.0562421
0.380212	873	15139	15026.5	0.914697	0.00273669
0.382781	839	14823	14930.3	-0.881186	-0.0349493
0.38535	875	14750	14837.1	-0.716958	-0.00700307
0.387919	881	14857	14744.9	0.919451	-0.060746
0.390488	960	14746	14653	0.765685	-0.0396009
0.393057	904	14767	14560.3	1.7007	-0.0358575
0.395626	936	14600	14468	1.09251	-0.0301315
0.398195	921	14449	14377.6	0.594132	-0.0268216
0.400764	955	14363	14290.7	0.603486	-0.0194656
0.403333	974	14169	14206.3	-0.313675	-0.0180495
0.405902	935	14384	14122.6	2.17929	-0.067841
0.408471	990	14170	14039.9	1.09306	-0.0275932
0.41104	989	14024	13958.6	0.552525	-0.0281688
0.413609	986	14021	13879.6	1.1939	-0.0591302
0.416178	993	13844	13801.7	0.359806	-0.0480232
0.418747	991	13814	13724.6	0.76104	-0.035068
0.421316	977	13861	13649.7	1.79492	-0.0350801
0.423885	962	13644	13576.1	0.580959	-0.0610068
0.426454	1020	13565	13503.4	0.528776	-0.0421679
0.429023	940	13574	13431.7	1.22164	-0.0717236
0.431592	946	13432	13360.5	0.617081	-0.0352691
0.434161	955	13302	13289.2	0.11137	-0.028565
0.43673	974	13479	13219.4	2.23623	-0.0459455
0.439299	953	13013	13150.6	-1.2062	-0.0457701
0.441868	908	13166	13080.7	0.743474	-0.0317197
0.444437	860	12873	13011.1	-1.2168	-0.0548918
0.447006	870	12786	12943.1	-1.38962	-0.0173945
0.449575	894	12908	12876.5	0.277024	-0.0584344
0.452144	782	13011	12809.5	1.7667	-0.0583492
0.454713	803	12617	12740.5	-1.09973	-0.0630436
0.457282	761	12604	12670.5	-0.592622	-0.063293
0.459851	691	12502	12602.1	-0.89557	-0.0444383
0.46242	664	12647	12533.4	1.01026	-0.0120426
0.464989	663	12543	12462.7	0.717104	-0.0778678
0.467558	595	12605	12391.8	1.89859	-0.0715914
0.470127	568	12321	12319.6	0.0123434	-0.0661692
0.472696	532	12347	12245.2	0.915859	-0.0466875
0.475265	484	12145	12170.6	-0.231858	-0.0430073
0.477834	422	12020	12095.5	-0.689089	-0.0632555
0.480403	441	11981	12019.1	-0.348121	-0.0443837
0.482972	387	11997	11941.7	0.504745	-0.0774686
0.485541	339	11702	11863.4	-1.49177	-0.0355209
0.48811	324	11788	11783.1	0.0450268	-0.0726365
0.490679	319	11747	11702.2	0.413516	-0.0854812
0.493248	279	11656	11621.7	0.3177	-0.0672369
0.495817	272	11581	11540.1	0.379744	-0.0366905
0.498386	248	11459	11457.5	0.0142498	-0.0361152
0.500955	218	11406	11375.2	0.288254	-0.0690818
0.503524	192	11392	11293.3	0.925048	-0.0610551
0.506093	201	11079	11211.2	-1.25621	-0.065964
0.508662	169	11046	11129.5	-0.794008	-0.0687119
0.511231	174	11188	11047.6	1.32743	-0.029225
0.5138	128	11015	10965.2	0.474155	-0.0396414
0.516369	117	10941	10883.3	0.552079	-0.0876708
0.518938	140	10817	10801.9	0.144731	-0.0662211
0.521507	141	10698	10721.2	-0.224051	-0.0498212
0.524076	135	10570	10640.6	-0.686279	-0.0541708
0.526645	120	10474	10559.4	-0.834409	-0.0642221
0.529214	128	10592	10479	1.09764	-0.0530192
0.531783	104	10464	10400.6	0.619969	-0.105773
0.534352	121	10490	10323.5	1.62575	-0.0764438
0.536921	115	10105	10247	-1.41217	-0.051312
0.53949	132	10284	10171.1	1.11322	-0.043822
0.542059	114	10022	10095.9	-0.737802	-0.0754482
0.544628	121	10076	10021.3	0.545266	-0.0616495
0.547197	128	10077	9947.81	1.28699	-0.0398786
0.549766	115	9997	9875.7	1.21322	-0.0616442
0.552335	116	9852	9804.64	0.477177	-0.0518039
0.554904	132	9649	9734.18	-0.867131	-0.0649995
0.557473	125	9734	9664.8	0.701403	-0.0731748
0.560042	133	9540	9596.33	-0.576752	-0.0442108
0.562611	111	9708	9528.32	1.82358	-0.0262936
0.56518	106	9410	9461.37	-0.529561	-0.0658805
0.567749	119	9365	9395.62	-0.316452	-0.0843874
0.570318	135	9375	9330.83	0.456165	-0.0574399
0.572887	110	9132	9266.56	-1.40815	-0.0431924
0.575456	112	9231	9202.27	0.299053	-0.0623622
0.578025	131	9198	9138.55	0.619909	-0.0976151
0.580594	122	9227	9076.38	1.56805	-0.0767253
0.583163	110	8988	9015.13	-0.286216	-0.04054
0.585732	105	9104	8953.93	1.5728	-0.0602143
0.588301	124	8732	8893.63	-1.72963	-0.0628434
0.59087	108	8795	8834.55	-0.421681	-0.0511379
0.593439	114	8675	8775.83	-1.08261	-0.0510951
0.596008	114	8759	8717.13	0.447339	-0.0564095
0.598577	104	8707	8659.24	0.511885	-0.0365353
0.601146	105	8764	8602.27	1.72761	-0.0466994
0.603715	109	8626	8545.76	0.863948	-0.0780069
0.606284	97	8456	8489.94	-0.369124	-0.0838857
0.608853	99	8277	8434.63	-1.73263	-0.0199309
0.611422	94	8656	8379.62	2.97058	-0.0691509
0.613991	104	8238	8325.28	-0.961635	-0.0621369
0.61656	106	8409	8271.47	1.49982	-0.0484899
0.619129	79	8126	8217.96	-1.02016	-0.0560184
0.621698	104	8233	8164.87	0.750811	-0.0362352
0.624267	91	8070	8112.45	-0.472556	-0.0917338
0.626836	97	7931	8061.02	-1.45994	-0.0320795
0.629405	100	8150	8009.73	1.55374	-0.0497329
0.631974	84	8051	7958.66	1.02908	-0.0628951
0.634543	73	8036	7908.42	1.42314	-0.0441413
0.637112	84	7814	7858.71	-0.505809	-0.0604499
0.639681	78	7913	7809.7	1.16121	-0.0738762
0.64225	75	7832	7761.11	0.801053	-0.0369014
0.644819	84	7612	7712.29	-1.14946	-0.0319175
0.647388	90	7624	7663.69	-0.454602	-0.0459389
0.649957	84	7666	7615.79	0.573452	-0.0323153
0.652526	76	7483	7568.27	-0.985771	-0.0504544
0.655095	57	7517	7521.28	-0.0493628	-0.0507045
0.657664	77	7528	7475.21	0.608455	-0.0642564
0.660233	84	7449	7429.84	0.22201	-0.0360384
0.662802	68	7346	7384.7	-0.451486	-0.00936779
0.665371	82	7394	7339.25	0.636714	-0.051667
0.66794	66	7230	7293.95	-0.752055	-0.0311132
0.670509	57	7368	7249.79	1.37716	-0.0537096
0.673078	56	7168	7206.22	-0.451451	-0.0486302
0.675647	78	6987	7162.97	-2.10522	-0.0282681
0.678216	67	7032	7120.16	-1.05132	-0.0436965
0.680785	65	6993	7077.24	-1.00733	-0.0343201
0.683354	76	6953	7034.21	-0.973867	-0.055625
0.685923	65	7118	6991.98	1.4937	-0.0319736
0.688492	63	6929	6950.73	-0.261027	-0.0242875
0.691061	56	7027	6909.71	1.39914	-0.0666174
0.69363	62	6918	6869.16	0.58715	-0.034209
0.696199	60	6767	6829.15	-0.755567	-0.0518581
0.698768	53	6659	6789.28	-1.59647	-0.0415762
0.701337	66	6811	6749.45	0.745828	-0.0456045
0.703906	49	6769	6709.9	0.718363	-0.0352404
0.706475	73	6658	6670.86	-0.157615	-0.0645934
0.709044	66	6614	6632.06	-0.222033	-0.0202814
0.711613	60	6478	6593.69	-1.43744	-0.0234986
0.714182	52	6501	6555.67	-0.678081	-0.0357271
0.716751	47	6387	6518.11	-1.64052	-0.0414775
0.71932	43	6541	6481.4	0.736885	-0.0326078
0.721889	43	6528	6444.99	1.0274	-0.0381934
0.724458	58	6372	6408.49	-0.457098	-0.0339718
0.727027	49	6264	6371.91	-1.36346	-0.0473087
0.729596	59	6304	6335.37	-0.395076	-0.0267331
0.732165	50	6298	6298.98	-0.0123178	-0.0977218
0.734734	46	6289	6263.25	0.324715	-0.0684669
0.737303	50	6271	6228.19	0.540645	-0.07499
0.739872	56	6255	6193.56	0.776887	-0.042873
0.742441	49	6147	6159.31	-0.157073	-0.0619192
0.74501	41	6168	6125.11	0.546129	-0.065397
0.747579	40	6062	6091.05	-0.373115	-0.0880223
0.750148	43	5991	6057.55	-0.85978	-0.0452112
0.752717	47	6077	6024.5	0.673508	-0.059607
0.755286	44	5955	5991.43	-0.472047	-0.0395579
0.757855	43	5902	5958.29	-0.732722	-0.0570157
0.760424	40	5869	5925.4	-0.736239	-0.0723282
0.762993	40	5774	5893.02	-1.56632	-0.0556357
0.765562	44	5839	5861.06	-0.288739	-0.0457511
0.768131	32	5801	5829.34	-0.372075	-0.0234488
0.7707	42	5671	5797.78	-1.68351	-0.0619466
0.773269	42	5776	5766.39	0.126433	-0.0495032
0.775838	47	5671	5735.38	-0.854865	-0.0183712
0.778407	36	5678	5704.52	-0.351953	-0.0227943
0.780976	37	5648	5673.79	-0.343199	-0.0148195
0.783545	41	5578	5643.54	-0.877528	-0.0178887
0.786114	44	5615	5613.81	0.0158865	0.00296144
0.788683	42	5480	5584.29	-1.40879	-0.00403015
0.791252	35	5546	5554.72	-0.117082	-0.0334247
0.793821	41	5422	5525.39	-1.40415	-0.0583084
0.79639	29	5544	5496.55	0.637294	-0.0131005
0.798959	50	5495	5468.09	0.363074	-0.00642569
0.801528	38	5539	5439.68	1.33449	-0.0107621
0.804097	34	5463	5411.41	0.697949	0.00730744
0.806666	36	5369	5383.22	-0.194104	-0.0137514
0.809235	33	5373	5355.4	0.240048	-0.00244119
0.811804	38	5234	5328.18	-1.30173	-0.046622
0.814373	32	5238	5300.93	-0.869527	-0.0150848
0.816942	21	5197	5273.69	-1.06383	0.00460402
0.819511	25	5253	5246.64	0.0877224	0.0107018
0.82208	35	5283	5219.88	0.868469	0.0331101
0.824649	25	5291	5193.39	1.34187	-0.0160413
0.827218	34	5042	5166.77	-1.7571	-0.0210012
0.829787	26	5100	5140	-0.560044	-0.0161793
0.832356	31	4963	5113.71	-2.1393	-0.0212802
0.834925	27	5031	5087.83	-0.801246	0.000871316
0.837494	39	5088	5062.16	0.362263	-0.0132765
0.840063	29	5021	5036.72	-0.221859	-0.0152586
0.842632	31	4976	5011.44	-0.502397	0.0115187
0.845201	28	4948	4986.34	-0.545014	-0.0375961
0.84777	22	4931	4961.64	-0.436269	-0.0525859
0.850339	22	4801	4937.29	-1.96698	0.00793495
0.852908	23	5011	4912.99	1.38457	-0.0273786
0.855477	26	4991	4888.79	1.44676	0.00213885
0.858046	15	4787	4864.6	-1.12151	-0.0379817
0.860615	18	4685	4840.37	-2.26991	-0.00551326
0.863184	17	4767	4816.3	-0.714075	-0.0245399
0.865753	22	4659	4792.58	-1.95696	-0.00243586
0.868322	17	4687	4768.94	-1.19691	0.00491981
0.870891	17	4740	4745.24	-0.0760851	-0.0233567
0.87346	23	4747	4721.69	0.36741	0.0155807
0.876029	19	4624	4698.46	-1.09499	0.0247239
0.878598	25	4582	4675.49	-1.38114	-0.0211054
0.881167	14	4607	4652.59	-0.671632	-0.041554
0.883736	19	4618	4629.95	-0.17578	-0.00614172
0.886305	17	4616	4607.6	0.123671	0.0117199
0.888874	13	4462	4585.51	-1.84903	0.00247278
0.891443	19	4516	4563.52	-0.707145	-0.0652928
0.894012	19	4517	4541.51	-0.364631	-0.0273141
0.896581	13	4514	4519.68	-0.0845873	-0.0189279
0.89915	23	4555	4497.93	0.845537	-0.0074332
0.901719	19	4480	4476.33	0.0548664	-0.012498
0.904288	13	4471	4455.07	0.238227	-0.00161206
0.906857	20	4338	4433.91	-1.45614	-0.0528247
0.909426	14	4359	4412.92	-0.816643	0.0162984
0.911995	13	4371	4392.29	-0.322096	-0.00990119
0.914564	15	4264	4371.67	-1.64889	-0.0286724
0.917133	9	4231	4351.11	-1.84658	0.000804449
0.919702	18	4326	4330.76	-0.0724415	0.0207706
0.922271	14	4242	4310.43	-1.05068	-0.000746801
0.92484	7	4248	4290.21	-0.647654	-0.0216146
0.927409	13	4324	4270.07	0.820172	-0.0275482
0.929978	11	4196	4250.1	-0.835173	-0.00448836
0.932547	10	4282	4230.47	0.787546	0.017917
0.935116	15	4064	4210.8	-2.30269	-0.0375976
0.937685	17	4120	4191.12	-1.10803	-0.0214873
0.940254	5	4089	4171.69	-1.29313	-0.000566652
0.942823	16	4201	4152.38	0.750128	-0.00996976
0.945392	14	4070	4133.26	-0.991601	-0.0230893
0.947961	15	4199	4114.52	1.30378	-0.00308901
0.95053	18	4013	4095.76	-1.30646	-0.053764
0.953099	14	3970	4076.99	-1.69799	-0.0214612
0.955668	13	4009	4058.54	-0.782456	-0.0261218
0.958237	12	4007	4040.31	-0.526156	-0.0173031
0.960806	12	4016	4022.28	-0.0991018	-0.0757598
0.963375	10	3921	4004.41	-1.3321	-0.0391209
0.965944	11	3963	3986.55	-0.374116	-0.0284759
0.968513	18	3950	3968.72	-0.29779	-0.0386428
0.971082	10	3915	3950.97	-0.574907	-0.0114113
0.973651	11	3852	3933.31	-1.31003	-0.0390823
0.97622	9	3839	3915.71	-1.23805	-0.0189465
0.978789	11	3864	3898.42	-0.553674	-0.0436412
0.981358	14	3864	3881.34	-0.278891	0.0206469
0.983927	7	3892	3864.21	0.445454	-0.0441926
0.986496	12	3903	3847.1	0.894759	-0.0389475
0.989065	12	3675	3830.09	-2.5584	-0.035934
0.991634	11	3786	3813.34	-0.444326	-0.028201
0.994203	7	3797	3796.68	0.00525764	-0.0669562
0.996772	7	3810	3780.03	0.485562	-0.0409408
0.999341	10	3705	3763.59	-0.962597	-0.031716
1.00191	18	3842	3747.32	1.52748	-0.0255403
1.00448	15	3672	3731.05	-0.974459	-0.0715023
1.00705	11	3739	3714.74	0.396811	-0.0208091
1.00962	7	3586	3698.53	-1.87924	-0.0234811
1.01219	10	3628	3682.72	-0.90851	-0.0258476
1.01476	10	3573	3667.27	-1.57714	-0.037757
1.01732	11	3659	3651.84	0.11839	-0.0186856
1.01989	8	3612	3636.24	-0.403324	-0.0479331
1.02246	13	3471	3620.62	-2.53966	-0.0491976
1.02503	7	3577	3605.18	-0.471096	-0.0260049
1.0276	9	3516	3589.9	-1.2463	0.000724357
1.03017	6	3477	3574.69	-1.65677	-0.0574369
1.03274	10	3475	3559.62	-1.43541	-0.0245254
1.03531	9	3469	3544.65	-1.28444	-0.0345446
1.03788	8	3525	3529.69	-0.0789929	-0.0176679
1.04045	4	3481	3514.76	-0.572195	-0.0263814
1.04301	4	3446	3499.94	-0.918851	-0.0298104
1.04558	5	3343	3485.31	-2.46126	-0.0376435
1.04815	4	3339	3470.78	-2.28053	-0.0594781
1.05072	9	3333	3456.22	-2.13436	-0.0184
1.05329	7	3379	3441.62	-1.07719	-0.0181103
1.05586	3	3316	3427.09	-1.9292	-0.0273006
1.05843	9	3370	3412.68	-0.735151	-0.0345733
1.061	10	3375	3398.45	-0.403621	-0.021247
1.06357	7	3327	3384.44	-0.995912	-0.0210554
1.06614	9	3330	3370.42	-0.70052	-0.0159949
1.0687	6	3264	3356.45	-1.61826	-0.0134321
1.07127	7	3333	3342.76	-0.169031	0.000349535
1.07384	7	3259	3329.19	-1.22947	-0.00866844
1.07641	10	3226	3315.66	-1.57851	-0.023916
1.07898	4	3201	3302.18	-1.78829	-0.0454451
1.08155	6	3158	3288.72	-2.32621	-0.0206801
1.08412	7	3259	3275.35	-0.286399	0.0247764
1.08669	4	3314	3262.15	0.900677	-0.00291532
1.08926	10	3246	3249.01	-0.0528444	-0.0125135
1.09183	4	3114	3235.82	-2.18309	-0.00299478
1.09439	15	3199	3222.75	-0.419871	-0.0278656
1.09696	3	3274	3209.74	1.12305	-0.0158923
1.09953	3	3092	3196.86	-1.88583	-0.0421843
1.1021	8	3160	3184.09	-0.428491	0.0160554
1.10467	4	3210	3171.51	0.679366	-0.00305846
1.10724	6	3012	3159.07	-2.67972	0.011024
1.10981	9	3201	3146.41	0.964944	0.00943814
1.11238	4	3063	3133.8	-1.27921	-0.0482228
1.11495	6	3083	3121.36	-0.69079	-0.010787
1.11752	5	3032	3108.95	-1.39751	-0.038701
1.12008	5	2979	3096.72	-2.15686	-0.0126129
1.12265	4	3026	3084.59	-1.06503	-0.00375168
1.12522	6	3017	3072.43	-1.00919	0.001221
1.12779	3	2928	3060.34	-2.44576	-0.028991
1.13036	5	3034	3048.32	-0.260001	-0.0162385
1.13293	13	2902	3036.34	-2.49376	-0.0221009
1.1355	6	3007	3024.45	-0.318184	-0.0264984
1.13807	7	2932	3012.62	-1.4889	-0.00289655
1.14064	5	2969	3000.81	-0.583753	0.0312316
1.14321	4	2850	2989.28	-2.60895	-0.0205641
1.14577	4	2925	2977.97	-0.979384	-0.042064
1.14834	8	2915	2966.6	-0.955658	-0.0567687
1.15091	3	3007	2955.2	0.944616	-0.0158403
1.15348	4	2965	2943.8	0.389415	-0.0630986
1.15605	2	2900	2932.4	-0.60156	-0.0507436
1.15862	5	2821	2921.15	-1.88559	-0.0518779
1.16119	3	2922	2910.01	0.221849	0.0347234
1.16376	5	2826	2898.84	-1.37011	-0.0143497
1.16633	6	2861	2887.66	-0.49842	-0.000875708
1.1689	5	2786	2876.56	-1.71581	-0.0539962
1.17146	6	2713	2865.57	-2.92923	-0.016331
1.17403	4	2769	2854.65	-1.62774	-0.0547716
1.1766	3	2754	2843.87	-1.71244	-0.0668631
1.17917	1	2787	2833.18	-0.874659	-0.0393765
1.18174	5	2732	2822.55	-1.73233	-0.0843154
1.18431	6	2706	2811.96	-2.03697	-0.0651427
1.18688	4	2779	2801.37	-0.424257	-0.0222354
1.18945	4	2774	2790.72	-0.317539	0.000478333
1.19202	7	2825	2780.15	0.843861	-0.04023
1.19459	2	2790	2769.78	0.382875	-0.0359961
1.19715	1	2841	2759.5	1.52897	-0.0472993
1.19972	5	2825	2749.22	1.42567	-0.0243291
1.20229	2	2725	2739.05	-0.269197	-0.0371777
1.20486	6	2708	2728.94	-0.402408	-0.0402797
1.20743	7	2699	2718.72	-0.379595	-0.0598798
1.21	6	2733	2708.56	0.467541	-0.0379926
1.21257	4	2732	2698.51	0.640715	-0.0305428
1.21514	2	2773	2688.55	1.60379	-0.0403893
1.21771	3	2689	2678.76	0.197481	-0.0194285
1.22028	4	2758	2669.09	1.69298	-0.0679864
1.22284	1	2754	2659.41	1.80242	0.0166041
1.22541	3	2665	2649.66	0.297152	-0.0380487
1.22798	4	2679	2639.89	0.7556	-0.076633
1.23055	5	2651	2630.22	0.403581	-0.0275318
1.23312	2	2692	2620.59	1.37635	-0.0858487
1.23569	4	2545	2610.96	-1.30751	-0.0320969
1.23826	3	2683	2601.44	1.57455	-0.0295098
1.24083	3	2655	2592.06	1.22145	-0.0395311
1.2434	8	2529	2582.71	-1.06811	-0.0565086
1.24597	7	2629	2573.37	1.085	-0.0302881
1.24853	7	2769	2564.09	3.89414	-0.0279996
1.2511	8	2733	2554.83	3.40812	-0.0252303
1.25367	5	2549	2545.72	0.0650492	-0.0326194
1.25624	3	2640	2536.8	2.00858	-0.0339758
1.25881	6	2532	2527.94	0.0806719	-0.0160802
1.26138	5	2689	2519.14	3.27565	-0.0690506
1.26395	4	2541	2510.35	0.607936	-0.030702
1.26652	3	2485	2501.47	-0.33049	-0.0387901
1.26909	3	2502	2492.6	0.187864	-0.00539694
1.27166	3	2520	2483.84	0.720255	-0.0366653
1.27422	4	2576	2475.12	1.98768	-0.0236502
1.27679	5	2526	2466.37	1.18639	-0.0107325
1.27936	6	2540	2457.63	1.63432	-0.0664364
1.28193	2	2461	2448.93	0.243307	-0.0371681
1.2845	5	2515	2440.3	1.48963	-0.0301826
1.28707	5	2508	2431.76	1.52235	-0.0628798
1.28964	2	2491	2423.35	1.35548	-0.0281631
1.29221	1	2430	2414.93	0.305632	-0.0216744
1.29478	5	2452	2406.5	0.918893	-0.0455967
1.29735	3	2427	2398.17	0.585179	-0.0600015
1.29991	3	2380	2389.87	-0.202223	-0.0321873
1.30248	3	2503	2381.47	2.42911	-0.0278042
1.30505	3	2415	2373.14	0.851758	-0.0525675
1.30762	4	2362	2364.95	-0.0606026	-0.053657
1.31019	5	2400	2356.77	0.882403	-0.0412783
1.31276	2	2298	2348.62	-1.05589	-0.00157093
1.31533	1	2323	2340.5	-0.36314	-0.0518435
1.3179	4	2291	2332.45	-0.865967	-0.0839747
1.32047	3	2307	2324.5	-0.364341	-0.0468098
1.32304	2	2357	2316.58	0.832606	-0.0137084
1.3256	2	2342	2308.58	0.690627	-0.0372062
1.32817	1	2313	2300.61	0.257519	-0.0247239
1.33074	3	2314	2292.77	0.44134	-0.0442375
1.33331	1	2326	2284.95	0.851201	-0.0438395
1.33588	4	2311	2277.12	0.70469	-0.0344211
1.33845	3	2359	2269.3	1.84674	-0.0435104
1.34102	2	2299	2261.54	0.781249	-0.0632058
1.34359	4	2329	2253.83	1.55767	-0.0547964
1.34616	2	2330	2246.17	1.73661	-0.0227969
1.34873	2	2248	2238.62	0.197838	-0.00372543
1.35129	6	2258	2231.08	0.566541	-0.0657491
1.35386	4	2300	2223.57	1.59359	-0.0624896
1.35643	3	2232	2216.12	0.336078	-0.0264111
1.359	3	2236	2208.65	0.578357	-0.0077309
1.36157	4	2217	2201.28	0.333838	-0.043821
1.36414	3	2220	2194.04	0.550866	-0.0572446
1.36671	4	2260	2186.8	1.53979	-0.0443701
1.36928	5	2188	2179.53	0.181153	-0.0608717
1.37185	3	2225	2172.3	1.11725	-0.00843623
1.37442	2	2156	2165.12	-0.196421	-0.0604901
1.37698	2	2129	2157.97	-0.627893	-0.0224272
1.37955	6	2198	2150.91	1.0045	-0.0399188
1.38212	6	2233	2143.88	1.88592	-0.0148465
1.38469	2	2207	2136.81	1.494	-0.00848977
1.38726	3	2152	2129.71	0.480433	-0.0548188
1.38983	4	2165	2122.72	0.908691	-0.0400349
1.3924	2	2171	2115.91	1.18241	-0.0707641
1.39497	4	2104	2109.09	-0.110927	-0.0621141
1.39754	5	2149	2102.18	1.00998	-0.0333835
1.40011	0	2258	2095.32	3.42354	-0.0497387
1.40267	2	2155	2088.49	1.43267	-0.0520666
1.40524	5	2149	2081.68	1.45213	-0.0581042
1.40781	2	2278	2074.99	4.25351	-0.0669853
1.41038	4	2127	2068.27	1.27336	-0.0724571
1.41295	4	2157	2061.47	2.05697	-0.0538747
1.41552	1	2149	2054.78	2.03257	-0.0843299
1.41809	4	2132	2048.18	1.81536	-0.0498219
1.42066	3	2253	2041.59	4.45402	-0.0753348
1.42323	1	2090	2035.07	1.20164	-0.0708025
1.4258	4	2084	2028.53	1.2151	-0.0634137
1.42836	1	2051	2021.99	0.640643	-0.026057
1.43093	5	2103	2015.53	1.90743	-0.0228235
1.4335	4	2148	2009.05	2.99797	-0.0849306
1.43607	2	2014	2002.6	0.253998	-0.0468044
1.43864	2	2064	1996.19	1.49263	-0.0877849
1.44121	3	2138	1989.82	3.20462	-0.0963798
1.44378	1	2088	1983.57	2.28529	-0.0394768
1.44635	1	2080	1977.33	2.25129	-0.0707792
1.44892	2	1982	1971.02	0.246586	-0.0726812
1.45149	7	2004	1964.75	0.876742	-0.0964461
1.45405	3	2041	1958.51	1.82597	-0.0668095
1.45662	3	2032	1952.24	1.76948	-0.0873964
1.45919	0	1996	1945.98	1.11958	-0.05706
1.46176	4	1950	1939.9	0.228645	-0.0356739
1.46433	2	2118	1933.95	3.99911	-0.0123544
1.4669	0	2008	1927.96	1.78624	-0.0379679
1.46947	3	2009	1921.87	1.94398	-0.0705279
1.47204	0	1972	1915.79	1.26577	-0.063447
1.47461	2	2049	1909.81	3.07489	-0.102527
1.47718	5	1947	1903.79	0.979161	-0.0596428
1.47974	5	2032	1897.78	2.97742	-0.0636053
1.48231	2	2032	1891.82	3.10977	-0.0443506
1.48488	2	1968	1885.85	1.85183	-0.0736748
1.48745	2	1878	1880	-0.0461877	-0.0742017
1.49002	2	1947	1874.31	1.64729	-0.0762339
1.49259	5	1917	1868.62	1.10495	-0.0652145
1.49516	2	1912	1862.85	1.12408	-0.0402878
1.49773	2	1893	1857.06	0.825938	-0.0878141
1.5003	2	1842	1851.3	-0.216742	-0.057711
1.50287	0	1879	1845.64	0.769663	-0.0432442
1.50543	0	1876	1840.04	0.83025	-0.0918064
1.508	4	1894	1834.4	1.3695	-0.080923
1.51057	2	1871	1828.76	0.976643	-0.0521751
1.51314	1	1878	1823.1	1.26688	-0.0533341
1.51571	3	1883	1817.39	1.5119	-0.0636319
1.51828	3	1836	1811.78	0.565194	-0.0802561
1.52085	2	1931	1806.3	2.8378	-0.0626104
1.52342	4	1874	1800.79	1.69113	-0.093582
1.52599	1	1873	1795.29	1.79555	-0.0609894
1.52856	0	1794	1789.88	0.0973868	-0.031483
1.53112	3	1834	1784.48	1.15633	-0.0229493
1.53369	2	1825	1779.12	1.07392	-0.0830992
1.53626	1	1791	1773.78	0.406785	-0.0588092
1.53883	3	1830	1768.36	1.44081	-0.0240437
1.5414	1	1858	1762.97	2.20475	-0.0588782
1.54397	1	1800	1757.67	0.997822	-0.0854966
1.54654	3	1868	1752.37	2.67541	-0.0491017
1.54911	2	1776	1747.09	0.685906	-0.076242
1.55168	7	1805	1741.86	1.48616	-0.0623664
1.55425	3	1793	1736.6	1.33195	-0.0779507
1.55681	1	1793	1731.38	1.45515	-0.056717
1.55938	1	1761	1726.23	0.828676	-0.0661825
1.56195	2	1774	1721.19	1.25385	-0.0532735
1.56452	3	1765	1716.25	1.16028	-0.0666417
1.56709	3	1747	1711.22	0.856113	-0.0735102
1.56966	4	1723	1706.08	0.407585	-0.101254
1.57223	1	1679	1700.97	-0.536065	-0.0697708
1.5748	3	1714	1695.93	0.436452	-0.092526
1.57737	4	1709	1690.96	0.436302	-0.0840112
1.57994	4	1695	1686.06	0.217237	-0.0161572
1.5825	2	1694	1681.14	0.312541	-0.0612213
1.58507	4	1660	1676.18	-0.397211	-0.0733841
1.58764	1	1704	1671.31	0.79202	-0.0558946
1.59021	0	1660	1666.51	-0.159806	-0.0714418
1.59278	1	1687	1661.7	0.615949	-0.0759612
1.59535	1	1677	1656.89	0.491066	-0.0476406
1.59792	1	1694	1652.09	1.01833	-0.0574445
1.60049	4	1677	1647.21	0.727572	-0.045777
1.60306	4	1702	1642.3	1.44709	-0.0697194
1.60563	0	1711	1637.44	1.77824	-0.0422483
1.60819	2	1660	1632.62	0.67204	-0.0666364
1.61076	2	1642	1627.88	0.348504	-0.0759908
1.61333	4	1695	1623.27	1.74228	-0.0701205
1.6159	1	1629	1618.63	0.257008	-0.0534135
1.61847	2	1608	1613.91	-0.147264	-0.0763855
1.62104	1	1619	1609.22	0.243044	-0.051825
1.62361	1	1662	1604.63	1.40726	-0.0437028
1.62618	0	1631	1600.06	0.766049	-0.0175202
1.62875	3	1638	1595.46	1.05113	-0.0682243
1.63132	4	1609	1590.85	0.452398	-0.0815815
1.63388	3	1608	1586.25	0.54239	-0.053269
1.63645	1	1645	1581.63	1.56243	-0.0341398
1.63902	1	1626	1577.06	1.21377	-0.0579894
1.64159	2	1621	1572.62	1.20171	-0.0500228
1.64416	3	1566	1568.25	-0.0568358	-0.120953
1.64673	3	1526	1563.83	-0.968474	-0.0874322
1.6493	2	1504	1559.35	-1.42722	-0.039649
1.65187	2	1560	1554.88	0.1296	-0.081311
1.65444	1	1553	1550.49	0.0637361	-0.0297838
1.65701	2	1567	1546.16	0.526386	-0.0844324
1.65957	3	1529	1541.85	-0.328508	-0.0607354
1.66214	3	1615	1537.51	1.92815	-0.0948936
1.66471	3	1518	1533.16	-0.389212	-0.101225
1.66728	2	1588	1528.82	1.48512	-0.0611891
1.66985	1	1461	1524.54	-1.66222	-0.0568481
1.67242	0	1633	1520.32	2.7885	-0.0664006
1.67499	4	1550	1516.13	0.860379	-0.0958181
1.67756	3	1491	1511.94	-0.542189	-0.0964663
1.68013	5	1491	1507.71	-0.432731	-0.0962592
1.6827	2	1534	1503.43	0.780641	-0.0772796
1.68526	1	1494	1499.2	-0.134522	-0.0261958
1.68783	1	1607	1495.09	2.79158	-0.061091
1.6904	0	1457	1491.06	-0.892374	-0.0355176
1.69297	3	1498	1487.04	0.283098	-0.0425128
1.69554	1	1480	1482.94	-0.0763598	-0.0878373
1.69811	2	1506	1478.78	0.701343	-0.1144
1.70068	2	1578	1474.61	2.60272	-0.0454806
1.70325	0	1487	1470.49	0.428127	-0.0387745
1.70582	1	1529	1466.44	1.5999	-0.0674143
1.70839	4	1523	1462.39	1.55296	-0.026148
1.71095	3	1557	1458.38	2.49925	-0.0781569
1.71352	2	1420	1454.35	-0.911687	-0.0576685
1.71609	3	1353	1450.29	-2.64495	-0.0167567
1.71866	4	1490	1446.32	1.13168	-0.0302591
1.72123	4	1471	1442.46	0.744231	-0.0339966
1.7238	0	1494	1438.59	1.43366	-0.0349556
1.72637	1	1468	1434.7	0.86914	-0.0363197
1.72894	2	1425	1430.87	-0.155468	-0.033788
1.73151	3	1387	1427.11	-1.07694	-0.0510835
1.73408	2	1430	1423.29	0.177511	-0.0264871
1.73664	1	1436	1419.36	0.439039	-0.0650882
1.73921	0	1422	1415.46	0.173361	-0.0746671
1.74178	4	1389	1411.65	-0.607769	-0.103464
1.74435	1	1372	1407.89	-0.968814	-0.0480985
1.74692	2	1375	1404.09	-0.784617	-0.0168804
1.74949	3	1364	1400.24	-0.981332	0.00879746
1.75206	1	1437	1396.45	1.06964	-0.0123835
1.75463	1	1354	1392.74	-1.05282	-0.0457064
1.7572	0	1347	1389.01	-1.14452	-0.0543114
1.75977	3	1350	1385.31	-0.961008	-0.0452304
1.76233	1	1363	1381.63	-0.504717	-0.0247531
1.7649	5	1390	1377.92	0.324055	-0.0867087
1.76747	3	1381	1374.17	0.183842	-0.000801325
1.77004	0	1349	1370.47	-0.584479	-0.0401564
1.77261	0	1446	1366.82	2.08217	-0.0610669
1.77518	2	1378	1363.25	0.397456	-0.0558265
1.77775	0	1358	1359.76	-0.0477833	-0.0726926
1.78032	4	1364	1356.2	0.211099	-0.0415016
1.78289	1	1368	1352.53	0.4183	-0.0325065
1.78546	1	1424	1348.88	1.99064	-0.0275737
1.78802	0	1378	1345.27	0.881671	-0.00750762
1.79059	5	1326	1341.72	-0.431758	-0.0588153
1.79316	2	1411	1338.24	1.93699	-0.0420609
1.79573	1	1378	1334.72	1.16597	-0.035986
1.7983	4	1377	1331.14	1.23585	-0.062851
1.80087	2	1324	1327.65	-0.100399	-0.0465819
1.80344	1	1343	1324.28	0.510806	-0.0378274
1.80601	0	1343	1320.85	0.604516	-0.100987
1.80858	1	1319	1317.42	0.0435067	-0.0133604
1.81115	1	1355	1314.06	1.11222	-0.0298135
1.81371	3	1274	1310.66	-1.02706	-0.0200429
1.81628	2	1254	1307.19	-1.50213	-0.0671131
1.81885	1	1343	1303.72	1.0719	-0.0565688
1.82142	1	1301	1300.28	0.0200115	-0.0280012
1.82399	2	1294	1296.91	-0.0808865	-0.106744
1.82656	2	1240	1293.61	-1.52229	-0.024224
1.82913	1	1288	1290.28	-0.0635713	-0.0558051
1.8317	2	1266	1286.92	-0.587985	-0.0544636
1.83427	0	1291	1283.58	0.20643	-0.0597224
1.83684	0	1257	1280.3	-0.65706	-0.0719492
1.8394	3	1242	1277.01	-0.99342	-0.02449
1.84197	5	1324	1273.73	1.38157	-0.0848125
1.84454	2	1222	1270.44	-1.38579	-0.0730876
1.84711	4	1253	1267.11	-0.398516	-0.0210037
1.84968	1	1288	1263.82	0.673819	-0.0281633
1.85225	2	1362	1260.69	2.74508	-0.0669783
1.85482	0	1288	1257.61	0.846713	-0.0808916
1.85739	3	1181	1254.51	-2.139	-0.0510741
1.85996	3	1301	1251.38	1.37565	-0.0308181
1.86253	4	1292	1248.21	1.21825	-0.0872728
1.86509	0	1205	1245	-1.15243	-0.0691998
1.86766	4	1217	1241.82	-0.711388	-0.063246
1.87023	1	1254	1238.72	0.431464	-0.0389045
1.8728	2	1239	1235.7	0.0937043	-0.0611589
1.87537	0	1232	1232.63	-0.0180602	-0.0365833
1.87794	3	1185	1229.54	-1.29387	-0.014602
1.88051	2	1248	1226.48	0.609045	-0.0220594
1.88308	3	1199	1223.41	-0.704975	-0.0443157
1.88565	1	1178	1220.3	-1.23249	-0.00921256
1.88822	1	1247	1217.21	0.843526	-0.0423675
1.89078	1	1211	1214.19	-0.0917823	-0.0604041
1.89335	2	1219	1211.21	0.223022	-0.0327168
1.89592	3	1214	1208.22	0.165747	-0.0368052
1.89849	1	1179	1205.19	-0.76276	-0.00300087
1.90106	3	1156	1202.14	-1.35715	-0.000842756
1.90363	1	1207	1199.13	0.226612	-0.0954357
1.9062	2	1270	1196.18	2.07134	-0.0318445
1.90877	1	1215	1193.25	0.623953	-0.0225385
1.91134	3	1192	1190.32	0.0487428	-0.0147818
1.91391	0	1172	1187.4	-0.449704	0.00538255
1.91647	3	1181	1184.46	-0.100741	-0.0786329
1.91904	0	1213	1181.53	0.903694	-0.0661134
1.92161	0	1138	1178.63	-1.20434	-0.0100142
1.92418	1	1245	1175.73	1.96321	-0.0193768
1.92675	2	1200	1172.83	0.784293	0.00155909
1.92932	3	1138	1169.95	-0.947179	-0.0283017
1.93189	1	1159	1167.02	-0.235448	-0.0651275
1.93446	1	1175	1164.08	0.318706	-0.0559977
1.93703	1	1129	1161.2	-0.958337	-0.0324798
1.9396	1	1228	1158.41	1.98587	-0.00719458
1.94216	3	1178	1155.63	0.651704	0.0132602
1.94473	2	1144	1152.81	-0.260377	-0.040176
1.9473	2	1157	1149.97	0.206741	-0.00763169
1.94987	1	1093	1147.14	-1.63746	-0.0291522
1.95244	2	1119	1144.36	-0.758055	-0.0209044
1.95501	3	1169	1141.64	0.800261	-0.0685093
1.95758	2	1140	1138.92	0.0320145	0.0255694
1.96015	2	1195	1136.17	1.70174	-0.012839
1.96272	1	1118	1133.42	-0.46117	-0.0169734
1.96529	3	1109	1130.72	-0.652292	0.00109786
1.96785	1	1109	1128.06	-0.572338	-0.0535542
1.97042	3	1094	1125.39	-0.948896	0.0125475
1.97299	2	1143	1122.68	0.600959	-0.00188488
1.97556	1	1123	1120	0.0894786	-0.0203448
1.97813	0	1086	1117.34	-0.951051	0.0211231
1.9807	2	1073	1114.69	-1.2727	-0.0266932
1.98327	4	1126	1112.07	0.414988	-0.0323397
1.98584	0	1100	1109.44	-0.284636	-0.0181411
1.98841	3	1095	1106.74	-0.354921	-0.0343371
1.99098	2	1061	1104.05	-1.32167	0.0159963
1.99354	3	1098	1101.48	-0.104918	-0.0250465
1.99611	1	1083	1098.91	-0.483586	-0.0215109
1.99868	1	1039	1096.31	-1.77795	-0.0450539
2.00125	4	1074	1093.75	-0.602527	0.0331991
2.00382	1	1042	1091.22	-1.52471	-0.0190547
2.00639	0	1092	1088.68	0.10051	-0.0232496
2.00896	1	1073	1086.08	-0.399426	-0.00317699
2.01153	3	1050	1083.54	-1.03521	-0.0205166
2.0141	3	1074	1081.06	-0.215423	-0.00672784
2.01667	1	1085	1078.49	0.197533	-0.0352264
2.01923	1	1082	1075.88	0.185953	-0.0136168
2.0218	3	1045	1073.35	-0.876941	-0.0478506
2.02437	1	1062	1070.91	-0.273389	-0.0162252
2.02694	0	1074	1068.46	0.169045	0.0203305
2.02951	0	1109	1065.94	1.2929	-0.0265849
2.03208	3	1078	1063.46	0.442846	-0.00760179
2.03465	1	1062	1061.02	0.0301839	0.0145036
2.03722	3	1056	1058.52	-0.0774468	0.0205877
2.03979	0	1031	1055.96	-0.777434	0.0180594
2.04236	1	1060	1053.48	0.200403	-0.026119
2.04492	1	1039	1051.06	-0.374018	-0.00676666
2.04749	2	1069	1048.66	0.622105	0.0115033
2.05006	3	1041	1046.25	-0.162789	-0.00405061
2.05263	1	1054	1043.79	0.314375	0.0237272
2.0552	2	1068	1041.34	0.815735	-0.0107796
2.05777	1	1071	1038.93	0.979979	-0.00878331
2.06034	2	1040	1036.59	0.105888	0.0403708
2.06291	3	1070	1034.25	1.09289	1.06593e-05
2.06548	5	1055	1031.89	0.711535	0.0096102
2.06805	2	1095	1029.52	1.97874	0.0204256
2.07061	2	1064	1027.16	1.12946	0.009055
2.07318	2	1063	1024.84	1.17042	0.0620787
2.07575	1	1000	1022.62	-0.715388	0.0270244
2.07832	0	1022	1020.43	0.0491833	-0.0167602
2.08089	1	916	1018.16	-3.37536	0.0173365
2.08346	1	1027	1015.86	0.347615	-0.00540936
2.08603	2	1035	1013.55	0.666593	0.0318677
2.0886	2	977	1011.2	-1.09427	0.0233203
2.09117	1	1004	1008.84	-0.152721	0.0291416
2.09374	3	1017	1006.51	0.32903	-0.0361288
2.0963	1	1022	1004.22	0.556219	0.0147202
2.09887	1	1019	1001.98	0.533328	0.00323694
2.10144	4	969	999.725	-0.98704	0.0345581
2.10401	1	950	997.494	-1.54091	-0.00993525
2.10658	2	1011	995.285	0.494244	-0.0595755
2.10915	1	1026	993.03	1.0293	-0.0135545
2.11172	1	1050	990.828	1.82608	0.060014
2.11429	1	952	988.672	-1.18855	-0.00958694
2.11686	2	925	986.478	-2.02139	-0.00153091
2.11943	1	1033	984.27	1.51617	-0.0251481
2.12199	3	1042	982.048	1.85726	-0.00607917
2.12456	3	939	979.821	-1.33214	-0.00529859
2.12713	4	941	977.626	-1.19399	-0.00807501
2.1297	2	942	975.449	-1.08984	-0.0227178
2.13227	1	996	973.297	0.719364	0.046793
2.13484	2	955	971.205	-0.52438	0.014314
2.13741	1	1028	969.166	1.83499	-0.0345448
2.13998	1	926	967.125	-1.35146	0.0210562
2.14255	2	938	965.009	-0.881872	0.0555038
2.14512	3	979	962.865	0.515675	0.0142343
2.14768	4	918	960.733	-1.41039	0.0967148
2.15025	1	1062	958.585	3.17337	0.00271393
2.15282	3	915	956.453	-1.37039	0.0501681
2.15539	5	910	954.381	-1.47122	0.00221328
2.15796	1	975	952.389	0.724128	0.0271462
2.16053	4	902	950.38	-1.61088	-0.0158332
2.1631	3	969	948.319	0.664368	-0.00433357
2.16567	3	943	946.347	-0.108993	0.0634965
2.16824	0	930	944.382	-0.471605	0.0719257
2.17081	1	953	942.371	0.344304	0.0350963
2.17337	4	940	940.401	-0.0130732	-0.00457558
2.17594	3	969	938.445	0.98157	0.027668
2.17851	1	956	936.42	0.633265	0.036916
2.18108	3	943	934.313	0.282882	0.0727208
2.18365	2	954	932.28	0.703212	0.0102293
2.18622	4	952	930.355	0.701525	0.0051654
2.18879	2	947	928.391	0.604725	0.0629949
2.19136	2	898	926.394	-0.947524	0.0215226
2.19393	1	898	924.424	-0.881766	0.0639967
2.1965	0	947	922.495	0.79632	0.0294488
2.19906	1	935	920.587	0.471352	0.0800374
2.20163	2	916	918.643	-0.0873112	0.0416276
2.2042	3	947	916.664	0.985795	0.000867768
2.20677	3	886	914.637	-0.962076	0.0706621
2.20934	2	897	912.593	-0.52063	0.0215115
2.21191	1	914	910.6	0.112467	0.0615636
2.21448	3	877	908.682	-1.06982	0.0887247
2.21705	1	875	906.818	-1.07564	0
2.21962	1	888	904.951	-0.568836	0
2.22219	3	964	903.028	1.96378	0
2.22475	0	915	901.111	0.459163	0
2.22732	1	857	899.217	-1.44209	0
2.22989	0	889	897.28	-0.277695	0
2.23246	1	900	895.376	0.154142	0
2.23503	4	881	893.484	-0.420613	0
2.2376	1	870	891.545	-0.730441	0
2.24017	0	919	889.59	0.970148	0
2.24274	1	860	887.635	-0.94234	0
2.24531	0	815	885.78	-2.47931	0
2.24788	4	882	883.987	-0.0668955	0
2.25044	2	901	882.107	0.629405	0
2.25301	0	832	880.187	-1.67059	0
2.25558	2	851	878.267	-0.934706	0
2.25815	0	851	876.42	-0.871388	0
2.26072	3	855	874.668	-0.672643	0
2.26329	3	858	872.853	-0.507066	0
2.26586	1	863	870.995	-0.272169	0
2.26843	3	859	869.141	-0.346012	0
2.271	0	868	867.31	0.0234036	0
2.27357	3	824	865.57	-1.44816	0
2.27613	2	883	863.823	0.645372	0
2.2787	2	820	862.058	-1.46874	0
2.28127	1	873	860.274	0.430696	0
2.28384	1	893	858.481	1.15514	0
2.28641	1	811	856.741	-1.60617	0
2.28898	1	864	855.01	0.305862	0
2.29155	2	833	853.251	-0.701672	0
2.29412	3	833	851.465	-0.639786	0
2.29669	2	833	849.675	-0.577756	0
2.29926	0	814	847.89	-1.18785	0
2.30182	0	857	846.13	0.371299	0
2.30439	0	801	844.434	-1.53466	0
2.30696	0	833	842.772	-0.338596	0
2.30953	0	812	841.052	-1.01951	0
2.3121	2	803	839.257	-1.27947	0
2.31467	3	831	837.448	-0.223674	0
2.31724	3	857	835.65	0.729312	0
2.31981	1	873	833.856	1.32481	0
2.32238	4	792	832.109	-1.42522	0
2.32495	2	827	830.456	-0.120189	0
2.32751	1	825	828.868	-0.134668	0
2.33008	1	858	827.243	1.05003	0
2.33265	2	805	825.616	-0.72662	0
2.33522	4	809	824.032	-0.528511	0
2.33779	0	796	822.398	-0.935651	0
2.34036	2	866	820.708	1.5391	0
2.34293	0	751	819.027	-2.48236	0
2.3455	1	791	817.439	-0.940072	0
2.34807	1	853	815.85	1.27201	0
2.35064	1	800	814.196	-0.501917	0
2.3532	0	838	812.528	0.879928	0
2.35577	0	792	810.842	-0.669534	0
2.35834	1	831	809.177	0.757044	0
2.36091	2	802	807.533	-0.195384	0
2.36348	2	826	805.877	0.700181	0
2.36605	1	787	804.19	-0.61277	0
2.36862	2	762	802.518	-1.4678	0
2.37119	1	764	800.907	-1.33523	0
2.37376	0	766	799.349	-1.20493	0
2.37633	0	754	797.782	-1.59445	0
2.37889	0	822	796.207	0.899633	0
2.38146	0	785	794.641	-0.344089	0
2.38403	2	764	793.037	-1.05051	0
2.3866	1	808	791.393	0.584221	0
2.38917	2	795	789.747	0.186322	0
2.39174	2	733	788.103	-2.03529	0
2.39431	1	790	786.511	0.124129	0
2.39688	2	774	784.97	-0.394296	0
2.39945	2	735	783.441	-1.78677	0
2.40202	0	766	781.94	-0.575918	0
2.40458	5	754	780.429	-0.962472	0
2.40715	1	769	778.907	-0.357244	0
2.40972	3	774	777.415	-0.122758	0
2.41229	1	791	775.885	0.53741	0
2.41486	1	806	774.403	1.11296	0
2.41743	1	798	772.984	0.885548	0
2.42	0	753	771.535	-0.675445	0
2.42257	4	751	770.068	-0.695819	0
2.42514	1	758	768.561	-0.383605	0
2.42771	3	753	767.039	-0.511619	0
2.43027	1	742	765.494	-0.862481	0
2.43284	1	758	764.01	-0.218291	0
2.43541	1	727	762.59	-1.31996	0
2.43798	4	743	761.163	-0.666332	0
2.44055	1	744	759.731	-0.576709	0
2.44312	2	781	758.256	0.813841	0
2.44569	0	721	756.756	-1.33161	0
2.44826	1	720	755.33	-1.31665	0
2.45083	0	768	753.947	0.507104	0
2.4534	2	766	752.525	0.486888	0
2.45596	1	756	751.062	0.179591	0
2.45853	0	730	749.572	-0.724377	0
2.4611	0	776	748.074	1.00248	0
2.46367	1	718	746.605	-1.06754	0
2.46624	2	737	745.182	-0.301379	0
2.46881	1	705	743.732	-1.45875	0
2.47138	3	748	742.24	0.210618	0
2.47395	1	731	740.76	-0.360971	0
2.47652	5	720	739.343	-0.720856	0
2.47909	2	750	737.95	0.440001	0
2.48165	2	753	736.582	0.598288	0
2.48422	2	707	735.221	-1.06138	0
2.48679	2	714	733.905	-0.744932	0
2.48936	2	762	732.641	1.06357	0
2.49193	0	752	731.32	0.75412	0
2.4945	1	732	729.965	0.075208	0
2.49707	2	741	728.614	0.455015	0
2.49964	2	719	727.273	-0.308515	0
2.50221	1	735	725.893	0.335919	0
2.50478	4	768	724.469	1.5708	0
2.50734	0	771	723.083	1.7257	0
2.50991	0	719	721.751	-0.102583	0
2.51248	1	651	720.407	-2.72026	0
2.51505	0	710	719.103	-0.341621	0
2.51762	0	688	717.811	-1.13654	0
2.52019	1	675	716.419	-1.59421	0
2.52276	0	701	715.009	-0.529105	0
2.52533	0	734	713.621	0.752215	0
2.5279	2	716	712.216	0.141428	0
2.53047	1	724	710.829	0.48949	0
2.53303	0	740	709.463	1.12257	0
2.5356	0	652	708.075	-2.19605	0
2.53817	2	706	706.723	-0.0272205	0
2.54074	3	767	705.427	2.22328	0
2.54331	0	701	704.102	-0.11717	0
2.54588	3	671	702.73	-1.22491	0
2.54845	2	743	701.388	1.5266	0
2.55102	2	686	700.146	-0.540115	0
2.55359	1	740	698.895	1.51104	0
2.55616	3	637	697.617	-2.40172	0
2.55872	1	729	696.387	1.2079	0
2.56129	2	665	695.161	-1.16959	0
2.56386	2	720	693.9	0.972698	0
2.56643	1	658	692.652	-1.35089	0
2.569	2	742	691.421	1.85681	0
2.57157	0	720	690.168	1.11176	0
2.57414	3	676	688.932	-0.497387	0
2.57671	2	708	687.688	0.763365	0
2.57928	0	702	686.439	0.587307	0
2.58185	4	697	685.168	0.448154	0
2.58441	2	655	683.909	-1.12958	0
2.58698	1	710	682.718	1.02388	0
2.58955	1	665	681.479	-0.639033	0
2.59212	2	631	680.249	-1.96059	0
2.59469	1	675	679.098	-0.157714	0
2.59726	0	709	677.905	1.16778	0
2.59983	0	658	676.656	-0.727268	0
2.6024	1	662	675.421	-0.521632	0
2.60497	1	681	674.209	0.260232	0
2.60754	2	715	672.959	1.57224	0
2.6101	2	668	671.666	-0.141854	0
2.61267	0	694	670.389	0.896258	0
2.61524	1	689	669.15	0.756228	0
2.61781	1	692	667.948	0.914338	0
2.62038	0	676	666.787	0.354349	0
2.62295	3	686	665.596	0.779012	0
2.62552	3	663	664.36	-0.0528364	0
2.62809	0	637	663.142	-1.03578	0
2.63066	1	693	661.912	1.18095	0
2.63323	3	670	660.712	0.358811	0
2.63579	4	680	659.614	0.781751	0
2.63836	0	642	658.488	-0.650738	0
2.64093	1	594	657.275	-2.5962	0
2.6435	1	637	656.101	-0.756824	0
2.64607	2	639	655.042	-0.634595	0
2.64864	0	682	653.956	1.07386	0
2.65121	1	696	652.766	1.63879	0
2.65378	1	605	651.565	-1.89313	0
2.65635	0	674	650.407	0.908778	0
2.65892	1	651	649.245	0.0687817	0
2.66148	2	649	648.052	0.0372218	0
2.66405	2	652	646.877	0.200634	0
2.66662	2	622	645.696	-0.95012	0
2.66919	1	610	644.503	-1.397	0
2.67176	4	633	643.358	-0.411678	0
2.67433	2	644	642.261	0.0685364	0
2.6769	0	644	641.179	0.111179	0
2.67947	1	601	640.068	-1.59363	0
2.68204	1	640	638.991	0.039888	0
2.68461	1	598	637.969	-1.63447	0
2.68717	2	613	636.872	-0.964181	0
2.68974	0	616	635.706	-0.793965	0
2.69231	2	686	634.555	1.96416	0
2.69488	3	651	633.421	0.688989	0
2.69745	1	629	632.316	-0.132224	0
2.70002	3	603	631.203	-1.14853	0
2.70259	1	631	630.075	0.0368159	0
2.70516	2	591	629.02	-1.56394	0
2.70773	2	603	627.978	-1.01719	0
2.7103	0	681	626.926	2.07213	0
2.71286	1	624	625.876	-0.0750845	0
2.71543	0	622	624.803	-0.112375	0
2.718	0	641	623.748	0.681404	0
2.72057	1	604	622.666	-0.759492	0
2.72314	2	618	621.542	-0.142482	0
2.72571	2	670	620.415	1.91565	0
2.72828	1	631	619.269	0.467017	0
2.73085	2	622	618.135	0.154974	0
2.73342	2	636	617.061	0.750988	0
2.73599	1	632	616.038	0.634945	0
2.73855	1	634	615.004	0.754436	0
2.74112	1	571	613.956	-1.79767	0
2.74369	2	623	612.935	0.403236	0
2.74626	1	593	611.907	-0.776417	0
2.74883	0	583	610.846	-1.15328	0
2.7514	0	608	609.775	-0.0719818	0
2.75397	3	582	608.73	-1.10801	0
2.75654	1	558	607.706	-2.10421	0
2.75911	0	604	606.641	-0.107473	0
2.76168	3	592	605.527	-0.555965	0
2.76424	2	586	604.473	-0.763101	0
2.76681	0	554	603.486	-2.10247	0
2.76938	0	589	602.44	-0.553793	0
2.77195	1	586	601.402	-0.636247	0
2.77452	1	598	600.442	-0.0998415	0
2.77709	2	612	599.443	0.507594	0
2.77966	0	610	598.364	0.471147	0
2.78223	1	632	597.286	1.38087	0
2.7848	2	568	596.245	-1.18514	0
2.78737	0	622	595.246	1.07274	0
2.78993	2	551	594.24	-1.84208	0
2.7925	0	611	593.197	0.720219	0
2.79507	1	580	592.194	-0.506322	0
2.79764	2	561	591.193	-1.27477	0
2.80021	1	568	590.185	-0.930844	0
2.80278	0	585	589.18	-0.172819	0
2.80535	0	611	588.151	0.924372	0
2.80792	1	564	587.159	-0.97518	0
2.81049	2	575	586.198	-0.467002	0
2.81306	0	587	585.197	0.0744345	0
2.81562	0	555	584.149	-1.23732	0
2.81819	0	595	583.113	0.487325	0
2.82076	5	567	582.141	-0.635852	0
2.82333	0	583	581.177	0.0755059	0
2.8259	1	593	580.158	0.527369	0
2.82847	1	635	579.106	2.2181	0
2.83104	2	566	578.172	-0.51162	0
2.83361	2	585	577.306	0.318114	0
2.83618	0	516	576.346	-2.6566	0
2.83875	4	591	575.36	0.643339	0
2.84131	1	566	574.409	-0.353441	0
2.84388	0	573	573.499	-0.0208292	0
2.84645	1	570	572.55	-0.106825	0
2.84902	3	585	571.624	0.553021	0
2.85159	0	587	570.754	0.670538	0
2.85416	3	536	569.806	-1.4602	0
2.85673	2	554	568.806	-0.629061	0
2.8593	1	559	567.881	-0.375638	0
2.86187	2	594	566.971	1.10902	0
2.86444	2	550	566.046	-0.684207	0
2.867	2	537	565.172	-1.21571	0
2.86957	0	549	564.276	-0.651977	0
2.87214	2	557	563.356	-0.269311	0
2.87471	1	588	562.46	1.05326	0
2.87728	0	530	561.582	-1.37185	0
2.87985	2	546	560.661	-0.627433	0
2.88242	0	542	559.717	-0.761023	0
2.88499	1	579	558.805	0.839291	0
2.88756	2	582	557.86	1.00065	0
2.89013	1	549	556.919	-0.337957	0
2.89269	0	501	555.995	-2.45698	0
2.89526	0	515	555.047	-1.76469	0
2.89783	0	569	554.137	0.623096	0
2.9004	0	549	553.257	-0.18169	0
2.90297	3	564	552.337	0.491107	0
2.90554	0	517	551.374	-1.51175	0
2.90811	2	535	550.403	-0.665944	0
2.91068	0	508	549.431	-1.8382	0
2.91325	2	535	548.531	-0.585015	0
2.91582	0	516	547.671	-1.39422	0
2.91838	2	531	546.788	-0.685145	0
2.92095	1	500	545.894	-2.05243	0
2.92352	3	542	545.001	-0.128921	0
2.92609	2	545	544.111	0.0381005	0
2.92866	1	498	543.22	-2.02634	0
2.93123	2	476	542.35	-3.04113	0
2.9338	1	537	541.513	-0.194761	0
2.93637	2	502	540.715	-1.72795	0
2.93894	2	545	539.883	0.219201	0
2.94151	1	539	539.027	-0.00116463	0
2.94407	2	551	538.172	0.546478	0
2.94664	1	532	537.318	-0.230548	0
2.94921	1	530	536.49	-0.281905	0
2.95178	0	543	535.653	0.31531	0
2.95435	1	491	534.805	-1.97691	0
2.95692	0	501	533.963	-1.47267	0
2.95949	0	506	533.103	-1.20487	0
2.96206	0	501	532.212	-1.39444	0
2.96463	0	521	531.314	-0.451871	0
2.9672	1	543	530.424	0.539695	0
2.96976	0	538	529.516	0.365769	0
2.97233	3	569	528.602	1.69359	0
2.9749	0	494	527.689	-1.51576	0
2.97747	2	469	526.804	-2.66915	0
2.98004	2	549	525.928	0.984669	0
2.98261	2	489	525.101	-1.63252	0
2.98518	2	523	524.297	-0.0567324	0
2.98775	2	564	523.467	1.70676	0
2.99032	1	502	522.669	-0.922495	0
2.99289	1	481	521.894	-1.86459	0
2.99545	1	552	521.118	1.31444	0
2.99802	3	525	520.343	0.203237	0
3.00059	3	500	519.549	-0.874242	0
3.00316	2	511	518.721	-0.341555	0
3.00573	0	512	517.879	-0.259803	0
3.0083	1	489	517.08	-1.26981	0
3.01087	1	552	516.353	1.51722	0
3.01344	0	494	515.634	-0.973364	0
3.01601	0	536	514.836	0.914127	0
3.01858	1	480	513.981	-1.55101	0
3.02114	1	504	513.144	-0.407294	0
3.02371	1	491	512.303	-0.961404	0
3.02628	4	496	511.431	-0.692876	0
3.02885	2	481	510.572	-1.34839	0
3.03142	2	518	509.752	0.3624	0
3.03399	1	482	508.938	-1.22698	0
3.03656	3	483	508.19	-1.14619	0
3.03913	2	498	507.503	-0.425832	0
3.0417	0	458	506.782	-2.27941	0
3.04427	2	492	506.009	-0.631584	0
3.04683	1	484	505.246	-0.965738	0
3.0494	1	505	504.526	0.021094	0
3.05197	1	523	503.75	0.84174	0
3.05454	2	503	502.939	0.00269829	0
3.05711	2	446	502.157	-2.65911	0
3.05968	0	530	501.367	1.24373	0
3.06225	2	483	500.566	-0.799285	0
3.06482	0	492	499.788	-0.35112	0
3.06739	0	522	499.052	1.00442	0
3.06996	4	498	498.282	-0.0126469	0
3.07252	1	470	497.492	-1.26811	0
3.07509	0	504	496.708	0.324796	0
3.07766	0	493	495.873	-0.129385	0
3.08023	1	460	495.107	-1.63685	0
3.0828	1	460	494.421	-1.60486	0
3.08537	2	454	493.658	-1.86126	0
3.08794	0	464	492.826	-1.3382	0
3.09051	2	498	492.005	0.268622	0
3.09308	1	497	491.222	0.259188	0
3.09565	2	446	490.478	-2.1061	0
3.09821	0	508	489.724	0.810873	0
3.10078	2	495	488.957	0.271619	0
3.10335	1	463	488.213	-1.17176	0
3.10592	0	483	487.485	-0.204092	0
3.10849	1	482	486.735	-0.215673	0
3.11106	2	460	485.973	-1.21098	0
3.11363	4	454	485.239	-1.46614	0
3.1162	1	464	484.475	-0.950506	0
3.11877	0	461	483.683	-1.05647	0
3.12134	0	430	482.933	-2.55264	0
3.1239	0	455	482.278	-1.27879	0
3.12647	1	502	481.643	0.908585	0
3.12904	2	471	480.907	-0.456477	0
3.13161	1	495	480.103	0.66958	0
3.13418	0	485	479.29	0.259297	0
3.13675	1	476	478.5	-0.114601	0
3.13932	0	449	477.773	-1.35786	0
3.14189	1	460	477.075	-0.796118	0
3.14446	0	466	476.332	-0.478633	0
3.14703	1	448	475.568	-1.30247	0
3.14959	1	494	474.807	0.863549	0
3.15216	1	497	474.049	1.02949	0
3.15473	1	475	473.294	0.0782806	0
3.1573	0	462	472.539	-0.490332	0
3.15987	1	470	471.809	-0.0834608	0
3.16244	1	475	471.093	0.179276	0
3.16501	0	463	470.38	-0.342964	0
3.16758	1	453	469.645	-0.782038	0
3.17015	1	492	468.898	1.04153	0
3.17272	1	495	468.178	1.20554	0
3.17528	3	490	467.45	1.01871	0
3.17785	1	440	466.709	-1.27332	0
3.18042	1	453	465.993	-0.610463	0
3.18299	1	458	465.285	-0.340387	0
3.18556	1	491	464.622	1.1904	0
3.18813	0	471	463.987	0.323139	0
3.1907	0	438	463.305	-1.20914	0
3.19327	1	464	462.601	0.0649605	0
3.19584	1	508	461.901	2.04533	0
3.19841	2	436	461.183	-1.20604	0
3.20097	0	436	460.432	-1.17007	0
3.20354	0	463	459.693	0.15369	0
3.20611	1	435	458.989	-1.15021	0
3.20868	0	458	458.325	-0.0151911	0
3.21125	0	448	457.655	-0.456143	0
3.21382	1	431	456.926	-1.24881	0
3.21639	1	433	456.199	-1.11488	0
3.21896	1	448	455.49	-0.353854	0
3.22153	0	473	454.758	0.838758	0
3.2241	0	447	454.038	-0.332894	0
3.22666	2	437	453.355	-0.782355	0
3.22923	0	446	452.687	-0.316641	0
3.2318	1	474	451.999	1.01052	0
3.23437	0	450	451.274	-0.0600448	0
3.23694	0	413	450.584	-1.84941	0
3.23951	0	437	449.922	-0.618163	0
3.24208	1	442	449.239	-0.344345	0
3.24465	1	403	448.548	-2.26892	0
3.24722	2	415	447.837	-1.6119	0
3.24979	2	448	447.114	0.0418517	0
3.25235	1	426	446.415	-0.989094	0
3.25492	2	450	445.749	0.200406	0
3.25749	1	445	445.115	-0.00545685	0
3.26006	2	441	444.517	-0.167466	0
3.26263	1	454	443.905	0.473778	0
3.2652	1	428	443.28	-0.738601	0
3.26777	0	433	442.654	-0.463965	0
3.27034	1	408	442.029	-1.6847	0
3.27291	2	470	441.407	1.31891	0
3.27548	1	409	440.765	-1.5707	0
3.27804	0	445	440.091	0.2327	0
3.28061	1	423	439.403	-0.797561	0
3.28318	0	444	438.764	0.248475	0
3.28575	2	448	438.155	0.465125	0
3.28832	4	421	437.502	-0.804235	0
3.29089	0	443	436.826	0.293326	0
3.29346	4	437	436.15	0.0406555	0
3.29603	1	418	435.49	-0.855453	0
3.2986	2	425	434.937	-0.482037	0
3.30117	1	413	434.383	-1.0522	0
3.30373	1	410	433.801	-1.17547	0
3.3063	2	460	433.244	1.24752	0
3.30887	0	428	432.652	-0.224874	0
3.31144	2	428	432.04	-0.195265	0
3.31401	1	402	431.404	-1.46652	0
3.31658	2	414	430.784	-0.824893	0
3.31915	2	426	430.155	-0.201327	0
3.32172	1	459	429.515	1.37622	0
3.32429	1	425	428.9	-0.189154	0
3.32686	0	386	428.295	-2.15274	0
3.32942	2	418	427.715	-0.4752	0
3.33199	0	425	427.128	-0.103211	0
3.33456	1	431	426.509	0.216334	0
3.33713	0	394	425.855	-1.60481	0
3.3397	1	367	425.215	-3.03881	0
3.34227	1	429	424.593	0.212789	0
3.34484	2	423	423.951	-0.0462164	0
3.34741	3	409	423.299	-0.707036	0
3.34998	0	370	422.648	-2.73703	0
3.35255	1	397	422.019	-1.25566	0
3.35511	0	417	421.421	-0.216482	0
3.35768	1	389	420.884	-1.6166	0
3.36025	0	450	420.329	1.39872	0
3.36282	2	429	419.704	0.448807	0
3.36539	1	432	419.057	0.622697	0
3.36796	0	420	418.415	0.077359	0
3.37053	1	393	417.772	-1.24961	0
3.3731	0	415	417.154	-0.105735	0
3.37567	0	409	416.576	-0.374616	0
3.37824	1	386	415.965	-1.5252	0
3.3808	2	410	415.333	-0.263377	0
3.38337	2	374	414.705	-2.10481	0
3.38594	0	411	414.055	-0.150678	0
3.38851	0	420	413.413	0.321403	0
3.39108	0	460	412.828	2.19939	0
3.39365	1	386	412.295	-1.33837	0
3.39622	0	379	411.731	-1.68128	0
3.39879	2	398	411.098	-0.656567	0
3.40136	0	407	410.442	-0.170636	0
3.40393	0	425	409.813	0.736671	0
3.40649	1	362	409.196	-2.48057	0
3.40906	0	381	408.604	-1.41421	0
3.41163	1	400	408.03	-0.401476	0
3.4142	1	446	407.408	1.82739	0
3.41677	0	374	406.788	-1.6954	0
3.41934	0	420	406.181	0.674313	0
3.42191	0	417	405.574	0.559542	0
3.42448	0	404	404.994	-0.0494315	0
3.42705	2	440	404.406	1.69689	0
3.42962	0	343	403.785	-3.28209	0
3.43218	0	418	403.155	0.726085	0
3.43475	1	428	402.523	1.23148	0
3.43732	1	406	401.939	0.201525	0
3.43989	2	394	401.385	-0.372027	0
3.44246	1	378	400.782	-1.17179	0
3.44503	1	394	400.177	-0.311208	0
3.4476	1	395	399.605	-0.231717	0
3.45017	0	379	399.068	-1.03084	0
3.45274	2	376	398.544	-1.16262	0
3.45531	1	447	397.996	2.3178	0
3.45787	1	382	397.439	-0.789914	0
3.46044	1	388	396.857	-0.449623	0
3.46301	1	382	396.285	-0.730883	0
3.46558	0	347	395.751	-2.6171	0
3.46815	1	414	395.207	0.92363	0
3.47072	2	387	394.651	-0.388942	0
3.47329	4	415	394.099	1.02598	0
3.47586	1	399	393.525	0.27407	0
3.47843	1	404	392.937	0.550427	0
3.481	1	395	392.387	0.131478	0
3.48356	2	374	391.931	-0.927215	0
3.48613	1	380	391.492	-0.589541	0
3.4887	0	398	390.97	0.352367	0
3.49127	0	437	390.41	2.22871	0
3.49384	1	394	389.874	0.207854	0
3.49641	1	419	389.357	1.44814	0
3.49898	1	377	388.799	-0.607688	0
3.50155	1	426	388.195	1.83165	0
3.50412	0	345	387.604	-2.2937	0
3.50669	1	379	387.05	-0.413499	0
3.50925	0	406	386.51	0.967263	0
3.51182	0	389	385.974	0.153432	0
3.51439	1	372	385.415	-0.695561	0
3.51696	2	384	384.848	-0.043249	0
3.51953	2	394	384.284	0.489491	0
3.5221	0	395	383.697	0.568693	0
3.52467	0	395	383.119	0.597782	0
3.52724	1	354	382.597	-1.51994	0
3.52981	1	335	382.127	-2.5748	0
3.53238	1	395	381.625	0.672971	0
3.53494	1	421	381.052	1.94696	0
3.53751	0	381	380.477	0.0267931	0
3.54008	0	382	379.939	0.105431	0
3.54265	1	375	379.415	-0.228006	0
3.54522	1	361	378.895	-0.941821	0
3.54779	1	386	378.354	0.389162	0
3.55036	1	380	377.779	0.113959	0
3.55293	3	397	377.214	0.99303	0
3.5555	0	392	376.686	0.773474	0
3.55807	1	378	376.17	0.0941055	0
3.56063	0	361	375.65	-0.771028	0
3.5632	2	376	375.176	0.0424712	0
3.56577	2	368	374.707	-0.349633	0
3.56834	1	365	374.18	-0.480525	0
3.57091	4	374	373.628	0.0192393	0
3.57348	1	367	373.096	-0.318192	0
3.57605	0	384	372.624	0.580543	0
3.57862	1	379	372.146	0.352045	0
3.58119	4	383	371.702	0.577299	0
3.58376	0	338	371.288	-1.81062	0
3.58632	1	375	370.781	0.217869	0
3.58889	1	357	370.218	-0.699583	0
3.59146	1	330	369.752	-2.18826	0
3.59403	1	387	369.317	0.898883	0
3.5966	1	382	368.8	0.675356	0
3.59917	1	396	368.272	1.39338	0
3.60174	1	363	367.758	-0.249733	0
3.60431	0	342	367.247	-1.36518	0
3.60688	1	394	366.737	1.37349	0
3.60945	1	361	366.229	-0.275216	0
3.61201	2	383	365.725	0.882703	0
3.61458	0	426	365.2	2.94578	0
3.61715	3	340	364.663	-1.33751	0
3.61972	1	336	364.147	-1.53557	0
3.62229	2	390	363.67	1.33325	0
3.62486	0	341	363.179	-1.20108	0
3.62743	2	354	362.697	-0.46225	0
3.63	0	398	362.25	1.79196	0
3.63257	0	365	361.795	0.167766	0
3.63514	1	339	361.304	-1.21137	0
3.6377	0	339	360.803	-1.18415	0
3.64027	3	346	360.308	-0.769186	0
3.64284	0	344	359.768	-0.850141	0
3.64541	1	355	359.23	-0.224517	0
3.64798	0	364	358.702	0.277686	0
3.65055	2	352	358.222	-0.331656	0
3.65312	3	350	357.771	-0.415353	0
3.65569	0	361	357.273	0.196135	0
3.65826	0	318	356.75	-2.173	0
3.66083	2	358	356.244	0.0928081	0
3.66339	1	350	355.824	-0.31129	0
3.66596	2	362	355.399	0.346958	0
3.66853	0	386	354.876	1.58415	0
3.6711	0	361	354.363	0.349306	0
3.67367	0	371	353.898	0.887902	0
3.67624	0	336	353.448	-0.951883	0
3.67881	0	364	352.981	0.577566	0
3.68138	2	353	352.458	0.0288717	0
3.68395	1	348	351.914	-0.209817	0
3.68652	1	353	351.375	0.0865079	0
3.68908	0	372	350.834	1.0974	0
3.69165	0	361	350.34	0.561079	0
3.69422	1	351	349.894	0.0590349	0
3.69679	3	321	349.44	-1.58734	0
3.69936	1	374	348.952	1.29519	0
3.70193	0	349	348.429	0.0305886	0
3.7045	0	343	347.91	-0.26514	0
3.70707	4	341	347.474	-0.350593	0
3.70964	2	356	347.079	0.472802	0
3.71221	1	329	346.616	-0.971223	0
3.71477	0	338	346.085	-0.439771	0
3.71734	0	333	345.63	-0.692122	0
3.71991	0	345	345.274	-0.0147575	0
3.72248	0	320	344.876	-1.39063	0
3.72505	1	308	344.399	-2.07402	0
3.72762	0	332	343.877	-0.651838	0
3.73019	1	350	343.348	0.35556	0
3.73276	1	325	342.822	-0.988566	0
3.73533	2	338	342.322	-0.235094	0
3.7379	0	345	341.837	0.170313	0
3.74046	0	332	341.35	-0.513153	0
3.74303	0	333	340.884	-0.432062	0
3.7456	1	345	340.456	0.244644	0
3.74817	1	366	340.02	1.35797	0
3.75074	1	321	339.528	-1.03412	0
3.75331	1	351	339.011	0.639926	0
3.75588	2	321	338.517	-0.977721	0
3.75845	3	350	338.06	0.638217	0
3.76102	1	348	337.615	0.5567	0
3.76359	0	339	337.166	0.0995918	0
3.76615	2	330	336.735	-0.370727	0
3.76872	1	340	336.361	0.197346	0
3.77129	0	331	335.993	-0.274426	0
3.77386	3	329	335.54	-0.360556	0
3.77643	1	361	335.073	1.36458	0
3.779	2	330	334.647	-0.255789	0
3.78157	0	324	334.183	-0.565721	0
3.78414	2	344	333.741	0.553148	0
3.78671	1	326	333.347	-0.406887	0
3.78928	1	317	332.944	-0.895501	0
3.79184	2	329	332.506	-0.193271	0
3.79441	1	334	332.054	0.106466	0
3.79698	3	328	331.629	-0.200371	0
3.79955	1	325	331.191	-0.343419	0
3.80212	1	318	330.765	-0.715821	0
3.80469	1	354	330.348	1.25711	0
3.80726	0	314	329.953	-0.900304	0
3.80983	0	310	329.574	-1.11175	0
3.8124	1	330	329.15	0.0468148	0
3.81497	3	324	328.705	-0.261378	0
3.81753	0	310	328.242	-1.03607	0
3.8201	0	350	327.745	1.18956	0
3.82267	1	323	327.256	-0.236811	0
3.82524	2	321	326.852	-0.326638	0
3.82781	1	332	326.468	0.303617	0
3.83038	2	313	326.001	-0.734848	0
3.83295	0	320	325.517	-0.308428	0
3.83552	0	307	325.093	-1.03262	0
3.83809	0	333	324.693	0.455243	0
3.84066	2	340	324.295	0.851744	0
3.84322	2	309	323.878	-0.846374	0
3.84579	0	345	323.405	1.16263	0
3.84836	3	338	322.906	0.821002	0
3.85093	0	290	322.451	-1.9056	0
3.8535	1	347	322.071	1.33823	0
3.85607	1	354	321.666	1.71853	0
3.85864	1	331	321.259	0.53539	0
3.86121	0	332	320.868	0.610962	0
3.86378	2	277	320.429	-2.60939	0
3.86635	0	321	319.99	0.0563579	0
3.86891	0	332	319.567	0.682329	0
3.87148	2	329	319.121	0.544657	0
3.87405	0	309	318.688	-0.551104	0
3.87662	2	340	318.272	1.17839	0
3.87919	2	311	317.807	-0.385986	0
3.88176	1	339	317.366	1.17498	0
3.88433	0	319	316.949	0.114811	0
3.8869	0	330	316.529	0.741566	0
3.88947	1	348	316.155	1.70705	0
3.89204	2	304	315.787	-0.676007	0
3.8946	2	310	315.362	-0.304564	0
3.89717	0	294	314.891	-1.21836	0
3.89974	0	302	314.427	-0.715118	0
3.90231	3	297	314.022	-0.987699	0
3.90488	1	327	313.668	0.737285	0
3.90745	0	315	313.283	0.0967546	0
3.91002	0	294	312.821	-1.09767	0
3.91259	1	290	312.404	-1.31559	0
3.91516	2	340	312.052	1.51568	0
3.91773	0	303	311.647	-0.496747	0
3.92029	0	339	311.182	1.51089	0
3.92286	3	303	310.725	-0.443786	0
3.92543	0	326	310.331	0.867826	0
3.928	3	293	309.943	-0.989817	0
3.93057	1	306	309.491	-0.199548	0
3.93314	1	312	309.084	0.16507	0
3.93571	0	330	308.712	1.17185	0
3.93828	1	320	308.338	0.651921	0
3.94085	2	293	307.989	-0.875685	0
3.94342	0	346	307.608	2.06394	0
3.94598	2	271	307.181	-2.19786	0
3.94855	0	275	306.74	-1.91398	0
3.95112	3	299	306.348	-0.424967	0
3.95369	0	332	305.959	1.42921	0
3.95626	2	313	305.558	0.420649	0
3.95883	0	299	305.154	-0.355923	0
3.9614	0	296	304.775	-0.51004	0
3.96397	1	309	304.409	0.26118	0
3.96654	1	317	304.021	0.728985	0
3.96911	0	300	303.626	-0.209332	0
3.97167	3	323	303.185	1.10256	0
3.97424	1	306	302.743	0.186177	0
3.97681	1	290	302.341	-0.72469	0
3.97938	0	283	301.924	-1.12493	0
3.98195	0	291	301.54	-0.617857	0
3.98452	1	346	301.205	2.40817	0
3.98709	0	300	300.839	-0.0484355	0
3.98966	1	308	300.428	0.431444	0
3.99223	1	353	299.982	2.82185	0
3.9948	0	317	299.551	0.980042	0
3.99736	1	289	299.134	-0.596096	0
3.99993	2	302	298.716	0.188946	0
4.0025	0	291	298.326	-0.429434	0
4.00507	1	309	297.924	0.630094	0
4.00764	1	327	297.507	1.63099	0
4.01021	0	321	297.138	1.33186	0
4.01278	1	303	296.771	0.357819	0
4.01535	1	291	296.369	-0.314712	0
4.01792	1	333	295.979	2.02871	0
4.02049	2	301	295.58	0.312401	0
4.02305	3	269	295.168	-1.5955	0
4.02562	0	276	294.78	-1.1304	0
4.02819	6	300	294.401	0.323281	0
4.03076	2	306	294.039	0.683756	0
4.03333	0	307	293.738	0.756926	0
4.0359	3	321	293.402	1.54035	0
4.03847	0	288	293.106	-0.300848	0
4.04104	2	305	292.899	0.692926	0
4.04361	1	284	292.572	-0.508679	0
4.04618	1	285	292.198	-0.426371	0
4.04874	1	323	291.838	1.7339	0
4.05131	0	305	291.457	0.775498	0
4.05388	3	281	291.09	-0.601942	0
4.05645	3	273	290.716	-1.0722	0
4.05902	0	307	290.333	0.951208	0
4.06159	2	306	289.925	0.918949	0
4.06416	0	301	289.545	0.660233	0
4.06673	1	292	289.265	0.160069	0
4.0693	1	325	288.951	1.99962	0
4.07187	1	317	288.58	1.59625	0
4.07443	1	310	288.198	1.23826	0
4.077	0	301	287.795	0.761147	0
4.07957	0	298	287.405	0.613775	0
4.08214	2	321	287.029	1.89609	0
4.08471	1	333	286.657	2.53957	0
4.08728	0	301	286.266	0.849235	0
4.08985	2	301	285.838	0.873917	0
4.09242	0	290	285.444	0.267538	0
4.09499	1	274	285.102	-0.670699	0
4.09756	2	319	284.724	1.91908	0
4.10012	1	272	284.346	-0.748589	0
4.10269	0	303	283.982	1.09256	0
4.10526	0	300	283.591	0.947365	0
4.10783	0	320	283.235	2.05523	0
4.1104	0	293	282.907	0.589631	0
4.11297	1	280	282.536	-0.151583	0
4.11554	0	314	282.121	1.79904	0
4.11811	2	276	281.697	-0.342891	0
4.12068	0	280	281.273	-0.0761024	0
4.12325	0	251	280.876	-1.88577	0
4.12581	2	256	280.49	-1.53061	0
4.12838	0	299	280.127	1.09143	0
4.13095	1	264	279.781	-0.971239	0
4.13352	0	314	279.384	1.95351	0
4.13609	1	272	279.01	-0.425031	0
4.13866	3	308	278.662	1.6717	0
4.14123	1	303	278.292	1.41944	0
4.1438	1	265	277.91	-0.793057	0
4.14637	0	314	277.522	2.05859	0
4.14894	2	284	277.202	0.403378	0
4.1515	2	271	276.921	-0.359669	0
4.15407	0	280	276.595	0.203508	0
4.15664	0	286	276.218	0.578414	0
4.15921	1	290	275.849	0.830974	0
4.16178	0	305	275.543	1.68669	0
4.16435	1	306	275.22	1.75958	0
4.16692	1	276	274.826	0.0706598	0
4.16949	1	275	274.434	0.0341519	0
4.17206	3	300	274.056	1.49791	0
4.17463	1	299	273.678	1.46443	0
4.17719	0	273	273.323	-0.0195654	0
4.17976	1	233	272.976	-2.6189	0
4.18233	0	279	272.674	0.378754	0
4.1849	0	272	272.4	-0.0242384	0
4.18747	0	279	272.056	0.415717	0
4.19004	2	314	271.678	2.38837	0
4.19261	0	265	271.304	-0.387275	0
4.19518	1	286	270.911	0.89222	0
4.19775	0	283	270.504	0.742787	0
4.20032	0	243	270.146	-1.74142	0
4.20288	2	260	269.814	-0.608659	0
4.20545	1	262	269.461	-0.460919	0
4.20802	0	297	269.097	1.61907	0
4.21059	0	310	268.708	2.34525	0
4.21316	1	297	268.351	1.66238	0
4.21573	0	266	268.046	-0.125438	0
4.2183	1	273	267.709	0.320232	0
4.22087	0	303	267.324	2.04956	0
4.22344	3	295	266.951	1.63309	0
4.22601	0	253	266.592	-0.854496	0
4.22857	0	278	266.234	0.705688	0
4.23114	3	252	265.871	-0.873812	0
4.23371	1	295	265.555	1.71433	0
4.23628	1	269	265.268	0.22752	0
4.23885	1	290	264.905	1.47365	0
4.24142	0	309	264.572	2.52744	0
4.24399	1	271	264.3	0.40698	0
4.24656	1	282	263.995	1.07221	0
4.24913	1	275	263.667	0.683412	0
4.2517	1	273	263.317	0.586057	0
4.25426	1	259	262.954	-0.245719	0
4.25683	1	289	262.617	1.55196	0
4.2594	2	287	262.292	1.45849	0
4.26197	0	279	261.967	1.01973	0
4.26454	0	268	261.642	0.388354	0
4.26711	1	266	261.315	0.287241	0
4.26968	1	271	261.014	0.606621	0
4.27225	0	269	260.706	0.505717	0
4.27482	1	289	260.339	1.68597	0
4.27739	1	270	259.97	0.61039	0
4.27995	0	294	259.641	2.00385	0
4.28252	1	268	259.302	0.531296	0
4.28509	0	270	258.951	0.672447	0
4.28766	1	264	258.625	0.33082	0
4.29023	0	296	258.289	2.19192	0
4.2928	0	262	257.942	0.250697	0
4.29537	0	265	257.596	0.454809	0
4.29794	2	294	257.252	2.14318	0
4.30051	2	265	256.912	0.49686	0
4.30308	0	237	256.55	-1.2699	0
4.30564	0	250	256.173	-0.390388	0
4.30821	0	254	255.838	-0.115303	0
4.31078	0	282	255.576	1.5735	0
4.31335	3	234	255.296	-1.39217	0
4.31592	0	276	254.946	1.26731	0
4.31849	1	278	254.573	1.40506	0
4.32106	0	278	254.195	1.42773	0
4.32363	0	286	253.888	1.89882	0
4.3262	1	267	253.62	0.818828	0
4.32877	0	255	253.306	0.106054	0
4.33133	0	280	252.971	1.6153	0
4.3339	0	296	252.611	2.52192	0
4.33647	1	259	252.265	0.418469	0
4.33904	0	241	251.935	-0.70441	0
4.34161	0	259	251.584	0.460787	0
4.34418	0	271	251.221	1.20151	0
4.34675	1	271	250.882	1.22209	0
4.34932	1	275	250.558	1.47389	0
4.35189	2	298	250.213	2.76824	0
4.35446	1	254	249.854	0.260142	0
4.35702	0	268	249.517	1.12905	0
4.35959	1	240	249.211	-0.594582	0
4.36216	2	261	248.94	0.746522	0
4.36473	1	260	248.682	0.701907	0
4.3673	0	276	248.377	1.66272	0
4.36987	1	253	248.043	0.311664	0
4.37244	1	240	247.755	-0.500558	0
4.37501	1	257	247.495	0.592928	0
4.37758	2	259	247.188	0.733935	0
4.38015	0	290	246.857	2.53347	0
4.38271	1	251	246.548	0.280986	0
4.38528	0	255	246.25	0.547927	0
4.38785	0	258	245.978	0.748474	0
4.39042	1	274	245.696	1.70993	0
4.39299	1	247	245.38	0.103106	0
4.39556	0	248	245.055	0.187006	0
4.39813	2	253	244.707	0.52135	0
4.4007	1	263	244.371	1.14871	0
4.40327	1	271	244.073	1.6357	0
4.40584	0	235	243.762	-0.571551	0
4.4084	2	256	243.459	0.78379	0
4.41097	0	256	243.193	0.800434	0
4.41354	1	245	242.917	0.133055	0
4.41611	0	285	242.604	2.51133	0
4.41868	1	270	242.302	1.68564	0
4.42125	0	249	242.015	0.442674	0
4.42382	1	249	241.706	0.462252	0
4.42639	1	246	241.386	0.294195	0
4.42896	1	261	241.067	1.23379	0
4.43153	0	249	240.75	0.522804	0
