# Supplementary material for: Direct energy transfer from photosystem II to photosystem I confers winter sustainability in Scots Pine
Source: Nat Commun. 2020 Dec 15;11:6388. doi: 10.1038/s41467-020-20137-9 (PMC7738668; doi:10.1038/s41467-020-20137-9)
Supplement: Supplementary file 3 — Source Data [file 41467_2020_20137_MOESM3_ESM.zip › Source data file_Bag et al., 2020/Source data file/time resolved fluoresence data/Time resolved decay/Pine_winter_quench/No_spillover/Pine_winter_quench_no_spillover_7.txt]

Time	IRF	Exp. data	Th. data	Residuals	Aurocorr
0	43205	13609	13605.8	0.0276333	0.0795477
0.002569	45817	15532	15456.6	0.60503	0.0795938
0.005138	47396	17515	17428.1	0.656432	0.0674373
0.007707	48463	19680	19504.2	1.25319	0.0583382
0.010276	49341	21727	21662	0.440656	0.0957837
0.012845	49938	24013	23898	0.741844	0.051688
0.015414	50031	26284	26179.5	0.644547	0.0785597
0.017983	50114	28639	28454.5	1.0901	0.0668427
0.020552	49597	30528	30703.3	-1.00331	0.061915
0.023121	48424	32774	32912.2	-0.763294	0.0177969
0.02569	46762	35299	35060.3	1.27034	0.0647723
0.028259	45030	36908	37136.2	-1.18791	0.0590793
0.030828	43460	39159	39119.8	0.197991	0.0727506
0.033397	40801	41277	40971.8	1.50228	0.0763298
0.035966	38416	42725	42662.3	0.30341	0.059162
0.038535	35403	43754	44188.4	-2.07667	0.0508077
0.041104	32977	45809	45558.7	1.16926	0.0281338
0.043673	30109	46704	46748.4	-0.205352	0.0428254
0.046242	27336	47217	47740.3	-2.40818	0.0483284
0.048811	24445	48036	48534.4	-2.27409	0.0236037
0.05138	21632	49237	49142.9	0.423854	0.0514979
0.053949	18529	49307	49577.1	-1.21655	0.0135695
0.056518	16287	50038	49834.4	0.910118	0.0229925
0.059087	13909	49581	49921.5	-1.52925	0.0273483
0.061656	11846	50024	49841.8	0.814519	0.0565751
0.064225	10050	49071	49598.8	-2.38256	0.0585198
0.066794	8268	49309	49222.3	0.390508	0.0505469
0.069363	6906	48809	48739.4	0.314848	0.0183263
0.071932	5676	47975	48162	-0.853935	0.0616159
0.074501	4758	47439	47510.5	-0.32806	0.0380217
0.07707	3813	47043	46795.7	1.14023	0.067959
0.079639	3158	45714	46034.1	-1.49736	0.0229904
0.082208	2583	44907	45244.3	-1.5917	0.0719503
0.084777	2145	44826	44439.2	1.82701	0.0404553
0.087346	1845	43832	43625.7	0.98529	0.0571375
0.089915	1465	42966	42811.3	0.746151	0.0274987
0.092484	1247	42256	42005.3	1.21935	0.0286763
0.095053	1101	41185	41213	-0.137798	0.0341446
0.097622	1007	40475	40439.3	0.177251	0.0503144
0.100191	830	39858	39682.9	0.877144	0.0034162
0.10276	773	39109	38944.7	0.83075	0.0232931
0.105329	645	38631	38230.3	2.03891	0.0123738
0.107898	657	37861	37540.2	1.64877	0.0104359
0.110467	564	37242	36870.9	1.92305	-0.00327125
0.113036	555	36329	36221.5	0.563757	0.0125385
0.115605	560	36170	35592.2	3.03826	0.0092474
0.118174	505	34809	34983.5	-0.935255	0.0261972
0.120743	489	34986	34394.5	3.16235	0.00469014
0.123312	415	33798	33823.9	-0.140682	-0.0289681
0.125881	467	33565	33272.9	1.59442	-0.0160659
0.12845	451	33002	32738.6	1.44985	0.0608217
0.131019	413	32573	32219	1.96152	-0.0239143
0.133588	431	32077	31713	2.03263	0.0119222
0.136157	442	31498	31222.5	1.55223	-0.0357844
0.138726	444	30772	30747.8	0.138173	-0.00448862
0.141295	471	30067	30285.2	-1.25831	-0.00724221
0.143864	477	29925	29835.6	0.516822	0.0121503
0.146433	423	29660	29399.7	1.51138	-0.0238753
0.149002	470	29388	28976.4	2.40074	0.0154129
0.151571	464	28386	28565.8	-1.06703	-0.0277329
0.15414	476	28433	28166.5	1.58063	0.00805592
0.156709	475	27609	27775.7	-1.00335	-0.0161886
0.159278	496	27701	27394.9	1.83898	0.0316802
0.161847	520	27311	27024.9	1.73123	0.00344486
0.164416	543	26645	26664.1	-0.11702	-0.00287961
0.166985	531	26432	26312.3	0.736192	0.0299906
0.169554	572	25817	25969.7	-0.95012	-0.0106401
0.172123	581	25602	25636.6	-0.216373	0.0175109
0.174692	593	25665	25312.5	2.20022	-0.00229787
0.177261	589	24806	24996	-1.20606	-0.00652266
0.17983	628	24704	24687.4	0.105326	0.00482031
0.182399	667	24339	24387.1	-0.308462	-0.0243608
0.184968	691	24375	24093.6	1.8022	-0.0250071
0.187537	706	23941	23806.5	0.869376	-0.00794026
0.190106	725	23738	23526.7	1.37123	0.0175216
0.192675	716	23219	23255.4	-0.238729	0.0431699
0.195244	766	22977	22991.4	-0.0950524	-0.0241115
0.197813	766	22777	22733.8	0.286523	0.0206217
0.200382	821	22809	22481.8	2.16633	0.00727972
0.202951	821	22366	22235	0.876272	-0.0243165
0.20552	926	22009	21994.1	0.100491	0.0224587
0.208089	926	21814	21759.4	0.369862	0.0097911
0.210658	954	21681	21530.7	1.02064	-0.00456096
0.213227	958	21338	21308.3	0.203355	-0.0461553
0.215796	951	20891	21093.6	-1.40175	0.00407505
0.218365	980	20839	20885.6	-0.323092	0.00400775
0.220934	990	20361	20681.8	-2.24837	0.00348708
0.223503	1030	20650	20481.9	1.1701	-0.0359308
0.226072	1017	20228	20284.8	-0.399537	0.0229148
0.228641	1091	20190	20091.7	0.691923	-0.012272
0.23121	1112	19989	19903	0.607961	0.00777539
0.233779	1066	19568	19718.9	-1.07894	0.0203922
0.236348	1128	19423	19538.7	-0.83018	-0.000580942
0.238917	1045	19373	19363.8	0.0661206	-0.0249454
0.241486	1039	19427	19194	1.67139	-0.0160717
0.244055	1073	18944	19025.9	-0.594818	0.00525371
0.246624	1104	18739	18860.4	-0.886929	0.014531
0.249193	1059	18794	18695.8	0.716434	-0.0394525
0.251762	1053	18615	18530.9	0.616042	-0.00623657
0.254331	1092	17983	18370.2	-2.88704	-0.0168944
0.2569	1076	18066	18213.9	-1.10028	-0.00803248
0.259469	1015	17999	18059	-0.447415	0.00920833
0.262038	998	17529	17905.1	-2.84083	-0.00349115
0.264607	1006	17484	17754.9	-2.0489	0.0216886
0.267176	1001	17519	17607.2	-0.666318	-0.00936216
0.269745	941	17345	17458.6	-0.862709	-0.00177979
0.272314	951	17163	17309.9	-1.12122	0.00460342
0.274883	933	17066	17163.5	-0.746523	0.0020471
0.277452	921	16813	17019.3	-1.59095	-0.00188439
0.280021	897	16794	16875	-0.625311	-0.00711899
0.28259	899	16673	16731.7	-0.454505	-0.00170651
0.285159	868	16441	16590.4	-1.16526	-0.0121274
0.287728	828	16277	16450.4	-1.35927	-0.00424083
0.290297	835	16297	16311.6	-0.11431	0.025455
0.292866	844	15929	16174.4	-1.94416	0.00378805
0.295435	825	15910	16038.1	-1.01551	-0.0206801
0.298004	831	15700	15901.7	-1.60966	0.0412905
0.300573	785	15384	15766.9	-3.08691	-0.0153041
0.303142	794	15689	15635	0.431453	-0.0216202
0.305711	749	15389	15505	-0.934931	-0.0123712
0.30828	812	15240	15376.5	-1.10594	0.0297505
0.310849	733	15054	15248.7	-1.58694	0.0108754
0.313418	711	14975	15121.6	-1.19806	-0.0317101
0.315987	731	14764	14995.8	-1.90733	-0.0167521
0.318556	746	14786	14872.7	-0.713	-0.0276848
0.321125	791	14658	14750.4	-0.762834	-0.0187526
0.323694	720	14535	14626.9	-0.761964	-0.0367686
0.326263	779	14521	14505.7	0.12678	-0.0315836
0.328832	750	14178	14388.4	-1.76673	-0.0445989
0.331401	800	14179	14274.6	-0.803176	0.00682315
0.33397	757	14061	14161.6	-0.848614	-0.0218091
0.336539	812	13842	14050.2	-1.76939	-0.0213638
0.339108	794	13953	13941.5	0.0976705	-0.00720957
0.341677	811	13838	13835.1	0.0250045	-0.0293273
0.344246	826	13548	13730.4	-1.56678	-0.0128028
0.346815	780	13595	13627.8	-0.281408	-0.0142283
0.349384	835	13455	13527.7	-0.626842	-0.00475221
0.351953	801	13393	13429.2	-0.312593	-0.0169582
0.354522	767	13081	13332.6	-2.19993	0.0321377
0.357091	801	13246	13236.3	0.0841893	-0.0357333
0.35966	830	12912	13141.8	-2.02259	0.00181575
0.362229	781	12663	13048.7	-3.42714	-0.0192832
0.364798	808	12782	12954.5	-1.52575	-0.0195543
0.367367	802	12845	12862.2	-0.152073	-0.0494009
0.369936	884	12617	12773.1	-1.39011	0.0247841
0.372505	916	12644	12684.4	-0.358976	-0.0058295
0.375074	907	12583	12596.1	-0.117136	0.0231418
0.377643	903	12451	12510.2	-0.530876	-0.0118845
0.380212	873	12473	12428.8	0.395932	-0.0083824
0.382781	839	12285	12352	-0.60417	0.00217375
0.38535	875	12261	12276.4	-0.138949	0.0109558
0.387919	881	12235	12200.7	0.30995	-0.011534
0.390488	960	11997	12124.1	-1.16017	0.0165522
0.393057	904	12102	12046.2	0.507185	-0.00322611
0.395626	936	12030	11969.7	0.550058	-0.010443
0.398195	921	11819	11896.1	-0.709611	-0.00598525
0.400764	955	11801	11826.4	-0.233829	-0.0652904
0.403333	974	11612	11757.8	-1.35257	-0.0386325
0.405902	935	11655	11689.1	-0.315425	-0.0108213
0.408471	990	11687	11621.6	0.604999	0.0110047
0.41104	989	11739	11555.9	1.69021	-0.0395334
0.413609	986	11459	11492.2	-0.31032	-0.0222381
0.416178	993	11380	11428.5	-0.454716	-0.00726223
0.418747	991	11628	11366.3	2.42664	0.0167605
0.421316	977	11399	11306.3	0.867917	-0.0508285
0.423885	962	11155	11246.7	-0.868324	0.0257391
0.426454	1020	11104	11187.7	-0.794647	0.0365725
0.429023	940	10940	11129.3	-1.81005	-0.0173211
0.431592	946	11012	11070.6	-0.558793	0.0152316
0.434161	955	10869	11012	-1.37195	0.00316915
0.43673	974	10762	10955.4	-1.86397	-0.0204064
0.439299	953	10943	10897.9	0.430706	-0.0556975
0.441868	908	10883	10839	0.422147	-0.0163214
0.444437	860	10497	10781.5	-2.7767	-0.0297879
0.447006	870	10617	10725.8	-1.05556	-0.033699
0.449575	894	10612	10670.2	-0.56516	-0.0510374
0.452144	782	10360	10612.5	-2.48118	0.0380602
0.454713	803	10419	10552.4	-1.30724	0.00451112
0.457282	761	10303	10492.6	-1.86802	0.0141544
0.459851	691	10507	10434.4	0.708568	-0.025682
0.46242	664	10249	10373.6	-1.23108	-0.0324954
0.464989	663	10088	10311.2	-2.22199	0.0279787
0.467558	595	10143	10248.5	-1.04791	-0.0369619
0.470127	568	10307	10183	1.22168	-0.0157466
0.472696	532	10035	10115.7	-0.805915	-0.0246767
0.475265	484	10232	10048.8	1.81089	-0.0386379
0.477834	422	9963	9980.66	-0.17691	-0.0224969
0.480403	441	9779	9910.77	-1.33247	0.0219811
0.482972	387	9787	9840.08	-0.536595	-0.0132983
0.485541	339	9830	9767.71	0.628244	0.00148083
0.48811	324	9742	9693.45	0.491934	-0.0343511
0.490679	319	9676	9619.67	0.572684	0.0116631
0.493248	279	9396	9545.94	-1.54688	-0.0139388
0.495817	272	9266	9470.4	-2.12339	-0.0120123
0.498386	248	9401	9394.7	0.0649841	-0.00207857
0.500955	218	9443	9320.01	1.26567	-0.0200926
0.503524	192	9184	9245.39	-0.640619	0.0249545
0.506093	201	9034	9170.9	-1.44037	-0.0580243
0.508662	169	9204	9096.81	1.11733	-0.0417772
0.511231	174	9027	9022.28	0.0496655	-0.0138987
0.5138	128	8978	8947.6	0.320861	-0.0103511
0.516369	117	9013	8873.96	1.46457	0.00888721
0.518938	140	8816	8801.07	0.159027	0.0293516
0.521507	141	8619	8728.65	-1.18108	-0.0436794
0.524076	135	8667	8655.97	0.11845	-0.0234136
0.526645	120	8499	8583.13	-0.91256	-0.0275705
0.529214	128	8482	8512.44	-0.330502	-0.0029796
0.531783	104	8350	8443.92	-1.02787	-0.0361631
0.534352	121	8482	8376.36	1.14706	-0.0531886
0.536921	115	8330	8309.27	0.227083	0.00670178
0.53949	132	8424	8243.03	1.97177	0.00720024
0.542059	114	8278	8177.34	1.10632	0.00123806
0.544628	121	8042	8112.66	-0.787972	0.00916437
0.547197	128	8059	8049.51	0.105753	0.0101124
0.549766	115	8099	7987.72	1.23648	0.0137624
0.552335	116	7978	7926.73	0.574044	-0.00913081
0.554904	132	7823	7866.42	-0.4909	0.029274
0.557473	125	7663	7807.41	-1.64962	-0.0293519
0.560042	133	7810	7748.93	0.691086	-0.0398636
0.562611	111	7635	7691.03	-0.641259	-0.0180584
0.56518	106	7534	7634.58	-1.15876	-0.0288589
0.567749	119	7581	7579.21	0.0206093	-0.0299362
0.570318	135	7558	7524.51	0.385242	0.0191748
0.572887	110	7580	7469.83	1.26537	-0.0352384
0.575456	112	7337	7415.08	-0.911591	0.00985826
0.578025	131	7387	7361.63	0.295209	-0.00475715
0.580594	122	7449	7309.79	1.61301	0.0253807
0.583163	110	7374	7258.09	1.34981	-0.0170669
0.585732	105	7180	7206.49	-0.312602	-0.00172231
0.588301	124	7280	7156.34	1.44927	-0.0287288
0.59087	108	7133	7106.99	0.30797	-0.0564439
0.593439	114	7155	7057.41	1.15372	-0.0308293
0.596008	114	7015	7008.04	0.0831218	-0.0248163
0.598577	104	7027	6959.81	0.801523	0.00287757
0.601146	105	6958	6912.2	0.549062	0.0167261
0.603715	109	6813	6864.93	-0.629198	-0.0533559
0.606284	97	6902	6818.37	1.00662	-0.00928091
0.608853	99	6738	6771.99	-0.41406	-0.0398035
0.611422	94	6828	6725.96	1.23489	-0.00838872
0.613991	104	6787	6680.62	1.29124	-0.00357046
0.61656	106	6686	6635.52	0.617297	0.0407108
0.619129	79	6717	6590.65	1.5416	-0.0195335
0.621698	104	6449	6546.3	-1.21158	-0.0227
0.624267	91	6563	6502.8	0.743075	-0.0149898
0.626836	97	6472	6460.01	0.149012	-0.014328
0.629405	100	6308	6416.9	-1.37115	-0.0527948
0.631974	84	6442	6374.38	0.842479	0.013048
0.634543	73	6318	6332.69	-0.184867	0.0105761
0.637112	84	6333	6291.39	0.522898	-0.0540301
0.639681	78	6154	6250.77	-1.23356	-0.0310015
0.64225	75	6213	6209.98	0.0382956	-0.0196024
0.644819	84	6150	6168.83	-0.240106	0.00810708
0.647388	90	6259	6128.28	1.65233	-0.0353528
0.649957	84	6247	6088.33	2.00746	0.0225152
0.652526	76	6009	6048.65	-0.51145	0.0231526
0.655095	57	5847	6009.77	-2.12865	-0.0178749
0.657664	77	5917	5971.84	-0.712985	0.0102854
0.660233	84	6034	5934.25	1.28418	-0.0164142
0.662802	68	5938	5896.38	0.540099	0.0383702
0.665371	82	5911	5858.08	0.688349	-0.0349526
0.66794	66	5965	5820.55	1.87034	-0.0286856
0.670509	57	5752	5784.27	-0.42549	-0.0441105
0.673078	56	5825	5748.1	1.0076	-0.0180125
0.675647	78	5778	5712.28	0.864622	-0.0182259
0.678216	67	5673	5676.58	-0.0475903	-0.024957
0.680785	65	5707	5640.41	0.881489	-0.0302331
0.683354	76	5667	5604.53	0.829792	0.0386373
0.685923	65	5755	5569.9	2.43998	-0.0128021
0.688492	63	5471	5535.88	-0.877202	-0.0260216
0.691061	56	5545	5501.89	0.578936	-0.0155955
0.69363	62	5532	5468.56	0.852992	-0.0154489
0.696199	60	5591	5435.47	2.08003	-0.024377
0.698768	53	5504	5402.25	1.37155	0.0103783
0.701337	66	5489	5369.09	1.61845	-0.0234537
0.703906	49	5308	5336.35	-0.389078	0.00932099
0.706475	73	5291	5304.02	-0.179056	0.0035596
0.709044	66	5414	5271.84	1.93208	-0.0185903
0.711613	60	5180	5240.16	-0.835941	-0.000960972
0.714182	52	5231	5208.74	0.307738	-0.0463101
0.716751	47	5246	5178.05	0.938159	0.0110653
0.71932	43	5223	5148.1	1.03638	-0.0150319
0.721889	43	5180	5117.92	0.86259	0.0456685
0.724458	58	5043	5087.49	-0.626457	-0.0027986
0.727027	49	5059	5056.92	0.029279	-0.0200307
0.729596	59	5155	5026.38	1.79135	0.0210667
0.732165	50	5115	4996.23	1.66071	-0.0490714
0.734734	46	5020	4966.96	0.748535	0.00272681
0.737303	50	5063	4938.21	1.75377	-0.0160675
0.739872	56	4880	4909.8	-0.426597	-0.00204354
0.742441	49	4788	4881.58	-1.35234	0.026083
0.74501	41	4818	4853.21	-0.507191	0.0110465
0.747579	40	4776	4825.22	-0.712159	-0.0174316
0.750148	43	4669	4797.85	-1.88569	-0.0121634
0.752717	47	4728	4770.6	-0.619558	-0.0305419
0.755286	44	4733	4743.07	-0.146328	-0.0253757
0.757855	43	4719	4715.56	0.0501467	-0.0622881
0.760424	40	4761	4688.48	1.051	-0.0286666
0.762993	40	4738	4661.94	1.10494	0.016601
0.765562	44	4598	4635.68	-0.555685	-0.0120335
0.768131	32	4736	4609.52	1.83789	0.0173774
0.7707	42	4592	4583.46	0.125961	0.0216233
0.773269	42	4491	4557.63	-0.994233	0.021583
0.775838	47	4574	4532.12	0.61918	-0.0149524
0.778407	36	4597	4506.59	1.33341	0.0269899
0.780976	37	4495	4481.35	0.203623	-0.00311797
0.783545	41	4382	4456.73	-1.12885	0.00212189
0.786114	44	4464	4432.46	0.472085	-0.0296921
0.788683	42	4418	4408.12	0.148648	-0.0234746
0.791252	35	4508	4383.73	1.85089	-0.0287126
0.793821	41	4474	4359.8	1.70738	-0.0161989
0.79639	29	4315	4336.34	-0.324863	-0.0670012
0.798959	50	4356	4313.05	0.650783	-0.0289467
0.801528	38	4175	4289.67	-1.77475	0.00840817
0.804097	34	4304	4266.43	0.572661	0.0253933
0.806666	36	4250	4243.29	0.102971	-0.0106764
0.809235	33	4307	4220.76	1.31404	0.0196604
0.811804	38	4215	4198.59	0.252823	0.0321227
0.814373	32	4134	4176.08	-0.654442	-0.0035742
0.816942	21	4008	4153.71	-2.30152	-0.0264432
0.819511	25	4070	4131.55	-0.964729	-0.0142544
0.82208	35	4142	4109.69	0.502109	0.00363712
0.824649	25	4087	4087.86	-0.0135303	-0.0196312
0.827218	34	4084	4065.65	0.287206	0.00035961
0.829787	26	4047	4043.57	0.0539123	-0.0498766
0.832356	31	3896	4022.19	-2.02173	-0.011678
0.834925	27	4060	4001.02	0.925712	0.00434164
0.837494	39	4079	3980.02	1.5498	-0.0186249
0.840063	29	3959	3959.21	-0.00338348	0.0385073
0.842632	31	3999	3938.5	0.956651	-0.00985585
0.845201	28	3983	3918.08	1.02873	-0.0187894
0.84777	22	3907	3898.11	0.142166	0.00195499
0.850339	22	3966	3878.3	1.39253	0.060401
0.852908	23	3940	3858.4	1.29993	-0.0217454
0.855477	26	3827	3838.57	-0.187087	-0.0172218
0.858046	15	3860	3818.59	0.666481	-0.0244334
0.860615	18	3711	3798.63	-1.43847	-0.0232125
0.863184	17	3838	3778.95	0.953137	-0.0183671
0.865753	22	3872	3759.55	1.80719	-0.0150721
0.868322	17	3778	3740	0.618158	-0.0223463
0.870891	17	3732	3720.42	0.189513	-0.00882923
0.87346	23	3723	3701.15	0.358178	-0.0321069
0.876029	19	3736	3682.2	0.880168	-0.0439491
0.878598	25	3674	3663.39	0.175118	0.0114402
0.881167	14	3688	3644.63	0.714111	-0.0280507
0.883736	19	3680	3626.26	0.885902	0.0159577
0.886305	17	3604	3608.13	-0.0687647	-0.057194
0.888874	13	3683	3590.18	1.52952	0.00747315
0.891443	19	3614	3572.15	0.696105	-0.0240073
0.894012	19	3575	3554.13	0.349021	-0.0186269
0.896581	13	3539	3536.32	0.0451022	0.0156977
0.89915	23	3501	3518.49	-0.295551	-0.0409066
0.901719	19	3451	3500.95	-0.850244	-0.0316101
0.904288	13	3477	3483.7	-0.113599	-0.00993538
0.906857	20	3451	3466.43	-0.262638	-0.045527
0.909426	14	3491	3449.5	0.70244	0.0254231
0.911995	13	3461	3432.8	0.479319	-0.0455
0.914564	15	3409	3415.92	-0.118603	-0.0431579
0.917133	9	3342	3399.24	-0.990131	-0.0234444
0.919702	18	3360	3382.67	-0.391051	-0.0604737
0.922271	14	3375	3366.03	0.154365	0.0109106
0.92484	7	3482	3349.54	2.24473	0.0320906
0.927409	13	3388	3333.09	0.943288	0.0272675
0.929978	11	3362	3316.95	0.77691	-0.0482427
0.932547	10	3383	3301.01	1.40958	-0.0220488
0.935116	15	3482	3284.84	3.34114	-0.0286067
0.937685	17	3316	3268.83	0.819178	-0.00713362
0.940254	5	3238	3253.05	-0.264557	-0.0125402
0.942823	16	3163	3237.35	-1.322	-0.0270324
0.945392	14	3236	3221.98	0.246519	-0.0213338
0.947961	15	3146	3206.86	-1.08507	-0.0122822
0.95053	18	3167	3191.51	-0.435601	-0.0507416
0.953099	14	3313	3176.34	2.37428	-0.0146246
0.955668	13	3305	3161.56	2.49513	0.00762129
0.958237	12	3263	3146.89	2.0327	-0.0445613
0.960806	12	3036	3132.44	-1.75025	-0.0161461
0.963375	10	3044	3118.01	-1.34146	-0.0698391
0.965944	11	3173	3103.51	1.23363	-0.0308105
0.968513	18	3127	3089.05	0.678635	-0.0302356
0.971082	10	3069	3074.66	-0.102229	-0.00556427
0.973651	11	3079	3060.31	0.336749	-0.00711408
0.97622	9	2887	3046.12	-2.9615	-0.0147331
0.978789	11	2991	3032.3	-0.755228	-0.0429039
0.981358	14	2987	3018.49	-0.576158	0.00802199
0.983927	7	2964	3004.54	-0.744718	-0.012277
0.986496	12	2972	2990.67	-0.342511	-0.0365753
0.989065	12	3048	2976.97	1.28664	0.00644093
0.991634	11	2961	2963.5	-0.0459073	-0.0476957
0.994203	7	2989	2949.98	0.71375	0.0142235
0.996772	7	2936	2936.54	-0.0100432	-0.0198499
0.999341	10	2901	2923.37	-0.415327	-0.0315167
1.00191	18	2999	2910.22	1.6211	-0.0350931
1.00448	15	2866	2896.98	-0.578595	0.0259297
1.00705	11	2901	2883.72	0.320836	0.0100939
1.00962	7	3003	2870.76	2.41317	-0.0201623
1.01219	10	2846	2858.3	-0.230522	-0.0289124
1.01476	10	2894	2846.01	0.892012	0.00911558
1.01732	11	2840	2833.5	0.121966	-0.0192231
1.01989	8	2873	2820.8	0.973887	-0.00169373
1.02246	13	2804	2808.19	-0.0792136	0.00432064
1.02503	7	2813	2795.8	0.324287	-0.00519848
1.0276	9	2728	2783.52	-1.0629	-0.0186184
1.03017	6	2827	2771.27	1.0481	-0.00962737
1.03274	10	2769	2759.18	0.186581	0.0091831
1.03531	9	2655	2747.11	-1.78761	-0.00972518
1.03788	8	2737	2734.99	0.0383923	-0.00499646
1.04045	4	2754	2722.94	0.591871	0.0314407
1.04301	4	2718	2711.05	0.133383	0.0167995
1.04558	5	2620	2699.33	-1.54976	-0.000697616
1.04815	4	2595	2687.59	-1.81756	0.0263272
1.05072	9	2711	2675.74	0.67715	-0.0133741
1.05329	7	2666	2663.88	0.0411036	-0.0335223
1.05586	3	2637	2652.14	-0.294918	-0.0225392
1.05843	9	2679	2640.54	0.74302	-0.0123616
1.061	10	2538	2629.19	-1.81013	-0.0207673
1.06357	7	2661	2617.96	0.834349	-0.0301032
1.06614	9	2548	2606.62	-1.16128	0.0209581
1.0687	6	2628	2595.48	0.634287	0.015863
1.07127	7	2595	2584.63	0.20358	-0.0077206
1.07384	7	2634	2573.77	1.17365	-0.0307634
1.07641	10	2515	2562.93	-0.955668	0.0358894
1.07898	4	2507	2552.1	-0.900825	-0.0171136
1.08155	6	2562	2541.3	0.409007	0.0166639
1.08412	7	2592	2530.63	1.20548	-0.00179354
1.08669	4	2476	2520.1	-0.88635	0.0178982
1.08926	10	2507	2509.51	-0.050213	0.00632188
1.09183	4	2549	2498.9	0.992339	0.00657197
1.09439	15	2488	2488.44	-0.00876618	-0.0269552
1.09696	3	2568	2478.01	1.77578	0.000895118
1.09953	3	2352	2467.75	-2.38672	-0.0330368
1.1021	8	2461	2457.59	0.0686381	-0.00726614
1.10467	4	2479	2447.67	0.629255	-0.0258595
1.10724	6	2389	2437.65	-0.995376	-0.0445521
1.10981	9	2328	2427.36	-2.05926	-0.0152834
1.11238	4	2363	2417.31	-1.11733	-0.00858067
1.11495	6	2455	2407.36	0.961589	-0.00413895
1.11752	5	2319	2397.45	-1.62904	-0.00266657
1.12008	5	2411	2387.75	0.473455	-0.00816931
1.12265	4	2316	2378.02	-1.28882	-0.0105745
1.12522	6	2384	2368.27	0.322098	-0.012526
1.12779	3	2393	2358.61	0.702962	-0.029393
1.13036	5	2344	2348.98	-0.10282	0.0148208
1.13293	13	2330	2339.39	-0.194488	-0.0290302
1.1355	6	2339	2329.89	0.188363	-0.0114046
1.13807	7	2331	2320.4	0.219492	0.0086145
1.14064	5	2268	2311.03	-0.903592	-0.00519731
1.14321	4	2293	2302.05	-0.189081	-0.0400977
1.14577	4	2273	2293.09	-0.42149	-0.0298357
1.14834	8	2246	2283.98	-0.801401	0.0350108
1.15091	3	2264	2274.86	-0.228211	-0.0270024
1.15348	4	2337	2265.69	1.47507	0.0210717
1.15605	2	2178	2256.59	-1.68408	0.0210349
1.15862	5	2222	2247.69	-0.544957	-0.0104214
1.16119	3	2234	2238.77	-0.100987	0.00110278
1.16376	5	2278	2229.78	1.01028	0.000900268
1.16633	6	2257	2220.83	0.761392	-0.0482902
1.1689	5	2242	2211.98	0.633923	0.00279946
1.17146	6	2197	2203.23	-0.132883	0.00130865
1.17403	4	2198	2194.56	0.0734409	-0.0239622
1.1766	3	2112	2186.03	-1.61092	-0.0169536
1.17917	1	2168	2177.56	-0.205225	-0.0406539
1.18174	5	2172	2169.12	0.061799	0.0175752
1.18431	6	2202	2160.68	0.880614	-0.0594648
1.18688	4	2089	2152.16	-1.38195	0.0764569
1.18945	4	2181	2143.62	0.800332	-0.0640229
1.19202	7	2202	2135.26	1.42233	-0.0342903
1.19459	2	2092	2127.1	-0.767341	0.0318135
1.19715	1	2057	2118.93	-1.36546	0.0333615
1.19972	5	2094	2110.77	-0.36646	0.0166773
1.20229	2	2109	2102.74	0.13626	0.0463905
1.20486	6	2065	2094.64	-0.652275	0.0251995
1.20743	7	2058	2086.42	-0.626567	-0.0279909
1.21	6	2087	2078.37	0.188894	-0.0257265
1.21257	4	2091	2070.41	0.45038	-0.0121791
1.21514	2	2049	2062.56	-0.299656	-0.00626956
1.21771	3	2182	2054.93	2.72039	-0.0293964
1.22028	4	2014	2047.3	-0.74197	-0.000223905
1.22284	1	2127	2039.57	1.89563	-0.00617993
1.22541	3	1999	2031.76	-0.732646	0.0349166
1.22798	4	2003	2023.98	-0.468802	0.0168067
1.23055	5	2023	2016.31	0.148752	-0.00603689
1.23312	2	1972	2008.61	-0.824481	0.0477998
1.23569	4	2062	2000.96	1.3442	0.0467736
1.23826	3	1971	1993.47	-0.506212	0.0334344
1.24083	3	1998	1986.08	0.266709	-0.0174936
1.2434	8	2005	1978.65	0.588542	-0.00869876
1.24597	7	1982	1971.24	0.241798	-0.0434494
1.24853	7	1940	1963.88	-0.542251	-0.0059775
1.2511	8	1948	1956.58	-0.194417	-0.0157495
1.25367	5	1985	1949.51	0.796537	0.0208459
1.25624	3	1900	1942.59	-0.977002	0.0204939
1.25881	6	1866	1935.66	-1.61262	0.0531553
1.26138	5	1985	1928.78	1.26194	-0.00144625
1.26395	4	1930	1921.81	0.18643	0.0642322
1.26652	3	1923	1914.73	0.188695	0.0377068
1.26909	3	1903	1907.74	-0.108615	0.0465281
1.27166	3	1900	1900.84	-0.0193626	-0.0423906
1.27422	4	1951	1893.91	1.29248	0.0146798
1.27679	5	1851	1886.95	-0.835551	-0.0554578
1.27936	6	1884	1880	0.0921664	0.0342671
1.28193	2	1876	1873.1	0.0668398	0.000101365
1.2845	5	1849	1866.3	-0.402389	0.0235621
1.28707	5	1858	1859.62	-0.0376877	0.000895937
1.28964	2	1778	1853.02	-1.77912	-0.00367808
1.29221	1	1868	1846.34	0.501255	0.0336605
1.29478	5	1873	1839.69	0.769738	0.0142623
1.29735	3	1773	1833.15	-1.42852	0.0332457
1.29991	3	1807	1826.52	-0.459127	0.0323372
1.30248	3	1782	1819.82	-0.895921	-0.00865263
1.30505	3	1771	1813.29	-1.00482	0.000278411
1.30762	4	1755	1806.84	-1.23742	-0.0392632
1.31019	5	1746	1800.36	-1.30103	-0.0195479
1.31276	2	1788	1793.92	-0.140082	-0.00591074
1.31533	1	1772	1787.53	-0.368843	0.0134012
1.3179	4	1818	1781.22	0.862674	0.00261874
1.32047	3	1747	1774.99	-0.66971	0.0346342
1.32304	2	1859	1768.7	2.09444	0.00537152
1.3256	2	1764	1762.32	0.0399432	-0.028917
1.32817	1	1750	1756.07	-0.145213	-0.0149841
1.33074	3	1730	1749.91	-0.47876	0.0567182
1.33331	1	1698	1743.71	-1.1094	0.0209303
1.33588	4	1762	1737.51	0.583405	-8.02732e-05
1.33845	3	1678	1731.32	-1.30171	-0.0390228
1.34102	2	1735	1725.21	0.235148	-0.00737622
1.34359	4	1738	1719.13	0.452631	-0.0351637
1.34616	2	1662	1713.14	-1.25447	0.00215555
1.34873	2	1811	1707.23	2.4385	0.0139672
1.35129	6	1698	1701.29	-0.0797503	-0.048318
1.35386	4	1706	1695.41	0.256425	0.000736294
1.35643	3	1700	1689.54	0.253745	-0.0111795
1.359	3	1645	1683.67	-0.953328	-0.0592153
1.36157	4	1653	1677.97	-0.614217	0.0276524
1.36414	3	1690	1672.34	0.429563	0.0129495
1.36671	4	1680	1666.62	0.32632	-0.0350513
1.36928	5	1665	1660.91	0.100201	-0.0508558
1.37185	3	1716	1655.26	1.46627	-0.0498566
1.37442	2	1647	1649.64	-0.0649375	0.0117313
1.37698	2	1597	1644.06	-1.17753	-0.00146645
1.37955	6	1670	1638.56	0.769254	0.0672656
1.38212	6	1646	1633.04	0.319485	0.0241612
1.38469	2	1672	1627.43	1.08998	-0.0591145
1.38726	3	1642	1621.85	0.49717	0.0307533
1.38983	4	1615	1616.48	-0.0367726	-0.0394689
1.3924	2	1592	1611.22	-0.481726	0.0248857
1.39497	4	1606	1605.82	0.00438022	0.0249834
1.39754	5	1545	1600.38	-1.40882	-0.0106758
1.40011	0	1626	1595.01	0.76844	-0.0673928
1.40267	2	1588	1589.65	-0.0413265	0.0252705
1.40524	5	1557	1584.34	-0.692898	-0.0330216
1.40781	2	1530	1579.13	-1.25597	-0.00252595
1.41038	4	1638	1573.78	1.58679	-0.0946851
1.41295	4	1581	1568.41	0.316619	0.0153025
1.41552	1	1585	1563.24	0.54663	-0.0554356
1.41809	4	1513	1558.08	-1.15895	-0.0384625
1.42066	3	1561	1552.94	0.204124	0.0567928
1.42323	1	1541	1547.85	-0.174534	-0.00835955
1.4258	4	1544	1542.69	0.0332562	0.0383389
1.42836	1	1542	1537.58	0.112445	0.0533515
1.43093	5	1472	1532.54	-1.57793	-0.00410683
1.4335	4	1533	1527.43	0.142147	-0.0335589
1.43607	2	1565	1522.39	1.07712	-0.0457989
1.43864	2	1510	1517.38	-0.189803	0.0254882
1.44121	3	1455	1512.45	-1.50613	-0.00292788
1.44378	1	1496	1507.62	-0.300374	-0.0455535
1.44635	1	1559	1502.69	1.42613	0.0191197
1.44892	2	1547	1497.73	1.2526	-0.00568665
1.45149	7	1499	1492.83	0.159357	0.00430142
1.45405	3	1570	1487.91	2.07187	-0.0540604
1.45662	3	1420	1482.95	-1.67051	-0.0139697
1.45919	0	1413	1478.11	-1.73202	0.0199756
1.46176	4	1454	1473.49	-0.511233	0.0100552
1.46433	2	1465	1468.89	-0.101731	0.00309879
1.4669	0	1469	1464.15	0.126486	0.052873
1.46947	3	1403	1459.34	-1.50418	-0.00853911
1.47204	0	1379	1454.62	-2.03627	0.0189641
1.47461	2	1426	1449.95	-0.634169	-0.0210603
1.47718	5	1407	1445.19	-1.01802	-0.0200536
1.47974	5	1403	1440.49	-1.00082	-0.014724
1.48231	2	1446	1435.8	0.268189	-0.0369457
1.48488	2	1446	1431.15	0.390464	0.0178933
1.48745	2	1398	1426.71	-0.767969	-0.0506102
1.49002	2	1413	1422.36	-0.24909	-0.032081
1.49259	5	1381	1417.9	-0.992923	0.00616016
1.49516	2	1427	1413.35	0.361215	0.0249388
1.49773	2	1420	1408.83	0.29637	0.0162898
1.5003	2	1423	1404.36	0.494097	0.0126887
1.50287	0	1482	1400.01	2.12969	0.0745304
1.50543	0	1433	1395.66	0.986469	0.0233698
1.508	4	1416	1391.23	0.65835	-0.00255145
1.51057	2	1382	1386.8	-0.129234	0.0267014
1.51314	1	1370	1382.32	-0.332962	0.0323339
1.51571	3	1359	1377.84	-0.511138	0.0109101
1.51828	3	1277	1373.54	-2.70157	-0.065371
1.52085	2	1330	1369.3	-1.07752	-0.00327347
1.52342	4	1351	1364.98	-0.380333	0.0466235
1.52599	1	1296	1360.73	-1.79812	-0.000622466
1.52856	0	1331	1356.56	-0.700547	-0.0445195
1.53112	3	1308	1352.38	-1.22704	0.0212031
1.53369	2	1353	1348.24	0.129358	0.0242321
1.53626	1	1301	1344.05	-1.19363	0.00293649
1.53883	3	1370	1339.77	0.816603	-0.0364506
1.5414	1	1320	1335.61	-0.429553	0.0606405
1.54397	1	1253	1331.51	-2.21785	0.0323572
1.54654	3	1307	1327.37	-0.563501	0.0146067
1.54911	2	1381	1323.29	1.55289	0.0107504
1.55168	7	1321	1319.21	0.049227	-0.0135223
1.55425	3	1325	1315.1	0.271904	-0.00847443
1.55681	1	1311	1311.08	-0.00229592	0.0165986
1.55938	1	1296	1307.15	-0.309604	-0.0100143
1.56195	2	1309	1303.36	0.155752	-0.0185396
1.56452	3	1305	1299.57	0.150324	-0.00850806
1.56709	3	1298	1295.57	0.0673682	0.0414014
1.56966	4	1281	1291.54	-0.294451	0.000655262
1.57223	1	1265	1287.58	-0.634867	0.000517278
1.5748	3	1292	1283.72	0.230441	-0.00777891
1.57737	4	1251	1279.91	-0.817466	0.0197959
1.57994	4	1257	1276.14	-0.539817	0.0114905
1.5825	2	1267	1272.3	-0.148895	-0.00248443
1.58507	4	1244	1268.47	-0.693824	0.00508944
1.58764	1	1353	1264.77	2.39875	0.0634529
1.59021	0	1263	1261.09	0.0537589	0.0247469
1.59278	1	1224	1257.36	-0.953539	0.0304881
1.59535	1	1189	1253.64	-1.87469	0.0485274
1.59792	1	1205	1249.88	-1.29278	-0.0551238
1.60049	4	1259	1246.01	0.366234	0.0273518
1.60306	4	1181	1242.17	-1.78001	-0.0210938
1.60563	0	1278	1238.39	1.10788	0.0339248
1.60819	2	1229	1234.66	-0.161553	-0.0307334
1.61076	2	1239	1231.08	0.225046	-0.0102875
1.61333	4	1234	1227.57	0.183104	0.0625576
1.6159	1	1221	1223.92	-0.083486	-0.0102893
1.61847	2	1267	1220.23	1.31384	0.020941
1.62104	1	1282	1216.65	1.8251	0.0535319
1.62361	1	1186	1213.15	-0.78826	0.00321236
1.62618	0	1248	1209.6	1.08691	0.0170605
1.62875	3	1155	1206.01	-1.501	0.0143142
1.63132	4	1229	1202.43	0.757832	0.0423402
1.63388	3	1184	1198.83	-0.431051	0.0275362
1.63645	1	1160	1195.23	-1.0345	0.0053683
1.63902	1	1182	1191.76	-0.283749	0.06229
1.64159	2	1178	1188.42	-0.303657	0.0257335
1.64416	3	1204	1185.07	0.545499	-0.00544064
1.64673	3	1254	1181.61	2.0441	0.0293396
1.6493	2	1157	1178.12	-0.620764	-0.0119953
1.65187	2	1166	1174.68	-0.254317	0.037675
1.65444	1	1229	1171.34	1.64461	0.0102949
1.65701	2	1234	1168.04	1.87764	0.0389398
1.65957	3	1120	1164.71	-1.33595	-0.00428762
1.66214	3	1132	1161.35	-0.872319	0.00101864
1.66471	3	1092	1157.97	-1.99638	0.00897527
1.66728	2	1105	1154.63	-1.49293	-0.00329412
1.66985	1	1198	1151.37	1.34714	-0.035014
1.67242	0	1194	1148.16	1.32653	0.0283645
1.67499	4	1141	1144.96	-0.117117	0.0380209
1.67756	3	1120	1141.71	-0.648786	0.0379132
1.68013	5	1143	1138.4	0.136093	0.00692069
1.6827	2	1096	1135.06	-1.17994	0.0340409
1.68526	1	1055	1131.87	-2.36661	-0.00126692
1.68783	1	1093	1128.79	-1.08266	-0.0161898
1.6904	0	1079	1125.75	-1.42327	0.0457224
1.69297	3	1150	1122.65	0.806572	0.0415261
1.69554	1	1076	1119.42	-1.32366	0.01413
1.69811	2	1132	1116.17	0.470566	-0.0171977
1.70068	2	1096	1112.92	-0.511199	0.0160349
1.70325	0	1152	1109.78	1.244	0.0178704
1.70582	1	1108	1106.67	0.039995	-0.0191427
1.70839	4	1144	1103.55	1.19581	0.00756287
1.71095	3	1089	1100.47	-0.34753	0.0571576
1.71352	2	1139	1097.32	1.235	-0.00153552
1.71609	3	1140	1094.19	1.35681	-0.0171962
1.71866	4	1100	1091.22	0.264691	0.0518321
1.72123	4	1102	1088.31	0.412459	0.00810277
1.7238	0	991	1085.33	-2.99656	0.0249815
1.72637	1	1080	1082.38	-0.072399	0.00813829
1.72894	2	1084	1079.51	0.136307	0.0455953
1.73151	3	1051	1076.65	-0.791272	0.0133054
1.73408	2	1104	1073.64	0.91364	-0.0157941
1.73664	1	1103	1070.57	0.976472	-0.00584757
1.73921	0	1082	1067.6	0.437781	-7.4558e-05
1.74178	4	1112	1064.71	1.41801	-0.00273816
1.74435	1	1031	1061.82	-0.960004	0.00934277
1.74692	2	1092	1058.86	1.00278	0.0121356
1.74949	3	1011	1055.88	-1.4114	0.0528044
1.75206	1	1025	1053.02	-0.87513	-0.00438321
1.75463	1	1076	1050.18	0.787075	-0.027765
1.7572	0	969	1047.31	-2.51574	0.0145029
1.75977	3	1029	1044.51	-0.483509	0.0139165
1.76233	1	1008	1041.67	-1.06054	0.0303438
1.7649	5	1026	1038.77	-0.398689	0.00954742
1.76747	3	1071	1035.87	1.07344	0.00322307
1.77004	0	1019	1033.06	-0.440442	-0.00316672
1.77261	0	1064	1030.31	1.03293	0.0355937
1.77518	2	1032	1027.65	0.135397	0.0319914
1.77775	0	1046	1025.02	0.648697	0.0326671
1.78032	4	1078	1022.21	1.69932	0.0395802
1.78289	1	1025	1019.33	0.177142	-0.0431442
1.78546	1	1024	1016.53	0.233286	0.0391065
1.78802	0	1032	1013.77	0.567323	0.0101419
1.79059	5	964	1011.11	-1.51719	-0.000299992
1.79316	2	1042	1008.45	1.03927	0.035314
1.79573	1	981	1005.7	-0.788568	-0.00733815
1.7983	4	1069	1002.96	2.01992	0.0263021
1.80087	2	1008	1000.38	0.239952	0.0155712
1.80344	1	1014	997.838	0.507558	0.0531498
1.80601	0	1031	995.186	1.11539	0.0713358
1.80858	1	1000	992.619	0.233417	0.0398099
1.81115	1	984	990.068	-0.193441	0.0875872
1.81371	3	994	987.413	0.208913	0.0413054
1.81628	2	962	984.708	-0.732134	0.00129148
1.81885	1	1006	982.029	0.755776	0.0328709
1.82142	1	992	979.415	0.399561	0.0341343
1.82399	2	948	976.891	-0.93833	-0.000989309
1.82656	2	920	974.389	-1.79316	-0.0318658
1.82913	1	944	971.821	-0.905486	0.00914018
1.8317	2	950	969.238	-0.624166	0.0602114
1.83427	0	985	966.711	0.58275	0.00142231
1.83684	0	994	964.218	0.944643	0.0422459
1.8394	3	965	961.703	0.106136	0.0427349
1.84197	5	929	959.193	-0.9906	-0.0162245
1.84454	2	1005	956.642	1.52542	-0.00538623
1.84711	4	976	954.061	0.702249	0.0167145
1.84968	1	943	951.635	-0.281201	0.0678705
1.85225	2	962	949.368	0.407269	0.0506594
1.85482	0	989	947.058	1.33369	0.0446657
1.85739	3	934	944.708	-0.350391	0.0468668
1.85996	3	870	942.314	-2.45167	0.00550089
1.86253	4	963	939.857	0.745787	-0.0212703
1.86509	0	951	937.385	0.44148	0.0095913
1.86766	4	914	934.988	-0.694223	0.0164426
1.87023	1	946	932.708	0.432154	-0.0330798
1.8728	2	921	930.439	-0.311041	0.0347873
1.87537	0	913	928.075	-0.498914	0.0502154
1.87794	3	945	925.732	0.626774	0.0146256
1.88051	2	1022	923.414	3.08381	0.0367343
1.88308	3	940	921.035	0.618575	0.0561823
1.88565	1	923	918.641	0.143468	0.0385072
1.88822	1	873	916.313	-1.46592	0.00615582
1.89078	1	919	914.06	0.16297	0.0329795
1.89335	2	911	911.808	-0.0267555	0.0446548
1.89592	3	870	909.512	-1.33957	-0.0363386
1.89849	1	870	907.161	-1.25989	0.044991
1.90106	3	919	904.831	0.467388	-0.00496358
1.90363	1	882	902.565	-0.69246	-0.0360311
1.9062	2	895	900.364	-0.179289	0.0343837
1.90877	1	886	898.136	-0.407704	0.0229644
1.91134	3	906	895.916	0.335014	0.0235057
1.91391	0	903	893.695	0.309661	-0.0315227
1.91647	3	973	891.45	2.61436	0.0229559
1.91904	0	920	889.225	1.01461	0.0343392
1.92161	0	914	887.035	0.891926	0.0155746
1.92418	1	924	884.82	1.28891	-0.0364472
1.92675	2	886	882.621	0.113504	0.0354611
1.92932	3	883	880.405	0.0873441	0.0121719
1.93189	1	874	878.112	-0.139082	0.0458081
1.93446	1	901	875.881	0.836834	-0.0143403
1.93703	1	861	873.746	-0.434384	0.0270221
1.9396	1	871	871.676	-0.0228897	0.0206838
1.94216	3	896	869.558	0.883358	7.22885e-05
1.94473	2	846	867.383	-0.735165	-0.0256828
1.9473	2	865	865.216	-0.00733396	0.0395776
1.94987	1	825	863.076	-1.32563	0.00297942
1.95244	2	885	861.019	0.806097	-0.0340701
1.95501	3	881	858.992	0.741476	-0.0677078
1.95758	2	839	856.927	-0.618909	0.0408886
1.96015	2	838	854.833	-0.581482	-0.0118747
1.96272	1	871	852.765	0.617871	0.0403312
1.96529	3	871	850.77	0.685479	0.0394867
1.96785	1	839	848.771	-0.337339	-0.00112344
1.97042	3	831	846.736	-0.54586	0.0177996
1.97299	2	825	844.683	-0.685282	-0.0284403
1.97556	1	864	842.673	0.725562	-0.00225055
1.97813	0	815	840.668	-0.89912	-0.0257274
1.9807	2	848	838.683	0.319952	-0.0170556
1.98327	4	908	836.72	2.3655	-0.0365683
1.98584	0	809	834.682	-0.902944	-0.0379524
1.98841	3	803	832.595	-1.04439	-0.0502711
1.99098	2	827	830.591	-0.124865	-0.0225441
1.99354	3	856	828.708	0.932813	0.0133695
1.99611	1	826	826.753	-0.0261872	0.0285973
1.99868	1	816	824.788	-0.307653	-0.0429915
2.00125	4	826	822.894	0.108057	0.022598
2.00382	1	885	821	2.15133	-0.0186933
2.00639	0	815	819.057	-0.142098	0.00654666
2.00896	1	774	817.083	-1.5486	0.0656996
2.01153	3	807	815.221	-0.289404	-0.0336866
2.0141	3	826	813.33	0.440841	0.00084248
2.01667	1	816	811.315	0.163999	-0.0289814
2.01923	1	852	809.337	1.46162	-0.00319566
2.0218	3	842	807.487	1.1894	0.0150497
2.02437	1	809	805.691	0.116326	0.00779835
2.02694	0	787	803.813	-0.599327	0.00727301
2.02951	0	842	801.894	1.38213	0.00782008
2.03208	3	792	800.053	-0.286141	-0.0283979
2.03465	1	808	798.194	0.344979	-0.00944576
2.03722	3	783	796.236	-0.473013	0.0237149
2.03979	0	811	794.284	0.586987	0.0314255
2.04236	1	799	792.451	0.231696	0.0257358
2.04492	1	815	790.657	0.85269	0.0524361
2.04749	2	797	788.862	0.288261	0.0445065
2.05006	3	835	787.019	1.66045	0.0200041
2.05263	1	808	785.129	0.804607	0.0341312
2.0552	2	781	783.287	-0.0818283	0.00525351
2.05777	1	739	781.505	-1.56357	0.00951972
2.06034	2	752	779.784	-1.01318	0.0421948
2.06291	3	795	778.024	0.602088	0.00353864
2.06548	5	774	776.236	-0.0803546	0.0483727
2.06805	2	751	774.451	-0.855725	0.0153628
2.07061	2	776	772.687	0.118929	0.000498031
2.07318	2	750	771.019	-0.767498	0.0486086
2.07575	1	780	769.442	0.378054	0.0152428
2.07832	0	793	767.801	0.89485	0.0178576
2.08089	1	803	766.065	1.30339	0.0293556
2.08346	1	740	764.331	-0.894409	0.0683107
2.08603	2	748	762.557	-0.532264	-0.0255106
2.0886	2	732	760.732	-1.06195	-0.0397357
2.09117	1	782	758.929	0.825015	0.0272302
2.09374	3	734	757.18	-0.855578	0.00630485
2.0963	1	747	755.482	-0.310344	0.00387161
2.09887	1	722	753.812	-1.18392	0.00309739
2.10144	4	726	752.122	-0.969485	0.0149559
2.10401	1	691	750.472	-2.2624	0.0590164
2.10658	2	773	748.803	0.870291	0.0248241
2.10915	1	767	747.103	0.718451	0.0562228
2.11172	1	752	745.507	0.236784	0.0424808
2.11429	1	703	743.896	-1.54241	-0.0197101
2.11686	2	765	742.226	0.823391	0.0143599
2.11943	1	691	740.554	-1.88512	0.030715
2.12199	3	728	738.859	-0.402444	0.0188515
2.12456	3	768	737.182	1.11206	0.0315445
2.12713	4	696	735.545	-1.49894	0.0235637
2.1297	2	730	733.92	-0.14509	0.00785957
2.13227	1	750	732.348	0.644552	0.0196914
2.13484	2	732	730.85	0.0424881	0.0535523
2.13741	1	718	729.378	-0.424605	0.0342965
2.13998	1	724	727.843	-0.142822	-0.0386323
2.14255	2	713	726.215	-0.494902	0.031426
2.14512	3	723	724.597	-0.0593948	0.0123381
2.14768	4	707	722.98	-0.600982	0.025799
2.15025	1	738	721.347	0.612995	0.00753032
2.15282	3	715	719.771	-0.178425	-0.00520362
2.15539	5	716	718.284	-0.0853615	0.00823387
2.15796	1	770	716.845	1.91557	-0.00619444
2.16053	4	759	715.326	1.58527	-0.00863264
2.1631	3	705	713.813	-0.331923	0.0479003
2.16567	3	714	712.415	0.0593317	0.0136316
2.16824	0	766	710.939	1.98944	0.034397
2.17081	1	715	709.452	0.207478	-0.0191005
2.17337	4	731	708.026	0.849713	-0.0356026
2.17594	3	668	706.549	-1.49149	-0.0277043
2.17851	1	666	704.958	-1.50958	-0.0434806
2.18108	3	678	703.348	-0.973487	-0.0454172
2.18365	2	733	701.9	1.14869	-0.0402044
2.18622	4	679	700.495	-0.824921	-0.0537621
2.18879	2	716	698.994	0.63555	-0.0497879
2.19136	2	681	697.505	-0.632457	0.00519109
2.19393	1	686	696.061	-0.384139	-0.02264
2.1965	0	716	694.657	0.797626	-0.0324369
2.19906	1	719	693.237	0.960784	-0.0516432
2.20163	2	673	691.752	-0.72283	0.00770564
2.2042	3	665	690.225	-0.978178	-0.0234049
2.20677	3	703	688.644	0.541441	-0.00738436
2.20934	2	694	687.093	0.262174	-0.0476396
2.21191	1	709	685.635	0.877504	-0.0203452
2.21448	3	668	684.256	-0.628949	-0.0453924
2.21705	1	707	682.902	0.906304	0
2.21962	1	733	681.496	1.90234	0
2.22219	3	697	680.037	0.642513	0
2.22475	0	728	678.62	1.83016	0
2.22732	1	693	677.188	0.600635	0
2.22989	0	673	675.719	-0.104807	0
2.23246	1	712	674.316	1.41228	0
2.23503	4	684	672.87	0.425576	0
2.2376	1	704	671.369	1.22982	0
2.24017	0	688	669.874	0.691037	0
2.24274	1	639	668.426	-1.16407	0
2.24531	0	694	667.118	1.02044	0
2.24788	4	653	665.774	-0.499904	0
2.25044	2	713	664.305	1.82364	0
2.25301	0	701	662.841	1.44126	0
2.25558	2	680	661.41	0.712886	0
2.25815	0	698	660.106	1.4343	0
2.26072	3	670	658.831	0.431503	0
2.26329	3	635	657.427	-0.889979	0
2.26586	1	639	656.027	-0.67357	0
2.26843	3	679	654.639	0.934888	0
2.271	0	695	653.319	1.58104	0
2.27357	3	707	652.079	2.0655	0
2.27613	2	672	650.775	0.818769	0
2.2787	2	665	649.463	0.602484	0
2.28127	1	639	648.12	-0.360774	0
2.28384	1	656	646.802	0.359126	0
2.28641	1	624	645.544	-0.862446	0
2.28898	1	663	644.25	0.728204	0
2.29155	2	664	642.918	0.818146	0
2.29412	3	678	641.562	1.39941	0
2.29669	2	632	640.213	-0.326689	0
2.29926	0	614	638.879	-1.00404	0
2.30182	0	681	637.601	1.66305	0
2.30439	0	620	636.394	-0.658396	0
2.30696	0	655	635.163	0.775114	0
2.30953	0	614	633.82	-0.799856	0
2.3121	2	622	632.422	-0.417891	0
2.31467	3	663	631.039	1.24127	0
2.31724	3	644	629.667	0.564814	0
2.31981	1	627	628.319	-0.0526868	0
2.32238	4	641	627.068	0.550267	0
2.32495	2	607	625.925	-0.768139	0
2.32751	1	616	624.789	-0.354134	0
2.33008	1	629	623.59	0.215702	0
2.33265	2	645	622.434	0.888537	0
2.33522	4	566	621.283	-2.3237	0
2.33779	0	642	620.026	0.867237	0
2.34036	2	594	618.748	-1.01543	0
2.34293	0	634	617.539	0.653762	0
2.3455	1	597	616.415	-0.794617	0
2.34807	1	646	615.21	1.21142	0
2.35064	1	614	613.947	0.00215528	0
2.3532	0	668	612.681	2.14037	0
2.35577	0	579	611.403	-1.34662	0
2.35834	1	623	610.168	0.514114	0
2.36091	2	627	608.933	0.721517	0
2.36348	2	560	607.664	-2.01416	0
2.36605	1	584	606.377	-0.92598	0
2.36862	2	569	605.148	-1.51541	0
2.37119	1	578	603.998	-1.08138	0
2.37376	0	616	602.872	0.528949	0
2.37633	0	616	601.712	0.575683	0
2.37889	0	577	600.556	-0.98063	0
2.38146	0	572	599.385	-1.14505	0
2.38403	2	576	598.148	-0.922839	0
2.3866	1	583	596.888	-0.575172	0
2.38917	2	616	595.636	0.820477	0
2.39174	2	608	594.411	0.551106	0
2.39431	1	637	593.266	1.73281	0
2.39688	2	559	592.153	-1.40221	0
2.39945	2	565	591.049	-1.09589	0
2.40202	0	565	589.966	-1.05035	0
2.40458	5	598	588.85	0.374185	0
2.40715	1	550	587.745	-1.60943	0
2.40972	3	576	586.652	-0.443832	0
2.41229	1	581	585.521	-0.187555	0
2.41486	1	572	584.5	-0.522649	0
2.41743	1	554	583.49	-1.2529	0
2.42	0	555	582.417	-1.16379	0
2.42257	4	597	581.326	0.641477	0
2.42514	1	617	580.179	1.48237	0
2.42771	3	585	579.026	0.246979	0
2.43027	1	596	577.875	0.742419	0
2.43284	1	578	576.838	0.0483425	0
2.43541	1	593	575.823	0.705372	0
2.43798	4	579	574.778	0.175442	0
2.44055	1	599	573.715	1.03311	0
2.44312	2	539	572.589	-1.44677	0
2.44569	0	595	571.494	0.963669	0
2.44826	1	570	570.503	-0.0210552	0
2.45083	0	563	569.494	-0.273706	0
2.4534	2	541	568.416	-1.1787	0
2.45596	1	602	567.3	1.41426	0
2.45853	0	582	566.161	0.656535	0
2.4611	0	587	565.039	0.906427	0
2.46367	1	540	563.969	-1.03147	0
2.46624	2	567	562.92	0.171342	0
2.46881	1	556	561.801	-0.246031	0
2.47138	3	599	560.664	1.56638	0
2.47395	1	483	559.584	-3.48469	0
2.47652	5	609	558.572	2.04345	0
2.47909	2	593	557.568	1.45501	0
2.48165	2	598	556.593	1.69326	0
2.48422	2	539	555.629	-0.716281	0
2.48679	2	577	554.74	0.926704	0
2.48936	2	551	553.848	-0.121338	0
2.49193	0	548	552.857	-0.207467	0
2.4945	1	553	551.865	0.04825	0
2.49707	2	557	550.881	0.259289	0
2.49964	2	580	549.884	1.2505	0
2.50221	1	562	548.817	0.556083	0
2.50478	4	569	547.744	0.89111	0
2.50734	0	561	546.753	0.601527	0
2.50991	0	573	545.787	1.13685	0
2.51248	1	515	544.808	-1.31352	0
2.51505	0	566	543.892	0.929267	0
2.51762	0	570	542.907	1.13481	0
2.52019	1	526	541.808	-0.68925	0
2.52276	0	567	540.752	1.10231	0
2.52533	0	528	539.698	-0.509077	0
2.5279	2	544	538.63	0.230258	0
2.53047	1	546	537.603	0.359347	0
2.53303	0	522	536.573	-0.637821	0
2.5356	0	547	535.532	0.490345	0
2.53817	2	528	534.572	-0.285992	0
2.54074	3	558	533.629	1.03172	0
2.54331	0	601	532.611	2.78963	0
2.54588	3	563	531.58	1.3242	0
2.54845	2	581	530.646	2.08904	0
2.55102	2	556	529.791	1.11152	0
2.55359	1	532	528.864	0.135954	0
2.55616	3	538	527.955	0.433075	0
2.55872	1	515	527.1	-0.533178	0
2.56129	2	470	526.201	-2.59237	0
2.56386	2	519	525.278	-0.275564	0
2.56643	1	544	524.39	0.840774	0
2.569	2	534	523.492	0.454704	0
2.57157	0	565	522.575	1.78483	0
2.57414	3	535	521.683	0.575747	0
2.57671	2	504	520.762	-0.746659	0
2.57928	0	518	519.836	-0.0806665	0
2.58185	4	541	518.887	0.950693	0
2.58441	2	553	517.998	1.48845	0
2.58698	1	551	517.145	1.44229	0
2.58955	1	543	516.211	1.14965	0
2.59212	2	537	515.364	0.933654	0
2.59469	1	540	514.556	1.09494	0
2.59726	0	537	513.641	1.00802	0
2.59983	0	539	512.705	1.13259	0
2.6024	1	476	511.811	-1.64139	0
2.60497	1	487	510.905	-1.08326	0
2.60754	2	504	509.932	-0.264234	0
2.6101	2	535	508.943	1.12655	0
2.61267	0	512	508.003	0.176643	0
2.61524	1	543	507.109	1.54023	0
2.61781	1	485	506.261	-0.965392	0
2.62038	0	515	505.427	0.42183	0
2.62295	3	477	504.519	-1.26001	0
2.62552	3	513	503.592	0.415355	0
2.62809	0	502	502.692	-0.030893	0
2.63066	1	491	501.778	-0.486423	0
2.63323	3	487	500.962	-0.632676	0
2.63579	4	520	500.216	0.867594	0
2.63836	0	491	499.348	-0.37673	0
2.64093	1	519	498.439	0.902533	0
2.6435	1	503	497.659	0.238141	0
2.64607	2	526	496.952	1.26656	0
2.64864	0	543	496.115	2.01202	0
2.65121	1	534	495.192	1.67939	0
2.65378	1	512	494.317	0.781466	0
2.65635	0	498	493.475	0.202748	0
2.65892	1	463	492.596	-1.37542	0
2.66148	2	534	491.7	1.83052	0
2.66405	2	505	490.833	0.630416	0
2.66662	2	506	489.938	0.714045	0
2.66919	1	513	489.064	1.05678	0
2.67176	4	461	488.267	-1.26996	0
2.67433	2	475	487.502	-0.573637	0
2.6769	0	526	486.723	1.71257	0
2.67947	1	476	485.924	-0.454887	0
2.68204	1	494	485.203	0.395793	0
2.68461	1	511	484.476	1.17335	0
2.68717	2	515	483.61	1.38322	0
2.68974	0	460	482.726	-1.05959	0
2.69231	2	499	481.881	0.766348	0
2.69488	3	500	481.053	0.847327	0
2.69745	1	476	480.253	-0.194926	0
2.70002	3	474	479.419	-0.248886	0
2.70259	1	541	478.615	2.68213	0
2.70516	2	474	477.9	-0.17912	0
2.70773	2	424	477.149	-2.58115	0
2.7103	0	457	476.398	-0.907395	0
2.71286	1	468	475.635	-0.352931	0
2.71543	0	472	474.853	-0.131324	0
2.718	0	440	474.089	-1.62513	0
2.72057	1	488	473.255	0.667458	0
2.72314	2	474	472.398	0.073579	0
2.72571	2	472	471.539	0.0212079	0
2.72828	1	473	470.664	0.107407	0
2.73085	2	471	469.845	0.053228	0
2.73342	2	470	469.103	0.0413546	0
2.73599	1	453	468.384	-0.722809	0
2.73855	1	486	467.628	0.833359	0
2.74112	1	485	466.881	0.822728	0
2.74369	2	487	466.158	0.944422	0
2.74626	1	442	465.395	-1.11277	0
2.74883	0	450	464.6	-0.688229	0
2.7514	0	464	463.817	0.00848062	0
2.75397	3	441	463.074	-1.05114	0
2.75654	1	460	462.316	-0.107992	0
2.75911	0	481	461.485	0.889789	0
2.76168	3	452	460.654	-0.407037	0
2.76424	2	455	459.937	-0.231458	0
2.76681	0	446	459.224	-0.626188	0
2.76938	0	462	458.43	0.166107	0
2.77195	1	421	457.722	-1.78973	0
2.77452	1	485	457.055	1.26893	0
2.77709	2	449	456.271	-0.343158	0
2.77966	0	432	455.435	-1.12754	0
2.78223	1	435	454.647	-0.942018	0
2.7848	2	478	453.907	1.10198	0
2.78737	0	463	453.194	0.455711	0
2.78993	2	453	452.438	0.0264042	0
2.7925	0	476	451.671	1.11512	0
2.79507	1	438	450.962	-0.619366	0
2.79764	2	437	450.223	-0.632528	0
2.80021	1	413	449.487	-1.79539	0
2.80278	0	471	448.741	1.02564	0
2.80535	0	430	447.985	-0.867297	0
2.80792	1	441	447.297	-0.299872	0
2.81049	2	443	446.594	-0.170778	0
2.81306	0	441	445.819	-0.229467	0
2.81562	0	453	445.023	0.374812	0
2.81819	0	492	444.284	2.15121	0
2.82076	5	456	443.607	0.58037	0
2.82333	0	447	442.88	0.194879	0
2.8259	1	411	442.085	-1.53333	0
2.82847	1	432	441.339	-0.449314	0
2.83104	2	465	440.761	1.12406	0
2.83361	2	444	440.14	0.183206	0
2.83618	0	437	439.394	-0.114543	0
2.83875	4	462	438.69	1.0845	0
2.84131	1	454	438.031	0.749455	0
2.84388	0	442	437.385	0.219536	0
2.84645	1	439	436.688	0.110336	0
2.84902	3	433	436.071	-0.147569	0
2.85159	0	438	435.448	0.121958	0
2.85416	3	466	434.693	1.45026	0
2.85673	2	456	433.97	1.03164	0
2.8593	1	423	433.34	-0.502764	0
2.86187	2	414	432.675	-0.917845	0
2.86444	2	428	432.031	-0.19483	0
2.867	2	419	431.431	-0.60727	0
2.86957	0	447	430.764	0.767953	0
2.87214	2	439	430.106	0.424503	0
2.87471	1	433	429.483	0.169006	0
2.87728	0	413	428.844	-0.77963	0
2.87985	2	430	428.14	0.0896906	0
2.88242	0	422	427.453	-0.265429	0
2.88499	1	404	426.783	-1.13349	0
2.88756	2	436	426.062	0.475929	0
2.89013	1	464	425.381	1.79286	0
2.89269	0	400	424.691	-1.23457	0
2.89526	0	463	423.992	1.81285	0
2.89783	0	400	423.362	-1.1681	0
2.9004	0	412	422.717	-0.527985	0
2.90297	3	477	422.001	2.51825	0
2.90554	0	422	421.258	0.0361351	0
2.90811	2	401	420.519	-0.974751	0
2.91068	0	430	419.814	0.491213	0
2.91325	2	395	419.21	-1.21815	0
2.91582	0	431	418.595	0.597542	0
2.91838	2	399	417.946	-0.94849	0
2.92095	1	401	417.296	-0.813775	0
2.92352	3	402	416.648	-0.730596	0
2.92609	2	424	416	0.388528	0
2.92866	1	420	415.361	0.226362	0
2.93123	2	448	414.761	1.57041	0
2.9338	1	380	414.203	-1.75455	0
2.93637	2	409	413.654	-0.230116	0
2.93894	2	399	413.037	-0.702747	0
2.94151	1	426	412.421	0.657923	0
2.94407	2	409	411.804	-0.138647	0
2.94664	1	431	411.199	0.953773	0
2.94921	1	411	410.618	0.0188361	0
2.95178	0	406	410.005	-0.198765	0
2.95435	1	376	409.395	-1.7222	0
2.95692	0	404	408.779	-0.237739	0
2.95949	0	435	408.125	1.28854	0
2.96206	0	399	407.445	-0.422779	0
2.96463	0	383	406.773	-1.21477	0
2.9672	1	428	406.1	1.05859	0
2.96976	0	426	405.401	0.998019	0
2.97233	3	401	404.708	-0.185184	0
2.9749	0	436	404.031	1.53105	0
2.97747	2	385	403.388	-0.937128	0
2.98004	2	412	402.764	0.455046	0
2.98261	2	380	402.205	-1.1391	0
2.98518	2	369	401.631	-1.69869	0
2.98775	2	397	401.04	-0.20275	0
2.99032	1	394	400.509	-0.327936	0
2.99289	1	386	399.975	-0.711334	0
2.99545	1	364	399.438	-1.85747	0
2.99802	3	403	398.891	0.2047	0
3.00059	3	419	398.301	1.01121	0
3.00316	2	409	397.679	0.559782	0
3.00573	0	400	397.075	0.14623	0
3.0083	1	389	396.557	-0.383143	0
3.01087	1	417	396.094	1.02378	0
3.01344	0	358	395.568	-1.98555	0
3.01601	0	379	394.935	-0.818529	0
3.01858	1	407	394.286	0.630227	0
3.02114	1	390	393.669	-0.185778	0
3.02371	1	372	393.017	-1.08969	0
3.02628	4	401	392.348	0.43205	0
3.02885	2	360	391.727	-1.67216	0
3.03142	2	375	391.138	-0.833374	0
3.03399	1	421	390.574	1.48285	0
3.03656	3	394	390.116	0.195698	0
3.03913	2	400	389.664	0.516805	0
3.0417	0	414	389.131	1.22223	0
3.04427	2	388	388.57	-0.0289579	0
3.04683	1	413	388.055	1.22746	0
3.0494	1	389	387.545	0.0737707	0
3.05197	1	398	386.938	0.55451	0
3.05454	2	368	386.345	-0.956279	0
3.05711	2	381	385.78	-0.244863	0
3.05968	0	388	385.185	0.142892	0
3.06225	2	360	384.602	-1.29664	0
3.06482	0	392	384.065	0.400796	0
3.06739	0	384	383.542	0.0233493	0
3.06996	4	369	382.956	-0.726503	0
3.07252	1	384	382.375	0.0829472	0
3.07509	0	417	381.775	1.725	0
3.07766	0	367	381.149	-0.738585	0
3.08023	1	348	380.67	-1.75129	0
3.0828	1	367	380.186	-0.688312	0
3.08537	2	390	379.563	0.528503	0
3.08794	0	375	378.919	-0.202378	0
3.09051	2	381	378.323	0.137141	0
3.09308	1	408	377.774	1.49642	0
3.09565	2	371	377.249	-0.324438	0
3.09821	0	391	376.69	0.723705	0
3.10078	2	375	376.14	-0.0588796	0
3.10335	1	377	375.624	0.07089	0
3.10592	0	340	375.099	-1.90349	0
3.10849	1	326	374.539	-2.68834	0
3.11106	2	346	373.994	-1.50495	0
3.11363	4	352	373.464	-1.14404	0
3.1162	1	379	372.87	0.314887	0
3.11877	0	373	372.293	0.0366071	0
3.12134	0	369	371.81	-0.146272	0
3.1239	0	383	371.416	0.591903	0
3.12647	1	338	370.949	-1.79219	0
3.12904	2	413	370.343	2.09902	0
3.13161	1	368	369.71	-0.0891204	0
3.13418	0	370	369.093	0.0471613	0
3.13675	1	358	368.534	-0.556718	0
3.13932	0	328	368.044	-2.21106	0
3.14189	1	366	367.536	-0.080279	0
3.14446	0	344	366.963	-1.23808	0
3.14703	1	350	366.394	-0.876274	0
3.14959	1	334	365.828	-1.74157	0
3.15216	1	343	365.268	-1.20234	0
3.15473	1	377	364.709	0.633042	0
3.1573	0	342	364.161	-1.19835	0
3.15987	1	324	363.648	-2.20265	0
3.16244	1	352	363.135	-0.593508	0
3.16501	0	374	362.614	0.588768	0
3.16758	1	351	362.06	-0.590328	0
3.17015	1	327	361.519	-1.90888	0
3.17272	1	382	361.003	1.0743	0
3.17528	3	363	360.456	0.133545	0
3.17785	1	369	359.919	0.472734	0
3.18042	1	383	359.414	1.20521	0
3.18299	1	334	358.925	-1.36384	0
3.18556	1	376	358.501	0.902451	0
3.18813	0	359	358.054	0.0499384	0
3.1907	0	332	357.54	-1.40169	0
3.19327	1	359	357.028	0.104076	0
3.19584	1	328	356.512	-1.5743	0
3.19841	2	362	355.957	0.317607	0
3.20097	0	364	355.383	0.451641	0
3.20354	0	355	354.855	0.0077098	0
3.20611	1	368	354.371	0.710462	0
3.20868	0	348	353.913	-0.316963	0
3.21125	0	384	353.402	1.56144	0
3.21382	1	371	352.838	0.942927	0
3.21639	1	384	352.312	1.61709	0
3.21896	1	341	351.78	-0.583751	0
3.22153	0	352	351.227	0.041213	0
3.2241	0	346	350.718	-0.253649	0
3.22666	2	368	350.244	0.92559	0
3.22923	0	337	349.762	-0.695185	0
3.2318	1	380	349.236	1.57815	0
3.23437	0	344	348.698	-0.253294	0
3.23694	0	309	348.228	-2.23162	0
3.23951	0	359	347.75	0.593772	0
3.24208	1	349	347.241	0.0941654	0
3.24465	1	322	346.724	-1.37784	0
3.24722	2	352	346.179	0.310269	0
3.24979	2	346	345.645	0.0190986	0
3.25235	1	323	345.154	-1.23267	0
3.25492	2	304	344.702	-2.33444	0
3.25749	1	365	344.29	1.08403	0
3.26006	2	347	343.895	0.166696	0
3.26263	1	350	343.462	0.349475	0
3.2652	1	336	343.026	-0.383296	0
3.26777	0	314	342.588	-1.6133	0
3.27034	1	334	342.15	-0.445966	0
3.27291	2	316	341.704	-1.44599	0
3.27548	1	347	341.219	0.310332	0
3.27804	0	339	340.702	-0.0924464	0
3.28061	1	353	340.208	0.680869	0
3.28318	0	340	339.783	0.0117856	0
3.28575	2	328	339.34	-0.626148	0
3.28832	4	327	338.833	-0.65437	0
3.29089	0	325	338.328	-0.73932	0
3.29346	4	368	337.831	1.57267	0
3.29603	1	350	337.405	0.67323	0
3.2986	2	339	337.087	0.10391	0
3.30117	1	322	336.694	-0.818866	0
3.30373	1	355	336.308	0.99209	0
3.3063	2	349	335.93	0.69962	0
3.30887	0	348	335.489	0.670679	0
3.31144	2	354	335.037	1.00787	0
3.31401	1	351	334.567	0.877139	0
3.31658	2	328	334.124	-0.338116	0
3.31915	2	341	333.649	0.39807	0
3.32172	1	339	333.187	0.315707	0
3.32429	1	276	332.757	-3.41639	0
3.32686	0	299	332.338	-1.92801	0
3.32942	2	329	331.942	-0.162215	0
3.33199	0	312	331.505	-1.10427	0
3.33456	1	333	331.028	0.108091	0
3.33713	0	357	330.53	1.40094	0
3.3397	1	319	330.072	-0.619897	0
3.34227	1	325	329.607	-0.255572	0
3.34484	2	317	329.115	-0.680449	0
3.34741	3	325	328.625	-0.201064	0
3.34998	0	336	328.146	0.428444	0
3.35255	1	290	327.708	-2.21431	0
3.35511	0	329	327.322	0.0925352	0
3.35768	1	311	326.98	-0.906135	0
3.36025	0	319	326.551	-0.422771	0
3.36282	2	306	326.058	-1.14667	0
3.36539	1	338	325.57	0.676104	0
3.36796	0	308	325.087	-0.973621	0
3.37053	1	320	324.615	-0.258005	0
3.3731	0	335	324.19	0.590595	0
3.37567	0	341	323.78	0.932534	0
3.37824	1	297	323.305	-1.52636	0
3.3808	2	308	322.834	-0.845238	0
3.38337	2	311	322.357	-0.643972	0
3.38594	0	337	321.858	0.824847	0
3.38851	0	283	321.411	-2.28329	0
3.39108	0	315	321.04	-0.340306	0
3.39365	1	352	320.682	1.66925	0
3.39622	0	310	320.238	-0.581507	0
3.39879	2	282	319.731	-2.24686	0
3.40136	0	304	319.238	-0.873975	0
3.40393	0	310	318.783	-0.498816	0
3.40649	1	319	318.338	0.0370659	0
3.40906	0	324	317.93	0.337246	0
3.41163	1	318	317.501	0.0279667	0
3.4142	1	300	317.019	-0.982584	0
3.41677	0	294	316.571	-1.31639	0
3.41934	0	307	316.125	-0.520816	0
3.42191	0	332	315.691	0.895055	0
3.42448	0	317	315.282	0.0964798	0
3.42705	2	341	314.833	1.41704	0
3.42962	0	295	314.353	-1.1268	0
3.43218	0	339	313.876	1.36455	0
3.43475	1	289	313.42	-1.43646	0
3.43732	1	293	313.033	-1.17032	0
3.43989	2	287	312.625	-1.51259	0
3.44246	1	352	312.16	2.12348	0
3.44503	1	294	311.736	-1.03438	0
3.4476	1	291	311.353	-1.19312	0
3.45017	0	304	311.001	-0.401535	0
3.45274	2	291	310.636	-1.15106	0
3.45531	1	305	310.237	-0.299842	0
3.45787	1	301	309.827	-0.508776	0
3.46044	1	310	309.394	0.0344282	0
3.46301	1	281	309.005	-1.67064	0
3.46558	0	290	308.639	-1.09452	0
3.46815	1	297	308.24	-0.65221	0
3.47072	2	309	307.842	0.0658948	0
3.47329	4	317	307.436	0.537179	0
3.47586	1	300	306.997	-0.403953	0
3.47843	1	305	306.574	-0.090136	0
3.481	1	279	306.243	-1.63101	0
3.48356	2	295	305.999	-0.640388	0
3.48613	1	317	305.687	0.635418	0
3.4887	0	282	305.272	-1.38585	0
3.49127	0	311	304.868	0.34773	0
3.49384	1	308	304.501	0.199367	0
3.49641	1	344	304.12	2.15021	0
3.49898	1	308	303.666	0.24694	0
3.50155	1	272	303.194	-1.89141	0
3.50412	0	324	302.769	1.17948	0
3.50669	1	304	302.381	0.0928798	0
3.50925	0	306	301.994	0.229017	0
3.51182	0	289	301.598	-0.741085	0
3.51439	1	287	301.172	-0.836539	0
3.51696	2	297	300.75	-0.217581	0
3.51953	2	309	300.321	0.493758	0
3.5221	0	286	299.869	-0.820107	0
3.52467	0	293	299.469	-0.377944	0
3.52724	1	314	299.145	0.838325	0
3.52981	1	323	298.833	1.34468	0
3.53238	1	272	298.434	-1.60281	0
3.53494	1	276	297.979	-1.323	0
3.53751	0	291	297.57	-0.385133	0
3.54008	0	308	297.196	0.615637	0
3.54265	1	290	296.823	-0.400655	0
3.54522	1	309	296.442	0.714383	0
3.54779	1	333	296.02	2.02647	0
3.55036	1	299	295.577	0.197936	0
3.55293	3	302	295.179	0.392496	0
3.5555	0	270	294.814	-1.51016	0
3.55807	1	309	294.446	0.827921	0
3.56063	0	288	294.095	-0.359142	0
3.5632	2	306	293.799	0.697493	0
3.56577	2	309	293.448	0.884703	0
3.56834	1	274	293.032	-1.14978	0
3.57091	4	293	292.624	0.0219612	0
3.57348	1	297	292.27	0.274451	0
3.57605	0	259	291.968	-2.04853	0
3.57862	1	282	291.646	-0.57444	0
3.58119	4	284	291.39	-0.4385	0
3.58376	0	319	291.091	1.56258	0
3.58632	1	317	290.658	1.4795	0
3.58889	1	277	290.264	-0.796977	0
3.59146	1	278	289.998	-0.719573	0
3.59403	1	285	289.668	-0.276517	0
3.5966	1	314	289.251	1.39666	0
3.59917	1	264	288.869	-1.53058	0
3.60174	1	296	288.491	0.436425	0
3.60431	0	260	288.116	-1.7437	0
3.60688	1	286	287.743	-0.103084	0
3.60945	1	299	287.373	0.672395	0
3.61201	2	291	286.996	0.23471	0
3.61458	0	274	286.588	-0.76046	0
3.61715	3	274	286.191	-0.736473	0
3.61972	1	281	285.838	-0.288593	0
3.62229	2	263	285.507	-1.38785	0
3.62486	0	274	285.149	-0.67355	0
3.62743	2	269	284.833	-0.965348	0
3.63	0	301	284.537	0.948903	0
3.63257	0	274	284.199	-0.616132	0
3.63514	1	285	283.827	0.0695117	0
3.6377	0	266	283.46	-1.07054	0
3.64027	3	304	283.077	1.20002	0
3.64284	0	274	282.643	-0.522158	0
3.64541	1	273	282.245	-0.559516	0
3.64798	0	267	281.867	-0.909863	0
3.65055	2	290	281.558	0.495704	0
3.65312	3	256	281.229	-1.5768	0
3.65569	0	294	280.833	0.767886	0
3.65826	0	281	280.444	0.0331609	0
3.66083	2	262	280.118	-1.11935	0
3.66339	1	280	279.873	0.00761426	0
3.66596	2	295	279.529	0.900753	0
3.66853	0	283	279.105	0.231533	0
3.6711	0	277	278.758	-0.105622	0
3.67367	0	328	278.446	2.73618	0
3.67624	0	270	278.127	-0.494568	0
3.67881	0	267	277.757	-0.658298	0
3.68138	2	277	277.326	-0.0196143	0
3.68395	1	284	276.903	0.421156	0
3.68652	1	297	276.484	1.19049	0
3.68908	0	236	276.086	-2.60936	0
3.69165	0	277	275.765	0.0742104	0
3.69422	1	290	275.466	0.853455	0
3.69679	3	275	275.125	-0.00753226	0
3.69936	1	270	274.74	-0.288489	0
3.70193	0	288	274.332	0.805413	0
3.7045	0	282	273.984	0.47732	0
3.70707	4	247	273.737	-1.70123	0
3.70964	2	263	273.458	-0.644895	0
3.71221	1	276	273.067	0.176572	0
3.71477	0	284	272.676	0.671943	0
3.71734	0	276	272.438	0.214404	0
3.71991	0	275	272.234	0.166772	0
3.72248	0	258	271.912	-0.866113	0
3.72505	1	285	271.515	0.798765	0
3.72762	0	277	271.093	0.3549	0
3.73019	1	256	270.679	-0.917418	0
3.73276	1	246	270.28	-1.54805	0
3.73533	2	279	269.919	0.543663	0
3.7379	0	271	269.558	0.0875666	0
3.74046	0	293	269.207	1.39001	0
3.74303	0	261	268.896	-0.48878	0
3.7456	1	286	268.61	1.02827	0
3.74817	1	237	268.271	-2.0313	0
3.75074	1	278	267.868	0.607656	0
3.75331	1	262	267.477	-0.33836	0
3.75588	2	273	267.131	0.35522	0
3.75845	3	273	266.818	0.374172	0
3.76102	1	273	266.502	0.393296	0
3.76359	0	274	266.189	0.471851	0
3.76615	2	267	265.925	0.0657822	0
3.76872	1	276	265.715	0.619108	0
3.77129	0	275	265.438	0.576626	0
3.77386	3	291	265.07	1.52007	0
3.77643	1	273	264.747	0.499479	0
3.779	2	288	264.439	1.38833	0
3.78157	0	271	264.084	0.420092	0
3.78414	2	259	263.805	-0.298583	0
3.78671	1	267	263.548	0.211248	0
3.78928	1	275	263.248	0.708649	0
3.79184	2	279	262.913	0.963091	0
3.79441	1	251	262.591	-0.731595	0
3.79698	3	258	262.291	-0.267139	0
3.79955	1	255	261.968	-0.436383	0
3.80212	1	273	261.677	0.685303	0
3.80469	1	237	261.393	-1.58448	0
3.80726	0	250	261.142	-0.704655	0
3.80983	0	265	260.869	0.253757	0
3.8124	1	259	260.533	-0.0952743	0
3.81497	3	278	260.192	1.06804	0
3.81753	0	243	259.814	-1.07861	0
3.8201	0	277	259.415	1.05658	0
3.82267	1	251	259.081	-0.510077	0
3.82524	2	253	258.841	-0.367192	0
3.82781	1	254	258.537	-0.284664	0
3.83038	2	238	258.143	-1.30568	0
3.83295	0	256	257.802	-0.112629	0
3.83552	0	258	257.528	0.0293769	0
3.83809	0	258	257.253	0.0464935	0
3.84066	2	279	256.97	1.31892	0
3.84322	2	260	256.635	0.208678	0
3.84579	0	241	256.237	-0.981531	0
3.84836	3	270	255.86	0.860514	0
3.85093	0	253	255.572	-0.161694	0
3.8535	1	270	255.328	0.89292	0
3.85607	1	240	255.024	-0.969782	0
3.85864	1	263	254.753	0.508546	0
3.86121	0	256	254.46	0.0962248	0
3.86378	2	312	254.114	3.27716	0
3.86635	0	247	253.802	-0.43281	0
3.86891	0	240	253.483	-0.870345	0
3.87148	2	263	253.143	0.607837	0
3.87405	0	259	252.839	0.382818	0
3.87662	2	259	252.517	0.40286	0
3.87919	2	245	252.15	-0.45677	0
3.88176	1	233	251.85	-1.23488	0
3.88433	0	263	251.548	0.706191	0
3.8869	0	240	251.264	-0.727066	0
3.88947	1	232	251.035	-1.24968	0
3.89204	2	232	250.754	-1.23126	0
3.8946	2	227	250.398	-1.55299	0
3.89717	0	257	250.021	0.435355	0
3.89974	0	232	249.697	-1.16187	0
3.90231	3	239	249.45	-0.675981	0
3.90488	1	235	249.218	-0.92746	0
3.90745	0	267	248.896	1.10795	0
3.91002	0	238	248.536	-0.682922	0
3.91259	1	204	248.287	-3.10073	0
3.91516	2	262	248.045	0.862168	0
3.91773	0	243	247.694	-0.301142	0
3.92029	0	261	247.321	0.846705	0
3.92286	3	233	247.004	-0.917441	0
3.92543	0	258	246.747	0.700555	0
3.928	3	247	246.436	0.0358755	0
3.93057	1	279	246.087	1.97044	0
3.93314	1	267	245.836	1.29519	0
3.93571	0	264	245.582	1.13357	0
3.93828	1	243	245.336	-0.14984	0
3.94085	2	259	245.101	0.863659	0
3.94342	0	259	244.792	0.882863	0
3.94598	2	262	244.449	1.0843	0
3.94855	0	257	244.13	0.802831	0
3.95112	3	244	243.869	0.00841551	0
3.95369	0	230	243.575	-0.895082	0
3.95626	2	252	243.28	0.549296	0
3.95883	0	234	242.994	-0.58793	0
3.9614	0	255	242.742	0.76765	0
3.96397	1	234	242.478	-0.554205	0
3.96654	1	245	242.185	0.179859	0
3.96911	0	238	241.873	-0.25106	0
3.97167	3	261	241.509	1.20644	0
3.97424	1	227	241.192	-0.941967	0
3.97681	1	241	240.899	0.00647931	0
3.97938	0	235	240.591	-0.364727	0
3.98195	0	261	240.358	1.27768	0
3.98452	1	227	240.138	-0.871967	0
3.98709	0	209	239.842	-2.1334	0
3.98966	1	249	239.505	0.601707	0
3.99223	1	269	239.15	1.82	0
3.9948	0	248	238.832	0.582155	0
3.99736	1	223	238.517	-1.03908	0
3.99993	2	226	238.214	-0.812434	0
4.0025	0	222	237.934	-1.06944	0
4.00507	1	231	237.621	-0.435605	0
4.00764	1	237	237.326	-0.0211971	0
4.01021	0	220	237.089	-1.15211	0
4.01278	1	237	236.807	0.012568	0
4.01535	1	238	236.502	0.0971	0
4.01792	1	247	236.222	0.685808	0
4.02049	2	246	235.909	0.643356	0
4.02305	3	262	235.608	1.63053	0
4.02562	0	263	235.338	1.70574	0
4.02819	6	238	235.073	0.189723	0
4.03076	2	236	234.857	0.0743725	0
4.03333	0	233	234.68	-0.110056	0
4.0359	3	253	234.454	1.16599	0
4.03847	0	226	234.343	-0.554992	0
4.04104	2	224	234.232	-0.683688	0
4.04361	1	261	233.931	1.67551	0
4.04618	1	242	233.664	0.535833	0
4.04874	1	263	233.391	1.82578	0
4.05131	0	249	233.1	1.00761	0
4.05388	3	219	232.835	-0.934894	0
4.05645	3	233	232.543	0.0299611	0
4.05902	0	253	232.242	1.30506	0
4.06159	2	212	231.926	-1.36851	0
4.06416	0	207	231.706	-1.71722	0
4.06673	1	236	231.555	0.28932	0
4.0693	1	235	231.293	0.241794	0
4.07187	1	233	231	0.131017	0
4.07443	1	247	230.699	1.03719	0
4.077	0	245	230.38	0.934008	0
4.07957	0	197	230.098	-2.3581	0
4.08214	2	250	229.819	1.27637	0
4.08471	1	212	229.534	-1.20426	0
4.08728	0	232	229.209	0.18326	0
4.08985	2	229	228.871	0.00850425	0
4.09242	0	247	228.613	1.16992	0
4.09499	1	215	228.369	-0.911746	0
4.09756	2	252	228.068	1.5076	0
4.10012	1	246	227.801	1.16036	0
4.10269	0	237	227.522	0.615641	0
4.10526	0	238	227.231	0.698063	0
4.10783	0	235	227.006	0.521475	0
4.1104	0	224	226.764	-0.184646	0
4.11297	1	237	226.448	0.685443	0
4.11554	0	244	226.104	1.1457	0
4.11811	2	249	225.765	1.47247	0
4.12068	0	249	225.44	1.49303	0
4.12325	0	260	225.151	2.16124	0
4.12581	2	221	224.871	-0.260401	0
4.12838	0	203	224.626	-1.51785	0
4.13095	1	250	224.359	1.6217	0
4.13352	0	223	224.045	-0.0699527	0
4.13609	1	222	223.797	-0.120633	0
4.13866	3	238	223.541	0.937256	0
4.14123	1	214	223.252	-0.632456	0
4.1438	1	229	222.96	0.399145	0
4.14637	0	208	222.695	-1.01894	0
4.14894	2	245	222.528	1.43568	0
4.1515	2	231	222.339	0.569885	0
4.15407	0	203	222.071	-1.33849	0
4.15664	0	236	221.776	0.925899	0
4.15921	1	216	221.537	-0.376715	0
4.16178	0	200	221.346	-1.50937	0
4.16435	1	242	221.07	1.34542	0
4.16692	1	245	220.741	1.54986	0
4.16949	1	234	220.449	0.885856	0
4.17206	3	218	220.16	-0.146294	0
4.17463	1	191	219.882	-2.08986	0
4.17719	0	200	219.635	-1.38841	0
4.17976	1	219	219.404	-0.0272982	0
4.18233	0	228	219.238	0.580304	0
4.1849	0	280	219.039	3.6431	0
4.18747	0	209	218.742	-0.67389	0
4.19004	2	217	218.449	-0.0983825	0
4.19261	0	202	218.152	-1.13646	0
4.19518	1	238	217.826	1.30769	0
4.19775	0	238	217.522	1.3274	0
4.20032	0	218	217.287	0.0482985	0
4.20288	2	222	217.042	0.332758	0
4.20545	1	208	216.766	-0.60782	0
4.20802	0	209	216.479	-0.517356	0
4.21059	0	196	216.179	-1.44138	0
4.21316	1	228	215.957	0.797595	0
4.21573	0	222	215.748	0.419612	0
4.2183	1	214	215.463	-0.100025	0
4.22087	0	210	215.156	-0.355821	0
4.22344	3	207	214.885	-0.548078	0
4.22601	0	251	214.616	2.29651	0
4.22857	0	238	214.346	1.53323	0
4.23114	3	225	214.094	0.727096	0
4.23371	1	221	213.908	0.477046	0
4.23628	1	218	213.688	0.292032	0
4.23885	1	201	213.395	-0.874288	0
4.24142	0	233	213.21	1.29651	0
4.24399	1	218	213.036	0.336218	0
4.24656	1	219	212.795	0.419262	0
4.24913	1	219	212.545	0.436166	0
4.2517	1	207	212.264	-0.365863	0
4.25426	1	207	211.995	-0.347148	0
4.25683	1	193	211.759	-1.35034	0
4.2594	2	189	211.525	-1.63845	0
4.26197	0	236	211.29	1.60851	0
4.26454	0	221	211.053	0.669137	0
4.26711	1	222	210.825	0.750019	0
4.26968	1	212	210.623	0.094601	0
4.27225	0	214	210.368	0.248276	0
4.27482	1	203	210.059	-0.49544	0
4.27739	1	229	209.796	1.26904	0
4.27995	0	191	209.559	-1.34291	0
4.28252	1	225	209.29	1.04731	0
4.28509	0	205	209.033	-0.281645	0
4.28766	1	209	208.799	0.0138879	0
4.29023	0	220	208.534	0.773025	0
4.2928	0	204	208.271	-0.29901	0
4.29537	0	205	208.009	-0.210132	0
4.29794	2	191	207.75	-1.212	0
4.30051	2	216	207.484	0.579438	0
4.30308	0	214	207.186	0.465798	0
4.30564	0	202	206.906	-0.345151	0
4.30821	0	194	206.711	-0.912572	0
4.31078	0	220	206.561	0.906032	0
4.31335	3	185	206.325	-1.56786	0
4.31592	0	208	206.024	0.137008	0
4.31849	1	208	205.724	0.157845	0
4.32106	0	211	205.454	0.381825	0
4.32363	0	237	205.284	2.06015	0
4.3262	1	181	205.093	-1.79083	0
4.32877	0	211	204.837	0.424292	0
4.33133	0	202	204.57	-0.180851	0
4.3339	0	210	204.284	0.394419	0
4.33647	1	229	204.035	1.64972	0
4.33904	0	195	203.779	-0.628691	0
4.34161	0	190	203.492	-0.978827	0
4.34418	0	208	203.217	0.331669	0
4.34675	1	189	202.977	-1.01669	0
4.34932	1	198	202.729	-0.336096	0
4.35189	2	228	202.449	1.69215	0
4.35446	1	212	202.178	0.674575	0
4.35702	0	237	201.948	2.27686	0
4.35959	1	202	201.757	0.0170735	0
4.36216	2	224	201.597	1.49686	0
4.36473	1	199	201.413	-0.171079	0
4.3673	0	243	201.16	2.68404	0
4.36987	1	197	200.924	-0.279596	0
4.37244	1	181	200.756	-1.46842	0
4.37501	1	217	200.567	1.11555	0
4.37758	2	223	200.311	1.51937	0
4.38015	0	223	200.065	1.53582	0
4.38271	1	205	199.852	0.359535	0
4.38528	0	191	199.649	-0.625823	0
4.38785	0	214	199.469	0.993313	0
4.39042	1	203	199.246	0.263482	0
4.39299	1	169	198.993	-2.30716	0
4.39556	0	214	198.732	1.04366	0
4.39813	2	238	198.452	2.56353	0
4.4007	1	181	198.216	-1.27969	0
4.40327	1	208	198.005	0.693045	0
4.40584	0	196	197.768	-0.126252	0
4.4084	2	199	197.572	0.101225	0
4.41097	0	177	197.398	-1.53324	0
4.41354	1	222	197.181	1.66577	0
4.41611	0	200	196.938	0.216516	0
4.41868	1	195	196.731	-0.123936	0
4.42125	0	198	196.514	0.105597	0
4.42382	1	218	196.267	1.47195	0
4.42639	1	191	196.021	-0.3633	0
4.42896	1	200	195.778	0.298535	0
4.43153	0	197	195.535	0.104351	0
