# Supplementary material for: Direct energy transfer from photosystem II to photosystem I confers winter sustainability in Scots Pine
Source: Nat Commun. 2020 Dec 15;11:6388. doi: 10.1038/s41467-020-20137-9 (PMC7738668; doi:10.1038/s41467-020-20137-9)
Supplement: Supplementary file 3 — Source Data [file 41467_2020_20137_MOESM3_ESM.zip › Source data file_Bag et al., 2020/Source data file/time resolved fluoresence data/Time resolved decay/Pine_winter_quench/No_spillover/Pine_winter_quench_no_spillover_6.txt]

Time	IRF	Exp. data	Th. data	Residuals	Aurocorr
0	43205	14702	15192.2	-4.04308	0.171819
0.002569	45817	16956	17133.1	-1.35969	0.171919
0.005138	47396	19013	19177.9	-1.19585	0.161528
0.007707	48463	20850	21303	-3.13755	0.187588
0.010276	49341	23288	23505.6	-1.42565	0.173715
0.012845	49938	25255	25754.6	-3.14404	0.187038
0.015414	50031	28115	27997.9	0.698197	0.154871
0.017983	50114	30498	30215.4	1.61821	0.143318
0.020552	49597	32417	32394.1	0.127202	0.157912
0.023121	48424	35120	34513	3.23892	0.128833
0.02569	46762	36926	36560.7	1.90089	0.147085
0.028259	45030	38529	38518.4	0.05405	0.138623
0.030828	43460	40168	40347.2	-0.894237	0.154237
0.033397	40801	42226	42017.1	1.01644	0.130121
0.035966	38416	44125	43524	2.86109	0.0946883
0.038535	35403	45071	44877.9	0.909627	0.148811
0.041104	32977	46825	46054.1	3.56233	0.154489
0.043673	30109	47844	47035.5	3.69626	0.0947565
0.046242	27336	48575	47821.5	3.41875	0.10832
0.048811	24445	49068	48423.9	2.90777	0.136036
0.05138	21632	49618	48854.5	3.42749	0.106306
0.053949	18529	49710	49110.5	2.6888	0.0737315
0.056518	16287	50018	49198.5	3.66427	0.0869428
0.059087	13909	49440	49122.4	1.42854	0.10012
0.061656	11846	49797	48884.5	4.08927	0.102119
0.064225	10050	49154	48514	2.88659	0.105327
0.066794	8268	48513	48038.7	2.15345	0.0956986
0.069363	6906	47655	47469.5	0.849675	0.0894443
0.071932	5676	47195	46827.1	1.69344	0.060102
0.074501	4758	46449	46122.2	1.51642	0.0717672
0.07707	3813	45558	45370.7	0.877392	0.0493444
0.079639	3158	44946	44591.1	1.67401	0.106678
0.082208	2583	44143	43796.4	1.64966	0.0569946
0.084777	2145	43465	42993.5	2.26147	0.04499
0.087346	1845	42291	42189.6	0.493069	0.0828682
0.089915	1465	41840	41394	2.1802	0.059995
0.092484	1247	40837	40611.8	1.11422	0.0691216
0.095053	1101	39614	39848.4	-1.17755	0.0625302
0.097622	1007	39605	39102.1	2.52714	0.057915
0.100191	830	38659	38373.8	1.45064	0.0559795
0.10276	773	37607	37668.9	-0.319409	0.0484512
0.105329	645	37603	36988.4	3.16924	0.0118613
0.107898	657	36639	36328.6	1.62161	0.0698145
0.110467	564	35511	35688.6	-0.942444	0.0554634
0.113036	555	35415	35068.4	1.84188	0.0380971
0.115605	560	34237	34468.7	-1.25212	0.0488327
0.118174	505	33746	33888.6	-0.776334	0.0575034
0.120743	489	33496	33326.6	0.925343	0.0699046
0.123312	415	32537	32784.2	-1.37072	0.0565136
0.125881	467	32117	32258.5	-0.789349	0.0800254
0.12845	451	31915	31747.3	0.938868	0.0268344
0.131019	413	31223	31249.5	-0.150027	0.0664304
0.133588	431	30460	30767.1	-1.7596	0.0336092
0.136157	442	29940	30300.4	-2.0827	0.0511237
0.138726	444	29942	29845.7	0.55652	0.0822167
0.141295	471	29247	29403.8	-0.916961	0.0133407
0.143864	477	29175	28975.5	1.16778	0.0534529
0.146433	423	28419	28559.7	-0.834802	0.0251956
0.149002	470	28206	28156.4	0.295539	0.0287212
0.151571	464	27532	27764.4	-1.40045	0.0271455
0.15414	476	27587	27380.8	1.24149	0.0475452
0.156709	475	26430	27007	-3.54919	-0.00943798
0.159278	496	26700	26643.9	0.343384	0.00966204
0.161847	520	25981	26289.9	-1.91646	-0.000322289
0.164416	543	25982	25944.8	0.230695	0.0270773
0.166985	531	25744	25608.7	0.843152	0.0249212
0.169554	572	25501	25282.1	1.37083	0.0148717
0.172123	581	24616	24964.3	-2.22027	0.00404367
0.174692	593	24469	24654	-1.18283	0.0115038
0.177261	589	24466	24351.6	0.731298	0.00168712
0.17983	628	23964	24057.3	-0.602757	0.0279714
0.182399	667	23695	23769.8	-0.485719	-0.00364469
0.184968	691	23469	23488.5	-0.126969	0.0172598
0.187537	706	23143	23214.4	-0.4691	0.0220698
0.190106	725	22646	22948.6	-2.01056	-0.00187951
0.192675	716	22619	22690.1	-0.472541	0.007089
0.195244	766	22240	22437.8	-1.32633	-0.0106941
0.197813	766	21620	22191.2	-3.88472	0.0388998
0.200382	821	21938	21949.5	-0.0778535	-0.0153968
0.202951	821	21506	21713.8	-1.41679	-0.0239832
0.20552	926	21333	21484	-1.03414	0.00147906
0.208089	926	21013	21260.3	-1.70604	-0.0231041
0.210658	954	20497	21042.6	-3.81108	0.0307342
0.213227	958	20685	20832.5	-1.0258	-0.0332227
0.215796	951	20627	20629.2	-0.0150679	-0.0453157
0.218365	980	20322	20429.9	-0.756587	0.00162153
0.220934	990	20059	20234.4	-1.23825	-0.0483619
0.223503	1030	19903	20041.7	-0.983388	-0.00503502
0.226072	1017	19745	19852.9	-0.767812	-0.0342917
0.228641	1091	19478	19668.4	-1.36456	-0.0671594
0.23121	1112	19345	19488.5	-1.03159	-0.00540179
0.233779	1066	19310	19312.3	-0.0164868	-0.0147472
0.236348	1128	18784	19141.2	-2.60662	-0.0230977
0.238917	1045	18792	18975.4	-1.3382	-0.00465919
0.241486	1039	18525	18811.1	-2.10206	-0.0137321
0.244055	1073	18346	18649.5	-2.24036	0.0111219
0.246624	1104	18293	18488.7	-1.44706	-0.0492018
0.249193	1059	17904	18327.6	-3.16581	-0.0314807
0.251762	1053	17971	18170.4	-1.48721	-0.0113692
0.254331	1092	17775	18017.7	-1.82028	-0.0483234
0.2569	1076	17667	17866.4	-1.50046	0.011096
0.259469	1015	17319	17716	-3.01658	-0.0271992
0.262038	998	17338	17569.2	-1.75552	-0.0306455
0.264607	1006	17296	17424.9	-0.979961	-0.0124985
0.267176	1001	17452	17279.8	1.30377	-0.0361365
0.269745	941	16973	17134.4	-1.23867	-0.0330535
0.272314	951	16794	16991.3	-1.52215	-0.0301755
0.274883	933	16594	16850.3	-1.98982	-0.0245235
0.277452	921	16450	16709.3	-2.02198	-0.0170467
0.280021	897	16370	16569.2	-1.55657	-0.0406022
0.28259	899	16143	16431	-2.26695	-0.0171298
0.285159	868	16027	16294.2	-2.11029	0.00723296
0.287728	828	15749	16158.4	-3.26225	-0.0395359
0.290297	835	15629	16024.2	-3.16117	-0.0127885
0.292866	844	15803	15891	-0.699822	-0.0213487
0.295435	825	15627	15757.6	-1.04452	-0.0124904
0.298004	831	15400	15625.6	-1.8183	-0.00823191
0.300573	785	15117	15496.6	-3.08734	-0.0123841
0.303142	794	15043	15369.4	-2.66148	-0.00881709
0.305711	749	15255	15243.8	0.0906896	-0.0518368
0.30828	812	14849	15118.8	-2.21378	-0.0254484
0.310849	733	14664	14994.4	-2.72878	-0.0322167
0.313418	711	14643	14871.2	-1.88612	-0.00321702
0.315987	731	14671	14750.8	-0.65886	-0.0452371
0.318556	746	14504	14631.2	-1.05623	-0.00867821
0.321125	791	14200	14510.3	-2.60423	-0.0239095
0.323694	720	14428	14391.7	0.302099	-0.0257921
0.326263	779	14400	14276.8	1.02705	-0.0110475
0.328832	750	13744	14165.5	-3.59527	-0.0518927
0.331401	800	13824	14054.9	-1.96392	-0.0286345
0.33397	757	13804	13945.8	-1.20681	-0.0161696
0.336539	812	13761	13839.4	-0.668067	-0.0193858
0.339108	794	13563	13735.2	-1.47892	-0.0487081
0.341677	811	13448	13632.8	-1.59334	-0.0324314
0.344246	826	13385	13532.4	-1.27371	-0.0612166
0.346815	780	13472	13434.4	0.323816	-0.04906
0.349384	835	13195	13337.9	-1.24433	-0.0231691
0.351953	801	13247	13243.5	0.0305283	-0.0472956
0.354522	767	13097	13149.2	-0.456375	-0.0647863
0.357091	801	13125	13056.7	0.596118	-0.0276264
0.35966	830	12689	12965.6	-2.45554	-0.0522983
0.362229	781	12850	12873.4	-0.206774	-0.00754312
0.364798	808	12872	12783	0.784315	-0.0327809
0.367367	802	12633	12695.8	-0.558951	-0.0509287
0.369936	884	12475	12608.9	-1.19923	-0.0320232
0.372505	916	12382	12522.6	-1.26315	-0.0368241
0.375074	907	12414	12438.4	-0.218832	-0.0210253
0.377643	903	12151	12358.5	-1.88242	-0.0213532
0.380212	873	12156	12283.3	-1.15466	-0.0847291
0.382781	839	12167	12209.4	-0.384059	-0.0226527
0.38535	875	12195	12135.3	0.540293	-0.00360125
0.387919	881	12020	12060.4	-0.368452	-0.0331909
0.390488	960	11862	11984.1	-1.12152	-0.0456324
0.393057	904	11811	11909.2	-0.903208	-0.0209161
0.395626	936	11759	11837.1	-0.719767	-0.0738171
0.398195	921	11668	11768.7	-0.932602	-0.0753373
0.400764	955	11742	11701.6	0.373104	-0.0418987
0.403333	974	11668	11634.3	0.312094	-0.0523621
0.405902	935	11694	11568.2	1.16312	-0.0954073
0.408471	990	11371	11503.8	-1.24524	-0.0351288
0.41104	989	11411	11441.5	-0.285494	-0.0212748
0.413609	986	11373	11379.1	-0.0571958	-0.0493278
0.416178	993	11220	11318.1	-0.926423	-0.038258
0.418747	991	11285	11259.4	0.241064	-0.0405051
0.421316	977	11022	11201	-1.70493	-0.0262237
0.423885	962	10829	11143.2	-3.0195	-0.0461965
0.426454	1020	11118	11086	0.303429	-0.0356811
0.429023	940	10961	11028.6	-0.64531	0.00530028
0.431592	946	10966	10971.1	-0.0482599	-0.0163529
0.434161	955	10838	10915.5	-0.744736	-0.0188601
0.43673	974	10930	10859.3	0.675816	-0.0543952
0.439299	953	10661	10801.5	-1.36067	-0.0592701
0.441868	908	10699	10745.1	-0.44555	-0.0266151
0.444437	860	10774	10690.4	0.805201	-0.0271904
0.447006	870	10719	10636	0.801623	-0.0606195
0.449575	894	10436	10579.5	-1.40502	-0.0294093
0.452144	782	10270	10520.6	-2.4727	-0.025493
0.454713	803	10304	10461.8	-1.55427	-0.0220699
0.457282	761	10294	10404.7	-1.09091	-0.0106254
0.459851	691	10054	10345.1	-2.90359	-0.0120037
0.46242	664	10224	10283.8	-0.59115	-0.00330409
0.464989	663	10234	10222.3	0.115222	-0.00869128
0.467558	595	10175	10158	0.168357	-0.00348241
0.470127	568	10014	10091.9	-0.778664	-0.00292102
0.472696	532	10043	10026.2	0.167735	-0.0506436
0.475265	484	9923	9959.26	-0.364012	0.0427734
0.477834	422	10003	9890.57	1.12415	-0.0155908
0.480403	441	9821	9821.11	-0.00111353	-0.0200585
0.482972	387	9640	9750.03	-1.1207	-0.0366978
0.485541	339	9573	9676.99	-1.06284	-0.0373175
0.48811	324	9591	9604.39	-0.136742	0.0116726
0.490679	319	9550	9531.95	0.184712	-0.0139815
0.493248	279	9430	9457.66	-0.284869	-0.0408056
0.495817	272	9263	9383.15	-1.24843	-0.0209943
0.498386	248	9312	9309.67	0.0241361	-0.0279797
0.500955	218	9135	9236.27	-1.05952	0.0125918
0.503524	192	9079	9162.95	-0.881085	0.00480559
0.506093	201	9085	9090.06	-0.0530415	-0.0217253
0.508662	169	9034	9016.75	0.181499	-0.0500985
0.511231	174	8876	8943.22	-0.713542	-0.0245531
0.5138	128	8969	8870.73	1.03761	-0.0385857
0.516369	117	8890	8798.98	0.965348	-0.00923016
0.518938	140	8747	8727.71	0.206286	-0.0268643
0.521507	141	8575	8656.22	-0.87707	-0.040401
0.524076	135	8624	8584.47	0.425672	-0.00238501
0.526645	120	8557	8514.82	0.456019	-0.0513162
0.529214	128	8406	8447.35	-0.450958	-0.0212007
0.531783	104	8428	8380.83	0.513757	-0.0323434
0.534352	121	8322	8314.78	0.0791955	-0.0947111
0.536921	115	8395	8249.55	1.58744	-0.0290976
0.53949	132	8290	8184.88	1.15459	-0.0360941
0.542059	114	8265	8121.16	1.58219	-0.0304125
0.544628	121	8080	8058.94	0.234285	-0.0235157
0.547197	128	7981	7998.09	-0.191287	-0.0445557
0.549766	115	7986	7938.03	0.536799	-0.0416246
0.552335	116	7968	7878.61	1.00146	-0.0253096
0.554904	132	7881	7820.48	0.681707	-0.0112086
0.557473	125	7837	7762.9	0.837069	-0.0252464
0.560042	133	7739	7705.84	0.376903	-0.0194127
0.562611	111	7679	7650.22	0.328474	-0.0259847
0.56518	106	7532	7595.66	-0.733465	-0.00618774
0.567749	119	7670	7541.78	1.46411	-0.00926727
0.570318	135	7452	7487.94	-0.416344	-0.0366742
0.572887	110	7441	7433.99	0.0813073	-0.0247916
0.575456	112	7395	7381.26	0.159764	-0.0381218
0.578025	131	7326	7330.17	-0.0487756	0.000623194
0.580594	122	7409	7279.26	1.50727	-0.0124746
0.583163	110	7309	7228.37	0.943092	-0.0174346
0.585732	105	7080	7178.92	-1.17563	-0.0436655
0.588301	124	7402	7130.29	3.15813	-0.0281877
0.59087	108	7045	7081.44	-0.434118	-0.023298
0.593439	114	7059	7032.74	0.312596	-0.000891749
0.596008	114	6983	6985.17	-0.0259963	0.0233696
0.598577	104	6852	6938.24	-1.04179	-0.0437386
0.601146	105	6963	6891.61	0.855557	-0.0088535
0.603715	109	6830	6845.69	-0.18988	-0.0134669
0.606284	97	6749	6799.95	-0.620222	-0.0179998
0.608853	99	6959	6754.53	2.45103	-0.00676583
0.611422	94	6751	6709.81	0.501281	-0.0211735
0.613991	104	6617	6665.33	-0.594095	-0.00130906
0.61656	106	6638	6621.06	0.207979	-0.0348798
0.619129	79	6608	6577.27	0.377977	0.0266352
0.621698	104	6490	6534.32	-0.550167	0.00603493
0.624267	91	6543	6492.12	0.629004	-0.0299837
0.626836	97	6411	6449.57	-0.481697	-0.0222937
0.629405	100	6551	6407.57	1.77205	-0.00982702
0.631974	84	6349	6366.43	-0.218702	-0.00570262
0.634543	73	6328	6325.62	0.0298927	-0.0198646
0.637112	84	6446	6285.52	1.99882	-0.0429418
0.639681	78	6197	6245.27	-0.61324	-0.000625175
0.64225	75	6375	6204.63	2.1338	0.00942828
0.644819	84	6245	6164.56	1.01788	-0.017001
0.647388	90	6198	6125.12	0.925774	-0.00881884
0.649957	84	6168	6085.9	1.04536	-0.0200898
0.652526	76	6098	6047.46	0.647142	0.00651126
0.655095	57	6142	6009.98	1.68452	-0.0163236
0.657664	77	6058	5972.84	1.09418	-0.0247656
0.660233	84	5988	5935.45	0.679094	0.0157529
0.662802	68	5960	5897.6	0.808341	0.00918628
0.665371	82	5778	5860.45	-1.08473	-0.00374951
0.66794	66	5847	5824.6	0.29296	0.0148914
0.670509	57	5784	5788.83	-0.0635675	0.00168593
0.673078	56	5851	5753.41	1.27587	0.00592167
0.675647	78	5695	5718.14	-0.306627	0.0368035
0.678216	67	5699	5682.38	0.220145	-0.0411572
0.680785	65	5638	5646.87	-0.118119	-0.0306683
0.683354	76	5756	5612.59	1.89029	-0.00533822
0.685923	65	5566	5578.95	-0.173621	0.0169964
0.688492	63	5581	5545.31	0.477797	0.00856404
0.691061	56	5459	5512.32	-0.721606	-0.0316132
0.69363	62	5535	5479.59	0.744843	-0.00713893
0.696199	60	5433	5446.71	-0.186061	-0.00831673
0.698768	53	5383	5413.9	-0.421165	-0.001256
0.701337	66	5462	5381.47	1.08958	0.00905217
0.703906	49	5353	5349.49	0.0480111	-0.00727486
0.706475	73	5278	5317.61	-0.545182	-0.0126066
0.709044	66	5317	5286.25	0.421695	0.0157278
0.711613	60	5301	5255.13	0.630055	0.0205564
0.714182	52	5284	5224.7	0.815811	0.00425343
0.716751	47	5213	5195.04	0.248729	-0.0145644
0.71932	43	5240	5165.15	1.03395	0.0160513
0.721889	43	5220	5135.02	1.1762	-0.00532151
0.724458	58	5090	5104.74	-0.206628	0.00129161
0.727027	49	5100	5074.5	0.357133	0.0309236
0.729596	59	5049	5044.59	0.0620656	0.0240405
0.732165	50	5142	5015.58	1.76303	0.00754834
0.734734	46	4904	4987.07	-1.18624	-0.0114072
0.737303	50	4977	4958.9	0.256586	-0.0201344
0.739872	56	4945	4930.93	0.200067	0.0138581
0.742441	49	4915	4902.8	0.173988	-0.00934168
0.74501	41	4931	4875.03	0.797043	0.00964946
0.747579	40	4949	4847.88	1.43736	0.0449616
0.750148	43	4842	4820.87	0.303637	-0.00681663
0.752717	47	4909	4793.57	1.64746	-0.0368549
0.755286	44	4816	4766.28	0.716492	0.0281342
0.757855	43	4708	4739.4	-0.457697	-0.00347537
0.760424	40	4751	4713.07	0.550319	0.0129289
0.762993	40	4753	4687.01	0.957234	-0.0418091
0.765562	44	4653	4661.05	-0.117946	-0.0329529
0.768131	32	4785	4635.19	2.16574	-0.0171504
0.7707	42	4762	4609.53	2.20945	-0.0360881
0.773269	42	4728	4584.22	2.09102	-0.0153808
0.775838	47	4722	4558.88	2.37385	-0.0164847
0.778407	36	4621	4533.8	1.28284	-0.0248121
0.780976	37	4688	4509.33	2.60949	-0.0429915
0.783545	41	4641	4485.23	2.28654	0.00857475
0.786114	44	4550	4461.07	1.31842	0.00579989
0.788683	42	4423	4436.83	-0.207968	0.0273715
0.791252	35	4496	4413.04	1.2372	0.00280081
0.793821	41	4391	4389.73	0.0192101	-0.002394
0.79639	29	4380	4366.59	0.202612	0.0129955
0.798959	50	4440	4343.36	1.45036	-0.0560911
0.801528	38	4340	4320.27	0.299556	-0.00779838
0.804097	34	4307	4297.25	0.148595	-0.0319247
0.806666	36	4280	4274.83	0.0789649	-0.00879357
0.809235	33	4284	4252.8	0.476671	-0.023131
0.811804	38	4345	4230.42	1.73824	-0.0330701
0.814373	32	4258	4208.17	0.763573	-0.0483481
0.816942	21	4174	4186.13	-0.187743	0.00460846
0.819511	25	4228	4164.38	0.978461	-0.00605389
0.82208	35	4202	4142.69	0.914934	-0.0210082
0.824649	25	4060	4120.6	-0.951104	-0.0295962
0.827218	34	4112	4098.62	0.208646	0.0196897
0.829787	26	4179	4077.35	1.57249	-0.014203
0.832356	31	4062	4056.27	0.0898857	-0.0240902
0.834925	27	4067	4035.37	0.495964	-0.0186458
0.837494	39	4044	4014.66	0.461323	-0.0187184
0.840063	29	4105	3994.05	1.73172	0.0331551
0.842632	31	4053	3973.7	1.24566	-0.00184068
0.845201	28	3988	3953.81	0.541372	-0.0310534
0.84777	22	3964	3934.09	0.47504	-0.00418919
0.850339	22	3972	3914.27	0.916011	-0.0200411
0.852908	23	3947	3894.53	0.835221	0.00831082
0.855477	26	3913	3874.63	0.613341	-0.0318917
0.858046	15	3916	3854.75	0.978842	0.00553611
0.860615	18	3816	3835.13	-0.309744	-0.0287686
0.863184	17	3825	3815.81	0.14864	0.000593823
0.865753	22	3837	3796.35	0.656297	-0.0348504
0.868322	17	3795	3776.83	0.294898	0.00295247
0.870891	17	3745	3757.62	-0.206147	-0.0140248
0.87346	23	3755	3738.73	0.265479	-0.0382115
0.876029	19	3694	3719.98	-0.427515	-0.0564646
0.878598	25	3647	3701.28	-0.898835	0.000484874
0.881167	14	3703	3682.96	0.329363	0.0157952
0.883736	19	3642	3664.87	-0.378993	-0.0391889
0.886305	17	3628	3646.97	-0.314984	0.0113875
0.888874	13	3623	3629	-0.099747	-0.0424205
0.891443	19	3619	3611.02	0.132593	-0.0289308
0.894012	19	3669	3593.26	1.25039	-0.00927437
0.896581	13	3643	3575.47	1.11878	-0.0359019
0.89915	23	3503	3557.96	-0.928636	0.00715066
0.901719	19	3578	3540.76	0.622604	-0.0560724
0.904288	13	3519	3523.52	-0.0761834	-0.00553828
0.906857	20	3529	3506.61	0.37697	-0.00814881
0.909426	14	3612	3489.95	2.03075	-0.0220406
0.911995	13	3530	3473.1	0.957635	-0.0533175
0.914564	15	3526	3456.44	1.17142	-0.0531346
0.917133	9	3485	3439.9	0.76392	-0.0125952
0.919702	18	3459	3423.29	0.607184	-0.0172495
0.922271	14	3440	3406.83	0.565572	0.00397173
0.92484	7	3364	3390.4	-0.455171	-0.0619279
0.927409	13	3436	3374.27	1.05318	0.0150814
0.929978	11	3384	3358.36	0.440822	0.00311415
0.932547	10	3334	3342.21	-0.14214	-0.0259183
0.935116	15	3352	3326.2	0.445628	-0.00617327
0.937685	17	3252	3310.44	-1.02486	0.00699504
0.940254	5	3262	3294.75	-0.573368	-0.0306227
0.942823	16	3304	3279.37	0.428534	0.000119833
0.945392	14	3264	3264.27	-0.00472201	0.0321545
0.947961	15	3274	3248.93	0.438088	-0.00898371
0.95053	18	3269	3233.75	0.616526	0.00313858
0.953099	14	3193	3218.97	-0.459574	-0.0277062
0.955668	13	3220	3204.29	0.276843	-0.00722318
0.958237	12	3127	3189.84	-1.1237	-0.0196702
0.960806	12	3267	3175.41	1.60241	-0.0169782
0.963375	10	3118	3160.91	-0.768391	-0.021091
0.965944	11	3101	3146.44	-0.81602	0.0162988
0.968513	18	3163	3132.05	0.550327	0.00605824
0.971082	10	3162	3117.7	0.787878	-0.0394881
0.973651	11	3000	3103.48	-1.88936	-0.0649942
0.97622	9	3041	3089.65	-0.8822	-0.017628
0.978789	11	3074	3075.83	-0.0329947	-0.019763
0.981358	14	3116	3061.87	0.969641	0.00854226
0.983927	7	3060	3047.99	0.217125	0.00138006
0.986496	12	3137	3034.26	1.83437	-0.0115847
0.989065	12	3096	3020.78	1.35193	0.0166374
0.991634	11	3007	3007.24	-0.00441657	-0.0186312
0.994203	7	2995	2993.78	0.0222609	-0.0179564
0.996772	7	3047	2980.58	1.20319	-0.0300533
0.999341	10	2954	2967.42	-0.246922	-0.0399558
1.00191	18	2977	2954.16	0.418662	-0.02648
1.00448	15	3017	2940.88	1.38585	-0.00428338
1.00705	11	2920	2927.88	-0.145815	0.0451925
1.00962	7	3077	2915.38	2.91366	-0.0360428
1.01219	10	2942	2903.07	0.717791	-0.00587569
1.01476	10	2800	2890.53	-1.71094	0.0260008
1.01732	11	2923	2877.81	0.835907	0.0232461
1.01989	8	2866	2865.17	0.0155327	-0.0258345
1.02246	13	2784	2852.74	-1.3028	-0.0268645
1.02503	7	2859	2840.43	0.347393	0.0336417
1.0276	9	2860	2828.15	0.595645	-0.02783
1.03017	6	2844	2816.02	0.524689	0.018676
1.03274	10	2704	2803.92	-1.92145	-0.00469401
1.03531	9	2768	2791.76	-0.451689	-0.00239559
1.03788	8	2836	2779.68	1.05765	0.0160865
1.04045	4	2808	2767.74	0.759767	-0.00687533
1.04301	4	2765	2755.98	0.171533	-0.0300736
1.04558	5	2772	2744.21	0.527842	0.0147624
1.04815	4	2789	2732.33	1.07305	0.0420083
1.05072	9	2740	2720.43	0.373918	-0.00152949
1.05329	7	2689	2708.66	-0.379053	0.000732783
1.05586	3	2754	2697.01	1.08601	-0.00696235
1.05843	9	2719	2685.61	0.640382	-0.0360013
1.061	10	2711	2674.34	0.704073	-0.038347
1.06357	7	2632	2662.96	-0.603392	-0.0104928
1.06614	9	2713	2651.76	1.17564	-0.0357364
1.0687	6	2615	2640.86	-0.505773	-0.00673022
1.07127	7	2717	2629.95	1.66998	-0.0236066
1.07384	7	2607	2619.07	-0.236309	-0.0252122
1.07641	10	2681	2608.2	1.40604	-0.0380966
1.07898	4	2513	2597.34	-1.68247	-0.0483667
1.08155	6	2609	2586.62	0.438244	-0.0148084
1.08412	7	2557	2576.04	-0.376605	-0.014275
1.08669	4	2594	2565.41	0.561365	-0.028961
1.08926	10	2678	2554.74	2.38189	-0.0265631
1.09183	4	2557	2544.23	0.252571	-0.034461
1.09439	15	2618	2533.75	1.64666	-0.0322716
1.09696	3	2540	2523.43	0.328738	0.00494101
1.09953	3	2525	2513.21	0.234558	-0.0330794
1.1021	8	2532	2503.23	0.571782	-0.00499864
1.10467	4	2535	2493.17	0.830762	0.00622952
1.10724	6	2491	2482.82	0.163909	-0.0217124
1.10981	9	2491	2472.72	0.366314	-0.0401232
1.11238	4	2500	2462.71	0.745884	-0.0385473
1.11495	6	2561	2452.73	2.13938	-0.0127753
1.11752	5	2388	2442.98	-1.12511	-0.0225123
1.12008	5	2414	2433.2	-0.390744	0.0123298
1.12265	4	2443	2423.39	0.396806	-0.0272885
1.12522	6	2396	2413.67	-0.360952	-0.0387452
1.12779	3	2293	2403.98	-2.31755	-0.0340757
1.13036	5	2288	2394.33	-2.22284	-0.0104829
1.13293	13	2440	2384.77	1.11814	-0.00728435
1.1355	6	2368	2375.23	-0.14848	-0.0427505
1.13807	7	2362	2365.78	-0.0777677	-0.0255264
1.14064	5	2291	2356.73	-1.37331	-0.00621369
1.14321	4	2366	2347.72	0.375906	0.0272371
1.14577	4	2366	2338.54	0.564592	-0.045104
1.14834	8	2392	2329.36	1.28084	-0.0288619
1.15091	3	2344	2320.13	0.493048	-0.0146551
1.15348	4	2285	2310.96	-0.543138	-0.0294835
1.15605	2	2286	2301.99	-0.334464	-0.0125171
1.15862	5	2259	2293.02	-0.715708	-0.033658
1.16119	3	2286	2283.96	0.0426065	0.0106073
1.16376	5	2220	2274.94	-1.16614	0.0146663
1.16633	6	2355	2266.03	1.83327	-0.00254046
1.1689	5	2262	2257.21	0.100617	-0.0246348
1.17146	6	2186	2248.47	-1.33617	0.00736883
1.17403	4	2273	2239.88	0.694687	-0.0134967
1.1766	3	2171	2231.33	-1.29491	0.0130919
1.17917	1	2201	2222.83	-0.465339	-0.0117808
1.18174	5	2210	2214.32	-0.0919683	-0.0256242
1.18431	6	2284	2205.75	1.63738	-0.0458821
1.18688	4	2186	2197.14	-0.238289	0.00518286
1.18945	4	2162	2188.7	-0.574194	-0.0184465
1.19202	7	2230	2180.47	1.04886	-0.00634532
1.19459	2	2201	2172.24	0.613109	-0.0395115
1.19715	1	2159	2164	-0.107645	-0.0325135
1.19972	5	2170	2155.9	0.302581	0.00122031
1.20229	2	2136	2147.74	-0.254088	-0.0167249
1.20486	6	2137	2139.45	-0.0531031	-0.00769661
1.20743	7	2146	2131.33	0.316664	-0.023456
1.21	6	2077	2123.29	-1.01582	-0.0519795
1.21257	4	2154	2115.38	0.832224	0.0272595
1.21514	2	2233	2107.66	2.6524	-0.00782745
1.21771	3	2039	2099.96	-1.35009	0.0281916
1.22028	4	2108	2092.17	0.344694	-0.0718793
1.22284	1	2095	2084.29	0.234043	0.00750518
1.22541	3	2039	2076.44	-0.829089	-0.0136998
1.22798	4	2075	2068.7	0.138374	0.00838375
1.23055	5	2094	2060.93	0.722649	-0.00346214
1.23312	2	2117	2053.2	1.38653	-0.0343487
1.23569	4	2071	2045.64	0.55724	-0.0292281
1.23826	3	2023	2038.17	-0.337376	-0.0301531
1.24083	3	2012	2030.67	-0.416261	-0.0302244
1.2434	8	1989	2023.19	-0.766526	0.000602588
1.24597	7	2020	2015.76	0.0942516	-0.0275175
1.24853	7	2134	2008.38	2.71929	0.0102433
1.2511	8	2025	2001.23	0.528201	0.01885
1.25367	5	2049	1994.23	1.20996	-0.0445189
1.25624	3	1918	1987.23	-1.58066	-0.000605012
1.25881	6	1957	1980.27	-0.525906	0.0168658
1.26138	5	2030	1973.23	1.26	-0.00474623
1.26395	4	1898	1966.07	-1.56246	-0.0163781
1.26652	3	1887	1959	-1.65757	-0.0432245
1.26909	3	2001	1952.04	1.09459	-0.0209627
1.27166	3	1909	1945.03	-0.824652	-0.00151419
1.27422	4	2062	1937.99	2.73084	-0.0364984
1.27679	5	1849	1930.97	-1.90633	-0.0461114
1.27936	6	2018	1924	2.09246	-0.0224125
1.28193	2	1926	1917.12	0.202286	0.0277802
1.2845	5	1923	1910.36	0.288151	-0.0257084
1.28707	5	1872	1903.69	-0.732332	-0.00845556
1.28964	2	1838	1896.93	-1.37453	0.0149067
1.29221	1	1858	1890.2	-0.747003	0.0101828
1.29478	5	1864	1883.59	-0.453716	0.000117395
1.29735	3	1880	1876.89	0.0718109	-0.0100115
1.29991	3	1880	1870.11	0.228057	0.0265588
1.30248	3	1925	1863.5	1.40175	-0.0240382
1.30505	3	1822	1856.98	-0.81943	-0.00824111
1.30762	4	1927	1850.43	1.74437	0.0305102
1.31019	5	1822	1843.91	-0.513306	0.0129078
1.31276	2	1861	1837.44	0.546213	-0.00174941
1.31533	1	1897	1831.05	1.51426	0.0417298
1.3179	4	1778	1824.75	-1.10861	-0.0591733
1.32047	3	1768	1818.38	-1.19816	0.00520289
1.32304	2	1825	1811.93	0.305961	0.00944212
1.3256	2	1713	1805.6	-2.23739	-0.00416583
1.32817	1	1737	1799.37	-1.4964	0.0157268
1.33074	3	1883	1793.09	2.07191	-0.00131128
1.33331	1	1791	1786.81	0.0988932	-0.0363538
1.33588	4	1795	1780.55	0.341074	-0.0529352
1.33845	3	1761	1774.36	-0.31829	0.0380322
1.34102	2	1779	1768.2	0.255945	0.0087939
1.34359	4	1781	1762.14	0.446994	-0.00525397
1.34616	2	1755	1756.15	-0.0273963	-0.0268443
1.34873	2	1805	1750.13	1.29154	0.0446286
1.35129	6	1721	1744.17	-0.558594	0.00724369
1.35386	4	1723	1738.23	-0.366902	-0.00731447
1.35643	3	1729	1732.28	-0.0787885	-0.00909023
1.359	3	1695	1726.5	-0.765134	0.0258188
1.36157	4	1715	1720.79	-0.139923	-0.000475598
1.36414	3	1666	1715	-1.20056	-0.0210084
1.36671	4	1675	1709.21	-0.835909	0.0183905
1.36928	5	1652	1703.48	-1.26665	0.015952
1.37185	3	1771	1697.78	1.73986	-0.0272676
1.37442	2	1658	1692.12	-0.837992	0.00888437
1.37698	2	1648	1686.55	-0.94963	0.00162222
1.37955	6	1659	1680.95	-0.538936	0.0123684
1.38212	6	1679	1675.27	0.0910204	-0.0196204
1.38469	2	1668	1669.61	-0.0394924	-0.0206319
1.38726	3	1654	1664.15	-0.249604	0.0169647
1.38983	4	1717	1658.82	1.40408	0.00367062
1.3924	2	1690	1653.35	0.891505	-0.0614299
1.39497	4	1686	1647.82	0.929785	-0.0366361
1.39754	5	1662	1642.38	0.481156	0.0555609
1.40011	0	1672	1636.94	0.857383	0.0233307
1.40267	2	1639	1631.55	0.18395	0.00220385
1.40524	5	1662	1626.27	0.876529	0.0212324
1.40781	2	1636	1620.85	0.374624	0.00866708
1.41038	4	1583	1615.4	-0.814249	0.0257004
1.41295	4	1631	1610.15	0.516381	-0.0151691
1.41552	1	1579	1604.91	-0.652109	-0.016403
1.41809	4	1611	1599.69	0.281857	0.0240109
1.42066	3	1564	1594.53	-0.771982	0.0203656
1.42323	1	1670	1589.3	1.97486	0.0230373
1.4258	4	1558	1584.11	-0.661412	-0.0187014
1.42836	1	1654	1578.99	1.84439	0.00092655
1.43093	5	1563	1573.81	-0.27336	0.0119909
1.4335	4	1574	1568.69	0.133942	-0.00933642
1.43607	2	1603	1563.6	0.984191	0.0260309
1.43864	2	1591	1558.59	0.812579	0.0123789
1.44121	3	1441	1553.68	-2.96839	0.00886124
1.44378	1	1531	1548.68	-0.451867	-0.0377202
1.44635	1	1562	1543.65	0.46441	0.0231659
1.44892	2	1506	1538.67	-0.841795	0.0370046
1.45149	7	1551	1533.67	0.440012	0.0042308
1.45405	3	1520	1528.64	-0.221634	0.0439607
1.45662	3	1489	1523.71	-0.899607	0.0256123
1.45919	0	1544	1519.02	0.635714	0.0588503
1.46176	4	1522	1514.35	0.196171	0.034274
1.46433	2	1496	1509.53	-0.349912	-0.0166904
1.4669	0	1515	1504.65	0.265972	0.0222323
1.46947	3	1479	1499.84	-0.541981	0.0497959
1.47204	0	1539	1495.1	1.11893	-0.0400501
1.47461	2	1543	1490.27	1.34246	0.0348924
1.47718	5	1513	1485.49	0.707175	0.0167557
1.47974	5	1501	1480.74	0.523047	0.0205063
1.48231	2	1441	1476.01	-0.922149	0.0708525
1.48488	2	1461	1471.49	-0.274317	0.0294839
1.48745	2	1462	1467.06	-0.132334	0.0411528
1.49002	2	1464	1462.52	0.0385842	0.0190552
1.49259	5	1500	1457.91	1.08688	0.0176555
1.49516	2	1438	1453.31	-0.403694	0.0588123
1.49773	2	1451	1448.76	0.05884	0.0441396
1.5003	2	1421	1444.33	-0.619005	0.0668261
1.50287	0	1448	1439.91	0.212712	-0.00511679
1.50543	0	1449	1435.4	0.357279	0.0343562
1.508	4	1460	1430.91	0.761434	0.0348773
1.51057	2	1393	1426.36	-0.893719	0.0105103
1.51314	1	1383	1421.8	-1.04325	0.0636196
1.51571	3	1450	1417.42	0.855681	0.030935
1.51828	3	1389	1413.1	-0.646684	0.0254584
1.52085	2	1335	1408.71	-2.01737	0.021358
1.52342	4	1432	1404.39	0.729746	0.0336453
1.52599	1	1401	1400.14	0.0230411	0.0782001
1.52856	0	1431	1395.88	0.92838	0.0488529
1.53112	3	1439	1391.67	1.24768	-0.00463648
1.53369	2	1327	1387.41	-1.65846	0.0240833
1.53626	1	1363	1383.06	-0.543376	0.0124277
1.53883	3	1397	1378.82	0.486521	0.035733
1.5414	1	1408	1374.65	0.88891	0.016578
1.54397	1	1415	1370.44	1.18471	-0.00628568
1.54654	3	1392	1366.28	0.689348	0.0253542
1.54911	2	1358	1362.13	-0.112073	0.0324691
1.55168	7	1322	1357.95	-0.98865	-0.00979476
1.55425	3	1354	1353.85	0.00397095	0.00203428
1.55681	1	1361	1349.84	0.30259	-0.00419354
1.55938	1	1329	1345.98	-0.46569	-0.0193065
1.56195	2	1356	1342.11	0.377092	-0.0308897
1.56452	3	1404	1338.05	1.76012	0.0175676
1.56709	3	1364	1333.94	0.813882	-0.0210241
1.56966	4	1363	1329.91	0.896346	-0.0067085
1.57223	1	1348	1325.97	0.600019	0.00134956
1.5748	3	1391	1322.09	1.84762	-0.0213945
1.57737	4	1315	1318.25	-0.0894919	0.0214165
1.57994	4	1335	1314.34	0.565549	0.0132828
1.5825	2	1374	1310.43	1.71494	0.0262023
1.58507	4	1236	1306.65	-2.00959	0.0316763
1.58764	1	1312	1302.9	0.251157	0.012094
1.59021	0	1305	1299.1	0.16332	-0.00156974
1.59278	1	1308	1295.31	0.350871	0.0144255
1.59535	1	1239	1291.48	-1.49087	0.0256827
1.59792	1	1310	1287.54	0.62065	-0.0120066
1.60049	4	1327	1283.63	1.19055	-0.0103976
1.60306	4	1254	1279.78	-0.728112	-0.00901688
1.60563	0	1315	1275.98	1.07606	0.00881227
1.60819	2	1269	1272.32	-0.0930767	0.0544265
1.61076	2	1223	1268.74	-1.30784	-0.0294078
1.61333	4	1270	1265.02	0.139776	0.019066
1.6159	1	1231	1261.26	-0.862546	0.0011914
1.61847	2	1320	1257.61	1.71732	0.0331303
1.62104	1	1220	1254.03	-0.974266	0.0274309
1.62361	1	1253	1250.42	0.0729641	-0.00458964
1.62618	0	1213	1246.76	-0.969219	-0.00754122
1.62875	3	1223	1243.11	-0.574971	-0.00677041
1.63132	4	1272	1239.44	0.912952	0.00379217
1.63388	3	1180	1235.77	-1.62352	0.0237548
1.63645	1	1173	1232.22	-1.72896	0.0178528
1.63902	1	1258	1228.81	0.823014	-0.00476549
1.64159	2	1212	1225.39	-0.384646	-0.0105641
1.64416	3	1279	1221.87	1.59755	-0.010538
1.64673	3	1201	1218.3	-0.499127	0.0254806
1.6493	2	1223	1214.79	0.234643	-0.0107332
1.65187	2	1185	1211.38	-0.766397	-0.021072
1.65444	1	1246	1208.01	1.07625	-0.0120391
1.65701	2	1224	1204.61	0.554272	0.00459729
1.65957	3	1174	1201.18	-0.793272	0.00342489
1.66214	3	1242	1197.73	1.25606	-0.0141803
1.66471	3	1226	1194.32	0.904817	0.0233902
1.66728	2	1165	1190.99	-0.761521	0.0164833
1.66985	1	1176	1187.71	-0.341526	0.0178569
1.67242	0	1152	1184.44	-0.955652	-0.0124919
1.67499	4	1175	1181.13	-0.178692	-0.00144667
1.67756	3	1120	1177.75	-1.72553	0.0312808
1.68013	5	1187	1174.34	0.367442	-0.000692529
1.6827	2	1164	1171.07	-0.207342	-0.0189882
1.68526	1	1189	1167.93	0.611164	-0.0430621
1.68783	1	1160	1164.81	-0.14135	-0.0230333
1.6904	0	1254	1161.65	2.60799	-0.0103762
1.69297	3	1237	1158.35	2.23618	0.0315161
1.69554	1	1116	1155.03	-1.16847	-0.0325642
1.69811	2	1130	1151.72	-0.646163	-0.0632857
1.70068	2	1139	1148.51	-0.281638	-0.0251054
1.70325	0	1112	1145.33	-0.999506	-0.025912
1.70582	1	1140	1142.15	-0.0635553	-0.0568281
1.70839	4	1164	1139	0.732903	-0.00519461
1.71095	3	1111	1135.78	-0.743519	-0.0354404
1.71352	2	1169	1132.58	1.06521	-0.0335478
1.71609	3	1161	1129.54	0.923284	-0.000803512
1.71866	4	1079	1126.56	-1.44791	0.00477555
1.72123	4	1133	1123.52	0.281682	-0.0433773
1.7238	0	1145	1120.5	0.724171	0.00521393
1.72637	1	1107	1117.56	-0.317305	-0.00772778
1.72894	2	1080	1114.63	-1.05387	-0.0357953
1.73151	3	1073	1111.56	-1.17725	0.012602
1.73408	2	1120	1108.42	0.345948	0.00162142
1.73664	1	1109	1105.38	0.108615	-0.0134536
1.73921	0	1047	1102.43	-1.71304	-0.0261257
1.74178	4	1057	1099.48	-1.30648	-0.0336126
1.74435	1	1096	1096.45	-0.0136503	-0.0338582
1.74692	2	1125	1093.4	0.942209	-0.0349549
1.74949	3	1059	1090.47	-0.967037	-0.0227802
1.75206	1	1065	1087.57	-0.691624	0.00690474
1.75463	1	1091	1084.63	0.192801	0.00602409
1.7572	0	1079	1081.76	-0.0841571	0.0512287
1.75977	3	1051	1078.86	-0.859436	-0.0244981
1.76233	1	1014	1075.9	-1.94387	0.0194034
1.7649	5	1099	1072.93	0.786322	-0.0616295
1.76747	3	1041	1070.06	-0.900545	-0.00921061
1.77004	0	1036	1067.23	-0.97042	0.0244324
1.77261	0	1070	1064.51	0.167909	0.0616998
1.77518	2	1077	1061.82	0.462665	-0.0105074
1.77775	0	1016	1058.94	-1.34726	0.00220375
1.78032	4	1047	1056	-0.278144	-0.0242115
1.78289	1	967	1053.14	-2.77017	-0.0289508
1.78546	1	1058	1050.32	0.23623	-0.0184216
1.78802	0	1079	1047.58	0.956513	-0.0053241
1.79059	5	1029	1044.87	-0.494583	0.0145172
1.79316	2	994	1042.05	-1.52409	-0.00827419
1.79573	1	1005	1039.24	-1.08012	0.0131671
1.7983	4	1065	1036.6	0.870351	-0.0464503
1.80087	2	1023	1033.99	-0.343716	0.00645288
1.80344	1	1018	1031.28	-0.416084	0.00246345
1.80601	0	988	1028.64	-1.29298	-0.0425493
1.80858	1	1057	1026.03	0.952592	0.00554396
1.81115	1	993	1023.32	-0.962023	-0.0278075
1.81371	3	1005	1020.55	-0.49044	-0.00878499
1.81628	2	1064	1017.81	1.41618	-0.0144456
1.81885	1	973	1015.13	-1.35053	0.00541834
1.82142	1	1066	1012.54	1.63749	-0.0622217
1.82399	2	1025	1009.97	0.469339	-0.0118526
1.82656	2	956	1007.34	-1.6606	-0.0517244
1.82913	1	984	1004.7	-0.659848	-0.0368619
1.8317	2	1035	1002.11	1.02244	0.0188748
1.83427	0	1040	999.552	1.25424	-0.047627
1.83684	0	1014	996.975	0.534655	-0.0344714
1.8394	3	1033	994.403	1.20088	0.002332
1.84197	5	986	991.794	-0.184532	-0.0297823
1.84454	2	988	989.15	-0.0365988	0.0219434
1.84711	4	980	986.655	-0.212575	0.00335393
1.84968	1	983	984.324	-0.0422438	-0.0344498
1.85225	2	987	981.952	0.16069	-0.0264028
1.85482	0	994	979.541	0.458627	-0.0244798
1.85739	3	964	977.086	-0.421478	-0.0324357
1.85996	3	989	974.57	0.458855	-0.0583953
1.86253	4	1006	972.037	1.07078	-0.0282934
1.86509	0	975	969.575	0.173746	0.0120233
1.86766	4	951	967.23	-0.526291	-0.0180392
1.87023	1	925	964.903	-1.312	0.0174048
1.8728	2	970	962.478	0.241522	0.0241049
1.87537	0	968	960.072	0.254815	0.00958066
1.87794	3	984	957.695	0.838574	0.0230051
1.88051	2	960	955.257	0.153079	0.0247511
1.88308	3	926	952.803	-0.88079	0.00686961
1.88565	1	905	950.411	-1.50952	-0.0162042
1.88822	1	967	948.096	0.607907	0.0610999
1.89078	1	947	945.784	0.0395168	0.00678515
1.89335	2	918	943.431	-0.839335	-0.00956799
1.89592	3	952	941.021	0.355818	-0.015717
1.89849	1	950	938.631	0.368862	0.0276027
1.90106	3	939	936.302	0.0880558	-0.0369981
1.90363	1	922	934.041	-0.39656	0.0014191
1.9062	2	899	931.753	-1.09238	0.0159067
1.90877	1	901	929.474	-0.948594	-0.00550105
1.91134	3	883	927.194	-1.48724	0.0502418
1.91391	0	883	924.891	-1.40973	-0.0537858
1.91647	3	909	922.605	-0.451235	0.0147609
1.91904	0	881	920.356	-1.32595	-0.022844
1.92161	0	908	918.083	-0.334612	-0.012622
1.92418	1	932	915.824	0.529861	-0.0552513
1.92675	2	886	913.553	-0.925665	0.0241759
1.92932	3	920	911.202	0.290051	-0.0589215
1.93189	1	970	908.911	1.96143	0.000879875
1.93446	1	935	906.714	0.925035	-0.012323
1.93703	1	890	904.585	-0.488903	-0.0185163
1.9396	1	966	902.412	2.0459	-0.0394401
1.94216	3	906	900.18	0.193373	-0.0284429
1.94473	2	946	897.955	1.56207	0.0100138
1.9473	2	876	895.755	-0.667464	-0.0129356
1.94987	1	894	893.638	0.0120928	-0.0354494
1.95244	2	880	891.553	-0.389455	-0.0291054
1.95501	3	896	889.432	0.219429	-0.0205578
1.95758	2	913	887.281	0.851181	0.0172833
1.96015	2	908	885.152	0.758224	-0.0139447
1.96272	1	892	883.099	0.298044	-0.00663221
1.96529	3	842	881.043	-1.34551	0.00655454
1.96785	1	884	878.952	0.169794	0.0171047
1.97042	3	882	876.841	0.173715	0.0412907
1.97299	2	922	874.773	1.55533	-0.00328746
1.97556	1	861	872.712	-0.399131	0.0698315
1.97813	0	862	870.667	-0.295195	0.00945183
1.9807	2	792	868.649	-2.7236	-0.0102589
1.98327	4	841	866.558	-0.881312	0.0465992
1.98584	0	827	864.415	-1.30105	-0.0124398
1.98841	3	870	862.348	0.259418	0.0210156
1.99098	2	858	860.411	-0.082296	0.0230788
1.99354	3	868	858.401	0.325828	0.0104938
1.99611	1	868	856.377	0.394499	0.0136369
1.99868	1	841	854.426	-0.462968	0.0152972
2.00125	4	847	852.476	-0.188156	0.0582221
2.00382	1	823	850.48	-0.957903	-0.0231625
2.00639	0	892	848.448	1.45824	0.0201791
2.00896	1	841	846.528	-0.190606	0.0319212
2.01153	3	825	844.586	-0.681895	0.0227792
2.0141	3	814	842.518	-0.999549	0.0634902
2.01667	1	862	840.481	0.732933	-0.0265361
2.01923	1	855	838.572	0.561829	0.0407749
2.0218	3	805	836.722	-1.11806	-0.0626225
2.02437	1	866	834.792	1.06048	-0.00381775
2.02694	0	845	832.816	0.419147	0.0191806
2.02951	0	820	830.918	-0.381274	0.0120567
2.03208	3	864	829.008	1.19045	0.00735569
2.03465	1	850	826.999	0.788925	0.0192506
2.03722	3	773	824.99	-1.86993	-0.00821445
2.03979	0	816	823.1	-0.248564	0.0320449
2.04236	1	893	821.252	2.40097	0.0130485
2.04492	1	796	819.403	-0.829481	0.0302947
2.04749	2	830	817.509	0.433583	-0.0400466
2.05006	3	810	815.564	-0.1955	0.0372051
2.05263	1	806	813.668	-0.27008	0.032928
2.0552	2	844	811.828	1.1074	0.0316382
2.05777	1	832	810.054	0.760849	0.0228978
2.06034	2	846	808.241	1.29819	-0.00938926
2.06291	3	794	806.399	-0.440028	-0.00911694
2.06548	5	824	804.561	0.677178	0.0368911
2.06805	2	798	802.742	-0.16788	-0.0446168
2.07061	2	825	801.015	0.835048	0.0249838
2.07318	2	800	799.383	0.0218209	-0.0432019
2.07575	1	862	797.692	2.19035	-0.0249178
2.07832	0	774	795.903	-0.787285	0.00353113
2.08089	1	808	794.116	0.488451	-0.0155941
2.08346	1	811	792.293	0.656908	-0.00955961
2.08603	2	775	790.416	-0.553742	-9.17978e-05
2.0886	2	770	788.56	-0.668862	0.0279616
2.09117	1	778	786.757	-0.313967	-0.0397535
2.09374	3	787	785.005	0.0710987	-0.0442641
2.0963	1	823	783.284	1.3844	0.00422935
2.09887	1	811	781.541	1.03446	0.0107512
2.10144	4	781	779.837	0.0416272	-0.00610077
2.10401	1	776	778.12	-0.0761012	-0.00394142
2.10658	2	821	776.363	1.55784	0.0501648
2.10915	1	772	774.714	-0.097672	0.0345649
2.11172	1	802	773.053	1.02216	-0.0569094
2.11429	1	735	771.331	-1.3401	-0.0102313
2.11686	2	769	769.609	-0.0219614	-0.0332249
2.11943	1	811	767.863	1.51475	-0.0244781
2.12199	3	809	766.133	1.50711	-0.0116505
2.12456	3	788	764.446	0.839088	-0.0446031
2.12713	4	769	762.769	0.224703	-0.0123487
2.1297	2	753	761.143	-0.296734	-0.00720792
2.13227	1	722	759.591	-1.39897	0.0153281
2.13484	2	734	758.065	-0.888267	0.0192675
2.13741	1	748	756.483	-0.310173	-0.00612288
2.13998	1	752	754.804	-0.102268	-0.0325036
2.14255	2	746	753.136	-0.261256	-0.027003
2.14512	3	760	751.47	0.309426	0.00160258
2.14768	4	728	749.786	-0.807459	-0.0455679
2.15025	1	807	748.157	2.07136	0.00173139
2.15282	3	732	746.616	-0.540206	-0.0491729
2.15539	5	757	745.127	0.431518	0.0103057
2.15796	1	760	743.56	0.596346	0.0161791
2.16053	4	777	741.99	1.25596	-0.0726694
2.1631	3	745	740.542	0.163315	-0.028211
2.16567	3	684	739.018	-2.10366	-0.0365984
2.16824	0	722	737.477	-0.576008	-0.0258141
2.17081	1	742	736.001	0.220245	-0.0202965
2.17337	4	739	734.476	0.166409	-0.0313671
2.17594	3	727	732.841	-0.216615	-0.0471299
2.17851	1	779	731.177	1.71342	-0.0411156
2.18108	3	718	729.675	-0.435723	0.0315821
2.18365	2	763	728.224	1.25897	-0.0149652
2.18622	4	646	726.673	-3.17405	-0.0338529
2.18879	2	705	725.134	-0.758285	0.000704679
2.19136	2	710	723.639	-0.511869	-0.0152597
2.19393	1	691	722.184	-1.18631	0.0106946
2.1965	0	750	720.717	1.06925	-0.0388987
2.19906	1	727	719.184	0.289888	-0.0569951
2.20163	2	738	717.611	0.750515	-0.00516868
2.2042	3	718	715.984	0.0752384	-0.0413616
2.20677	3	698	714.383	-0.620122	-0.0493916
2.20934	2	733	712.874	0.743381	-0.052346
2.21191	1	713	711.444	0.0582875	-0.0611167
2.21448	3	691	710.041	-0.724361	-0.0476508
2.21705	1	709	708.59	0.0153992	0
2.21962	1	732	707.082	0.921006	0
2.22219	3	677	705.615	-1.09978	0
2.22475	0	662	704.139	-1.63779	0
2.22732	1	684	702.62	-0.711935	0
2.22989	0	717	701.169	0.591215	0
2.23246	1	727	699.678	1.0133	0
2.23503	4	695	698.131	-0.118781	0
2.2376	1	682	696.591	-0.558735	0
2.24017	0	677	695.091	-0.69528	0
2.24274	1	704	693.733	0.386965	0
2.24531	0	710	692.347	0.662497	0
2.24788	4	693	690.832	0.0823613	0
2.25044	2	716	689.322	0.996991	0
2.25301	0	689	687.842	0.0441217	0
2.25558	2	695	686.486	0.322954	0
2.25815	0	681	685.168	-0.159733	0
2.26072	3	694	683.718	0.390292	0
2.26329	3	679	682.273	-0.12559	0
2.26586	1	693	680.838	0.461991	0
2.26843	3	666	679.467	-0.521828	0
2.271	0	692	678.182	0.525279	0
2.27357	3	639	676.831	-1.49656	0
2.27613	2	683	675.474	0.287972	0
2.2787	2	635	674.085	-1.55104	0
2.28127	1	645	672.718	-1.09139	0
2.28384	1	653	671.414	-0.7206	0
2.28641	1	670	670.075	-0.00288854	0
2.28898	1	711	668.699	1.58642	0
2.29155	2	685	667.297	0.676385	0
2.29412	3	660	665.904	-0.229805	0
2.29669	2	651	664.524	-0.530052	0
2.29926	0	693	663.198	1.1321	0
2.30182	0	675	661.943	0.502567	0
2.30439	0	636	660.669	-0.978197	0
2.30696	0	638	659.285	-0.842663	0
2.30953	0	717	657.843	2.20925	0
2.3121	2	686	656.416	1.12952	0
2.31467	3	672	655.001	0.655759	0
2.31724	3	669	653.608	0.5951	0
2.31981	1	668	652.308	0.60714	0
2.32238	4	639	651.116	-0.47932	0
2.32495	2	619	649.938	-1.24351	0
2.32751	1	654	648.693	0.207532	0
2.33008	1	657	647.489	0.371076	0
2.33265	2	669	646.296	0.877805	0
2.33522	4	630	644.997	-0.597488	0
2.33779	0	674	643.675	1.16809	0
2.34036	2	617	642.416	-1.0232	0
2.34293	0	587	641.249	-2.2391	0
2.3455	1	602	640.002	-1.54885	0
2.34807	1	614	638.695	-0.996619	0
2.35064	1	674	637.388	1.41025	0
2.3532	0	626	636.066	-0.4023	0
2.35577	0	656	634.786	0.82825	0
2.35834	1	620	633.51	-0.542565	0
2.36091	2	646	632.199	0.542982	0
2.36348	2	663	630.87	1.24783	0
2.36605	1	656	629.595	1.03094	0
2.36862	2	624	628.4	-0.176127	0
2.37119	1	596	627.231	-1.27927	0
2.37376	0	559	626.028	-2.83496	0
2.37633	0	638	624.827	0.521516	0
2.37889	0	602	623.617	-0.881026	0
2.38146	0	633	622.339	0.423757	0
2.38403	2	614	621.036	-0.28397	0
2.3866	1	587	619.744	-1.35149	0
2.38917	2	612	618.474	-0.261708	0
2.39174	2	598	617.285	-0.788621	0
2.39431	1	631	616.129	0.591994	0
2.39688	2	639	614.981	0.950181	0
2.39945	2	581	613.857	-1.36313	0
2.40202	0	620	612.698	0.293265	0
2.40458	5	615	611.548	0.139194	0
2.40715	1	626	610.417	0.622834	0
2.40972	3	663	609.24	2.08788	0
2.41229	1	574	608.173	-1.42637	0
2.41486	1	644	607.123	1.45317	0
2.41743	1	581	606.007	-1.03747	0
2.42	0	628	604.877	0.922712	0
2.42257	4	591	603.688	-0.521897	0
2.42514	1	566	602.497	-1.53406	0
2.42771	3	597	601.3	-0.176002	0
2.43027	1	605	600.219	0.194376	0
2.43284	1	627	599.163	1.1117	0
2.43541	1	567	598.076	-1.30507	0
2.43798	4	601	596.974	0.164229	0
2.44055	1	571	595.808	-1.03816	0
2.44312	2	587	594.667	-0.316456	0
2.44569	0	652	593.633	2.28581	0
2.44826	1	600	592.586	0.30269	0
2.45083	0	581	591.467	-0.434259	0
2.4534	2	591	590.313	0.0282724	0
2.45596	1	613	589.134	0.963932	0
2.45853	0	583	587.971	-0.205863	0
2.4611	0	590	586.858	0.12934	0
2.46367	1	571	585.771	-0.618137	0
2.46624	2	556	584.614	-1.21351	0
2.46881	1	578	583.436	-0.226124	0
2.47138	3	567	582.314	-0.643118	0
2.47395	1	589	581.262	0.318858	0
2.47652	5	599	580.216	0.767503	0
2.47909	2	540	579.2	-1.68692	0
2.48165	2	581	578.193	0.116437	0
2.48422	2	566	577.26	-0.473288	0
2.48679	2	572	576.331	-0.18108	0
2.48936	2	542	575.299	-1.43032	0
2.49193	0	594	574.268	0.809631	0
2.4945	1	602	573.242	1.17209	0
2.49707	2	591	572.208	0.773007	0
2.49964	2	580	571.104	0.369381	0
2.50221	1	557	569.989	-0.550378	0
2.50478	4	556	568.957	-0.54949	0
2.50734	0	643	567.953	2.95955	0
2.50991	0	574	566.932	0.29501	0
2.51248	1	530	565.976	-1.56268	0
2.51505	0	558	564.957	-0.294507	0
2.51762	0	566	563.819	0.0916909	0
2.52019	1	570	562.724	0.304745	0
2.52276	0	559	561.633	-0.111379	0
2.52533	0	565	560.526	0.188228	0
2.5279	2	554	559.461	-0.232018	0
2.53047	1	556	558.394	-0.101538	0
2.53303	0	569	557.313	0.489937	0
2.5356	0	585	556.312	1.18609	0
2.53817	2	526	555.333	-1.27897	0
2.54074	3	569	554.28	0.617093	0
2.54331	0	551	553.209	-0.0941085	0
2.54588	3	548	552.232	-0.180766	0
2.54845	2	575	551.34	0.986689	0
2.55102	2	581	550.376	1.27052	0
2.55359	1	533	549.425	-0.711429	0
2.55616	3	555	548.531	0.274578	0
2.55872	1	489	547.596	-2.64981	0
2.56129	2	532	546.633	-0.634423	0
2.56386	2	544	545.706	-0.0731648	0
2.56643	1	520	544.772	-1.08634	0
2.569	2	529	543.815	-0.644144	0
2.57157	0	567	542.886	1.01268	0
2.57414	3	564	541.928	0.929405	0
2.57671	2	532	540.966	-0.38871	0
2.57928	0	526	539.979	-0.609516	0
2.58185	4	546	539.048	0.297527	0
2.58441	2	550	538.161	0.504798	0
2.58698	1	538	537.188	0.035003	0
2.58955	1	574	536.3	1.57357	0
2.59212	2	520	535.457	-0.677838	0
2.59469	1	526	534.507	-0.370918	0
2.59726	0	512	533.533	-0.951639	0
2.59983	0	570	532.601	1.56647	0
2.6024	1	552	531.661	0.86568	0
2.60497	1	525	530.654	-0.246739	0
2.60754	2	533	529.628	0.146076	0
2.6101	2	496	528.651	-1.46605	0
2.61267	0	545	527.719	0.740242	0
2.61524	1	514	526.831	-0.565964	0
2.61781	1	542	525.963	0.688834	0
2.62038	0	545	525.021	0.855817	0
2.62295	3	533	524.057	0.387377	0
2.62552	3	507	523.123	-0.716028	0
2.62809	0	533	522.171	0.469047	0
2.63066	1	549	521.313	1.18166	0
2.63323	3	500	520.533	-0.918245	0
2.63579	4	522	519.632	0.103625	0
2.63836	0	549	518.685	1.29382	0
2.64093	1	481	517.863	-1.6808	0
2.6435	1	520	517.121	0.126243	0
2.64607	2	529	516.253	0.554218	0
2.64864	0	529	515.294	0.595921	0
2.65121	1	547	514.382	1.39464	0
2.65378	1	501	513.506	-0.55871	0
2.65635	0	487	512.592	-1.15969	0
2.65892	1	524	511.66	0.539091	0
2.66148	2	546	510.759	1.50816	0
2.66405	2	502	509.83	-0.349479	0
2.66662	2	501	508.919	-0.35381	0
2.66919	1	537	508.085	1.24778	0
2.67176	4	541	507.284	1.44958	0
2.67433	2	536	506.471	1.27547	0
2.6769	0	495	505.635	-0.477989	0
2.67947	1	494	504.874	-0.489256	0
2.68204	1	530	504.116	1.12431	0
2.68461	1	496	503.218	-0.324081	0
2.68717	2	518	502.298	0.689905	0
2.68974	0	509	501.419	0.336009	0
2.69231	2	458	500.555	-1.98847	0
2.69488	3	532	499.721	1.39945	0
2.69745	1	505	498.854	0.273497	0
2.70002	3	501	498.011	0.133522	0
2.70259	1	502	497.262	0.211474	0
2.70516	2	492	496.476	-0.201803	0
2.70773	2	552	495.69	2.39672	0
2.7103	0	492	494.894	-0.130471	0
2.71286	1	483	494.076	-0.503957	0
2.71543	0	494	493.279	0.0324232	0
2.718	0	499	492.414	0.294852	0
2.72057	1	520	491.523	1.24881	0
2.72314	2	466	490.632	-1.14107	0
2.72571	2	471	489.724	-0.862741	0
2.72828	1	507	488.868	0.805248	0
2.73085	2	508	488.091	0.883312	0
2.73342	2	469	487.339	-0.84681	0
2.73599	1	471	486.549	-0.716482	0
2.73855	1	520	485.767	1.50122	0
2.74112	1	490	485.011	0.225383	0
2.74369	2	520	484.215	1.56928	0
2.74626	1	472	483.387	-0.524137	0
2.74883	0	456	482.57	-1.24427	0
2.7514	0	467	481.793	-0.684521	0
2.75397	3	447	481.004	-1.60834	0
2.75654	1	524	480.143	1.91588	0
2.75911	0	508	479.276	1.27444	0
2.76168	3	486	478.523	0.339159	0
2.76424	2	464	477.782	-0.639794	0
2.76681	0	476	476.952	-0.0436542	0
2.76938	0	475	476.208	-0.0554146	0
2.77195	1	508	475.51	1.44151	0
2.77452	1	463	474.698	-0.543631	0
2.77709	2	437	473.829	-1.76176	0
2.77966	0	508	473.008	1.55254	0
2.78223	1	448	472.233	-1.14491	0
2.7848	2	475	471.488	0.161122	0
2.78737	0	494	470.702	1.04823	0
2.78993	2	467	469.9	-0.134187	0
2.7925	0	486	469.16	0.763881	0
2.79507	1	447	468.388	-1.01162	0
2.79764	2	474	467.62	0.293059	0
2.80021	1	469	466.844	0.0995537	0
2.80278	0	483	466.053	0.771111	0
2.80535	0	454	465.333	-0.531863	0
2.80792	1	451	464.6	-0.640396	0
2.81049	2	424	463.795	-1.93261	0
2.81306	0	496	462.967	1.48323	0
2.81562	0	457	462.193	-0.242935	0
2.81819	0	452	461.485	-0.446125	0
2.82076	5	475	460.729	0.654791	0
2.82333	0	431	459.906	-1.39234	0
2.8259	1	475	459.121	0.72858	0
2.82847	1	494	458.509	1.59683	0
2.83104	2	469	457.861	0.514359	0
2.83361	2	448	457.084	-0.429175	0
2.83618	0	450	456.346	-0.299177	0
2.83875	4	476	455.654	0.932547	0
2.84131	1	466	454.979	0.510528	0
2.84388	0	450	454.249	-0.200304	0
2.84645	1	453	453.597	-0.0280431	0
2.84902	3	411	452.947	-2.06911	0
2.85159	0	451	452.164	-0.054792	0
2.85416	3	449	451.405	-0.113519	0
2.85673	2	459	450.745	0.385294	0
2.8593	1	420	450.05	-1.46628	0
2.86187	2	391	449.37	-2.95192	0
2.86444	2	434	448.741	-0.707599	0
2.867	2	472	448.044	1.10268	0
2.86957	0	439	447.353	-0.398687	0
2.87214	2	465	446.699	0.848693	0
2.87471	1	439	446.031	-0.335592	0
2.87728	0	472	445.298	1.22908	0
2.87985	2	457	444.578	0.581088	0
2.88242	0	450	443.881	0.288469	0
2.88499	1	457	443.129	0.648867	0
2.88756	2	450	442.417	0.357487	0
2.89013	1	458	441.699	0.761678	0
2.89269	0	472	440.967	1.42839	0
2.89526	0	434	440.306	-0.302706	0
2.89783	0	420	439.633	-0.958003	0
2.9004	0	412	438.889	-1.32472	0
2.90297	3	428	438.117	-0.489027	0
2.90554	0	453	437.351	0.735266	0
2.90811	2	438	436.612	0.06633	0
2.91068	0	440	435.977	0.191772	0
2.91325	2	420	435.333	-0.748171	0
2.91582	0	416	434.655	-0.914626	0
2.91838	2	459	433.975	1.16808	0
2.92095	1	433	433.298	-0.0143153	0
2.92352	3	404	432.62	-1.4239	0
2.92609	2	435	431.951	0.146202	0
2.92866	1	441	431.319	0.460983	0
2.93123	2	407	430.729	-1.17619	0
2.9338	1	411	430.152	-0.944718	0
2.93637	2	426	429.506	-0.169886	0
2.93894	2	415	428.86	-0.680373	0
2.94151	1	405	428.214	-1.15353	0
2.94407	2	394	427.578	-1.69165	0
2.94664	1	427	426.969	0.00150048	0
2.94921	1	422	426.327	-0.210614	0
2.95178	0	477	425.687	2.34948	0
2.95435	1	410	425.042	-0.742889	0
2.95692	0	416	424.362	-0.409981	0
2.95949	0	411	423.653	-0.624145	0
2.96206	0	425	422.953	0.0992791	0
2.96463	0	415	422.253	-0.356025	0
2.9672	1	407	421.526	-0.720045	0
2.96976	0	402	420.806	-0.937961	0
2.97233	3	407	420.099	-0.649304	0
2.9749	0	410	419.429	-0.465655	0
2.97747	2	451	418.773	1.51749	0
2.98004	2	384	418.186	-1.74453	0
2.98261	2	381	417.585	-1.87428	0
2.98518	2	410	416.962	-0.343844	0
2.98775	2	391	416.403	-1.28467	0
2.99032	1	404	415.84	-0.589048	0
2.99289	1	409	415.273	-0.310189	0
2.99545	1	402	414.698	-0.633312	0
2.99802	3	396	414.081	-0.908629	0
3.00059	3	376	413.432	-1.93043	0
3.00316	2	426	412.799	0.639614	0
3.00573	0	408	412.248	-0.210296	0
3.0083	1	397	411.756	-0.740563	0
3.01087	1	394	411.205	-0.866798	0
3.01344	0	386	410.546	-1.24938	0
3.01601	0	416	409.868	0.300636	0
3.01858	1	413	409.225	0.185761	0
3.02114	1	436	408.548	1.31471	0
3.02371	1	432	407.851	1.16186	0
3.02628	4	394	407.202	-0.665082	0
3.02885	2	387	406.586	-0.995625	0
3.03142	2	426	405.991	0.969445	0
3.03399	1	350	405.501	-2.96665	0
3.03656	3	404	405.023	-0.0508921	0
3.03913	2	418	404.464	0.662054	0
3.0417	0	390	403.875	-0.702576	0
3.04427	2	388	403.329	-0.778217	0
3.04683	1	416	402.795	0.647422	0
3.0494	1	396	402.161	-0.309613	0
3.05197	1	378	401.54	-1.21075	0
3.05454	2	366	400.949	-1.8268	0
3.05711	2	399	400.328	-0.0664925	0
3.05968	0	423	399.717	1.13207	0
3.06225	2	401	399.15	0.0923788	0
3.06482	0	406	398.603	0.36709	0
3.06739	0	392	397.99	-0.302536	0
3.06996	4	407	397.382	0.476762	0
3.07252	1	394	396.759	-0.13902	0
3.07509	0	394	396.103	-0.105941	0
3.07766	0	388	395.593	-0.385482	0
3.08023	1	385	395.087	-0.514088	0
3.0828	1	408	394.44	0.671321	0
3.08537	2	382	393.77	-0.602185	0
3.08794	0	412	393.147	0.928842	0
3.09051	2	411	392.569	0.909134	0
3.09308	1	396	392.019	0.200046	0
3.09565	2	387	391.434	-0.225382	0
3.09821	0	372	390.857	-0.977677	0
3.10078	2	368	390.313	-1.16315	0
3.10335	1	382	389.763	-0.397202	0
3.10592	0	397	389.178	0.392565	0
3.10849	1	351	388.605	-2.00718	0
3.11106	2	384	388.051	-0.206748	0
3.11363	4	387	387.433	-0.0219912	0
3.1162	1	386	386.828	-0.0421691	0
3.11877	0	360	386.314	-1.38687	0
3.12134	0	362	385.893	-1.25579	0
3.1239	0	364	385.405	-1.1219	0
3.12647	1	384	384.775	-0.0395472	0
3.12904	2	387	384.117	0.146531	0
3.13161	1	342	383.475	-2.24272	0
3.13418	0	333	382.888	-2.73383	0
3.13675	1	363	382.371	-1.01673	0
3.13932	0	381	381.84	-0.0430468	0
3.14189	1	372	381.242	-0.479198	0
3.14446	0	388	380.648	0.373235	0
3.14703	1	407	380.058	1.33547	0
3.14959	1	405	379.472	1.26848	0
3.15216	1	369	378.889	-0.514782	0
3.15473	1	396	378.315	0.888694	0
3.1573	0	361	377.776	-0.882951	0
3.15987	1	361	377.238	-0.854637	0
3.16244	1	385	376.693	0.423363	0
3.16501	0	341	376.115	-1.90157	0
3.16758	1	374	375.547	-0.0799965	0
3.17015	1	380	375.008	0.256089	0
3.17272	1	344	374.436	-1.64102	0
3.17528	3	381	373.874	0.365086	0
3.17785	1	326	373.344	-2.62214	0
3.18042	1	345	372.828	-1.49819	0
3.18299	1	341	372.377	-1.69916	0
3.18556	1	368	371.907	-0.203681	0
3.18813	0	351	371.369	-1.08722	0
3.1907	0	400	370.832	1.4584	0
3.19327	1	391	370.292	1.04723	0
3.19584	1	379	369.715	0.476917	0
3.19841	2	365	369.117	-0.215483	0
3.20097	0	366	368.563	-0.133971	0
3.20354	0	352	368.053	-0.855618	0
3.20611	1	359	367.571	-0.452342	0
3.20868	0	359	367.039	-0.424271	0
3.21125	0	366	366.45	-0.0235066	0
3.21382	1	348	365.899	-0.959498	0
3.21639	1	355	365.345	-0.549061	0
3.21896	1	381	364.768	0.831607	0
3.22153	0	376	364.234	0.606804	0
3.2241	0	363	363.735	-0.0385751	0
3.22666	2	347	363.23	-0.871258	0
3.22923	0	355	362.682	-0.407743	0
3.2318	1	356	362.118	-0.324256	0
3.23437	0	351	361.624	-0.567065	0
3.23694	0	320	361.123	-2.29883	0
3.23951	0	388	360.59	1.39153	0
3.24208	1	368	360.052	0.414337	0
3.24465	1	333	359.483	-1.45128	0
3.24722	2	360	358.925	0.0566549	0
3.24979	2	370	358.41	0.602561	0
3.25235	1	342	357.933	-0.861554	0
3.25492	2	350	357.494	-0.400587	0
3.25749	1	348	357.076	-0.48654	0
3.26006	2	368	356.619	0.593256	0
3.26263	1	351	356.16	-0.275395	0
3.2652	1	347	355.697	-0.466895	0
3.26777	0	345	355.236	-0.551076	0
3.27034	1	332	354.767	-1.24951	0
3.27291	2	354	354.26	-0.0138259	0
3.27548	1	332	353.721	-1.19209	0
3.27804	0	327	353.201	-1.4489	0
3.28061	1	346	352.751	-0.362948	0
3.28318	0	381	352.288	1.47097	0
3.28575	2	330	351.758	-1.19775	0
3.28832	4	371	351.231	1.02635	0
3.29089	0	352	350.711	0.068704	0
3.29346	4	359	350.255	0.461525	0
3.29603	1	316	349.915	-1.90788	0
3.2986	2	371	349.499	1.11628	0
3.30117	1	394	349.087	2.26269	0
3.30373	1	362	348.688	0.699664	0
3.3063	2	316	348.223	-1.8127	0
3.30887	0	344	347.75	-0.202211	0
3.31144	2	322	347.256	-1.40745	0
3.31401	1	353	346.791	0.330473	0
3.31658	2	361	346.294	0.773982	0
3.31915	2	319	345.809	-1.50099	0
3.32172	1	307	345.356	-2.18909	0
3.32429	1	348	344.912	0.165522	0
3.32686	0	339	344.494	-0.298391	0
3.32942	2	321	344.035	-1.28571	0
3.33199	0	333	343.537	-0.57743	0
3.33456	1	337	343.016	-0.327725	0
3.33713	0	378	342.535	1.82411	0
3.3397	1	382	342.05	2.04401	0
3.34227	1	359	341.536	0.921709	0
3.34484	2	336	341.024	-0.274098	0
3.34741	3	362	340.523	1.12879	0
3.34998	0	345	340.062	0.265849	0
3.35255	1	307	339.649	-1.86337	0
3.35511	0	349	339.286	0.519973	0
3.35768	1	335	338.838	-0.20968	0
3.36025	0	351	338.324	0.676596	0
3.36282	2	342	337.814	0.226355	0
3.36539	1	337	337.31	-0.0168817	0
3.36796	0	303	336.816	-1.94265	0
3.37053	1	335	336.367	-0.0746624	0
3.3731	0	302	335.936	-1.95282	0
3.37567	0	346	335.44	0.567689	0
3.37824	1	346	334.948	0.594172	0
3.3808	2	346	334.451	0.620879	0
3.38337	2	299	333.931	-2.02009	0
3.38594	0	348	333.46	0.779436	0
3.38851	0	331	333.064	-0.113464	0
3.39108	0	328	332.686	-0.258756	0
3.39365	1	359	332.224	1.41317	0
3.39622	0	328	331.697	-0.20412	0
3.39879	2	311	331.182	-1.1444	0
3.40136	0	339	330.705	0.450507	0
3.40393	0	344	330.238	0.741992	0
3.40649	1	369	329.808	2.04028	0
3.40906	0	333	329.361	0.199408	0
3.41163	1	340	328.857	0.604323	0
3.4142	1	333	328.389	0.252706	0
3.41677	0	307	327.922	-1.19408	0
3.41934	0	329	327.465	0.0846208	0
3.42191	0	368	327.036	2.1354	0
3.42448	0	307	326.567	-1.11675	0
3.42705	2	302	326.068	-1.38493	0
3.42962	0	294	325.57	-1.84122	0
3.43218	0	334	325.091	0.487475	0
3.43475	1	314	324.682	-0.602822	0
3.43732	1	319	324.256	-0.294304	0
3.43989	2	333	323.77	0.505781	0
3.44246	1	301	323.325	-1.28677	0
3.44503	1	300	322.919	-1.32323	0
3.4476	1	322	322.545	-0.0303911	0
3.45017	0	320	322.16	-0.120755	0
3.45274	2	345	321.74	1.25228	0
3.45531	1	311	321.311	-0.584711	0
3.45787	1	301	320.857	-1.14454	0
3.46044	1	322	320.446	0.0866172	0
3.46301	1	325	320.06	0.274024	0
3.46558	0	287	319.64	-1.9267	0
3.46815	1	311	319.221	-0.466183	0
3.47072	2	344	318.796	1.35889	0
3.47329	4	312	318.338	-0.358816	0
3.47586	1	293	317.893	-1.45429	0
3.47843	1	315	317.537	-0.142933	0
3.481	1	331	317.271	0.754623	0
3.48356	2	309	316.941	-0.451771	0
3.48613	1	308	316.507	-0.484758	0
3.4887	0	314	316.081	-0.117442	0
3.49127	0	295	315.693	-1.20481	0
3.49384	1	288	315.294	-1.6083	0
3.49641	1	301	314.823	-0.796729	0
3.49898	1	316	314.33	0.093937	0
3.50155	1	326	313.884	0.671021	0
3.50412	0	333	313.475	1.06994	0
3.50669	1	303	313.068	-0.578412	0
3.50925	0	275	312.654	-2.27065	0
3.51182	0	314	312.208	0.101107	0
3.51439	1	319	311.766	0.405003	0
3.51696	2	323	311.32	0.649918	0
3.51953	2	281	310.849	-1.78061	0
3.5221	0	296	310.427	-0.838524	0
3.52467	0	315	310.079	0.277244	0
3.52724	1	354	309.749	2.3519	0
3.52981	1	335	309.334	1.40228	0
3.53238	1	302	308.859	-0.394711	0
3.53494	1	297	308.429	-0.663186	0
3.53751	0	320	308.035	0.668855	0
3.54008	0	312	307.642	0.246699	0
3.54265	1	311	307.243	0.213017	0
3.54522	1	299	306.804	-0.451337	0
3.54779	1	301	306.341	-0.307878	0
3.55036	1	307	305.923	0.0614848	0
3.55293	3	303	305.538	-0.145832	0
3.5555	0	287	305.152	-1.07146	0
3.55807	1	324	304.777	1.06793	0
3.56063	0	319	304.462	0.813977	0
3.5632	2	294	304.095	-0.588731	0
3.56577	2	302	303.66	-0.0955348	0
3.56834	1	316	303.233	0.718227	0
3.57091	4	290	302.856	-0.754942	0
3.57348	1	294	302.536	-0.497828	0
3.57605	0	316	302.192	0.77676	0
3.57862	1	282	301.914	-1.18584	0
3.58119	4	305	301.601	0.194631	0
3.58376	0	299	301.151	-0.124394	0
3.58632	1	300	300.732	-0.0422811	0
3.58889	1	332	300.446	1.73175	0
3.59146	1	294	300.101	-0.355841	0
3.59403	1	301	299.665	0.0769599	0
3.5966	1	308	299.264	0.497785	0
3.59917	1	255	298.868	-2.7471	0
3.60174	1	309	298.474	0.598808	0
3.60431	0	270	298.082	-1.70903	0
3.60688	1	284	297.693	-0.812533	0
3.60945	1	313	297.299	0.887478	0
3.61201	2	290	296.873	-0.403585	0
3.61458	0	300	296.456	0.204585	0
3.61715	3	282	296.083	-0.838627	0
3.61972	1	350	295.735	2.90057	0
3.62229	2	233	295.358	-4.08519	0
3.62486	0	323	295.021	1.55681	0
3.62743	2	300	294.707	0.305606	0
3.63	0	289	294.351	-0.31478	0
3.63257	0	325	293.961	1.72175	0
3.63514	1	273	293.575	-1.24527	0
3.6377	0	309	293.177	0.900122	0
3.64027	3	279	292.725	-0.821685	0
3.64284	0	257	292.309	-2.20253	0
3.64541	1	297	291.911	0.295297	0
3.64798	0	267	291.583	-1.50444	0
3.65055	2	311	291.237	1.12063	0
3.65312	3	288	290.825	-0.166467	0
3.65569	0	273	290.418	-1.05416	0
3.65826	0	280	290.068	-0.601701	0
3.66083	2	288	289.805	-0.106378	0
3.66339	1	275	289.449	-0.871282	0
3.66596	2	313	289.005	1.35628	0
3.66853	0	257	288.639	-1.97356	0
3.6711	0	283	288.308	-0.3155	0
3.67367	0	309	287.971	1.1963	0
3.67624	0	302	287.586	0.829413	0
3.67881	0	296	287.139	0.515017	0
3.68138	2	279	286.699	-0.460898	0
3.68395	1	304	286.263	1.01727	0
3.68652	1	296	285.846	0.590191	0
3.68908	0	277	285.505	-0.511042	0
3.69165	0	297	285.19	0.68531	0
3.69422	1	277	284.832	-0.47057	0
3.69679	3	297	284.432	0.729269	0
3.69936	1	294	284.006	0.582849	0
3.70193	0	270	283.637	-0.829938	0
3.7045	0	296	283.37	0.734095	0
3.70707	4	320	283.077	2.06403	0
3.70964	2	300	282.672	1.00045	0
3.71221	1	286	282.259	0.221183	0
3.71477	0	264	281.999	-1.10776	0
3.71734	0	265	281.78	-1.03078	0
3.71991	0	289	281.442	0.444566	0
3.72248	0	275	281.031	-0.363661	0
3.72505	1	307	280.592	1.50716	0
3.72762	0	294	280.162	0.807065	0
3.73019	1	276	279.745	-0.225444	0
3.73276	1	281	279.367	0.0973945	0
3.73533	2	289	278.99	0.588804	0
3.7379	0	274	278.621	-0.279152	0
3.74046	0	292	278.291	0.80224	0
3.74303	0	274	277.988	-0.240948	0
3.7456	1	296	277.635	1.06742	0
3.74817	1	275	277.217	-0.133665	0
3.75074	1	265	276.808	-0.725346	0
3.75331	1	265	276.444	-0.702975	0
3.75588	2	276	276.113	-0.00682608	0
3.75845	3	272	275.781	-0.229248	0
3.76102	1	261	275.451	-0.89449	0
3.76359	0	308	275.166	1.8709	0
3.76615	2	250	274.938	-1.5772	0
3.76872	1	270	274.648	-0.282871	0
3.77129	0	279	274.263	0.283624	0
3.77386	3	262	273.921	-0.736511	0
3.77643	1	275	273.6	0.0844154	0
3.779	2	288	273.226	0.870542	0
3.78157	0	263	272.928	-0.612212	0
3.78414	2	217	272.655	-3.7781	0
3.78671	1	274	272.34	0.100294	0
3.78928	1	275	271.988	0.181601	0
3.79184	2	242	271.648	-1.90583	0
3.79441	1	290	271.333	1.09617	0
3.79698	3	267	270.993	-0.24435	0
3.79955	1	272	270.685	0.0797467	0
3.80212	1	236	270.382	-2.23809	0
3.80469	1	288	270.113	1.05398	0
3.80726	0	276	269.827	0.37159	0
3.80983	0	274	269.474	0.2734	0
3.8124	1	301	269.118	1.83763	0
3.81497	3	288	268.726	1.13572	0
3.81753	0	259	268.312	-0.578596	0
3.8201	0	279	267.957	0.661118	0
3.82267	1	244	267.7	-1.51723	0
3.82524	2	295	267.384	1.60784	0
3.82781	1	259	266.975	-0.495533	0
3.83038	2	263	266.615	-0.222929	0
3.83295	0	277	266.325	0.641411	0
3.83552	0	266	266.033	-0.00202272	0
3.83809	0	273	265.734	0.439758	0
3.84066	2	271	265.387	0.340994	0
3.84322	2	281	264.975	0.955993	0
3.84579	0	258	264.58	-0.409662	0
3.84836	3	261	264.272	-0.202541	0
3.85093	0	262	264.015	-0.124462	0
3.8535	1	245	263.693	-1.19427	0
3.85607	1	262	263.405	-0.0868275	0
3.85864	1	245	263.1	-1.15637	0
3.86121	0	268	262.737	0.321489	0
3.86378	2	280	262.409	1.05125	0
3.86635	0	275	262.077	0.77931	0
3.86891	0	258	261.719	-0.23154	0
3.87148	2	262	261.399	0.0371043	0
3.87405	0	247	261.065	-0.894927	0
3.87662	2	286	260.68	1.49719	0
3.87919	2	263	260.365	0.162489	0
3.88176	1	266	260.048	0.364959	0
3.88433	0	273	259.745	0.802224	0
3.8869	0	260	259.5	0.0309879	0
3.88947	1	263	259.207	0.233916	0
3.89204	2	251	258.838	-0.494717	0
3.8946	2	262	258.445	0.219621	0
3.89717	0	263	258.104	0.301911	0
3.89974	0	265	257.839	0.439892	0
3.90231	3	266	257.592	0.515497	0
3.90488	1	288	257.26	1.8114	0
3.90745	0	268	256.881	0.679211	0
3.91002	0	254	256.614	-0.164033	0
3.91259	1	260	256.359	0.225774	0
3.91516	2	276	255.997	1.20407	0
3.91773	0	248	255.608	-0.483126	0
3.92029	0	235	255.273	-1.32248	0
3.92286	3	241	255.002	-0.901933	0
3.92543	0	250	254.679	-0.295954	0
3.928	3	288	254.312	1.98509	0
3.93057	1	297	254.046	2.49246	0
3.93314	1	242	253.776	-0.756966	0
3.93571	0	258	253.512	0.279392	0
3.93828	1	244	253.264	-0.593066	0
3.94085	2	272	252.942	1.15558	0
3.94342	0	260	252.585	0.459834	0
3.94598	2	261	252.248	0.541715	0
3.94855	0	241	251.973	-0.70686	0
3.95112	3	254	251.665	0.146532	0
3.95369	0	239	251.356	-0.79924	0
3.95626	2	226	251.053	-1.6665	0
3.95883	0	248	250.786	-0.176889	0
3.9614	0	253	250.508	0.156673	0
3.96397	1	245	250.2	-0.332207	0
3.96654	1	266	249.877	0.988569	0
3.96911	0	276	249.498	1.59521	0
3.97167	3	257	249.165	0.488725	0
3.97424	1	273	248.86	1.46102	0
3.97681	1	240	248.535	-0.550923	0
3.97938	0	262	248.285	0.847315	0
3.98195	0	229	248.051	-1.25894	0
3.98452	1	238	247.743	-0.631529	0
3.98709	0	265	247.394	1.08156	0
3.98966	1	265	247.023	1.10431	0
3.99223	1	248	246.692	0.0830861	0
3.9948	0	248	246.362	0.103992	0
3.99736	1	244	246.043	-0.130814	0
3.99993	2	241	245.751	-0.306051	0
4.0025	0	264	245.424	1.14326	0
4.00507	1	241	245.113	-0.264923	0
4.00764	1	256	244.861	0.696166	0
4.01021	0	280	244.567	2.11754	0
4.01278	1	222	244.247	-1.4931	0
4.01535	1	232	243.954	-0.784791	0
4.01792	1	249	243.628	0.340447	0
4.02049	2	240	243.311	-0.213717	0
4.02305	3	238	243.027	-0.32585	0
4.02562	0	243	242.748	0.0161941	0
4.02819	6	278	242.514	2.12832	0
4.03076	2	239	242.325	-0.215071	0
4.03333	0	232	242.08	-0.661815	0
4.0359	3	220	241.95	-1.47984	0
4.03847	0	254	241.831	0.763531	0
4.04104	2	247	241.515	0.348996	0
4.04361	1	256	241.234	0.922882	0
4.04618	1	239	240.948	-0.126004	0
4.04874	1	262	240.642	1.31951	0
4.05131	0	239	240.364	-0.0882396	0
4.05388	3	244	240.058	0.252379	0
4.05645	3	246	239.745	0.398779	0
4.05902	0	251	239.414	0.731287	0
4.06159	2	248	239.175	0.560369	0
4.06416	0	228	239.013	-0.729343	0
4.06673	1	223	238.738	-1.05392	0
4.0693	1	246	238.431	0.482554	0
4.07187	1	261	238.119	1.41631	0
4.07443	1	230	237.786	-0.513368	0
4.077	0	241	237.489	0.226157	0
4.07957	0	231	237.197	-0.407705	0
4.08214	2	240	236.9	0.200125	0
4.08471	1	245	236.563	0.539003	0
4.08728	0	217	236.211	-1.30411	0
4.08985	2	254	235.937	1.13337	0
4.09242	0	240	235.682	0.278732	0
4.09499	1	260	235.366	1.52772	0
4.09756	2	198	235.086	-2.63555	0
4.10012	1	231	234.796	-0.249763	0
4.10269	0	199	234.489	-2.51573	0
4.10526	0	234	234.249	-0.0162981	0
4.10783	0	234	233.996	0.00027531	0
4.1104	0	231	233.669	-0.175591	0
4.11297	1	235	233.312	0.110094	0
4.11554	0	221	232.961	-0.804608	0
4.11811	2	239	232.623	0.412488	0
4.12068	0	248	232.321	0.995604	0
4.12325	0	233	232.027	0.0637488	0
4.12581	2	242	231.768	0.657744	0
4.12838	0	241	231.491	0.612533	0
4.13095	1	242	231.162	0.696712	0
4.13352	0	253	230.901	1.38936	0
4.13609	1	244	230.633	0.855765	0
4.13866	3	241	230.331	0.68723	0
4.14123	1	248	230.027	1.14126	0
4.1438	1	208	229.746	-1.50781	0
4.14637	0	211	229.564	-1.27799	0
4.14894	2	235	229.363	0.367715	0
4.1515	2	216	229.084	-0.890263	0
4.15407	0	231	228.776	0.1463	0
4.15664	0	248	228.52	1.23696	0
4.15921	1	216	228.318	-0.838132	0
4.16178	0	243	228.033	0.960135	0
4.16435	1	262	227.69	2.11966	0
4.16692	1	235	227.386	0.496678	0
4.16949	1	248	227.085	1.32811	0
4.17206	3	236	226.794	0.599282	0
4.17463	1	212	226.534	-0.998208	0
4.17719	0	234	226.287	0.504203	0
4.17976	1	255	226.106	1.8094	0
4.18233	0	247	225.899	1.34264	0
4.1849	0	207	225.59	-1.29207	0
4.18747	0	233	225.284	0.505486	0
4.19004	2	241	224.976	1.03218	0
4.19261	0	230	224.639	0.353489	0
4.19518	1	238	224.32	0.886733	0
4.19775	0	246	224.072	1.39807	0
4.20032	0	258	223.816	2.1282	0
4.20288	2	247	223.528	1.4935	0
4.20545	1	207	223.231	-1.12813	0
4.20802	0	233	222.917	0.66058	0
4.21059	0	262	222.679	2.42925	0
4.21316	1	195	222.46	-1.96646	0
4.21573	0	207	222.165	-1.05406	0
4.2183	1	204	221.845	-1.24942	0
4.22087	0	213	221.562	-0.586682	0
4.22344	3	226	221.281	0.313889	0
4.22601	0	225	221	0.266665	0
4.22857	0	239	220.732	1.18166	0
4.23114	3	214	220.533	-0.446577	0
4.23371	1	245	220.305	1.57767	0
4.23628	1	205	219.997	-1.04744	0
4.23885	1	233	219.797	0.864984	0
4.24142	0	227	219.612	0.490333	0
4.24399	1	235	219.36	1.02026	0
4.24656	1	205	219.099	-0.984705	0
4.24913	1	218	218.806	-0.0545882	0
4.2517	1	214	218.524	-0.309223	0
4.25426	1	226	218.276	0.513778	0
4.25683	1	234	218.03	1.04402	0
4.2594	2	245	217.782	1.73889	0
4.26197	0	196	217.533	-1.53809	0
4.26454	0	238	217.292	1.34231	0
4.26711	1	208	217.078	-0.629429	0
4.26968	1	217	216.815	0.0125916	0
4.27225	0	194	216.493	-1.61492	0
4.27482	1	197	216.217	-1.36915	0
4.27739	1	230	215.97	0.925127	0
4.27995	0	210	215.689	-0.392607	0
4.28252	1	219	215.418	0.242026	0
4.28509	0	212	215.175	-0.218027	0
4.28766	1	227	214.898	0.803241	0
4.29023	0	232	214.623	1.14085	0
4.2928	0	247	214.349	2.07751	0
4.29537	0	230	214.079	1.04979	0
4.29794	2	237	213.803	1.5068	0
4.30051	2	219	213.495	0.37201	0
4.30308	0	213	213.201	-0.0137694	0
4.30564	0	230	212.991	1.12157	0
4.30821	0	228	212.831	1.00461	0
4.31078	0	196	212.586	-1.18469	0
4.31335	3	227	212.274	0.977406	0
4.31592	0	240	211.964	1.80975	0
4.31849	1	223	211.678	0.758159	0
4.32106	0	223	211.496	0.770355	0
4.32363	0	217	211.296	0.387241	0
4.3262	1	246	211.028	2.22975	0
4.32877	0	223	210.752	0.82019	0
4.33133	0	227	210.454	1.09822	0
4.3339	0	221	210.193	0.726965	0
4.33647	1	222	209.927	0.810274	0
4.33904	0	232	209.63	1.46867	0
4.34161	0	223	209.342	0.914612	0
4.34418	0	206	209.091	-0.215354	0
4.34675	1	209	208.833	0.0115289	0
4.34932	1	204	208.543	-0.318062	0
4.35189	2	220	208.26	0.791517	0
4.35446	1	224	208.018	1.06786	0
4.35702	0	216	207.814	0.557004	0
4.35959	1	202	207.641	-0.396882	0
4.36216	2	222	207.448	0.97665	0
4.36473	1	225	207.185	1.18769	0
4.3673	0	224	206.935	1.1402	0
4.36987	1	205	206.754	-0.122493	0
4.37244	1	223	206.556	1.10115	0
4.37501	1	239	206.29	2.11584	0
4.37758	2	220	206.032	0.941723	0
4.38015	0	227	205.808	1.40656	0
4.38271	1	187	205.592	-1.35956	0
4.38528	0	220	205.401	0.984253	0
4.38785	0	217	205.168	0.803189	0
4.39042	1	208	204.904	0.21464	0
4.39299	1	216	204.635	0.773294	0
4.39556	0	204	204.343	-0.0239979	0
4.39813	2	206	204.095	0.132733	0
4.4007	1	203	203.874	-0.0613316	0
4.40327	1	220	203.625	1.10402	0
4.40584	0	237	203.416	2.18149	0
4.4084	2	232	203.232	1.8887	0
4.41097	0	186	203.005	-1.24689	0
4.41354	1	185	202.751	-1.30505	0
4.41611	0	210	202.532	0.515344	0
4.41868	1	207	202.306	0.326268	0
4.42125	0	239	202.048	2.39021	0
4.42382	1	192	201.792	-0.706648	0
4.42639	1	193	201.538	-0.614601	0
4.42896	1	205	201.285	0.25944	0
4.43153	0	196	201.041	-0.360101	0
