# Supplementary material for: Direct energy transfer from photosystem II to photosystem I confers winter sustainability in Scots Pine
Source: Nat Commun. 2020 Dec 15;11:6388. doi: 10.1038/s41467-020-20137-9 (PMC7738668; doi:10.1038/s41467-020-20137-9)
Supplement: Supplementary file 3 — Source Data [file 41467_2020_20137_MOESM3_ESM.zip › Source data file_Bag et al., 2020/Source data file/time resolved fluoresence data/Time resolved decay/Pine_winter_quench/No_spillover/Pine_winter_quench_no_spillover_4.txt]

Time	IRF	Exp. data	Th. data	Residuals	Aurocorr
0	43205	18527	18903.3	-2.76457	0.0947355
0.002569	45817	20722	21024.5	-2.10109	0.0947905
0.005138	47396	22933	23226.7	-1.93941	0.0231296
0.007707	48463	25243	25484.6	-1.52051	0.0677951
0.010276	49341	27491	27743.5	-1.52308	0.0334448
0.012845	49938	30168	29981.4	1.07427	0.0612724
0.015414	50031	32212	32186.4	0.142907	0.0690158
0.017983	50114	34466	34336.1	0.699547	0.0259644
0.020552	49597	36430	36418.7	0.0594534	0.0291336
0.023121	48424	38630	38417.8	1.07951	0.0145148
0.02569	46762	40631	40295.5	1.66421	0.0115869
0.028259	45030	42394	42019.5	1.81886	0.0253856
0.030828	43460	43581	43580.8	0.000916869	0.0159654
0.033397	40801	45243	44992.9	1.17595	-0.00121651
0.035966	38416	46877	46231.6	2.98072	0.0439073
0.038535	35403	47300	47278	0.101192	0.0345329
0.041104	32977	48688	48129.3	2.53191	-0.00430555
0.043673	30109	48785	48795.4	-0.0471672	0.0501706
0.046242	27336	49411	49289.9	0.544819	0.0063152
0.048811	24445	49971	49608.7	1.62057	-0.00831044
0.05138	21632	50011	49758	1.13147	0.0276754
0.053949	18529	49991	49742.8	1.11001	0.0757317
0.056518	16287	49660	49562.3	0.438225	0.0156666
0.059087	13909	49556	49243.6	1.40333	0.0349419
0.061656	11846	48427	48816.4	-1.76969	0.0301403
0.064225	10050	48508	48290.4	0.98789	0.0232567
0.066794	8268	47618	47687.2	-0.31706	-0.00480226
0.069363	6906	46712	47017.2	-1.41208	0.0395538
0.071932	5676	46537	46295.8	1.11818	0.0638857
0.074501	4758	45634	45541.5	0.432991	0.062643
0.07707	3813	44077	44768.4	-3.29314	0.0436593
0.079639	3158	43484	43983.8	-2.39678	0.0480193
0.082208	2583	42965	43194.5	-1.10737	0.0724098
0.084777	2145	42218	42410.7	-0.938016	0.0731111
0.087346	1845	41392	41637.3	-1.20551	0.00674796
0.089915	1465	40661	40880.6	-1.08905	0.0324366
0.092484	1247	40202	40139.6	0.311149	0.0394937
0.095053	1101	39241	39414.6	-0.876106	0.0119136
0.097622	1007	38640	38711.1	-0.361949	0.0453574
0.100191	830	38035	38031.3	0.0191682	0.0636764
0.10276	773	37569	37371.2	1.02028	0.0370558
0.105329	645	36296	36730.3	-2.27965	0.0318939
0.107898	657	36132	36108.3	0.124451	0.0281898
0.110467	564	35403	35506.3	-0.548848	0.00515443
0.113036	555	34589	34923.6	-1.79916	0.0221947
0.115605	560	34068	34358.4	-1.57308	0.0134507
0.118174	505	34259	33812.5	2.41213	0.0292203
0.120743	489	33233	33283.3	-0.275839	0.018436
0.123312	415	32473	32768.7	-1.64103	0.029323
0.125881	467	32161	32267.3	-0.592685	0.046063
0.12845	451	31799	31780.8	0.102178	0.0619992
0.131019	413	31500	31310.3	1.06894	0.00834479
0.133588	431	30507	30851.8	-1.9743	0.0466445
0.136157	442	30484	30406	0.446945	0.0593268
0.138726	444	29963	29973.8	-0.0621937	0.0455143
0.141295	471	29308	29554	-1.43721	0.0245599
0.143864	477	28998	29146.7	-0.873394	0.0499015
0.146433	423	28725	28751.3	-0.154951	0.0169344
0.149002	470	28282	28364.3	-0.489209	0.0187697
0.151571	464	28055	27986.9	0.406551	0.0451564
0.15414	476	27872	27620.4	1.50692	0.0768005
0.156709	475	27138	27263.2	-0.760034	0.0649476
0.159278	496	26711	26915	-1.24807	0.00819623
0.161847	520	26356	26575.8	-1.3536	0.0329867
0.164416	543	26419	26246	1.06412	0.0416589
0.166985	531	26143	25925.5	1.3452	0.00357971
0.169554	572	25795	25612.5	1.13643	0.0388493
0.172123	581	25513	25307.4	1.28738	-0.0200676
0.174692	593	25146	25010.6	0.854018	0.0472697
0.177261	589	24771	24720.8	0.319051	0.0476073
0.17983	628	24368	24437.3	-0.443831	0.0464009
0.182399	667	24299	24160.9	0.885928	0.0475589
0.184968	691	23837	23892.9	-0.36208	0.0448785
0.187537	706	23470	23632.4	-1.06028	0.0611069
0.190106	725	23684	23378.3	1.98624	0.077774
0.192675	716	23316	23130.2	1.21711	0.0624466
0.195244	766	22880	22886.9	-0.0457481	0.0391324
0.197813	766	22418	22649.6	-1.54711	0.0497581
0.200382	821	22381	22418.5	-0.25039	0.0508116
0.202951	821	22287	22193.4	0.626959	0.0214785
0.20552	926	22051	21974.3	0.516744	0.0235991
0.208089	926	21940	21762.7	1.19711	0.0525005
0.210658	954	21523	21558.2	-0.240101	-0.00427277
0.213227	958	21269	21358	-0.609994	0.00207402
0.215796	951	21209	21161.8	0.32411	0.0426078
0.218365	980	20883	20968.5	-0.591805	0.0160672
0.220934	990	20744	20779	-0.243266	0.0265298
0.223503	1030	20512	20593.9	-0.572054	0.0413262
0.226072	1017	20414	20413.5	0.00355418	-0.00261082
0.228641	1091	20188	20236.8	-0.343353	-0.0548985
0.23121	1112	20219	20065	1.08307	0.00682594
0.233779	1066	19872	19899	-0.191533	0.0128413
0.236348	1128	19807	19734.4	0.51556	0.00709651
0.238917	1045	19848	19572.7	1.95405	0.038098
0.241486	1039	19404	19412.4	-0.0601929	-0.0158021
0.244055	1073	19212	19251.3	-0.283864	0.010039
0.246624	1104	19005	19093.9	-0.644583	0.0131456
0.249193	1059	18684	18941.2	-1.88162	-0.0232172
0.251762	1053	18583	18790.3	-1.52077	0.0270518
0.254331	1092	18465	18639.9	-1.28724	0.0312073
0.2569	1076	18443	18493	-0.368362	0.000829467
0.259469	1015	18371	18349.1	0.161349	0.0448314
0.262038	998	18018	18204.6	-1.39012	0.0505975
0.264607	1006	17955	18059.5	-0.780149	0.0324048
0.267176	1001	17699	17916.6	-1.6353	0.0114627
0.269745	941	17453	17776	-2.44525	0.00935051
0.272314	951	17629	17635.5	-0.0490141	0.00675546
0.274883	933	17663	17495.6	1.25978	0.010005
0.277452	921	17363	17357.7	0.0401242	0.0416761
0.280021	897	17088	17221.2	-1.01858	0.0353504
0.28259	899	17124	17085.6	0.293315	0.0522888
0.285159	868	16758	16951.6	-1.49557	0.0370695
0.287728	828	16831	16818.8	0.094228	0.00132672
0.290297	835	16706	16685.7	0.15726	-0.000792592
0.292866	844	16557	16553.8	0.0252576	0.0158883
0.295435	825	16166	16424.7	-2.03479	0.0183362
0.298004	831	16300	16297.5	0.0192067	-0.0193815
0.300573	785	16237	16172	0.510037	0.00640727
0.303142	794	15842	16047.1	-1.62921	-0.0292794
0.305711	749	16123	15922.9	1.57627	-0.0332629
0.30828	812	15969	15799.5	1.34169	0.0381303
0.310849	733	15366	15678.8	-2.52352	0.0382475
0.313418	711	15587	15559.5	0.220557	0.00782253
0.315987	731	15395	15438.5	-0.350802	0.00953144
0.318556	746	15431	15319.6	0.896992	0.0159629
0.321125	791	15422	15204	1.75548	0.0138055
0.323694	720	15064	15092.4	-0.231586	0.0547057
0.326263	779	15077	14981.6	0.777204	-0.0179697
0.328832	750	14621	14872	-2.07551	-0.0349668
0.331401	800	14698	14765	-0.55266	0.00782225
0.33397	757	14660	14660.4	-0.00312136	-0.0381417
0.336539	812	14585	14557.4	0.228469	-0.00306296
0.339108	794	14515	14456.3	0.486992	0.00479269
0.341677	811	14176	14357.8	-1.52733	0.0141968
0.344246	826	14416	14260.7	1.2938	0.0747649
0.346815	780	14260	14165.8	0.789205	0.000357551
0.349384	835	14180	14070.9	0.915959	-0.0181697
0.351953	801	13882	13977.7	-0.811855	0.0193549
0.354522	767	13891	13886.2	0.0406169	0.0417174
0.357091	801	13671	13793.6	-1.04814	0.00231347
0.35966	830	13863	13702.2	1.36573	-0.00029063
0.362229	781	13504	13614.3	-0.949404	0.0158272
0.364798	808	13751	13526.9	1.91128	-0.0356111
0.367367	802	13529	13439.8	0.767066	0.00552462
0.369936	884	13409	13354.6	0.469672	0.042697
0.372505	916	13172	13273.4	-0.883455	-0.0414524
0.375074	907	13296	13197.1	0.85745	-0.00372268
0.377643	903	13094	13122.3	-0.247552	0.0343214
0.380212	873	13015	13047.6	-0.285376	0.00552933
0.382781	839	12809	12972.1	-1.44111	-0.00133945
0.38535	875	12927	12895.1	0.280333	0.0125668
0.387919	881	12696	12819.2	-1.09337	0.0329022
0.390488	960	12889	12745.8	1.26124	0.0380563
0.393057	904	12718	12676.4	0.369161	0.00160282
0.395626	936	12558	12608.3	-0.44923	0.00414722
0.398195	921	12785	12540.1	2.16603	0.0258401
0.400764	955	12493	12473	0.178857	0.0381425
0.403333	974	12339	12407.3	-0.615128	-0.0178341
0.405902	935	12418	12344.1	0.663243	-0.01102
0.408471	990	12244	12280.7	-0.331503	0.00336016
0.41104	989	12344	12218.4	1.13007	-0.0228739
0.413609	986	12138	12158.6	-0.187242	0.0765467
0.416178	993	12121	12099.2	0.198319	0.0043122
0.418747	991	12129	12040.3	0.805498	-0.00326481
0.421316	977	12094	11982	1.018	-0.0163091
0.423885	962	11948	11923.7	0.222254	-0.0150528
0.426454	1020	11806	11864.9	-0.542372	-0.00968306
0.429023	940	11811	11808.3	0.0249626	-0.0105347
0.431592	946	11822	11751.3	0.649973	-0.0184786
0.434161	955	11786	11692.4	0.862256	-0.00046628
0.43673	974	11718	11634.7	0.76956	0.0127458
0.439299	953	11560	11578.8	-0.174481	0.00524424
0.441868	908	11474	11523.3	-0.460563	-0.0564941
0.444437	860	11542	11466.1	0.706613	0.00234859
0.447006	870	11386	11406.2	-0.189491	0.0224331
0.449575	894	11553	11346	1.92602	-0.000455558
0.452144	782	11436	11287.9	1.38511	0.0215541
0.454713	803	11077	11227.5	-1.42988	-0.0562515
0.457282	761	11204	11164.9	0.369455	-0.0146657
0.459851	691	10931	11102.5	-1.64071	0.0132867
0.46242	664	11010	11037.3	-0.26065	-0.00853273
0.464989	663	10944	10970	-0.248702	0.00436813
0.467558	595	10834	10903.1	-0.663773	0.000176377
0.470127	568	10710	10835.1	-1.20878	0.0389288
0.472696	532	10867	10765.2	0.976751	0.0250467
0.475265	484	10618	10694.5	-0.742318	-7.68518e-05
0.477834	422	10689	10622.3	0.644712	0.0172758
0.480403	441	10382	10547.9	-1.62851	-0.00672319
0.482972	387	10618	10473.8	1.39983	0.00427971
0.485541	339	10207	10400	-1.91026	-0.0396483
0.48811	324	10306	10324.3	-0.180155	0.012415
0.490679	319	10320	10248.1	0.708009	-0.00705376
0.493248	279	10257	10172.9	0.830451	-0.0397788
0.495817	272	10136	10097.8	0.379547	-0.00168966
0.498386	248	10266	10022.6	2.40177	0.0207526
0.500955	218	10134	9947.97	1.84797	-0.0142832
0.503524	192	9871	9872.91	-0.0192555	-0.0161834
0.506093	201	9889	9797.44	0.920759	0.0139402
0.508662	169	9685	9722.94	-0.385525	-0.0072121
0.511231	174	9521	9649.15	-1.31331	-0.00456164
0.5138	128	9661	9575.86	0.866205	-0.00842893
0.516369	117	9603	9502.48	1.02578	-0.0184707
0.518938	140	9491	9428.55	0.641059	0.00155098
0.521507	141	9459	9356.53	1.05364	0.00011671
0.524076	135	9338	9286.74	0.530436	-0.00924315
0.526645	120	9141	9218.01	-0.805428	-0.0498619
0.529214	128	9159	9149.66	0.0976433	-0.00851327
0.531783	104	9222	9082.16	1.45615	0.0271402
0.534352	121	9047	9015.19	0.33443	0.00837757
0.536921	115	9142	8949.08	2.0177	-0.0261063
0.53949	132	8696	8884.42	-2.02049	0.00515981
0.542059	114	8844	8821.15	0.243002	0.0163728
0.544628	121	8897	8758.74	1.46581	0.029327
0.547197	128	8780	8696.85	0.887416	0.00261952
0.549766	115	8558	8636.3	-0.84644	0.00890962
0.552335	116	8756	8576.37	1.91971	-0.0440324
0.554904	132	8538	8516.83	0.229087	-0.0293348
0.557473	125	8452	8458.71	-0.0730286	-0.0317823
0.560042	133	8479	8401.68	0.839684	-0.0204664
0.562611	111	8271	8345.39	-0.817973	0.014831
0.56518	106	8253	8289.25	-0.39907	-0.00693966
0.567749	119	8325	8232.88	1.0096	-0.0251596
0.570318	135	8291	8177.57	1.24571	-0.00308534
0.572887	110	8134	8124.02	0.110657	-0.0174634
0.575456	112	8148	8070.78	0.855498	-0.0327775
0.578025	131	8008	8017.38	-0.104812	0.0299774
0.580594	122	7936	7965.39	-0.329892	-0.0250831
0.583163	110	7948	7914.36	0.37732	-0.0105319
0.585732	105	8063	7863.16	2.22553	-0.0242624
0.588301	124	7744	7811.97	-0.772356	-0.0211602
0.59087	108	8020	7761.91	2.8819	-0.0115355
0.593439	114	7624	7712.56	-1.01424	0.0259398
0.596008	114	7749	7663.45	0.971882	-0.0381778
0.598577	104	7783	7615.1	1.90317	-0.0195301
0.601146	105	7637	7566.95	0.80155	0.0237287
0.603715	109	7598	7519.06	0.905673	0.00944701
0.606284	97	7466	7471.9	-0.0682246	-0.0079091
0.608853	99	7403	7425	-0.255648	-0.0138516
0.611422	94	7332	7378.29	-0.540652	-0.0381373
0.613991	104	7343	7332.04	0.127855	0.0176397
0.61656	106	7385	7286.55	1.14566	-0.0135574
0.619129	79	7233	7241.97	-0.105497	-0.0401115
0.621698	104	7417	7197	2.55452	0.00562231
0.624267	91	7150	7152.49	-0.0294328	-0.036653
0.626836	97	7136	7108.9	0.320807	-0.0530396
0.629405	100	7071	7065.58	0.0644196	-0.0334625
0.631974	84	7083	7023.04	0.712499	0.000433851
0.634543	73	6959	6980.46	-0.257197	-0.0158536
0.637112	84	7053	6937.39	1.37666	-0.00626951
0.639681	78	6998	6894.83	1.23328	-0.00575137
0.64225	75	6877	6852.96	0.289856	-0.0442331
0.644819	84	6900	6811.28	1.06804	0.000231842
0.647388	90	6721	6770.31	-0.601459	-0.00564136
0.649957	84	6720	6730.33	-0.125972	-0.0369763
0.652526	76	6763	6690.74	0.878619	0.00939139
0.655095	57	6666	6651.03	0.183356	-0.0251476
0.657664	77	6642	6610.77	0.383215	-0.0162444
0.660233	84	6651	6571.05	0.980374	-0.0267973
0.662802	68	6569	6532.74	0.447409	0.00739653
0.665371	82	6603	6494.52	1.33496	-0.0348222
0.66794	66	6436	6456.62	-0.257084	-0.00219886
0.670509	57	6551	6419	1.63085	0.00479735
0.673078	56	6426	6380.88	0.562817	-0.0187442
0.675647	78	6473	6342.86	1.61761	-0.0157153
0.678216	67	6197	6306.04	-1.38515	-0.0422275
0.680785	65	6241	6270	-0.36712	-0.0586489
0.683354	76	6184	6233.88	-0.634238	-0.0378469
0.685923	65	6239	6198.42	0.51381	-0.0591483
0.688492	63	6223	6163.28	0.756989	-0.0673903
0.691061	56	6039	6128.02	-1.14558	-0.0472851
0.69363	62	6017	6092.79	-0.977081	-0.055997
0.696199	60	6139	6057.91	1.03498	-0.0414721
0.698768	53	6078	6023.53	0.698718	-0.0222437
0.701337	66	5985	5989.19	-0.0542165	-0.0975629
0.703906	49	6017	5955.43	0.793771	-0.048468
0.706475	73	5969	5921.86	0.610111	-0.012609
0.709044	66	5967	5888.91	1.01086	-0.0483363
0.711613	60	5905	5856.85	0.626542	0.00391411
0.714182	52	5894	5824.61	0.903887	0.00425437
0.716751	47	5818	5792.12	0.339255	-0.0718097
0.71932	43	5742	5759.49	-0.230809	-0.0577532
0.721889	43	5659	5726.88	-0.902401	0.00209998
0.724458	58	5668	5694.52	-0.352295	-0.0122815
0.727027	49	5684	5663.07	0.277656	-0.012233
0.729596	59	5748	5632.14	1.52812	0.018091
0.732165	50	5457	5601.55	-1.95684	-0.0317178
0.734734	46	5569	5571.25	-0.0300981	-0.0203973
0.737303	50	5561	5540.75	0.271523	-0.0426032
0.739872	56	5412	5510.55	-1.33964	-0.030279
0.742441	49	5536	5481	0.739198	-0.0308713
0.74501	41	5500	5451.67	0.651716	-0.0321608
0.747579	40	5495	5422.05	0.984062	-0.0369939
0.750148	43	5345	5392.4	-0.648381	-0.062376
0.752717	47	5453	5363.14	1.21692	-0.0255806
0.755286	44	5335	5334.42	0.0079017	-0.056713
0.757855	43	5199	5306.01	-1.48417	-0.0298514
0.760424	40	5305	5277.72	0.37456	-0.00623091
0.762993	40	5294	5249.53	0.611131	-0.0750378
0.765562	44	5268	5221.51	0.640482	-0.0318867
0.768131	32	5353	5193.89	2.17467	-0.0771813
0.7707	42	5250	5166.24	1.15601	-0.0265328
0.773269	42	5043	5138.79	-1.34893	-0.0559928
0.775838	47	5020	5111.96	-1.29794	-0.0275084
0.778407	36	5134	5085.55	0.676215	-0.0650176
0.780976	37	5056	5059.12	-0.0439007	-0.0170046
0.783545	41	5104	5032.57	0.999803	-0.025453
0.786114	44	4953	5006.44	-0.759388	-0.0679385
0.788683	42	4925	4980.81	-0.795191	-0.0283423
0.791252	35	4860	4955.41	-1.36856	0.00510267
0.793821	41	4930	4929.89	0.00151601	-0.0361039
0.79639	29	4919	4904.56	0.205956	-0.00336098
0.798959	50	4924	4879.23	0.637949	-0.0183953
0.801528	38	4815	4854.48	-0.569012	0.0162299
0.804097	34	4722	4830.24	-1.57511	-0.0015964
0.806666	36	4803	4805.62	-0.0377993	-0.0290017
0.809235	33	4774	4781.13	-0.103148	-0.0300503
0.811804	38	4752	4756.82	-0.0699611	-0.000785205
0.814373	32	4649	4732.81	-1.22921	-0.00341474
0.816942	21	4745	4708.95	0.523277	-0.071336
0.819511	25	4674	4684.7	-0.156448	-0.00613076
0.82208	35	4764	4660.44	1.50044	-0.0165722
0.824649	25	4692	4636.92	0.804053	-0.0310027
0.827218	34	4582	4613.63	-0.467294	-0.0233079
0.829787	26	4509	4590.51	-1.21388	-0.0132221
0.832356	31	4558	4567.61	-0.14229	-0.0420365
0.834925	27	4530	4544.8	-0.219825	-0.0391187
0.837494	39	4513	4522.21	-0.13714	-0.0593648
0.840063	29	4564	4500.11	0.945709	-0.0551607
0.842632	31	4470	4478.23	-0.123133	-0.0501489
0.845201	28	4401	4456.24	-0.832624	-0.023871
0.84777	22	4408	4434.36	-0.397007	-0.0950143
0.850339	22	4492	4412.34	1.18859	-0.0513164
0.852908	23	4410	4390.3	0.296633	0.0240214
0.855477	26	4380	4368.51	0.173595	-0.0404041
0.858046	15	4251	4347.06	-1.47333	-0.063863
0.860615	18	4511	4325.5	2.76185	-0.0159645
0.863184	17	4352	4303.86	0.729716	-0.04998
0.865753	22	4262	4282.5	-0.313938	-0.0491306
0.868322	17	4311	4261.48	0.754246	-0.0633796
0.870891	17	4211	4240.64	-0.456699	-0.0525703
0.87346	23	4160	4219.8	-0.927179	-0.0407822
0.876029	19	4203	4199.36	0.0561937	-0.0413306
0.878598	25	4174	4179.15	-0.0797345	-0.0359381
0.881167	14	4149	4159.17	-0.157894	-0.0370577
0.883736	19	4108	4139.15	-0.485952	-0.0195227
0.886305	17	3993	4119.07	-1.99515	-0.0234152
0.888874	13	3988	4099.26	-1.76187	-0.0189454
0.891443	19	4035	4079.41	-0.699146	-0.0200033
0.894012	19	3898	4059.81	-2.59162	-0.0376609
0.896581	13	4068	4040.57	0.430096	-0.0172373
0.89915	23	3977	4021.27	-0.702042	-0.0477057
0.901719	19	3965	4002.28	-0.592014	-0.0954211
0.904288	13	3927	3983.62	-0.903592	-0.0242506
0.906857	20	3913	3964.75	-0.827328	-0.0493824
0.909426	14	4005	3946.06	0.931375	-0.0671734
0.911995	13	3936	3927.53	0.134932	-0.0452482
0.914564	15	3836	3908.91	-1.17725	-0.000725835
0.917133	9	3834	3890.47	-0.912028	-0.0319786
0.919702	18	3959	3872.04	1.38199	-0.0511617
0.922271	14	3874	3853.89	0.323145	0.0223456
0.92484	7	3741	3836.04	-1.5538	-0.040112
0.927409	13	3793	3817.93	-0.404806	-0.0272892
0.929978	11	3776	3799.94	-0.389562	-0.00505046
0.932547	10	3767	3782.23	-0.24819	-0.0425464
0.935116	15	3898	3764.57	2.1371	-0.0250317
0.937685	17	3773	3747.2	0.420043	-0.0472671
0.940254	5	3692	3730.19	-0.628547	-0.0514799
0.942823	16	3753	3712.94	0.653893	-0.0657387
0.945392	14	3759	3695.79	1.03093	-0.0271474
0.947961	15	3715	3679.09	0.589202	-0.00173651
0.95053	18	3662	3662.47	-0.00784694	-0.0570228
0.953099	14	3558	3646.11	-1.47709	-0.0927478
0.955668	13	3698	3629.8	1.12151	-0.0111863
0.958237	12	3574	3613.42	-0.659319	-0.00103349
0.960806	12	3515	3597.07	-1.3843	-0.00753127
0.963375	10	3617	3580.81	0.601726	-0.0542363
0.965944	11	3559	3564.6	-0.0938997	-0.0617179
0.968513	18	3521	3548.49	-0.46329	0.00495848
0.971082	10	3504	3532.79	-0.486297	-0.0407776
0.973651	11	3500	3517.14	-0.289775	-0.0489919
0.97622	9	3408	3501.36	-1.59917	-0.00865645
0.978789	11	3416	3485.64	-1.19154	-0.0286133
0.981358	14	3463	3470.06	-0.119898	-0.0339255
0.983927	7	3509	3454.76	0.915651	0.00556369
0.986496	12	3472	3439.43	0.552829	-0.0205363
0.989065	12	3391	3424.13	-0.56901	0.0113682
0.991634	11	3325	3409.13	-1.45896	-0.0267578
0.994203	7	3322	3394.19	-1.25242	0.0160067
0.996772	7	3508	3379.16	2.17532	-0.00872586
0.999341	10	3363	3364.1	-0.0190163	0.00408774
1.00191	18	3354	3349.28	0.081479	-0.0759047
1.00448	15	3359	3334.97	0.414661	-0.0223288
1.00705	11	3352	3320.91	0.537033	-0.00426166
1.00962	7	3237	3306.66	-1.22436	-0.0249661
1.01219	10	3316	3292.2	0.413267	-0.0140298
1.01476	10	3407	3277.81	2.21323	0.0169573
1.01732	11	3295	3263.64	0.54626	-0.0394267
1.01989	8	3256	3249.61	0.111974	-0.00413975
1.02246	13	3213	3235.6	-0.398751	-0.00648207
1.02503	7	3170	3221.76	-0.919329	-0.0557052
1.0276	9	3234	3207.97	0.457764	-0.0273154
1.03017	6	3216	3194.13	0.385701	-0.00650459
1.03274	10	3186	3180.35	0.100183	-0.0563032
1.03531	9	3187	3166.71	0.359468	-0.025826
1.03788	8	3109	3153.27	-0.793913	-0.0448897
1.04045	4	3096	3139.84	-0.787939	-0.062967
1.04301	4	3073	3126.32	-0.96189	-0.0416697
1.04558	5	3132	3112.76	0.343795	-0.00947308
1.04815	4	3166	3099.34	1.18472	-0.0142577
1.05072	9	3037	3086.03	-0.88967	-0.0115391
1.05329	7	3091	3072.96	0.324397	-0.00619041
1.05586	3	3073	3060.09	0.232965	-0.0941552
1.05843	9	2994	3047.08	-0.970004	-0.0011686
1.061	10	3002	3034.23	-0.588236	0.035173
1.06357	7	2945	3021.71	-1.41359	-0.0273421
1.06614	9	3018	3009.2	0.160253	-0.00610116
1.0687	6	2983	2996.71	-0.251056	-0.0427501
1.07127	7	2903	2984.26	-1.50819	-0.00662118
1.07384	7	2951	2971.82	-0.383223	-0.0286953
1.07641	10	2967	2959.49	0.137811	-0.0220965
1.07898	4	2882	2947.35	-1.21737	-0.0650094
1.08155	6	2862	2935.17	-1.36779	0.0131962
1.08412	7	2907	2922.93	-0.295523	0.00234033
1.08669	4	3003	2910.88	1.68108	-0.0540421
1.08926	10	2876	2898.84	-0.425832	-0.0385674
1.09183	4	2869	2886.98	-0.335734	-0.046127
1.09439	15	2788	2875.2	-1.65155	-0.0663007
1.09696	3	2887	2863.68	0.434044	-0.0330872
1.09953	3	2886	2852.16	0.629994	-0.0525592
1.1021	8	2744	2840.28	-1.83803	-0.065884
1.10467	4	2746	2828.66	-1.57745	-0.0277352
1.10724	6	2765	2817.16	-0.991944	-0.0471247
1.10981	9	2733	2805.67	-1.39007	-0.0439989
1.11238	4	2824	2794.43	0.556488	-0.00631819
1.11495	6	2754	2783.18	-0.555965	-0.00226243
1.11752	5	2750	2771.89	-0.417368	-0.053286
1.12008	5	2691	2760.7	-1.34362	-0.0109105
1.12265	4	2726	2749.55	-0.451059	-0.0210493
1.12522	6	2795	2738.44	1.0699	0.00151184
1.12779	3	2754	2727.43	0.506285	-0.0228452
1.13036	5	2778	2716.46	1.16764	-0.0023208
1.13293	13	2644	2705.53	-1.19663	-0.0065941
1.1355	6	2688	2695.03	-0.135552	-0.0190167
1.13807	7	2672	2684.6	-0.243836	-0.0400841
1.14064	5	2709	2674.01	0.672202	-0.0317994
1.14321	4	2605	2663.43	-1.14485	0.00173061
1.14577	4	2652	2652.81	-0.0157253	0.00410134
1.14834	8	2592	2642.23	-0.986528	-0.0445469
1.15091	3	2636	2631.86	0.0807193	-0.0120333
1.15348	4	2646	2621.51	0.476133	-0.00507159
1.15605	2	2560	2611.08	-1.00958	-0.010614
1.15862	5	2586	2600.68	-0.288762	-0.014615
1.16119	3	2558	2590.4	-0.640576	-0.0189527
1.16376	5	2649	2580.21	1.33647	-0.0141873
1.16633	6	2624	2570.1	1.05225	-0.053378
1.1689	5	2570	2560.15	0.194334	-0.0389848
1.17146	6	2488	2550.25	-1.24806	-0.0180116
1.17403	4	2559	2540.41	0.36752	-0.025388
1.1766	3	2491	2530.58	-0.792947	-0.0327537
1.17917	1	2513	2520.69	-0.153396	-0.018008
1.18174	5	2484	2510.76	-0.536911	-0.014267
1.18431	6	2521	2500.98	0.398826	-0.0132278
1.18688	4	2510	2491.43	0.370656	-0.0343039
1.18945	4	2434	2481.9	-0.970924	-0.0265905
1.19202	7	2449	2472.35	-0.471899	-0.0488191
1.19459	2	2471	2462.96	0.161712	-0.0213763
1.19715	1	2494	2453.54	0.810148	-0.0362488
1.19972	5	2424	2443.97	-0.405528	0.019408
1.20229	2	2442	2434.56	0.15057	-0.0390272
1.20486	6	2407	2425.25	-0.372004	-0.0123369
1.20743	7	2430	2416.04	0.283147	0.0378521
1.21	6	2413	2407.06	0.120956	0.0199937
1.21257	4	2406	2398.11	0.160781	0.0125122
1.21514	2	2364	2389.09	-0.51613	-0.00315374
1.21771	3	2351	2379.98	-0.597624	-0.0612865
1.22028	4	2346	2370.88	-0.513716	-0.0387477
1.22284	1	2419	2361.92	1.16063	-0.0216308
1.22541	3	2310	2352.93	-0.893308	-0.05187
1.22798	4	2415	2343.98	1.44523	-0.0342111
1.23055	5	2340	2335.19	0.0995367	-0.034099
1.23312	2	2242	2326.51	-1.78488	-0.0434088
1.23569	4	2348	2317.81	0.622976	-0.0332787
1.23826	3	2316	2309.12	0.142858	-0.0223592
1.24083	3	2241	2300.52	-1.25727	-0.0258734
1.2434	8	2309	2291.93	0.355206	-0.0375518
1.24597	7	2224	2283.57	-1.26325	-0.0380363
1.24853	7	2276	2275.4	0.0126708	-0.022608
1.2511	8	2336	2267.21	1.42323	-0.0157575
1.25367	5	2254	2259.09	-0.107198	-0.0164679
1.25624	3	2261	2250.92	0.211999	-0.0351108
1.25881	6	2235	2242.61	-0.160967	-0.0474314
1.26138	5	2183	2234.39	-1.0998	-0.0354516
1.26395	4	2190	2226.28	-0.775236	-0.0521302
1.26652	3	2202	2218.15	-0.344072	0.0292998
1.26909	3	2121	2209.98	-1.93217	0.0176682
1.27166	3	2212	2201.84	0.216068	0.00181446
1.27422	4	2154	2193.74	-0.856343	-0.0616121
1.27679	5	2103	2185.74	-1.80422	-0.00334845
1.27936	6	2144	2177.85	-0.73113	-0.0278986
1.28193	2	2050	2170.08	-2.65207	-0.00826649
1.2845	5	2036	2162.23	-2.79748	-0.0124859
1.28707	5	2089	2154.39	-1.43062	-0.113221
1.28964	2	2185	2146.69	0.819541	-0.0535914
1.29221	1	2143	2138.93	0.0880103	-0.00052644
1.29478	5	2099	2131.06	-0.699854	-0.00560815
1.29735	3	2136	2123.36	0.27347	-0.0203616
1.29991	3	2029	2115.77	-1.92641	-0.0172655
1.30248	3	2104	2108.16	-0.0906531	-0.0188344
1.30505	3	2054	2100.58	-1.02781	-0.00278082
1.30762	4	2066	2093.05	-0.595075	-0.0161705
1.31019	5	2141	2085.59	1.19742	-0.0460229
1.31276	2	2158	2078.25	1.71678	0.00304781
1.31533	1	1994	2070.86	-1.72124	-0.0113998
1.3179	4	2053	2063.37	-0.228886	-0.0479187
1.32047	3	2099	2056	0.938576	-0.0101533
1.32304	2	2044	2048.74	-0.104853	0.0040904
1.3256	2	2080	2041.45	0.845276	-0.000243191
1.32817	1	2059	2034.16	0.54742	-0.0505546
1.33074	3	1986	2026.88	-0.917285	-0.0334146
1.33331	1	1977	2019.68	-0.959824	-0.0669663
1.33588	4	2040	2012.52	0.608466	-0.00687461
1.33845	3	1963	2005.44	-0.957838	0.020193
1.34102	2	2002	1998.46	0.0790936	-0.00803945
1.34359	4	1933	1991.45	-1.32941	0.00589631
1.34616	2	1859	1984.51	-2.91087	-0.0169814
1.34873	2	1933	1977.59	-1.01427	0.0135109
1.35129	6	1939	1970.65	-0.718759	-0.013496
1.35386	4	1992	1963.89	0.629885	0.00810809
1.35643	3	2003	1957.22	1.02285	-0.022883
1.359	3	1862	1950.48	-2.05041	-0.0238699
1.36157	4	1855	1943.72	-2.06003	-0.0162425
1.36414	3	1889	1937.04	-1.10538	-0.00203655
1.36671	4	1950	1930.39	0.443976	0.00885185
1.36928	5	1934	1923.78	0.232348	0.0249488
1.37185	3	1910	1917.27	-0.166368	-0.0941583
1.37442	2	1918	1910.75	0.16555	0.000600359
1.37698	2	1840	1904.15	-1.49553	-0.0301773
1.37955	6	1843	1897.56	-1.27081	-0.0379822
1.38212	6	1879	1891.15	-0.280235	0.00859379
1.38469	2	1886	1884.91	0.0251544	0.0117672
1.38726	3	1911	1878.54	0.742433	-0.0812893
1.38983	4	1897	1872.1	0.571633	0.017467
1.3924	2	1876	1865.76	0.236318	-0.0296773
1.39497	4	1808	1859.43	-1.20944	0.0485792
1.39754	5	1891	1853.13	0.870963	0.0207715
1.40011	0	1850	1846.96	0.0706965	-0.0488063
1.40267	2	1754	1840.68	-2.06959	0.0462917
1.40524	5	1760	1834.33	-1.77166	0.0657048
1.40781	2	1765	1828.19	-1.50411	-0.0245864
1.41038	4	1848	1822.09	0.602762	-0.0785072
1.41295	4	1891	1815.98	1.72512	-0.0412196
1.41552	1	1838	1809.97	0.653806	0.0249786
1.41809	4	1799	1803.88	-0.115038	0.00506716
1.42066	3	1849	1797.82	1.19019	-0.0163122
1.42323	1	1776	1791.86	-0.376413	0.00618464
1.4258	4	1705	1785.83	-1.95754	-0.014242
1.42836	1	1762	1779.86	-0.425578	0.0162133
1.43093	5	1770	1773.93	-0.0934169	0.0025844
1.4335	4	1754	1768.07	-0.335923	0.0149605
1.43607	2	1747	1762.34	-0.366902	-0.00356073
1.43864	2	1632	1756.52	-3.08227	-0.0062955
1.44121	3	1834	1750.65	1.94617	-0.0280498
1.44378	1	1776	1744.86	0.738975	0.0390925
1.44635	1	1700	1739.05	-0.947221	0.0166194
1.44892	2	1697	1733.22	-0.879127	-0.0367587
1.45149	7	1764	1727.45	0.870184	-0.00951809
1.45405	3	1716	1721.94	-0.143333	-0.00276386
1.45662	3	1726	1716.47	0.229313	-0.0115153
1.45919	0	1660	1710.88	-1.24881	0.0445297
1.46176	4	1690	1705.2	-0.369775	-0.085026
1.46433	2	1628	1699.59	-1.7744	-0.037832
1.4669	0	1718	1694.08	0.576984	0.0531052
1.46947	3	1640	1688.46	-1.19674	0.0162962
1.47204	0	1716	1682.91	0.798782	-0.0114029
1.47461	2	1682	1677.39	0.112474	0.0447154
1.47718	5	1698	1671.87	0.634184	0.0134582
1.47974	5	1662	1666.56	-0.111777	-0.0170742
1.48231	2	1656	1661.37	-0.132014	-0.0149148
1.48488	2	1693	1656.09	0.897037	-0.0164364
1.48745	2	1625	1650.72	-0.638013	0.000957445
1.49002	2	1646	1645.37	0.0154533	-0.0326262
1.49259	5	1641	1640.06	0.023185	-0.0101545
1.49516	2	1604	1634.88	-0.771141	0.00939591
1.49773	2	1678	1629.73	1.17848	0.00818421
1.5003	2	1666	1624.48	1.01717	-0.00333189
1.50287	0	1566	1619.26	-1.3459	-0.0424613
1.50543	0	1644	1614	0.740013	-0.0111023
1.508	4	1614	1608.7	0.132038	0.00774121
1.51057	2	1606	1603.57	0.060519	-0.00807839
1.51314	1	1619	1598.55	0.508267	0.0149276
1.51571	3	1596	1593.44	0.0640877	-0.004031
1.51828	3	1541	1588.39	-1.20722	0.0842608
1.52085	2	1598	1583.43	0.364379	0.00404857
1.52342	4	1493	1578.46	-2.21185	0.0272987
1.52599	1	1544	1573.55	-0.752017	0.0291584
1.52856	0	1523	1568.61	-1.1688	0.0436891
1.53112	3	1632	1563.56	1.69413	0.0376753
1.53369	2	1619	1558.61	1.50087	0.0521069
1.53626	1	1535	1553.76	-0.478724	-0.0126721
1.53883	3	1506	1548.86	-1.10434	-0.00525423
1.5414	1	1519	1544.02	-0.641839	-0.0100652
1.54397	1	1570	1539.19	0.777468	-0.0109583
1.54654	3	1455	1534.33	-2.07968	-0.032523
1.54911	2	1552	1529.56	0.569633	0.0292143
1.55168	7	1558	1524.85	0.839782	0.0481955
1.55425	3	1538	1520.31	0.451084	0.00636889
1.55681	1	1554	1515.8	0.968928	0.0211208
1.55938	1	1549	1511.09	0.963127	0.0555952
1.56195	2	1474	1506.33	-0.842114	0.0279585
1.56452	3	1547	1501.64	1.15338	-0.00942974
1.56709	3	1468	1497.04	-0.757964	0.00378045
1.56966	4	1493	1492.51	0.0127948	0.0388931
1.57223	1	1505	1488.02	0.437655	0.00795104
1.5748	3	1541	1483.48	1.46528	-0.0132698
1.57737	4	1483	1478.93	0.105794	0.00109767
1.57994	4	1487	1474.5	0.32415	-0.0254997
1.5825	2	1459	1470.13	-0.291302	0.00899419
1.58507	4	1472	1465.7	0.164315	-0.0019965
1.58764	1	1436	1461.28	-0.667143	0.00139008
1.59021	0	1417	1456.84	-1.05848	-0.00865243
1.59278	1	1420	1452.29	-0.856876	0.054099
1.59535	1	1506	1447.76	1.50065	0.00517566
1.59792	1	1486	1443.31	1.10755	0.00768972
1.60049	4	1447	1438.88	0.213498	0.00756404
1.60306	4	1405	1434.59	-0.789319	0.0490697
1.60563	0	1515	1430.41	2.17319	0.0168767
1.60819	2	1401	1426.11	-0.670755	0.01118
1.61076	2	1432	1421.75	0.270942	0.0084361
1.61333	4	1432	1417.48	0.383636	0.0203617
1.6159	1	1363	1413.31	-1.36276	0.010036
1.61847	2	1415	1409.12	0.156389	-0.0168257
1.62104	1	1440	1404.87	0.92577	0.0404057
1.62361	1	1289	1400.64	-3.10951	0.0156854
1.62618	0	1361	1396.4	-0.959489	0.0201405
1.62875	3	1389	1392.14	-0.0843765	-0.00195873
1.63132	4	1389	1387.99	0.0270021	-0.0195748
1.63388	3	1418	1384	0.902776	0.0247218
1.63645	1	1394	1380.03	0.3743	0.00133331
1.63902	1	1373	1375.95	-0.0794804	-0.0214092
1.64159	2	1386	1371.81	0.381136	0.0356933
1.64416	3	1350	1367.74	-0.482718	0.00343804
1.64673	3	1343	1363.76	-0.566387	0.0341999
1.6493	2	1406	1359.83	1.23137	-0.0243091
1.65187	2	1371	1355.88	0.408466	-0.0147488
1.65444	1	1313	1351.9	-1.07358	0.00394746
1.65701	2	1366	1347.91	0.489484	0.0124802
1.65957	3	1358	1343.94	0.381544	0.047032
1.66214	3	1419	1340.06	2.09551	0.0234435
1.66471	3	1317	1336.24	-0.530119	0.0142924
1.66728	2	1306	1332.43	-0.73122	0.0495621
1.66985	1	1310	1328.59	-0.513527	0.0332082
1.67242	0	1294	1324.69	-0.85315	-0.0120338
1.67499	4	1328	1320.74	0.199085	0.0286707
1.67756	3	1260	1316.94	-1.60397	0.00361784
1.68013	5	1304	1313.25	-0.256192	0.00541526
1.6827	2	1248	1309.61	-1.74413	0.088987
1.68526	1	1317	1305.94	0.304684	0.047528
1.68783	1	1265	1302.14	-1.04419	-0.0352459
1.6904	0	1345	1298.32	1.27296	-0.00506392
1.69297	3	1264	1294.48	-0.857402	0.0368343
1.69554	1	1299	1290.75	0.228919	0.0044666
1.69811	2	1274	1287.07	-0.366175	-0.00343952
1.70068	2	1306	1283.37	0.626075	-0.015054
1.70325	0	1270	1279.73	-0.272951	-0.0220382
1.70582	1	1339	1276.02	1.72102	0.0730002
1.70839	4	1249	1272.31	-0.65953	0.0270745
1.71095	3	1325	1268.76	1.54509	0.00127355
1.71352	2	1310	1265.29	1.23529	0.0543307
1.71609	3	1230	1261.76	-0.905558	0.013764
1.71866	4	1230	1258.24	-0.805198	0.054482
1.72123	4	1187	1254.8	-1.96801	0.0137287
1.7238	0	1269	1251.41	0.493808	0.00545798
1.72637	1	1258	1247.88	0.285435	0.0439304
1.72894	2	1207	1244.25	-1.07232	-0.0142643
1.73151	3	1301	1240.73	1.671	-0.0421393
1.73408	2	1303	1237.3	1.82021	0.0235308
1.73664	1	1217	1233.88	-0.483753	-0.0167247
1.73921	0	1269	1230.4	1.08368	0.0590956
1.74178	4	1272	1226.86	1.26555	0.0459384
1.74435	1	1222	1223.46	-0.0418132	0.00997326
1.74692	2	1200	1220.11	-0.580465	-0.0325623
1.74949	3	1212	1216.7	-0.135003	0.020096
1.75206	1	1186	1213.37	-0.794863	0.0584549
1.75463	1	1301	1210.02	2.52227	-0.0203677
1.7572	0	1205	1206.61	-0.0465169	-0.0155951
1.75977	3	1216	1203.19	0.367364	0.0273462
1.76233	1	1172	1199.86	-0.813749	-0.0435093
1.7649	5	1179	1196.58	-0.512004	-0.00574255
1.76747	3	1236	1193.39	1.21198	0.0341661
1.77004	0	1162	1190.27	-0.829358	0.0147412
1.77261	0	1191	1186.98	0.116571	-0.00169398
1.77518	2	1197	1183.59	0.387592	0.0185475
1.77775	0	1178	1180.3	-0.0669142	0.00307506
1.78032	4	1118	1177.03	-1.76533	0.0160032
1.78289	1	1161	1173.85	-0.377068	0.0434825
1.78546	1	1150	1170.71	-0.610757	0.0576773
1.78802	0	1209	1167.48	1.1941	0.0783009
1.79059	5	1206	1164.23	1.20281	0.0717677
1.79316	2	1218	1161.14	1.62915	0.0387693
1.79573	1	1193	1158.13	1.00949	0.0629717
1.7983	4	1139	1154.99	-0.47378	-0.0268677
1.80087	2	1172	1151.93	0.586314	0.0126446
1.80344	1	1053	1148.91	-2.95559	0.0649597
1.80601	0	1090	1145.79	-1.68988	-0.00156307
1.80858	1	1170	1142.62	0.80058	-0.0363382
1.81115	1	1113	1139.46	-0.793176	0.0420439
1.81371	3	1182	1136.37	1.32735	0.000669498
1.81628	2	1165	1133.36	0.927001	0.0250387
1.81885	1	1102	1130.4	-0.855442	0.0162867
1.82142	1	1145	1127.37	0.520946	-0.00995023
1.82399	2	1092	1124.32	-0.978149	0.00422058
1.82656	2	1098	1121.33	-0.703951	-0.00612297
1.82913	1	1145	1118.38	0.786772	-0.018035
1.8317	2	1140	1115.4	0.728458	-0.042734
1.83427	0	1129	1112.44	0.492777	-0.0378533
1.83684	0	1169	1109.45	1.74156	0.043209
1.8394	3	1124	1106.42	0.524501	0.00126934
1.84197	5	1151	1103.51	1.39991	0.00725958
1.84454	2	1118	1100.79	0.514815	0.0316541
1.84711	4	1123	1098.03	0.745061	0.0224605
1.84968	1	1168	1095.24	2.12892	0.0177401
1.85225	2	1149	1092.42	1.66928	-0.00828153
1.85482	0	1055	1089.53	-1.0631	0.0420027
1.85739	3	1117	1086.62	0.908932	-0.00638102
1.85996	3	1143	1083.77	1.75188	0.0241163
1.86253	4	1018	1081.04	-1.97591	0.00461939
1.86509	0	1024	1078.36	-1.69865	0.00943865
1.86766	4	1094	1075.57	0.557327	0.0675445
1.87023	1	1054	1072.79	-0.578693	0.0688488
1.8728	2	1074	1070.05	0.120487	0.100572
1.87537	0	1028	1067.26	-1.22441	0.0393188
1.87794	3	999	1064.44	-2.07044	0.0406452
1.88051	2	1039	1061.68	-0.70359	0.0330954
1.88308	3	1023	1059	-1.1256	0.0429209
1.88565	1	1051	1056.33	-0.164547	0.027064
1.88822	1	1112	1053.64	1.75024	0.0468397
1.89078	1	1015	1050.88	-1.1261	-0.0270635
1.89335	2	1036	1048.13	-0.376922	-0.00626581
1.89592	3	1101	1045.44	1.67438	0.0484045
1.89849	1	1023	1042.83	-0.62013	-0.012331
1.90106	3	1013	1040.2	-0.85459	-0.0132906
1.90363	1	1024	1037.57	-0.424183	0.0472519
1.9062	2	1046	1034.95	0.341524	-0.00504887
1.90877	1	1029	1032.31	-0.103233	0.026967
1.91134	3	1078	1029.68	1.4717	-0.00805997
1.91391	0	1041	1027.1	0.430932	0.00796408
1.91647	3	1041	1024.49	0.511829	0.0383519
1.91904	0	1023	1021.89	0.0347307	-0.00810842
1.92161	0	1044	1019.3	0.764503	0.0288882
1.92418	1	1084	1016.62	2.04663	0.0495202
1.92675	2	1001	1013.99	-0.410488	0.0692459
1.92932	3	1040	1011.45	0.885347	0.0313755
1.93189	1	1029	1008.99	0.623769	-0.0263092
1.93446	1	1007	1006.5	0.0157525	-0.00485171
1.93703	1	978	1003.94	-0.829628	0.0168499
1.9396	1	1001	1001.4	-0.012632	0.028384
1.94216	3	1084	998.87	2.58564	0.0588313
1.94473	2	1013	996.425	0.520758	0.0636851
1.9473	2	964	994.023	-0.96697	0.0886772
1.94987	1	1065	991.589	2.24949	0.0305869
1.95244	2	948	989.126	-1.33571	0.0290174
1.95501	3	949	986.675	-1.22298	0.0443914
1.95758	2	1018	984.305	1.05606	0.0394497
1.96015	2	969	981.941	-0.41574	0.0233834
1.96272	1	973	979.547	-0.209887	-0.00307477
1.96529	3	984	977.125	0.219159	0.0715683
1.96785	1	978	974.75	0.103912	-0.0179189
1.97042	3	1019	972.384	1.46031	0.0380927
1.97299	2	990	970.03	0.634701	0.00963843
1.97556	1	1028	967.715	1.88024	0.0324066
1.97813	0	974	965.336	0.277626	0.035724
1.9807	2	1011	962.896	1.5129	0.0312476
1.98327	4	975	960.511	0.46402	0.0670706
1.98584	0	948	958.28	-0.333872	0.0132231
1.98841	3	913	955.982	-1.42249	0.00130733
1.99098	2	973	953.658	0.620087	0.0431447
1.99354	3	968	951.411	0.533204	-0.0412506
1.99611	1	979	949.172	0.953313	-0.00343436
1.99868	1	930	946.899	-0.554144	0.0199247
2.00125	4	976	944.568	1.00613	0.0344512
2.00382	1	924	942.354	-0.603806	0.0548206
2.00639	0	983	940.144	1.3669	0.0709475
2.00896	1	932	937.799	-0.189969	0.0293052
2.01153	3	925	935.47	-0.344247	0.00309121
2.0141	3	972	933.265	1.24242	-0.0169398
2.01667	1	999	931.139	2.14704	0.0191631
2.01923	1	969	928.942	1.28684	0.0293238
2.0218	3	951	926.682	0.788565	0.0619377
2.02437	1	928	924.503	0.114789	0.0701061
2.02694	0	967	922.33	1.43649	0.0550334
2.02951	0	911	920.058	-0.300117	0.0648569
2.03208	3	934	917.766	0.531187	0.0168768
2.03465	1	893	915.598	-0.756228	0.0402562
2.03722	3	851	913.476	-2.14166	0.114219
2.03979	0	886	911.361	-0.852008	-0.0110175
2.04236	1	907	909.21	-0.0733684	-0.0218588
2.04492	1	969	906.998	1.99179	0.00836359
2.04749	2	871	904.833	-1.1464	0.0400499
2.05006	3	981	902.719	2.49931	0.0348844
2.05263	1	955	900.683	1.75767	0.07222
2.0552	2	975	898.613	2.44634	0.021465
2.05777	1	898	896.513	0.0496361	0.0484934
2.06034	2	884	894.418	-0.3504	0.102164
2.06291	3	898	892.336	0.189016	0.0703088
2.06548	5	937	890.335	1.52447	0.0789713
2.06805	2	923	888.445	1.13738	0.0523492
2.07061	2	890	886.513	0.116874	0.0337237
2.07318	2	865	884.475	-0.662155	0.0711324
2.07575	1	942	882.439	1.9406	0.0316094
2.07832	0	862	880.377	-0.625907	-0.00469625
2.08089	1	917	878.255	1.27948	0.0103557
2.08346	1	881	876.149	0.163435	0.0210883
2.08603	2	864	874.095	-0.343442	-0.0270306
2.0886	2	867	872.091	-0.172891	-0.0105262
2.09117	1	885	870.129	0.499897	0.0669488
2.09374	3	882	868.138	0.466774	0.0232804
2.0963	1	859	866.188	-0.245261	0.042859
2.09887	1	877	864.241	0.43083	0.0665544
2.10144	4	874	862.234	0.398007	0.0356859
2.10401	1	891	860.34	1.02715	0.0536804
2.10658	2	817	858.449	-1.45012	0.0554296
2.10915	1	893	856.492	1.22169	0.0447337
2.11172	1	905	854.539	1.67738	0.0552663
2.11429	1	856	852.561	0.117554	-0.00870572
2.11686	2	862	850.594	0.3885	-0.0226554
2.11943	1	903	848.673	1.80787	0.0704779
2.12199	3	818	846.762	-1.00565	0.0384478
2.12456	3	873	844.897	0.95115	0.00738431
2.12713	4	878	843.107	1.17759	0.0560032
2.1297	2	831	841.353	-0.359143	0.0529811
2.13227	1	884	839.557	1.49477	0.0138374
2.13484	2	816	837.657	-0.758133	0.0824842
2.13741	1	795	835.763	-1.44572	-0.0290631
2.13998	1	822	833.879	-0.414337	0.0532067
2.14255	2	840	831.972	0.276978	0.0374548
2.14512	3	892	830.114	2.0721	0.0240904
2.14768	4	854	828.338	0.878137	0.0611497
2.15025	1	821	826.635	-0.196661	0.0175659
2.15282	3	827	824.858	0.0744772	0.0137214
2.15539	5	848	823.053	0.856678	0.0808509
2.15796	1	837	821.392	0.539493	0.0425565
2.16053	4	828	819.659	0.289853	0.0301036
2.1631	3	826	817.896	0.281957	0.0671204
2.16567	3	794	816.206	-0.788046	0.0616584
2.16824	0	833	814.481	0.641632	-0.00699349
2.17081	1	818	812.651	0.187028	0.0107164
2.17337	4	804	810.765	-0.238592	-0.016338
2.17594	3	776	809.038	-1.18601	-0.0115798
2.17851	1	791	807.388	-0.582708	0.0186461
2.18108	3	809	805.634	0.118337	0.0591414
2.18365	2	897	803.885	3.10902	0.00439835
2.18622	4	814	802.179	0.414323	0.00108067
2.18879	2	810	800.516	0.333228	0.008183
2.19136	2	873	798.853	2.50951	0.0111216
2.19393	1	828	797.121	1.07312	-0.00488607
2.1965	0	825	795.357	1.03203	0.0272083
2.19906	1	764	793.534	-1.0685	0.107104
2.20163	2	854	791.727	2.13093	-0.000743366
2.2042	3	807	790.008	0.598147	0.0804416
2.20677	3	792	788.371	0.128956	0.0690812
2.20934	2	783	786.771	-0.134764	-0.0108677
2.21191	1	781	785.133	-0.147892	0.0172005
2.21448	3	850	783.427	2.28345	0.0472227
2.21705	1	823	781.763	1.43744	0
2.21962	1	769	780.103	-0.400392	0
2.22219	3	792	778.383	0.48387	0
2.22475	0	752	776.74	-0.902192	0
2.22732	1	784	775.068	0.319013	0
2.22989	0	790	773.333	0.592996	0
2.23246	1	768	771.607	-0.130156	0
2.23503	4	766	769.899	-0.140894	0
2.2376	1	820	768.344	1.80389	0
2.24017	0	791	766.787	0.860905	0
2.24274	1	774	765.09	0.320276	0
2.24531	0	793	763.398	1.0512	0
2.24788	4	739	761.721	-0.835808	0
2.25044	2	732	760.165	-1.041	0
2.25301	0	783	758.677	0.869216	0
2.25558	2	773	757.049	0.573735	0
2.25815	0	751	755.423	-0.161392	0
2.26072	3	717	753.806	-1.37454	0
2.26329	3	770	752.238	0.640092	0
2.26586	1	820	750.779	2.41732	0
2.26843	3	763	749.249	0.497821	0
2.271	0	753	747.719	0.192437	0
2.27357	3	747	746.156	0.0308712	0
2.27613	2	706	744.604	-1.45287	0
2.2787	2	742	743.126	-0.0413225	0
2.28127	1	714	741.616	-1.0335	0
2.28384	1	719	740.072	-0.785852	0
2.28641	1	731	738.499	-0.277368	0
2.28898	1	741	736.935	0.149329	0
2.29155	2	698	735.382	-1.41491	0
2.29412	3	731	733.874	-0.106315	0
2.29669	2	786	732.444	1.91028	0
2.29926	0	747	731.011	0.584994	0
2.30182	0	710	729.47	-0.730709	0
2.30439	0	789	727.865	2.17648	0
2.30696	0	740	726.271	0.504679	0
2.30953	0	731	724.692	0.233305	0
2.3121	2	743	723.128	0.729051	0
2.31467	3	713	721.648	-0.323868	0
2.31724	3	727	720.281	0.249185	0
2.31981	1	718	718.946	-0.0353175	0
2.32238	4	670	717.536	-1.83647	0
2.32495	2	722	716.161	0.217287	0
2.32751	1	688	714.818	-1.02242	0
2.33008	1	667	713.368	-1.79536	0
2.33265	2	714	711.886	0.0791127	0
2.33522	4	738	710.453	1.01404	0
2.33779	0	768	709.131	2.12425	0
2.34036	2	715	707.737	0.271635	0
2.34293	0	686	706.275	-0.774104	0
2.3455	1	732	704.817	1.00471	0
2.34807	1	695	703.337	-0.316235	0
2.35064	1	719	701.901	0.637685	0
2.3532	0	715	700.473	0.543264	0
2.35577	0	705	699.016	0.225378	0
2.35834	1	681	697.532	-0.633519	0
2.36091	2	696	696.096	-0.00365075	0
2.36348	2	691	694.741	-0.142313	0
2.36605	1	653	693.423	-1.58189	0
2.36862	2	698	692.07	0.224465	0
2.37119	1	739	690.717	1.7761	0
2.37376	0	703	689.365	0.514245	0
2.37633	0	672	687.945	-0.615108	0
2.37889	0	730	686.497	1.6101	0
2.38146	0	682	685.06	-0.117171	0
2.38403	2	667	683.636	-0.644146	0
2.3866	1	703	682.294	0.780953	0
2.38917	2	717	680.991	1.34478	0
2.39174	2	672	679.692	-0.296721	0
2.39431	1	703	678.426	0.926818	0
2.39688	2	679	677.125	0.0719559	0
2.39945	2	659	675.826	-0.655462	0
2.40202	0	690	674.563	0.587675	0
2.40458	5	668	673.234	-0.202512	0
2.40715	1	662	672.018	-0.389354	0
2.40972	3	667	670.833	-0.148419	0
2.41229	1	687	669.578	0.664684	0
2.41486	1	676	668.318	0.295462	0
2.41743	1	653	666.992	-0.547566	0
2.42	0	650	665.672	-0.614694	0
2.42257	4	697	664.328	1.23755	0
2.42514	1	644	663.102	-0.752705	0
2.42771	3	668	661.912	0.235566	0
2.43027	1	702	660.688	1.55922	0
2.43284	1	654	659.46	-0.213501	0
2.43541	1	677	658.165	0.723891	0
2.43798	4	686	656.878	1.11188	0
2.44055	1	728	655.706	2.67939	0
2.44312	2	647	654.533	-0.296142	0
2.44569	0	614	653.288	-1.58555	0
2.44826	1	658	652.008	0.233581	0
2.45083	0	664	650.702	0.516066	0
2.4534	2	722	649.405	2.70171	0
2.45596	1	657	648.156	0.345054	0
2.45853	0	635	646.945	-0.474023	0
2.4611	0	627	645.667	-0.745488	0
2.46367	1	663	644.36	0.723918	0
2.46624	2	637	643.1	-0.241687	0
2.46881	1	650	641.919	0.316979	0
2.47138	3	649	640.741	0.324203	0
2.47395	1	642	639.599	0.0947407	0
2.47652	5	620	638.458	-0.741294	0
2.47909	2	677	637.39	1.52235	0
2.48165	2	651	636.347	0.574299	0
2.48422	2	610	635.195	-1.0201	0
2.48679	2	629	634.04	-0.200972	0
2.48936	2	626	632.89	-0.275397	0
2.49193	0	648	631.742	0.638658	0
2.4945	1	664	630.526	1.29904	0
2.49707	2	624	629.284	-0.211549	0
2.49964	2	653	628.124	0.973467	0
2.50221	1	691	627.005	2.43448	0
2.50478	4	698	625.855	2.73073	0
2.50734	0	650	624.778	0.9893	0
2.50991	0	593	623.659	-1.25902	0
2.51248	1	615	622.403	-0.298528	0
2.51505	0	641	621.19	0.782438	0
2.51762	0	609	619.987	-0.445233	0
2.52019	1	615	618.76	-0.151613	0
2.52276	0	613	617.577	-0.18485	0
2.52533	0	590	616.4	-1.08685	0
2.5279	2	586	615.196	-1.20607	0
2.53047	1	611	614.071	-0.124229	0
2.53303	0	630	612.982	0.677999	0
2.5356	0	601	611.823	-0.441487	0
2.53817	2	590	610.633	-0.849467	0
2.54074	3	641	609.525	1.24318	0
2.54331	0	625	608.525	0.658997	0
2.54588	3	599	607.451	-0.345298	0
2.54845	2	569	606.378	-1.56698	0
2.55102	2	614	605.374	0.348106	0
2.55359	1	588	604.334	-0.673602	0
2.55616	3	619	603.257	0.632756	0
2.55872	1	649	602.219	1.83632	0
2.56129	2	594	601.18	-0.294614	0
2.56386	2	607	600.11	0.279642	0
2.56643	1	613	599.076	0.562376	0
2.569	2	642	598.01	1.73615	0
2.57157	0	573	596.946	-1.00035	0
2.57414	3	628	595.851	1.2829	0
2.57671	2	597	594.8	0.0900205	0
2.57928	0	602	593.82	0.333387	0
2.58185	4	589	592.737	-0.15398	0
2.58441	2	605	591.73	0.539498	0
2.58698	1	603	590.791	0.497173	0
2.58955	1	585	589.745	-0.196184	0
2.59212	2	627	588.664	1.53097	0
2.59469	1	599	587.626	0.464728	0
2.59726	0	620	586.591	1.34175	0
2.59983	0	565	585.488	-0.861941	0
2.6024	1	576	584.358	-0.348251	0
2.60497	1	598	583.275	0.602162	0
2.60754	2	574	582.236	-0.34377	0
2.6101	2	582	581.239	0.0315388	0
2.61267	0	558	580.276	-0.943016	0
2.61524	1	566	579.24	-0.556505	0
2.61781	1	592	578.172	0.568342	0
2.62038	0	607	577.143	1.21186	0
2.62295	3	639	576.087	2.4888	0
2.62552	3	527	575.111	-2.09575	0
2.62809	0	579	574.239	0.197862	0
2.63066	1	583	573.255	0.403614	0
2.63323	3	582	572.202	0.406157	0
2.63579	4	598	571.263	1.09336	0
2.63836	0	515	570.43	-2.44254	0
2.64093	1	566	569.482	-0.146349	0
2.6435	1	596	568.427	1.12943	0
2.64607	2	598	567.414	1.25075	0
2.64864	0	564	566.445	-0.102933	0
2.65121	1	548	565.442	-0.745094	0
2.65378	1	552	564.411	-0.528253	0
2.65635	0	631	563.42	2.69032	0
2.65892	1	550	562.4	-0.528718	0
2.66148	2	586	561.387	1.01674	0
2.66405	2	540	560.452	-0.880131	0
2.66662	2	565	559.555	0.229063	0
2.66919	1	557	558.655	-0.070131	0
2.67176	4	539	557.719	-0.8063	0
2.67433	2	548	556.857	-0.378336	0
2.6769	0	511	556.022	-1.99165	0
2.67947	1	561	555.042	0.251558	0
2.68204	1	559	554.029	0.210233	0
2.68461	1	506	553.061	-2.0921	0
2.68717	2	558	552.101	0.249721	0
2.68974	0	582	551.181	1.27749	0
2.69231	2	615	550.228	2.61187	0
2.69488	3	595	549.282	1.87425	0
2.69745	1	543	548.444	-0.233644	0
2.70002	3	536	547.571	-0.499772	0
2.70259	1	533	546.695	-0.59321	0
2.70516	2	573	545.817	1.1356	0
2.70773	2	568	544.906	0.969002	0
2.7103	0	568	544.03	1.00577	0
2.71286	1	581	543.084	1.57303	0
2.71543	0	514	542.108	-1.23978	0
2.718	0	516	541.137	-1.10661	0
2.72057	1	553	540.142	0.546779	0
2.72314	2	571	539.193	1.3311	0
2.72571	2	564	538.322	1.08124	0
2.72828	1	548	537.487	0.449091	0
2.73085	2	567	536.614	1.27608	0
2.73342	2	537	535.742	0.0542865	0
2.73599	1	546	534.904	0.474857	0
2.73855	1	565	534.03	1.30292	0
2.74112	1	512	533.121	-0.933435	0
2.74369	2	478	532.217	-2.47984	0
2.74626	1	513	531.354	-0.810346	0
2.74883	0	524	530.491	-0.283551	0
2.7514	0	516	529.558	-0.596846	0
2.75397	3	493	528.597	-1.60323	0
2.75654	1	564	527.753	1.52626	0
2.75911	0	534	526.944	0.305363	0
2.76168	3	498	526.03	-1.25603	0
2.76424	2	552	525.191	1.14108	0
2.76681	0	547	524.421	0.965413	0
2.76938	0	503	523.541	-0.915884	0
2.77195	1	533	522.592	0.4508	0
2.77452	1	522	521.688	0.0136617	0
2.77709	2	521	520.828	0.00755137	0
2.77966	0	531	520.006	0.477094	0
2.78223	1	548	519.148	1.2325	0
2.7848	2	558	518.259	1.68237	0
2.78737	0	525	517.443	0.329804	0
2.78993	2	476	516.594	-1.86063	0
2.7925	0	535	515.748	0.832356	0
2.79507	1	515	514.901	0.00437318	0
2.79764	2	500	514.025	-0.627235	0
2.80021	1	505	513.224	-0.36596	0
2.80278	0	532	512.422	0.848806	0
2.80535	0	527	511.549	0.673073	0
2.80792	1	524	510.644	0.58346	0
2.81049	2	517	509.784	0.317349	0
2.81306	0	455	509	-2.53157	0
2.81562	0	481	508.179	-1.23925	0
2.81819	0	475	507.288	-1.48147	0
2.82076	5	507	506.407	0.0263436	0
2.82333	0	458	505.711	-2.22937	0
2.8259	1	511	505.005	0.265185	0
2.82847	1	477	504.156	-1.24338	0
2.83104	2	495	503.341	-0.374902	0
2.83361	2	457	502.568	-2.1316	0
2.83618	0	512	501.83	0.449469	0
2.83875	4	507	501.021	0.265537	0
2.84131	1	486	500.287	-0.648052	0
2.84388	0	511	499.581	0.505154	0
2.84645	1	501	498.733	0.101285	0
2.84902	3	454	497.89	-2.05988	0
2.85159	0	531	497.16	1.46851	0
2.85416	3	506	496.396	0.426939	0
2.85673	2	511	495.636	0.679668	0
2.8593	1	484	494.943	-0.497388	0
2.86187	2	474	494.178	-0.926804	0
2.86444	2	495	493.414	0.0712936	0
2.867	2	538	492.687	1.95359	0
2.86957	0	492	491.959	0.00185738	0
2.87214	2	509	491.159	0.790776	0
2.87471	1	480	490.365	-0.473106	0
2.87728	0	489	489.608	-0.0275072	0
2.87985	2	495	488.786	0.279294	0
2.88242	0	492	488.004	0.180139	0
2.88499	1	485	487.225	-0.101045	0
2.88756	2	501	486.418	0.651472	0
2.89013	1	455	485.685	-1.43854	0
2.89269	0	465	484.952	-0.925253	0
2.89526	0	457	484.147	-1.26989	0
2.89783	0	461	483.31	-1.03909	0
2.9004	0	453	482.481	-1.38512	0
2.90297	3	508	481.662	1.16856	0
2.90554	0	473	480.957	-0.365844	0
2.90811	2	463	480.249	-0.801636	0
2.91068	0	533	479.506	2.31708	0
2.91325	2	481	478.76	0.102133	0
2.91582	0	487	478.018	0.407023	0
2.91838	2	490	477.275	0.574839	0
2.92095	1	448	476.538	-1.34829	0
2.92352	3	467	475.837	-0.408918	0
2.92609	2	475	475.174	-0.00798138	0
2.92866	1	517	474.54	1.86738	0
2.93123	2	457	473.832	-0.787382	0
2.9338	1	463	473.123	-0.470456	0
2.93637	2	459	472.415	-0.626148	0
2.93894	2	444	471.711	-1.31508	0
2.94151	1	474	471.041	0.135894	0
2.94407	2	467	470.337	-0.154428	0
2.94664	1	489	469.634	0.875755	0
2.94921	1	437	468.931	-1.52747	0
2.95178	0	440	468.194	-1.34412	0
2.95435	1	463	467.426	-0.205671	0
2.95692	0	458	466.663	-0.404811	0
2.95949	0	434	465.906	-1.53153	0
2.96206	0	451	465.119	-0.664852	0
2.96463	0	473	464.339	0.398238	0
2.9672	1	529	463.567	2.84493	0
2.96976	0	471	462.836	0.376189	0
2.97233	3	490	462.11	1.25994	0
2.9749	0	477	461.458	0.711613	0
2.97747	2	487	460.802	1.18716	0
2.98004	2	477	460.111	0.773279	0
2.98261	2	463	459.489	0.163169	0
2.98518	2	495	458.866	1.62412	0
2.98775	2	452	458.238	-0.293426	0
2.99032	1	427	457.607	-1.48118	0
2.99289	1	403	456.937	-2.68681	0
2.99545	1	468	456.233	0.543924	0
2.99802	3	414	455.534	-2.0413	0
3.00059	3	463	454.913	0.375822	0
3.00316	2	505	454.361	2.25338	0
3.00573	0	392	453.766	-3.11966	0
3.0083	1	464	453.059	0.507945	0
3.01087	1	455	452.32	0.125654	0
3.01344	0	441	451.622	-0.505816	0
3.01601	0	424	450.895	-1.30613	0
3.01858	1	443	450.139	-0.339199	0
3.02114	1	424	449.428	-1.23488	0
3.02371	1	459	448.757	0.478099	0
3.02628	4	418	448.092	-1.47186	0
3.02885	2	410	447.536	-1.85376	0
3.03142	2	458	447.007	0.51368	0
3.03399	1	424	446.399	-1.0878	0
3.03656	3	415	445.752	-1.50955	0
3.03913	2	477	445.143	1.45864	0
3.0417	0	442	444.565	-0.122021	0
3.04427	2	407	443.881	-1.82811	0
3.04683	1	424	443.2	-0.932431	0
3.0494	1	448	442.558	0.257121	0
3.05197	1	416	441.885	-1.26911	0
3.05454	2	451	441.216	0.460719	0
3.05711	2	446	440.588	0.256288	0
3.05968	0	442	439.994	0.0954235	0
3.06225	2	460	439.328	0.963823	0
3.06482	0	440	438.665	0.0636374	0
3.06739	0	456	438.002	0.84284	0
3.06996	4	429	437.278	-0.399644	0
3.07252	1	426	436.702	-0.51851	0
3.07509	0	442	436.157	0.27793	0
3.07766	0	396	435.466	-1.98326	0
3.08023	1	465	434.742	1.4032	0
3.0828	1	429	434.062	-0.244384	0
3.08537	2	399	433.425	-1.7234	0
3.08794	0	403	432.825	-1.4857	0
3.09051	2	456	432.189	1.11505	0
3.09308	1	420	431.555	-0.563848	0
3.09565	2	443	430.957	0.572164	0
3.09821	0	415	430.36	-0.753977	0
3.10078	2	426	429.725	-0.180458	0
3.10335	1	459	429.093	1.39592	0
3.10592	0	440	428.496	0.54841	0
3.10849	1	461	427.831	1.54485	0
3.11106	2	399	427.17	-1.41026	0
3.11363	4	427	426.588	0.0199448	0
3.1162	1	441	426.112	0.708936	0
3.11877	0	441	425.59	0.733826	0
3.12134	0	435	424.919	0.483351	0
3.1239	0	409	424.214	-0.752307	0
3.12647	1	469	423.52	2.10005	0
3.12904	2	407	422.873	-0.786808	0
3.13161	1	390	422.302	-1.6357	0
3.13418	0	397	421.729	-1.24113	0
3.13675	1	453	421.084	1.49954	0
3.13932	0	434	420.441	0.650874	0
3.14189	1	386	419.801	-1.72042	0
3.14446	0	431	419.166	0.570016	0
3.14703	1	414	418.534	-0.222834	0
3.14959	1	435	417.907	0.819543	0
3.15216	1	422	417.317	0.227943	0
3.15473	1	388	416.729	-1.45851	0
3.1573	0	409	416.14	-0.353031	0
3.15987	1	427	415.515	0.555817	0
3.16244	1	393	414.893	-1.10438	0
3.16501	0	401	414.309	-0.664628	0
3.16758	1	399	413.691	-0.735483	0
3.17015	1	445	413.077	1.51331	0
3.17272	1	417	412.5	0.22039	0
3.17528	3	437	411.926	1.19945	0
3.17785	1	443	411.423	1.50025	0
3.18042	1	396	410.914	-0.749466	0
3.18299	1	399	410.331	-0.567252	0
3.18556	1	403	409.746	-0.336054	0
3.18813	0	377	409.163	-1.6565	0
3.1907	0	407	408.546	-0.0766546	0
3.19327	1	386	407.899	-1.11465	0
3.19584	1	391	407.295	-0.82407	0
3.19841	2	419	406.731	0.59936	0
3.20097	0	429	406.204	1.10061	0
3.20354	0	385	405.636	-1.05172	0
3.20611	1	394	404.999	-0.554127	0
3.20868	0	388	404.401	-0.832639	0
3.21125	0	375	403.806	-1.48755	0
3.21382	1	396	403.181	-0.360857	0
3.21639	1	395	402.596	-0.382189	0
3.21896	1	379	402.049	-1.18395	0
3.22153	0	377	401.501	-1.26189	0
3.2241	0	411	400.916	0.497406	0
3.22666	2	424	400.299	1.15102	0
3.22923	0	384	399.757	-0.804083	0
3.2318	1	402	399.214	0.138947	0
3.23437	0	398	398.637	-0.0319219	0
3.23694	0	395	398.058	-0.153873	0
3.23951	0	426	397.448	1.38337	0
3.24208	1	384	396.842	-0.655324	0
3.24465	1	397	396.277	0.0362752	0
3.24722	2	373	395.751	-1.17802	0
3.24979	2	357	395.261	-2.02501	0
3.25235	1	399	394.802	0.210166	0
3.25492	2	429	394.302	1.67524	0
3.25749	1	381	393.798	-0.655685	0
3.26006	2	404	393.293	0.532707	0
3.26263	1	415	392.787	1.09039	0
3.2652	1	445	392.279	2.49922	0
3.26777	0	404	391.735	0.610218	0
3.27034	1	358	391.156	-1.75236	0
3.27291	2	402	390.585	0.569327	0
3.27548	1	414	390.089	1.17517	0
3.27804	0	422	389.591	1.57763	0
3.28061	1	388	389.022	-0.0518627	0
3.28318	0	388	388.454	-0.0230473	0
3.28575	2	370	387.891	-0.930112	0
3.28832	4	382	387.373	-0.2749	0
3.29089	0	382	386.994	-0.255535	0
3.29346	4	386	386.538	-0.0273832	0
3.29603	1	382	386.078	-0.208664	0
3.2986	2	373	385.645	-0.654744	0
3.30117	1	361	385.141	-1.27057	0
3.30373	1	396	384.633	0.57123	0
3.3063	2	354	384.093	-1.59944	0
3.30887	0	369	383.591	-0.759601	0
3.31144	2	380	383.056	-0.156777	0
3.31401	1	391	382.526	0.428558	0
3.31658	2	380	382.032	-0.10426	0
3.31915	2	387	381.543	0.277412	0
3.32172	1	362	381.086	-1.00314	0
3.32429	1	381	380.591	0.0209316	0
3.32686	0	412	380.06	1.57358	0
3.32942	2	346	379.496	-1.80076	0
3.33199	0	308	378.974	-4.04409	0
3.33456	1	370	378.453	-0.439427	0
3.33713	0	328	377.9	-2.75527	0
3.3397	1	361	377.349	-0.860499	0
3.34227	1	334	376.805	-2.34221	0
3.34484	2	368	376.301	-0.432702	0
3.34741	3	391	375.836	0.766901	0
3.34998	0	358	375.437	-0.921575	0
3.35255	1	351	374.959	-1.27886	0
3.35511	0	361	374.409	-0.705746	0
3.35768	1	383	373.861	0.467	0
3.36025	0	364	373.319	-0.48844	0
3.36282	2	370	372.782	-0.144627	0
3.36539	1	382	372.287	0.496981	0
3.36796	0	366	371.825	-0.304461	0
3.37053	1	386	371.292	0.748635	0
3.3731	0	362	370.76	-0.460403	0
3.37567	0	387	370.23	0.85248	0
3.37824	1	350	369.67	-1.05139	0
3.3808	2	355	369.151	-0.751075	0
3.38337	2	349	368.708	-1.05496	0
3.38594	0	351	368.297	-0.923224	0
3.38851	0	348	367.807	-1.06175	0
3.39108	0	368	367.245	0.0393637	0
3.39365	1	349	366.688	-0.946821	0
3.39622	0	336	366.174	-1.64611	0
3.39879	2	352	365.664	-0.728277	0
3.40136	0	402	365.192	1.83581	0
3.40393	0	355	364.717	-0.515725	0
3.40649	1	322	364.173	-2.3502	0
3.40906	0	354	363.666	-0.513753	0
3.41163	1	344	363.163	-1.03318	0
3.4142	1	348	362.663	-0.786014	0
3.41677	0	362	362.198	-0.0104194	0
3.41934	0	393	361.697	1.57901	0
3.42191	0	397	361.162	1.79866	0
3.42448	0	369	360.63	0.435739	0
3.42705	2	341	360.104	-1.03456	0
3.42962	0	361	359.654	0.0708409	0
3.43218	0	333	359.2	-1.43577	0
3.43475	1	362	358.676	0.174698	0
3.43732	1	364	358.189	0.304567	0
3.43989	2	320	357.741	-2.10979	0
3.44246	1	328	357.328	-1.61938	0
3.44503	1	357	356.91	0.00475019	0
3.4476	1	392	356.454	1.79535	0
3.45017	0	372	355.995	0.829834	0
3.45274	2	354	355.502	-0.0798247	0
3.45531	1	358	355.049	0.155987	0
3.45787	1	362	354.63	0.387366	0
3.46044	1	340	354.175	-0.768771	0
3.46301	1	356	353.72	0.120854	0
3.46558	0	343	353.264	-0.554194	0
3.46815	1	328	352.773	-1.36788	0
3.47072	2	337	352.288	-0.832783	0
3.47329	4	346	351.879	-0.31607	0
3.47586	1	349	351.575	-0.13786	0
3.47843	1	358	351.224	0.35812	0
3.481	1	356	350.76	0.277727	0
3.48356	2	334	350.295	-0.891625	0
3.48613	1	318	349.87	-1.78717	0
3.4887	0	309	349.444	-2.30075	0
3.49127	0	336	348.946	-0.706263	0
3.49384	1	374	348.417	1.32284	0
3.49641	1	358	347.932	0.532092	0
3.49898	1	327	347.488	-1.13297	0
3.50155	1	343	347.045	-0.218407	0
3.50412	0	323	346.601	-1.31319	0
3.50669	1	341	346.122	-0.277349	0
3.50925	0	357	345.645	0.600981	0
3.51182	0	329	345.169	-0.891436	0
3.51439	1	364	344.663	1.01354	0
3.51696	2	362	344.198	0.935659	0
3.51953	2	343	343.808	-0.0436072	0
3.5221	0	356	343.449	0.665227	0
3.52467	0	333	343.011	-0.548585	0
3.52724	1	318	342.502	-1.37399	0
3.52981	1	360	342.033	0.946948	0
3.53238	1	329	341.604	-0.69488	0
3.53494	1	385	341.176	2.23346	0
3.53751	0	324	340.747	-0.930401	0
3.54008	0	369	340.281	1.49504	0
3.54265	1	343	339.783	0.173699	0
3.54522	1	331	339.326	-0.457621	0
3.54779	1	327	338.907	-0.658453	0
3.55036	1	351	338.488	0.66782	0
3.55293	3	329	338.071	-0.500089	0
3.5555	0	309	337.722	-1.63395	0
3.55807	1	304	337.331	-1.91168	0
3.56063	0	322	336.868	-0.828548	0
3.5632	2	323	336.405	-0.745889	0
3.56577	2	337	335.986	0.0552398	0
3.56834	1	358	335.637	1.18193	0
3.57091	4	324	335.252	-0.625107	0
3.57348	1	315	334.935	-1.12321	0
3.57605	0	312	334.607	-1.27988	0
3.57862	1	363	334.134	1.51509	0
3.58119	4	328	333.666	-0.312835	0
3.58376	0	344	333.345	0.574495	0
3.58632	1	358	332.983	1.32221	0
3.58889	1	338	332.514	0.298409	0
3.59146	1	335	332.081	0.159487	0
3.59403	1	279	331.653	-3.15227	0
3.5966	1	325	331.228	-0.345467	0
3.59917	1	312	330.805	-1.06461	0
3.60174	1	319	330.383	-0.637337	0
3.60431	0	356	329.962	1.38001	0
3.60688	1	332	329.507	0.136837	0
3.60945	1	319	329.056	-0.563021	0
3.61201	2	316	328.645	-0.711309	0
3.61458	0	315	328.269	-0.74765	0
3.61715	3	361	327.858	1.74433	0
3.61972	1	325	327.483	-0.137747	0
3.62229	2	338	327.14	0.590714	0
3.62486	0	317	326.759	-0.548105	0
3.62743	2	331	326.338	0.256229	0
3.63	0	300	325.921	-1.49654	0
3.63257	0	328	325.502	0.137942	0
3.63514	1	329	325.017	0.219588	0
3.6377	0	325	324.572	0.02374	0
3.64027	3	337	324.134	0.700854	0
3.64284	0	309	323.771	-0.840293	0
3.64541	1	296	323.403	-1.59276	0
3.64798	0	299	322.963	-1.38584	0
3.65055	2	322	322.524	-0.0291989	0
3.65312	3	305	322.128	-0.980756	0
3.65569	0	313	321.837	-0.49948	0
3.65826	0	328	321.466	0.360775	0
3.66083	2	306	320.988	-0.856835	0
3.66339	1	315	320.586	-0.31473	0
3.66596	2	326	320.222	0.320003	0
3.66853	0	314	319.858	-0.330583	0
3.6711	0	313	319.453	-0.364742	0
3.67367	0	303	318.979	-0.917958	0
3.67624	0	311	318.509	-0.42579	0
3.67881	0	311	318.046	-0.399543	0
3.68138	2	304	317.591	-0.779498	0
3.68395	1	308	317.213	-0.524944	0
3.68652	1	314	316.868	-0.161868	0
3.68908	0	325	316.485	0.472335	0
3.69165	0	298	316.062	-1.0463	0
3.69422	1	329	315.606	0.738416	0
3.69679	3	342	315.194	1.44953	0
3.69936	1	306	314.89	-0.508214	0
3.70193	0	327	314.579	0.686877	0
3.7045	0	317	314.155	0.159764	0
3.70707	4	345	313.7	1.68513	0
3.70964	2	328	313.394	0.806459	0
3.71221	1	323	313.154	0.547862	0
3.71477	0	347	312.798	1.83607	0
3.71734	0	331	312.364	1.0243	0
3.71991	0	307	311.899	-0.279628	0
3.72248	0	316	311.442	0.256427	0
3.72505	1	299	310.992	-0.693537	0
3.72762	0	305	310.585	-0.319769	0
3.73019	1	310	310.179	-0.0101813	0
3.73276	1	331	309.777	1.16651	0
3.73533	2	307	309.412	-0.137661	0
3.7379	0	323	309.081	0.774466	0
3.74046	0	297	308.709	-0.679414	0
3.74303	0	303	308.265	-0.30246	0
3.7456	1	301	307.825	-0.393361	0
3.74817	1	302	307.426	-0.312259	0
3.75074	1	294	307.066	-0.762039	0
3.75331	1	288	306.706	-1.10225	0
3.75588	2	280	306.345	-1.57439	0
3.75845	3	315	306.02	0.505966	0
3.76102	1	322	305.762	0.904895	0
3.76359	0	291	305.459	-0.847602	0
3.76615	2	292	305.046	-0.763441	0
3.76872	1	272	304.67	-1.98093	0
3.77129	0	311	304.331	0.378184	0
3.77386	3	282	303.924	-1.30553	0
3.77643	1	338	303.591	1.87162	0
3.779	2	298	303.291	-0.306516	0
3.78157	0	287	302.954	-0.941737	0
3.78414	2	312	302.577	0.533455	0
3.78671	1	309	302.204	0.38659	0
3.78928	1	306	301.866	0.236306	0
3.79184	2	303	301.496	0.086427	0
3.79441	1	321	301.16	1.10734	0
3.79698	3	340	300.826	2.12452	0
3.79955	1	284	300.527	-0.980676	0
3.80212	1	303	300.221	0.159638	0
3.80469	1	298	299.843	-0.106784	0
3.80726	0	282	299.464	-1.03999	0
3.80983	0	311	299.052	0.677488	0
3.8124	1	293	298.611	-0.327796	0
3.81497	3	320	298.215	1.21784	0
3.81753	0	321	297.928	1.28774	0
3.8201	0	292	297.6	-0.327723	0
3.82267	1	259	297.165	-2.37145	0
3.82524	2	292	296.769	-0.279096	0
3.82781	1	271	296.449	-1.54594	0
3.83038	2	294	296.129	-0.124167	0
3.83295	0	299	295.806	0.18474	0
3.83552	0	275	295.441	-1.23265	0
3.83809	0	306	295.007	0.628402	0
3.84066	2	266	294.58	-1.75235	0
3.84322	2	310	294.233	0.895524	0
3.84579	0	290	293.955	-0.232256	0
3.84836	3	286	293.604	-0.449652	0
3.85093	0	322	293.287	1.6001	0
3.8535	1	306	292.965	0.745176	0
3.85607	1	306	292.573	0.767548	0
3.85864	1	299	292.218	0.392233	0
3.86121	0	311	291.864	1.0851	0
3.86378	2	273	291.477	-1.11828	0
3.86635	0	308	291.128	0.961344	0
3.86891	0	295	290.778	0.245812	0
3.87148	2	308	290.361	1.00508	0
3.87405	0	268	290.018	-1.34494	0
3.87662	2	245	289.676	-2.85422	0
3.87919	2	265	289.337	-1.49501	0
3.88176	1	266	289.066	-1.41426	0
3.88433	0	308	288.755	1.09661	0
3.8869	0	316	288.368	1.55443	0
3.88947	1	296	287.949	0.467971	0
3.89204	2	283	287.573	-0.271838	0
3.8946	2	299	287.274	0.678158	0
3.89717	0	319	287.006	1.7913	0
3.89974	0	319	286.661	1.81063	0
3.90231	3	287	286.247	0.0444332	0
3.90488	1	280	285.945	-0.355275	0
3.90745	0	283	285.675	-0.159002	0
3.91002	0	290	285.295	0.276285	0
3.91259	1	277	284.881	-0.473502	0
3.91516	2	292	284.51	0.438335	0
3.91773	0	290	284.213	0.339829	0
3.92029	0	287	283.877	0.184328	0
3.92286	3	291	283.474	0.4412	0
3.92543	0	278	283.179	-0.310626	0
3.928	3	290	282.884	0.41788	0
3.93057	1	294	282.589	0.665516	0
3.93314	1	265	282.321	-1.06405	0
3.93571	0	294	281.981	0.70097	0
3.93828	1	268	281.603	-0.830935	0
3.94085	2	289	281.232	0.456952	0
3.94342	0	285	280.934	0.240842	0
3.94598	2	259	280.601	-1.34223	0
3.94855	0	307	280.269	1.52563	0
3.95112	3	282	279.936	0.122887	0
3.95369	0	258	279.642	-1.34739	0
3.95626	2	268	279.343	-0.692913	0
3.95883	0	286	279.01	0.413318	0
3.9614	0	265	278.672	-0.839888	0
3.96397	1	256	278.268	-1.39177	0
3.96654	1	284	277.905	0.361688	0
3.96911	0	279	277.58	0.0850158	0
3.97167	3	292	277.223	0.864746	0
3.97424	1	258	276.94	-1.17916	0
3.97681	1	281	276.688	0.257262	0
3.97938	0	304	276.36	1.58526	0
3.98195	0	264	275.993	-0.738132	0
3.98452	1	238	275.596	-2.43697	0
3.98709	0	277	275.239	0.105806	0
3.98966	1	278	274.886	0.186757	0
3.99223	1	279	274.537	0.267168	0
3.9948	0	257	274.224	-1.0744	0
3.99736	1	293	273.875	1.11728	0
3.99993	2	269	273.53	-0.276178	0
4.0025	0	263	273.255	-0.632345	0
4.00507	1	279	272.942	0.362697	0
4.00764	1	286	272.593	0.792746	0
4.01021	0	273	272.28	0.043606	0
4.01278	1	256	271.932	-0.995722	0
4.01535	1	283	271.586	0.678468	0
4.01792	1	280	271.278	0.521229	0
4.02049	2	296	270.972	1.45473	0
4.02305	3	296	270.702	1.47041	0
4.02562	0	261	270.498	-0.587928	0
4.02819	6	269	270.22	-0.0743792	0
4.03076	2	293	270.048	1.34088	0
4.03333	0	255	269.93	-0.934933	0
4.0359	3	291	269.592	1.25494	0
4.03847	0	267	269.287	-0.139991	0
4.04104	2	291	268.984	1.29061	0
4.04361	1	288	268.651	1.14014	0
4.04618	1	225	268.354	-2.89025	0
4.04874	1	260	268.025	-0.497672	0
4.05131	0	305	267.696	2.13602	0
4.05388	3	259	267.337	-0.518042	0
4.05645	3	282	267.057	0.88984	0
4.05902	0	263	266.879	-0.239214	0
4.06159	2	235	266.589	-2.06062	0
4.06416	0	272	266.26	0.348057	0
4.06673	1	246	265.93	-1.27067	0
4.0693	1	267	265.571	0.0874656	0
4.07187	1	273	265.25	0.469027	0
4.07443	1	300	264.934	2.02455	0
4.077	0	298	264.617	1.93381	0
4.07957	0	265	264.265	0.0451273	0
4.08214	2	235	263.883	-1.88414	0
4.08471	1	287	263.578	1.38254	0
4.08728	0	298	263.308	2.00965	0
4.08985	2	254	262.967	-0.562627	0
4.09242	0	276	262.661	0.802893	0
4.09499	1	299	262.355	2.11925	0
4.09756	2	293	262.017	1.81006	0
4.10012	1	282	261.75	1.20586	0
4.10269	0	259	261.481	-0.154155	0
4.10526	0	264	261.138	0.17617	0
4.10783	0	259	260.76	-0.10936	0
4.1104	0	274	260.388	0.822357	0
4.11297	1	239	260.022	-1.35982	0
4.11554	0	271	259.697	0.686594	0
4.11811	2	246	259.375	-0.852761	0
4.12068	0	255	259.09	-0.25612	0
4.12325	0	278	258.8	1.15154	0
4.12581	2	278	258.441	1.17305	0
4.12838	0	278	258.155	1.19024	0
4.13095	1	261	257.867	0.193914	0
4.13352	0	281	257.544	1.39924	0
4.13609	1	258	257.221	0.0485112	0
4.13866	3	257	256.903	0.00603071	0
4.14123	1	275	256.693	1.10395	0
4.1438	1	244	256.476	-0.798714	0
4.14637	0	244	256.182	-0.779904	0
4.14894	2	273	255.851	1.03789	0
4.1515	2	250	255.561	-0.351736	0
4.15407	0	260	255.341	0.288937	0
4.15664	0	265	255.045	0.611513	0
4.15921	1	222	254.679	-2.19327	0
4.16178	0	263	254.352	0.533258	0
4.16435	1	241	254.03	-0.83931	0
4.16692	1	289	253.712	2.07577	0
4.16949	1	259	253.431	0.34606	0
4.17206	3	261	253.152	0.485763	0
4.17463	1	253	252.944	0.00354658	0
4.17719	0	227	252.726	-1.70752	0
4.17976	1	280	252.399	1.6495	0
4.18233	0	268	252.071	0.973022	0
4.1849	0	271	251.746	1.1696	0
4.18747	0	237	251.39	-0.934739	0
4.19004	2	265	251.041	0.85751	0
4.19261	0	245	250.768	-0.368475	0
4.19518	1	261	250.493	0.650367	0
4.19775	0	238	250.183	-0.789701	0
4.20032	0	248	249.87	-0.118777	0
4.20288	2	249	249.528	-0.0334336	0
4.20545	1	243	249.26	-0.40155	0
4.20802	0	278	249.025	1.73783	0
4.21059	0	260	248.715	0.699863	0
4.21316	1	261	248.37	0.781753	0
4.21573	0	252	248.065	0.247895	0
4.2183	1	236	247.762	-0.76562	0
4.22087	0	275	247.461	1.66069	0
4.22344	3	255	247.162	0.490859	0
4.22601	0	255	246.936	0.505015	0
4.22857	0	264	246.702	1.06464	0
4.23114	3	261	246.363	0.90603	0
4.23371	1	240	246.131	-0.395781	0
4.23628	1	238	245.932	-0.514177	0
4.23885	1	255	245.659	0.584942	0
4.24142	0	247	245.382	0.102966	0
4.24399	1	242	245.07	-0.197339	0
4.24656	1	252	244.762	0.455939	0
4.24913	1	252	244.492	0.47293	0
4.2517	1	257	244.224	0.79693	0
4.25426	1	265	243.955	1.29275	0
4.25683	1	244	243.686	0.020082	0
4.2594	2	230	243.418	-0.884761	0
4.26197	0	254	243.184	0.678646	0
4.26454	0	258	242.91	0.93944	0
4.26711	1	233	242.567	-0.626767	0
4.26968	1	236	242.264	-0.40774	0
4.27225	0	240	241.999	-0.12902	0
4.27482	1	257	241.699	0.954444	0
4.27739	1	250	241.402	0.543799	0
4.27995	0	257	241.14	0.989323	0
4.28252	1	263	240.843	1.36625	0
4.28509	0	258	240.547	1.08655	0
4.28766	1	245	240.253	0.303305	0
4.29023	0	282	239.96	2.50343	0
4.2928	0	240	239.667	0.021465	0
4.29537	0	253	239.341	0.858715	0
4.29794	2	234	239.02	-0.328146	0
4.30051	2	239	238.775	0.0145544	0
4.30308	0	259	238.598	1.26773	0
4.30564	0	242	238.342	0.235143	0
4.30821	0	269	238.012	1.88936	0
4.31078	0	247	237.684	0.592741	0
4.31335	3	216	237.365	-1.45372	0
4.31592	0	241	237.157	0.247566	0
4.31849	1	245	236.943	0.51475	0
4.32106	0	233	236.656	-0.239486	0
4.32363	0	262	236.365	1.58376	0
4.3262	1	242	236.042	0.382964	0
4.32877	0	230	235.759	-0.379746	0
4.33133	0	258	235.477	1.40223	0
4.3339	0	251	235.161	0.999758	0
4.33647	1	238	234.848	0.204317	0
4.33904	0	231	234.574	-0.235152	0
4.34161	0	220	234.3	-0.964082	0
4.34418	0	246	233.99	0.765701	0
4.34675	1	224	233.683	-0.647004	0
4.34932	1	251	233.416	1.1099	0
4.35189	2	224	233.185	-0.613703	0
4.35446	1	212	232.988	-1.44144	0
4.35702	0	234	232.783	0.0795694	0
4.35959	1	257	232.503	1.5281	0
4.36216	2	258	232.224	1.60472	0
4.36473	1	249	232.019	1.07615	0
4.3673	0	233	231.809	0.0780226	0
4.36987	1	239	231.526	0.48348	0
4.37244	1	217	231.244	-0.966917	0
4.37501	1	233	230.999	0.131077	0
4.37758	2	234	230.757	0.211991	0
4.38015	0	227	230.549	-0.235534	0
4.38271	1	217	230.301	-0.902918	0
4.38528	0	248	230.018	1.14189	0
4.38785	0	223	229.734	-0.450917	0
4.39042	1	207	229.419	-1.55825	0
4.39299	1	224	229.145	-0.343787	0
4.39556	0	213	228.908	-1.09001	0
4.39813	2	244	228.636	0.98356	0
4.4007	1	219	228.401	-0.635288	0
4.40327	1	221	228.199	-0.484263	0
4.40584	0	258	227.958	1.87031	0
4.4084	2	214	227.681	-0.935183	0
4.41097	0	228	227.44	0.0370706	0
4.41354	1	218	227.198	-0.622987	0
4.41611	0	239	226.922	0.781249	0
4.41868	1	245	226.646	1.1726	0
4.42125	0	235	226.373	0.562764	0
4.42382	1	233	226.101	0.451961	0
4.42639	1	197	225.833	-2.05426	0
4.42896	1	255	225.601	1.84106	0
4.43153	0	209	225.367	-1.13215	0
