# Supplementary material for: Direct energy transfer from photosystem II to photosystem I confers winter sustainability in Scots Pine
Source: Nat Commun. 2020 Dec 15;11:6388. doi: 10.1038/s41467-020-20137-9 (PMC7738668; doi:10.1038/s41467-020-20137-9)
Supplement: Supplementary file 3 — Source Data [file 41467_2020_20137_MOESM3_ESM.zip › Source data file_Bag et al., 2020/Source data file/time resolved fluoresence data/Time resolved decay/Pine_winter_quench/No_spillover/Pine_winter_quench_no_spillover_5.txt]

Time	IRF	Exp. data	Th. data	Residuals	Aurocorr
0	43205	17287	17459.5	-1.31228	0.0603869
0.002569	45817	19077	19514	-3.16386	0.0604219
0.005138	47396	21297	21651.5	-2.42886	0.0832154
0.007707	48463	23655	23863.4	-1.35531	0.138793
0.010276	49341	26077	26108.8	-0.19705	0.08586
0.012845	49938	28220	28345.4	-0.746251	0.074474
0.015414	50031	30577	30556.7	0.115906	0.0657514
0.017983	50114	32741	32726	0.0829954	0.0852607
0.020552	49597	34845	34835.6	0.0503065	0.0542961
0.023121	48424	36987	36874.2	0.586262	0.0712561
0.02569	46762	39024	38816	1.05277	0.0642321
0.028259	45030	40603	40622.8	-0.0984986	0.0715946
0.030828	43460	42700	42270.4	2.07914	0.102582
0.033397	40801	43787	43763.2	0.113629	0.0341621
0.035966	38416	45760	45099	3.09004	0.106439
0.038535	35403	46346	46253.8	0.428273	0.0117148
0.041104	32977	47763	47214.5	2.5099	0.0594171
0.043673	30109	48573	47983.6	2.67426	0.0587377
0.046242	27336	48957	48574.7	1.72801	0.0249381
0.048811	24445	50014	48993	4.5655	0.0194269
0.05138	21632	49715	49238.8	2.13579	0.0671538
0.053949	18529	49483	49318.5	0.739464	-0.000862476
0.056518	16287	49787	49232.1	2.48694	0.0675815
0.059087	13909	49171	48990.1	0.815723	0.00996883
0.061656	11846	49289	48623.2	2.99909	-0.00748786
0.064225	10050	48455	48151.4	1.37905	0.0330861
0.066794	8268	48009	47590.4	1.91043	0.0203805
0.069363	6906	47180	46956.6	1.0284	0.0332726
0.071932	5676	46557	46262.1	1.36676	0.0518286
0.074501	4758	45521	45524	-0.0138596	0.0677417
0.07707	3813	45056	44759.5	1.39703	0.00834961
0.079639	3158	44016	43979.7	0.172802	0.0265469
0.082208	2583	43289	43191.4	0.468915	0.0411089
0.084777	2145	42512	42403.1	0.52799	0.0288247
0.087346	1845	41923	41622.6	1.46731	0.00644779
0.089915	1465	41242	40855.9	1.90141	0.0315714
0.092484	1247	39886	40106.1	-1.10192	0.0510608
0.095053	1101	39300	39371.9	-0.362916	-0.0102042
0.097622	1007	38790	38656.4	0.678485	0.0549091
0.100191	830	37971	37964	0.0360031	0.00253782
0.10276	773	37571	37293.9	1.42939	0.0466878
0.105329	645	36477	36643.6	-0.872307	0.0286689
0.107898	657	35897	36012.4	-0.60889	0.0367797
0.110467	564	35215	35400.6	-0.989299	0.0271879
0.113036	555	34674	34808.9	-0.724528	0.0412108
0.115605	560	33919	34235.6	-1.7191	0.0516566
0.118174	505	33578	33680.9	-0.561306	0.0222919
0.120743	489	33034	33144.6	-0.608292	0.0455618
0.123312	415	32458	32624.1	-0.922189	0.0299996
0.125881	467	31724	32117.5	-2.20951	0.00771607
0.12845	451	31489	31624.7	-0.764569	0.0726347
0.131019	413	30772	31147.6	-2.14089	-0.0370967
0.133588	431	30969	30684.7	1.61557	0.0380639
0.136157	442	30012	30233.9	-1.28084	0.0319056
0.138726	444	29821	29796.2	0.143662	-0.0187379
0.141295	471	29184	29371.6	-1.09822	0.0143436
0.143864	477	29370	28959.5	2.39555	0.0385121
0.146433	423	28563	28559.7	0.0193688	0.0393164
0.149002	470	27791	28170.2	-2.27479	0.0334944
0.151571	464	27726	27789.4	-0.380969	0.0153413
0.15414	476	27255	27418.9	-0.992753	0.0330302
0.156709	475	26792	27058.5	-1.62826	0.0370098
0.159278	496	26708	26707.2	0.00497167	0.0368096
0.161847	520	26348	26364.7	-0.102998	-0.00728989
0.164416	543	25916	26031.4	-0.716975	0.0388397
0.166985	531	25707	25707.6	-0.00363012	0.00441288
0.169554	572	25372	25392.1	-0.126186	0.0064867
0.172123	581	24912	25084.2	-1.09077	0.0044382
0.174692	593	24372	24784.4	-2.64135	0.0512605
0.177261	589	24258	24492.3	-1.5044	0.0214494
0.17983	628	24165	24206.8	-0.26885	0.0246818
0.182399	667	23754	23927.7	-1.12705	-0.0181114
0.184968	691	23638	23656.3	-0.118981	-0.000623005
0.187537	706	23348	23393	-0.294272	-0.00121072
0.190106	725	22864	23136.6	-1.80305	0.0321227
0.192675	716	23063	22886.5	1.16222	-0.0118264
0.195244	766	22597	22641.7	-0.297381	-0.0085669
0.197813	766	22326	22402.2	-0.509866	-0.0375904
0.200382	821	22032	22168.6	-0.920443	-0.00300007
0.202951	821	22012	21941.1	0.477696	-0.038251
0.20552	926	21631	21719.5	-0.601403	0.00238615
0.208089	926	21475	21504.4	-0.200412	-0.0429284
0.210658	954	21485	21296.9	1.28321	0.0251151
0.213227	958	21055	21095.3	-0.277671	-0.0382455
0.215796	951	20926	20897.8	0.194599	-0.0122796
0.218365	980	20676	20703.8	-0.19368	0.026918
0.220934	990	20590	20513	0.536683	0.01654
0.223503	1030	20353	20326.1	0.18853	0.00414185
0.226072	1017	20028	20143.8	-0.818042	0.00427196
0.228641	1091	19582	19965.6	-2.74091	-0.0411169
0.23121	1112	19801	19791.4	0.0679838	0.00429704
0.233779	1066	19657	19623	0.242505	-0.0539096
0.236348	1128	19168	19458.4	-2.09728	0.00799411
0.238917	1045	18899	19295.8	-2.88638	-0.000551384
0.241486	1039	19145	19135.6	0.0676142	-0.0137334
0.244055	1073	18429	18975.5	-4.02594	-0.0533372
0.246624	1104	18813	18816.3	-0.0242929	-0.00807092
0.249193	1059	18432	18661.5	-1.69074	-0.0228631
0.251762	1053	18268	18510.4	-1.79352	-0.0406783
0.254331	1092	18360	18360.2	-0.0012108	-0.0340616
0.2569	1076	18214	18211.7	0.0170769	0.0022996
0.259469	1015	18035	18066.9	-0.237453	-0.0634113
0.262038	998	18129	17923.5	1.52616	0.00135513
0.264607	1006	17549	17779.2	-1.73792	-0.0230539
0.267176	1001	17427	17635.5	-1.57914	0.00368262
0.269745	941	17464	17494.2	-0.228608	0.00224591
0.272314	951	17333	17354.3	-0.161882	-0.00778435
0.274883	933	16839	17214.5	-2.89351	-0.0313273
0.277452	921	16685	17075.9	-3.02654	-0.0110509
0.280021	897	16702	16939.2	-1.83533	-0.00468571
0.28259	899	16698	16803.6	-0.816977	-0.041286
0.285159	868	16508	16669.2	-1.25475	-0.075846
0.287728	828	16348	16536.4	-1.47336	-0.036456
0.290297	835	16239	16404	-1.29461	-0.045238
0.292866	844	16162	16271.7	-0.863068	-0.027148
0.295435	825	16041	16141.5	-0.793398	-0.015478
0.298004	831	15957	16013.8	-0.449322	-0.0306008
0.300573	785	15744	15887.9	-1.14677	-0.066974
0.303142	794	15588	15763.2	-1.40326	0.000617602
0.305711	749	15487	15639.1	-1.22253	-0.0637291
0.30828	812	15465	15515.7	-0.407404	-0.00517535
0.310849	733	15358	15394	-0.290272	-0.0763994
0.313418	711	15131	15274.7	-1.16841	-0.0325636
0.315987	731	15196	15155.2	0.331085	-0.0264721
0.318556	746	14803	15035.4	-1.91012	-0.0387853
0.321125	791	14864	14918.2	-0.444322	-0.0369809
0.323694	720	14614	14804.9	-1.57938	0.0135461
0.326263	779	14675	14694.3	-0.159044	-0.0226053
0.328832	750	14292	14584.4	-2.44561	-0.0207722
0.331401	800	14311	14476.4	-1.3822	0.0125138
0.33397	757	14284	14370.9	-0.727317	-0.0178051
0.336539	812	13969	14267.5	-2.5258	-0.00226284
0.339108	794	14138	14165.8	-0.23381	0.00779274
0.341677	811	13923	14066.4	-1.21526	-0.0608847
0.344246	826	13883	13969	-0.729466	0.0491334
0.346815	780	14037	13873.4	1.38075	-0.00649807
0.349384	835	13529	13779.1	-2.15015	-0.0190595
0.351953	801	13390	13685.4	-2.553	-0.00795378
0.354522	767	13590	13593.7	-0.0320086	-0.00741978
0.357091	801	13630	13502.3	1.09346	-0.0348075
0.35966	830	13266	13410.6	-1.25502	-0.00556442
0.362229	781	13255	13321.3	-0.575994	-0.029251
0.364798	808	13225	13234.3	-0.0809103	0.0112242
0.367367	802	12990	13147.5	-1.38187	0.00569432
0.369936	884	13116	13061.5	0.475801	-0.000670227
0.372505	916	12835	12978.2	-1.26423	-0.0138763
0.375074	907	13003	12899.7	0.906006	0.00862739
0.377643	903	12654	12824.8	-1.51823	0.0166744
0.380212	873	12617	12750.8	-1.19092	-0.0101643
0.382781	839	12528	12676.5	-1.32707	-0.0109807
0.38535	875	12821	12601	1.94296	-0.0261171
0.387919	881	12513	12524.9	-0.106027	-0.0157546
0.390488	960	12631	12450.3	1.60785	0.00602385
0.393057	904	12263	12379.1	-1.04877	-0.042689
0.395626	936	12239	12311	-0.651171	0.0101726
0.398195	921	12243	12243.5	-0.00446588	-0.0326037
0.400764	955	12076	12176.3	-0.912429	-0.000566534
0.403333	974	11909	12110.2	-1.84396	-0.0820403
0.405902	935	12166	12046.3	1.08539	0.00170329
0.408471	990	12097	11983.6	1.03144	0.00819779
0.41104	989	11833	11921.1	-0.809649	-0.027913
0.413609	986	11919	11860.5	0.535796	-0.0300022
0.416178	993	11944	11801.5	1.30409	-0.0206753
0.418747	991	11567	11742.9	-1.63527	0.0042535
0.421316	977	11815	11684.9	1.19645	-0.0225968
0.423885	962	11689	11627.4	0.569955	-0.0319217
0.426454	1020	11781	11569.3	1.95031	-0.00621773
0.429023	940	11359	11512.1	-1.43679	-0.0206179
0.431592	946	11645	11456.2	1.74918	-0.0176047
0.434161	955	11376	11399	-0.215587	-0.0458845
0.43673	974	11440	11341.1	0.92505	0.00917336
0.439299	953	11385	11284.8	0.939518	0.00311086
0.441868	908	11099	11229.9	-1.24271	-0.0244744
0.444437	860	11172	11174.7	-0.0253801	0.000125139
0.447006	870	11074	11117	-0.408979	-0.0453046
0.449575	894	11120	11057.5	0.592903	-0.029364
0.452144	782	10962	10999.1	-0.354045	0.0227534
0.454713	803	10947	10941	0.0577008	-0.0626478
0.457282	761	10896	10880.3	0.150156	0.000900903
0.459851	691	10877	10818.8	0.557821	-0.050205
0.46242	664	10702	10756.2	-0.524264	-0.0149515
0.464989	663	10871	10690.8	1.72797	-0.0429111
0.467558	595	10726	10624.5	0.979736	-0.0439296
0.470127	568	10570	10558.1	0.115323	-0.029325
0.472696	532	10553	10490.2	0.61117	0.00762484
0.475265	484	10369	10420.9	-0.509944	-0.05642
0.477834	422	10234	10350.7	-1.1534	-0.0405797
0.480403	441	10269	10278.4	-0.0927838	0.0359605
0.482972	387	10249	10204.9	0.435539	-0.0421123
0.485541	339	10232	10132	0.988608	-0.0247861
0.48811	324	10107	10058.4	0.483494	-0.018092
0.490679	319	9913	9983.29	-0.705958	-0.0420205
0.493248	279	10070	9908.45	1.60987	-0.020962
0.495817	272	9929	9834.29	0.950499	-0.0333426
0.498386	248	9713	9760.11	-0.478053	-0.0156206
0.500955	218	9642	9686.21	-0.450212	-0.0269937
0.503524	192	9747	9612.43	1.36306	-0.0235819
0.506093	201	9494	9538.12	-0.452836	-0.0450239
0.508662	169	9358	9464.02	-1.09601	0.0185852
0.511231	174	9458	9390.84	0.690607	-0.0358038
0.5138	128	9273	9318.34	-0.470796	0.0119189
0.516369	117	9094	9246.14	-1.59535	-0.020629
0.518938	140	9177	9173.41	0.0374736	0.0126304
0.521507	141	9135	9101.14	0.354252	-0.00813858
0.524076	135	9077	9031.08	0.482032	-0.010664
0.526645	120	9032	8962.82	0.727915	-0.0118854
0.529214	128	9055	8895.28	1.67847	-0.0230068
0.531783	104	8867	8828.35	0.410434	-0.00671307
0.534352	121	8833	8762.11	0.754273	-0.00463426
0.536921	115	8681	8696.47	-0.166066	-0.0161037
0.53949	132	8705	8631.95	0.782909	-0.0460895
0.542059	114	8666	8568.92	1.04283	-0.0241306
0.544628	121	8572	8507.09	0.701055	-0.0270646
0.547197	128	8361	8445.89	-0.92839	-0.032327
0.549766	115	8401	8385.62	0.167777	-0.00798259
0.552335	116	8531	8326.42	2.215	-0.0253116
0.554904	132	8408	8267.62	1.53094	0.0243541
0.557473	125	8172	8209.68	-0.416847	-0.00440478
0.560042	133	8242	8153.06	0.979618	-0.0128957
0.562611	111	8286	8097.44	2.07144	-0.00886699
0.56518	106	7985	8042.34	-0.641703	0.0146675
0.567749	119	8082	7987.09	1.05569	-0.00696228
0.570318	135	7995	7932.08	0.703664	0.0417874
0.572887	110	7806	7878.58	-0.821508	-0.0126039
0.575456	112	7872	7826.28	0.515312	-0.0130734
0.578025	131	7994	7773.92	2.4615	-0.034175
0.580594	122	7792	7722.1	0.7919	-0.0245353
0.583163	110	7675	7671.62	0.0385522	0.00814336
0.585732	105	7930	7621.61	3.46314	-0.0144232
0.588301	124	7523	7571.36	-0.557614	-0.00881729
0.59087	108	7522	7521.65	0.00403666	-0.0157052
0.593439	114	7379	7472.95	-1.09364	0.0185068
0.596008	114	7525	7424.69	1.15634	0.0102044
0.598577	104	7471	7376.95	1.08816	-0.0113711
0.601146	105	7296	7329.72	-0.394825	-0.00479879
0.603715	109	7246	7282.67	-0.43078	-0.000358325
0.606284	97	7303	7236.11	0.782689	-0.0312303
0.608853	99	7321	7190.1	1.52983	-0.0227953
0.611422	94	7289	7144.3	1.69492	-0.0162558
0.613991	104	7239	7098.76	1.6483	-0.0169079
0.61656	106	7159	7053.79	1.24349	-0.00396331
0.619129	79	7064	7009.77	0.645229	-0.0243777
0.621698	104	7004	6966.03	0.453643	-4.56893e-05
0.624267	91	6973	6922.2	0.608342	-0.0208691
0.626836	97	7005	6879.09	1.50433	-0.0104879
0.629405	100	6760	6836.59	-0.931544	-0.034156
0.631974	84	6750	6794.64	-0.543331	-0.0397759
0.634543	73	6810	6753.17	0.688713	-0.0185331
0.637112	84	6845	6711.36	1.61534	-0.0457704
0.639681	78	6654	6669.46	-0.189471	-0.0039321
0.64225	75	6737	6628.2	1.32553	-0.0456964
0.644819	84	6682	6587.37	1.15762	-0.0325611
0.647388	90	6629	6546.92	1.00817	0.0335098
0.649957	84	6595	6507.35	1.0793	-0.0373392
0.652526	76	6442	6468.58	-0.331178	0.00362952
0.655095	57	6374	6430.02	-0.701634	-0.0266148
0.657664	77	6488	6391.03	1.2039	0.0399986
0.660233	84	6377	6351.86	0.31483	-0.0393223
0.662802	68	6339	6313.74	0.317299	0.00154846
0.665371	82	6362	6276.46	1.07243	-0.0272103
0.66794	66	6172	6239.36	-0.857409	-0.0137698
0.670509	57	6246	6202.63	0.548738	-0.0112629
0.673078	56	6109	6165.79	-0.72663	-0.0474138
0.675647	78	6153	6128.58	0.31126	0.0147827
0.678216	67	6175	6091.99	1.05639	-0.0554743
0.680785	65	6044	6056.52	-0.160999	-0.0196036
0.683354	76	6148	6021.38	1.61489	-0.00410915
0.685923	65	6029	5986.49	0.54749	-0.0339561
0.688492	63	5951	5952.18	-0.0152353	0.0284474
0.691061	56	5903	5917.98	-0.19491	-0.0264169
0.69363	62	5993	5883.67	1.41225	0.00517063
0.696199	60	5738	5849.52	-1.47216	-0.0203824
0.698768	53	5672	5815.82	-1.90962	-0.0252201
0.701337	66	5795	5782.38	0.165737	-0.0249668
0.703906	49	5743	5749.24	-0.0823632	0.0245726
0.706475	73	5841	5716.48	1.62934	-0.0306674
0.709044	66	5684	5684.05	-0.000725372	0.000720052
0.711613	60	5688	5652.47	0.47108	-0.0289399
0.714182	52	5697	5621.33	1.00254	0.017355
0.716751	47	5476	5589.96	-1.53993	0.00104996
0.71932	43	5588	5558.36	0.396521	0.0553612
0.721889	43	5667	5526.66	1.86421	-0.00287234
0.724458	58	5412	5495.02	-1.12855	-0.0437213
0.727027	49	5467	5463.94	0.0413333	-0.00640901
0.729596	59	5684	5433.64	3.32077	-0.0210364
0.732165	50	5434	5403.78	0.40991	0.0294489
0.734734	46	5319	5374.28	-0.757942	0.0235405
0.737303	50	5353	5344.81	0.111993	-0.00863616
0.739872	56	5322	5315.31	0.0917367	-0.0115517
0.742441	49	5347	5286.3	0.830122	0.0189383
0.74501	41	5234	5257.81	-0.329071	0.00665046
0.747579	40	5260	5229.29	0.423421	-0.021161
0.750148	43	5280	5200.55	1.09344	0.0234584
0.752717	47	5231	5171.93	0.816754	-0.00136132
0.755286	44	5209	5143.79	0.903511	0.0374501
0.757855	43	5023	5116.12	-1.31391	0.00386443
0.760424	40	5131	5088.67	0.590946	0.0133608
0.762993	40	5125	5061.32	0.889516	0.0722316
0.765562	44	5134	5034.08	1.39454	-0.0277749
0.768131	32	4931	5007.14	-1.08429	-0.0334976
0.7707	42	4916	4980.4	-0.918445	-0.00269697
0.773269	42	4970	4953.67	0.23159	0.00801063
0.775838	47	4957	4927.35	0.421142	-0.0099208
0.778407	36	5042	4901.6	1.97725	0.0051911
0.780976	37	4949	4876.1	1.03633	0.0179376
0.783545	41	4818	4850.47	-0.467756	0.0120556
0.786114	44	4988	4824.94	2.30885	0.0315522
0.788683	42	4779	4799.88	-0.302072	0.0196362
0.791252	35	4897	4775.25	1.73987	0.0234911
0.793821	41	4897	4750.67	2.09112	0.0134545
0.79639	29	4707	4726.1	-0.278403	0.0134335
0.798959	50	4648	4701.59	-0.786056	-0.00287094
0.801528	38	4782	4677.33	1.51357	-0.037606
0.804097	34	4825	4653.71	2.46598	-0.0105654
0.806666	36	4534	4630.16	-1.42815	0.0146847
0.809235	33	4625	4606.44	0.272905	0.0100223
0.811804	38	4728	4582.86	2.11081	-0.0184996
0.814373	32	4577	4559.52	0.258303	-0.017458
0.816942	21	4652	4536.48	1.69375	0.0235983
0.819511	25	4441	4513.3	-1.08496	-0.0123319
0.82208	35	4578	4489.82	1.30333	0.000192401
0.824649	25	4349	4466.7	-1.7847	-0.0059508
0.827218	34	4471	4444.11	0.402116	0.00721922
0.829787	26	4441	4421.72	0.289368	-0.0105882
0.832356	31	4409	4399.52	0.142777	-0.00789162
0.834925	27	4453	4377.47	1.13185	-0.0233997
0.837494	39	4463	4355.54	1.60849	-0.0186135
0.840063	29	4271	4333.98	-0.963624	1.38248e-05
0.842632	31	4397	4312.81	1.2696	-0.0356867
0.845201	28	4311	4291.7	0.293921	0.0117962
0.84777	22	4240	4270.59	-0.469772	-0.0385137
0.850339	22	4167	4249.47	-1.27759	0.00584154
0.852908	23	4173	4228.23	-0.855023	-0.00626483
0.855477	26	4306	4207.08	1.50746	-0.0383178
0.858046	15	4185	4186.26	-0.0194206	0.0156603
0.860615	18	4121	4165.58	-0.694455	-0.0335684
0.863184	17	4222	4144.76	1.18867	-0.0424042
0.865753	22	4217	4124	1.43206	-0.0123066
0.868322	17	4186	4103.57	1.27403	-0.0153522
0.870891	17	3979	4083.43	-1.65551	-0.0149285
0.87346	23	4088	4063.35	0.385558	-0.0569657
0.876029	19	4100	4043.45	0.883217	0.00982903
0.878598	25	4024	4023.88	0.00197052	0.0277747
0.881167	14	4080	4004.56	1.1811	-0.0281109
0.883736	19	3970	3985.35	-0.243595	-0.00317598
0.886305	17	4022	3966.06	0.882093	-0.00684744
0.888874	13	3973	3946.88	0.414462	0.0240668
0.891443	19	3907	3927.8	-0.332761	-0.023575
0.894012	19	3846	3908.79	-1.01241	-0.0151576
0.896581	13	3928	3890.11	0.60453	-0.00415254
0.89915	23	3755	3871.59	-1.90264	0.0109634
0.901719	19	3853	3853.15	-0.00242675	-0.0175318
0.904288	13	3836	3835.08	0.0148017	-0.0335302
0.906857	20	3745	3817.08	-1.17786	0.00915624
0.909426	14	3726	3799.02	-1.1962	0.0354944
0.911995	13	3811	3781.16	0.48343	-0.0450461
0.914564	15	3771	3763.32	0.125011	0.00485955
0.917133	9	3693	3745.52	-0.864222	-0.0349854
0.919702	18	3710	3727.8	-0.292224	0.019969
0.922271	14	3702	3710.19	-0.134682	-0.00276724
0.92484	7	3703	3692.93	0.165488	0.0416243
0.927409	13	3720	3675.7	0.726376	-0.0469776
0.929978	11	3765	3658.34	1.73831	-0.0104393
0.932547	10	3611	3641.19	-0.502399	0.00522686
0.935116	15	3543	3624.2	-1.36422	-0.0320804
0.937685	17	3608	3607.35	0.0108278	0.00645158
0.940254	5	3617	3590.88	0.434368	-0.0255766
0.942823	16	3653	3574.48	1.2992	0.0115212
0.945392	14	3547	3557.94	-0.183616	-0.0302082
0.947961	15	3489	3541.68	-0.891773	-0.0445929
0.95053	18	3602	3525.7	1.27138	0.00655827
0.953099	14	3416	3509.89	-1.60636	-0.0151904
0.955668	13	3521	3494.25	0.450733	0.0110405
0.958237	12	3525	3478.61	0.781371	-0.00761701
0.960806	12	3439	3462.93	-0.407995	0.0101422
0.963375	10	3341	3447.3	-1.8391	-0.0269934
0.965944	11	3432	3431.74	0.00440079	0.0220895
0.968513	18	3444	3416.22	0.47337	-0.0191378
0.971082	10	3318	3400.96	-1.44019	-0.0214379
0.973651	11	3504	3385.98	1.9938	0.00902699
0.97622	9	3309	3370.94	-1.07684	-0.0057431
0.978789	11	3384	3355.85	0.483978	0.0055537
0.981358	14	3331	3340.83	-0.170296	-0.00243865
0.983927	7	3279	3326.04	-0.821442	-0.00791518
0.986496	12	3327	3311.39	0.270636	-0.0227992
0.989065	12	3356	3296.71	1.0235	0.0219066
0.991634	11	3233	3282.19	-0.865119	-0.0248858
0.994203	7	3232	3267.88	-0.631108	-0.0150228
0.996772	7	3219	3253.56	-0.609105	-0.00918136
0.999341	10	3168	3239.15	-1.26402	0.000116594
1.00191	18	3247	3224.79	0.389854	0.0154076
1.00448	15	3294	3210.8	1.44963	-0.0217583
1.00705	11	3200	3197.26	0.0484021	0.000529045
1.00962	7	3203	3183.79	0.339502	0.00851912
1.01219	10	3210	3170.08	0.704651	0.0283204
1.01476	10	3160	3156.26	0.0665705	-0.0191779
1.01732	11	3106	3142.58	-0.656341	-0.0438981
1.01989	8	3137	3129.09	0.141165	-0.0281765
1.02246	13	3185	3115.68	1.22827	-0.0100005
1.02503	7	3127	3102.36	0.440609	0.0216364
1.0276	9	3009	3089.17	-1.46144	0.00744281
1.03017	6	3063	3075.96	-0.234249	0.0308386
1.03274	10	3032	3062.75	-0.558401	0.0432489
1.03531	9	3009	3049.62	-0.740482	-0.0144438
1.03788	8	3042	3036.67	0.0965774	-0.0199423
1.04045	4	3001	3023.86	-0.417257	0.0332997
1.04301	4	3098	3011	1.56307	-0.00979365
1.04558	5	2946	2998.05	-0.958924	-0.0334715
1.04815	4	2974	2985.13	-0.204121	-0.00832009
1.05072	9	2966	2972.33	-0.116236	-0.0267731
1.05329	7	3011	2959.7	0.93489	0.0107737
1.05586	3	2893	2947.32	-1.00992	-0.020778
1.05843	9	2964	2934.96	0.533397	0.000768054
1.061	10	2895	2922.57	-0.512428	-0.0368984
1.06357	7	2902	2910.45	-0.156821	-0.0433225
1.06614	9	2893	2898.51	-0.102478	-0.0136406
1.0687	6	2917	2886.58	0.563177	-0.0415539
1.07127	7	2848	2874.69	-0.500051	-0.0099735
1.07384	7	2794	2862.8	-1.30156	-0.0301695
1.07641	10	2878	2850.96	0.504109	-0.0226735
1.07898	4	2917	2839.28	1.43899	0.00077181
1.08155	6	2809	2827.7	-0.352746	-0.0110194
1.08412	7	2895	2816.03	1.46766	0.00965974
1.08669	4	2793	2804.43	-0.216188	0.00312233
1.08926	10	2804	2792.91	0.209341	-0.00791539
1.09183	4	2692	2781.5	-1.72495	-0.0631208
1.09439	15	2753	2770.2	-0.327891	0.00710195
1.09696	3	2748	2759.08	-0.211389	0.0177918
1.09953	3	2753	2748.14	0.0926514	-0.0356054
1.1021	8	2764	2736.99	0.513838	-0.0311431
1.10467	4	2754	2725.74	0.538459	-0.0034951
1.10724	6	2692	2714.71	-0.437716	-0.0175944
1.10981	9	2700	2703.73	-0.071713	0.0331372
1.11238	4	2661	2692.87	-0.617899	-0.0198007
1.11495	6	2687	2682.16	0.0932878	0.00907936
1.11752	5	2717	2671.41	0.874544	-0.0229589
1.12008	5	2690	2660.69	0.565139	-0.0265555
1.12265	4	2617	2650.04	-0.645808	-0.0277299
1.12522	6	2619	2639.41	-0.398874	0.0224759
1.12779	3	2592	2628.86	-0.723991	0.0308847
1.13036	5	2596	2618.38	-0.439215	-0.013621
1.13293	13	2552	2607.9	-1.10647	0.021199
1.1355	6	2659	2597.65	1.18972	-0.00359267
1.13807	7	2526	2587.71	-1.22786	0.00282858
1.14064	5	2611	2577.72	0.651241	0.0226477
1.14321	4	2517	2567.64	-1.00939	-0.0173283
1.14577	4	2622	2557.54	1.25889	0.0210917
1.14834	8	2570	2547.41	0.44565	-0.020261
1.15091	3	2589	2537.41	1.01396	-0.0149901
1.15348	4	2488	2527.55	-0.792901	-0.00491006
1.15605	2	2458	2517.66	-1.20328	0.0268005
1.15862	5	2435	2507.72	-1.47365	0.00957346
1.16119	3	2432	2497.84	-1.33517	0.00166458
1.16376	5	2446	2488.08	-0.850826	-0.0219232
1.16633	6	2438	2478.39	-0.81802	0.000337203
1.1689	5	2407	2468.82	-1.26005	-0.00464371
1.17146	6	2554	2459.37	1.87256	-0.01921
1.17403	4	2440	2449.97	-0.201772	-0.025972
1.1766	3	2400	2440.61	-0.828856	0.0220716
1.17917	1	2468	2431.22	0.740266	0.00157674
1.18174	5	2415	2421.77	-0.137792	0.00765914
1.18431	6	2402	2412.34	-0.211053	0.0151112
1.18688	4	2429	2403.12	0.525039	-0.0076382
1.18945	4	2358	2394.05	-0.742408	-0.00432022
1.19202	7	2415	2384.96	0.611337	-0.00817004
1.19459	2	2399	2375.93	0.470929	-0.0144564
1.19715	1	2381	2367	0.286892	-0.0206185
1.19972	5	2448	2357.95	1.82003	0.0205508
1.20229	2	2263	2348.88	-1.80537	-0.00270916
1.20486	6	2220	2339.96	-2.54595	-0.0233638
1.20743	7	2288	2331.11	-0.901364	-0.0143531
1.21	6	2277	2322.44	-0.952297	-0.0528705
1.21257	4	2380	2313.93	1.3544	0.0242482
1.21514	2	2317	2305.4	0.241035	0.00130514
1.21771	3	2279	2296.77	-0.372229	0.00698883
1.22028	4	2279	2288.08	-0.190234	0.00287727
1.22284	1	2261	2279.47	-0.38852	-0.00110192
1.22541	3	2282	2270.93	0.231741	-0.0112569
1.22798	4	2250	2262.37	-0.260775	0.0058212
1.23055	5	2342	2253.9	1.82055	0.0298391
1.23312	2	2220	2245.58	-0.542959	-0.0374695
1.23569	4	2261	2237.32	0.497991	0.00288911
1.23826	3	2157	2229.04	-1.55105	-0.0523509
1.24083	3	2188	2220.8	-0.701157	-0.0223256
1.2434	8	2279	2212.59	1.39106	-0.0303083
1.24597	7	2187	2204.5	-0.374162	0.00210231
1.24853	7	2219	2196.63	0.474891	0.000733699
1.2511	8	2143	2188.85	-0.990527	0.0216601
1.25367	5	2148	2181.11	-0.714345	0.0101144
1.25624	3	2127	2173.38	-1.00571	-0.0319189
1.25881	6	2170	2165.55	0.0956054	0.00933599
1.26138	5	2174	2157.66	0.35047	-0.00747319
1.26395	4	2155	2149.89	0.110185	0.0136312
1.26652	3	2188	2142.17	0.979844	-0.00791172
1.26909	3	2119	2134.41	-0.33484	-0.00117297
1.27166	3	2100	2126.64	-0.581426	-0.0254603
1.27422	4	2126	2118.9	0.153971	-0.0201065
1.27679	5	2047	2111.22	-1.41944	-0.0581174
1.27936	6	2065	2103.64	-0.850372	-0.0378281
1.28193	2	2167	2096.2	1.52099	-0.0340395
1.2845	5	2096	2088.77	0.157884	0.0109287
1.28707	5	2044	2081.29	-0.82484	-0.0385791
1.28964	2	2014	2073.9	-1.33467	0.00534279
1.29221	1	2072	2066.56	0.119541	-0.0395356
1.29478	5	2047	2059.11	-0.267663	-0.0418553
1.29735	3	2084	2051.68	0.708086	0.019816
1.29991	3	2040	2044.4	-0.0973371	-0.0168878
1.30248	3	2035	2037.16	-0.0479612	-0.0138077
1.30505	3	2036	2029.93	0.134599	0.00909625
1.30762	4	2041	2022.73	0.404498	0.00197758
1.31019	5	2042	2015.58	0.584674	0.0341823
1.31276	2	1958	2008.54	-1.14211	-0.064183
1.31533	1	2075	2001.54	1.61255	-0.00212269
1.3179	4	2003	1994.46	0.190823	-0.0202726
1.32047	3	1995	1987.36	0.170973	-0.00507403
1.32304	2	1920	1980.4	-1.37839	-0.0428556
1.3256	2	1996	1973.48	0.504089	0.0101198
1.32817	1	1888	1966.54	-1.8075	0.0459821
1.33074	3	1902	1959.59	-1.32057	-0.0100061
1.33331	1	1965	1952.69	0.277751	0.0389658
1.33588	4	1956	1945.84	0.229671	0.0174388
1.33845	3	1926	1939.05	-0.297372	0.00967613
1.34102	2	1913	1932.36	-0.442642	0.0202544
1.34359	4	1872	1925.7	-1.24121	-0.0434025
1.34616	2	1914	1919.05	-0.115535	-0.0113371
1.34873	2	1893	1912.46	-0.447368	-0.0053348
1.35129	6	1983	1905.86	1.73236	-0.00209409
1.35386	4	1834	1899.31	-1.52509	-0.0221887
1.35643	3	1924	1892.93	0.708289	0.0392623
1.359	3	1921	1886.56	0.785676	-0.0288894
1.36157	4	1904	1880.14	0.546908	0.00489778
1.36414	3	1832	1873.74	-0.975082	0.0090718
1.36671	4	1844	1867.39	-0.54466	0.0225849
1.36928	5	1912	1861.07	1.16478	-0.0356354
1.37185	3	1806	1854.82	-1.1488	-0.00463429
1.37442	2	1881	1848.63	0.746295	-0.0132476
1.37698	2	1877	1842.4	0.798736	0.0565347
1.37955	6	1877	1836.09	0.944183	0.0110773
1.38212	6	1774	1829.88	-1.3266	-0.0183086
1.38469	2	1806	1823.86	-0.420365	0.0199972
1.38726	3	1848	1817.89	0.700359	-0.0211147
1.38983	4	1843	1811.79	0.726905	-0.0395555
1.3924	2	1804	1805.7	-0.0400669	-0.0201774
1.39497	4	1801	1799.67	0.0314307	-0.0191828
1.39754	5	1798	1793.63	0.102947	-0.0297962
1.40011	0	1801	1787.71	0.313272	-0.0438735
1.40267	2	1762	1781.8	-0.471656	0.023405
1.40524	5	1777	1775.76	0.0293343	0.0369952
1.40781	2	1776	1769.8	0.147179	0.0212883
1.41038	4	1755	1763.98	-0.214246	-0.00972712
1.41295	4	1763	1758.16	0.115325	-0.00472507
1.41552	1	1732	1752.39	-0.489991	-0.0226487
1.41809	4	1773	1746.64	0.626117	0.00618041
1.42066	3	1678	1740.84	-1.53403	0.0179672
1.42323	1	1685	1735.12	-1.22097	-0.00415772
1.4258	4	1684	1729.41	-1.10659	-0.0250658
1.42836	1	1757	1723.69	0.794739	-0.0662573
1.43093	5	1751	1718.01	0.788328	-0.0355143
1.4335	4	1720	1712.38	0.183743	-0.0255169
1.43607	2	1676	1706.86	-0.753867	-0.0101255
1.43864	2	1717	1701.38	0.376981	-0.000591875
1.44121	3	1676	1695.81	-0.483964	-0.0191002
1.44378	1	1705	1690.25	0.357109	-0.035466
1.44635	1	1651	1684.73	-0.830228	0.00165637
1.44892	2	1711	1679.18	0.769221	0.0107358
1.45149	7	1692	1673.62	0.446786	-0.0229908
1.45405	3	1640	1668.23	-0.697105	0.0447775
1.45662	3	1638	1663.02	-0.618263	-0.0196343
1.45919	0	1587	1657.78	-1.77676	-0.00628017
1.46176	4	1669	1652.41	0.406088	-0.0383798
1.46433	2	1625	1647.02	-0.546143	-0.0204765
1.4669	0	1722	1641.72	1.93448	-0.0550499
1.46947	3	1659	1636.43	0.554235	-0.0269086
1.47204	0	1542	1631.09	-2.26875	-0.021296
1.47461	2	1678	1625.81	1.2741	0.0489497
1.47718	5	1584	1620.52	-0.91772	0.0526634
1.47974	5	1625	1615.34	0.239681	0.00860127
1.48231	2	1592	1610.35	-0.459867	0.0385853
1.48488	2	1660	1605.39	1.34041	0.0296557
1.48745	2	1538	1600.32	-1.58902	-0.0212336
1.49002	2	1496	1595.2	-2.56484	0.0489194
1.49259	5	1589	1590.11	-0.0277996	0.0105576
1.49516	2	1617	1585.1	0.793285	-0.0229758
1.49773	2	1613	1580.19	0.816973	-0.000191219
1.5003	2	1554	1575.24	-0.538767	0.0222915
1.50287	0	1559	1570.25	-0.284989	0.00657964
1.50543	0	1552	1565.26	-0.336563	0.0355632
1.508	4	1577	1560.2	0.422982	0.0245423
1.51057	2	1539	1555.21	-0.413196	0.0105088
1.51314	1	1497	1550.38	-1.37962	0.0216077
1.51571	3	1503	1545.55	-1.09758	0.0284057
1.51828	3	1544	1540.69	0.0841176	-0.0171672
1.52085	2	1585	1535.92	1.23273	0.0126125
1.52342	4	1559	1531.19	0.704303	0.00898232
1.52599	1	1552	1526.48	0.647788	0.0211789
1.52856	0	1455	1521.8	-1.75124	0.0345222
1.53112	3	1455	1517.04	-1.62632	0.0163655
1.53369	2	1460	1512.24	-1.36729	0.0654489
1.53626	1	1587	1507.57	1.99392	-0.00136432
1.53883	3	1518	1502.92	0.387123	0.040589
1.5414	1	1492	1498.27	-0.162211	0.00328029
1.54397	1	1460	1493.66	-0.88099	-0.00703261
1.54654	3	1474	1489.04	-0.391656	0.0608081
1.54911	2	1491	1484.43	0.170226	0.0258837
1.55168	7	1479	1479.89	-0.023149	0.00827193
1.55425	3	1444	1475.47	-0.828164	0.00490791
1.55681	1	1450	1471.18	-0.556315	0.0241281
1.55938	1	1460	1466.81	-0.178352	0.0668556
1.56195	2	1436	1462.29	-0.693745	0.0157672
1.56452	3	1481	1457.76	0.603923	0.051098
1.56709	3	1489	1453.31	0.924797	0.0726244
1.56966	4	1459	1448.95	0.263016	-0.0254318
1.57223	1	1474	1444.66	0.764267	0.045347
1.5748	3	1413	1440.36	-0.727887	-0.0261005
1.57737	4	1472	1436.01	0.938051	0.0371681
1.57994	4	1481	1431.71	1.28072	0.00997082
1.5825	2	1404	1427.52	-0.627791	0.00250944
1.58507	4	1402	1423.33	-0.569673	-0.0150912
1.58764	1	1418	1419.11	-0.0295416	0.0105699
1.59021	0	1441	1414.9	0.687469	0.0433424
1.59278	1	1447	1410.62	0.956491	0.00120861
1.59535	1	1360	1406.27	-1.25457	0.0644285
1.59792	1	1484	1401.97	2.1295	0.0521632
1.60049	4	1416	1397.71	0.486117	0.0233673
1.60306	4	1368	1393.52	-0.690108	0.00392658
1.60563	0	1414	1389.49	0.651687	-0.0135909
1.60819	2	1392	1385.47	0.175082	0.0232126
1.61076	2	1348	1381.32	-0.907613	-0.0212995
1.61333	4	1372	1377.19	-0.140059	0.0296397
1.6159	1	1347	1373.16	-0.712748	-0.0596688
1.61847	2	1379	1369.18	0.264542	0.00853957
1.62104	1	1384	1365.15	0.506736	-0.0221269
1.62361	1	1365	1361.1	0.105603	0.0439126
1.62618	0	1404	1357.05	1.25293	-0.0147922
1.62875	3	1347	1352.98	-0.163032	0.017257
1.63132	4	1305	1348.94	-1.21646	0.0243723
1.63388	3	1315	1345.05	-0.828617	-0.0114338
1.63645	1	1336	1341.26	-0.143901	0.0429292
1.63902	1	1380	1337.43	1.14603	-0.0293661
1.64159	2	1272	1333.5	-1.72436	0.0698574
1.64416	3	1372	1329.56	1.14572	0.0101505
1.64673	3	1305	1325.7	-0.57311	-0.0314048
1.6493	2	1358	1321.93	0.978847	0.00823188
1.65187	2	1312	1318.17	-0.170382	0.0347611
1.65444	1	1316	1314.39	0.0444042	0.00853839
1.65701	2	1276	1310.58	-0.968084	-0.000413486
1.65957	3	1237	1306.76	-1.98358	0.0591005
1.66214	3	1243	1303	-1.70195	-0.000810513
1.66471	3	1310	1299.32	0.294994	0.0748863
1.66728	2	1284	1295.68	-0.325941	0.0281835
1.66985	1	1321	1292.03	0.796976	0.0119933
1.67242	0	1327	1288.35	1.06113	0.00842792
1.67499	4	1265	1284.58	-0.550621	0.0295674
1.67756	3	1284	1280.85	0.0878575	0.00800638
1.68013	5	1270	1277.26	-0.203728	0.0428378
1.6827	2	1303	1273.77	0.80979	0.0153418
1.68526	1	1253	1270.3	-0.488657	0.0232102
1.68783	1	1228	1266.74	-1.1054	0.0512187
1.6904	0	1201	1263.09	-1.79156	-0.0137452
1.69297	3	1318	1259.41	1.61377	0.0698949
1.69554	1	1255	1255.78	-0.0220117	0.0696492
1.69811	2	1232	1252.23	-0.576452	0.0190751
1.70068	2	1251	1248.7	0.0649084	0.0312631
1.70325	0	1279	1245.19	0.945263	-0.000291734
1.70582	1	1225	1241.68	-0.476695	0.0349448
1.70839	4	1237	1238.12	-0.0317714	0.0501627
1.71095	3	1278	1234.62	1.21343	-0.00709482
1.71352	2	1243	1231.27	0.33271	-0.0245142
1.71609	3	1233	1227.93	0.144354	0.0473621
1.71866	4	1243	1224.55	0.523287	-0.038203
1.72123	4	1230	1221.22	0.250442	0.0667988
1.7238	0	1240	1217.97	0.625725	0.0145354
1.72637	1	1228	1214.67	0.380272	0.0012366
1.72894	2	1184	1211.24	-0.791756	0.0374274
1.73151	3	1178	1207.8	-0.868313	-0.037693
1.73408	2	1209	1204.46	0.13043	0.0145564
1.73664	1	1217	1201.19	0.45309	0.00921899
1.73921	0	1215	1197.9	0.490528	0.0132493
1.74178	4	1222	1194.53	0.785718	-0.0277384
1.74435	1	1205	1191.2	0.39762	0.0299964
1.74692	2	1197	1187.97	0.261064	0.0715727
1.74949	3	1141	1184.73	-1.29457	-0.00801759
1.75206	1	1204	1181.5	0.648404	0.0369083
1.75463	1	1257	1178.31	2.21935	0.03561
1.7572	0	1132	1175.08	-1.28052	0.00171828
1.75977	3	1125	1171.8	-1.3953	-0.0144253
1.76233	1	1226	1168.55	1.64078	0.0444646
1.7649	5	1166	1165.37	0.0183534	0.0524987
1.76747	3	1121	1162.27	-1.23251	-0.00224665
1.77004	0	1222	1159.26	1.79468	0.0652028
1.77261	0	1149	1156.22	-0.21293	0.047127
1.77518	2	1138	1153.01	-0.444952	0.00279478
1.77775	0	1087	1149.8	-1.90463	0.0359209
1.78032	4	1148	1146.64	0.0401711	-0.0145734
1.78289	1	1087	1143.54	-1.71486	0.0128432
1.78546	1	1136	1140.52	-0.134179	0.0338874
1.78802	0	1202	1137.48	1.86093	0.030019
1.79059	5	1108	1134.36	-0.791832	0.0260095
1.79316	2	1162	1131.3	0.900598	-0.00352301
1.79573	1	1099	1128.39	-0.886597	0.0186617
1.7983	4	1138	1125.45	0.372052	-0.00413677
1.80087	2	1141	1122.46	0.548734	-0.0179524
1.80344	1	1081	1119.56	-1.17281	0.0477734
1.80601	0	1108	1116.63	-0.259392	0.013151
1.80858	1	1083	1113.62	-0.930338	-0.0132497
1.81115	1	1165	1110.57	1.5947	0.0145414
1.81371	3	1103	1107.56	-0.137216	0.094519
1.81628	2	1032	1104.62	-2.26059	0.0370323
1.81885	1	1141	1101.77	1.16151	0.0544414
1.82142	1	1083	1098.9	-0.483274	0.0481982
1.82399	2	1073	1095.99	-0.701733	0.031104
1.82656	2	1055	1093.08	-1.17229	-0.0249361
1.82913	1	1118	1090.22	0.83068	0.0885683
1.8317	2	1067	1087.39	-0.624119	0.0138628
1.83427	0	1083	1084.54	-0.0468415	0.00894031
1.83684	0	1117	1081.69	1.05639	0.0188806
1.8394	3	1102	1078.79	0.699164	-0.0189283
1.84197	5	1072	1075.91	-0.119276	0.0381648
1.84454	2	1103	1073.2	0.897316	0.0498267
1.84711	4	1054	1070.59	-0.510945	0.0117376
1.84968	1	1052	1067.94	-0.491408	-0.00554182
1.85225	2	1079	1065.26	0.418441	0.0133039
1.85482	0	1035	1062.52	-0.855434	0.0298961
1.85739	3	993	1059.73	-2.1177	0.0178412
1.85996	3	1077	1056.95	0.610934	0.0239887
1.86253	4	1073	1054.26	0.572048	0.0326524
1.86509	0	1100	1051.67	1.45706	0.0169707
1.86766	4	1071	1049.06	0.670545	0.0350613
1.87023	1	1060	1046.38	0.418459	0.0426248
1.8728	2	1014	1043.73	-0.933685	-0.0162879
1.87537	0	1041	1041.08	-0.00260299	0.0255425
1.87794	3	983	1038.38	-1.76646	0.0143809
1.88051	2	1031	1035.69	-0.146066	0.010063
1.88308	3	1048	1033.07	0.461127	0.00132016
1.88565	1	1007	1030.51	-0.74089	-0.0238888
1.88822	1	1079	1027.94	1.55432	0.04339
1.89078	1	1037	1025.32	0.362593	0.0617699
1.89335	2	987	1022.67	-1.1354	0.0298125
1.89592	3	1019	1020.05	-0.032774	-0.036362
1.89849	1	1007	1017.5	-0.330852	0.103565
1.90106	3	977	1014.98	-1.21523	0.0215752
1.90363	1	996	1012.46	-0.521436	0.0619598
1.9062	2	1050	1009.94	1.23632	0.0329409
1.90877	1	1037	1007.41	0.918851	-0.0260317
1.91134	3	1047	1004.87	1.30204	0.0456801
1.91391	0	1067	1002.36	1.97882	0.0152219
1.91647	3	1013	999.867	0.412628	0.0105492
1.91904	0	1038	997.362	1.26135	0.0389584
1.92161	0	972	994.876	-0.733751	0.0469672
1.92418	1	955	992.341	-1.20831	0.0114686
1.92675	2	967	989.77	-0.732219	0.0504742
1.92932	3	1032	987.269	1.39241	-0.00510219
1.93189	1	937	984.867	-1.56374	0.0593449
1.93446	1	1021	982.5	1.2049	0.0865251
1.93703	1	933	980.077	-1.54123	0.0377186
1.9396	1	933	977.619	-1.46077	0.0634941
1.94216	3	975	975.168	-0.0053754	0.0468963
1.94473	2	966	972.765	-0.217661	0.00882539
1.9473	2	1060	970.436	2.75092	0.0502902
1.94987	1	952	968.118	-0.522393	0.0414329
1.95244	2	949	965.764	-0.54417	-0.0310724
1.95501	3	963	963.39	-0.0125582	0.0726523
1.95758	2	957	961.065	-0.131387	0.0238122
1.96015	2	928	958.793	-1.01082	-0.0164775
1.96272	1	967	956.51	0.337339	0.0700619
1.96529	3	893	954.189	-2.04762	0.0127462
1.96785	1	935	951.876	-0.551903	0.0118196
1.97042	3	1013	949.594	1.99218	-0.006165
1.97299	2	912	947.317	-1.16948	0.0536039
1.97556	1	966	945.075	0.673262	0.0140109
1.97813	0	971	942.827	0.904118	0.00022774
1.9807	2	961	940.503	0.661198	0.00298655
1.98327	4	940	938.157	0.0600967	0.00680867
1.98584	0	943	935.931	0.230193	0.0479124
1.98841	3	934	933.762	0.00777883	-0.00926566
1.99098	2	961	931.531	0.950628	0.0278767
1.99354	3	951	929.323	0.702933	-0.0697664
1.99611	1	891	927.168	-1.21167	-0.0416272
1.99868	1	1022	925.005	3.03407	-0.0298068
2.00125	4	928	922.779	0.171398	-0.0696031
2.00382	1	952	920.579	1.01836	0.0443751
2.00639	0	890	918.464	-0.954117	-0.0415064
2.00896	1	873	916.278	-1.46473	0.0107632
2.01153	3	937	914.007	0.75114	-0.0240445
2.0141	3	874	911.804	-1.27874	-0.0579809
2.01667	1	954	909.722	1.43357	-0.0526218
2.01923	1	906	907.653	-0.0549218	-0.0518477
2.0218	3	960	905.501	1.75895	-0.0517215
2.02437	1	905	903.353	0.0547391	-0.0571511
2.02694	0	953	901.266	1.67581	-0.0466806
2.02951	0	931	899.132	1.04442	-0.0458567
2.03208	3	904	896.917	0.235594	-0.0644688
2.03465	1	918	894.75	0.767374	-0.0293379
2.03722	3	903	892.68	0.343445	-0.0413004
2.03979	0	890	890.641	-0.0214943	0.00950705
2.04236	1	807	888.593	-2.87221	-0.018008
2.04492	1	899	886.488	0.417312	-0.022731
2.04749	2	837	884.366	-1.63719	-0.0162668
2.05006	3	859	882.29	-0.794656	-0.0788988
2.05263	1	884	880.288	0.124862	-0.013039
2.0552	2	919	878.315	1.34206	0.00865817
2.05777	1	874	876.306	-0.0779944	-0.0270089
2.06034	2	911	874.28	1.2166	0.00974071
2.06291	3	886	872.255	0.461766	-0.0494757
2.06548	5	882	870.269	0.394992	-0.0225539
2.06805	2	885	868.393	0.558244	-0.0215682
2.07061	2	877	866.569	0.352243	0.0192893
2.07318	2	813	864.662	-1.81187	-0.0374138
2.07575	1	851	862.697	-0.400962	-0.0438907
2.07832	0	810	860.726	-1.78233	-0.00914014
2.08089	1	793	858.706	-2.33329	0.0211032
2.08346	1	845	856.654	-0.400926	0.00127098
2.08603	2	840	854.635	-0.504958	-0.031419
2.0886	2	865	852.668	0.419316	-0.0282729
2.09117	1	896	850.753	1.5116	0.0185785
2.09374	3	862	848.843	0.448118	0.0161923
2.0963	1	822	846.937	-0.869789	-0.0471198
2.09887	1	825	845.063	-0.698497	-0.00848122
2.10144	4	888	843.146	1.5052	0.0112262
2.10401	1	797	841.252	-1.5675	-0.0431478
2.10658	2	854	839.434	0.498442	-0.0407754
2.10915	1	864	837.581	0.898803	0.00666232
2.11172	1	830	835.692	-0.197585	-0.00901206
2.11429	1	802	833.792	-1.12263	-0.00702229
2.11686	2	820	831.879	-0.414823	-0.000421369
2.11943	1	869	829.995	1.32315	-0.0529974
2.12199	3	796	828.139	-1.13913	0.00378606
2.12456	3	831	826.303	0.162934	-0.0294143
2.12713	4	861	824.53	1.2429	-0.0207452
2.1297	2	831	822.823	0.283646	-0.00171604
2.13227	1	853	821.125	1.09137	-0.0716867
2.13484	2	847	819.346	0.950202	-0.0400823
2.13741	1	875	817.508	1.94359	-0.0432988
2.13998	1	804	815.682	-0.41198	-0.0347999
2.14255	2	841	813.844	0.936406	-0.0451775
2.14512	3	834	812.01	0.761455	-0.0383024
2.14768	4	774	810.24	-1.30262	-0.0464879
2.15025	1	808	808.563	-0.0198123	-0.0233332
2.15282	3	806	806.892	-0.031429	-0.0341731
2.15539	5	809	805.148	0.135424	-0.0070532
2.15796	1	795	803.469	-0.300371	-0.0348544
2.16053	4	861	801.841	2.01613	-0.0184396
2.1631	3	790	800.146	-0.360974	-0.108459
2.16567	3	790	798.474	-0.301489	-0.0379056
2.16824	0	802	796.838	0.182291	-0.0238357
2.17081	1	756	795.13	-1.42315	-0.0816149
2.17337	4	790	793.316	-0.117982	-0.0169915
2.17594	3	784	791.546	-0.269485	-0.101653
2.17851	1	815	789.919	0.878534	-0.0506753
2.18108	3	776	788.282	-0.440889	-0.0313537
2.18365	2	787	786.58	0.0149838	-0.052201
2.18622	4	793	784.9	0.287649	-0.0446911
2.18879	2	779	783.267	-0.152895	-0.0554257
2.19136	2	810	781.666	0.995555	-0.0114445
2.19393	1	776	780.031	-0.144713	-0.0290206
2.1965	0	771	778.345	-0.264523	-0.0375343
2.19906	1	769	776.607	-0.274331	-0.0727847
2.20163	2	754	774.835	-0.758762	-0.019536
2.2042	3	803	773.11	1.05478	-0.0555007
2.20677	3	741	771.476	-1.11957	-0.0399758
2.20934	2	778	769.912	0.289952	-0.0366151
2.21191	1	784	768.356	0.558709	-0.0182328
2.21448	3	749	766.737	-0.648089	0.00315074
2.21705	1	749	765.099	-0.588242	0
2.21962	1	770	763.495	0.234442	0
2.22219	3	761	761.853	-0.0309112	0
2.22475	0	727	760.218	-1.232	0
2.22732	1	788	758.621	1.04659	0
2.22989	0	743	756.971	-0.51254	0
2.23246	1	695	755.287	-2.28682	0
2.23503	4	748	753.604	-0.204903	0
2.2376	1	771	752.011	0.683873	0
2.24017	0	753	750.52	0.0903711	0
2.24274	1	745	748.952	-0.144804	0
2.24531	0	736	747.303	-0.416624	0
2.24788	4	763	745.654	0.627972	0
2.25044	2	755	744.07	0.397794	0
2.25301	0	703	742.606	-1.49376	0
2.25558	2	734	741.107	-0.262333	0
2.25815	0	754	739.524	0.527168	0
2.26072	3	742	737.945	0.148881	0
2.26329	3	706	736.385	-1.14354	0
2.26586	1	745	734.917	0.369424	0
2.26843	3	768	733.475	1.2458	0
2.271	0	725	731.994	-0.259758	0
2.27357	3	781	730.495	1.80721	0
2.27613	2	757	728.974	1.01862	0
2.2787	2	757	727.501	1.07215	0
2.28127	1	729	726.059	0.10893	0
2.28384	1	741	724.582	0.603136	0
2.28641	1	718	723.069	-0.189161	0
2.28898	1	733	721.542	0.423209	0
2.29155	2	709	720.022	-0.413927	0
2.29412	3	742	718.524	0.861829	0
2.29669	2	731	717.094	0.514348	0
2.29926	0	687	715.717	-1.09563	0
2.30182	0	740	714.288	0.945189	0
2.30439	0	715	712.76	0.0837777	0
2.30696	0	765	711.199	1.94516	0
2.30953	0	731	709.653	0.789556	0
2.3121	2	725	708.114	0.627148	0
2.31467	3	729	706.616	0.829043	0
2.31724	3	741	705.224	1.31427	0
2.31981	1	707	703.921	0.115804	0
2.32238	4	690	702.592	-0.47938	0
2.32495	2	804	701.234	3.62427	0
2.32751	1	683	699.924	-0.647582	0
2.33008	1	707	698.579	0.316707	0
2.33265	2	732	697.149	1.28812	0
2.33522	4	676	695.716	-0.758317	0
2.33779	0	715	694.377	0.771251	0
2.34036	2	706	693.072	0.486549	0
2.34293	0	714	691.687	0.835038	0
2.3455	1	749	690.267	2.14605	0
2.34807	1	711	688.834	0.831293	0
2.35064	1	701	687.41	0.5133	0
2.3532	0	648	686.019	-1.49353	0
2.35577	0	716	684.62	1.17274	0
2.35834	1	702	683.184	0.710173	0
2.36091	2	684	681.75	0.0860379	0
2.36348	2	715	680.382	1.29463	0
2.36605	1	717	679.085	1.41597	0
2.36862	2	710	677.79	1.20883	0
2.37119	1	697	676.473	0.777503	0
2.37376	0	670	675.164	-0.199519	0
2.37633	0	718	673.823	1.64868	0
2.37889	0	658	672.425	-0.562361	0
2.38146	0	654	671.016	-0.66538	0
2.38403	2	675	669.612	0.207377	0
2.3866	1	658	668.255	-0.39977	0
2.38917	2	678	666.965	0.423779	0
2.39174	2	671	665.697	0.204717	0
2.39431	1	653	664.451	-0.448102	0
2.39688	2	684	663.205	0.795111	0
2.39945	2	726	661.936	2.37764	0
2.40202	0	709	660.693	1.81422	0
2.40458	5	654	659.425	-0.212143	0
2.40715	1	656	658.174	-0.0848761	0
2.40972	3	677	657.013	0.76817	0
2.41229	1	620	655.833	-1.43909	0
2.41486	1	689	654.615	1.30998	0
2.41743	1	629	653.359	-0.971262	0
2.42	0	607	652.07	-1.82932	0
2.42257	4	666	650.76	0.590538	0
2.42514	1	613	649.494	-1.47399	0
2.42771	3	709	648.32	2.27887	0
2.43027	1	680	647.149	1.25976	0
2.43284	1	630	645.962	-0.635945	0
2.43541	1	670	644.736	0.976018	0
2.43798	4	659	643.464	0.605188	0
2.44055	1	662	642.258	0.767314	0
2.44312	2	704	641.124	2.36971	0
2.44569	0	687	639.956	1.79486	0
2.44826	1	614	638.729	-0.997964	0
2.45083	0	622	637.466	-0.62015	0
2.4534	2	618	636.189	-0.731685	0
2.45596	1	694	634.939	2.24191	0
2.45853	0	633	633.744	-0.02956	0
2.4611	0	645	632.538	0.490687	0
2.46367	1	650	631.272	0.734559	0
2.46624	2	643	630.007	0.512398	0
2.46881	1	658	628.81	1.13795	0
2.47138	3	602	627.657	-1.0457	0
2.47395	1	645	626.524	0.727492	0
2.47652	5	651	625.405	1.00314	0
2.47909	2	663	624.321	1.50216	0
2.48165	2	610	623.304	-0.538659	0
2.48422	2	627	622.244	0.189938	0
2.48679	2	626	621.117	0.195156	0
2.48936	2	641	619.992	0.829749	0
2.49193	0	634	618.878	0.600581	0
2.4945	1	567	617.731	-2.13049	0
2.49707	2	625	616.522	0.339106	0
2.49964	2	641	615.338	1.01359	0
2.50221	1	649	614.226	1.36499	0
2.50478	4	597	613.115	-0.659528	0
2.50734	0	622	612.026	0.399916	0
2.50991	0	562	610.972	-2.06578	0
2.51248	1	630	609.818	0.804068	0
2.51505	0	588	608.604	-0.849697	0
2.51762	0	611	607.424	0.144649	0
2.52019	1	627	606.233	0.829338	0
2.52276	0	599	605.05	-0.247193	0
2.52533	0	687	603.899	3.17052	0
2.5279	2	599	602.729	-0.152353	0
2.53047	1	552	601.58	-2.11028	0
2.53303	0	605	600.505	0.182762	0
2.5356	0	637	599.416	1.48915	0
2.53817	2	612	598.26	0.555399	0
2.54074	3	605	597.119	0.32039	0
2.54331	0	618	596.09	0.881341	0
2.54588	3	625	595.085	1.19659	0
2.54845	2	631	594.029	1.47179	0
2.55102	2	606	593.014	0.527531	0
2.55359	1	607	592.023	0.60789	0
2.55616	3	601	590.988	0.408414	0
2.55872	1	534	589.951	-2.42123	0
2.56129	2	625	588.94	1.44241	0
2.56386	2	575	587.908	-0.538304	0
2.56643	1	564	586.88	-0.963404	0
2.569	2	576	585.855	-0.410645	0
2.57157	0	599	584.816	0.579543	0
2.57414	3	585	583.757	0.0513733	0
2.57671	2	567	582.697	-0.659223	0
2.57928	0	582	581.71	0.012025	0
2.58185	4	624	580.702	1.73329	0
2.58441	2	571	579.666	-0.362674	0
2.58698	1	560	578.722	-0.791159	0
2.58955	1	553	577.765	-1.0531	0
2.59212	2	603	576.721	1.07017	0
2.59469	1	538	575.679	-1.62447	0
2.59726	0	584	574.671	0.386026	0
2.59983	0	570	573.632	-0.152134	0
2.6024	1	563	572.534	-0.40182	0
2.60497	1	565	571.441	-0.270969	0
2.60754	2	568	570.395	-0.100472	0
2.6101	2	561	569.393	-0.354335	0
2.61267	0	521	568.439	-2.07835	0
2.61524	1	528	567.47	-1.71772	0
2.61781	1	584	566.437	0.726759	0
2.62038	0	612	565.409	1.88333	0
2.62295	3	586	564.382	0.893026	0
2.62552	3	571	563.37	0.319285	0
2.62809	0	553	562.471	-0.402759	0
2.63066	1	526	561.581	-1.55138	0
2.63323	3	564	560.575	0.144215	0
2.63579	4	555	559.579	-0.194388	0
2.63836	0	535	558.718	-1.02544	0
2.64093	1	578	557.869	0.837354	0
2.6435	1	535	556.89	-0.946385	0
2.64607	2	576	555.867	0.838875	0
2.64864	0	564	554.896	0.383368	0
2.65121	1	546	553.935	-0.339584	0
2.65378	1	577	552.936	1.00181	0
2.65635	0	527	551.943	-1.08655	0
2.65892	1	525	550.959	-1.13293	0
2.66148	2	514	549.953	-1.58583	0
2.66405	2	540	548.989	-0.386833	0
2.66662	2	524	548.091	-1.0524	0
2.66919	1	544	547.215	-0.137851	0
2.67176	4	532	546.312	-0.620496	0
2.67433	2	536	545.423	-0.406995	0
2.6769	0	589	544.605	1.82925	0
2.67947	1	543	543.731	-0.0313762	0
2.68204	1	563	542.75	0.853456	0
2.68461	1	554	541.772	0.519511	0
2.68717	2	510	540.822	-1.36482	0
2.68974	0	547	539.9	0.303555	0
2.69231	2	558	538.984	0.805019	0
2.69488	3	531	538.041	-0.305546	0
2.69745	1	585	537.162	1.97785	0
2.70002	3	511	536.328	-1.12046	0
2.70259	1	552	535.471	0.703505	0
2.70516	2	592	534.615	2.3585	0
2.70773	2	560	533.737	1.10982	0
2.7103	0	556	532.864	0.981171	0
2.71286	1	573	531.979	1.71368	0
2.71543	0	506	531.036	-1.11298	0
2.718	0	546	530.081	0.681271	0
2.72057	1	527	529.112	-0.0920134	0
2.72314	2	502	528.145	-1.16691	0
2.72571	2	541	527.243	0.591471	0
2.72828	1	505	526.409	-0.952674	0
2.73085	2	514	525.575	-0.510549	0
2.73342	2	535	524.715	0.444648	0
2.73599	1	539	523.877	0.651375	0
2.73855	1	529	523.044	0.258946	0
2.74112	1	495	522.171	-1.22123	0
2.74369	2	520	521.276	-0.0559349	0
2.74626	1	525	520.405	0.200554	0
2.74883	0	512	519.565	-0.334316	0
2.7514	0	483	518.69	-1.62397	0
2.75397	3	525	517.749	0.316448	0
2.75654	1	512	516.85	-0.214341	0
2.75911	0	523	516.047	0.304015	0
2.76168	3	487	515.202	-1.27797	0
2.76424	2	539	514.328	1.06271	0
2.76681	0	512	513.545	-0.0682792	0
2.76938	0	503	512.752	-0.434802	0
2.77195	1	508	511.852	-0.170915	0
2.77452	1	536	510.932	1.08278	0
2.77709	2	514	510.058	0.173891	0
2.77966	0	513	509.233	0.166324	0
2.78223	1	475	508.414	-1.53315	0
2.7848	2	499	507.55	-0.382765	0
2.78737	0	498	506.71	-0.390299	0
2.78993	2	509	505.895	0.137615	0
2.7925	0	498	505.061	-0.316433	0
2.79507	1	520	504.232	0.691471	0
2.79764	2	470	503.38	-1.53972	0
2.80021	1	504	502.55	0.0645792	0
2.80278	0	477	501.771	-1.13418	0
2.80535	0	472	500.956	-1.33281	0
2.80792	1	511	500.078	0.483161	0
2.81049	2	541	499.199	1.79718	0
2.81306	0	486	498.389	-0.561973	0
2.81562	0	561	497.611	2.67629	0
2.81819	0	496	496.772	-0.0346845	0
2.82076	5	492	495.88	-0.174945	0
2.82333	0	480	495.092	-0.688863	0
2.8259	1	490	494.422	-0.199775	0
2.82847	1	480	493.666	-0.623777	0
2.83104	2	506	492.839	0.585086	0
2.83361	2	490	492.052	-0.0927028	0
2.83618	0	483	491.314	-0.378305	0
2.83875	4	508	490.552	0.774123	0
2.84131	1	476	489.784	-0.631802	0
2.84388	0	501	489.09	0.532116	0
2.84645	1	477	488.336	-0.519059	0
2.84902	3	480	487.491	-0.341903	0
2.85159	0	471	486.712	-0.72395	0
2.85416	3	470	485.981	-0.737131	0
2.85673	2	472	485.224	-0.608673	0
2.8593	1	464	484.511	-0.952201	0
2.86187	2	442	483.801	-1.98826	0
2.86444	2	478	483.044	-0.23071	0
2.867	2	476	482.308	-0.289122	0
2.86957	0	480	481.6	-0.0730272	0
2.87214	2	500	480.853	0.856273	0
2.87471	1	465	480.063	-0.698549	0
2.87728	0	484	479.303	0.213491	0
2.87985	2	475	478.527	-0.161833	0
2.88242	0	477	477.733	-0.0335479	0
2.88499	1	487	476.967	0.45464	0
2.88756	2	455	476.181	-0.992963	0
2.89013	1	459	475.416	-0.766245	0
2.89269	0	450	474.703	-1.16451	0
2.89526	0	480	473.954	0.275941	0
2.89783	0	441	473.146	-1.53077	0
2.9004	0	473	472.322	0.0311721	0
2.90297	3	492	471.498	0.924321	0
2.90554	0	465	470.739	-0.266123	0
2.90811	2	477	470.049	0.318271	0
2.91068	0	431	469.338	-1.84668	0
2.91325	2	529	468.604	2.62589	0
2.91582	0	480	467.871	0.553597	0
2.91838	2	466	467.14	-0.0527946	0
2.92095	1	503	466.407	1.63161	0
2.92352	3	499	465.692	1.49107	0
2.92609	2	461	465.016	-0.187029	0
2.92866	1	504	464.384	1.76465	0
2.93123	2	458	463.73	-0.267749	0
2.9338	1	471	463.031	0.367185	0
2.93637	2	476	462.332	0.626459	0
2.93894	2	447	461.633	-0.692104	0
2.94151	1	463	460.957	0.0949406	0
2.94407	2	484	460.284	1.07801	0
2.94664	1	475	459.59	0.707058	0
2.94921	1	455	458.901	-0.182859	0
2.95178	0	447	458.197	-0.529581	0
2.95435	1	456	457.455	-0.0681531	0
2.95692	0	446	456.698	-0.506588	0
2.95949	0	461	455.951	0.235146	0
2.96206	0	409	455.191	-2.284	0
2.96463	0	469	454.416	0.673423	0
2.9672	1	417	453.645	-1.79453	0
2.96976	0	453	452.9	0.00469296	0
2.97233	3	432	452.175	-0.970667	0
2.9749	0	438	451.491	-0.644631	0
2.97747	2	466	450.852	0.701741	0
2.98004	2	405	450.184	-2.24522	0
2.98261	2	428	449.532	-1.04079	0
2.98518	2	463	448.92	0.654338	0
2.98775	2	433	448.305	-0.73553	0
2.99032	1	454	447.69	0.296159	0
2.99289	1	430	447.055	-0.82246	0
2.99545	1	426	446.379	-0.987355	0
2.99802	3	427	445.678	-0.903885	0
3.00059	3	477	445.014	1.46452	0
3.00316	2	447	444.437	0.121227	0
3.00573	0	431	443.888	-0.620787	0
3.0083	1	420	443.257	-1.13481	0
3.01087	1	468	442.539	1.17692	0
3.01344	0	490	441.829	2.17613	0
3.01601	0	418	441.131	-1.13138	0
3.01858	1	391	440.396	-2.49807	0
3.02114	1	434	439.664	-0.271862	0
3.02371	1	438	438.978	-0.046732	0
3.02628	4	450	438.309	0.55113	0
3.02885	2	419	437.696	-0.913368	0
3.03142	2	422	437.169	-0.738426	0
3.03399	1	446	436.62	0.444147	0
3.03656	3	418	436	-0.880394	0
3.03913	2	394	435.373	-2.08436	0
3.0417	0	429	434.797	-0.27988	0
3.04427	2	439	434.183	0.229921	0
3.04683	1	409	433.503	-1.21159	0
3.0494	1	430	432.849	-0.137414	0
3.05197	1	429	432.203	-0.154625	0
3.05454	2	434	431.535	0.118315	0
3.05711	2	464	430.888	1.53717	0
3.05968	0	451	430.29	0.975182	0
3.06225	2	404	429.675	-1.27737	0
3.06482	0	430	429.018	0.0473766	0
3.06739	0	405	428.368	-1.16117	0
3.06996	4	433	427.673	0.256014	0
3.07252	1	429	427.016	0.0958065	0
3.07509	0	409	426.477	-0.864185	0
3.07766	0	412	425.882	-0.683938	0
3.08023	1	403	425.179	-1.10483	0
3.0828	1	435	424.477	0.504556	0
3.08537	2	424	423.82	0.00875604	0
3.08794	0	423	423.211	-0.0102413	0
3.09051	2	433	422.604	0.49961	0
3.09308	1	430	421.973	0.387111	0
3.09565	2	427	421.362	0.272845	0
3.09821	0	405	420.776	-0.78391	0
3.10078	2	381	420.17	-2.00673	0
3.10335	1	426	419.54	0.31297	0
3.10592	0	417	418.938	-0.0949037	0
3.10849	1	396	418.319	-1.12159	0
3.11106	2	398	417.655	-0.985193	0
3.11363	4	413	417.024	-0.198018	0
3.1162	1	407	416.5	-0.470916	0
3.11877	0	415	416.028	-0.0504798	0
3.12134	0	394	415.453	-1.08081	0
3.1239	0	415	414.773	0.011153	0
3.12647	1	444	414.075	1.42019	0
3.12904	2	408	413.4	-0.26735	0
3.13161	1	423	412.793	0.496261	0
3.13418	0	428	412.237	0.761929	0
3.13675	1	401	411.641	-0.531372	0
3.13932	0	427	411.002	0.774189	0
3.14189	1	376	410.367	-1.77234	0
3.14446	0	415	409.736	0.25838	0
3.14703	1	421	409.109	0.579508	0
3.14959	1	439	408.483	1.45649	0
3.15216	1	360	407.879	-2.52345	0
3.15473	1	385	407.298	-1.13641	0
3.1573	0	419	406.72	0.599931	0
3.15987	1	403	406.122	-0.155511	0
3.16244	1	420	405.502	0.707453	0
3.16501	0	420	404.906	0.736501	0
3.16758	1	374	404.315	-1.56754	0
3.17015	1	403	403.701	-0.0349248	0
3.17272	1	407	403.109	0.19288	0
3.17528	3	411	402.534	0.417612	0
3.17785	1	429	401.998	1.30368	0
3.18042	1	389	401.507	-0.634143	0
3.18299	1	402	400.974	0.0511951	0
3.18556	1	382	400.395	-0.941182	0
3.18813	0	402	399.821	0.108667	0
3.1907	0	436	399.233	1.7608	0
3.19327	1	387	398.606	-0.589944	0
3.19584	1	399	397.978	0.0511397	0
3.19841	2	410	397.395	0.622526	0
3.20097	0	408	396.858	0.551632	0
3.20354	0	398	396.327	0.0838693	0
3.20611	1	402	395.732	0.312617	0
3.20868	0	414	395.117	0.928061	0
3.21125	0	368	394.53	-1.38297	0
3.21382	1	384	393.925	-0.506468	0
3.21639	1	407	393.319	0.678162	0
3.21896	1	380	392.757	-0.654404	0
3.22153	0	395	392.22	0.139868	0
3.2241	0	369	391.666	-1.17995	0
3.22666	2	363	391.066	-1.47308	0
3.22923	0	385	390.486	-0.279609	0
3.2318	1	364	389.954	-1.36039	0
3.23437	0	381	389.404	-0.430539	0
3.23694	0	372	388.835	-0.872844	0
3.23951	0	393	388.248	0.239692	0
3.24208	1	375	387.641	-0.652795	0
3.24465	1	388	387.055	0.0479615	0
3.24722	2	400	386.51	0.674492	0
3.24979	2	382	386.003	-0.20482	0
3.25235	1	404	385.537	0.918583	0
3.25492	2	383	385.067	-0.105612	0
3.25749	1	394	384.571	0.475025	0
3.26006	2	368	384.072	-0.83783	0
3.26263	1	390	383.573	0.325462	0
3.2652	1	382	383.075	-0.0550055	0
3.26777	0	386	382.561	0.17506	0
3.27034	1	387	382.006	0.253845	0
3.27291	2	376	381.429	-0.279957	0
3.27548	1	380	380.895	-0.0459041	0
3.27804	0	370	380.412	-0.541273	0
3.28061	1	404	379.889	1.19957	0
3.28318	0	384	379.324	0.238604	0
3.28575	2	397	378.76	0.915459	0
3.28832	4	383	378.208	0.244881	0
3.29089	0	384	377.762	0.31833	0
3.29346	4	371	377.358	-0.330104	0
3.29603	1	372	376.903	-0.254184	0
3.2986	2	380	376.466	0.181276	0
3.30117	1	384	376.009	0.407786	0
3.30373	1	368	375.51	-0.391501	0
3.3063	2	384	374.99	0.459775	0
3.30887	0	346	374.475	-1.53081	0
3.31144	2	364	373.964	-0.522236	0
3.31401	1	376	373.431	0.132462	0
3.31658	2	345	372.921	-1.50324	0
3.31915	2	348	372.432	-1.30969	0
3.32172	1	350	371.965	-1.17408	0
3.32429	1	380	371.502	0.435959	0
3.32686	0	327	370.999	-2.43315	0
3.32942	2	370	370.454	-0.0236235	0
3.33199	0	345	369.912	-1.34124	0
3.33456	1	366	369.399	-0.177679	0
3.33713	0	396	368.87	1.36334	0
3.3397	1	389	368.322	1.04841	0
3.34227	1	391	367.776	1.17451	0
3.34484	2	359	367.249	-0.43538	0
3.34741	3	371	366.76	0.220106	0
3.34998	0	353	366.337	-0.709852	0
3.35255	1	403	365.918	1.84718	0
3.35511	0	406	365.414	2.01426	0
3.35768	1	350	364.868	-0.794706	0
3.36025	0	362	364.326	-0.122261	0
3.36282	2	336	363.787	-1.51592	0
3.36539	1	372	363.27	0.452639	0
3.36796	0	354	362.801	-0.467768	0
3.37053	1	334	362.314	-1.5493	0
3.3731	0	379	361.786	0.88423	0
3.37567	0	345	361.263	-0.875548	0
3.37824	1	332	360.721	-1.57625	0
3.3808	2	359	360.175	-0.0620328	0
3.38337	2	317	359.691	-2.39778	0
3.38594	0	363	359.275	0.195506	0
3.38851	0	359	358.843	0.00828683	0
3.39108	0	363	358.326	0.245314	0
3.39365	1	356	357.766	-0.0936054	0
3.39622	0	365	357.231	0.406623	0
3.39879	2	391	356.721	1.73359	0
3.40136	0	339	356.232	-0.935925	0
3.40393	0	352	355.771	-0.201006	0
3.40649	1	354	355.268	-0.0674018	0
3.40906	0	322	354.743	-1.82472	0
3.41163	1	369	354.243	0.768223	0
3.4142	1	352	353.742	-0.0928735	0
3.41677	0	345	353.266	-0.445026	0
3.41934	0	352	352.795	-0.0423532	0
3.42191	0	372	352.283	1.02227	0
3.42448	0	340	351.753	-0.637377	0
3.42705	2	368	351.221	0.874673	0
3.42962	0	360	350.732	0.488444	0
3.43218	0	331	350.293	-1.06045	0
3.43475	1	382	349.811	1.64694	0
3.43732	1	317	349.302	-1.81429	0
3.43989	2	361	348.834	0.640339	0
3.44246	1	346	348.406	-0.129346	0
3.44503	1	315	348	-1.85933	0
3.4476	1	343	347.57	-0.246782	0
3.45017	0	323	347.12	-1.34208	0
3.45274	2	323	346.647	-1.31577	0
3.45531	1	365	346.172	0.985519	0
3.45787	1	373	345.741	1.4114	0
3.46044	1	342	345.312	-0.179115	0
3.46301	1	345	344.861	0.00745927	0
3.46558	0	357	344.413	0.666159	0
3.46815	1	348	343.946	0.217294	0
3.47072	2	347	343.454	0.190347	0
3.47329	4	350	342.995	0.374417	0
3.47586	1	376	342.641	1.72036	0
3.47843	1	350	342.334	0.409784	0
3.481	1	335	341.938	-0.379081	0
3.48356	2	317	341.473	-1.37452	0
3.48613	1	355	341.029	0.741527	0
3.4887	0	324	340.614	-0.923018	0
3.49127	0	341	340.165	0.0452223	0
3.49384	1	343	339.653	0.180717	0
3.49641	1	370	339.142	1.60421	0
3.49898	1	309	338.679	-1.68837	0
3.50155	1	353	338.24	0.785609	0
3.50412	0	330	337.804	-0.429604	0
3.50669	1	365	337.349	1.44731	0
3.50925	0	382	336.875	2.30882	0
3.51182	0	361	336.405	1.29446	0
3.51439	1	325	335.917	-0.605554	0
3.51696	2	291	335.424	-2.6042	0
3.51953	2	331	334.993	-0.219452	0
3.5221	0	349	334.628	0.769293	0
3.52467	0	311	334.248	-1.31826	0
3.52724	1	345	333.779	0.604115	0
3.52981	1	362	333.286	1.50916	0
3.53238	1	343	332.839	0.548669	0
3.53494	1	332	332.415	-0.0227715	0
3.53751	0	320	331.994	-0.670508	0
3.54008	0	338	331.557	0.350463	0
3.54265	1	321	331.077	-0.562431	0
3.54522	1	325	330.596	-0.31039	0
3.54779	1	335	330.159	0.264491	0
3.55036	1	299	329.745	-1.77801	0
3.55293	3	329	329.324	-0.017863	0
3.5555	0	307	328.944	-1.2524	0
3.55807	1	356	328.589	1.45276	0
3.56063	0	328	328.171	-0.00944134	0
3.5632	2	330	327.707	0.126252	0
3.56577	2	334	327.259	0.368841	0
3.56834	1	329	326.877	0.117039	0
3.57091	4	354	326.511	1.46103	0
3.57348	1	320	326.159	-0.344326	0
3.57605	0	339	325.857	0.713843	0
3.57862	1	321	325.47	-0.249505	0
3.58119	4	299	324.987	-1.50284	0
3.58376	0	338	324.588	0.729509	0
3.58632	1	327	324.266	0.151215	0
3.58889	1	324	323.858	0.00788201	0
3.59146	1	323	323.406	-0.0225976	0
3.59403	1	309	322.979	-0.795241	0
3.5966	1	316	322.556	-0.368795	0
3.59917	1	318	322.135	-0.231875	0
3.60174	1	327	321.716	0.292202	0
3.60431	0	297	321.302	-1.41013	0
3.60688	1	334	320.869	0.71848	0
3.60945	1	338	320.415	0.956489	0
3.61201	2	302	319.981	-1.0347	0
3.61458	0	312	319.593	-0.429863	0
3.61715	3	347	319.203	1.49223	0
3.61972	1	310	318.807	-0.500213	0
3.62229	2	325	318.454	0.363127	0
3.62486	0	315	318.102	-0.174788	0
3.62743	2	296	317.707	-1.26171	0
3.63	0	319	317.291	0.0956643	0
3.63257	0	305	316.883	-0.680425	0
3.63514	1	346	316.436	1.58937	0
3.6377	0	271	315.97	-2.73172	0
3.64027	3	285	315.525	-1.80812	0
3.64284	0	313	315.122	-0.119971	0
3.64541	1	288	314.769	-1.57737	0
3.64798	0	275	314.374	-2.37436	0
3.65055	2	301	313.933	-0.745454	0
3.65312	3	329	313.506	0.854233	0
3.65569	0	310	313.166	-0.179807	0
3.65826	0	332	312.856	1.05065	0
3.66083	2	306	312.436	-0.36791	0
3.66339	1	319	311.988	0.392588	0
3.66596	2	328	311.606	0.905186	0
3.66853	0	299	311.251	-0.708468	0
3.6711	0	293	310.879	-1.04453	0
3.67367	0	320	310.448	0.533985	0
3.67624	0	326	309.977	0.887414	0
3.67881	0	308	309.513	-0.0862112	0
3.68138	2	339	309.05	1.62669	0
3.68395	1	301	308.627	-0.439635	0
3.68652	1	318	308.272	0.545524	0
3.68908	0	299	307.919	-0.515808	0
3.69165	0	316	307.525	0.476736	0
3.69422	1	303	307.087	-0.234815	0
3.69679	3	311	306.642	0.247101	0
3.69936	1	338	306.281	1.72531	0
3.70193	0	283	305.99	-1.36662	0
3.7045	0	289	305.638	-0.978706	0
3.70707	4	320	305.188	0.827998	0
3.70964	2	302	304.793	-0.160709	0
3.71221	1	301	304.531	-0.203531	0
3.71477	0	280	304.254	-1.44944	0
3.71734	0	317	303.87	0.737437	0
3.71991	0	319	303.425	0.872026	0
3.72248	0	315	302.965	0.678096	0
3.72505	1	288	302.51	-0.855016	0
3.72762	0	316	302.082	0.782974	0
3.73019	1	319	301.678	0.969823	0
3.73276	1	293	301.274	-0.4834	0
3.73533	2	270	300.888	-1.8798	0
3.7379	0	319	300.546	1.03324	0
3.74046	0	285	300.208	-0.900868	0
3.74303	0	298	299.808	-0.104762	0
3.7456	1	266	299.364	-2.0457	0
3.74817	1	270	298.942	-1.76133	0
3.75074	1	312	298.564	0.760692	0
3.75331	1	300	298.207	0.103507	0
3.75588	2	288	297.846	-0.5802	0
3.75845	3	282	297.498	-0.922864	0
3.76102	1	275	297.21	-1.33929	0
3.76359	0	290	296.948	-0.407972	0
3.76615	2	306	296.597	0.537543	0
3.76872	1	282	296.198	-0.845473	0
3.77129	0	278	295.848	-1.07043	0
3.77386	3	354	295.476	3.11053	0
3.77643	1	288	295.099	-0.418323	0
3.779	2	286	294.788	-0.519656	0
3.78157	0	286	294.48	-0.501446	0
3.78414	2	301	294.129	0.396061	0
3.78671	1	299	293.753	0.303458	0
3.78928	1	264	293.401	-1.80949	0
3.79184	2	302	293.049	0.515075	0
3.79441	1	305	292.696	0.70454	0
3.79698	3	275	292.361	-1.0469	0
3.79955	1	299	292.045	0.402208	0
3.80212	1	286	291.754	-0.340236	0
3.80469	1	292	291.421	0.0338769	0
3.80726	0	298	291.048	0.402708	0
3.80983	0	308	290.661	0.987981	0
3.8124	1	303	290.235	0.733352	0
3.81497	3	289	289.804	-0.0473076	0
3.81753	0	281	289.462	-0.504812	0
3.8201	0	284	289.173	-0.306976	0
3.82267	1	274	288.799	-0.894026	0
3.82524	2	286	288.375	-0.140415	0
3.82781	1	281	288.015	-0.418457	0
3.83038	2	288	287.699	0.0177291	0
3.83295	0	281	287.385	-0.380887	0
3.83552	0	290	287.054	0.172991	0
3.83809	0	285	286.662	-0.0984693	0
3.84066	2	265	286.226	-1.30388	0
3.84322	2	257	285.828	-1.79827	0
3.84579	0	314	285.522	1.60712	0
3.84836	3	289	285.214	0.222689	0
3.85093	0	292	284.881	0.416623	0
3.8535	1	317	284.572	1.82136	0
3.85607	1	300	284.22	0.911076	0
3.85864	1	253	283.845	-1.93924	0
3.86121	0	276	283.497	-0.451285	0
3.86378	2	278	283.129	-0.307617	0
3.86635	0	318	282.761	1.97609	0
3.86891	0	253	282.422	-1.84974	0
3.87148	2	297	282.039	0.868106	0
3.87405	0	265	281.656	-1.02314	0
3.87662	2	263	281.316	-1.12944	0
3.87919	2	278	280.973	-0.178284	0
3.88176	1	283	280.67	0.138516	0
3.88433	0	288	280.393	0.448236	0
3.8869	0	251	280.056	-1.83399	0
3.88947	1	292	279.653	0.722538	0
3.89204	2	266	279.248	-0.81226	0
3.8946	2	266	278.905	-0.791232	0
3.89717	0	274	278.631	-0.279746	0
3.89974	0	271	278.341	-0.445914	0
3.90231	3	297	277.958	1.10494	0
3.90488	1	292	277.59	0.843276	0
3.90745	0	274	277.317	-0.200361	0
3.91002	0	274	277.007	-0.181666	0
3.91259	1	267	276.61	-0.588131	0
3.91516	2	299	276.209	1.31801	0
3.91773	0	270	275.877	-0.357679	0
3.92029	0	288	275.575	0.732171	0
3.92286	3	294	275.202	1.0963	0
3.92543	0	251	274.847	-1.50522	0
3.928	3	281	274.557	0.384377	0
3.93057	1	277	274.262	0.164507	0
3.93314	1	288	273.989	0.8256	0
3.93571	0	285	273.698	0.669478	0
3.93828	1	297	273.343	1.37272	0
3.94085	2	264	272.963	-0.551647	0
3.94342	0	291	272.629	1.0769	0
3.94598	2	283	272.321	0.634814	0
3.94855	0	265	271.991	-0.429431	0
3.95112	3	277	271.658	0.320996	0
3.95369	0	316	271.345	2.51205	0
3.95626	2	310	271.056	2.21189	0
3.95883	0	303	270.746	1.85295	0
3.9614	0	264	270.42	-0.395102	0
3.96397	1	275	270.053	0.298328	0
3.96654	1	284	269.664	0.850671	0
3.96911	0	264	269.324	-0.32764	0
3.97167	3	250	268.982	-1.2005	0
3.97424	1	264	268.656	-0.286546	0
3.97681	1	263	268.397	-0.332793	0
3.97938	0	257	268.12	-0.693661	0
3.98195	0	251	267.781	-1.05923	0
3.98452	1	260	267.4	-0.458932	0
3.98709	0	257	267.022	-0.625153	0
3.98966	1	276	266.67	0.561603	0
3.99223	1	269	266.319	0.163486	0
3.9948	0	268	265.991	0.122693	0
3.99736	1	234	265.666	-2.07009	0
3.99993	2	285	265.315	1.16605	0
4.0025	0	261	265.006	-0.247977	0
4.00507	1	256	264.723	-0.54517	0
4.00764	1	289	264.394	1.4474	0
4.01021	0	289	264.066	1.46669	0
4.01278	1	270	263.741	0.380898	0
4.01535	1	270	263.394	0.402057	0
4.01792	1	241	263.067	-1.42145	0
4.02049	2	254	262.759	-0.549606	0
4.02305	3	265	262.465	0.155709	0
4.02562	0	270	262.234	0.472627	0
4.02819	6	245	261.992	-1.08558	0
4.03076	2	258	261.756	-0.233816	0
4.03333	0	276	261.632	0.864864	0
4.0359	3	285	261.422	1.39667	0
4.03847	0	272	261.098	0.661044	0
4.04104	2	302	260.799	2.37085	0
4.04361	1	261	260.482	0.0320467	0
4.04618	1	276	260.17	0.952864	0
4.04874	1	250	259.862	-0.623739	0
4.05131	0	248	259.538	-0.732692	0
4.05388	3	263	259.192	0.234818	0
4.05645	3	267	258.859	0.498234	0
4.05902	0	256	258.637	-0.164803	0
4.06159	2	256	258.419	-0.151218	0
4.06416	0	260	258.114	0.116943	0
4.06673	1	246	257.79	-0.7517	0
4.0693	1	255	257.447	-0.153219	0
4.07187	1	271	257.106	0.843994	0
4.07443	1	253	256.791	-0.238318	0
4.077	0	246	256.481	-0.668222	0
4.07957	0	270	256.155	0.842576	0
4.08214	2	259	255.785	0.199746	0
4.08471	1	258	255.435	0.159678	0
4.08728	0	233	255.156	-1.45147	0
4.08985	2	253	254.856	-0.116658	0
4.09242	0	260	254.532	0.339122	0
4.09499	1	263	254.232	0.540636	0
4.09756	2	268	253.909	0.860766	0
4.10012	1	252	253.604	-0.10103	0
4.10269	0	258	253.347	0.289664	0
4.10526	0	260	253.053	0.430821	0
4.10783	0	244	252.697	-0.556773	0
4.1104	0	260	252.324	0.476076	0
4.11297	1	245	251.953	-0.444226	0
4.11554	0	244	251.608	-0.48704	0
4.11811	2	270	251.284	1.13902	0
4.12068	0	260	250.981	0.55931	0
4.12325	0	259	250.705	0.51545	0
4.12581	2	262	250.382	0.71777	0
4.12838	0	254	250.056	0.247463	0
4.13095	1	264	249.777	0.87539	0
4.13352	0	260	249.478	0.652574	0
4.13609	1	277	249.156	1.67296	0
4.13866	3	242	248.828	-0.438917	0
4.14123	1	250	248.56	0.0910979	0
4.1438	1	248	248.359	-0.0227777	0
4.14637	0	220	248.116	-1.89559	0
4.14894	2	253	247.804	0.326639	0
4.1515	2	236	247.486	-0.747707	0
4.15407	0	216	247.237	-2.1254	0
4.15664	0	231	246.995	-1.05242	0
4.15921	1	238	246.668	-0.561864	0
4.16178	0	223	246.32	-1.56161	0
4.16435	1	245	245.998	-0.0637424	0
4.16692	1	267	245.677	1.30496	0
4.16949	1	285	245.377	2.34705	0
4.17206	3	240	245.094	-0.328815	0
4.17463	1	233	244.849	-0.776262	0
4.17719	0	240	244.652	-0.300259	0
4.17976	1	242	244.391	-0.153681	0
4.18233	0	268	244.064	1.4621	0
4.1849	0	265	243.744	1.30576	0
4.18747	0	237	243.408	-0.416239	0
4.19004	2	252	243.05	0.563798	0
4.19261	0	263	242.736	1.24953	0
4.19518	1	246	242.47	0.225075	0
4.19775	0	222	242.184	-1.35465	0
4.20032	0	259	241.878	1.06389	0
4.20288	2	210	241.549	-2.17707	0
4.20545	1	227	241.237	-0.944947	0
4.20802	0	235	240.994	-0.391029	0
4.21059	0	266	240.735	1.5491	0
4.21316	1	263	240.409	1.39302	0
4.21573	0	248	240.083	0.502713	0
4.2183	1	256	239.782	1.01362	0
4.22087	0	235	239.483	-0.292419	0
4.22344	3	246	239.179	0.434918	0
4.22601	0	253	238.915	0.885547	0
4.22857	0	216	238.699	-1.54449	0
4.23114	3	247	238.414	0.546343	0
4.23371	1	234	238.119	-0.269253	0
4.23628	1	219	237.913	-1.278	0
4.23885	1	251	237.686	0.840352	0
4.24142	0	234	237.417	-0.223365	0
4.24399	1	251	237.127	0.875642	0
4.24656	1	256	236.816	1.19901	0
4.24913	1	255	236.527	1.15682	0
4.2517	1	228	236.261	-0.547126	0
4.25426	1	260	235.996	1.48866	0
4.25683	1	220	235.73	-1.06052	0
4.2594	2	236	235.461	0.03509	0
4.26197	0	249	235.214	0.873641	0
4.26454	0	232	234.974	-0.195226	0
4.26711	1	221	234.669	-0.919482	0
4.26968	1	250	234.341	0.990357	0
4.27225	0	244	234.061	0.636299	0
4.27482	1	251	233.784	1.08665	0
4.27739	1	236	233.485	0.163722	0
4.27995	0	237	233.209	0.246251	0
4.28252	1	255	232.936	1.38171	0
4.28509	0	254	232.642	1.34011	0
4.28766	1	239	232.35	0.430179	0
4.29023	0	261	232.059	1.7914	0
4.2928	0	260	231.773	1.75056	0
4.29537	0	222	231.469	-0.6355	0
4.29794	2	259	231.14	1.73116	0
4.30051	2	238	230.847	0.463649	0
4.30308	0	240	230.643	0.603998	0
4.30564	0	252	230.444	1.3579	0
4.30821	0	225	230.159	-0.343931	0
4.31078	0	267	229.831	2.2747	0
4.31335	3	251	229.499	1.35712	0
4.31592	0	236	229.23	0.440657	0
4.31849	1	231	229.032	0.129516	0
4.32106	0	217	228.79	-0.800378	0
4.32363	0	224	228.507	-0.301112	0
4.3262	1	267	228.202	2.37442	0
4.32877	0	266	227.899	2.33615	0
4.33133	0	210	227.623	-1.21608	0
4.3339	0	228	227.329	0.0444404	0
4.33647	1	234	227.013	0.456739	0
4.33904	0	202	226.72	-1.7393	0
4.34161	0	213	226.453	-0.921792	0
4.34418	0	237	226.167	0.703674	0
4.34675	1	216	225.858	-0.670735	0
4.34932	1	213	225.567	-0.861079	0
4.35189	2	210	225.315	-1.05687	0
4.35446	1	255	225.103	1.8722	0
4.35702	0	216	224.914	-0.606513	0
4.35959	1	202	224.68	-1.59577	0
4.36216	2	234	224.396	0.627844	0
4.36473	1	234	224.152	0.643813	0
4.3673	0	220	223.955	-0.266667	0
4.36987	1	235	223.717	0.735994	0
4.37244	1	203	223.433	-1.43412	0
4.37501	1	220	223.17	-0.21369	0
4.37758	2	243	222.926	1.28772	0
4.38015	0	222	222.705	-0.0473463	0
4.38271	1	203	222.487	-1.36774	0
4.38528	0	233	222.227	0.705757	0
4.38785	0	215	221.949	-0.473915	0
4.39042	1	253	221.651	1.97088	0
4.39299	1	224	221.353	0.176857	0
4.39556	0	240	221.101	1.2199	0
4.39813	2	232	220.85	0.732062	0
4.4007	1	220	220.593	-0.039974	0
4.40327	1	224	220.379	0.24193	0
4.40584	0	262	220.168	2.58441	0
4.4084	2	208	219.91	-0.82583	0
4.41097	0	206	219.651	-0.951117	0
4.41354	1	237	219.417	1.14215	0
4.41611	0	206	219.164	-0.91715	0
4.41868	1	228	218.89	0.603347	0
4.42125	0	211	218.618	-0.524426	0
4.42382	1	221	218.348	0.178395	0
4.42639	1	226	218.077	0.527012	0
4.42896	1	220	217.828	0.146465	0
4.43153	0	221	217.602	0.22856	0
