# Supplementary material for: Direct energy transfer from photosystem II to photosystem I confers winter sustainability in Scots Pine
Source: Nat Commun. 2020 Dec 15;11:6388. doi: 10.1038/s41467-020-20137-9 (PMC7738668; doi:10.1038/s41467-020-20137-9)
Supplement: Supplementary file 3 — Source Data [file 41467_2020_20137_MOESM3_ESM.zip › Source data file_Bag et al., 2020/Source data file/time resolved fluoresence data/Time resolved decay/Pine_winter_quench/No_spillover/Pine_winter_quench_no_spillover_1.txt]

Time	IRF	Exp. data	Th. data	Residuals	Aurocorr
0	43205	15718	15661	0.454953	0.169577
0.002569	45817	17234	17651.8	-3.18256	0.169676
0.005138	47396	19669	19745	-0.542224	0.135957
0.007707	48463	21844	21923.2	-0.536102	0.150817
0.010276	49341	24291	24179.8	0.713313	0.0966566
0.012845	49938	26463	26476.8	-0.0846807	0.0936249
0.015414	50031	28804	28767.6	0.214453	0.111634
0.017983	50114	30753	31034.3	-1.60383	0.141532
0.020552	49597	33373	33260.7	0.614624	0.142749
0.023121	48424	35474	35427.8	0.245207	0.147636
0.02569	46762	37803	37523.9	1.43569	0.0929646
0.028259	45030	39873	39525	1.74287	0.0795855
0.030828	43460	41713	41392.1	1.57135	0.132614
0.033397	40801	42996	43098.1	-0.492155	0.09829
0.035966	38416	44790	44644.2	0.688718	0.0614341
0.038535	35403	45776	46032.4	-1.19818	0.0850414
0.041104	32977	47330	47237.7	0.424229	0.0571597
0.043673	30109	48115	48245.2	-0.593476	0.0855779
0.046242	27336	49094	49056	0.171396	0.115461
0.048811	24445	49324	49683	-1.61653	0.0747276
0.05138	21632	49914	50133.7	-0.983546	0.0482247
0.053949	18529	50037	50407.2	-1.65486	0.0906683
0.056518	16287	50036	50509.8	-2.11826	0.094443
0.059087	13909	49934	50442.9	-2.27717	0.0412773
0.061656	11846	49958	50213.9	-1.14505	0.0938109
0.064225	10050	49315	49853.5	-2.42484	0.103504
0.066794	8268	49165	49384.6	-0.99034	0.0956571
0.069363	6906	48290	48821.4	-2.41843	0.0470582
0.071932	5676	47582	48182.3	-2.75216	0.0662935
0.074501	4758	46833	47479.1	-2.98534	0.0942167
0.07707	3813	45977	46728.7	-3.50556	0.0492527
0.079639	3158	45502	45949.2	-2.09651	0.060428
0.082208	2583	44502	45152.8	-3.0851	0.0473212
0.084777	2145	43926	44346.5	-2.00619	0.0594546
0.087346	1845	43261	43538.5	-1.33431	0.0639415
0.089915	1465	42390	42737.6	-1.68809	0.0363412
0.092484	1247	41706	41949.5	-1.19257	0.0802175
0.095053	1101	40798	41178.6	-1.88415	0.0767861
0.097622	1007	39781	40423.4	-3.22063	0.0728336
0.100191	830	39298	39686.2	-1.95841	0.0727262
0.10276	773	38781	38972.3	-0.971361	0.0580544
0.105329	645	37823	38281.4	-2.35691	0.0667933
0.107898	657	37867	37610.6	1.31782	0.0524823
0.110467	564	37124	36959.2	0.855347	0.0719162
0.113036	555	36072	36327.6	-1.34581	0.0524438
0.115605	560	35660	35716.4	-0.29868	0.0420253
0.118174	505	35441	35124.3	1.68237	0.0882118
0.120743	489	34756	34550.8	1.10049	0.0315812
0.123312	415	34005	33996.5	0.0458401	0.0873768
0.125881	467	33446	33458.7	-0.069482	0.0518669
0.12845	451	32894	32935.3	-0.227461	0.0711294
0.131019	413	32696	32425.7	1.49475	0.043896
0.133588	431	32307	31932.1	2.08556	0.0328776
0.136157	442	31718	31453.7	1.48429	0.0355157
0.138726	444	31067	30987.5	0.450788	0.0705874
0.141295	471	30966	30534.8	2.45064	0.0732766
0.143864	477	30289	30095.6	1.11125	0.0509618
0.146433	423	29617	29669.2	-0.303474	0.0628708
0.149002	470	29267	29255.6	0.0664452	0.0818797
0.151571	464	29351	28853	2.90684	0.0366585
0.15414	476	28684	28459.3	1.32692	0.0689947
0.156709	475	28236	28075.9	0.952562	0.0660817
0.159278	496	27503	27703.3	-1.20758	0.0430185
0.161847	520	27258	27340	-0.496491	0.0556205
0.164416	543	27191	26985.8	1.24417	0.0714266
0.166985	531	26922	26641.1	1.71188	0.0412511
0.169554	572	26538	26306.2	1.42318	0.0896711
0.172123	581	25966	25980	-0.0870266	0.0970992
0.174692	593	25984	25661.7	1.99966	0.038386
0.177261	589	25356	25351.6	0.0273891	0.0544223
0.17983	628	25079	25049.8	0.184603	0.0864578
0.182399	667	24807	24754.8	0.331704	0.0417715
0.184968	691	24689	24466.3	1.41704	0.0909729
0.187537	706	24240	24185.7	0.348771	0.104564
0.190106	725	24244	23913.5	2.12282	0.0837755
0.192675	716	23783	23648.6	0.871538	0.0433865
0.195244	766	23714	23390.2	2.10294	0.0316133
0.197813	766	23237	23137.4	0.653395	0.0264302
0.200382	821	23083	22890	1.2703	0.0327133
0.202951	821	22509	22648.8	-0.931506	0.0705855
0.20552	926	22430	22413.8	0.108372	0.0755133
0.208089	926	22324	22184.9	0.931254	0.072585
0.210658	954	21939	21962.6	-0.159066	0.0797529
0.213227	958	21970	21748.1	1.49706	0.0364748
0.215796	951	21989	21540	3.02793	0.0666242
0.218365	980	21664	21336.2	2.22695	0.0518601
0.220934	990	21122	21136.2	-0.0976199	0.0351204
0.223503	1030	20944	20939.3	0.0321876	0.037577
0.226072	1017	20539	20746.6	-1.44825	0.0350333
0.228641	1091	20404	20558.4	-1.08108	0.0617456
0.23121	1112	20650	20374.7	1.91591	0.043505
0.233779	1066	20033	20195.1	-1.14501	0.0586278
0.236348	1128	20207	20021.1	1.30767	0.0456682
0.238917	1045	20037	19851.6	1.30971	0.0187066
0.241486	1039	20124	19684.1	3.10108	0.0674748
0.244055	1073	19422	19519.2	-0.697398	0.0708585
0.246624	1104	19284	19354.7	-0.50927	0.100444
0.249193	1059	19152	19190.8	-0.280174	0.0420423
0.251762	1053	19136	19031.2	0.757852	0.0705544
0.254331	1092	18750	18875.6	-0.917507	0.0286494
0.2569	1076	18984	18721.3	1.90696	0.0305309
0.259469	1015	18796	18568.4	1.66029	0.0336444
0.262038	998	18554	18419.2	0.989259	0.0574577
0.264607	1006	18345	18272	0.538767	0.0294327
0.267176	1001	17992	18124	-0.983739	0.0496456
0.269745	941	17994	17976.2	0.132993	0.0177594
0.272314	951	17696	17830.9	-1.01377	0.057449
0.274883	933	17695	17687.3	0.0582461	0.048172
0.277452	921	17729	17543.7	1.3917	0.0725454
0.280021	897	17579	17401.3	1.34023	0.0397934
0.28259	899	17375	17260.8	0.866068	0.0462542
0.285159	868	17118	17121.6	-0.0273781	0.0452922
0.287728	828	16940	16983.6	-0.334775	0.0542005
0.290297	835	17021	16847.1	1.3326	0.0223756
0.292866	844	16829	16711.4	0.906895	0.0359091
0.295435	825	16605	16575.6	0.228066	0.0157247
0.298004	831	16619	16441.7	1.37511	0.0554263
0.300573	785	16441	16310.5	1.01758	0.0468283
0.303142	794	16435	16181.2	1.97948	0.0403927
0.305711	749	16066	16053.3	0.100413	0.0645982
0.30828	812	15879	15926	-0.37264	0.0495011
0.310849	733	15957	15799.3	1.24856	0.0439752
0.313418	711	16013	15674.2	2.67746	0.0368828
0.315987	731	15639	15551.7	0.69807	0.0413057
0.318556	746	15451	15429.3	0.174348	0.0266599
0.321125	791	15172	15306.3	-1.09063	0.0184788
0.323694	720	15064	15185.8	-0.992575	0.00361949
0.326263	779	15103	15069.2	0.274698	0.0330654
0.328832	750	14756	14955.7	-1.64376	0.0379237
0.331401	800	14989	14842.9	1.19359	0.0176451
0.33397	757	14844	14731.8	0.92072	0.0542954
0.336539	812	14824	14623.5	1.64713	0.0238307
0.339108	794	14587	14517.2	0.577577	0.0241117
0.341677	811	14342	14412.7	-0.59066	0.00260901
0.344246	826	14619	14310.5	2.55152	0.0588085
0.346815	780	13991	14210.4	-1.85517	0.02932
0.349384	835	14053	14112.2	-0.499141	0.0316294
0.351953	801	13910	14015.4	-0.894004	-0.0149847
0.354522	767	14083	13919.2	1.38014	0.0132848
0.357091	801	13766	13824.9	-0.502279	0.026855
0.35966	830	13545	13731.4	-1.60123	-0.00814118
0.362229	781	13689	13637.1	0.443234	0.0477614
0.364798	808	13651	13545.2	0.905262	0.0535612
0.367367	802	13295	13455.9	-1.39578	0.0308533
0.369936	884	13354	13366.9	-0.1116	0.0414233
0.372505	916	13301	13278.6	0.194542	0.0567471
0.375074	907	13270	13192.8	0.670286	0.0423437
0.377643	903	13153	13111.7	0.360434	0.0596733
0.380212	873	13046	13034.6	0.0996834	0.0376423
0.382781	839	13038	12958.6	0.695175	-0.0112125
0.38535	875	13127	12882.5	2.13414	0.05126
0.387919	881	12941	12805.2	1.19395	0.0165234
0.390488	960	12771	12727	0.389264	0.0345696
0.393057	904	12758	12650.3	0.953389	0.00231613
0.395626	936	12736	12576.9	1.40996	0.0524707
0.398195	921	12474	12506.8	-0.293825	-0.0116366
0.400764	955	12521	12437.5	0.745906	0.0358634
0.403333	974	12470	12368.4	0.909538	0.0427539
0.405902	935	12382	12300.5	0.732028	0.0116658
0.408471	990	12463	12234.6	2.04569	0.0383393
0.41104	989	12185	12170.3	0.133428	0.030813
0.413609	986	12297	12106	1.72198	0.0437356
0.416178	993	12130	12043.6	0.784504	0.0338939
0.418747	991	12081	11983	0.891974	0.0180926
0.421316	977	11951	11922.7	0.258584	0.0171571
0.423885	962	11894	11863.2	0.282583	0.0320576
0.426454	1020	11914	11804.1	1.0071	0.0201413
0.429023	940	11764	11744.6	0.179291	0.00878859
0.431592	946	11760	11685.6	0.686066	0.00690062
0.434161	955	11673	11628.2	0.414581	0.0374603
0.43673	974	11561	11569.7	-0.0807701	0.0314094
0.439299	953	11613	11510.1	0.954781	0.0422828
0.441868	908	11610	11452.1	1.46531	-0.0197836
0.444437	860	11360	11395.7	-0.335052	-0.0199839
0.447006	870	11440	11339.1	0.943009	-0.0252657
0.449575	894	11555	11280.2	2.55595	0.00703469
0.452144	782	11193	11219.2	-0.24772	-0.0309665
0.454713	803	11069	11159	-0.855122	-0.0116833
0.457282	761	11220	11099.5	1.13733	-0.0238185
0.459851	691	10978	11037.5	-0.568335	-0.00602741
0.46242	664	11089	10974.3	1.08882	-0.00610061
0.464989	663	10962	10910.4	0.492938	-0.0534312
0.467558	595	10946	10843.5	0.979352	0.0159014
0.470127	568	10841	10775.4	0.629644	-0.0239583
0.472696	532	10674	10707.4	-0.323287	-0.0109664
0.475265	484	10480	10637.9	-1.54241	-0.0134661
0.477834	422	10587	10566.9	0.195743	-0.0177544
0.480403	441	10567	10494.9	0.701386	-0.013196
0.482972	387	10508	10421	0.84871	0.00304043
0.485541	339	10376	10345.6	0.298704	-0.0133975
0.48811	324	10397	10270.7	1.23896	-0.0226055
0.490679	319	10299	10195.3	1.02149	-0.0125047
0.493248	279	10092	10118.3	-0.262166	-0.036329
0.495817	272	10177	10041.4	1.34405	0.00309958
0.498386	248	9983	9965.27	0.177436	0.00931707
0.500955	218	9870	9889.13	-0.192584	-0.032443
0.503524	192	9799	9813.19	-0.143352	0.00784059
0.506093	201	9931	9737.47	1.94205	-0.0179888
0.508662	169	9698	9661.23	0.373357	-0.0242409
0.511231	174	9598	9585.04	0.132236	-0.0562554
0.5138	128	9557	9509.81	0.482718	-0.0418411
0.516369	117	9507	9435.28	0.735558	-0.057806
0.518938	140	9470	9361.12	1.1189	-0.0106326
0.521507	141	9520	9286.51	2.393	-0.0430989
0.524076	135	9384	9212.11	1.77445	-0.00895141
0.526645	120	9211	9139.89	0.740975	-0.0255121
0.529214	128	9156	9069.63	0.902652	-0.00585832
0.531783	104	9078	9000.18	0.816736	-0.0456166
0.534352	121	8940	8931.3	0.0919844	-0.0335795
0.536921	115	8949	8863.17	0.907251	-0.0222442
0.53949	132	8718	8795.64	-0.831504	-0.0350947
0.542059	114	8743	8729.18	0.147815	-0.00517753
0.544628	121	8717	8664.23	0.565186	0.000638055
0.547197	128	8607	8600.57	0.0693154	0.00306326
0.549766	115	8695	8537.61	1.68793	0.0220582
0.552335	116	8670	8475.49	2.08897	0.021899
0.554904	132	8543	8414.54	1.38981	-0.0238636
0.557473	125	8414	8354.06	0.653427	-0.0364543
0.560042	133	8341	8294.34	0.51088	-0.0313283
0.562611	111	8234	8236	-0.0220729	-0.0302783
0.56518	106	8095	8178.71	-0.930376	-0.00555603
0.567749	119	8178	8122.01	0.619129	-0.0165845
0.570318	135	8186	8065.24	1.33472	-0.0616606
0.572887	110	8092	8008.58	0.927297	-0.00106315
0.575456	112	8055	7953.37	1.13241	-0.00785965
0.578025	131	8151	7899.53	2.78539	-0.0198544
0.580594	122	7916	7845.72	0.789948	-0.0321012
0.583163	110	7758	7792.28	-0.389164	0.00501799
0.585732	105	7775	7740.24	0.394181	-0.0140079
0.588301	124	7824	7688.81	1.52836	-0.0223067
0.59087	108	7766	7637.16	1.46202	-0.00392357
0.593439	114	7682	7585.91	1.09629	-0.0278093
0.596008	114	7687	7535.74	1.72521	-0.0447341
0.598577	104	7579	7486.09	1.06718	-0.0310435
0.601146	105	7457	7436.9	0.232758	-0.0587456
0.603715	109	7375	7388.31	-0.155005	-0.0365978
0.606284	97	7457	7339.9	1.35605	-0.00754897
0.608853	99	7151	7291.94	-1.66663	-0.0436614
0.611422	94	7283	7244.59	0.450121	-0.0811799
0.613991	104	7165	7197.46	-0.38346	-0.0418409
0.61656	106	7167	7150.59	0.193846	0.0105804
0.619129	79	7013	7104.27	-1.08986	-0.0326101
0.621698	104	6986	7058.88	-0.871948	0.0108725
0.624267	91	7128	7013.95	1.3509	-0.0312671
0.626836	97	7034	6968.83	0.777045	-0.0222264
0.629405	100	6894	6924.39	-0.36606	-0.0786527
0.631974	84	6924	6880.66	0.52084	-0.0724002
0.634543	73	6879	6837.42	0.501341	-0.0404082
0.637112	84	6747	6794.75	-0.58133	-0.034219
0.639681	78	6592	6751.81	-1.96838	-0.0369901
0.64225	75	6707	6708.68	-0.0205457	-0.00629581
0.644819	84	6710	6666.18	0.53491	-0.0416966
0.647388	90	6661	6624.19	0.451075	-0.0227407
0.649957	84	6643	6582.52	0.742068	-0.051434
0.652526	76	6564	6541.72	0.275032	-0.0312779
0.655095	57	6571	6501.79	0.85383	-0.0335193
0.657664	77	6351	6462.12	-1.39436	-0.032143
0.660233	84	6487	6422.09	0.805857	-0.0835912
0.662802	68	6351	6381.79	-0.386296	-0.0523579
0.665371	82	6228	6342.42	-1.44988	-0.0900494
0.66794	66	6345	6304.07	0.513791	-0.0623925
0.670509	57	6190	6265.88	-0.964466	-0.0548634
0.673078	56	6190	6228.06	-0.483778	-0.0521137
0.675647	78	6097	6190.23	-1.19401	-0.069872
0.678216	67	6268	6151.99	1.46536	-0.054036
0.680785	65	6165	6114.23	0.646576	-0.0450676
0.683354	76	5982	6077.66	-1.23682	-0.0181809
0.685923	65	6037	6041.54	-0.0584255	-0.053893
0.688492	63	5962	6005.59	-0.564482	-0.0316707
0.691061	56	6057	5970.25	1.11464	-0.0339192
0.69363	62	5919	5935.09	-0.209135	-0.0314513
0.696199	60	5873	5899.82	-0.349915	-0.0532675
0.698768	53	5957	5864.66	1.19637	-0.0252468
0.701337	66	5681	5829.95	-1.97625	0.00338325
0.703906	49	5857	5795.58	0.802594	-0.0412271
0.706475	73	5780	5761.44	0.244185	-0.0338391
0.709044	66	5755	5727.73	0.359477	-0.0433208
0.711613	60	5545	5694.34	-2.00546	-0.0407774
0.714182	52	5696	5661.75	0.453831	-0.0497798
0.716751	47	5783	5629.73	2.01546	-0.0382755
0.71932	43	5630	5597.49	0.433284	-0.0323944
0.721889	43	5620	5565.02	0.733399	-0.0201872
0.724458	58	5471	5532.44	-0.830603	-0.0560894
0.727027	49	5506	5499.9	0.0821957	-0.052231
0.729596	59	5497	5467.86	0.393066	-0.0147215
0.732165	50	5289	5436.64	-2.03014	-0.0402884
0.734734	46	5529	5405.91	1.6554	-0.0466057
0.737303	50	5353	5375.53	-0.307968	-0.0458385
0.739872	56	5310	5345.25	-0.483807	-0.0174496
0.742441	49	5337	5314.91	0.302421	-0.0480088
0.74501	41	5293	5285.01	0.109787	-0.019039
0.747579	40	5260	5255.69	0.059475	-0.0656852
0.750148	43	5227	5226.4	0.00830709	-0.0703016
0.752717	47	5203	5196.86	0.0850697	-0.0254704
0.755286	44	5201	5167.42	0.465695	-0.0184847
0.757855	43	5127	5138.44	-0.159714	-0.0636425
0.760424	40	5111	5109.96	0.0145546	-0.0281571
0.762993	40	4997	5081.73	-1.19862	-0.0435218
0.765562	44	5065	5053.61	0.160071	-0.0522392
0.768131	32	5018	5025.6	-0.107254	-0.0679565
0.7707	42	4802	4997.86	-2.82646	-0.0942948
0.773269	42	5009	4970.38	0.545618	-0.0670365
0.775838	47	4926	4942.91	-0.240935	-0.04091
0.778407	36	4884	4915.8	-0.454964	-0.047273
0.780976	37	4857	4889.28	-0.463233	-0.0270899
0.783545	41	4949	4863.07	1.22152	-0.0568607
0.786114	44	4757	4836.75	-1.15633	-0.0395034
0.788683	42	4801	4810.48	-0.136817	-0.0555717
0.791252	35	4745	4784.69	-0.576115	-0.0254309
0.793821	41	4775	4759.34	0.226647	-0.0107935
0.79639	29	4739	4734.1	0.0712132	-0.0292386
0.798959	50	4606	4708.84	-1.51527	-0.057854
0.801528	38	4507	4683.67	-2.63155	-0.061132
0.804097	34	4664	4658.69	0.0777035	-0.0562754
0.806666	36	4568	4634.36	-0.981779	-0.0320677
0.809235	33	4668	4610.21	0.845803	-0.02417
0.811804	38	4577	4585.83	-0.130562	-0.00963717
0.814373	32	4496	4561.6	-0.978314	-0.0498933
0.816942	21	4528	4537.6	-0.142681	-0.0589752
0.819511	25	4451	4513.9	-0.942855	-0.0427745
0.82208	35	4446	4490.15	-0.662155	-0.0900084
0.824649	25	4370	4466.05	-1.453	-0.0418167
0.827218	34	4409	4442.24	-0.50053	-0.018872
0.829787	26	4365	4419.02	-0.817715	-0.0409242
0.832356	31	4404	4396.01	0.120344	-0.0560145
0.834925	27	4409	4373.2	0.539151	-0.0582043
0.837494	39	4304	4350.56	-0.709667	-0.0580247
0.840063	29	4310	4328.03	-0.274647	-0.0509446
0.842632	31	4291	4305.84	-0.226528	-0.0766526
0.845201	28	4149	4284.08	-2.09718	-0.0778179
0.84777	22	4192	4262.43	-1.08778	-0.0567211
0.850339	22	4210	4240.74	-0.473806	-0.09205
0.852908	23	4167	4219.09	-0.80688	-0.0519967
0.855477	26	4146	4197.3	-0.796719	-0.0938358
0.858046	15	4169	4175.58	-0.101842	-0.0681123
0.860615	18	4085	4154.17	-1.08223	-0.0951401
0.863184	17	4210	4132.97	1.18723	-0.0723795
0.865753	22	4162	4111.63	0.780798	-0.0994309
0.868322	17	4062	4090.31	-0.4442	-0.0515652
0.870891	17	4068	4069.32	-0.0206357	-0.0380458
0.87346	23	4022	4048.64	-0.419991	-0.0276833
0.876029	19	4035	4028.05	0.109449	-0.0612421
0.878598	25	3952	4007.6	-0.884395	-0.0828366
0.881167	14	3926	3987.5	-0.981569	-0.095407
0.883736	19	4013	3967.67	0.715631	-0.0442492
0.886305	17	3964	3947.97	0.25457	-0.0648841
0.888874	13	3817	3928.2	-1.79996	-0.0869881
0.891443	19	3744	3908.51	-2.68858	-0.0823003
0.894012	19	3958	3888.96	1.09733	-0.0677862
0.896581	13	3883	3869.46	0.217363	-0.0799785
0.89915	23	3894	3850.27	0.70074	-0.0235316
0.901719	19	3801	3831.3	-0.491503	-0.0666809
0.904288	13	3848	3812.38	0.574251	-0.0777372
0.906857	20	3726	3793.82	-1.11106	-0.0646909
0.909426	14	3754	3775.4	-0.349297	-0.0828443
0.911995	13	3792	3756.88	0.570344	-0.111635
0.914564	15	3686	3738.56	-0.865717	-0.0578407
0.917133	9	3715	3720.31	-0.0870844	-0.0246645
0.919702	18	3596	3702.05	-1.76853	0.00471738
0.922271	14	3671	3683.91	-0.213086	-0.0358479
0.92484	7	3731	3665.86	1.06646	-0.0756884
0.927409	13	3594	3648.14	-0.903101	-0.0304393
0.929978	11	3641	3630.53	0.173555	-0.0760624
0.932547	10	3632	3612.75	0.319413	-0.0828234
0.935116	15	3556	3595.17	-0.656793	-0.0313548
0.937685	17	3628	3577.78	0.833771	-0.0849825
0.940254	5	3628	3560.51	1.12054	-0.0474613
0.942823	16	3563	3543.6	0.32499	-0.0480868
0.945392	14	3557	3526.85	0.505559	-0.0648043
0.947961	15	3514	3509.92	0.0687954	-0.0706789
0.95053	18	3516	3493.24	0.383859	-0.0336275
0.953099	14	3337	3476.89	-2.42159	-0.0723689
0.955668	13	3546	3460.69	1.43265	-0.0689915
0.958237	12	3450	3444.69	0.0903712	-0.108569
0.960806	12	3431	3428.7	0.0392419	-0.0818539
0.963375	10	3480	3412.66	1.14146	-0.0649879
0.965944	11	3354	3396.68	-0.737016	-0.0491093
0.968513	18	3318	3380.77	-1.08979	-0.0508875
0.971082	10	3323	3364.91	-0.726957	-0.0507899
0.973651	11	3303	3349.26	-0.804977	-0.0561699
0.97622	9	3336	3333.94	0.0355825	-0.109036
0.978789	11	3410	3318.6	1.56517	-0.0368204
0.981358	14	3334	3303.17	0.533914	-0.0167525
0.983927	7	3160	3287.82	-2.27386	-0.0423406
0.986496	12	3239	3272.68	-0.59183	-0.0762362
0.989065	12	3196	3257.73	-1.09188	-0.066096
0.991634	11	3315	3242.74	1.25511	-0.0475256
0.994203	7	3254	3227.88	0.457848	-0.115245
0.996772	7	3249	3213.26	0.626975	-0.0281315
0.999341	10	3150	3198.65	-0.866881	-0.0401626
1.00191	18	3157	3183.95	-0.479672	-0.0436556
1.00448	15	3198	3169.28	0.507844	-0.058547
1.00705	11	3130	3154.96	-0.446141	-0.056083
1.00962	7	3091	3141.11	-0.90137	-0.107268
1.01219	10	3119	3127.38	-0.150087	-0.0479746
1.01476	10	3059	3113.42	-0.98401	-0.0937801
1.01732	11	3038	3099.33	-1.11266	-0.0426748
1.01989	8	2874	3085.36	-3.94254	-0.0701729
1.02246	13	3061	3071.59	-0.1915	-0.04573
1.02503	7	3009	3057.92	-0.891868	-0.0450069
1.0276	9	3066	3044.33	0.391386	-0.0390168
1.03017	6	2974	3030.87	-1.04291	-0.0703916
1.03274	10	2995	3017.43	-0.409823	-0.0838688
1.03531	9	3080	3003.96	1.37017	-0.052553
1.03788	8	2912	2990.57	-1.45604	-0.01243
1.04045	4	2879	2977.36	-1.83322	-0.0497511
1.04301	4	2871	2964.31	-1.74143	-0.0491415
1.04558	5	2839	2951.23	-2.10625	-0.0386495
1.04815	4	2867	2938.05	-1.32686	-0.0621393
1.05072	9	2943	2924.88	0.333956	-0.134124
1.05329	7	2945	2911.85	0.610938	-0.0977897
1.05586	3	2953	2898.97	0.994313	-0.0204282
1.05843	9	2826	2886.35	-1.13518	-0.034092
1.061	10	2821	2873.79	-0.993895	-0.0996966
1.06357	7	2803	2861.17	-1.09879	-0.0788887
1.06614	9	2817	2848.81	-0.599259	-0.0926277
1.0687	6	2816	2836.67	-0.389477	-0.0615306
1.07127	7	2835	2824.54	0.196529	-0.0898112
1.07384	7	2895	2812.44	1.53447	-0.0532213
1.07641	10	2712	2800.36	-1.69664	-0.0354084
1.07898	4	2673	2788.31	-2.23034	-0.0732781
1.08155	6	2744	2776.43	-0.619016	-0.10038
1.08412	7	2752	2764.66	-0.241313	-0.0897327
1.08669	4	2734	2752.82	-0.359971	-0.118009
1.08926	10	2726	2741.01	-0.287538	-0.0535757
1.09183	4	2697	2729.33	-0.622468	-0.0247811
1.09439	15	2702	2717.72	-0.30233	-0.0499375
1.09696	3	2722	2706.25	0.301938	-0.0497721
1.09953	3	2654	2694.93	-0.794484	-0.0693209
1.1021	8	2660	2683.82	-0.461823	-0.00518971
1.10467	4	2605	2672.55	-1.32343	-0.0477604
1.10724	6	2594	2661.11	-1.31774	-0.0288202
1.10981	9	2698	2649.91	0.925795	-0.0372287
1.11238	4	2579	2638.78	-1.17706	-0.0579663
1.11495	6	2619	2627.74	-0.170868	-0.0609894
1.11752	5	2648	2616.89	0.604607	-0.0784372
1.12008	5	2564	2606	-0.829407	-0.0600492
1.12265	4	2504	2595.12	-1.82089	-0.0630545
1.12522	6	2515	2584.32	-1.38228	-0.0114497
1.12779	3	2589	2573.56	0.303536	-0.0555643
1.13036	5	2560	2562.85	-0.056412	-0.0530798
1.13293	13	2575	2552.24	0.448585	-0.0723732
1.1355	6	2569	2541.63	0.540088	-0.0655896
1.13807	7	2525	2531.21	-0.123554	-0.0793328
1.14064	5	2555	2521.14	0.669922	-0.0751613
1.14321	4	2517	2511.05	0.118616	-0.0736447
1.14577	4	2512	2500.85	0.222538	-0.0232739
1.14834	8	2368	2490.63	-2.52008	-0.0890831
1.15091	3	2524	2480.39	0.868128	-0.0279601
1.15348	4	2474	2470.25	0.0754078	-0.0375049
1.15605	2	2404	2460.28	-1.14784	-0.0261527
1.15862	5	2386	2450.29	-1.31611	-0.0475718
1.16119	3	2336	2440.24	-2.15677	-0.0313301
1.16376	5	2383	2430.25	-0.967971	-0.0712078
1.16633	6	2372	2420.38	-0.993282	-0.073209
1.1689	5	2469	2410.58	1.17563	-0.0176216
1.17146	6	2360	2400.9	-0.841926	-0.0560679
1.17403	4	2323	2391.35	-1.41814	-0.073745
1.1766	3	2373	2381.86	-0.181807	-0.0157169
1.17917	1	2366	2372.41	-0.131693	-0.0778318
1.18174	5	2334	2362.94	-0.599109	-0.0435422
1.18431	6	2319	2353.41	-0.714617	-0.035028
1.18688	4	2316	2343.89	-0.579527	-0.0381298
1.18945	4	2276	2334.56	-1.22756	-0.0533621
1.19202	7	2287	2325.41	-0.803262	-0.0123523
1.19459	2	2225	2316.25	-1.93453	-0.065778
1.19715	1	2294	2307.14	-0.274318	-0.0576604
1.19972	5	2276	2298.14	-0.464025	-0.0382841
1.20229	2	2255	2289.04	-0.716785	-0.0367652
1.20486	6	2232	2279.89	-1.01359	-0.0131354
1.20743	7	2211	2270.89	-1.27361	0.0186232
1.21	6	2255	2261.98	-0.146905	-0.0710508
1.21257	4	2253	2253.22	-0.00464459	-0.050335
1.21514	2	2186	2244.64	-1.25431	-0.0549347
1.21771	3	2198	2236.07	-0.812057	-0.0714678
1.22028	4	2100	2227.4	-2.78015	-0.028995
1.22284	1	2179	2218.66	-0.849659	-0.0802222
1.22541	3	2186	2209.99	-0.513104	-0.03866
1.22798	4	2195	2201.4	-0.136612	-0.0411544
1.23055	5	2113	2192.79	-1.73589	-0.0379736
1.23312	2	2200	2184.26	0.335573	-0.0581102
1.23569	4	2209	2175.89	0.704408	-0.0816328
1.23826	3	2149	2167.6	-0.401154	-0.0680349
1.24083	3	2130	2159.28	-0.634321	-0.0265141
1.2434	8	2174	2150.99	0.493447	-0.0377656
1.24597	7	2052	2142.76	-2.0035	-0.0392177
1.24853	7	2056	2134.61	-1.73366	-0.0153357
1.2511	8	2071	2126.7	-1.22388	-0.04394
1.25367	5	2062	2118.9	-1.25306	-0.0545492
1.25624	3	1965	2111.13	-3.29645	-0.0783197
1.25881	6	2090	2103.39	-0.292788	-0.0884084
1.26138	5	2104	2095.55	0.184276	-0.0368787
1.26395	4	2009	2087.63	-1.75436	-0.030292
1.26652	3	2027	2079.83	-1.17343	-0.0722167
1.26909	3	1968	2072.1	-2.34661	-0.0339208
1.27166	3	2008	2064.34	-1.25723	-0.0436423
1.27422	4	2030	2056.55	-0.589382	-0.0369977
1.27679	5	2001	2048.8	-1.06848	-0.0476254
1.27936	6	2081	2041.1	0.874672	-0.0308643
1.28193	2	1986	2033.5	-1.06595	-0.0548923
1.2845	5	2036	2026.04	0.220731	-0.00133985
1.28707	5	1995	2018.62	-0.52887	-0.0448121
1.28964	2	1987	2011.14	-0.541594	-0.0551155
1.29221	1	1964	2003.73	-0.896511	-0.0526472
1.29478	5	2022	1996.4	0.569283	-0.103772
1.29735	3	2014	1988.97	0.557772	-0.0338486
1.29991	3	2028	1981.52	1.0321	-0.051658
1.30248	3	1954	1974.24	-0.457774	-0.0520718
1.30505	3	1953	1967.02	-0.317136	-0.0424493
1.30762	4	1962	1959.78	0.050033	-0.0276501
1.31019	5	1934	1952.59	-0.422734	-0.0356784
1.31276	2	1876	1945.45	-1.60346	-0.0465998
1.31533	1	1892	1938.41	-1.06699	0.00510846
1.3179	4	1918	1931.44	-0.306841	-0.0780042
1.32047	3	1916	1924.38	-0.191527	-0.0579638
1.32304	2	1902	1917.29	-0.350671	-0.0271442
1.3256	2	1974	1910.34	1.43293	-0.0672108
1.32817	1	1882	1903.44	-0.494266	-0.0678551
1.33074	3	1884	1896.52	-0.288536	-0.0418378
1.33331	1	1922	1889.6	0.738977	-0.0485547
1.33588	4	1872	1882.71	-0.247644	-0.00767864
1.33845	3	1905	1875.89	0.666879	-0.020588
1.34102	2	1862	1869.12	-0.165073	-0.0516359
1.34359	4	1850	1862.45	-0.289498	-0.00598006
1.34616	2	1776	1855.83	-1.89435	0.0171736
1.34873	2	1811	1849.21	-0.897901	-0.0522153
1.35129	6	1878	1842.65	0.815667	-0.0327356
1.35386	4	1792	1836.09	-1.04148	-0.0113894
1.35643	3	1814	1829.56	-0.365416	0.0020723
1.359	3	1800	1823.21	-0.54713	-0.0627337
1.36157	4	1803	1816.9	-0.327288	-0.0164614
1.36414	3	1787	1810.51	-0.556229	-0.0706496
1.36671	4	1810	1804.15	0.137501	-0.0542406
1.36928	5	1759	1797.85	-0.926229	-0.022605
1.37185	3	1844	1791.57	1.22092	-0.00425593
1.37442	2	1746	1785.36	-0.941993	-0.0198165
1.37698	2	1750	1779.22	-0.698596	-0.0393574
1.37955	6	1763	1773.05	-0.239276	-0.0148624
1.38212	6	1779	1766.8	0.289262	-0.0109693
1.38469	2	1728	1760.62	-0.784615	-0.0349964
1.38726	3	1727	1754.64	-0.665134	-0.0471295
1.38983	4	1664	1748.74	-2.07737	-0.0533515
1.3924	2	1694	1742.71	-1.18347	0.00970983
1.39497	4	1695	1736.66	-1.01199	-0.0414957
1.39754	5	1733	1730.69	0.0555117	-0.0830026
1.40011	0	1720	1724.72	-0.113726	-0.0543896
1.40267	2	1723	1718.83	0.100396	0.0220604
1.40524	5	1712	1713	-0.0242068	-0.0412392
1.40781	2	1669	1707.04	-0.931153	-0.0873932
1.41038	4	1686	1701.12	-0.368126	-0.0020089
1.41295	4	1773	1695.36	1.84394	-0.0147807
1.41552	1	1604	1689.61	-2.13758	-0.0225388
1.41809	4	1692	1683.9	0.196873	-0.00161298
1.42066	3	1719	1678.23	0.983433	-0.0304785
1.42323	1	1623	1672.5	-1.22864	-0.0139945
1.4258	4	1729	1666.84	1.49496	-0.0468874
1.42836	1	1600	1661.21	-1.5303	-0.0746877
1.43093	5	1675	1655.56	0.47511	-0.0868777
1.4335	4	1556	1649.95	-2.38182	-0.0362
1.43607	2	1619	1644.39	-0.631051	-0.0155176
1.43864	2	1629	1638.94	-0.24621	-0.0508778
1.44121	3	1658	1633.54	0.600639	-0.028582
1.44378	1	1619	1628.06	-0.225223	-0.0791407
1.44635	1	1638	1622.58	0.381094	-0.0179211
1.44892	2	1589	1617.14	-0.705867	-0.0277659
1.45149	7	1570	1611.67	-1.0517	-0.0471665
1.45405	3	1547	1606.19	-1.50489	-0.0574012
1.45662	3	1523	1600.86	-1.99502	-0.0647548
1.45919	0	1619	1595.73	0.578336	-0.049124
1.46176	4	1600	1590.59	0.235251	-0.0501403
1.46433	2	1610	1585.32	0.615158	-0.0477347
1.4669	0	1517	1580	-1.61762	0.00583438
1.46947	3	1516	1574.79	-1.50992	-0.000410044
1.47204	0	1581	1569.59	0.286846	-0.0533639
1.47461	2	1544	1564.34	-0.517688	-0.0379259
1.47718	5	1586	1559.15	0.674239	-0.0714545
1.47974	5	1563	1553.96	0.228654	0.0019012
1.48231	2	1520	1548.85	-0.739895	-0.0713421
1.48488	2	1481	1543.94	-1.63547	-0.0337775
1.48745	2	1521	1539.09	-0.463742	0.00405963
1.49002	2	1541	1534.12	0.175169	-0.0513665
1.49259	5	1536	1529.1	0.175933	-0.0281518
1.49516	2	1512	1524.11	-0.31136	-0.0269368
1.49773	2	1507	1519.18	-0.313873	-0.0494886
1.5003	2	1484	1514.37	-0.788404	-0.038122
1.50287	0	1540	1509.53	0.77636	-0.00968536
1.50543	0	1579	1504.65	1.87117	-0.061916
1.508	4	1528	1499.76	0.722467	-0.0643317
1.51057	2	1538	1494.81	1.10126	-0.0612883
1.51314	1	1514	1489.9	0.61929	-0.0413698
1.51571	3	1483	1485.17	-0.0562586	0.0136389
1.51828	3	1461	1480.46	-0.509027	0.00134893
1.52085	2	1487	1475.7	0.29301	-0.00956261
1.52342	4	1478	1471.03	0.18139	-0.0117824
1.52599	1	1481	1466.41	0.379187	0.0408522
1.52856	0	1468	1461.8	0.161811	-0.0246418
1.53112	3	1461	1457.23	0.0985842	0.00736668
1.53369	2	1412	1452.59	-1.08025	0.0014432
1.53626	1	1407	1447.9	-1.09042	-0.0029235
1.53883	3	1467	1443.33	0.618083	-0.0203027
1.5414	1	1426	1438.8	-0.338846	0.0370812
1.54397	1	1468	1434.25	0.880823	-0.00622977
1.54654	3	1459	1429.76	0.765495	-0.0420596
1.54911	2	1359	1425.26	-1.7973	0.00993133
1.55168	7	1377	1420.75	-1.17907	-0.0645139
1.55425	3	1485	1416.33	1.78199	-0.0382616
1.55681	1	1406	1412.01	-0.160323	-0.0433684
1.55938	1	1396	1407.84	-0.316876	-0.0341559
1.56195	2	1491	1403.61	2.2631	-0.0268189
1.56452	3	1383	1399.21	-0.436002	0.0273241
1.56709	3	1396	1394.8	0.032178	-0.00365117
1.56966	4	1403	1390.46	0.334671	0.00775296
1.57223	1	1360	1386.22	-0.711015	0.0188609
1.5748	3	1408	1382.04	0.69177	-0.0109183
1.57737	4	1396	1377.88	0.485052	-0.0324621
1.57994	4	1400	1373.65	0.704132	-0.0585187
1.5825	2	1340	1369.47	-0.805022	-0.0301688
1.58507	4	1398	1365.4	0.87191	-0.0444159
1.58764	1	1351	1361.34	-0.281344	0.0109023
1.59021	0	1342	1357.25	-0.416244	0.0308869
1.59278	1	1334	1353.17	-0.524795	-0.0201989
1.59535	1	1341	1349.02	-0.219029	0.00347314
1.59792	1	1312	1344.8	-0.905408	0.00202174
1.60049	4	1310	1340.62	-0.845873	-0.0377574
1.60306	4	1329	1336.48	-0.205295	-0.0343049
1.60563	0	1290	1332.42	-1.18101	-0.00788097
1.60819	2	1274	1328.5	-1.52703	-0.0226548
1.61076	2	1342	1324.62	0.474315	-0.0378328
1.61333	4	1356	1320.62	0.960839	-0.00571576
1.6159	1	1308	1316.61	-0.237945	0.0128926
1.61847	2	1340	1312.7	0.745797	0.043712
1.62104	1	1292	1308.85	-0.46886	0.0392241
1.62361	1	1321	1304.97	0.441176	0.00747289
1.62618	0	1300	1301.05	-0.0290351	-0.0182608
1.62875	3	1303	1297.14	0.162427	0.081734
1.63132	4	1221	1293.2	-2.06636	0.0533507
1.63388	3	1316	1289.29	0.73623	0.0225719
1.63645	1	1236	1285.51	-1.4084	0.0290748
1.63902	1	1226	1281.86	-1.59544	0.0143533
1.64159	2	1252	1278.18	-0.739868	0.00412977
1.64416	3	1250	1274.4	-0.690037	0.0247654
1.64673	3	1260	1270.59	-0.298383	0.00656521
1.6493	2	1302	1266.86	0.973782	0.0296907
1.65187	2	1270	1263.22	0.190187	0.0375407
1.65444	1	1266	1259.61	0.179625	0.0462394
1.65701	2	1290	1255.97	0.947485	-0.000691051
1.65957	3	1292	1252.3	1.10435	0.0701321
1.66214	3	1271	1248.63	0.627515	0.0203382
1.66471	3	1252	1245	0.197814	0.0306987
1.66728	2	1205	1241.46	-1.05025	0.00836972
1.66985	1	1244	1237.96	0.171353	0.0116713
1.67242	0	1262	1234.46	0.775337	-0.0302838
1.67499	4	1261	1230.92	0.847139	0.0224201
1.67756	3	1233	1227.31	0.162125	0.0221161
1.68013	5	1282	1223.71	1.6281	0.0562835
1.6827	2	1204	1220.25	-0.468236	0.0659409
1.68526	1	1257	1216.9	1.1311	0.0327953
1.68783	1	1214	1213.58	0.0121711	0.0149663
1.6904	0	1172	1210.18	-1.11514	0.0155531
1.69297	3	1161	1206.67	-1.34048	0.00748035
1.69554	1	1159	1203.15	-1.29682	0.0243662
1.69811	2	1196	1199.65	-0.105589	-0.0172295
1.70068	2	1172	1196.25	-0.70825	0.0397256
1.70325	0	1124	1192.87	-2.05416	-0.0340892
1.70582	1	1208	1189.5	0.532274	-0.0171221
1.70839	4	1203	1186.14	0.485968	0.0175489
1.71095	3	1168	1182.73	-0.431	0.0437279
1.71352	2	1126	1179.37	-1.59034	0.0556638
1.71609	3	1169	1176.16	-0.209279	0.0046345
1.71866	4	1158	1172.98	-0.440089	0.0324246
1.72123	4	1087	1169.75	-2.5098	0.0113927
1.7238	0	1175	1166.56	0.246311	0.0178909
1.72637	1	1122	1163.45	-1.23753	0.015076
1.72894	2	1135	1160.33	-0.751805	0.0103569
1.73151	3	1164	1157.06	0.203399	0.0230614
1.73408	2	1180	1153.76	0.763847	0.0193933
1.73664	1	1197	1150.57	1.34211	0.0286993
1.73921	0	1121	1147.45	-0.789885	0.0188682
1.74178	4	1102	1144.31	-1.27464	-0.00679746
1.74435	1	1071	1141.11	-2.1422	0.0532068
1.74692	2	1110	1137.91	-0.837691	0.0638263
1.74949	3	1157	1134.83	0.651839	0.00250373
1.75206	1	1147	1131.75	0.450253	0.0415863
1.75463	1	1150	1128.67	0.629026	-0.0111556
1.7572	0	1180	1125.64	1.58249	-0.0116157
1.75977	3	1138	1122.57	0.457418	0.0725353
1.76233	1	1135	1119.44	0.461765	-0.0243155
1.7649	5	1127	1116.34	0.317593	-0.00930622
1.76747	3	1087	1113.31	-0.798119	0.00894151
1.77004	0	1083	1110.36	-0.831239	-0.00225728
1.77261	0	1136	1107.5	0.845589	-0.00536374
1.77518	2	1078	1104.63	-0.811095	-0.000121711
1.77775	0	1086	1101.59	-0.473101	0.0585757
1.78032	4	1112	1098.52	0.404201	0.0238863
1.78289	1	1113	1095.52	0.523929	0.0198938
1.78546	1	1079	1092.57	-0.413067	0.00678907
1.78802	0	1120	1089.7	0.905245	0.000993954
1.79059	5	1107	1086.83	0.606139	0.012038
1.79316	2	1058	1083.87	-0.795368	0.0148931
1.79573	1	1085	1080.95	0.122803	0.0139
1.7983	4	1053	1078.2	-0.776466	0.0351375
1.80087	2	1085	1075.43	0.290525	0.0478138
1.80344	1	1103	1072.6	0.91544	-0.0245814
1.80601	0	1103	1069.85	0.998239	-0.00604896
1.80858	1	1068	1067.09	0.027798	0.0175145
1.81115	1	1086	1064.24	0.660312	0.0294708
1.81371	3	1050	1061.35	-0.350279	0.0100579
1.81628	2	1039	1058.49	-0.604714	-0.0256009
1.81885	1	1063	1055.71	0.223689	0.0224498
1.82142	1	1112	1053.01	1.76908	-0.00610007
1.82399	2	1021	1050.31	-0.917395	0.0251068
1.82656	2	1045	1047.56	-0.0791977	0.0105008
1.82913	1	1072	1044.81	0.830557	-0.0105519
1.8317	2	1052	1042.11	0.304915	0.0182063
1.83427	0	1091	1039.44	1.56109	0.0441596
1.83684	0	1016	1036.75	-0.651031	0.0216139
1.8394	3	1054	1034.07	0.613973	0.00478768
1.84197	5	1051	1031.33	0.606655	0.0264276
1.84454	2	1023	1028.6	-0.175016	0.0357013
1.84711	4	1009	1026.03	-0.536233	0.0260361
1.84968	1	1049	1023.59	0.784503	0.0419814
1.85225	2	1087	1021.11	1.9985	0.0243382
1.85482	0	1024	1018.59	0.168949	0.050404
1.85739	3	961	1016.03	-1.77513	-0.00530958
1.85996	3	1017	1013.41	0.11265	0.000943019
1.86253	4	1028	1010.78	0.536958	0.0553575
1.86509	0	1001	1008.25	-0.229033	0.0537949
1.86766	4	1020	1005.82	0.444037	-0.0281903
1.87023	1	997	1003.38	-0.201947	0.060361
1.8728	2	1029	1000.86	0.877225	0.00211467
1.87537	0	1039	998.375	1.26034	0.0522567
1.87794	3	1022	995.898	0.816493	-0.0255122
1.88051	2	1001	993.364	0.241337	-0.00777111
1.88308	3	981	990.83	-0.313846	0.020685
1.88565	1	1014	988.368	0.804954	-0.0112666
1.88822	1	940	985.97	-1.49938	0.0786267
1.89078	1	1003	983.57	0.613497	0.0254075
1.89335	2	966	981.122	-0.486545	0.00203034
1.89592	3	1000	978.632	0.675713	0.013522
1.89849	1	1025	976.168	1.52527	0.0347738
1.90106	3	1011	973.776	1.1707	0.0447162
1.90363	1	951	971.431	-0.662508	0.0227528
1.9062	2	1016	969.067	1.47242	0.0672556
1.90877	1	974	966.714	0.233467	0.0581461
1.91134	3	1015	964.354	1.58969	0.0460105
1.91391	0	946	961.977	-0.519469	-0.0222023
1.91647	3	908	959.629	-1.71338	0.0444587
1.91904	0	944	957.304	-0.432993	0.0349532
1.92161	0	993	954.962	1.20709	0.0680781
1.92418	1	934	952.64	-0.609906	0.0443613
1.92675	2	963	950.28	0.409899	0.00504389
1.92932	3	980	947.868	1.02641	0.0832411
1.93189	1	958	945.525	0.403064	0.0500509
1.93446	1	975	943.279	1.0159	0.0348919
1.93703	1	935	941.081	-0.198864	0.0840724
1.9396	1	925	938.831	-0.454772	0.0468842
1.94216	3	979	936.538	1.35709	0.0771919
1.94473	2	974	934.252	1.27362	0.0487653
1.9473	2	919	932.006	-0.42903	0.030151
1.94987	1	945	929.839	0.49318	0.045063
1.95244	2	936	927.691	0.271591	0.0384633
1.95501	3	897	925.506	-0.951801	0.0655648
1.95758	2	870	923.299	-1.80699	0.020402
1.96015	2	964	921.131	1.38071	0.0632707
1.96272	1	930	919.026	0.359858	0.0950092
1.96529	3	941	916.913	0.785213	0.0964202
1.96785	1	944	914.763	0.951585	0.0854936
1.97042	3	952	912.611	1.27661	0.0511591
1.97299	2	922	910.495	0.378907	0.0412449
1.97556	1	935	908.385	0.870407	0.0387385
1.97813	0	976	906.304	2.23093	0.0670002
1.9807	2	927	904.229	0.747898	0.0357149
1.98327	4	918	902.078	0.525492	0.0637642
1.98584	0	890	899.895	-0.331674	0.0766683
1.98841	3	875	897.817	-0.771352	0.00997073
1.99098	2	919	895.823	0.764545	0.0467982
1.99354	3	894	893.762	0.00796115	0.06652
1.99611	1	951	891.712	1.92253	0.0662621
1.99868	1	919	889.724	0.965732	0.0954708
2.00125	4	912	887.73	0.803649	0.042484
2.00382	1	872	885.679	-0.463244	0.0431833
2.00639	0	865	883.633	-0.633541	0.0402736
2.00896	1	873	881.683	-0.293864	0.0886803
2.01153	3	875	879.678	-0.158147	0.014097
2.0141	3	925	877.573	1.55939	0.0561989
2.01667	1	899	875.523	0.78301	0.0794379
2.01923	1	866	873.598	-0.258181	0.0474179
2.0218	3	797	871.703	-2.64613	0.0327318
2.02437	1	903	869.726	1.10729	0.077522
2.02694	0	870	867.735	0.0767891	0.0700592
2.02951	0	864	865.812	-0.0616625	0.128088
2.03208	3	800	863.855	-2.25761	0.0465206
2.03465	1	843	861.808	-0.647775	0.0409194
2.03722	3	876	859.793	0.547593	0.0657232
2.03979	0	871	857.884	0.444424	0.0820473
2.04236	1	854	856.011	-0.0688062	0.0283958
2.04492	1	856	854.132	0.0638609	0.0660916
2.04749	2	834	852.199	-0.630177	0.0128463
2.05006	3	846	850.237	-0.145682	-0.00244853
2.05263	1	915	848.323	2.20427	0.0676399
2.0552	2	852	846.477	0.189201	0.0511898
2.05777	1	874	844.675	0.991929	-0.00666975
2.06034	2	838	842.835	-0.167017	0.100584
2.06291	3	865	840.974	0.816917	0.0605687
2.06548	5	841	839.115	0.0650003	0.0494102
2.06805	2	837	837.288	-0.00995349	0.0677445
2.07061	2	852	835.566	0.563024	0.00962346
2.07318	2	819	833.913	-0.52109	0.0694453
2.07575	1	796	832.185	-1.28254	0.104264
2.07832	0	809	830.384	-0.751833	0.0727458
2.08089	1	881	828.581	1.76605	0.0459193
2.08346	1	842	826.732	0.526168	0.0592668
2.08603	2	838	824.843	0.454494	0.0583742
2.0886	2	803	822.983	-0.705175	0.0166511
2.09117	1	800	821.175	-0.748645	0.0313692
2.09374	3	827	819.42	0.263581	0.0649205
2.0963	1	854	817.679	1.24287	0.0837515
2.09887	1	799	815.933	-0.599061	0.0784379
2.10144	4	860	814.223	1.56099	0.025016
2.10401	1	808	812.479	-0.157579	0.0437476
2.10658	2	811	810.737	0.0092352	0.0192198
2.10915	1	860	809.083	1.73626	0.0534872
2.11172	1	826	807.402	0.647114	0.0304451
2.11429	1	833	805.677	0.946703	0.0507832
2.11686	2	822	803.943	0.629804	0.108054
2.11943	1	813	802.192	0.379046	0.0208431
2.12199	3	775	800.467	-0.914792	0.108095
2.12456	3	824	798.774	0.87879	0.0702481
2.12713	4	801	797.099	0.13785	0.0663025
2.1297	2	798	795.482	0.0891278	-0.0128693
2.13227	1	805	793.936	0.389938	0.0705399
2.13484	2	767	792.407	-0.917378	0.0757086
2.13741	1	779	790.803	-0.422901	0.0477604
2.13998	1	783	789.127	-0.21897	0.0599118
2.14255	2	786	787.463	-0.0521709	0.0383163
2.14512	3	821	785.791	1.2288	0.0286438
2.14768	4	901	784.115	3.89399	0.090212
2.15025	1	822	782.501	1.3777	0.0625965
2.15282	3	822	780.979	1.43078	0.040788
2.15539	5	756	779.48	-0.853956	0.0780582
2.15796	1	795	777.905	0.606311	0.0836504
2.16053	4	774	776.372	-0.0852623	0.0484673
2.1631	3	806	774.916	1.09489	0.0655554
2.16567	3	805	773.389	1.11414	0.0703762
2.16824	0	788	771.872	0.574545	0.06371
2.17081	1	766	770.401	-0.159012	0.098582
2.17337	4	755	768.867	-0.504668	0.0974608
2.17594	3	742	767.222	-0.925942	0.00576132
2.17851	1	808	765.596	1.49176	0.0688749
2.18108	3	790	764.123	0.920678	0.0605747
2.18365	2	828	762.659	2.27075	0.0931347
2.18622	4	812	761.118	1.78559	0.0754295
2.18879	2	751	759.596	-0.313671	0.0895617
2.19136	2	707	758.121	-1.9226	0.0404897
2.19393	1	732	756.68	-0.912212	-0.0448441
2.1965	0	796	755.214	1.44562	0.0526133
2.19906	1	753	753.69	-0.0251584	0.00993323
2.20163	2	792	752.119	1.41711	-0.0295317
2.2042	3	780	750.505	1.05611	0.055817
2.20677	3	801	748.93	1.83979	0.0813495
2.20934	2	793	747.448	1.6176	0.0854424
2.21191	1	759	746.04	0.470412	0.0538632
2.21448	3	774	744.648	1.05505	0.0791095
2.21705	1	754	743.196	0.393444	0
2.21962	1	753	741.713	0.411327	0
2.22219	3	711	740.266	-1.09757	0
2.22475	0	738	738.791	-0.0291267	0
2.22732	1	735	737.306	-0.0850502	0
2.22989	0	754	735.869	0.660285	0
2.23246	1	742	734.384	0.279598	0
2.23503	4	723	732.856	-0.366549	0
2.2376	1	693	731.33	-1.45605	0
2.24017	0	738	729.878	0.29898	0
2.24274	1	755	728.544	0.962846	0
2.24531	0	740	727.149	0.472401	0
2.24788	4	763	725.655	1.35198	0
2.25044	2	733	724.163	0.32641	0
2.25301	0	737	722.723	0.525901	0
2.25558	2	738	721.407	0.610793	0
2.25815	0	740	720.082	0.732204	0
2.26072	3	714	718.655	-0.174199	0
2.26329	3	666	717.231	-1.98515	0
2.26586	1	735	715.823	0.707345	0
2.26843	3	732	714.499	0.646859	0
2.271	0	716	713.223	0.103787	0
2.27357	3	729	711.897	0.633427	0
2.27613	2	737	710.558	0.973995	0
2.2787	2	727	709.193	0.660425	0
2.28127	1	701	707.867	-0.259372	0
2.28384	1	697	706.584	-0.363022	0
2.28641	1	700	705.266	-0.199022	0
2.28898	1	678	703.91	-0.995081	0
2.29155	2	688	702.537	-0.554217	0
2.29412	3	688	701.17	-0.50211	0
2.29669	2	728	699.823	1.04432	0
2.29926	0	736	698.539	1.38085	0
2.30182	0	715	697.316	0.661356	0
2.30439	0	744	696.052	1.75787	0
2.30696	0	751	694.683	2.05502	0
2.30953	0	691	693.273	-0.0864833	0
2.3121	2	701	691.877	0.344575	0
2.31467	3	741	690.489	1.85557	0
2.31724	3	730	689.136	1.51246	0
2.31981	1	677	687.885	-0.418333	0
2.32238	4	734	686.731	1.74472	0
2.32495	2	693	685.566	0.282402	0
2.32751	1	672	684.357	-0.476698	0
2.33008	1	729	683.196	1.69645	0
2.33265	2	681	682.015	-0.0389001	0
2.33522	4	693	680.741	0.465673	0
2.33779	0	737	679.456	2.11965	0
2.34036	2	700	678.256	0.82186	0
2.34293	0	648	677.11	-1.14356	0
2.3455	1	671	675.884	-0.188541	0
2.34807	1	679	674.613	0.168349	0
2.35064	1	705	673.333	1.19264	0
2.3532	0	662	672.054	-0.390744	0
2.35577	0	645	670.811	-1.01632	0
2.35834	1	700	669.564	1.15038	0
2.36091	2	646	668.28	-0.876608	0
2.36348	2	723	666.991	2.08301	0
2.36605	1	653	665.764	-0.499493	0
2.36862	2	663	664.611	-0.0625835	0
2.37119	1	671	663.47	0.290691	0
2.37376	0	722	662.303	2.22171	0
2.37633	0	665	661.141	0.149629	0
2.37889	0	694	659.955	1.29233	0
2.38146	0	683	658.708	0.92951	0
2.38403	2	680	657.444	0.86498	0
2.3866	1	715	656.187	2.1995	0
2.38917	2	654	654.967	-0.0378286	0
2.39174	2	703	653.821	1.8548	0
2.39431	1	668	652.701	0.591932	0
2.39688	2	703	651.598	1.93866	0
2.39945	2	670	650.504	0.753183	0
2.40202	0	654	649.383	0.180558	0
2.40458	5	671	648.281	0.877038	0
2.40715	1	648	647.17	0.0325942	0
2.40972	3	634	646.054	-0.478709	0
2.41229	1	655	645.036	0.389332	0
2.41486	1	678	644.011	1.30533	0
2.41743	1	651	642.939	0.315951	0
2.42	0	610	641.836	-1.28902	0
2.42257	4	605	640.691	-1.45103	0
2.42514	1	686	639.53	1.77422	0
2.42771	3	647	638.397	0.338232	0
2.43027	1	683	637.364	1.74621	0
2.43284	1	593	636.343	-1.77986	0
2.43541	1	621	635.299	-0.573817	0
2.43798	4	658	634.226	0.926818	0
2.44055	1	642	633.098	0.351331	0
2.44312	2	639	632.023	0.276025	0
2.44569	0	621	631.033	-0.402623	0
2.44826	1	661	630.016	1.20515	0
2.45083	0	627	628.935	-0.0772812	0
2.4534	2	634	627.818	0.245512	0
2.45596	1	590	626.682	-1.51019	0
2.45853	0	633	625.569	0.295347	0
2.4611	0	659	624.51	1.34354	0
2.46367	1	642	623.453	0.731987	0
2.46624	2	629	622.332	0.265879	0
2.46881	1	660	621.203	1.51019	0
2.47138	3	620	620.138	-0.00553488	0
2.47395	1	633	619.127	0.551414	0
2.47652	5	627	618.131	0.354187	0
2.47909	2	624	617.155	0.274006	0
2.48165	2	627	616.206	0.431088	0
2.48422	2	637	615.326	0.858746	0
2.48679	2	640	614.421	1.01111	0
2.48936	2	649	613.435	1.39606	0
2.49193	0	621	612.45	0.343102	0
2.4945	1	598	611.474	-0.550995	0
2.49707	2	584	610.474	-1.09549	0
2.49964	2	584	609.408	-1.05138	0
2.50221	1	630	608.353	0.862424	0
2.50478	4	603	607.375	-0.178184	0
2.50734	0	570	606.408	-1.52495	0
2.50991	0	584	605.449	-0.887567	0
2.51248	1	615	604.537	0.421924	0
2.51505	0	627	603.536	0.937076	0
2.51762	0	656	602.453	2.09066	0
2.52019	1	622	601.408	0.825666	0
2.52276	0	609	600.356	0.350269	0
2.52533	0	589	599.303	-0.424532	0
2.5279	2	610	598.286	0.474281	0
2.53047	1	592	597.256	-0.216014	0
2.53303	0	597	596.234	0.0313349	0
2.5356	0	596	595.289	0.0291161	0
2.53817	2	549	594.343	-1.93519	0
2.54074	3	584	593.327	-0.385945	0
2.54331	0	630	592.313	1.50148	0
2.54588	3	589	591.406	-0.0991478	0
2.54845	2	647	590.546	2.21945	0
2.55102	2	637	589.626	1.87704	0
2.55359	1	649	588.737	2.36552	0
2.55616	3	626	587.886	1.52335	0
2.55872	1	603	586.99	0.651995	0
2.56129	2	590	586.083	0.16127	0
2.56386	2	596	585.206	0.442147	0
2.56643	1	555	584.312	-1.24424	0
2.569	2	612	583.413	1.15556	0
2.57157	0	564	582.526	-0.780091	0
2.57414	3	582	581.619	0.0158074	0
2.57671	2	602	580.697	0.868245	0
2.57928	0	603	579.765	0.946197	0
2.58185	4	585	578.901	0.252163	0
2.58441	2	577	578.039	-0.0432542	0
2.58698	1	582	577.127	0.201979	0
2.58955	1	540	576.306	-1.56238	0
2.59212	2	585	575.493	0.393074	0
2.59469	1	601	574.584	1.07752	0
2.59726	0	615	573.669	1.66664	0
2.59983	0	584	572.79	0.463887	0
2.6024	1	587	571.887	0.623762	0
2.60497	1	590	570.922	0.785426	0
2.60754	2	591	569.953	0.865773	0
2.6101	2	576	569.031	0.290377	0
2.61267	0	572	568.154	0.160799	0
2.61524	1	605	567.325	1.53169	0
2.61781	1	600	566.493	1.36791	0
2.62038	0	573	565.592	0.309462	0
2.62295	3	578	564.687	0.553752	0
2.62552	3	549	563.792	-0.631325	0
2.62809	0	593	562.901	1.23601	0
2.63066	1	580	562.117	0.742538	0
2.63323	3	592	561.367	1.25901	0
2.63579	4	539	560.498	-0.925994	0
2.63836	0	618	559.619	2.34844	0
2.64093	1	575	558.872	0.672568	0
2.6435	1	522	558.162	-1.58279	0
2.64607	2	585	557.323	1.14432	0
2.64864	0	521	556.421	-1.55183	0
2.65121	1	567	555.57	0.480007	0
2.65378	1	583	554.739	1.17047	0
2.65635	0	547	553.868	-0.293659	0
2.65892	1	576	552.995	0.958529	0
2.66148	2	537	552.139	-0.653279	0
2.66405	2	541	551.257	-0.440997	0
2.66662	2	557	550.41	0.279244	0
2.66919	1	564	549.632	0.605006	0
2.67176	4	567	548.881	0.760914	0
2.67433	2	564	548.108	0.66918	0
2.6769	0	563	547.335	0.660182	0
2.67947	1	528	546.638	-0.811107	0
2.68204	1	571	545.904	1.05025	0
2.68461	1	575	545.049	1.24906	0
2.68717	2	561	544.189	0.709775	0
2.68974	0	567	543.36	0.992767	0
2.69231	2	548	542.556	0.23255	0
2.69488	3	537	541.766	-0.205652	0
2.69745	1	510	540.945	-1.37028	0
2.70002	3	547	540.176	0.291772	0
2.70259	1	575	539.469	1.48174	0
2.70516	2	533	538.734	-0.248381	0
2.70773	2	545	538	0.299858	0
2.7103	0	580	537.247	1.77522	0
2.71286	1	543	536.49	0.279356	0
2.71543	0	577	535.733	1.71797	0
2.718	0	548	534.913	0.559064	0
2.72057	1	521	534.075	-0.572845	0
2.72314	2	545	533.229	0.504225	0
2.72571	2	504	532.376	-1.26396	0
2.72828	1	554	531.584	0.952357	0
2.73085	2	544	530.865	0.563159	0
2.73342	2	544	530.155	0.593601	0
2.73599	1	516	529.415	-0.590543	0
2.73855	1	536	528.691	0.315699	0
2.74112	1	544	527.98	0.68685	0
2.74369	2	483	527.228	-2.01245	0
2.74626	1	510	526.451	-0.72844	0
2.74883	0	512	525.692	-0.605126	0
2.7514	0	529	524.969	0.17528	0
2.75397	3	541	524.218	0.721509	0
2.75654	1	508	523.398	-0.68316	0
2.75911	0	551	522.602	1.20981	0
2.76168	3	512	521.91	-0.437977	0
2.76424	2	540	521.194	0.809262	0
2.76681	0	490	520.428	-1.37459	0
2.76938	0	523	519.752	0.142027	0
2.77195	1	514	519.086	-0.224323	0
2.77452	1	564	518.309	1.92394	0
2.77709	2	505	517.498	-0.556156	0
2.77966	0	531	516.734	0.619107	0
2.78223	1	517	516.018	0.0431747	0
2.7848	2	489	515.318	-1.19012	0
2.78737	0	547	514.572	1.38653	0
2.78993	2	488	513.836	-1.16954	0
2.7925	0	491	513.139	-0.999113	0
2.79507	1	511	512.418	-0.0627164	0
2.79764	2	480	511.701	-1.44693	0
2.80021	1	523	510.966	0.526217	0
2.80278	0	554	510.24	1.8592	0
2.80535	0	531	509.572	0.929899	0
2.80792	1	507	508.877	-0.0833422	0
2.81049	2	490	508.114	-0.818291	0
2.81306	0	523	507.341	0.684719	0
2.81562	0	463	506.634	-2.02782	0
2.81819	0	521	505.97	0.658482	0
2.82076	5	506	505.25	0.0333524	0
2.82333	0	495	504.469	-0.42562	0
2.8259	1	537	503.771	1.43394	0
2.82847	1	507	503.212	0.168247	0
2.83104	2	508	502.583	0.240331	0
2.83361	2	556	501.862	2.29597	0
2.83618	0	490	501.181	-0.505106	0
2.83875	4	466	500.548	-1.60042	0
2.84131	1	503	499.905	0.137979	0
2.84388	0	494	499.239	-0.23572	0
2.84645	1	496	498.649	-0.11894	0
2.84902	3	506	498.021	0.35471	0
2.85159	0	498	497.284	0.0320794	0
2.85416	3	501	496.6	0.196581	0
2.85673	2	544	495.982	2.05876	0
2.8593	1	504	495.334	0.386023	0
2.86187	2	525	494.721	1.32149	0
2.86444	2	522	494.127	1.21997	0
2.867	2	492	493.478	-0.0666429	0
2.86957	0	469	492.845	-1.10108	0
2.87214	2	441	492.244	-2.44018	0
2.87471	1	489	491.612	-0.118116	0
2.87728	0	480	490.928	-0.498793	0
2.87985	2	508	490.268	0.786715	0
2.88242	0	546	489.606	2.41345	0
2.88499	1	469	488.912	-0.919436	0
2.88756	2	543	488.25	2.34954	0
2.89013	1	487	487.573	-0.025954	0
2.89269	0	501	486.904	0.629743	0
2.89526	0	480	486.295	-0.287318	0
2.89783	0	503	485.658	0.773246	0
2.9004	0	545	484.956	2.572	0
2.90297	3	474	484.234	-0.470057	0
2.90554	0	474	483.512	-0.436919	0
2.90811	2	458	482.844	-1.16087	0
2.91068	0	486	482.257	0.169778	0
2.91325	2	503	481.654	0.951789	0
2.91582	0	456	481.023	-1.1718	0
2.91838	2	464	480.392	-0.760962	0
2.92095	1	466	479.762	-0.637528	0
2.92352	3	482	479.132	0.130652	0
2.92609	2	500	478.515	0.960819	0
2.92866	1	471	477.938	-0.319683	0
2.93123	2	484	477.404	0.299805	0
2.9338	1	456	476.861	-0.976921	0
2.93637	2	438	476.264	-1.82832	0
2.93894	2	464	475.666	-0.541597	0
2.94151	1	478	475.068	0.134104	0
2.94407	2	470	474.489	-0.20706	0
2.94664	1	474	473.921	0.00364447	0
2.94921	1	458	473.327	-0.716182	0
2.95178	0	442	472.737	-1.46201	0
2.95435	1	463	472.136	-0.424575	0
2.95692	0	519	471.497	2.08515	0
2.95949	0	458	470.838	-0.599858	0
2.96206	0	462	470.187	-0.380901	0
2.96463	0	503	469.528	1.49245	0
2.9672	1	476	468.849	0.327759	0
2.96976	0	459	468.175	-0.428247	0
2.97233	3	494	467.522	1.1913	0
2.9749	0	487	466.895	0.911062	0
2.97747	2	468	466.3	0.0785944	0
2.98004	2	504	465.758	1.70344	0
2.98261	2	419	465.193	-2.25667	0
2.98518	2	449	464.631	-0.737651	0
2.98775	2	476	464.117	0.544669	0
2.99032	1	461	463.6	-0.121083	0
2.99289	1	470	463.081	0.319143	0
2.99545	1	479	462.547	0.751761	0
2.99802	3	456	461.971	-0.279604	0
3.00059	3	457	461.366	-0.204236	0
3.00316	2	448	460.791	-0.604311	0
3.00573	0	441	460.302	-0.919136	0
3.0083	1	484	459.853	1.09761	0
3.01087	1	488	459.329	1.29788	0
3.01344	0	465	458.71	0.291703	0
3.01601	0	483	458.088	1.13353	0
3.01858	1	451	457.486	-0.305434	0
3.02114	1	482	456.848	1.14564	0
3.02371	1	439	456.204	-0.821089	0
3.02628	4	473	455.607	0.799751	0
3.02885	2	435	455.032	-0.96045	0
3.03142	2	500	454.501	2.03477	0
3.03399	1	466	454.065	0.552896	0
3.03656	3	503	453.618	2.20184	0
3.03913	2	475	453.096	1.00504	0
3.0417	0	500	452.558	2.12165	0
3.04427	2	443	452.07	-0.430919	0
3.04683	1	421	451.56	-1.48941	0
3.0494	1	433	450.972	-0.863661	0
3.05197	1	434	450.405	-0.787452	0
3.05454	2	442	449.853	-0.373509	0
3.05711	2	455	449.276	0.268347	0
3.05968	0	422	448.716	-1.3005	0
3.06225	2	418	448.204	-1.47731	0
3.06482	0	466	447.687	0.848338	0
3.06739	0	448	447.119	0.041621	0
3.06996	4	409	446.558	-1.85713	0
3.07252	1	477	445.961	1.42118	0
3.07509	0	427	445.377	-0.889304	0
3.07766	0	444	444.923	-0.0437807	0
3.08023	1	506	444.433	2.73699	0
3.0828	1	412	443.822	-1.56775	0
3.08537	2	449	443.202	0.273613	0
3.08794	0	465	442.629	1.03743	0
3.09051	2	439	442.103	-0.148107	0
3.09308	1	444	441.589	0.114442	0
3.09565	2	445	441.045	0.187476	0
3.09821	0	472	440.518	1.44907	0
3.10078	2	464	440.019	1.11329	0
3.10335	1	459	439.504	0.90998	0
3.10592	0	437	438.962	-0.0938409	0
3.10849	1	430	438.441	-0.407057	0
3.11106	2	430	437.916	-0.381765	0
3.11363	4	411	437.338	-1.29915	0
3.1162	1	412	436.786	-1.22114	0
3.11877	0	429	436.337	-0.354234	0
3.12134	0	439	435.955	0.145315	0
3.1239	0	391	435.482	-2.24956	0
3.12647	1	451	434.889	0.758617	0
3.12904	2	457	434.275	1.06305	0
3.13161	1	412	433.68	-1.06809	0
3.13418	0	416	433.149	-0.840792	0
3.13675	1	449	432.676	0.770362	0
3.13932	0	411	432.172	-1.04435	0
3.14189	1	432	431.616	0.0184518	0
3.14446	0	438	431.064	0.331417	0
3.14703	1	405	430.516	-1.26788	0
3.14959	1	469	429.971	1.80219	0
3.15216	1	443	429.427	0.64486	0
3.15473	1	419	428.902	-0.483722	0
3.1573	0	422	428.403	-0.311688	0
3.15987	1	433	427.907	0.244769	0
3.16244	1	380	427.395	-2.4313	0
3.16501	0	440	426.856	0.626609	0
3.16758	1	411	426.338	-0.756549	0
3.17015	1	414	425.832	-0.581487	0
3.17272	1	435	425.299	0.465128	0
3.17528	3	405	424.784	-0.98305	0
3.17785	1	430	424.29	0.275337	0
3.18042	1	390	423.828	-1.71295	0
3.18299	1	414	423.419	-0.462916	0
3.18556	1	435	422.975	0.576567	0
3.18813	0	455	422.477	1.52471	0
3.1907	0	413	421.982	-0.44198	0
3.19327	1	415	421.477	-0.31795	0
3.19584	1	433	420.932	0.579939	0
3.19841	2	431	420.38	0.511562	0
3.20097	0	396	419.871	-1.19957	0
3.20354	0	445	419.409	1.21315	0
3.20611	1	460	418.96	1.91348	0
3.20868	0	387	418.452	-1.59881	0
3.21125	0	403	417.91	-0.742726	0
3.21382	1	443	417.4	1.21629	0
3.21639	1	405	416.876	-0.590143	0
3.21896	1	443	416.343	1.26649	0
3.22153	0	466	415.855	2.32293	0
3.2241	0	405	415.395	-0.516549	0
3.22666	2	404	414.922	-0.543391	0
3.22923	0	375	414.403	-2.03476	0
3.2318	1	409	413.891	-0.241867	0
3.23437	0	363	413.436	-2.64721	0
3.23694	0	408	412.966	-0.245831	0
3.23951	0	420	412.472	0.367328	0
3.24208	1	402	411.965	-0.496988	0
3.24465	1	422	411.433	0.514409	0
3.24722	2	415	410.918	0.200391	0
3.24979	2	401	410.444	-0.471634	0
3.25235	1	417	410.01	0.342306	0
3.25492	2	407	409.616	-0.129655	0
3.25749	1	420	409.227	0.52569	0
3.26006	2	381	408.807	-1.42458	0
3.26263	1	401	408.384	-0.368726	0
3.2652	1	394	407.959	-0.703253	0
3.26777	0	405	407.536	-0.126031	0
3.27034	1	368	407.1	-2.03822	0
3.27291	2	415	406.623	0.411204	0
3.27548	1	387	406.119	-0.971881	0
3.27804	0	399	405.651	-0.332942	0
3.28061	1	399	405.24	-0.312402	0
3.28318	0	398	404.799	-0.340804	0
3.28575	2	395	404.307	-0.468262	0
3.28832	4	403	403.814	-0.0405662	0
3.29089	0	398	403.332	-0.267278	0
3.29346	4	409	402.943	0.299491	0
3.29603	1	408	402.622	0.266226	0
3.2986	2	387	402.241	-0.774736	0
3.30117	1	420	401.874	0.884473	0
3.30373	1	423	401.497	1.04549	0
3.3063	2	419	401.07	0.875917	0
3.30887	0	410	400.626	0.462939	0
3.31144	2	368	400.177	-1.67734	0
3.31401	1	405	399.741	0.26132	0
3.31658	2	373	399.28	-1.3607	0
3.31915	2	356	398.836	-2.27031	0
3.32172	1	387	398.418	-0.580397	0
3.32429	1	441	398.017	2.04679	0
3.32686	0	372	397.628	-1.32877	0
3.32942	2	387	397.199	-0.51846	0
3.33199	0	367	396.728	-1.55179	0
3.33456	1	400	396.25	0.18748	0
3.33713	0	404	395.805	0.407694	0
3.3397	1	371	395.348	-1.2641	0
3.34227	1	408	394.868	0.650111	0
3.34484	2	369	394.39	-1.32174	0
3.34741	3	390	393.928	-0.198892	0
3.34998	0	376	393.504	-0.902712	0
3.35255	1	379	393.141	-0.726372	0
3.35511	0	409	392.799	0.801095	0
3.35768	1	380	392.37	-0.63458	0
3.36025	0	411	391.891	0.942596	0
3.36282	2	395	391.415	0.180374	0
3.36539	1	355	390.943	-1.90765	0
3.36796	0	399	390.488	0.426137	0
3.37053	1	376	390.081	-0.726175	0
3.3731	0	345	389.669	-2.4049	0
3.37567	0	360	389.206	-1.53929	0
3.37824	1	402	388.747	0.660975	0
3.3808	2	377	388.275	-0.580681	0
3.38337	2	360	387.791	-1.46472	0
3.38594	0	368	387.365	-1.00945	0
3.38851	0	379	387.01	-0.41145	0
3.39108	0	370	386.651	-0.865665	0
3.39365	1	394	386.207	0.392598	0
3.39622	0	379	385.711	-0.344719	0
3.39879	2	391	385.235	0.291525	0
3.40136	0	399	384.789	0.711452	0
3.40393	0	386	384.36	0.0834668	0
3.40649	1	401	383.963	0.850806	0
3.40906	0	403	383.532	0.969794	0
3.41163	1	391	383.066	0.401261	0
3.4142	1	346	382.628	-1.96913	0
3.41677	0	392	382.191	0.495446	0
3.41934	0	387	381.773	0.26572	0
3.42191	0	409	381.368	1.36633	0
3.42448	0	359	380.922	-1.15702	0
3.42705	2	360	380.453	-1.07798	0
3.42962	0	377	379.984	-0.153664	0
3.43218	0	366	379.549	-0.708199	0
3.43475	1	377	379.171	-0.111815	0
3.43732	1	361	378.759	-0.934686	0
3.43989	2	379	378.308	0.0355355	0
3.44246	1	372	377.897	-0.305763	0
3.44503	1	350	377.528	-1.47143	0
3.4476	1	372	377.184	-0.268769	0
3.45017	0	425	376.821	2.33705	0
3.45274	2	343	376.431	-1.80511	0
3.45531	1	377	376.024	0.0502845	0
3.45787	1	372	375.605	-0.186902	0
3.46044	1	356	375.231	-1.01924	0
3.46301	1	366	374.867	-0.463491	0
3.46558	0	385	374.477	0.536322	0
3.46815	1	366	374.088	-0.42277	0
3.47072	2	413	373.685	1.93457	0
3.47329	4	359	373.253	-0.752236	0
3.47586	1	366	372.847	-0.357894	0
3.47843	1	353	372.541	-1.04006	0
3.481	1	367	372.299	-0.276592	0
3.48356	2	364	371.976	-0.418065	0
3.48613	1	397	371.57	1.27629	0
3.4887	0	343	371.181	-1.52161	0
3.49127	0	347	370.825	-1.27897	0
3.49384	1	375	370.441	0.235427	0
3.49641	1	359	369.991	-0.580065	0
3.49898	1	373	369.533	0.179517	0
3.50155	1	361	369.122	-0.427493	0
3.50412	0	376	368.741	0.374359	0
3.50669	1	372	368.362	0.188606	0
3.50925	0	366	367.968	-0.102891	0
3.51182	0	365	367.55	-0.133476	0
3.51439	1	397	367.137	1.4988	0
3.51696	2	377	366.708	0.530052	0
3.51953	2	362	366.268	-0.224337	0
3.5221	0	392	365.885	1.31899	0
3.52467	0	361	365.574	-0.240718	0
3.52724	1	344	365.257	-1.14612	0
3.52981	1	360	364.853	-0.255771	0
3.53238	1	366	364.411	0.0830514	0
3.53494	1	356	364.014	-0.424767	0
3.53751	0	356	363.646	-0.405256	0
3.54008	0	391	363.281	1.40182	0
3.54265	1	371	362.902	0.420443	0
3.54522	1	346	362.48	-0.885981	0
3.54779	1	362	362.049	-0.00258399	0
3.55036	1	329	361.663	-1.80076	0
3.55293	3	370	361.303	0.452129	0
3.5555	0	371	360.938	0.522389	0
3.55807	1	357	360.604	-0.190759	0
3.56063	0	358	360.308	-0.122005	0
3.5632	2	349	359.952	-0.58626	0
3.56577	2	314	359.542	-2.57006	0
3.56834	1	349	359.144	-0.542997	0
3.57091	4	341	358.808	-0.964335	0
3.57348	1	316	358.501	-2.39088	0
3.57605	0	320	358.196	-2.13523	0
3.57862	1	366	357.947	0.420942	0
3.58119	4	357	357.63	-0.0333644	0
3.58376	0	371	357.201	0.71643	0
3.58632	1	373	356.838	0.836839	0
3.58889	1	376	356.572	1.00192	0
3.59146	1	355	356.23	-0.0652676	0
3.59403	1	361	355.825	0.272355	0
3.5966	1	359	355.449	0.187389	0
3.59917	1	359	355.078	0.207014	0
3.60174	1	348	354.708	-0.359584	0
3.60431	0	315	354.34	-2.21657	0
3.60688	1	357	353.976	0.160035	0
3.60945	1	365	353.598	0.596786	0
3.61201	2	375	353.195	1.12602	0
3.61458	0	336	352.807	-0.916907	0
3.61715	3	337	352.465	-0.84243	0
3.61972	1	333	352.131	-1.04835	0
3.62229	2	341	351.782	-0.583856	0
3.62486	0	347	351.475	-0.240223	0
3.62743	2	360	351.178	0.464973	0
3.63	0	341	350.837	-0.532722	0
3.63257	0	357	350.471	0.345577	0
3.63514	1	356	350.111	0.312139	0
3.6377	0	351	349.72	0.0683148	0
3.64027	3	331	349.298	-1.00573	0
3.64284	0	330	348.901	-1.04048	0
3.64541	1	366	348.539	0.912675	0
3.64798	0	305	348.234	-2.4756	0
3.65055	2	377	347.896	1.49892	0
3.65312	3	345	347.504	-0.134789	0
3.65569	0	355	347.121	0.418179	0
3.65826	0	325	346.817	-1.21018	0
3.66083	2	312	346.564	-1.95677	0
3.66339	1	350	346.204	0.202916	0
3.66596	2	361	345.795	0.800254	0
3.66853	0	314	345.457	-1.77521	0
3.6711	0	353	345.148	0.417909	0
3.67367	0	343	344.828	-0.0986881	0
3.67624	0	329	344.45	-0.8518	0
3.67881	0	343	344.025	-0.0553362	0
3.68138	2	335	343.605	-0.470157	0
3.68395	1	329	343.188	-0.782187	0
3.68652	1	359	342.803	0.854838	0
3.68908	0	328	342.49	-0.800064	0
3.69165	0	335	342.187	-0.392672	0
3.69422	1	339	341.843	-0.154395	0
3.69679	3	342	341.454	0.0295221	0
3.69936	1	320	341.051	-1.17678	0
3.70193	0	350	340.723	0.4959	0
3.7045	0	286	340.478	-3.22132	0
3.70707	4	310	340.183	-1.71429	0
3.70964	2	361	339.784	1.11664	0
3.71221	1	343	339.418	0.193435	0
3.71477	0	345	339.193	0.312624	0
3.71734	0	321	338.974	-1.0032	0
3.71991	0	357	338.643	0.971571	0
3.72248	0	356	338.244	0.941041	0
3.72505	1	326	337.827	-0.655016	0
3.72762	0	324	337.414	-0.745239	0
3.73019	1	346	337.024	0.482549	0
3.73276	1	352	336.664	0.817418	0
3.73533	2	301	336.303	-2.03485	0
3.7379	0	323	335.957	-0.720932	0
3.74046	0	339	335.653	0.181772	0
3.74303	0	318	335.363	-0.973655	0
3.7456	1	324	335.013	-0.611854	0
3.74817	1	344	334.611	0.506207	0
3.75074	1	316	334.226	-1.02531	0
3.75331	1	339	333.886	0.27774	0
3.75588	2	309	333.573	-1.39788	0
3.75845	3	310	333.255	-1.32079	0
3.76102	1	338	332.946	0.274916	0
3.76359	0	330	332.693	-0.148233	0
3.76615	2	305	332.477	-1.57336	0
3.76872	1	318	332.182	-0.795287	0
3.77129	0	310	331.821	-1.23933	0
3.77386	3	336	331.507	0.245116	0
3.77643	1	325	331.186	-0.343114	0
3.779	2	310	330.842	-1.18376	0
3.78157	0	348	330.569	0.934403	0
3.78414	2	358	330.306	1.46365	0
3.78671	1	315	330	-0.845175	0
3.78928	1	297	329.665	-1.89543	0
3.79184	2	339	329.35	0.524142	0
3.79441	1	334	329.043	0.271248	0
3.79698	3	332	328.726	0.179683	0
3.79955	1	308	328.432	-1.16425	0
3.80212	1	321	328.153	-0.399265	0
3.80469	1	319	327.903	-0.498448	0
3.80726	0	322	327.618	-0.313081	0
3.80983	0	343	327.284	0.848586	0
3.8124	1	304	326.939	-1.31564	0
3.81497	3	318	326.555	-0.479733	0
3.81753	0	325	326.159	-0.0643116	0
3.8201	0	339	325.843	0.714569	0
3.82267	1	307	325.597	-1.06139	0
3.82524	2	334	325.274	0.477491	0
3.82781	1	338	324.884	0.713434	0
3.83038	2	340	324.553	0.837706	0
3.83295	0	328	324.277	0.205576	0
3.83552	0	353	324.001	1.54347	0
3.83809	0	333	323.712	0.509002	0
3.84066	2	316	323.365	-0.41431	0
3.84322	2	329	322.965	0.332709	0
3.84579	0	306	322.597	-0.948795	0
3.84836	3	323	322.319	0.0378647	0
3.85093	0	317	322.059	-0.284133	0
3.8535	1	312	321.759	-0.552476	0
3.85607	1	289	321.487	-1.91097	0
3.85864	1	345	321.18	1.28243	0
3.86121	0	317	320.838	-0.215559	0
3.86378	2	300	320.526	-1.18504	0
3.86635	0	325	320.198	0.266372	0
3.86891	0	270	319.862	-3.03448	0
3.87148	2	349	319.558	1.57602	0
3.87405	0	300	319.219	-1.10963	0
3.87662	2	306	318.862	-0.735298	0
3.87919	2	369	318.559	2.62584	0
3.88176	1	323	318.252	0.264192	0
3.88433	0	335	317.977	0.930071	0
3.8869	0	327	317.74	0.512086	0
3.88947	1	347	317.446	1.58656	0
3.89204	2	308	317.082	-0.517474	0
3.8946	2	319	316.707	0.128409	0
3.89717	0	330	316.391	0.749176	0
3.89974	0	338	316.147	1.18863	0
3.90231	3	346	315.9	1.61818	0
3.90488	1	315	315.561	-0.0316004	0
3.90745	0	334	315.215	1.02786	0
3.91002	0	330	314.971	0.827302	0
3.91259	1	311	314.708	-0.210267	0
3.91516	2	327	314.349	0.699615	0
3.91773	0	317	313.977	0.169765	0
3.92029	0	319	313.67	0.298425	0
3.92286	3	277	313.405	-2.18734	0
3.92543	0	306	313.075	-0.404443	0
3.928	3	304	312.74	-0.501289	0
3.93057	1	301	312.484	-0.66192	0
3.93314	1	312	312.223	-0.0126503	0
3.93571	0	290	311.98	-1.29071	0
3.93828	1	323	311.73	0.627084	0
3.94085	2	306	311.412	-0.30936	0
3.94342	0	301	311.064	-0.580104	0
3.94598	2	323	310.754	0.681372	0
3.94855	0	286	310.482	-1.44767	0
3.95112	3	313	310.184	0.159153	0
3.95369	0	308	309.884	-0.107354	0
3.95626	2	317	309.599	0.41567	0
3.95883	0	335	309.342	1.40182	0
3.9614	0	319	309.068	0.556058	0
3.96397	1	330	308.773	1.1685	0
3.96654	1	310	308.445	0.0882986	0
3.96911	0	298	308.083	-0.584105	0
3.97167	3	299	307.769	-0.507097	0
3.97424	1	311	307.462	0.200597	0
3.97681	1	288	307.16	-1.12901	0
3.97938	0	313	306.928	0.343202	0
3.98195	0	290	306.69	-0.980099	0
3.98452	1	330	306.386	1.29993	0
3.98709	0	297	306.038	-0.524445	0
3.98966	1	295	305.685	-0.622101	0
3.99223	1	295	305.362	-0.603315	0
3.9948	0	320	305.041	0.836253	0
3.99736	1	308	304.739	0.185838	0
3.99993	2	299	304.447	-0.315018	0
4.0025	0	291	304.126	-0.769449	0
4.00507	1	298	303.838	-0.338196	0
4.00764	1	326	303.588	1.24126	0
4.01021	0	267	303.294	-2.22113	0
4.01278	1	301	302.99	-0.114715	0
4.01535	1	325	302.698	1.23709	0
4.01792	1	331	302.379	1.57314	0
4.02049	2	318	302.077	0.892913	0
4.02305	3	310	301.799	0.465785	0
4.02562	0	299	301.531	-0.146381	0
4.02819	6	301	301.321	-0.01851	0
4.03076	2	274	301.12	-1.63835	0
4.03333	0	317	300.902	0.904152	0
4.0359	3	282	300.8	-1.1195	0
4.03847	0	332	300.645	1.72083	0
4.04104	2	289	300.346	-0.667384	0
4.04361	1	307	300.075	0.395251	0
4.04618	1	313	299.79	0.746678	0
4.04874	1	300	299.501	0.0288235	0
4.05131	0	300	299.225	0.0447707	0
4.05388	3	305	298.928	0.347709	0
4.05645	3	303	298.613	0.252038	0
4.05902	0	298	298.3	-0.0173619	0
4.06159	2	278	298.093	-1.20508	0
4.06416	0	289	297.916	-0.524473	0
4.06673	1	326	297.642	1.5706	0
4.0693	1	292	297.344	-0.312721	0
4.07187	1	289	297.031	-0.472394	0
4.07443	1	267	296.712	-1.81833	0
4.077	0	291	296.422	-0.317857	0
4.07957	0	315	296.138	1.06277	0
4.08214	2	288	295.841	-0.462048	0
4.08471	1	293	295.501	-0.146126	0
4.08728	0	303	295.168	0.449928	0
4.08985	2	314	294.91	1.07733	0
4.09242	0	309	294.644	0.816699	0
4.09499	1	313	294.341	1.05467	0
4.09756	2	293	294.067	-0.0623072	0
4.10012	1	284	293.773	-0.5799	0
4.10269	0	299	293.485	0.31895	0
4.10526	0	288	293.253	-0.309539	0
4.10783	0	258	292.992	-2.17848	0
4.1104	0	295	292.663	0.136052	0
4.11297	1	284	292.313	-0.493265	0
4.11554	0	272	291.966	-1.2106	0
4.11811	2	316	291.639	1.37039	0
4.12068	0	299	291.34	0.442989	0
4.12325	0	298	291.057	0.402193	0
4.12581	2	297	290.804	0.359535	0
4.12838	0	276	290.514	-0.873628	0
4.13095	1	288	290.203	-0.129826	0
4.13352	0	313	289.947	1.30302	0
4.13609	1	290	289.676	0.0190406	0
4.13866	3	300	289.378	0.613266	0
4.14123	1	313	289.074	1.35239	0
4.1438	1	288	288.817	-0.0481558	0
4.14637	0	293	288.641	0.254685	0
4.14894	2	312	288.43	1.33439	0
4.1515	2	263	288.146	-1.55058	0
4.15407	0	274	287.848	-0.836564	0
4.15664	0	305	287.612	0.995611	0
4.15921	1	290	287.402	0.152572	0
4.16178	0	276	287.105	-0.66846	0
4.16435	1	303	286.774	0.932134	0
4.16692	1	267	286.474	-1.19179	0
4.16949	1	277	286.175	-0.551277	0
4.17206	3	245	285.894	-2.6126	0
4.17463	1	273	285.634	-0.764626	0
4.17719	0	308	285.404	1.28755	0
4.17976	1	286	285.228	0.0456206	0
4.18233	0	298	285.002	0.752932	0
4.1849	0	283	284.697	-0.100888	0
4.18747	0	317	284.397	1.83118	0
4.19004	2	294	284.085	0.578232	0
4.19261	0	270	283.748	-0.836704	0
4.19518	1	291	283.447	0.44278	0
4.19775	0	286	283.202	0.165477	0
4.20032	0	271	282.94	-0.725328	0
4.20288	2	291	282.655	0.489182	0
4.20545	1	294	282.351	0.679404	0
4.20802	0	288	282.051	0.350523	0
4.21059	0	292	281.825	0.59545	0
4.21316	1	294	281.594	0.723522	0
4.21573	0	291	281.293	0.569054	0
4.2183	1	254	280.982	-1.69301	0
4.22087	0	266	280.701	-0.901359	0
4.22344	3	291	280.421	0.620153	0
4.22601	0	312	280.138	1.80385	0
4.22857	0	304	279.886	1.38306	0
4.23114	3	273	279.69	-0.404908	0
4.23371	1	275	279.438	-0.267624	0
4.23628	1	288	279.151	0.521418	0
4.23885	1	284	278.961	0.299002	0
4.24142	0	287	278.763	0.486186	0
4.24399	1	304	278.513	1.46176	0
4.24656	1	288	278.247	0.574699	0
4.24913	1	279	277.955	0.0625798	0
4.2517	1	274	277.681	-0.222357	0
4.25426	1	271	277.434	-0.39085	0
4.25683	1	263	277.188	-0.874874	0
4.2594	2	279	276.941	0.123261	0
4.26197	0	323	276.692	2.57667	0
4.26454	0	250	276.459	-1.67344	0
4.26711	1	281	276.241	0.283893	0
4.26968	1	294	275.963	1.05193	0
4.27225	0	289	275.649	0.785361	0
4.27482	1	263	275.382	-0.763489	0
4.27739	1	273	275.127	-0.128753	0
4.27995	0	290	274.846	0.889878	0
4.28252	1	252	274.583	-1.42261	0
4.28509	0	258	274.332	-1.01678	0
4.28766	1	273	274.055	-0.0638751	0
4.29023	0	255	273.78	-1.17605	0
4.2928	0	265	273.506	-0.522546	0
4.29537	0	272	273.237	-0.0750004	0
4.29794	2	287	272.953	0.829159	0
4.30051	2	284	272.641	0.674019	0
4.30308	0	306	272.358	1.92317	0
4.30564	0	297	272.163	1.44119	0
4.30821	0	267	271.99	-0.305353	0
4.31078	0	244	271.729	-1.77519	0
4.31335	3	312	271.417	2.29755	0
4.31592	0	255	271.102	-1.00835	0
4.31849	1	253	270.837	-1.12143	0
4.32106	0	289	270.655	1.07909	0
4.32363	0	304	270.439	1.92485	0
4.3262	1	282	270.171	0.704393	0
4.32877	0	293	269.886	1.35032	0
4.33133	0	261	269.594	-0.53197	0
4.3339	0	272	269.333	0.161694	0
4.33647	1	276	269.059	0.417807	0
4.33904	0	276	268.758	0.435892	0
4.34161	0	291	268.476	1.32038	0
4.34418	0	251	268.224	-1.08717	0
4.34675	1	283	267.957	0.894215	0
4.34932	1	265	267.663	-0.163571	0
4.35189	2	277	267.383	0.577821	0
4.35446	1	238	267.144	-1.88909	0
4.35702	0	269	266.944	0.125384	0
4.35959	1	257	266.77	-0.609422	0
4.36216	2	241	266.56	-1.64647	0
4.36473	1	264	266.292	-0.141036	0
4.3673	0	291	266.054	1.46234	0
4.36987	1	282	265.873	0.960342	0
4.37244	1	272	265.659	0.384496	0
4.37501	1	243	265.389	-1.43626	0
4.37758	2	284	265.136	1.11937	0
4.38015	0	271	264.908	0.370054	0
4.38271	1	271	264.698	0.382834	0
4.38528	0	275	264.498	0.633271	0
4.38785	0	243	264.256	-1.3636	0
4.39042	1	282	263.992	1.07239	0
4.39299	1	270	263.711	0.382712	0
4.39556	0	259	263.423	-0.274807	0
4.39813	2	289	263.18	1.51882	0
4.4007	1	248	262.947	-0.949117	0
4.40327	1	270	262.7	0.444258	0
4.40584	0	276	262.496	0.812832	0
4.4084	2	228	262.303	-2.27175	0
4.41097	0	249	262.064	-0.827866	0
4.41354	1	286	261.813	1.43019	0
4.41611	0	265	261.592	0.209332	0
4.41868	1	266	261.356	0.284743	0
4.42125	0	236	261.095	-1.63354	0
4.42382	1	290	260.835	1.71261	0
4.42639	1	279	260.578	1.10289	0
4.42896	1	250	260.32	-0.6527	0
4.43153	0	274	260.079	0.840994	0
