# Supplementary material for: Direct energy transfer from photosystem II to photosystem I confers winter sustainability in Scots Pine
Source: Nat Commun. 2020 Dec 15;11:6388. doi: 10.1038/s41467-020-20137-9 (PMC7738668; doi:10.1038/s41467-020-20137-9)
Supplement: Supplementary file 3 — Source Data [file 41467_2020_20137_MOESM3_ESM.zip › Source data file_Bag et al., 2020/Source data file/time resolved fluoresence data/Time resolved decay/Pine_winter_quench/No_spillover/Pine_winter_quench_no_spillover_2.txt]

Time	IRF	Exp. data	Th. data	Residuals	Aurocorr
0	43205	15565	15506.9	0.465747	0.1779
0.002569	45817	17285	17483.7	-1.51131	0.178003
0.005138	47396	19748	19563.7	1.31127	0.183598
0.007707	48463	21681	21728.8	-0.324383	0.224997
0.010276	49341	24217	23972.9	1.56883	0.17522
0.012845	49938	26301	26259.5	0.255775	0.138565
0.015414	50031	28721	28541.8	1.05767	0.198213
0.017983	50114	30723	30801.2	-0.446151	0.156812
0.020552	49597	33013	33022.3	-0.051103	0.15792
0.023121	48424	35085	35185.6	-0.536857	0.184801
0.02569	46762	37582	37279.3	1.56139	0.172695
0.028259	45030	39295	39280.5	0.0729701	0.165639
0.030828	43460	40674	41150.4	-2.36219	0.156484
0.033397	40801	42762	42861.4	-0.480561	0.16464
0.035966	38416	44599	44413.6	0.877841	0.190595
0.038535	35403	45246	45809.9	-2.65084	0.125017
0.041104	32977	46542	47025.5	-2.24131	0.149549
0.043673	30109	47723	48045.1	-1.47441	0.141942
0.046242	27336	49209	48869.3	1.5315	0.120685
0.048811	24445	49177	49510.3	-1.50304	0.0988582
0.05138	21632	49835	49976.3	-0.632752	0.105542
0.053949	18529	50020	50265.7	-1.09849	0.10294
0.056518	16287	49882	50384.9	-2.25192	0.108739
0.059087	13909	49917	50335.5	-1.87335	0.115169
0.061656	11846	49416	50124.1	-3.18556	0.106897
0.064225	10050	48774	49780.6	-4.55766	0.106813
0.066794	8268	48679	49328.3	-2.94304	0.0668714
0.069363	6906	48486	48781.1	-1.34018	0.113737
0.071932	5676	47132	48157.4	-4.72302	0.0718324
0.074501	4758	47199	47468.7	-1.24148	0.101178
0.07707	3813	45901	46732	-3.87862	0.089687
0.079639	3158	45358	45965.1	-2.85077	0.0776208
0.082208	2583	44761	45180.5	-1.98285	0.0522964
0.084777	2145	43785	44385.1	-2.86796	0.089698
0.087346	1845	43156	43587.2	-2.07555	0.0638902
0.089915	1465	42741	42795.4	-0.263183	0.085041
0.092484	1247	41453	42015.7	-2.76388	0.0551513
0.095053	1101	40733	41252.5	-2.57391	0.0655748
0.097622	1007	40354	40504.5	-0.749056	0.0827096
0.100191	830	39521	39773.9	-1.27194	0.0699027
0.10276	773	38537	39065.8	-2.69386	0.0678101
0.105329	645	38322	38380.5	-0.298656	0.0744259
0.107898	657	37411	37714.8	-1.57081	0.0935704
0.110467	564	36898	37068.3	-0.886554	0.0449403
0.113036	555	36384	36441.2	-0.299789	0.0960726
0.115605	560	35824	35834.2	-0.0536595	0.0534189
0.118174	505	35436	35246	1.00926	0.0236845
0.120743	489	34617	34676.2	-0.318221	0.0732651
0.123312	415	34374	34125.4	1.34081	0.0468972
0.125881	467	33408	33590.9	-1.00074	0.0661355
0.12845	451	33092	33070.7	0.117029	0.0602262
0.131019	413	32400	32564.2	-0.912413	0.0562349
0.133588	431	32130	32073.5	0.315281	0.0709776
0.136157	442	31750	31597.8	0.854064	0.0813643
0.138726	444	31711	31134.4	3.2379	0.0513476
0.141295	471	31065	30684.2	2.16074	0.0649716
0.143864	477	30371	30247.5	0.708827	0.089097
0.146433	423	29971	29823.5	0.852252	0.069489
0.149002	470	29744	29412.1	1.92433	0.0678948
0.151571	464	28894	29011.8	-0.692903	0.0776111
0.15414	476	29134	28620.3	3.00977	0.0886815
0.156709	475	28282	28239	0.255446	0.0626511
0.159278	496	28184	27868.4	1.87961	0.0189281
0.161847	520	27639	27507.2	0.792858	0.0477418
0.164416	543	27305	27155	0.907522	0.0564653
0.166985	531	26916	26812.2	0.632565	0.0437632
0.169554	572	26631	26479.1	0.930771	0.0849726
0.172123	581	26573	26154.8	2.56529	0.067872
0.174692	593	26180	25838.3	2.112	0.0466699
0.177261	589	25805	25530	1.71199	0.0972913
0.17983	628	25709	25229.8	2.98835	0.0919752
0.182399	667	25423	24936.6	3.05075	0.0908297
0.184968	691	24606	24649.8	-0.279516	0.108858
0.187537	706	24582	24370.8	1.34706	0.064549
0.190106	725	24389	24100.1	1.84967	0.0689181
0.192675	716	23879	23836.8	0.27292	0.0791744
0.195244	766	23590	23579.9	0.0655279	0.0420337
0.197813	766	23466	23328.7	0.896045	0.0563934
0.200382	821	23341	23082.9	1.68969	0.0362457
0.202951	821	23004	22843.1	1.06096	0.0488001
0.20552	926	22642	22609.5	0.215688	0.0264789
0.208089	926	22664	22382.1	1.87276	0.054901
0.210658	954	22283	22161.1	0.816591	0.0827707
0.213227	958	22019	21947.9	0.478975	0.102402
0.215796	951	21840	21741.2	0.668801	0.0994942
0.218365	980	21573	21538.7	0.233453	0.0924821
0.220934	990	21521	21340	1.23354	0.0558663
0.223503	1030	21308	21144.5	1.11987	0.0407384
0.226072	1017	21345	20953	2.68279	0.0714572
0.228641	1091	20765	20766.2	-0.00815944	0.0650265
0.23121	1112	20529	20583.7	-0.381848	0.0328721
0.233779	1066	20768	20405.3	2.51669	0.0326972
0.236348	1128	20493	20232.5	1.81978	0.040861
0.238917	1045	20119	20064.2	0.386104	0.0502744
0.241486	1039	20273	19897.9	2.63439	0.0638736
0.244055	1073	19875	19734.2	0.998488	0.0594993
0.246624	1104	19479	19571.1	-0.659852	0.0730141
0.249193	1059	19635	19408.4	1.61743	0.0729185
0.251762	1053	19198	19249.9	-0.374282	0.0695033
0.254331	1092	19296	19095.5	1.44344	0.0317856
0.2569	1076	19046	18942.3	0.751164	0.0701071
0.259469	1015	19032	18790.6	1.75004	0.0601953
0.262038	998	18692	18642.5	0.361943	0.0964531
0.264607	1006	18543	18496.5	0.341736	0.035388
0.267176	1001	18454	18349.6	0.768566	0.0517508
0.269745	941	18557	18202.9	2.59923	0.0111781
0.272314	951	18186	18058.7	0.944095	0.0286973
0.274883	933	17984	17916.2	0.505538	0.0461812
0.277452	921	17930	17773.8	1.16679	0.0867842
0.280021	897	17594	17632.4	-0.28965	0.0460346
0.28259	899	17721	17493	1.71275	0.054832
0.285159	868	17497	17354.8	1.07519	0.079881
0.287728	828	17277	17217.8	0.450635	0.0527657
0.290297	835	17079	17082.3	-0.0253618	0.0517333
0.292866	844	17161	16947.5	1.62941	0.0536736
0.295435	825	16886	16812.8	0.563425	0.0275223
0.298004	831	16762	16679.8	0.634975	0.0375218
0.300573	785	16618	16549.5	0.531618	0.0504404
0.303142	794	16522	16421	0.785502	0.0299134
0.305711	749	16130	16293.9	-1.29084	0.0390233
0.30828	812	16322	16167.5	1.20949	0.0195858
0.310849	733	16164	16041.7	0.962324	0.0464068
0.313418	711	16030	15917.3	0.890054	0.0497981
0.315987	731	15879	15795.6	0.662109	0.0187983
0.318556	746	15750	15674	0.605232	0.046254
0.321125	791	15722	15551.8	1.35739	0.0415958
0.323694	720	15582	15432	1.20199	0.0524213
0.326263	779	15319	15315.9	0.0246567	0.046227
0.328832	750	15444	15203	1.93905	0.00927682
0.331401	800	15177	15090.8	0.699333	0.037904
0.33397	757	15062	14980.4	0.665243	0.0560611
0.336539	812	14927	14872.5	0.445942	0.0179773
0.339108	794	14830	14766.8	0.518752	0.00113631
0.341677	811	14403	14662.8	-2.16497	0.0295553
0.344246	826	14643	14561	0.677398	0.0270313
0.346815	780	14750	14461.4	2.37602	0.0280842
0.349384	835	14385	14363.6	0.178698	0.0284059
0.351953	801	14301	14267.3	0.281805	0.0320194
0.354522	767	14357	14171.5	1.54825	0.0950972
0.357091	801	14283	14077.6	1.71898	0.0320395
0.35966	830	14221	13984.4	1.98362	0.0798941
0.362229	781	13943	13890.6	0.443462	0.0584491
0.364798	808	13810	13799	0.0935295	0.0233075
0.367367	802	14123	13710.1	3.47474	0.0427192
0.369936	884	13751	13621.4	1.10544	0.0248962
0.372505	916	13752	13533.3	1.86458	0.000793601
0.375074	907	13468	13447.8	0.174222	0.0494101
0.377643	903	13355	13366.8	-0.101785	0.035787
0.380212	873	13275	13289.9	-0.129104	0.00522798
0.382781	839	13306	13214.1	0.796892	0.0549105
0.38535	875	13068	13138.2	-0.613742	0.0381577
0.387919	881	13183	13061.1	1.06143	0.0718345
0.390488	960	13098	12983.2	1.00327	0.0533951
0.393057	904	12699	12906.6	-1.84257	0.0395953
0.395626	936	12884	12833.3	0.44702	0.055092
0.398195	921	12769	12763.3	0.050643	0.0469326
0.400764	955	12891	12694.1	1.73392	0.020274
0.403333	974	12911	12625.1	2.51593	0.0470665
0.405902	935	12779	12557.3	1.96104	0.0103837
0.408471	990	12616	12491.4	1.10932	0.0275154
0.41104	989	12526	12427.1	0.883403	0.0581113
0.413609	986	12567	12363	1.8202	0.0013114
0.416178	993	12210	12300.5	-0.818783	0.0115941
0.418747	991	12298	12239.9	0.524305	0.0284605
0.421316	977	12339	12179.6	1.43466	-0.00222506
0.423885	962	11952	12120.1	-1.53745	0.00139274
0.426454	1020	12196	12061	1.22256	0.0447065
0.429023	940	12162	12001.5	1.4553	-0.0123469
0.431592	946	11908	11942.5	-0.316065	0.00196419
0.434161	955	12039	11885.1	1.40282	0.0310853
0.43673	974	11837	11826.6	0.0953872	-0.00484742
0.439299	953	11985	11767	1.99109	0.0161112
0.441868	908	11730	11709	0.194311	0.00317502
0.444437	860	11821	11652.5	1.54998	-0.00510452
0.447006	870	11505	11595.9	-0.847466	-0.0132603
0.449575	894	11494	11537.1	-0.401728	-0.00128502
0.452144	782	11564	11476	0.817876	-0.00138105
0.454713	803	11437	11415.7	0.199177	-0.0333161
0.457282	761	11397	11356.3	0.38148	0.00590358
0.459851	691	11272	11294.3	-0.210426	0.0101509
0.46242	664	11147	11231.1	-0.796443	0.0120946
0.464989	663	11153	11167.2	-0.134314	-0.02049
0.467558	595	10925	11100.4	-1.67807	0.018807
0.470127	568	11012	11032.3	-0.193213	-0.00520945
0.472696	532	10974	10964.2	0.0932684	0.02713
0.475265	484	10789	10894.8	-1.01821	0.0318139
0.477834	422	10761	10823.7	-0.604548	0.0187796
0.480403	441	10777	10751.8	0.243171	-0.0131751
0.482972	387	10633	10677.9	-0.435472	0.00887034
0.485541	339	10612	10602.4	0.0927224	-0.0206325
0.48811	324	10420	10527.5	-1.05281	-0.0142767
0.490679	319	10350	10452.1	-1.00389	-0.0383026
0.493248	279	10414	10375.1	0.381222	-0.018625
0.495817	272	10380	10298.1	0.804237	0.0114141
0.498386	248	10206	10221.8	-0.156579	-0.0028957
0.500955	218	10124	10145.6	-0.214349	0.00959379
0.503524	192	10144	10069.5	0.739916	-0.0072714
0.506093	201	10093	9993.62	0.989239	-0.0160629
0.508662	169	10054	9917.25	1.36379	0.030525
0.511231	174	9865	9840.88	0.242875	0.00886107
0.5138	128	9962	9765.44	1.96936	-0.00698917
0.516369	117	9780	9690.69	0.903065	-0.0487145
0.518938	140	9666	9616.31	0.505387	-0.039414
0.521507	141	9445	9541.52	-0.993199	-0.0108625
0.524076	135	9493	9466.85	0.268416	0.0125066
0.526645	120	9545	9394.3	1.54248	-0.0175396
0.529214	128	9200	9323.73	-1.28995	-0.0303301
0.531783	104	9356	9253.98	1.05477	0.00777558
0.534352	121	9234	9184.76	0.512368	-0.00350396
0.536921	115	8987	9116.31	-1.36401	0.0300079
0.53949	132	9085	9048.43	0.383718	0.0274413
0.542059	114	9183	8981.59	2.10179	-0.0211176
0.544628	121	9073	8916.25	1.64568	-0.0200593
0.547197	128	8818	8852.18	-0.364037	-0.0117153
0.549766	115	8940	8788.83	1.59879	-0.0201365
0.552335	116	8653	8726.29	-0.787862	-0.0293378
0.554904	132	8677	8664.92	0.129663	-0.0265699
0.557473	125	8626	8604.03	0.236527	-0.0327103
0.560042	133	8701	8543.86	1.68462	0.0167609
0.562611	111	8507	8485.06	0.237827	-0.0277958
0.56518	106	8613	8427.31	2.00086	0.00810555
0.567749	119	8340	8370.16	-0.330277	-0.0384045
0.570318	135	8216	8312.96	-1.06975	-0.0162538
0.572887	110	8220	8255.85	-0.3954	-0.00363487
0.575456	112	8237	8200.12	0.406344	-0.0509366
0.578025	131	8088	8145.8	-0.642702	-0.0421963
0.580594	122	7986	8091.54	-1.18096	-0.0152256
0.583163	110	8193	8037.59	1.71697	-0.0523431
0.585732	105	8127	7985.04	1.57475	-0.0456469
0.588301	124	7972	7933.12	0.435453	-0.0436162
0.59087	108	7933	7880.99	0.583937	-0.0210376
0.593439	114	7714	7829.22	-1.31191	-0.0572341
0.596008	114	7893	7778.53	1.28843	-0.0168853
0.598577	104	7769	7728.38	0.460866	-0.0431577
0.601146	105	7599	7678.65	-0.913752	-0.00360887
0.603715	109	7629	7629.55	-0.00626115	-0.0190712
0.606284	97	7617	7580.62	0.416862	-0.0472385
0.608853	99	7544	7532.12	0.136821	-0.0478827
0.611422	94	7544	7484.24	0.688076	-0.024188
0.613991	104	7334	7436.58	-1.19783	-0.00777495
0.61656	106	7416	7389.18	0.311483	-0.0605228
0.619129	79	7278	7342.31	-0.753789	-0.0453092
0.621698	104	7397	7296.34	1.17034	-0.0335024
0.624267	91	7387	7250.88	1.58373	-0.0669782
0.626836	97	7255	7205.22	0.584473	-0.0483667
0.629405	100	7158	7160.21	-0.026069	-0.0426334
0.631974	84	7102	7115.91	-0.165106	-0.0658934
0.634543	73	7044	7072.09	-0.334688	-0.0649498
0.637112	84	7042	7028.86	0.156632	0.00390314
0.639681	78	6923	6985.38	-0.749735	-0.0550878
0.64225	75	7130	6941.68	2.23022	-0.072648
0.644819	84	6738	6898.6	-1.95651	-0.00762907
0.647388	90	6892	6856.04	0.433211	-0.0686147
0.649957	84	6940	6813.78	1.51509	-0.0436783
0.652526	76	6817	6772.38	0.540477	-0.0560894
0.655095	57	6750	6731.84	0.220979	-0.0290079
0.657664	77	6687	6691.59	-0.0561522	-0.0887921
0.660233	84	6699	6651.01	0.586386	-0.0503603
0.662802	68	6637	6610.11	0.330035	-0.0482216
0.665371	82	6701	6570.12	1.59886	-0.0223256
0.66794	66	6611	6531.17	0.981786	-0.0519973
0.670509	57	6542	6492.38	0.613537	-0.028333
0.673078	56	6420	6453.95	-0.423655	-0.0335224
0.675647	78	6361	6415.54	-0.683782	-0.0985004
0.678216	67	6558	6376.7	2.23873	-0.0652589
0.680785	65	6419	6338.32	1.00698	-0.0401377
0.683354	76	6216	6301.12	-1.07957	-0.074685
0.685923	65	6326	6264.39	0.774608	-0.0715834
0.688492	63	6216	6227.81	-0.149758	0.00565996
0.691061	56	6132	6191.85	-0.764238	-0.0449393
0.69363	62	6211	6156.07	0.696959	-0.0621371
0.696199	60	6268	6120.19	1.867	-0.0744586
0.698768	53	6060	6084.42	-0.313639	-0.0868585
0.701337	66	6024	6049.08	-0.323086	-0.053174
0.703906	49	6048	6014.08	0.436132	-0.0769042
0.706475	73	5909	5979.31	-0.914611	-0.0614423
0.709044	66	5754	5944.98	-2.51764	-0.0704965
0.711613	60	6003	5910.95	1.18812	-0.049753
0.714182	52	5915	5877.7	0.485024	-0.0102542
0.716751	47	5897	5845.05	0.6765	-0.0596521
0.71932	43	6069	5812.18	3.29658	-0.0376316
0.721889	43	5730	5779.09	-0.648571	-0.0212263
0.724458	58	5746	5745.89	0.0014429	-0.0228409
0.727027	49	5908	5712.73	2.54044	-0.0694251
0.729596	59	5624	5680.04	-0.747241	-0.0447722
0.732165	50	5637	5648.17	-0.148839	-0.0751673
0.734734	46	5775	5616.79	2.08183	-0.0650962
0.737303	50	5647	5585.77	0.814834	-0.0606913
0.739872	56	5521	5554.86	-0.455717	-0.028092
0.742441	49	5516	5523.87	-0.106019	-0.0770391
0.74501	41	5429	5493.32	-0.872981	-0.0588727
0.747579	40	5357	5463.35	-1.45298	-0.0545968
0.750148	43	5448	5433.43	0.197435	-0.0220353
0.752717	47	5289	5403.26	-1.57112	-0.0560531
0.755286	44	5357	5373.17	-0.220919	-0.0703468
0.757855	43	5401	5343.54	0.781892	-0.0332195
0.760424	40	5343	5314.41	0.391128	-0.096861
0.762993	40	5353	5285.54	0.922102	-0.0544832
0.765562	44	5259	5256.77	0.0307503	-0.0862279
0.768131	32	5177	5228.12	-0.710434	-0.100032
0.7707	42	5292	5199.73	1.2684	-0.0819923
0.773269	42	5104	5171.61	-0.946343	-0.0563975
0.775838	47	5141	5143.49	-0.034765	-0.0723918
0.778407	36	5148	5115.72	0.449916	-0.0425217
0.780976	37	5040	5088.55	-0.683834	-0.0436475
0.783545	41	4970	5061.68	-1.30049	-0.0324871
0.786114	44	5013	5034.73	-0.30693	-0.0489866
0.788683	42	5012	5007.81	0.059232	-0.038442
0.791252	35	4969	4981.35	-0.175235	-0.0671013
0.793821	41	4925	4955.35	-0.432464	-0.0387844
0.79639	29	4916	4929.47	-0.192076	-0.0579969
0.798959	50	4947	4903.56	0.61763	-0.048509
0.801528	38	4925	4877.75	0.673299	-0.0649942
0.804097	34	4795	4852.12	-0.824866	-0.0330648
0.806666	36	4876	4827.11	0.700077	-0.0758638
0.809235	33	4746	4802.34	-0.81778	-0.0103384
0.811804	38	4679	4777.31	-1.43728	-0.0562341
0.814373	32	4698	4752.44	-0.794193	-0.0331638
0.816942	21	4546	4727.79	-2.69621	-0.0244157
0.819511	25	4706	4703.44	0.0373042	-0.0657683
0.82208	35	4645	4679.06	-0.499786	-0.0625293
0.824649	25	4762	4654.33	1.56021	-0.0109123
0.827218	34	4607	4629.86	-0.336809	-0.0608337
0.829787	26	4718	4606	1.6305	-0.0713818
0.832356	31	4576	4582.35	-0.0938651	-0.0752353
0.834925	27	4562	4558.89	0.046043	-0.0634756
0.837494	39	4481	4535.61	-0.815749	-0.075789
0.840063	29	4563	4512.44	0.748513	-0.0733794
0.842632	31	4454	4489.59	-0.533319	-0.0466587
0.845201	28	4385	4467.19	-1.24116	-0.089489
0.84777	22	4381	4444.9	-0.965377	-0.0446097
0.850339	22	4329	4422.57	-1.42214	-0.0727546
0.852908	23	4357	4400.28	-0.655738	-0.0670227
0.855477	26	4285	4377.87	-1.41872	-0.0274587
0.858046	15	4197	4355.51	-2.44673	-0.0239164
0.860615	18	4195	4333.46	-2.13778	-0.0685321
0.863184	17	4305	4311.63	-0.101053	-0.066442
0.865753	22	4260	4289.67	-0.454559	-0.0618443
0.868322	17	4258	4267.72	-0.148946	-0.118709
0.870891	17	4171	4246.09	-1.16264	-0.0708078
0.87346	23	4227	4224.77	0.0342617	-0.0730623
0.876029	19	4138	4203.56	-1.01916	-0.073628
0.878598	25	4276	4182.47	1.43028	-0.0669777
0.881167	14	4146	4161.74	-0.244507	-0.0737516
0.883736	19	4087	4141.27	-0.848917	-0.0906628
0.886305	17	4078	4120.95	-0.672584	-0.0885812
0.888874	13	3943	4100.56	-2.50923	-0.0755267
0.891443	19	3975	4080.24	-1.66917	-0.0815287
0.894012	19	4075	4060.07	0.233823	-0.0836645
0.896581	13	4014	4039.94	-0.409434	-0.0695762
0.89915	23	4035	4020.12	0.234176	-0.0762396
0.901719	19	3955	4000.54	-0.724101	-0.0639475
0.904288	13	4037	3980.99	0.881559	-0.0609803
0.906857	20	3955	3961.8	-0.108093	-0.0940062
0.909426	14	3867	3942.77	-1.21843	-0.0843814
0.911995	13	3941	3923.63	0.276748	-0.0857486
0.914564	15	3861	3904.69	-0.703076	-0.0467647
0.917133	9	3775	3885.83	-1.80379	-0.0875122
0.919702	18	3776	3866.96	-1.48018	-0.0666927
0.922271	14	3814	3848.21	-0.553868	-0.0676071
0.92484	7	3651	3829.54	-2.9548	-0.0565988
0.927409	13	3836	3811.2	0.400414	-0.0719163
0.929978	11	3821	3792.99	0.453168	-0.0622511
0.932547	10	3696	3774.61	-1.29296	-0.0260177
0.935116	15	3674	3756.41	-1.35957	-0.0960492
0.937685	17	3725	3738.42	-0.219869	-0.112807
0.940254	5	3723	3720.54	0.0403644	-0.0421296
0.942823	16	3617	3703.01	-1.4302	-0.105373
0.945392	14	3691	3685.67	0.0877809	-0.0918336
0.947961	15	3749	3668.14	1.32058	-0.0366443
0.95053	18	3660	3650.85	0.151288	-0.112206
0.953099	14	3621	3633.9	-0.214293	-0.0929175
0.955668	13	3636	3617.09	0.313601	-0.0727359
0.958237	12	3627	3600.49	0.440129	-0.112001
0.960806	12	3589	3583.91	0.0849566	-0.061278
0.963375	10	3488	3567.28	-1.34238	-0.0824509
0.965944	11	3568	3550.71	0.289493	-0.0505287
0.968513	18	3487	3534.21	-0.799464	-0.0313816
0.971082	10	3481	3517.75	-0.622952	-0.0976692
0.973651	11	3525	3501.51	0.395598	-0.0640787
0.97622	9	3571	3485.6	1.42905	-0.0708685
0.978789	11	3441	3469.68	-0.488922	-0.0985314
0.981358	14	3506	3453.67	0.88382	-0.0808047
0.983927	7	3362	3437.74	-1.3062	-0.0459737
0.986496	12	3293	3422.01	-2.24812	-0.0593909
0.989065	12	3383	3406.47	-0.403601	-0.0409436
0.991634	11	3327	3390.91	-1.10796	-0.0664446
0.994203	7	3346	3375.47	-0.509468	-0.0631347
0.996772	7	3254	3360.27	-1.86298	-0.0586932
0.999341	10	3231	3345.09	-2.00718	-0.0416908
1.00191	18	3227	3329.82	-1.81005	-0.0593941
1.00448	15	3303	3314.58	-0.2015	-0.101813
1.00705	11	3302	3299.68	0.0404514	-0.0467017
1.00962	7	3265	3285.25	-0.354345	-0.0272923
1.01219	10	3248	3270.95	-0.402697	-0.0654705
1.01476	10	3288	3256.43	0.550498	-0.0630916
1.01732	11	3333	3241.78	1.58012	-0.0639088
1.01989	8	3157	3227.24	-1.25013	-0.0644483
1.02246	13	3195	3212.91	-0.316914	-0.0466061
1.02503	7	3148	3198.68	-0.903324	-0.0314513
1.0276	9	3131	3184.53	-0.956582	-0.0602442
1.03017	6	3024	3170.51	-2.66433	-0.0317716
1.03274	10	3089	3156.52	-1.21477	-0.0402347
1.03531	9	3222	3142.49	1.40068	-0.0684733
1.03788	8	3163	3128.55	0.612473	-0.0491014
1.04045	4	3118	3114.79	0.0574816	-0.0439405
1.04301	4	3042	3101.18	-1.07308	-0.078239
1.04558	5	3052	3087.56	-0.643645	-0.0600713
1.04815	4	2985	3073.84	-1.62602	-0.0680111
1.05072	9	3063	3060.13	0.051846	-0.0879277
1.05329	7	3086	3046.55	0.710125	-0.0853385
1.05586	3	2960	3033.13	-1.3441	-0.0852695
1.05843	9	3008	3019.96	-0.218036	-0.0793684
1.061	10	2875	3006.87	-2.45934	-0.0632867
1.06357	7	2915	2993.71	-1.45791	-0.0774837
1.06614	9	2951	2980.8	-0.548552	-0.0535041
1.0687	6	2958	2968.13	-0.186169	-0.0889572
1.07127	7	2957	2955.46	0.0283388	-0.072143
1.07384	7	2876	2942.83	-1.24613	0.0109799
1.07641	10	2867	2930.22	-1.18066	-0.0569786
1.07898	4	2937	2917.64	0.357169	-0.0699162
1.08155	6	2878	2905.23	-0.5075	-0.0427707
1.08412	7	2831	2892.93	-1.16402	-0.0730503
1.08669	4	2787	2880.58	-1.77258	-0.085381
1.08926	10	2786	2868.24	-1.55815	-0.0673935
1.09183	4	2837	2856.04	-0.357428	-0.0764714
1.09439	15	2817	2843.9	-0.506884	-0.112634
1.09696	3	2785	2831.92	-0.889028	-0.0597645
1.09953	3	2757	2820.07	-1.20125	-0.059059
1.1021	8	2713	2808.44	-1.83242	-0.0885326
1.10467	4	2682	2796.67	-2.21427	-0.0515325
1.10724	6	2761	2784.73	-0.451518	-0.0843527
1.10981	9	2806	2773.01	0.622771	-0.0494389
1.11238	4	2694	2761.37	-1.29795	-0.0696618
1.11495	6	2661	2749.82	-1.72188	-0.0437281
1.11752	5	2610	2738.46	-2.51449	-0.0336583
1.12008	5	2630	2727.07	-1.89279	-0.052767
1.12265	4	2649	2715.68	-1.29564	-0.0444141
1.12522	6	2785	2704.39	1.52753	-0.0750383
1.12779	3	2689	2693.12	-0.0795243	-0.109275
1.13036	5	2695	2681.92	0.251903	-0.0990164
1.13293	13	2670	2670.81	-0.0156675	-0.0718246
1.1355	6	2581	2659.71	-1.54923	-0.0392233
1.13807	7	2616	2648.78	-0.640962	-0.0736926
1.14064	5	2567	2638.21	-1.40556	-0.0922976
1.14321	4	2577	2627.64	-0.997528	-0.0670915
1.14577	4	2590	2616.95	-0.529494	-0.0522412
1.14834	8	2558	2606.25	-0.953973	-0.0986238
1.15091	3	2590	2595.52	-0.108446	-0.0680468
1.15348	4	2526	2584.89	-1.17179	-0.0981092
1.15605	2	2560	2574.44	-0.28539	-0.103018
1.15862	5	2539	2563.97	-0.495568	-0.0628577
1.16119	3	2518	2553.45	-0.706407	-0.0292876
1.16376	5	2469	2542.98	-1.48885	-0.0820272
1.16633	6	2469	2532.62	-1.28046	-0.0490175
1.1689	5	2443	2522.36	-1.60557	-0.0775964
1.17146	6	2507	2512.2	-0.103785	-0.0591339
1.17403	4	2466	2502.17	-0.728427	-0.0770022
1.1766	3	2428	2492.21	-1.30302	-0.0405318
1.17917	1	2505	2482.29	0.453843	-0.0567372
1.18174	5	2378	2472.36	-1.93496	-0.028247
1.18431	6	2451	2462.37	-0.229575	-0.103641
1.18688	4	2413	2452.38	-0.801621	-0.0492129
1.18945	4	2411	2442.58	-0.643188	-0.0663366
1.19202	7	2436	2432.97	0.0614162	-0.0744435
1.19459	2	2329	2423.35	-1.955	-0.0583896
1.19715	1	2452	2413.77	0.772018	-0.043675
1.19972	5	2248	2404.31	-3.29683	-0.0547068
1.20229	2	2366	2394.77	-0.59137	-0.0439084
1.20486	6	2313	2385.16	-1.50034	-0.0267908
1.20743	7	2339	2375.7	-0.758916	-0.0282697
1.21	6	2305	2366.34	-1.27766	-0.0145398
1.21257	4	2328	2357.13	-0.603701	-0.0775813
1.21514	2	2285	2348.1	-1.32005	-0.0493814
1.21771	3	2323	2339.08	-0.333644	-0.0511923
1.22028	4	2283	2329.97	-0.983047	-0.0656756
1.22284	1	2363	2320.79	0.868362	-0.0368541
1.22541	3	2250	2311.67	-1.30015	-0.0382117
1.22798	4	2332	2302.64	0.607915	-0.0603564
1.23055	5	2333	2293.6	0.815724	-0.0629131
1.23312	2	2413	2284.62	2.61338	-0.0741834
1.23569	4	2293	2275.82	0.358844	-0.0410164
1.23826	3	2243	2267.09	-0.508563	-0.0931128
1.24083	3	2214	2258.33	-0.942159	-0.0877037
1.2434	8	2258	2249.61	0.176458	-0.0799639
1.24597	7	2183	2240.95	-1.2403	-0.0390892
1.24853	7	2166	2232.37	-1.42603	-0.104005
1.2511	8	2232	2224.02	0.168925	-0.0104529
1.25367	5	2249	2215.79	0.70018	-0.0705291
1.25624	3	2225	2207.59	0.369064	-0.0411552
1.25881	6	2218	2199.43	0.394388	-0.0374482
1.26138	5	2136	2191.17	-1.19374	-0.0677052
1.26395	4	2140	2182.84	-0.925995	-0.0974082
1.26652	3	2132	2174.61	-0.92284	-0.024668
1.26909	3	2104	2166.46	-1.36179	-0.0515653
1.27166	3	2050	2158.29	-2.39165	-0.0902237
1.27422	4	2055	2150.09	-2.09765	-0.0254058
1.27679	5	2114	2141.92	-0.607221	-0.0570517
1.27936	6	2112	2133.81	-0.474565	-0.0650071
1.28193	2	2100	2125.8	-0.563009	-0.0511837
1.2845	5	2060	2117.92	-1.2762	-0.0330994
1.28707	5	2096	2110.1	-0.307956	-0.0343574
1.28964	2	2063	2102.21	-0.863351	-0.0553193
1.29221	1	2144	2094.39	1.07136	-0.0162246
1.29478	5	2049	2086.66	-0.831993	-0.0674154
1.29735	3	2053	2078.83	-0.570101	-0.0455368
1.29991	3	2126	2070.98	1.19326	-0.0477582
1.30248	3	2028	2063.29	-0.783686	-0.0235326
1.30505	3	2086	2055.67	0.663972	-0.0644842
1.30762	4	1954	2048.05	-2.12754	-0.0686363
1.31019	5	2035	2040.46	-0.120974	-0.0762821
1.31276	2	2004	2032.92	-0.646053	-0.0875421
1.31533	1	2085	2025.49	1.30338	-0.0409935
1.3179	4	2067	2018.12	1.07511	-0.0619626
1.32047	3	1960	2010.68	-1.14477	-0.0455437
1.32304	2	1978	2003.2	-0.566638	-0.0474417
1.3256	2	1918	1995.85	-1.77765	-0.0447753
1.32817	1	1964	1988.57	-0.554504	-0.0355905
1.33074	3	1963	1981.27	-0.412398	-0.0292777
1.33331	1	1921	1973.97	-1.20852	-0.0614813
1.33588	4	2015	1966.7	1.07605	-0.0580371
1.33845	3	1927	1959.49	-0.740242	-0.0409417
1.34102	2	1941	1952.34	-0.257483	-0.0619157
1.34359	4	1965	1945.29	0.444622	-0.0312374
1.34616	2	1864	1938.3	-1.72085	-0.127893
1.34873	2	1936	1931.3	0.106898	-0.0717547
1.35129	6	1937	1924.36	0.287146	-0.036181
1.35386	4	1928	1917.43	0.240788	-0.0466803
1.35643	3	1913	1910.53	0.0565531	-0.0874079
1.359	3	1848	1903.8	-1.29804	-0.0358669
1.36157	4	1924	1897.12	0.612878	-0.074483
1.36414	3	1774	1890.37	-2.76281	-0.0767849
1.36671	4	1863	1883.63	-0.478072	-0.080361
1.36928	5	1923	1876.97	1.04978	-0.133455
1.37185	3	1800	1870.33	-1.65759	-0.0439688
1.37442	2	1873	1863.75	0.213751	-0.0505529
1.37698	2	1802	1857.25	-1.30153	-0.0616621
1.37955	6	1799	1850.71	-1.21927	-0.00457039
1.38212	6	1790	1844.11	-1.27897	-0.0739371
1.38469	2	1801	1837.57	-0.861628	-0.0586161
1.38726	3	1834	1831.23	0.0647447	-0.0361956
1.38983	4	1862	1824.97	0.858073	-0.0680614
1.3924	2	1799	1818.59	-0.461917	-0.0769247
1.39497	4	1779	1812.19	-0.786933	-0.0591897
1.39754	5	1759	1805.87	-1.11744	-0.0622533
1.40011	0	1828	1799.54	0.66557	-0.0576556
1.40267	2	1698	1793.31	-2.31286	-0.0362058
1.40524	5	1726	1787.13	-1.4714	-0.0799179
1.40781	2	1793	1780.83	0.287471	-0.0412026
1.41038	4	1708	1774.55	-1.61033	-0.0722067
1.41295	4	1834	1768.45	1.53069	-0.0461504
1.41552	1	1738	1762.36	-0.584281	-0.0876715
1.41809	4	1729	1756.3	-0.656662	-0.0740897
1.42066	3	1691	1750.29	-1.44184	-0.065884
1.42323	1	1692	1744.22	-1.2696	-0.0669512
1.4258	4	1739	1738.22	0.0186495	-0.0766197
1.42836	1	1754	1732.26	0.519025	-0.0616056
1.43093	5	1761	1726.27	0.827626	-0.100775
1.4335	4	1797	1720.33	1.80857	-0.113906
1.43607	2	1697	1714.44	-0.423268	-0.0634211
1.43864	2	1734	1708.64	0.608896	-0.0740683
1.44121	3	1767	1702.92	1.5244	-0.100236
1.44378	1	1723	1697.11	0.623652	-0.0410609
1.44635	1	1706	1691.3	0.355978	-0.0996015
1.44892	2	1664	1685.53	-0.527822	-0.0312409
1.45149	7	1617	1679.74	-1.56028	-0.0744442
1.45405	3	1701	1673.94	0.656216	-0.050715
1.45662	3	1616	1668.27	-1.30029	-0.0858587
1.45919	0	1632	1662.82	-0.762811	-0.0749288
1.46176	4	1586	1657.36	-1.79177	-0.0561478
1.46433	2	1650	1651.77	-0.0434967	-0.0658086
1.4669	0	1659	1646.13	0.315875	-0.0524998
1.46947	3	1676	1640.6	0.864741	-0.044683
1.47204	0	1566	1635.09	-1.7459	-0.0445309
1.47461	2	1632	1629.52	0.0613766	-0.0471279
1.47718	5	1624	1624.01	-0.000305942	-0.042297
1.47974	5	1649	1618.51	0.750785	-0.0397872
1.48231	2	1581	1613.08	-0.806807	-0.0704168
1.48488	2	1634	1607.85	0.646802	-0.0261796
1.48745	2	1575	1602.69	-0.697758	-0.0575164
1.49002	2	1612	1597.42	0.363079	-0.0869671
1.49259	5	1587	1592.1	-0.12791	-0.0350686
1.49516	2	1602	1586.79	0.379984	-0.0588191
1.49773	2	1520	1581.56	-1.57894	-0.0538356
1.5003	2	1590	1576.44	0.340109	-0.0579467
1.50287	0	1573	1571.3	0.0428927	-0.0597582
1.50543	0	1499	1566.11	-1.7333	-0.0375192
1.508	4	1588	1560.92	0.679524	-0.0369733
1.51057	2	1544	1555.68	-0.297175	-0.0347185
1.51314	1	1552	1550.47	0.0389555	0.000478483
1.51571	3	1576	1545.43	0.770153	-0.0538752
1.51828	3	1616	1540.42	1.8801	-0.0340176
1.52085	2	1562	1535.37	0.673852	-0.0335358
1.52342	4	1531	1530.39	0.0154772	-0.0215566
1.52599	1	1563	1525.48	0.949007	-0.0358651
1.52856	0	1529	1520.58	0.215377	-0.00970262
1.53112	3	1507	1515.72	-0.22454	-0.0292312
1.53369	2	1501	1510.79	-0.252712	-0.0211383
1.53626	1	1472	1505.81	-0.881204	-0.00503796
1.53883	3	1496	1500.94	-0.127751	-0.0166973
1.5414	1	1512	1496.12	0.408292	-0.0248858
1.54397	1	1570	1491.29	1.98643	-0.00821505
1.54654	3	1462	1486.51	-0.641088	0.00974102
1.54911	2	1489	1481.73	0.188504	-0.0461593
1.55168	7	1510	1476.94	0.850879	-0.05595
1.55425	3	1438	1472.23	-0.902631	-0.0109085
1.55681	1	1466	1467.62	-0.0423677	0.0197013
1.55938	1	1452	1463.16	-0.292977	0.0101723
1.56195	2	1482	1458.66	0.606208	-0.0199957
1.56452	3	1445	1453.99	-0.236433	0.0182087
1.56709	3	1457	1449.29	0.201916	-0.00330285
1.56966	4	1391	1444.68	-1.43929	0.0266888
1.57223	1	1413	1440.16	-0.722493	-0.0365415
1.5748	3	1456	1435.7	0.531955	-0.0661158
1.57737	4	1462	1431.26	0.803869	-0.0306516
1.57994	4	1442	1426.77	0.401112	-0.0314806
1.5825	2	1395	1422.31	-0.731124	-0.0362008
1.58507	4	1410	1417.96	-0.212084	0.0075791
1.58764	1	1368	1413.64	-1.23386	-0.0116152
1.59021	0	1352	1409.27	-1.55763	-0.0222879
1.59278	1	1461	1404.92	1.46708	-0.00428935
1.59535	1	1413	1400.51	0.332156	-0.0279027
1.59792	1	1331	1396.02	-1.78231	-0.0134643
1.60049	4	1374	1391.58	-0.474213	0.0166731
1.60306	4	1354	1387.18	-0.901788	-0.0299723
1.60563	0	1362	1382.85	-0.564952	0.00664481
1.60819	2	1350	1378.67	-0.780227	-0.0840798
1.61076	2	1421	1374.53	1.23281	0.0164589
1.61333	4	1343	1370.26	-0.743958	-0.0126489
1.6159	1	1371	1365.99	0.135317	-0.0623878
1.61847	2	1355	1361.82	-0.185299	-0.038327
1.62104	1	1427	1357.72	1.8341	0.0038851
1.62361	1	1334	1353.57	-0.535888	-0.0560689
1.62618	0	1387	1349.4	1.00966	-0.0108312
1.62875	3	1338	1345.23	-0.197749	-0.0236046
1.63132	4	1314	1341.05	-0.746186	-0.0172475
1.63388	3	1319	1336.88	-0.492351	-0.00155743
1.63645	1	1333	1332.85	0.00422612	-0.00921444
1.63902	1	1242	1328.94	-2.46692	-0.000611552
1.64159	2	1325	1325.01	-0.000177737	-0.0193423
1.64416	3	1282	1320.98	-1.08857	0.00118982
1.64673	3	1294	1316.92	-0.637207	-0.0404703
1.6493	2	1313	1312.94	0.00159345	-0.0470268
1.65187	2	1333	1309.05	0.655932	-0.0533933
1.65444	1	1280	1305.19	-0.704128	0.0138832
1.65701	2	1314	1301.31	0.350153	-0.0127852
1.65957	3	1300	1297.4	0.0721476	-0.0151073
1.66214	3	1274	1293.48	-0.545732	-0.00116536
1.66471	3	1277	1289.61	-0.352751	0.00919707
1.66728	2	1322	1285.82	0.995123	-0.0325546
1.66985	1	1232	1282.07	-1.42662	0.0113015
1.67242	0	1239	1278.33	-1.11745	-0.036728
1.67499	4	1210	1274.56	-1.85588	0.0161331
1.67756	3	1211	1270.71	-1.71586	-0.00718246
1.68013	5	1314	1266.87	1.30018	-0.0407474
1.6827	2	1250	1263.17	-0.372495	0.00788382
1.68526	1	1284	1259.58	0.68148	0.030938
1.68783	1	1286	1256.02	0.835954	-0.0332613
1.6904	0	1295	1252.39	1.18402	-0.0022642
1.69297	3	1267	1248.66	0.515299	-0.030937
1.69554	1	1298	1244.9	1.47381	-0.0087344
1.69811	2	1167	1241.17	-2.17118	-0.0171369
1.70068	2	1297	1237.53	1.65124	-0.00371944
1.70325	0	1259	1233.92	0.706708	0.00127452
1.70582	1	1217	1230.32	-0.381955	0.0295907
1.70839	4	1218	1226.74	-0.25049	-0.029044
1.71095	3	1299	1223.1	2.10585	0.00114573
1.71352	2	1170	1219.51	-1.44731	0.0110917
1.71609	3	1225	1216.07	0.255284	-0.0552366
1.71866	4	1135	1212.66	-2.30517	-0.00309499
1.72123	4	1213	1209.21	0.108905	-0.0132263
1.7238	0	1164	1205.79	-1.22487	-0.0320084
1.72637	1	1236	1202.46	0.954055	0.00964709
1.72894	2	1210	1199.11	0.31294	0.0128108
1.73151	3	1202	1195.63	0.183743	-0.00990517
1.73408	2	1181	1192.11	-0.323237	-0.00337428
1.73664	1	1168	1188.69	-0.605419	0.0391868
1.73921	0	1191	1185.35	0.163707	0.0628926
1.74178	4	1189	1182	0.202995	0.00700196
1.74435	1	1205	1178.58	0.761143	0.00671427
1.74692	2	1141	1175.16	-1.01133	0.0304492
1.74949	3	1175	1171.86	0.0915573	0.00773918
1.75206	1	1146	1168.57	-0.666752	0.00483826
1.75463	1	1163	1165.27	-0.0666034	0.0244751
1.7572	0	1187	1162.03	0.724814	0.00481327
1.75977	3	1154	1158.75	-0.139726	-0.00705449
1.76233	1	1120	1155.41	-1.05808	0.0171721
1.7649	5	1186	1152.09	0.984617	0.0586111
1.76747	3	1185	1148.85	1.05	0.00806914
1.77004	0	1157	1145.68	0.33271	0.0794679
1.77261	0	1130	1142.61	-0.375215	0.026993
1.77518	2	1154	1139.54	0.425697	0.0478823
1.77775	0	1129	1136.3	-0.217125	0.0308464
1.78032	4	1123	1133.02	-0.298929	0.051863
1.78289	1	1136	1129.81	0.183624	0.0274758
1.78546	1	1106	1126.65	-0.620938	0.0343953
1.78802	0	1135	1123.58	0.339017	0.00723344
1.79059	5	1125	1120.5	0.134022	-0.00114123
1.79316	2	1184	1117.34	1.93722	-0.0197981
1.79573	1	1112	1114.22	-0.0665249	-0.0120949
1.7983	4	1088	1111.25	-0.704954	0.0692479
1.80087	2	1185	1108.29	2.22843	0.00214194
1.80344	1	1105	1105.25	-0.00759415	0.0138834
1.80601	0	1071	1102.3	-0.956409	0.0492617
1.80858	1	1098	1099.35	-0.0406483	0.0276563
1.81115	1	1121	1096.3	0.737752	0.0383493
1.81371	3	1112	1093.21	0.563395	0.0168613
1.81628	2	1084	1090.16	-0.186998	0.0692299
1.81885	1	1093	1087.17	0.176272	0.0337062
1.82142	1	1015	1084.27	-2.17439	0.0118767
1.82399	2	1085	1081.39	0.109706	0.0439978
1.82656	2	1114	1078.44	1.06543	0.0325726
1.82913	1	1060	1075.49	-0.475805	0.00322675
1.8317	2	1057	1072.6	-0.479821	-0.00997776
1.83427	0	1042	1069.73	-0.859181	0.0187399
1.83684	0	1070	1066.86	0.0961013	0.0460508
1.8394	3	1070	1063.98	0.183993	0.0593561
1.84197	5	1064	1061.06	0.0901372	-0.0343457
1.84454	2	1074	1058.13	0.48417	0.0235383
1.84711	4	1062	1055.37	0.203387	0.0489138
1.84968	1	1036	1052.74	-0.520082	0.0370289
1.85225	2	1106	1050.07	1.68177	0.0113933
1.85482	0	1020	1047.37	-0.856877	0.0333439
1.85739	3	1051	1044.62	0.196888	0.0158393
1.85996	3	1014	1041.81	-0.873385	0.0272513
1.86253	4	1045	1039	0.185535	0.0428048
1.86509	0	1009	1036.28	-0.858699	-0.00780713
1.86766	4	1015	1033.66	-0.585752	-0.0106566
1.87023	1	1008	1031.04	-0.725643	0.0150254
1.8728	2	1056	1028.34	0.851186	0.0774879
1.87537	0	1043	1025.67	0.536598	0.0346583
1.87794	3	1038	1023.01	0.465161	-0.000613889
1.88051	2	1071	1020.3	1.54919	0.0267219
1.88308	3	1001	1017.59	-0.524231	0.0186795
1.88565	1	988	1014.94	-0.857118	0.0119334
1.88822	1	1023	1012.36	0.332545	0.0668541
1.89078	1	961	1009.79	-1.57374	-0.00447102
1.89335	2	1064	1007.16	1.74248	0.0319249
1.89592	3	1063	1004.5	1.79441	0.0149867
1.89849	1	987	1001.85	-0.472812	0.0154734
1.90106	3	976	999.284	-0.745291	0.0763111
1.90363	1	1020	996.763	0.727571	-0.00945784
1.9062	2	1046	994.224	1.60088	0.00494265
1.90877	1	996	991.697	0.136359	0.0183174
1.91134	3	966	989.164	-0.745299	0.0331137
1.91391	0	1052	986.615	2.0159	0.0226674
1.91647	3	1011	984.093	0.846224	0.0863317
1.91904	0	1010	981.596	0.89374	0.046671
1.92161	0	1023	979.084	1.37304	0.0493346
1.92418	1	979	976.59	0.0770192	0.119601
1.92675	2	969	974.064	-0.162692	0.00486114
1.92932	3	964	971.484	-0.241036	0.0213435
1.93189	1	894	968.969	-2.50735	0.0547205
1.93446	1	1005	966.552	1.21281	0.024092
1.93703	1	966	964.186	0.0583614	0.0237088
1.9396	1	1032	961.772	2.18611	0.0479096
1.94216	3	963	959.312	0.118838	0.0425081
1.94473	2	974	956.86	0.549186	0.0184717
1.9473	2	1004	954.447	1.56387	0.104504
1.94987	1	926	952.113	-0.858142	0.0592271
1.95244	2	1000	949.801	1.58743	0.0674569
1.95501	3	978	947.454	0.97676	0.0806231
1.95758	2	987	945.083	1.33422	0.0418613
1.96015	2	945	942.751	0.0731627	0.0497209
1.96272	1	984	940.483	1.38729	0.0832653
1.96529	3	958	938.209	0.639429	0.0274121
1.96785	1	951	935.899	0.489678	0.0768376
1.97042	3	942	933.586	0.274149	0.0213484
1.97299	2	912	931.31	-0.639404	0.00425606
1.97556	1	918	929.041	-0.364392	0.0621346
1.97813	0	940	926.799	0.430581	0.0237936
1.9807	2	892	924.567	-1.09044	0.0396008
1.98327	4	937	922.262	0.481455	0.0175992
1.98584	0	943	919.922	0.751513	0.0901634
1.98841	3	926	917.683	0.273324	0.0691267
1.99098	2	899	915.534	-0.551429	0.0468597
1.99354	3	948	913.319	1.12639	0.0669882
1.99611	1	911	911.112	-0.0037188	0.080825
1.99868	1	941	908.968	1.0442	0.0661212
2.00125	4	930	906.821	0.760056	0.0181448
2.00382	1	890	904.62	-0.490078	0.0626002
2.00639	0	891	902.418	-0.382516	0.0770662
2.00896	1	885	900.314	-0.514771	0.0490909
2.01153	3	953	898.162	1.77637	0.0273421
2.0141	3	898	895.908	0.0698225	0.0869104
2.01667	1	890	893.704	-0.124168	0.0534256
2.01923	1	912	891.625	0.674668	0.0741008
2.0218	3	894	889.583	0.147741	0.105327
2.02437	1	836	887.459	-1.77974	0.0585908
2.02694	0	899	885.317	0.456343	0.0524603
2.02951	0	876	883.246	-0.244808	0.0566607
2.03208	3	862	881.144	-0.652036	0.100101
2.03465	1	915	878.953	1.19169	-0.00379878
2.03722	3	894	876.788	0.575644	0.0804532
2.03979	0	942	874.732	2.19172	0.0918381
2.04236	1	907	872.712	1.13851	0.0466942
2.04492	1	884	870.688	0.447719	0.0640561
2.04749	2	864	868.614	-0.156964	0.0524683
2.05006	3	893	866.508	0.886527	0.0765923
2.05263	1	847	864.449	-0.599569	0.0406083
2.0552	2	896	862.457	1.12058	0.0220297
2.05777	1	854	860.513	-0.222858	0.0195809
2.06034	2	894	858.531	1.18626	0.0743192
2.06291	3	867	856.529	0.355629	0.0841368
2.06548	5	829	854.529	-0.886663	0.0684943
2.06805	2	870	852.56	0.591286	0.084175
2.07061	2	816	850.692	-1.21448	0.0509608
2.07318	2	813	848.898	-1.25901	0.0349944
2.07575	1	850	847.034	0.101723	0.0474006
2.07832	0	838	845.095	-0.245098	0.0357493
2.08089	1	779	843.154	-2.29856	0.0594642
2.08346	1	845	841.171	0.131727	0.0428888
2.08603	2	862	839.146	0.77841	0.0221855
2.0886	2	856	837.148	0.644331	-0.00365742
2.09117	1	930	835.203	3.10851	0.0577227
2.09374	3	821	833.311	-0.429654	0.0684217
2.0963	1	852	831.436	0.704518	0.0587519
2.09887	1	844	829.554	0.497268	0.08914
2.10144	4	862	827.707	1.16801	0.116677
2.10401	1	847	825.833	0.727311	0.0674199
2.10658	2	848	823.954	0.825754	0.0782754
2.10915	1	856	822.165	1.15646	0.0549953
2.11172	1	773	820.353	-1.70318	0.0364561
2.11429	1	854	818.496	1.21493	0.0155336
2.11686	2	812	816.632	-0.162556	0.0297176
2.11943	1	816	814.751	0.0437395	0.0652462
2.12199	3	790	812.893	-0.814507	0.0481612
2.12456	3	839	811.07	0.964244	0.0654387
2.12713	4	841	809.264	1.09435	0.0338886
2.1297	2	839	807.515	1.08698	0.0504757
2.13227	1	807	805.838	0.0409168	0.0940607
2.13484	2	794	804.178	-0.36122	0.0671931
2.13741	1	820	802.45	0.612859	0.101565
2.13998	1	810	800.647	0.32863	0.0699446
2.14255	2	798	798.855	-0.0302768	0.074163
2.14512	3	802	797.059	0.174481	0.0694773
2.14768	4	798	795.256	0.0971307	0.0728636
2.15025	1	781	793.513	-0.447768	0.0939427
2.15282	3	860	791.862	2.32348	0.00120206
2.15539	5	856	790.239	2.24766	0.0266202
2.15796	1	805	788.541	0.580101	0.0578534
2.16053	4	788	786.879	0.0399417	0.0578237
2.1631	3	773	785.3	-0.442393	0.0629965
2.16567	3	821	783.651	1.3035	0.0769721
2.16824	0	797	782.008	0.531057	0.0365232
2.17081	1	827	780.414	1.61995	0.0488112
2.17337	4	741	778.761	-1.38718	0.0368207
2.17594	3	812	776.999	1.22829	0.067807
2.17851	1	743	775.248	-1.18308	0.0579703
2.18108	3	791	773.65	0.616896	0.051562
2.18365	2	823	772.069	1.77535	0.104164
2.18622	4	759	770.408	-0.4141	0.056906
2.18879	2	786	768.765	0.614739	0.0272294
2.19136	2	777	767.169	0.352674	0.0937969
2.19393	1	773	765.609	0.265838	0.111335
2.1965	0	771	764.026	0.251167	0.106615
2.19906	1	766	762.385	0.130599	0.105627
2.20163	2	753	760.7	-0.280586	0.0826021
2.2042	3	807	758.969	1.69076	0.108885
2.20677	3	765	757.277	0.279213	0.117889
2.20934	2	771	755.676	0.551884	0.0902374
2.21191	1	815	754.15	2.13149	0.0486008
2.21448	3	720	752.641	-1.21647	0.108125
2.21705	1	778	751.077	0.965229	0
2.21962	1	740	749.478	-0.34841	0
2.22219	3	740	747.916	-0.291005	0
2.22475	0	761	746.33	0.531789	0
2.22732	1	768	744.729	0.839733	0
2.22989	0	733	743.179	-0.37598	0
2.23246	1	812	741.584	2.47113	0
2.23503	4	729	739.944	-0.405339	0
2.2376	1	736	738.308	-0.0850644	0
2.24017	0	769	736.739	1.16337	0
2.24274	1	764	735.291	1.03866	0
2.24531	0	772	733.79	1.37522	0
2.24788	4	755	732.186	0.830294	0
2.25044	2	751	730.584	0.744975	0
2.25301	0	717	729.032	-0.449329	0
2.25558	2	745	727.602	0.637418	0
2.25815	0	743	726.171	0.617389	0
2.26072	3	732	724.636	0.272195	0
2.26329	3	748	723.104	0.910301	0
2.26586	1	738	721.588	0.604145	0
2.26843	3	709	720.151	-0.418787	0
2.271	0	704	718.769	-0.556622	0
2.27357	3	728	717.336	0.395236	0
2.27613	2	687	715.891	-1.10227	0
2.2787	2	768	714.42	1.9334	0
2.28127	1	750	712.986	1.35157	0
2.28384	1	762	711.597	1.8259	0
2.28641	1	679	710.175	-1.19637	0
2.28898	1	715	708.716	0.235013	0
2.29155	2	739	707.239	1.16836	0
2.29412	3	718	705.768	0.456487	0
2.29669	2	715	704.316	0.399546	0
2.29926	0	683	702.926	-0.762441	0
2.30182	0	709	701.598	0.27798	0
2.30439	0	702	700.234	0.0666438	0
2.30696	0	705	698.767	0.234766	0
2.30953	0	699	697.256	0.065981	0
2.3121	2	665	695.758	-1.19275	0
2.31467	3	733	694.27	1.43052	0
2.31724	3	645	692.814	-1.88268	0
2.31981	1	703	691.459	0.435294	0
2.32238	4	684	690.202	-0.237124	0
2.32495	2	684	688.938	-0.188792	0
2.32751	1	661	687.628	-1.03571	0
2.33008	1	661	686.364	-0.986558	0
2.33265	2	719	685.087	1.26473	0
2.33522	4	711	683.717	1.0232	0
2.33779	0	669	682.333	-0.515496	0
2.34036	2	717	681.03	1.34331	0
2.34293	0	732	679.788	1.9298	0
2.3455	1	716	678.467	1.40267	0
2.34807	1	665	677.1	-0.469212	0
2.35064	1	681	675.725	0.202139	0
2.3532	0	722	674.348	1.77341	0
2.35577	0	694	673.01	0.796774	0
2.35834	1	640	671.668	-1.25178	0
2.36091	2	675	670.291	0.181251	0
2.36348	2	696	668.906	1.02699	0
2.36605	1	706	667.582	1.44587	0
2.36862	2	683	666.333	0.637735	0
2.37119	1	645	665.098	-0.791361	0
2.37376	0	703	663.837	1.47708	0
2.37633	0	727	662.581	2.38916	0
2.37889	0	667	661.304	0.220561	0
2.38146	0	696	659.966	1.36588	0
2.38403	2	639	658.61	-0.775754	0
2.3866	1	609	657.261	-1.95564	0
2.38917	2	669	655.948	0.504617	0
2.39174	2	633	654.709	-0.862847	0
2.39431	1	682	653.497	1.09145	0
2.39688	2	689	652.301	1.39814	0
2.39945	2	664	651.117	0.499976	0
2.40202	0	671	649.904	0.814393	0
2.40458	5	704	648.711	2.08378	0
2.40715	1	615	647.513	-1.31105	0
2.40972	3	668	646.303	0.839471	0
2.41229	1	623	645.194	-0.88917	0
2.41486	1	646	644.081	0.0754831	0
2.41743	1	651	642.92	0.316688	0
2.42	0	689	641.732	1.80078	0
2.42257	4	648	640.498	0.294695	0
2.42514	1	633	639.253	-0.24852	0
2.42771	3	656	638.029	0.701664	0
2.43027	1	637	636.907	0.00369516	0
2.43284	1	677	635.799	1.58349	0
2.43541	1	644	634.668	0.367714	0
2.43798	4	644	633.511	0.413335	0
2.44055	1	686	632.298	2.05033	0
2.44312	2	616	631.134	-0.609753	0
2.44569	0	617	630.058	-0.525687	0
2.44826	1	645	628.957	0.631701	0
2.45083	0	638	627.793	0.404112	0
2.4534	2	627	626.593	0.0162557	0
2.45596	1	600	625.374	-1.03589	0
2.45853	0	666	624.176	1.62064	0
2.4611	0	650	623.032	1.05778	0
2.46367	1	655	621.893	1.29358	0
2.46624	2	669	620.691	1.86774	0
2.46881	1	628	619.479	0.34003	0
2.47138	3	644	618.329	1.01158	0
2.47395	1	618	617.235	0.0307587	0
2.47652	5	646	616.156	1.1742	0
2.47909	2	598	615.098	-0.6992	0
2.48165	2	617	614.064	0.118195	0
2.48422	2	638	613.1	0.985782	0
2.48679	2	616	612.116	0.156475	0
2.48936	2	638	611.05	1.06696	0
2.49193	0	590	609.985	-0.822766	0
2.4945	1	639	608.928	1.18961	0
2.49707	2	632	607.851	0.96061	0
2.49964	2	627	606.708	0.810401	0
2.50221	1	585	605.572	-0.850559	0
2.50478	4	636	604.514	1.24851	0
2.50734	0	629	603.469	1.018	0
2.50991	0	653	602.429	1.97901	0
2.51248	1	639	601.438	1.48594	0
2.51505	0	590	600.364	-0.426672	0
2.51762	0	626	599.203	1.07101	0
2.52019	1	606	598.081	0.32167	0
2.52276	0	581	596.954	-0.661895	0
2.52533	0	603	595.824	0.292235	0
2.5279	2	591	594.73	-0.153441	0
2.53047	1	598	593.625	0.178892	0
2.53303	0	635	592.526	1.68553	0
2.5356	0	648	591.503	2.21942	0
2.53817	2	613	590.483	0.909471	0
2.54074	3	614	589.393	0.99306	0
2.54331	0	605	588.303	0.678835	0
2.54588	3	605	587.316	0.71894	0
2.54845	2	605	586.382	0.756916	0
2.55102	2	632	585.388	1.85412	0
2.55359	1	587	584.423	0.106383	0
2.55616	3	523	583.497	-2.64536	0
2.55872	1	622	582.529	1.58266	0
2.56129	2	595	581.547	0.551509	0
2.56386	2	608	580.597	1.11136	0
2.56643	1	578	579.631	-0.0678577	0
2.569	2	602	578.658	0.951353	0
2.57157	0	614	577.7	1.46496	0
2.57414	3	642	576.72	2.5764	0
2.57671	2	582	575.728	0.259982	0
2.57928	0	554	574.724	-0.880478	0
2.58185	4	624	573.785	2.0102	0
2.58441	2	563	572.855	-0.415358	0
2.58698	1	570	571.871	-0.078374	0
2.58955	1	616	570.976	1.81407	0
2.59212	2	578	570.094	0.328829	0
2.59469	1	596	569.117	1.10115	0
2.59726	0	576	568.131	0.327868	0
2.59983	0	571	567.182	0.159775	0
2.6024	1	560	566.213	-0.262532	0
2.60497	1	592	565.18	1.10228	0
2.60754	2	608	564.142	1.77869	0
2.6101	2	596	563.151	1.34557	0
2.61267	0	580	562.204	0.73894	0
2.61524	1	546	561.305	-0.654975	0
2.61781	1	569	560.406	0.360284	0
2.62038	0	579	559.439	0.812936	0
2.62295	3	561	558.465	0.107037	0
2.62552	3	527	557.505	-1.3288	0
2.62809	0	604	556.545	1.93093	0
2.63066	1	520	555.689	-1.56506	0
2.63323	3	571	554.874	0.674872	0
2.63579	4	616	553.942	2.5004	0
2.63836	0	587	552.993	1.4036	0
2.64093	1	588	552.176	1.47737	0
2.6435	1	579	551.402	1.14695	0
2.64607	2	530	550.5	-0.890471	0
2.64864	0	583	549.533	1.38605	0
2.65121	1	567	548.616	0.772062	0
2.65378	1	515	547.72	-1.44183	0
2.65635	0	560	546.787	0.558359	0
2.65892	1	596	545.849	2.05428	0
2.66148	2	492	544.929	-2.38622	0
2.66405	2	555	543.984	0.467585	0
2.66662	2	573	543.071	1.25031	0
2.66919	1	525	542.228	-0.751877	0
2.67176	4	512	541.413	-1.29987	0
2.67433	2	541	540.577	0.0181798	0
2.6769	0	546	539.739	0.267932	0
2.67947	1	532	538.976	-0.302443	0
2.68204	1	551	538.183	0.546023	0
2.68461	1	514	537.268	-1.0263	0
2.68717	2	560	536.345	0.999595	0
2.68974	0	573	535.456	1.56844	0
2.69231	2	559	534.588	1.03251	0
2.69488	3	561	533.737	1.15103	0
2.69745	1	534	532.856	0.0494891	0
2.70002	3	550	532.022	0.766575	0
2.70259	1	564	531.255	1.37883	0
2.70516	2	530	530.459	-0.0199238	0
2.70773	2	528	529.663	-0.0723818	0
2.7103	0	545	528.852	0.691726	0
2.71286	1	520	528.033	-0.352274	0
2.71543	0	548	527.218	0.88777	0
2.718	0	547	526.34	0.883372	0
2.72057	1	529	525.444	0.154629	0
2.72314	2	554	524.54	1.25165	0
2.72571	2	533	523.628	0.405963	0
2.72828	1	576	522.775	2.21771	0
2.73085	2	570	521.995	2.0107	0
2.73342	2	508	521.227	-0.586858	0
2.73599	1	507	520.428	-0.596376	0
2.73855	1	529	519.645	0.40673	0
2.74112	1	531	518.877	0.526101	0
2.74369	2	537	518.069	0.816953	0
2.74626	1	526	517.234	0.382218	0
2.74883	0	513	516.418	-0.150888	0
2.7514	0	508	515.636	-0.338789	0
2.75397	3	525	514.831	0.44382	0
2.75654	1	564	513.956	2.10722	0
2.75911	0	528	513.101	0.6484	0
2.76168	3	529	512.351	0.723877	0
2.76424	2	546	511.582	1.47294	0
2.76681	0	531	510.758	0.878414	0
2.76938	0	506	510.023	-0.178849	0
2.77195	1	518	509.304	0.382093	0
2.77452	1	504	508.475	-0.199323	0
2.77709	2	535	507.609	1.18423	0
2.77966	0	527	506.789	0.880426	0
2.78223	1	520	506.017	0.613206	0
2.7848	2	512	505.262	0.297782	0
2.78737	0	545	504.464	1.73639	0
2.78993	2	530	503.671	1.14365	0
2.7925	0	544	502.921	1.76126	0
2.79507	1	510	502.146	0.347788	0
2.79764	2	537	501.375	1.53734	0
2.80021	1	492	500.588	-0.38719	0
2.80278	0	494	499.807	-0.261254	0
2.80535	0	486	499.085	-0.593539	0
2.80792	1	448	498.338	-2.37827	0
2.81049	2	483	497.525	-0.6609	0
2.81306	0	509	496.699	0.545212	0
2.81562	0	494	495.937	-0.0871448	0
2.81819	0	532	495.221	1.59456	0
2.82076	5	522	494.452	1.20576	0
2.82333	0	470	493.621	-1.08956	0
2.8259	1	491	492.865	-0.0841645	0
2.82847	1	480	492.252	-0.559217	0
2.83104	2	487	491.576	-0.207369	0
2.83361	2	488	490.803	-0.126908	0
2.83618	0	490	490.071	-0.00318605	0
2.83875	4	488	489.385	-0.0626951	0
2.84131	1	468	488.694	-0.956576	0
2.84388	0	479	487.975	-0.410077	0
2.84645	1	492	487.332	0.210461	0
2.84902	3	477	486.658	-0.442209	0
2.85159	0	475	485.873	-0.498877	0
2.85416	3	523	485.135	1.65571	0
2.85673	2	463	484.468	-0.997716	0
2.8593	1	475	483.771	-0.402447	0
2.86187	2	504	483.106	0.9307	0
2.86444	2	451	482.465	-1.48161	0
2.867	2	489	481.767	0.327072	0
2.86957	0	470	481.085	-0.51129	0
2.87214	2	475	480.434	-0.24931	0
2.87471	1	468	479.756	-0.543405	0
2.87728	0	500	479.024	0.938066	0
2.87985	2	461	478.315	-0.806449	0
2.88242	0	494	477.607	0.737538	0
2.88499	1	469	476.865	-0.36317	0
2.88756	2	462	476.156	-0.658588	0
2.89013	1	480	475.433	0.208462	0
2.89269	0	461	474.715	-0.638782	0
2.89526	0	471	474.058	-0.140889	0
2.89783	0	460	473.376	-0.623651	0
2.9004	0	487	472.629	0.651207	0
2.90297	3	472	471.861	0.00639413	0
2.90554	0	494	471.094	1.03057	0
2.90811	2	475	470.376	0.212165	0
2.91068	0	469	469.743	-0.0342865	0
2.91325	2	476	469.094	0.316553	0
2.91582	0	516	468.417	2.09472	0
2.91838	2	478	467.74	0.469272	0
2.92095	1	439	467.065	-1.33949	0
2.92352	3	481	466.39	0.666179	0
2.92609	2	478	465.727	0.561342	0
2.92866	1	472	465.103	0.31745	0
2.93123	2	457	464.522	-0.351883	0
2.9338	1	502	463.936	1.69886	0
2.93637	2	475	463.295	0.53708	0
2.93894	2	433	462.653	-1.42502	0
2.94151	1	471	462.01	0.414221	0
2.94407	2	489	461.386	1.24876	0
2.94664	1	468	460.774	0.334004	0
2.94921	1	442	460.137	-0.86269	0
2.95178	0	479	459.503	0.890833	0
2.95435	1	452	458.86	-0.322651	0
2.95692	0	419	458.179	-1.91403	0
2.95949	0	459	457.477	0.0710738	0
2.96206	0	467	456.784	0.472729	0
2.96463	0	430	456.084	-1.25787	0
2.9672	1	452	455.363	-0.158184	0
2.96976	0	501	454.647	2.0709	0
2.97233	3	485	453.951	1.40987	0
2.9749	0	428	453.282	-1.22204	0
2.97747	2	440	452.642	-0.602689	0
2.98004	2	474	452.058	1.00785	0
2.98261	2	461	451.452	0.444703	0
2.98518	2	424	450.845	-1.30372	0
2.98775	2	431	450.289	-0.929126	0
2.99032	1	411	449.73	-1.91042	0
2.99289	1	418	449.17	-1.52456	0
2.99545	1	500	448.595	2.2989	0
2.99802	3	459	447.979	0.514399	0
3.00059	3	450	447.335	0.125637	0
3.00316	2	445	446.717	-0.0814042	0
3.00573	0	463	446.184	0.781486	0
3.0083	1	439	445.694	-0.3195	0
3.01087	1	437	445.134	-0.389082	0
3.01344	0	444	444.477	-0.0226152	0
3.01601	0	449	443.814	0.244724	0
3.01858	1	437	443.174	-0.295356	0
3.02114	1	387	442.498	-2.82114	0
3.02371	1	456	441.814	0.664301	0
3.02628	4	427	441.177	-0.686072	0
3.02885	2	432	440.564	-0.412013	0
3.03142	2	448	439.99	0.378429	0
3.03399	1	431	439.512	-0.409999	0
3.03656	3	395	439.027	-2.21526	0
3.03913	2	417	438.468	-1.05129	0
3.0417	0	425	437.891	-0.62532	0
3.04427	2	420	437.362	-0.847183	0
3.04683	1	432	436.817	-0.231778	0
3.0494	1	447	436.192	0.51121	0
3.05197	1	419	435.586	-0.810279	0
3.05454	2	434	434.997	-0.0478712	0
3.05711	2	453	434.384	0.87467	0
3.05968	0	456	433.785	1.0403	0
3.06225	2	401	433.234	-1.60968	0
3.06482	0	428	432.682	-0.226307	0
3.06739	0	415	432.077	-0.83829	0
3.06996	4	451	431.479	0.919196	0
3.07252	1	453	430.849	1.04075	0
3.07509	0	442	430.224	0.560135	0
3.07766	0	443	429.73	0.630466	0
3.08023	1	434	429.208	0.230016	0
3.0828	1	461	428.563	1.51074	0
3.08537	2	475	427.907	2.16077	0
3.08794	0	424	427.297	-0.160121	0
3.09051	2	433	426.734	0.301136	0
3.09308	1	412	426.184	-0.698807	0
3.09565	2	434	425.605	0.40295	0
3.09821	0	453	425.042	1.3136	0
3.10078	2	414	424.507	-0.516366	0
3.10335	1	460	423.958	1.68048	0
3.10592	0	439	423.38	0.745491	0
3.10849	1	411	422.823	-0.583179	0
3.11106	2	390	422.266	-1.63384	0
3.11363	4	461	421.653	1.83255	0
3.1162	1	406	421.066	-0.747712	0
3.11877	0	442	420.577	1.01897	0
3.12134	0	415	420.16	-0.25331	0
3.1239	0	388	419.657	-1.60714	0
3.12647	1	403	419.032	-0.798633	0
3.12904	2	429	418.385	0.512505	0
3.13161	1	440	417.756	1.06043	0
3.13418	0	391	417.189	-1.32444	0
3.13675	1	401	416.682	-0.783121	0
3.13932	0	466	416.146	2.30942	0
3.14189	1	386	415.558	-1.50445	0
3.14446	0	425	414.972	0.486409	0
3.14703	1	385	414.391	-1.49791	0
3.14959	1	393	413.814	-1.04992	0
3.15216	1	432	413.237	0.902713	0
3.15473	1	425	412.678	0.597713	0
3.1573	0	374	412.146	-1.97249	0
3.15987	1	408	411.617	-0.17907	0
3.16244	1	395	411.074	-0.808766	0
3.16501	0	427	410.503	0.798327	0
3.16758	1	391	409.951	-0.958413	0
3.17015	1	412	409.414	0.127391	0
3.17272	1	448	408.85	1.84965	0
3.17528	3	427	408.302	0.904867	0
3.17785	1	414	407.777	0.305828	0
3.18042	1	412	407.28	0.232515	0
3.18299	1	380	406.839	-1.37679	0
3.18556	1	408	406.365	0.0809496	0
3.18813	0	393	405.836	-0.64749	0
3.1907	0	388	405.31	-0.878784	0
3.19327	1	389	404.775	-0.799836	0
3.19584	1	402	404.201	-0.109798	0
3.19841	2	413	403.618	0.461669	0
3.20097	0	410	403.078	0.341871	0
3.20354	0	386	402.583	-0.84404	0
3.20611	1	395	402.104	-0.357463	0
3.20868	0	407	401.569	0.269218	0
3.21125	0	387	400.996	-0.711447	0
3.21382	1	405	400.456	0.225809	0
3.21639	1	399	399.904	-0.0452363	0
3.21896	1	406	399.34	0.330518	0
3.22153	0	386	398.82	-0.652546	0
3.2241	0	397	398.331	-0.0667915	0
3.22666	2	379	397.829	-0.967169	0
3.22923	0	424	397.282	1.29753	0
3.2318	1	394	396.739	-0.138003	0
3.23437	0	382	396.254	-0.729303	0
3.23694	0	402	395.755	0.311449	0
3.23951	0	401	395.233	0.287995	0
3.24208	1	370	394.698	-1.28399	0
3.24465	1	373	394.138	-1.09449	0
3.24722	2	387	393.594	-0.335178	0
3.24979	2	410	393.091	0.835086	0
3.25235	1	408	392.626	0.761111	0
3.25492	2	387	392.202	-0.264411	0
3.25749	1	390	391.785	-0.0903671	0
3.26006	2	396	391.336	0.234361	0
3.26263	1	357	390.885	-1.79339	0
3.2652	1	377	390.432	-0.691804	0
3.26777	0	396	389.981	0.302447	0
3.27034	1	376	389.518	-0.697141	0
3.27291	2	378	389.015	-0.566572	0
3.27548	1	403	388.485	0.723047	0
3.27804	0	394	387.987	0.302941	0
3.28061	1	386	387.548	-0.07881	0
3.28318	0	330	387.082	-3.14227	0
3.28575	2	383	386.563	-0.182071	0
3.28832	4	372	386.045	-0.728187	0
3.29089	0	382	385.536	-0.180899	0
3.29346	4	388	385.114	0.146503	0
3.29603	1	391	384.768	0.315169	0
3.2986	2	359	384.359	-1.33842	0
3.30117	1	386	383.964	0.103635	0
3.30373	1	370	383.563	-0.705111	0
3.3063	2	370	383.11	-0.681559	0
3.30887	0	340	382.641	-2.31255	0
3.31144	2	341	382.165	-2.22922	0
3.31401	1	385	381.705	0.167953	0
3.31658	2	377	381.218	-0.217228	0
3.31915	2	411	380.748	1.49223	0
3.32172	1	391	380.304	0.540928	0
3.32429	1	375	379.876	-0.251818	0
3.32686	0	369	379.463	-0.544659	0
3.32942	2	385	379.009	0.305312	0
3.33199	0	389	378.515	0.531618	0
3.33456	1	362	378.011	-0.841541	0
3.33713	0	392	377.541	0.730266	0
3.3397	1	362	377.061	-0.79157	0
3.34227	1	394	376.557	0.878785	0
3.34484	2	348	376.054	-1.50384	0
3.34741	3	382	375.567	0.329162	0
3.34998	0	366	375.118	-0.476582	0
3.35255	1	339	374.726	-1.94039	0
3.35511	0	380	374.361	0.289272	0
3.35768	1	374	373.911	0.00461888	0
3.36025	0	357	373.408	-0.868388	0
3.36282	2	379	372.909	0.31289	0
3.36539	1	373	372.413	0.0303798	0
3.36796	0	345	371.934	-1.45005	0
3.37053	1	384	371.501	0.637827	0
3.3731	0	361	371.068	-0.529877	0
3.37567	0	374	370.581	0.176767	0
3.37824	1	367	370.1	-0.161798	0
3.3808	2	365	369.605	-0.241053	0
3.38337	2	383	369.098	0.710356	0
3.38594	0	368	368.646	-0.0336908	0
3.38851	0	366	368.266	-0.118455	0
3.39108	0	403	367.886	1.74917	0
3.39365	1	418	367.421	2.47389	0
3.39622	0	324	366.903	-2.38352	0
3.39879	2	372	366.404	0.290114	0
3.40136	0	374	365.936	0.417005	0
3.40393	0	358	365.483	-0.395495	0
3.40649	1	357	365.062	-0.426713	0
3.40906	0	344	364.612	-1.1113	0
3.41163	1	364	364.123	-0.00643341	0
3.4142	1	389	363.663	1.28464	0
3.41677	0	391	363.204	1.40571	0
3.41934	0	341	362.763	-1.17851	0
3.42191	0	352	362.336	-0.550937	0
3.42448	0	334	361.871	-1.52502	0
3.42705	2	354	361.38	-0.392266	0
3.42962	0	347	360.89	-0.745652	0
3.43218	0	389	360.431	1.4485	0
3.43475	1	337	360.031	-1.25459	0
3.43732	1	378	359.6	0.946383	0
3.43989	2	387	359.128	1.41684	0
3.44246	1	360	358.694	0.0688081	0
3.44503	1	344	358.302	-0.771124	0
3.4476	1	350	357.936	-0.424215	0
3.45017	0	398	357.553	2.02743	0
3.45274	2	355	357.142	-0.113711	0
3.45531	1	339	356.716	-0.962185	0
3.45787	1	371	356.276	0.764457	0
3.46044	1	382	355.88	1.33644	0
3.46301	1	349	355.496	-0.34772	0
3.46558	0	353	355.085	-0.110979	0
3.46815	1	373	354.676	0.948776	0
3.47072	2	326	354.254	-1.56485	0
3.47329	4	353	353.803	-0.042722	0
3.47586	1	366	353.375	0.659911	0
3.47843	1	337	353.045	-0.874008	0
3.481	1	352	352.782	-0.0416603	0
3.48356	2	340	352.442	-0.674781	0
3.48613	1	353	352.017	0.0523004	0
3.4887	0	333	351.607	-1.01968	0
3.49127	0	343	351.231	-0.444441	0
3.49384	1	346	350.83	-0.259686	0
3.49641	1	348	350.363	-0.12667	0
3.49898	1	368	349.886	0.944265	0
3.50155	1	353	349.455	0.188674	0
3.50412	0	338	349.054	-0.601281	0
3.50669	1	369	348.656	1.05904	0
3.50925	0	345	348.245	-0.1747	0
3.51182	0	322	347.808	-1.43822	0
3.51439	1	345	347.376	-0.127912	0
3.51696	2	333	346.931	-0.763389	0
3.51953	2	363	346.472	0.867509	0
3.5221	0	316	346.068	-1.69146	0
3.52467	0	316	345.735	-1.67274	0
3.52724	1	321	345.402	-1.36199	0
3.52981	1	342	344.982	-0.161253	0
3.53238	1	336	344.522	-0.464907	0
3.53494	1	340	344.106	-0.222682	0
3.53751	0	353	343.72	0.493942	0
3.54008	0	358	343.336	0.775029	0
3.54265	1	319	342.94	-1.34037	0
3.54522	1	340	342.502	-0.135704	0
3.54779	1	328	342.053	-0.775949	0
3.55036	1	323	341.648	-1.03759	0
3.55293	3	317	341.27	-1.36316	0
3.5555	0	360	340.888	1.00729	0
3.55807	1	333	340.534	-0.412852	0
3.56063	0	334	340.221	-0.340378	0
3.5632	2	357	339.849	0.907703	0
3.56577	2	350	339.422	0.565394	0
3.56834	1	305	339.007	-1.94725	0
3.57091	4	334	338.651	-0.254495	0
3.57348	1	309	338.329	-1.66844	0
3.57605	0	352	338.004	0.745996	0
3.57862	1	349	337.736	0.602945	0
3.58119	4	314	337.407	-1.32095	0
3.58376	0	372	336.963	1.8166	0
3.58632	1	309	336.579	-1.5689	0
3.58889	1	326	336.296	-0.570252	0
3.59146	1	329	335.941	-0.382674	0
3.59403	1	272	335.52	-3.85146	0
3.5966	1	316	335.128	-1.07604	0
3.59917	1	327	334.74	-0.428039	0
3.60174	1	327	334.355	-0.406714	0
3.60431	0	319	333.971	-0.838216	0
3.60688	1	349	333.591	0.824825	0
3.60945	1	303	333.199	-1.73487	0
3.61201	2	363	332.78	1.58615	0
3.61458	0	351	332.376	0.994078	0
3.61715	3	316	332.016	-0.900996	0
3.61972	1	331	331.668	-0.0366931	0
3.62229	2	328	331.302	-0.182328	0
3.62486	0	322	330.978	-0.500333	0
3.62743	2	329	330.666	-0.0918538	0
3.63	0	315	330.312	-0.862713	0
3.63257	0	334	329.93	0.222711	0
3.63514	1	292	329.555	-2.19771	0
3.6377	0	290	329.152	-2.29908	0
3.64027	3	373	328.714	2.29303	0
3.64284	0	351	328.304	1.21144	0
3.64541	1	301	327.925	-1.55191	0
3.64798	0	319	327.604	-0.481725	0
3.65055	2	323	327.253	-0.23665	0
3.65312	3	286	326.847	-2.41531	0
3.65569	0	310	326.449	-0.934241	0
3.65826	0	302	326.126	-1.3883	0
3.66083	2	326	325.859	0.00781047	0
3.66339	1	330	325.489	0.24832	0
3.66596	2	300	325.065	-1.44712	0
3.66853	0	339	324.711	0.776072	0
3.6711	0	297	324.388	-1.58919	0
3.67367	0	321	324.054	-0.170436	0
3.67624	0	333	323.665	0.511564	0
3.67881	0	321	323.226	-0.124264	0
3.68138	2	290	322.794	-1.92571	0
3.68395	1	298	322.363	-1.41132	0
3.68652	1	320	321.963	-0.109734	0
3.68908	0	298	321.634	-1.36908	0
3.69165	0	316	321.318	-0.299166	0
3.69422	1	329	320.961	0.443194	0
3.69679	3	321	320.561	0.0245108	0
3.69936	1	326	320.144	0.324318	0
3.70193	0	301	319.799	-1.08355	0
3.7045	0	315	319.539	-0.255732	0
3.70707	4	297	319.234	-1.29015	0
3.70964	2	348	318.824	1.56397	0
3.71221	1	335	318.441	0.904708	0
3.71477	0	293	318.2	-1.47218	0
3.71734	0	326	317.969	0.444788	0
3.71991	0	335	317.628	0.949153	0
3.72248	0	303	317.219	-0.816841	0
3.72505	1	328	316.789	0.619024	0
3.72762	0	335	316.365	1.01814	0
3.73019	1	320	315.961	0.225768	0
3.73276	1	342	315.589	1.42816	0
3.73533	2	301	315.216	-0.81939	0
3.7379	0	304	314.856	-0.622634	0
3.74046	0	339	314.538	1.32858	0
3.74303	0	305	314.236	-0.528839	0
3.7456	1	277	313.877	-2.2157	0
3.74817	1	306	313.463	-0.426651	0
3.75074	1	305	313.066	-0.461841	0
3.75331	1	324	312.712	0.627085	0
3.75588	2	319	312.386	0.370286	0
3.75845	3	321	312.057	0.499156	0
3.76102	1	308	311.735	-0.212817	0
3.76359	0	336	311.467	1.33839	0
3.76615	2	276	311.239	-2.12116	0
3.76872	1	329	310.936	0.995909	0
3.77129	0	302	310.563	-0.49272	0
3.77386	3	304	310.236	-0.357648	0
3.77643	1	316	309.906	0.342828	0
3.779	2	311	309.549	0.0822607	0
3.78157	0	297	309.263	-0.711561	0
3.78414	2	273	308.989	-2.17818	0
3.78671	1	309	308.673	0.0185778	0
3.78928	1	290	308.328	-1.07624	0
3.79184	2	310	308	0.113613	0
3.79441	1	316	307.683	0.46786	0
3.79698	3	323	307.354	0.870544	0
3.79955	1	293	307.05	-0.820811	0
3.80212	1	283	306.759	-1.4123	0
3.80469	1	320	306.496	0.754888	0
3.80726	0	298	306.203	-0.475193	0
3.80983	0	334	305.859	1.53983	0
3.8124	1	302	305.504	-0.201655	0
3.81497	3	317	305.112	0.667698	0
3.81753	0	301	304.706	-0.213629	0
3.8201	0	335	304.376	1.67316	0
3.82267	1	296	304.119	-0.471912	0
3.82524	2	297	303.789	-0.393945	0
3.82781	1	318	303.389	0.819332	0
3.83038	2	329	303.047	1.43086	0
3.83295	0	288	302.759	-0.869706	0
3.83552	0	287	302.473	-0.913324	0
3.83809	0	296	302.174	-0.358859	0
3.84066	2	300	301.82	-0.105089	0
3.84322	2	304	301.412	0.148431	0
3.84579	0	290	301.033	-0.64786	0
3.84836	3	279	300.742	-1.30166	0
3.85093	0	277	300.474	-1.41039	0
3.8535	1	307	300.163	0.390236	0
3.85607	1	282	299.88	-1.06475	0
3.85864	1	283	299.566	-0.984771	0
3.86121	0	305	299.214	0.331287	0
3.86378	2	306	298.892	0.406316	0
3.86635	0	278	298.557	-1.23292	0
3.86891	0	273	298.21	-1.52581	0
3.87148	2	278	297.897	-1.19332	0
3.87405	0	272	297.552	-1.54933	0
3.87662	2	289	297.184	-0.481435	0
3.87919	2	274	296.872	-1.38174	0
3.88176	1	248	296.556	-3.0833	0
3.88433	0	291	296.269	-0.308877	0
3.8869	0	290	296.023	-0.353687	0
3.88947	1	318	295.722	1.24928	0
3.89204	2	301	295.351	0.325578	0
3.8946	2	283	294.968	-0.711398	0
3.89717	0	257	294.641	-2.34797	0
3.89974	0	270	294.387	-1.48412	0
3.90231	3	294	294.132	-0.00771197	0
3.90488	1	279	293.788	-0.885323	0
3.90745	0	287	293.431	-0.379605	0
3.91002	0	296	293.176	0.164131	0
3.91259	1	299	292.907	0.35234	0
3.91516	2	303	292.542	0.600799	0
3.91773	0	275	292.162	-1.03493	0
3.92029	0	291	291.844	-0.0494812	0
3.92286	3	288	291.571	-0.210413	0
3.92543	0	291	291.236	-0.0138502	0
3.928	3	275	290.891	-0.958235	0
3.93057	1	265	290.626	-1.57417	0
3.93314	1	315	290.357	1.38847	0
3.93571	0	280	290.104	-0.603811	0
3.93828	1	308	289.847	1.03434	0
3.94085	2	287	289.523	-0.148929	0
3.94342	0	290	289.169	0.0487923	0
3.94598	2	278	288.849	-0.650676	0
3.94855	0	300	288.57	0.659897	0
3.95112	3	269	288.265	-1.17459	0
3.95369	0	301	287.957	0.751767	0
3.95626	2	258	287.664	-1.84678	0
3.95883	0	303	287.399	0.89625	0
3.9614	0	307	287.119	1.13469	0
3.96397	1	294	286.816	0.41899	0
3.96654	1	281	286.484	-0.32713	0
3.96911	0	270	286.114	-0.980679	0
3.97167	3	274	285.791	-0.712327	0
3.97424	1	303	285.48	1.00652	0
3.97681	1	296	285.168	0.629608	0
3.97938	0	295	284.927	0.58648	0
3.98195	0	278	284.684	-0.400866	0
3.98452	1	288	284.373	0.213704	0
3.98709	0	285	284.021	0.0579948	0
3.98966	1	297	283.66	0.774042	0
3.99223	1	306	283.331	1.29589	0
3.9948	0	305	283.003	1.25953	0
3.99736	1	293	282.693	0.602131	0
3.99993	2	281	282.396	-0.0832909	0
4.0025	0	265	282.069	-1.04854	0
4.00507	1	273	281.772	-0.530913	0
4.00764	1	290	281.516	0.498177	0
4.01021	0	301	281.216	1.1403	0
4.01278	1	271	280.906	-0.601725	0
4.01535	1	280	280.608	-0.0363496	0
4.01792	1	313	280.284	1.84924	0
4.02049	2	288	279.974	0.47292	0
4.02305	3	260	279.69	-1.22113	0
4.02562	0	279	279.415	-0.0248532	0
4.02819	6	277	279.196	-0.131918	0
4.03076	2	295	278.99	0.932126	0
4.03333	0	273	278.763	-0.348798	0
4.0359	3	255	278.65	-1.48101	0
4.03847	0	271	278.495	-0.455307	0
4.04104	2	284	278.19	0.344773	0
4.04361	1	315	277.913	2.0896	0
4.04618	1	266	277.624	-0.712743	0
4.04874	1	280	277.329	0.159637	0
4.05131	0	283	277.048	0.3538	0
4.05388	3	290	276.746	0.778316	0
4.05645	3	265	276.428	-0.701993	0
4.05902	0	295	276.108	1.09995	0
4.06159	2	250	275.891	-1.63746	0
4.06416	0	266	275.711	-0.595405	0
4.06673	1	278	275.433	0.15397	0
4.0693	1	288	275.13	0.758397	0
4.07187	1	294	274.813	1.11901	0
4.07443	1	270	274.488	-0.273154	0
4.077	0	260	274.194	-0.880259	0
4.07957	0	279	273.904	0.305096	0
4.08214	2	266	273.604	-0.466205	0
4.08471	1	275	273.261	0.104874	0
4.08728	0	277	272.921	0.245077	0
4.08985	2	285	272.656	0.731213	0
4.09242	0	262	272.387	-0.641728	0
4.09499	1	273	272.079	0.0557538	0
4.09756	2	282	271.799	0.607444	0
4.10012	1	276	271.502	0.270729	0
4.10269	0	296	271.208	1.44103	0
4.10526	0	305	270.97	1.94854	0
4.10783	0	287	270.706	0.961798	0
4.1104	0	268	270.375	-0.145071	0
4.11297	1	261	270.021	-0.558357	0
4.11554	0	253	269.67	-1.04803	0
4.11811	2	274	269.338	0.281623	0
4.12068	0	286	269.035	1.00318	0
4.12325	0	276	268.746	0.436636	0
4.12581	2	250	268.488	-1.16927	0
4.12838	0	264	268.196	-0.258254	0
4.13095	1	263	267.879	-0.300871	0
4.13352	0	252	267.619	-0.983881	0
4.13609	1	253	267.344	-0.901795	0
4.13866	3	275	267.042	0.479868	0
4.14123	1	279	266.735	0.734287	0
4.1438	1	244	266.471	-1.43853	0
4.14637	0	251	266.288	-0.964993	0
4.14894	2	249	266.075	-1.08211	0
4.1515	2	295	265.789	1.7007	0
4.15407	0	268	265.487	0.153528	0
4.15664	0	231	265.245	-2.25313	0
4.15921	1	273	265.032	0.482274	0
4.16178	0	246	264.734	-1.19445	0
4.16435	1	268	264.399	0.219946	0
4.16692	1	256	264.095	-0.505966	0
4.16949	1	274	263.793	0.616603	0
4.17206	3	273	263.507	0.574525	0
4.17463	1	267	263.244	0.229859	0
4.17719	0	267	263.008	0.244322	0
4.17976	1	282	262.828	1.1417	0
4.18233	0	252	262.601	-0.66782	0
4.1849	0	250	262.293	-0.777503	0
4.18747	0	267	261.99	0.306613	0
4.19004	2	244	261.677	-1.13164	0
4.19261	0	257	261.338	-0.270581	0
4.19518	1	276	261.031	0.901046	0
4.19775	0	271	260.782	0.620713	0
4.20032	0	255	260.518	-0.345581	0
4.20288	2	264	260.23	0.232014	0
4.20545	1	278	259.924	1.0841	0
4.20802	0	257	259.62	-0.163457	0
4.21059	0	258	259.389	-0.0864663	0
4.21316	1	249	259.157	-0.643661	0
4.21573	0	238	258.854	-1.35178	0
4.2183	1	223	258.54	-2.37994	0
4.22087	0	254	258.256	-0.267042	0
4.22344	3	228	257.973	-1.98504	0
4.22601	0	274	257.688	0.985443	0
4.22857	0	269	257.431	0.705402	0
4.23114	3	242	257.231	-0.979101	0
4.23371	1	266	256.98	0.553025	0
4.23628	1	272	256.688	0.928416	0
4.23885	1	269	256.493	0.762553	0
4.24142	0	256	256.295	-0.0184212	0
4.24399	1	253	256.042	-0.191258	0
4.24656	1	283	255.775	1.61838	0
4.24913	1	272	255.481	1.00163	0
4.2517	1	273	255.203	1.07711	0
4.25426	1	265	254.954	0.617099	0
4.25683	1	248	254.706	-0.425822	0
4.2594	2	247	254.457	-0.474455	0
4.26197	0	254	254.205	-0.0128649	0
4.26454	0	254	253.969	0.00193974	0
4.26711	1	252	253.749	-0.110187	0
4.26968	1	253	253.472	-0.0296715	0
4.27225	0	241	253.155	-0.782998	0
4.27482	1	251	252.885	-0.118976	0
4.27739	1	274	252.63	1.29103	0
4.27995	0	252	252.347	-0.0218436	0
4.28252	1	261	252.081	0.552077	0
4.28509	0	259	251.829	0.4456	0
4.28766	1	276	251.551	1.47168	0
4.29023	0	246	251.274	-0.336235	0
4.2928	0	264	250.998	0.800198	0
4.29537	0	258	250.727	0.452799	0
4.29794	2	258	250.443	0.470485	0
4.30051	2	251	250.13	0.0548982	0
4.30308	0	274	249.844	1.45933	0
4.30564	0	264	249.643	0.883584	0
4.30821	0	232	249.469	-1.14692	0
4.31078	0	259	249.21	0.608304	0
4.31335	3	264	248.897	0.929504	0
4.31592	0	238	248.582	-0.68593	0
4.31849	1	261	248.312	0.785337	0
4.32106	0	263	248.128	0.91706	0
4.32363	0	258	247.912	0.628048	0
4.3262	1	240	247.643	-0.493354	0
4.32877	0	238	247.358	-0.606612	0
4.33133	0	261	247.064	0.862592	0
4.3339	0	269	246.802	1.35343	0
4.33647	1	244	246.528	-0.161823	0
4.33904	0	248	246.227	0.112597	0
4.34161	0	257	245.942	0.689756	0
4.34418	0	254	245.689	0.521487	0
4.34675	1	218	245.422	-1.85725	0
4.34932	1	255	245.127	0.618251	0
4.35189	2	233	244.846	-0.776054	0
4.35446	1	251	244.604	0.403701	0
4.35702	0	229	244.401	-1.01776	0
4.35959	1	256	244.226	0.735898	0
4.36216	2	256	244.017	0.748935	0
4.36473	1	254	243.749	0.643231	0
4.3673	0	220	243.508	-1.58492	0
4.36987	1	255	243.325	0.731106	0
4.37244	1	243	243.112	-0.00719848	0
4.37501	1	249	242.843	0.390211	0
4.37758	2	253	242.588	0.654599	0
4.38015	0	248	242.359	0.358173	0
4.38271	1	239	242.147	-0.203555	0
4.38528	0	227	241.948	-0.992105	0
4.38785	0	243	241.706	0.082991	0
4.39042	1	240	241.441	-0.0930286	0
4.39299	1	245	241.162	0.245174	0
4.39556	0	251	240.873	0.639225	0
4.39813	2	237	240.629	-0.235697	0
4.4007	1	261	240.396	1.27536	0
4.40327	1	238	240.148	-0.139245	0
4.40584	0	240	239.942	0.00372705	0
4.4084	2	248	239.749	0.523944	0
4.41097	0	217	239.511	-1.52815	0
4.41354	1	269	239.26	1.8133	0
4.41611	0	253	239.038	0.877768	0
4.41868	1	244	238.803	0.332707	0
4.42125	0	243	238.542	0.285974	0
4.42382	1	267	238.283	1.75748	0
4.42639	1	239	238.026	0.0630284	0
4.42896	1	226	237.768	-0.782797	0
4.43153	0	237	237.526	-0.0341595	0
