# Supplementary material for: Direct energy transfer from photosystem II to photosystem I confers winter sustainability in Scots Pine
Source: Nat Commun. 2020 Dec 15;11:6388. doi: 10.1038/s41467-020-20137-9 (PMC7738668; doi:10.1038/s41467-020-20137-9)
Supplement: Supplementary file 3 — Source Data [file 41467_2020_20137_MOESM3_ESM.zip › Source data file_Bag et al., 2020/Source data file/time resolved fluoresence data/Time resolved decay/Pine_winter_quench/No_spillover/Pine_winter_quench_no_spillover_3.txt]

Time	IRF	Exp. data	Th. data	Residuals	Aurocorr
0	43205	17370	17628.9	-1.96422	0.109254
0.002569	45817	19614	19702.8	-0.633814	0.109317
0.005138	47396	21728	21861.6	-0.906441	0.0733073
0.007707	48463	23908	24096	-1.2156	0.0906545
0.010276	49341	26311	26363.2	-0.322024	0.100693
0.012845	49938	28808	28622.7	1.09188	0.0403821
0.015414	50031	30954	30858.2	0.544394	0.0806867
0.017983	50114	33283	33052.2	1.2653	0.0711542
0.020552	49597	35006	35187.3	-0.968927	0.0883861
0.023121	48424	37244	37251.9	-0.041069	0.0211634
0.02569	46762	39104	39219	-0.581629	0.0381836
0.028259	45030	41116	41050.5	0.323256	0.0371744
0.030828	43460	42969	42722.6	1.18886	0.0666993
0.033397	40801	44184	44240.8	-0.270186	0.0823989
0.035966	38416	45623	45600.7	0.104571	0.0613918
0.038535	35403	46911	46778.3	0.61273	0.0524374
0.041104	32977	47485	47760.9	-1.26625	0.0566775
0.043673	30109	48529	48551.4	-0.101764	0.0808919
0.046242	27336	49408	49163.1	1.10157	0.0472444
0.048811	24445	49888	49600.4	1.28746	0.0602896
0.05138	21632	49931	49863.8	0.300522	0.0752078
0.053949	18529	50031	49959.7	0.318925	0.0526059
0.056518	16287	49680	49887.3	-0.930041	0.0143385
0.059087	13909	49230	49658.5	-1.93115	0.0377626
0.061656	11846	48771	49303.8	-2.41279	0.0714301
0.064225	10050	48359	48842.6	-2.19893	0.0556225
0.066794	8268	48227	48290.8	-0.290417	0.0531659
0.069363	6906	47319	47664.5	-1.58851	0.00984116
0.071932	5676	46491	46976.2	-2.25029	0.0100912
0.074501	4758	45782	46243.1	-2.15516	0.0446768
0.07707	3813	45006	45482.5	-2.24618	0.0408409
0.079639	3158	44423	44705.4	-1.33967	0.0515905
0.082208	2583	43531	43918.4	-1.85685	0.0692832
0.084777	2145	42309	43130.6	-3.9944	0.0902667
0.087346	1845	41958	42349.6	-1.91159	0.00572174
0.089915	1465	41652	41581.7	0.344578	0.00112992
0.092484	1247	40689	40829.8	-0.697979	0.0212116
0.095053	1101	40263	40092.8	0.848017	0.0494867
0.097622	1007	39094	39374.1	-1.41658	0.060349
0.100191	830	38743	38678.1	0.329655	0.0823651
0.10276	773	37361	38003.9	-3.32612	0.0275236
0.105329	645	36971	37349.1	-1.96626	0.0232514
0.107898	657	36664	36713.1	-0.256311	0.00957076
0.110467	564	35831	36096.5	-1.40244	0.0161018
0.113036	555	35096	35499.7	-2.15489	0.0273662
0.115605	560	35146	34921.2	1.19936	0.0769767
0.118174	505	34643	34361.2	1.5139	0.0856085
0.120743	489	33731	33819.6	-0.482443	0.0486858
0.123312	415	33021	33293.8	-1.50131	0.033961
0.125881	467	32746	32781.8	-0.19784	0.0439394
0.12845	451	32439	32283.7	0.862534	0.06329
0.131019	413	31542	31801.4	-1.46044	0.0117924
0.133588	431	31174	31333.2	-0.901951	0.105714
0.136157	442	30868	30877.3	-0.0529711	0.0540413
0.138726	444	30240	30434.6	-1.11912	0.0200033
0.141295	471	29996	30005.1	-0.0524725	-2.33314e-05
0.143864	477	29552	29588.1	-0.210006	0.00770757
0.146433	423	29248	29183.7	0.376268	0.045682
0.149002	470	28998	28789.4	1.22499	0.0192557
0.151571	464	28492	28404	0.521051	-0.00386764
0.15414	476	27996	28029.1	-0.198021	0.0258207
0.156709	475	27525	27664.4	-0.840423	0.0411747
0.159278	496	27547	27308.9	1.43457	0.00922187
0.161847	520	27030	26962.4	0.411467	0.00820142
0.164416	543	26758	26625.1	0.812276	0.0329297
0.166985	531	26355	26297.5	0.35431	0.0313597
0.169554	572	26058	25978.2	0.494098	-0.00364976
0.172123	581	25779	25666.7	0.699487	0.0397278
0.174692	593	25246	25363.4	-0.739039	0.059406
0.177261	589	25211	25068	0.900705	0.0068801
0.17983	628	25043	24779.2	1.66721	0.0179217
0.182399	667	24522	24496.9	0.160134	0.0305975
0.184968	691	24251	24222.5	0.182812	0.0194076
0.187537	706	23808	23956.3	-0.961092	-0.00783726
0.190106	725	24110	23697.1	2.65901	0.0149483
0.192675	716	23564	23444.2	0.780114	0.0732557
0.195244	766	23354	23196.8	1.02882	0.0632327
0.197813	766	23040	22954.7	0.561762	0.0156609
0.200382	821	22763	22718.8	0.293291	0.0495305
0.202951	821	22453	22488.9	-0.239782	0.0363248
0.20552	926	22158	22265	-0.718857	0.0419038
0.208089	926	22316	22047.8	1.79508	0.00844566
0.210658	954	22128	21838.4	1.94694	0.0175625
0.213227	958	21780	21634.7	0.984394	0.0300903
0.215796	951	21776	21435.3	2.30846	0.0466472
0.218365	980	21319	21239.4	0.54483	0.0480476
0.220934	990	21569	21046.8	3.55555	-0.00159837
0.223503	1030	21442	20858.3	3.98647	-0.0107689
0.226072	1017	21097	20674.3	2.90995	0.0240525
0.228641	1091	20465	20494.6	-0.206568	0.0484734
0.23121	1112	20410	20319	0.637122	0.0445121
0.233779	1066	20341	20149.2	1.34471	0.0417361
0.236348	1128	20154	19983.1	1.20378	0.0103574
0.238917	1045	19671	19819.2	-1.05677	0.0193981
0.241486	1039	19735	19657.7	0.549951	0.00940486
0.244055	1073	19730	19496.3	1.66409	0.0147055
0.246624	1104	19296	19335.9	-0.287337	0.022729
0.249193	1059	19123	19180.1	-0.412783	0.0159856
0.251762	1053	18936	19027.8	-0.66716	0.0224488
0.254331	1092	18798	18876.4	-0.571739	0.031794
0.2569	1076	18909	18726.9	1.32411	0.0124934
0.259469	1015	18717	18581.1	0.993079	-0.00199777
0.262038	998	18409	18436.6	-0.203777	0.00146694
0.264607	1006	18432	18291.3	1.03646	-0.0107465
0.267176	1001	18324	18146.6	1.31065	0.010559
0.269745	941	18105	18004.4	0.747488	-0.00837215
0.272314	951	17934	17863.5	0.526325	0.0409677
0.274883	933	17783	17722.7	0.452102	0.0220967
0.277452	921	17652	17583.3	0.517224	0.0205351
0.280021	897	17463	17445.6	0.131615	0.0459693
0.28259	899	17338	17309.1	0.219841	0.0418666
0.285159	868	16919	17173.8	-1.95885	0.0178624
0.287728	828	17079	17040.1	0.298035	0.034843
0.290297	835	16925	16906.7	0.140956	-0.0102639
0.292866	844	16782	16773.5	0.0657045	0.0312679
0.295435	825	16474	16642.4	-1.31209	-0.00981369
0.298004	831	16630	16513.8	0.901234	-0.0204552
0.300573	785	16506	16387	0.926215	-0.0435013
0.303142	794	16469	16261.4	1.618	0.0347412
0.305711	749	16101	16136.4	-0.278631	-0.00326205
0.30828	812	16239	16011.9	1.78191	-0.00455804
0.310849	733	15961	15889.4	0.566952	0.00179226
0.313418	711	15820	15769.2	0.403886	0.0179399
0.315987	731	15618	15648.6	-0.244797	0.0108773
0.318556	746	15624	15527.9	0.768884	0.00720581
0.321125	791	15436	15409.8	0.210959	0.0281939
0.323694	720	15384	15295.7	0.711894	0.0174715
0.326263	779	15397	15184	1.71629	0.0235155
0.328832	750	14993	15073.2	-0.654682	0.0312561
0.331401	800	15033	14964.2	0.560916	0.0245782
0.33397	757	15005	14857.9	1.20109	-0.01415
0.336539	812	14639	14753.5	-0.946418	-0.0109372
0.339108	794	14660	14650.8	0.0757112	0.0107106
0.341677	811	14755	14550.5	1.68341	0.0193071
0.344246	826	14493	14452.1	0.33979	-0.0273233
0.346815	780	14330	14355.6	-0.214226	0.011514
0.349384	835	14186	14260.3	-0.623891	-0.00171322
0.351953	801	14400	14165.7	1.95255	0.0266385
0.354522	767	14290	14073.1	1.81451	-0.0124303
0.357091	801	13958	13980.6	-0.191619	-0.0326188
0.35966	830	13897	13887.9	0.0772316	0.00682946
0.362229	781	13895	13797.8	0.824498	0.00581522
0.364798	808	13669	13709.8	-0.348996	-0.0225244
0.367367	802	13763	13622	1.20196	0.0213597
0.369936	884	13442	13535.1	-0.802638	-0.0130839
0.372505	916	13555	13450.9	0.894102	0.0295804
0.375074	907	13663	13371.5	2.49346	-0.0245167
0.377643	903	13195	13295.7	-0.876351	0.0329325
0.380212	873	13310	13220.6	0.774587	-0.0118552
0.382781	839	13189	13145.4	0.379806	-0.0222515
0.38535	875	13059	13068.8	-0.085636	0.00466733
0.387919	881	12959	12991.7	-0.287262	0.017511
0.390488	960	12878	12916.2	-0.336957	0.016307
0.393057	904	13153	12844.2	2.6922	-0.0448591
0.395626	936	12824	12775.2	0.431024	-0.000270428
0.398195	921	12693	12706.6	-0.120892	-0.0418959
0.400764	955	12647	12638.4	0.0761129	-0.00769697
0.403333	974	12628	12571.5	0.503218	-0.00223435
0.405902	935	12604	12506.6	0.867435	0.040885
0.408471	990	12575	12442.9	1.17826	0.0230293
0.41104	989	12546	12379.4	1.48706	0.0305655
0.413609	986	12376	12318	0.521562	0.0331532
0.416178	993	12278	12258	0.180813	0.0125676
0.418747	991	12448	12198.4	2.23721	-0.0467492
0.421316	977	12320	12139.5	1.6261	0.0251218
0.423885	962	12281	12081	1.80516	0.0330458
0.426454	1020	12200	12021.9	1.61269	0.0501267
0.429023	940	12064	11963.8	0.912216	-0.0359115
0.431592	946	11907	11906.9	0.000742809	-0.0251248
0.434161	955	11747	11848.6	-0.937282	-0.0261951
0.43673	974	11934	11789.7	1.32084	-0.00827253
0.439299	953	12101	11732.5	3.35012	0.0198358
0.441868	908	11962	11676.7	2.60895	-0.0308046
0.444437	860	11505	11620.3	-1.07524	-0.00635015
0.447006	870	11504	11561.6	-0.536652	-0.0169039
0.449575	894	11430	11501	-0.663683	-0.0311142
0.452144	782	11691	11441.6	2.30643	0.0147475
0.454713	803	11175	11382.4	-1.96158	0.0356928
0.457282	761	11387	11320.6	0.622554	0.0258062
0.459851	691	11523	11258	2.46849	0.0353244
0.46242	664	11248	11194.2	0.507054	0.0421241
0.464989	663	11024	11127.6	-0.986922	0.0257565
0.467558	595	11016	11060.2	-0.421284	-0.0217007
0.470127	568	11023	10992.6	0.289247	-0.0290987
0.472696	532	10917	10923.4	-0.0616588	-0.00294202
0.475265	484	11088	10852.9	2.23243	-0.00960888
0.477834	422	10888	10781.4	1.02161	0.00305375
0.480403	441	10549	10707.8	-1.5458	-0.0153833
0.482972	387	10649	10633	0.155029	-0.0366403
0.485541	339	10621	10558.8	0.603449	-0.0127733
0.48811	324	10486	10483.8	0.021734	-0.019134
0.490679	319	10512	10407.3	1.02139	-0.00965716
0.493248	279	10329	10331.1	-0.0206206	-0.0341764
0.495817	272	10276	10255.5	0.202103	-0.0384524
0.498386	248	10136	10179.9	-0.435932	-0.046292
0.500955	218	10046	10104.5	-0.584059	-0.0173098
0.503524	192	10229	10029.3	1.97491	-0.0280658
0.506093	201	9924	9953.43	-0.295412	0.00699847
0.508662	169	10072	9877.85	1.93453	0.00858617
0.511231	174	9621	9803.15	-1.85705	0.0115099
0.5138	128	9785	9729.12	0.564905	-0.0026282
0.516369	117	9654	9655.35	-0.0137557	0.000710846
0.518938	140	9473	9581.01	-1.10977	0.0176159
0.521507	141	9545	9507.23	0.386603	-0.00627787
0.524076	135	9408	9435.65	-0.285051	0.038895
0.526645	120	9350	9365.82	-0.163569	-0.000155897
0.529214	128	9440	9296.66	1.47526	-0.0204044
0.531783	104	9227	9228.15	-0.0119253	-0.047968
0.534352	121	9068	9160.29	-0.969219	-0.0068686
0.536921	115	9381	9093.06	2.97288	-0.0355351
0.53949	132	9229	9026.96	2.10305	-0.0199437
0.542059	114	9156	8962.35	2.02375	-0.00727289
0.544628	121	8838	8898.92	-0.648052	-0.00698991
0.547197	128	8937	8836.1	1.06727	-0.0475787
0.549766	115	8858	8774.26	0.889705	-0.0363948
0.552335	116	8536	8713.45	-1.9207	-0.0143523
0.554904	132	8696	8653.05	0.460622	-0.0145609
0.557473	125	8750	8593.55	1.67255	-0.0194813
0.560042	133	8429	8535.36	-1.15844	0.0502967
0.562611	111	8471	8478.15	-0.0776895	-0.0188572
0.56518	106	8389	8421.45	-0.354293	-0.0349968
0.567749	119	8398	8364.59	0.364621	-0.021512
0.570318	135	8356	8308.02	0.524886	-0.0377068
0.572887	110	8290	8253	0.406373	-0.0283535
0.575456	112	8384	8199.12	2.01917	-0.0695775
0.578025	131	8050	8145.15	-1.06054	-0.00582215
0.580594	122	8115	8091.81	0.257439	-0.0013476
0.583163	110	7928	8039.8	-1.2556	-0.0242473
0.585732	105	7996	7988.2	0.0872645	-0.0162721
0.588301	124	7963	7936.38	0.298274	-0.0108075
0.59087	108	7830	7885.15	-0.623291	-0.0566259
0.593439	114	7729	7834.92	-1.20475	-0.0236541
0.596008	114	7862	7785.11	0.867181	0.00437943
0.598577	104	7786	7735.84	0.568429	-0.0087195
0.601146	105	7427	7687.08	-3.01786	-0.0295473
0.603715	109	7729	7638.49	1.02956	-0.0285709
0.606284	97	7592	7590.42	0.0181231	-0.0181945
0.608853	99	7602	7542.88	0.678031	-0.0419888
0.611422	94	7669	7495.55	1.98068	-0.0111268
0.613991	104	7389	7448.5	-0.692131	-0.0449264
0.61656	106	7407	7402.02	0.0578354	-0.0426837
0.619129	79	7242	7356.52	-1.34572	-0.0456897
0.621698	104	7299	7311.24	-0.143271	-0.0137996
0.624267	91	7328	7265.91	0.725368	-0.0482595
0.626836	97	7240	7221.32	0.21951	0.00785508
0.629405	100	7192	7177.31	0.17319	0.00750691
0.631974	84	7206	7133.89	0.849527	-0.0464645
0.634543	73	7173	7090.91	0.969303	-0.0156477
0.637112	84	6983	7047.57	-0.772725	-0.0275447
0.639681	78	7069	7004.2	0.770746	0.02993
0.64225	75	7079	6961.48	1.3968	-0.0489888
0.644819	84	6893	6919.16	-0.315079	-0.0486438
0.647388	90	6863	6877.24	-0.17187	-0.0356809
0.649957	84	6974	6836.22	1.64981	-0.0130483
0.652526	76	6850	6795.98	0.652641	-0.0474342
0.655095	57	6730	6755.94	-0.31614	-0.00639663
0.657664	77	6505	6715.44	-2.60924	-0.00670616
0.660233	84	6791	6674.82	1.40979	-0.0310332
0.662802	68	6548	6635.29	-1.07876	-0.0501579
0.665371	82	6440	6596.55	-1.95074	-0.0152878
0.66794	66	6456	6557.99	-1.26937	-0.0385407
0.670509	57	6489	6519.82	-0.382591	-0.0181558
0.673078	56	6629	6481.5	1.8116	-0.0177494
0.675647	78	6585	6442.84	1.75184	-0.075796
0.678216	67	6588	6404.85	2.25653	-0.0359096
0.680785	65	6288	6367.96	-1.00833	0.041582
0.683354	76	6333	6331.36	0.0205669	-0.0405906
0.685923	65	6198	6295.06	-1.23288	-0.0581621
0.688492	63	6363	6259.32	1.29971	-0.0311307
0.691061	56	6238	6223.69	0.181239	-0.0583712
0.69363	62	6330	6187.95	1.78536	-0.0375947
0.696199	60	6140	6152.39	-0.158103	-0.0552659
0.698768	53	6105	6117.29	-0.157331	-0.0426836
0.701337	66	6101	6082.44	0.237643	-0.0544114
0.703906	49	6135	6047.91	1.11193	-0.0621214
0.706475	73	6006	6013.73	-0.0998005	-0.0811801
0.709044	66	5919	5979.93	-0.791931	-0.0271856
0.711613	60	5897	5946.98	-0.650843	-0.0301772
0.714182	52	5922	5914.43	0.0983992	-0.00974364
0.716751	47	5829	5881.65	-0.689612	-0.0717164
0.71932	43	5725	5848.66	-1.63434	-0.0433923
0.721889	43	5896	5815.58	1.04731	-0.0515645
0.724458	58	5840	5782.57	0.751547	-0.0376787
0.727027	49	5745	5750.14	-0.0678736	-0.0524662
0.729596	59	5878	5718.48	2.08064	-0.0370847
0.732165	50	5749	5687.26	0.814251	-0.0372046
0.734734	46	5643	5656.4	-0.178354	-0.0102169
0.737303	50	5543	5625.55	-1.10878	-0.0648896
0.739872	56	5615	5594.7	0.270892	-0.0291913
0.742441	49	5520	5564.36	-0.597097	-0.0310677
0.74501	41	5478	5534.53	-0.763744	0.0151969
0.747579	40	5484	5504.65	-0.278856	-0.0383261
0.750148	43	5436	5474.56	-0.522996	-0.0442407
0.752717	47	5460	5444.62	0.208193	-0.0203294
0.755286	44	5584	5415.17	2.25938	-0.00841876
0.757855	43	5315	5386.17	-0.976254	-0.025476
0.760424	40	5320	5357.4	-0.512707	-0.0330349
0.762993	40	5254	5328.73	-1.03091	-0.0215592
0.765562	44	5290	5300.17	-0.1398	0.0113404
0.768131	32	5256	5271.93	-0.219732	-0.0418608
0.7707	42	5306	5243.87	0.852944	-0.0683118
0.773269	42	5137	5215.84	-1.10005	0.0116739
0.775838	47	5286	5188.24	1.34462	-0.0100961
0.778407	36	5187	5161.21	0.358132	-0.0541611
0.780976	37	5067	5134.4	-0.94689	-0.0574436
0.783545	41	5123	5107.48	0.216904	-0.0161154
0.786114	44	5091	5080.67	0.144737	-0.00564878
0.788683	42	5110	5054.36	0.778417	-0.00801897
0.791252	35	5164	5028.45	1.88627	-0.0426275
0.793821	41	4945	5002.59	-0.818953	0.00567295
0.79639	29	4916	4976.76	-0.866625	0.0206189
0.798959	50	4860	4950.98	-1.30512	-0.0059039
0.801528	38	4789	4925.49	-1.97233	-0.026198
0.804097	34	4858	4900.63	-0.611632	-0.0287896
0.806666	36	4921	4875.82	0.644094	0.0300796
0.809235	33	4783	4850.85	-0.981085	-0.0353747
0.811804	38	4783	4826.04	-0.622262	-0.034184
0.814373	32	4872	4801.47	1.01041	-0.0104727
0.816942	21	4899	4777.2	1.74018	-0.0420867
0.819511	25	4776	4752.78	0.336017	-0.08553
0.82208	35	4734	4728.06	0.0862816	-0.00488358
0.824649	25	4736	4703.75	0.468559	-0.052844
0.827218	34	4687	4679.96	0.102853	0.0223319
0.829787	26	4651	4656.35	-0.078485	-0.0242479
0.832356	31	4638	4632.95	0.0741066	0.0175271
0.834925	27	4524	4609.7	-1.27415	-0.0240103
0.837494	39	4526	4586.58	-0.900448	-0.0182477
0.840063	29	4498	4563.83	-0.98157	0.0116324
0.842632	31	4626	4541.48	1.24261	-0.0137589
0.845201	28	4468	4519.18	-0.765647	-0.0349317
0.84777	22	4421	4496.89	-1.14135	-0.0205748
0.850339	22	4517	4474.59	0.631052	-0.0137374
0.852908	23	4456	4452.17	0.0573035	-0.0149407
0.855477	26	4389	4429.86	-0.616787	-0.0212126
0.858046	15	4421	4407.89	0.197205	0.00113338
0.860615	18	4356	4386.04	-0.455226	-0.0624979
0.863184	17	4336	4364.07	-0.426213	0.00166391
0.865753	22	4322	4342.16	-0.306708	-0.00924285
0.868322	17	4341	4320.59	0.309712	-0.0283162
0.870891	17	4196	4299.31	-1.59489	-0.00825698
0.87346	23	4258	4278.09	-0.307822	-0.00768145
0.876029	19	4209	4257.06	-0.740827	-0.013512
0.878598	25	4216	4236.36	-0.313638	-0.0112822
0.881167	14	4221	4215.93	0.0780869	-0.03815
0.883736	19	4111	4195.59	-1.31932	-0.0586503
0.886305	17	4122	4175.18	-0.828277	0.0233916
0.888874	13	4105	4154.89	-0.778716	-0.0386962
0.891443	19	4094	4134.7	-0.636126	0.0275039
0.894012	19	4090	4114.59	-0.384521	-0.0541197
0.896581	13	4135	4094.83	0.624669	-0.064094
0.89915	23	4063	4075.21	-0.1915	-0.0195777
0.901719	19	4005	4055.68	-0.800897	0.00469217
0.904288	13	4001	4036.54	-0.561933	-0.0915385
0.906857	20	3910	4017.45	-1.71831	-0.0287989
0.909426	14	3899	3998.31	-1.59046	-0.0363385
0.911995	13	3788	3979.38	-3.10957	-0.00712932
0.914564	15	3822	3960.48	-2.23989	-0.000146912
0.917133	9	3816	3941.61	-2.03346	-0.00631597
0.919702	18	3747	3922.83	-2.87249	-0.0291336
0.922271	14	3847	3904.18	-0.921921	-0.0344021
0.92484	7	3843	3885.88	-0.691677	0.00228532
0.927409	13	3748	3867.58	-1.95332	-0.0171924
0.929978	11	3824	3849.19	-0.407287	-0.0199233
0.932547	10	3722	3831.01	-1.78683	-0.0198568
0.935116	15	3712	3812.99	-1.65754	-0.0502619
0.937685	17	3762	3795.11	-0.539886	-0.00659796
0.940254	5	3725	3777.63	-0.862326	-0.03161
0.942823	16	3813	3760.2	0.855148	-0.0366779
0.945392	14	3757	3742.64	0.234289	-0.0373289
0.947961	15	3809	3725.39	1.35481	-0.0537056
0.95053	18	3697	3708.4	-0.187469	-0.0375865
0.953099	14	3658	3691.59	-0.555447	-0.0468023
0.955668	13	3659	3674.97	-0.263939	-0.0696671
0.958237	12	3614	3658.32	-0.737268	0.0093581
0.960806	12	3599	3641.65	-0.710967	-0.0413933
0.963375	10	3658	3625.05	0.544823	-0.00321539
0.965944	11	3649	3608.51	0.670295	-0.00996992
0.968513	18	3491	3592.01	-1.70964	0.0299346
0.971082	10	3571	3575.8	-0.080276	-0.0430535
0.973651	11	3476	3559.85	-1.42223	0.00354276
0.97622	9	3536	3543.85	-0.131977	-0.0339095
0.978789	11	3457	3527.79	-1.20407	-0.0158506
0.981358	14	3674	3511.83	2.67551	-0.011726
0.983927	7	3463	3496.1	-0.562475	-0.0405079
0.986496	12	3473	3480.5	-0.127315	0.00398341
0.989065	12	3368	3464.88	-1.66936	0.0198733
0.991634	11	3406	3449.44	-0.744299	-0.0447172
0.994203	7	3351	3434.2	-1.4372	-0.0457041
0.996772	7	3448	3418.94	0.494828	-0.0381595
0.999341	10	3272	3403.6	-2.30073	-0.0122112
1.00191	18	3465	3388.33	1.30245	-0.034678
1.00448	15	3287	3373.45	-1.50792	-0.0463343
1.00705	11	3325	3359.01	-0.589842	-0.0207271
1.00962	7	3262	3344.62	-1.44659	-0.0454553
1.01219	10	3375	3330	0.774597	-0.0215687
1.01476	10	3249	3315.29	-1.16293	-0.0104855
1.01732	11	3315	3300.72	0.247948	-0.0318167
1.01989	8	3225	3286.35	-1.0804	-0.0460605
1.02246	13	3293	3272.06	0.364952	-0.0335563
1.02503	7	3297	3257.86	0.681588	-0.00589176
1.0276	9	3211	3243.79	-0.578718	-0.0246316
1.03017	6	3085	3229.72	-2.6055	-0.0338594
1.03274	10	3253	3215.63	0.655149	-0.0397605
1.03531	9	3202	3201.65	0.00626032	-0.0302977
1.03788	8	3119	3187.85	-1.23278	-0.0346703
1.04045	4	3129	3174.18	-0.807625	-0.023563
1.04301	4	3077	3160.46	-1.50463	-0.0299863
1.04558	5	3058	3146.66	-1.60328	-0.0308754
1.04815	4	3123	3132.91	-0.177256	-0.062447
1.05072	9	3097	3119.27	-0.400122	-0.049978
1.05329	7	3075	3105.81	-0.555597	-0.026735
1.05586	3	3104	3092.6	0.204542	-0.0314342
1.05843	9	2993	3079.41	-1.57942	-0.0171766
1.061	10	3072	3066.2	0.104663	-0.0171197
1.06357	7	3011	3053.27	-0.770304	-0.0693092
1.06614	9	3130	3040.51	1.5995	-0.0577774
1.0687	6	2996	3027.77	-0.580488	-0.0723081
1.07127	7	2986	3015.07	-0.531974	-0.0325562
1.07384	7	3010	3002.38	0.138941	-0.0103831
1.07641	10	3012	2989.74	0.405604	-0.0571954
1.07898	4	2916	2977.28	-1.13475	0.00260091
1.08155	6	2942	2964.9	-0.422145	-0.0402146
1.08412	7	2919	2952.44	-0.61899	-0.00529154
1.08669	4	3004	2940.06	1.1666	-0.0593703
1.08926	10	2891	2927.77	-0.683841	-0.0314266
1.09183	4	2889	2915.58	-0.494582	-0.0200129
1.09439	15	2871	2903.52	-0.606892	-0.0349498
1.09696	3	2903	2891.64	0.210893	-0.0308915
1.09953	3	2923	2879.93	0.796611	-0.0605697
1.1021	8	2807	2868	-1.15137	-0.0509138
1.10467	4	2789	2856.01	-1.26893	-0.0264292
1.10724	6	2870	2844.23	0.480963	-0.0261202
1.10981	9	2874	2832.5	0.774136	-0.0317265
1.11238	4	2620	2820.91	-3.92515	-0.0389983
1.11495	6	2843	2809.46	0.62904	-0.00746473
1.11752	5	2777	2797.97	-0.397928	0.0180154
1.12008	5	2719	2786.51	-1.29477	-0.00680346
1.12265	4	2719	2775.13	-1.07652	-0.0120403
1.12522	6	2732	2763.78	-0.608094	0.00434946
1.12779	3	2741	2752.51	-0.219894	-0.0540038
1.13036	5	2757	2741.31	0.298764	-0.0264877
1.13293	13	2705	2730.11	-0.482873	-0.0524975
1.1355	6	2716	2719.18	-0.0609283	-0.00965919
1.13807	7	2678	2708.53	-0.58995	-0.0356331
1.14064	5	2679	2697.83	-0.36377	-0.0123183
1.14321	4	2611	2687.05	-1.48826	-0.0284253
1.14577	4	2643	2676.25	-0.646689	0.00946996
1.14834	8	2640	2665.42	-0.49482	-0.0578524
1.15091	3	2611	2654.74	-0.856079	-0.00082696
1.15348	4	2677	2644.2	0.63392	-0.00904174
1.15605	2	2681	2633.62	0.915019	-0.018034
1.15862	5	2602	2623.01	-0.411805	0.0297709
1.16119	3	2725	2612.46	2.15585	0.00469419
1.16376	5	2552	2602.03	-0.990306	0.00319826
1.16633	6	2564	2591.67	-0.546482	-0.0170801
1.1689	5	2616	2581.44	0.675664	-0.00203965
1.17146	6	2536	2571.33	-0.70153	-0.0169621
1.17403	4	2522	2561.27	-0.782006	0.0285985
1.1766	3	2556	2551.26	0.0938232	-0.0292206
1.17917	1	2544	2541.22	0.0550693	-0.0215519
1.18174	5	2626	2531.12	1.85152	-0.0648981
1.18431	6	2488	2521.05	-0.662657	0.00641215
1.18688	4	2469	2511.2	-0.84932	-0.062119
1.18945	4	2560	2501.49	1.15638	-0.0147562
1.19202	7	2522	2491.76	0.602127	-0.0523172
1.19459	2	2497	2482.11	0.297884	-0.00435104
1.19715	1	2459	2472.55	-0.27332	-0.0214363
1.19972	5	2405	2462.87	-1.18006	0.00504011
1.20229	2	2477	2453.19	0.478373	-0.00700343
1.20486	6	2478	2443.65	0.690011	-0.0138201
1.20743	7	2462	2434.2	0.560315	-0.0112925
1.21	6	2435	2424.92	0.204215	-0.00161793
1.21257	4	2401	2415.8	-0.302037	-0.0294501
1.21514	2	2355	2406.67	-1.06464	-0.0717297
1.21771	3	2470	2397.43	1.46013	0.00381117
1.22028	4	2388	2388.15	-0.00303757	-0.0359616
1.22284	1	2351	2378.95	-0.576511	-0.0316101
1.22541	3	2384	2369.82	0.290476	-0.0730626
1.22798	4	2220	2360.67	-2.98554	-0.0199665
1.23055	5	2295	2351.62	-1.18184	-0.0355716
1.23312	2	2265	2342.73	-1.6332	-0.0475608
1.23569	4	2300	2333.88	-0.706546	-0.0394627
1.23826	3	2346	2325.03	0.433047	-0.0273902
1.24083	3	2289	2316.22	-0.568887	0.00535085
1.2434	8	2207	2307.44	-2.13805	-0.0258606
1.24597	7	2300	2298.79	0.0251989	-0.0317909
1.24853	7	2239	2290.37	-1.08557	0.00165847
1.2511	8	2273	2282.03	-0.189419	0.0335604
1.25367	5	2175	2273.73	-2.11701	0.0176966
1.25624	3	2277	2265.45	0.242008	-0.0179517
1.25881	6	2121	2257.06	-2.95434	-0.0337964
1.26138	5	2263	2248.63	0.302057	-0.022274
1.26395	4	2217	2240.32	-0.495265	-0.0218141
1.26652	3	2273	2232.06	0.858712	-0.0350951
1.26909	3	2157	2223.77	-1.43763	0.0109857
1.27166	3	2121	2215.47	-2.05119	-0.0284065
1.27422	4	2136	2207.19	-1.54042	-0.0213855
1.27679	5	2163	2198.99	-0.773802	-0.0381983
1.27936	6	2218	2190.89	0.575665	-0.00114681
1.28193	2	2243	2182.92	1.26849	-0.0370103
1.2845	5	2102	2174.98	-1.59169	0.00998598
1.28707	5	2079	2166.98	-1.9295	-0.0147902
1.28964	2	2237	2159.08	1.64755	0.0307006
1.29221	1	2133	2151.22	-0.394584	0.0479074
1.29478	5	2109	2143.26	-0.74606	0.00828095
1.29735	3	2081	2135.33	-1.19094	0.00666466
1.29991	3	2156	2127.55	0.612682	-1.14994e-05
1.30248	3	2141	2119.82	0.457811	-0.00322636
1.30505	3	2124	2112.08	0.258561	-0.0377846
1.30762	4	2047	2104.39	-1.26845	-0.0213489
1.31019	5	2094	2096.75	-0.0601812	-0.00966044
1.31276	2	2087	2089.23	-0.04876	0.0111149
1.31533	1	2139	2081.75	1.23792	-0.017807
1.3179	4	2141	2074.17	1.44425	0.00126431
1.32047	3	2059	2066.6	-0.167512	-0.060732
1.32304	2	2124	2059.16	1.40686	-0.0211802
1.3256	2	2002	2051.77	-1.11225	-0.0112748
1.32817	1	1991	2044.35	-1.19569	0.00189767
1.33074	3	2019	2036.94	-0.399189	-0.0217828
1.33331	1	2005	2029.57	-0.548666	-0.0249031
1.33588	4	1970	2022.26	-1.1774	-0.0151152
1.33845	3	2048	2015.01	0.729056	-0.0340798
1.34102	2	2030	2007.86	0.491372	-0.0191504
1.34359	4	2022	2000.74	0.472705	-0.065665
1.34616	2	1888	1993.64	-2.43132	-0.0611918
1.34873	2	1983	1986.6	-0.0809107	-0.0630017
1.35129	6	2068	1979.54	1.94516	-0.0184461
1.35386	4	1985	1972.56	0.27922	-0.00935769
1.35643	3	1976	1965.74	0.230815	-0.0501521
1.359	3	1943	1958.93	-0.361316	-0.0472878
1.36157	4	1913	1952.06	-0.893021	-0.0697901
1.36414	3	1899	1945.23	-1.06077	-0.0301592
1.36671	4	1898	1938.45	-0.928399	-0.0083071
1.36928	5	1890	1931.7	-0.959106	0.0407222
1.37185	3	1868	1925.02	-1.31939	-0.0239497
1.37442	2	1839	1918.41	-1.85177	0.0226204
1.37698	2	1854	1911.75	-1.34113	0.0266265
1.37955	6	1888	1905.02	-0.391795	-0.0100005
1.38212	6	1989	1898.39	2.0316	-0.0202255
1.38469	2	1826	1891.97	-1.54393	0.0135326
1.38726	3	1839	1885.58	-1.08629	-0.0418794
1.38983	4	1849	1879.07	-0.69931	0.0237117
1.3924	2	1809	1872.57	-1.49474	0.0109854
1.39497	4	1800	1866.13	-1.55876	-0.0219927
1.39754	5	1865	1859.7	0.122761	0.000851356
1.40011	0	1819	1853.37	-0.805961	0.00397876
1.40267	2	1849	1847.06	0.0450553	0.024054
1.40524	5	1791	1840.63	-1.17266	0.0045441
1.40781	2	1877	1834.28	0.986131	-0.0629591
1.41038	4	1812	1828.06	-0.377347	-0.00976794
1.41295	4	1863	1821.85	0.953281	-0.00528618
1.41552	1	1841	1815.71	0.589531	-0.0208352
1.41809	4	1861	1809.56	1.19242	-0.0250418
1.42066	3	1852	1803.38	1.12977	0.009201
1.42323	1	1846	1797.28	1.13383	-0.00690037
1.4258	4	1774	1791.19	-0.40821	-0.0107462
1.42836	1	1797	1785.1	0.280798	-0.0124729
1.43093	5	1676	1779.05	-2.51712	0.0357394
1.4335	4	1720	1773.05	-1.27905	0.0175518
1.43607	2	1822	1767.16	1.28466	0.0137027
1.43864	2	1831	1761.31	1.62866	0.00817567
1.44121	3	1756	1755.38	0.0149002	-0.0440661
1.44378	1	1754	1749.46	0.108474	0.00831001
1.44635	1	1713	1743.58	-0.738753	0.0133418
1.44892	2	1838	1737.66	2.34041	-0.0312902
1.45149	7	1742	1731.75	0.245642	0.0296709
1.45405	3	1654	1726.01	-1.77066	-0.0279509
1.45662	3	1735	1720.45	0.349257	-0.0316484
1.45919	0	1700	1714.85	-0.360277	-0.0598853
1.46176	4	1715	1709.13	0.141715	-0.0354851
1.46433	2	1681	1703.39	-0.546199	-0.0411121
1.4669	0	1721	1697.76	0.560106	-0.0345172
1.46947	3	1642	1692.12	-1.23679	-0.0214862
1.47204	0	1706	1686.44	0.47346	-0.0483526
1.47461	2	1680	1680.83	-0.0201536	-0.0197256
1.47718	5	1713	1675.2	0.913191	-0.063249
1.47974	5	1659	1669.69	-0.262498	-0.0229841
1.48231	2	1653	1664.37	-0.279776	-0.0175547
1.48488	2	1640	1659.08	-0.471122	-0.00169572
1.48745	2	1617	1653.68	-0.912083	0.0363453
1.49002	2	1629	1648.24	-0.476651	-0.0229656
1.49259	5	1603	1642.82	-0.994564	-0.0259103
1.49516	2	1610	1637.5	-0.685258	0.0335035
1.49773	2	1653	1632.26	0.510006	0.0174659
1.5003	2	1650	1626.99	0.566407	-0.0338145
1.50287	0	1625	1621.69	0.082067	-0.00726941
1.50543	0	1607	1616.38	-0.23405	0.0035121
1.508	4	1555	1611.01	-1.42041	-0.0185933
1.51057	2	1622	1605.72	0.404346	-0.0557147
1.51314	1	1579	1600.58	-0.543065	-0.00096505
1.51571	3	1569	1595.44	-0.667515	-0.0195267
1.51828	3	1638	1590.28	1.17906	-0.000671162
1.52085	2	1548	1585.21	-0.945716	-0.00392587
1.52342	4	1578	1580.17	-0.0547478	-0.00656035
1.52599	1	1541	1575.17	-0.870364	-0.0165049
1.52856	0	1537	1570.19	-0.846546	-0.0315503
1.53112	3	1625	1565.12	1.48539	0.0234193
1.53369	2	1590	1560.04	0.751311	-0.0551711
1.53626	1	1514	1555.08	-1.0557	0.0136719
1.53883	3	1568	1550.13	0.45119	-0.00694986
1.5414	1	1580	1545.2	0.875585	-0.0447125
1.54397	1	1595	1540.31	1.36946	-0.0127451
1.54654	3	1528	1535.39	-0.189144	-0.00439404
1.54911	2	1548	1530.5	0.444676	-0.0238719
1.55168	7	1588	1525.69	1.56369	-0.025022
1.55425	3	1512	1520.99	-0.231298	-0.0258022
1.55681	1	1468	1516.43	-1.26405	0.058572
1.55938	1	1513	1511.78	0.0314392	-0.0190797
1.56195	2	1587	1506.98	2.00879	-0.0610144
1.56452	3	1484	1502.18	-0.471813	-0.0285692
1.56709	3	1486	1497.46	-0.2974	0.0266482
1.56966	4	1555	1492.84	1.57642	-0.00475779
1.57223	1	1415	1488.27	-1.94795	0.0444499
1.5748	3	1511	1483.71	0.702063	0.0195872
1.57737	4	1516	1479.09	0.94788	-0.0197102
1.57994	4	1445	1474.54	-0.777081	0.0466301
1.5825	2	1462	1470.09	-0.211605	0.0190359
1.58507	4	1473	1465.64	0.191873	0.0112217
1.58764	1	1471	1461.16	0.256518	-0.0115848
1.59021	0	1431	1456.7	-0.679292	0.0200363
1.59278	1	1589	1452.15	3.43308	-0.0188232
1.59535	1	1448	1447.55	0.0118405	0.0137684
1.59792	1	1493	1443	1.29399	0.0665614
1.60049	4	1454	1438.49	0.406669	-0.0243784
1.60306	4	1475	1434.07	1.06581	-0.0163074
1.60563	0	1361	1429.8	-1.86479	-0.0206222
1.60819	2	1406	1425.52	-0.520492	0.0190553
1.61076	2	1464	1421.13	1.12053	0.0127521
1.61333	4	1487	1416.75	1.82169	0.00392318
1.6159	1	1437	1412.49	0.646647	0.0168035
1.61847	2	1397	1408.26	-0.301374	0.0464062
1.62104	1	1447	1404	1.1305	0.0470218
1.62361	1	1345	1399.71	-1.49183	0.00726799
1.62618	0	1393	1395.43	-0.0651449	-0.023767
1.62875	3	1400	1391.13	0.237113	-0.0270565
1.63132	4	1351	1386.86	-0.975654	-0.0101367
1.63388	3	1417	1382.74	0.910102	0.0233023
1.63645	1	1379	1378.72	0.00743239	0.0144184
1.63902	1	1333	1374.66	-1.14104	0.0688942
1.64159	2	1389	1370.5	0.496276	0.0205469
1.64416	3	1400	1366.34	0.899475	-0.000597195
1.64673	3	1427	1362.27	1.7136	-0.0336784
1.6493	2	1369	1358.27	0.28992	-0.0569962
1.65187	2	1393	1354.29	1.03703	-0.0218736
1.65444	1	1341	1350.29	-0.25378	0.00590685
1.65701	2	1378	1346.27	0.854828	0.0460141
1.65957	3	1286	1342.24	-1.56818	0.0416614
1.66214	3	1345	1338.27	0.183637	0.00926086
1.66471	3	1352	1334.37	0.47939	0.0295631
1.66728	2	1336	1330.52	0.149969	-0.00932387
1.66985	1	1299	1326.66	-0.767484	0.0143313
1.67242	0	1294	1322.76	-0.799574	0.023421
1.67499	4	1238	1318.79	-2.29617	0.0193974
1.67756	3	1340	1314.86	0.6868	0.0133938
1.68013	5	1272	1311.07	-1.0954	0.0303051
1.6827	2	1294	1307.37	-0.371798	0.00923059
1.68526	1	1292	1303.7	-0.325491	0.00154493
1.68783	1	1321	1299.93	0.579644	0.024749
1.6904	0	1279	1296.08	-0.477705	0.0150181
1.69297	3	1384	1292.21	2.46728	0.0145063
1.69554	1	1301	1288.39	0.349712	0.0321375
1.69811	2	1253	1284.65	-0.894022	-0.00102747
1.70068	2	1240	1280.92	-1.16209	0.0132176
1.70325	0	1354	1277.22	2.08657	0.0559988
1.70582	1	1273	1273.52	-0.0144757	0.00351374
1.70839	4	1275	1269.76	0.146814	0.0311982
1.71095	3	1254	1266.08	-0.341083	0.0149756
1.71352	2	1270	1262.54	0.209263	0.0873564
1.71609	3	1281	1259.01	0.614307	-0.0559207
1.71866	4	1199	1255.45	-1.63018	0.0959623
1.72123	4	1260	1251.93	0.227276	0.0270713
1.7238	0	1151	1248.5	-2.8739	0.0533646
1.72637	1	1286	1245.02	1.1427	-0.0151825
1.72894	2	1261	1241.41	0.551735	-0.0436699
1.73151	3	1258	1237.79	0.569769	0.0037706
1.73408	2	1222	1234.28	-0.351285	0.0267211
1.73664	1	1220	1230.83	-0.310131	-0.0472155
1.73921	0	1215	1227.36	-0.354652	0.0111188
1.74178	4	1228	1223.82	0.119382	0.0243239
1.74435	1	1176	1220.31	-1.29218	-0.0241894
1.74692	2	1161	1216.91	-1.64094	0.0171748
1.74949	3	1209	1213.5	-0.129391	-0.03231
1.75206	1	1189	1210.11	-0.612064	0.0544493
1.75463	1	1222	1206.75	0.436287	0.0368783
1.7572	0	1243	1203.35	1.12471	0.00170513
1.75977	3	1196	1199.9	-0.112645	-0.00878023
1.76233	1	1176	1196.48	-0.597319	0.00815553
1.7649	5	1166	1193.14	-0.794934	-0.00409803
1.76747	3	1176	1189.88	-0.404653	-0.0174163
1.77004	0	1178	1186.71	-0.253911	-0.00764666
1.77261	0	1179	1183.5	-0.131073	0.0371596
1.77518	2	1168	1180.13	-0.354902	0.0227689
1.77775	0	1171	1176.76	-0.16832	0.00461877
1.78032	4	1182	1173.45	0.248801	-0.00866477
1.78289	1	1114	1170.19	-1.68359	-0.0122825
1.78546	1	1150	1167.02	-0.501965	0.0271558
1.78802	0	1196	1163.82	0.930443	0.0385348
1.79059	5	1158	1160.54	-0.0747214	0.0319903
1.79316	2	1146	1157.34	-0.33497	0.012058
1.79573	1	1180	1154.28	0.748659	-0.000164081
1.7983	4	1127	1151.18	-0.720343	-0.00908571
1.80087	2	1133	1148.05	-0.447177	0.0222594
1.80344	1	1154	1145	0.264892	0.0438499
1.80601	0	1149	1141.92	0.208752	0.0134805
1.80858	1	1144	1138.76	0.154996	0.0380472
1.81115	1	1162	1135.57	0.775442	-0.00785602
1.81371	3	1137	1132.41	0.136072	0.0244792
1.81628	2	1134	1129.34	0.138521	0.071799
1.81885	1	1215	1126.34	2.54357	0.00904238
1.82142	1	1137	1123.33	0.405315	-0.00306901
1.82399	2	1102	1120.27	-0.550465	0.0257736
1.82656	2	1097	1117.23	-0.610683	-0.00310707
1.82913	1	1135	1114.24	0.616276	0.0225905
1.8317	2	1100	1111.26	-0.33952	0.0293587
1.83427	0	1128	1108.28	0.587179	0.0171239
1.83684	0	1089	1105.29	-0.493778	0.0632729
1.8394	3	1136	1102.25	1.00125	0.0423284
1.84197	5	1189	1099.24	2.60313	0.0141852
1.84454	2	1090	1096.41	-0.19408	-0.0132214
1.84711	4	1082	1093.66	-0.354535	0.00575664
1.84968	1	1138	1090.88	1.3968	-0.00126653
1.85225	2	1065	1088.07	-0.706777	0.0339406
1.85482	0	1082	1085.2	-0.0972665	0.00970598
1.85739	3	1040	1082.28	-1.31114	-0.0138024
1.85996	3	1150	1079.38	2.0826	0.00183164
1.86253	4	1067	1076.57	-0.292835	-0.032334
1.86509	0	1070	1073.86	-0.117854	-0.0379786
1.86766	4	1036	1071.11	-1.0907	0.0574087
1.87023	1	1032	1068.3	-1.13009	-0.00692223
1.8728	2	1092	1065.54	0.800741	-0.0183601
1.87537	0	1053	1062.77	-0.300993	0.00707746
1.87794	3	1076	1059.94	0.489458	0.0266903
1.88051	2	1074	1057.13	0.514669	-0.0158056
1.88308	3	1110	1054.4	1.66885	-0.0253422
1.88565	1	1019	1051.72	-1.025	0.033861
1.88822	1	1074	1049.03	0.761831	0.0124464
1.89078	1	1101	1046.29	1.64869	0.0337067
1.89335	2	1047	1043.53	0.107375	0.02786
1.89592	3	1043	1040.79	0.0684861	0.0450247
1.89849	1	1018	1038.13	-0.630918	0.0267246
1.90106	3	991	1035.5	-1.4136	-0.0136256
1.90363	1	1047	1032.86	0.437014	0.000237743
1.9062	2	1026	1030.23	-0.132066	0.0473174
1.90877	1	1002	1027.59	-0.808414	-0.00393733
1.91134	3	1046	1024.94	0.651214	0.0521319
1.91391	0	1012	1022.32	-0.324522	0.0154419
1.91647	3	983	1019.72	-1.17114	0.0295606
1.91904	0	987	1017.11	-0.958291	-0.00358248
1.92161	0	1051	1014.51	1.12545	0.0442413
1.92418	1	1014	1011.87	0.0669629	-0.0133215
1.92675	2	1008	1009.19	-0.0375738	0.0216205
1.92932	3	1053	1006.59	1.43017	-0.0236436
1.93189	1	1000	1004.09	-0.129249	-0.0340758
1.93446	1	1055	1001.61	1.6436	-0.04349
1.93703	1	1010	999.086	0.343411	0.0424289
1.9396	1	1064	996.527	2.06851	-0.0292932
1.94216	3	1004	993.975	0.316399	-0.0157259
1.94473	2	1027	991.475	1.10855	-0.0241558
1.9473	2	1012	989.048	0.721498	0.0261
1.94987	1	974	986.629	-0.404654	0.0255753
1.95244	2	989	984.175	0.153438	0.00478275
1.95501	3	983	981.703	0.0413561	-0.0274596
1.95758	2	980	979.285	0.0228407	0.0574991
1.96015	2	1006	976.917	0.916929	-0.0358194
1.96272	1	952	974.538	-0.730454	0.0521126
1.96529	3	1009	972.121	1.16099	0.0320379
1.96785	1	984	969.716	0.455342	-0.00705506
1.97042	3	954	967.341	-0.431935	0.0380383
1.97299	2	961	964.973	-0.128158	-0.0103433
1.97556	1	1024	962.641	1.91748	-0.0388125
1.97813	0	999	960.299	1.22444	-0.03942
1.9807	2	951	957.882	-0.223171	-0.0390871
1.98327	4	970	955.449	0.467201	-0.0157138
1.98584	0	970	953.141	0.541318	-0.0142798
1.98841	3	993	950.88	1.33664	-0.0368884
1.99098	2	957	948.559	0.272862	-0.0317037
1.99354	3	906	946.268	-1.3378	0.00144869
1.99611	1	959	944.027	0.483512	0.0055917
1.99868	1	894	941.776	-1.59788	0.00890633
2.00125	4	977	939.463	1.20093	-0.00303043
2.00382	1	973	937.184	1.14821	0.0436355
2.00639	0	991	934.986	1.77934	0.0555175
2.00896	1	950	932.711	0.560939	0.0109636
2.01153	3	955	930.358	0.797387	0.0561899
2.0141	3	937	928.078	0.291457	-0.00184348
2.01667	1	1006	925.918	2.52485	0.0885607
2.01923	1	981	923.766	1.82735	-0.0519451
2.0218	3	950	921.53	0.923678	0.00792019
2.02437	1	903	919.307	-0.542669	0.0281221
2.02694	0	899	917.142	-0.605079	0.00606815
2.02951	0	922	914.926	0.232981	-0.00442732
2.03208	3	963	912.631	1.62311	0.0262394
2.03465	1	914	910.393	0.119313	0.0209714
2.03722	3	891	908.248	-0.577815	-0.00347366
2.03979	0	943	906.133	1.20054	-0.00489245
2.04236	1	851	904.009	-1.81711	-1.9503e-06
2.04492	1	917	901.826	0.501104	0.0178726
2.04749	2	923	899.631	0.769185	0.0629828
2.05006	3	852	897.484	-1.55826	0.0333067
2.05263	1	942	895.412	1.51793	-0.0255995
2.0552	2	908	893.365	0.485666	0.028911
2.05777	1	938	891.283	1.52538	-0.00546177
2.06034	2	936	889.186	1.53018	0.00216654
2.06291	3	954	887.091	2.16627	0.00523227
2.06548	5	931	885.038	1.50636	-0.00961266
2.06805	2	885	883.096	0.0639958	0.0111956
2.07061	2	878	881.201	-0.108038	0.0234579
2.07318	2	877	879.222	-0.0750332	-0.0233475
2.07575	1	898	877.19	0.69443	-0.0086091
2.07832	0	874	875.152	-0.0389621	0.00764292
2.08089	1	835	873.063	-1.31724	0.00861332
2.08346	1	888	870.947	0.572265	0.00488302
2.08603	2	837	868.864	-1.10138	0.0481834
2.0886	2	849	866.833	-0.612036	-0.0267637
2.09117	1	818	864.856	-1.63827	0.0731151
2.09374	3	920	862.88	1.88319	-0.0326438
2.0963	1	878	860.912	0.576682	0.0647352
2.09887	1	887	858.975	0.94099	0.0394438
2.10144	4	913	856.992	1.85359	0.0578175
2.10401	1	880	855.042	0.841347	0.000723599
2.10658	2	906	853.162	1.75543	-0.0487576
2.10915	1	850	851.245	-0.0426946	0.0449573
2.11172	1	890	849.297	1.36438	0.0608087
2.11429	1	841	847.336	-0.218476	0.0343844
2.11686	2	891	845.363	1.52889	0.00590136
2.11943	1	864	843.422	0.700063	0.09183
2.12199	3	903	841.508	2.04634	0.0383719
2.12456	3	819	839.615	-0.720357	0.0525021
2.12713	4	848	837.787	0.350708	0.00238452
2.1297	2	833	836.025	-0.104811	0.070252
2.13227	1	838	834.269	0.12889	0.0618245
2.13484	2	886	832.429	1.79974	0.0570237
2.13741	1	818	830.537	-0.438333	-0.0362039
2.13998	1	853	828.657	0.833502	0.011643
2.14255	2	818	826.764	-0.306415	0.0321163
2.14512	3	839	824.877	0.487573	-0.00716416
2.14768	4	857	823.057	1.15948	0.0113142
2.15025	1	794	821.33	-0.9699	0.030715
2.15282	3	862	819.603	1.44406	-0.00810436
2.15539	5	817	817.805	-0.028146	0.00946573
2.15796	1	859	816.081	1.46438	0.0365192
2.16053	4	800	814.398	-0.509049	0.0219099
2.1631	3	807	812.651	-0.19892	0.0363204
2.16567	3	822	810.932	0.386024	0.0269601
2.16824	0	820	809.246	0.37556	0.0420434
2.17081	1	851	807.485	1.49167	0.0395418
2.17337	4	779	805.62	-0.953749	0.0408725
2.17594	3	792	803.808	-0.419576	0.0775602
2.17851	1	816	802.137	0.485295	0.0720317
2.18108	3	855	800.447	1.86568	0.0496839
2.18365	2	796	798.698	-0.0956237	0.0245198
2.18622	4	801	796.973	0.142291	0.033464
2.18879	2	779	795.296	-0.583866	-0.00804202
2.19136	2	783	793.649	-0.380559	0.0297501
2.19393	1	744	791.966	-1.75851	0.0332503
2.1965	0	775	790.234	-0.547217	0.0379547
2.19906	1	742	788.449	-1.70521	0.0354117
2.20163	2	736	786.633	-1.86636	0.0113078
2.2042	3	742	784.868	-1.57373	-0.000250928
2.20677	3	787	783.193	0.135709	-0.0372517
2.20934	2	776	781.587	-0.200559	0.00356878
2.21191	1	792	779.986	0.426907	-0.00188343
2.21448	3	802	778.321	0.836146	0.0377313
2.21705	1	784	776.643	0.262756	0
2.21962	1	806	774.997	1.09203	0
2.22219	3	773	773.311	-0.0111784	0
2.22475	0	803	771.639	1.10669	0
2.22732	1	770	770	6.59866e-06	0
2.22989	0	846	768.307	2.67115	0
2.23246	1	801	766.584	1.21604	0
2.23503	4	773	764.861	0.292747	0
2.2376	1	751	763.235	-0.446457	0
2.24017	0	756	761.705	-0.207478	0
2.24274	1	759	760.092	-0.0396275	0
2.24531	0	759	758.404	0.0216204	0
2.24788	4	795	756.718	1.35774	0
2.25044	2	820	755.1	2.26639	0
2.25301	0	719	753.602	-1.29045	0
2.25558	2	776	752.06	0.859398	0
2.25815	0	702	750.441	-1.82829	0
2.26072	3	771	748.825	0.79861	0
2.26329	3	792	747.231	1.5908	0
2.26586	1	720	745.732	-0.958982	0
2.26843	3	802	744.252	2.03915	0
2.271	0	754	742.736	0.410201	0
2.27357	3	736	741.201	-0.191718	0
2.27613	2	772	739.647	1.16443	0
2.2787	2	728	738.143	-0.375943	0
2.28127	1	767	736.666	1.09528	0
2.28384	1	701	735.155	-1.29002	0
2.28641	1	658	733.608	-2.94752	0
2.28898	1	772	732.05	1.43784	0
2.29155	2	726	730.498	-0.166925	0
2.29412	3	757	728.97	1.01878	0
2.29669	2	735	727.511	0.276239	0
2.29926	0	728	726.103	0.0702952	0
2.30182	0	694	724.639	-1.16304	0
2.30439	0	713	723.078	-0.377417	0
2.30696	0	773	721.488	1.85275	0
2.30953	0	710	719.912	-0.371999	0
2.3121	2	762	718.343	1.58152	0
2.31467	3	747	716.819	1.10427	0
2.31724	3	698	715.401	-0.658654	0
2.31981	1	722	714.07	0.29511	0
2.32238	4	728	712.709	0.566718	0
2.32495	2	725	711.324	0.507903	0
2.32751	1	703	709.988	-0.263563	0
2.33008	1	739	708.611	1.11787	0
2.33265	2	700	707.153	-0.270365	0
2.33522	4	739	705.695	1.22513	0
2.33779	0	731	704.335	0.98624	0
2.34036	2	700	703	-0.113408	0
2.34293	0	708	701.587	0.241019	0
2.3455	1	764	700.142	2.3103	0
2.34807	1	695	698.682	-0.139685	0
2.35064	1	715	697.235	0.664367	0
2.3532	0	635	695.82	-2.41357	0
2.35577	0	706	694.394	0.436782	0
2.35834	1	697	692.933	0.154056	0
2.36091	2	620	691.476	-2.87055	0
2.36348	2	700	690.088	0.374654	0
2.36605	1	708	688.767	0.722803	0
2.36862	2	654	687.447	-1.30787	0
2.37119	1	660	686.107	-1.01621	0
2.37376	0	691	684.775	0.236795	0
2.37633	0	680	683.408	-0.130703	0
2.37889	0	675	681.987	-0.268949	0
2.38146	0	679	680.557	-0.0597337	0
2.38403	2	716	679.131	1.37787	0
2.3866	1	673	677.755	-0.183275	0
2.38917	2	706	676.445	1.11232	0
2.39174	2	667	675.154	-0.315743	0
2.39431	1	679	673.888	0.196166	0
2.39688	2	708	672.62	1.32966	0
2.39945	2	684	671.33	0.48444	0
2.40202	0	696	670.069	0.982918	0
2.40458	5	649	668.778	-0.776343	0
2.40715	1	660	667.512	-0.292396	0
2.40972	3	683	666.333	0.637756	0
2.41229	1	649	665.131	-0.63318	0
2.41486	1	652	663.894	-0.4658	0
2.41743	1	654	662.617	-0.336966	0
2.42	0	637	661.31	-0.963214	0
2.42257	4	660	659.981	0.00072224	0
2.42514	1	683	658.703	0.929699	0
2.42771	3	679	657.513	0.824607	0
2.43027	1	687	656.323	1.17041	0
2.43284	1	611	655.118	-1.78484	0
2.43541	1	627	653.873	-1.0732	0
2.43798	4	626	652.584	-1.06251	0
2.44055	1	668	651.366	0.643588	0
2.44312	2	700	650.217	1.88164	0
2.44569	0	677	649.029	1.07503	0
2.44826	1	648	647.785	0.00845185	0
2.45083	0	674	646.506	1.05902	0
2.4534	2	658	645.214	0.498439	0
2.45596	1	660	643.951	0.624716	0
2.45853	0	634	642.742	-0.347187	0
2.4611	0	649	641.518	0.293684	0
2.46367	1	666	640.236	0.998324	0
2.46624	2	645	638.958	0.237908	0
2.46881	1	671	637.75	1.28362	0
2.47138	3	625	636.582	-0.463269	0
2.47395	1	649	635.436	0.532439	0
2.47652	5	642	634.302	0.303804	0
2.47909	2	644	633.208	0.425283	0
2.48165	2	607	632.178	-1.02195	0
2.48422	2	663	631.1	1.23888	0
2.48679	2	654	629.961	0.93999	0
2.48936	2	618	628.825	-0.435426	0
2.49193	0	636	627.698	0.329184	0
2.4945	1	608	626.537	-0.751764	0
2.49707	2	591	625.315	-1.41154	0
2.49964	2	655	624.123	1.20647	0
2.50221	1	659	623.001	1.40232	0
2.50478	4	599	621.876	-0.934692	0
2.50734	0	626	620.78	0.208647	0
2.50991	0	593	619.714	-1.097	0
2.51248	1	657	618.542	1.50039	0
2.51505	0	597	617.32	-0.83164	0
2.51762	0	615	616.13	-0.0455834	0
2.52019	1	644	614.927	1.14562	0
2.52276	0	632	613.735	0.726526	0
2.52533	0	600	612.574	-0.513323	0
2.5279	2	627	611.392	0.62333	0
2.53047	1	608	610.236	-0.0907	0
2.53303	0	604	609.152	-0.209636	0
2.5356	0	637	608.05	1.14705	0
2.53817	2	618	606.883	0.447191	0
2.54074	3	600	605.736	-0.23416	0
2.54331	0	599	604.702	-0.232969	0
2.54588	3	639	603.684	1.3971	0
2.54845	2	578	602.618	-1.02399	0
2.55102	2	605	601.597	0.13834	0
2.55359	1	609	600.597	0.340525	0
2.55616	3	584	599.551	-0.643506	0
2.55872	1	565	598.508	-1.4097	0
2.56129	2	634	597.489	1.45002	0
2.56386	2	599	596.449	0.104247	0
2.56643	1	599	595.415	0.146495	0
2.569	2	602	594.382	0.310493	0
2.57157	0	587	593.336	-0.2615	0
2.57414	3	609	592.269	0.677987	0
2.57671	2	619	591.203	1.11724	0
2.57928	0	605	590.213	0.601184	0
2.58185	4	556	589.193	-1.40772	0
2.58441	2	639	588.154	2.01142	0
2.58698	1	593	587.207	0.237879	0
2.58955	1	598	586.239	0.480952	0
2.59212	2	631	585.188	1.82376	0
2.59469	1	643	584.143	2.32111	0
2.59726	0	601	583.13	0.728952	0
2.59983	0	587	582.082	0.202984	0
2.6024	1	580	580.978	-0.0405952	0
2.60497	1	620	579.881	1.61122	0
2.60754	2	590	578.831	0.459831	0
2.6101	2	577	577.825	-0.0343355	0
2.61267	0	545	576.868	-1.36506	0
2.61524	1	612	575.89	1.45965	0
2.61781	1	568	574.851	-0.287457	0
2.62038	0	608	573.82	1.38618	0
2.62295	3	565	572.787	-0.327598	0
2.62552	3	530	571.774	-1.81453	0
2.62809	0	568	570.875	-0.120625	0
2.63066	1	549	569.975	-0.895175	0
2.63323	3	555	568.962	-0.592642	0
2.63579	4	585	567.967	0.704224	0
2.63836	0	560	567.107	-0.300333	0
2.64093	1	582	566.249	0.652904	0
2.6435	1	594	565.262	1.17912	0
2.64607	2	548	564.238	-0.69367	0
2.64864	0	550	563.266	-0.565669	0
2.65121	1	569	562.301	0.280831	0
2.65378	1	569	561.298	0.322899	0
2.65635	0	586	560.305	1.06147	0
2.65892	1	562	559.316	0.113231	0
2.66148	2	548	558.307	-0.440304	0
2.66405	2	524	557.344	-1.45663	0
2.66662	2	604	556.444	1.93504	0
2.66919	1	550	555.565	-0.237313	0
2.67176	4	569	554.658	0.601262	0
2.67433	2	574	553.769	0.844409	0
2.6769	0	606	552.952	2.15493	0
2.67947	1	533	552.07	-0.826	0
2.68204	1	554	551.086	0.123822	0
2.68461	1	555	550.109	0.207611	0
2.68717	2	558	549.158	0.374329	0
2.68974	0	559	548.237	0.455244	0
2.69231	2	550	547.317	0.114405	0
2.69488	3	567	546.372	0.866274	0
2.69745	1	538	545.498	-0.323243	0
2.70002	3	583	544.661	1.58786	0
2.70259	1	505	543.803	-1.72669	0
2.70516	2	562	542.946	0.803755	0
2.70773	2	539	542.065	-0.132037	0
2.7103	0	532	541.194	-0.398628	0
2.71286	1	592	540.306	2.12461	0
2.71543	0	541	539.362	0.0704389	0
2.718	0	544	538.407	0.239786	0
2.72057	1	553	537.437	0.6618	0
2.72314	2	505	536.471	-1.40046	0
2.72571	2	530	535.572	-0.242028	0
2.72828	1	585	534.739	2.07804	0
2.73085	2	561	533.903	1.14403	0
2.73342	2	559	533.043	1.09785	0
2.73599	1	566	532.207	1.42041	0
2.73855	1	518	531.373	-0.587581	0
2.74112	1	545	530.499	0.621172	0
2.74369	2	539	529.604	0.404701	0
2.74626	1	525	528.736	-0.163056	0
2.74883	0	515	527.897	-0.568314	0
2.7514	0	538	527.021	0.473354	0
2.75397	3	547	526.079	0.894518	0
2.75654	1	493	525.186	-1.44957	0
2.75911	0	486	524.386	-1.74122	0
2.76168	3	562	523.536	1.62249	0
2.76424	2	495	522.666	-1.2435	0
2.76681	0	495	521.888	-1.20853	0
2.76938	0	518	521.091	-0.135822	0
2.77195	1	553	520.191	1.3952	0
2.77452	1	564	519.274	1.88331	0
2.77709	2	500	518.403	-0.823005	0
2.77966	0	520	517.581	0.106059	0
2.78223	1	504	516.763	-0.568496	0
2.7848	2	508	515.899	-0.350458	0
2.78737	0	509	515.064	-0.268775	0
2.78993	2	553	514.249	1.64785	0
2.7925	0	518	513.418	0.201334	0
2.79507	1	498	512.59	-0.653814	0
2.79764	2	524	511.739	0.535616	0
2.80021	1	534	510.915	0.999002	0
2.80278	0	480	510.138	-1.37559	0
2.80535	0	491	509.322	-0.826863	0
2.80792	1	533	508.445	1.06359	0
2.81049	2	507	507.57	-0.0253136	0
2.81306	0	507	506.766	0.0103832	0
2.81562	0	479	505.989	-1.23316	0
2.81819	0	499	505.15	-0.275318	0
2.82076	5	497	504.261	-0.325679	0
2.82333	0	522	503.483	0.810463	0
2.8259	1	448	502.815	-2.58978	0
2.82847	1	515	502.056	0.5704	0
2.83104	2	483	501.233	-0.829632	0
2.83361	2	491	500.451	-0.426525	0
2.83618	0	490	499.718	-0.439025	0
2.83875	4	492	498.956	-0.313598	0
2.84131	1	491	498.195	-0.324701	0
2.84388	0	478	497.506	-0.892166	0
2.84645	1	505	496.75	0.367134	0
2.84902	3	498	495.908	0.0937439	0
2.85159	0	513	495.138	0.788625	0
2.85416	3	480	494.409	-0.657678	0
2.85673	2	497	493.656	0.150007	0
2.8593	1	497	492.95	0.181648	0
2.86187	2	505	492.241	0.567778	0
2.86444	2	468	491.488	-1.08575	0
2.867	2	551	490.758	2.56639	0
2.86957	0	516	490.055	1.14217	0
2.87214	2	502	489.309	0.566407	0
2.87471	1	511	488.525	0.994252	0
2.87728	0	483	487.771	-0.217091	0
2.87985	2	495	486.996	0.359739	0
2.88242	0	456	486.209	-1.41464	0
2.88499	1	408	485.448	-3.83422	0
2.88756	2	492	484.664	0.330732	0
2.89013	1	483	483.907	-0.0412913	0
2.89269	0	481	483.199	-0.100256	0
2.89526	0	471	482.452	-0.527672	0
2.89783	0	495	481.647	0.600174	0
2.9004	0	511	480.828	1.33473	0
2.90297	3	504	480.008	1.06868	0
2.90554	0	487	479.259	0.350795	0
2.90811	2	519	478.573	1.77455	0
2.91068	0	476	477.865	-0.0854845	0
2.91325	2	464	477.136	-0.609821	0
2.91582	0	485	476.408	0.39015	0
2.91838	2	478	475.681	0.106066	0
2.92095	1	458	474.953	-0.792169	0
2.92352	3	485	474.245	0.488375	0
2.92609	2	451	473.575	-1.063	0
2.92866	1	458	472.949	-0.698544	0
2.93123	2	439	472.298	-1.58921	0
2.9338	1	504	471.604	1.44301	0
2.93637	2	480	470.911	0.414841	0
2.93894	2	484	470.217	0.626479	0
2.94151	1	430	469.549	-1.90724	0
2.94407	2	479	468.88	0.462387	0
2.94664	1	479	468.192	0.493815	0
2.94921	1	464	467.509	-0.162897	0
2.95178	0	471	466.81	0.193078	0
2.95435	1	470	466.073	0.181132	0
2.95692	0	463	465.323	-0.107945	0
2.95949	0	441	464.582	-1.12294	0
2.96206	0	457	463.826	-0.319311	0
2.96463	0	460	463.057	-0.142544	0
2.9672	1	441	462.292	-1.01391	0
2.96976	0	470	461.554	0.389569	0
2.97233	3	491	460.834	1.36136	0
2.9749	0	439	460.159	-1.00987	0
2.97747	2	459	459.525	-0.0244889	0
2.98004	2	483	458.861	1.09836	0
2.98261	2	460	458.218	0.0830967	0
2.98518	2	438	457.612	-0.93708	0
2.98775	2	441	457.003	-0.762025	0
2.99032	1	472	456.393	0.718365	0
2.99289	1	461	455.763	0.243897	0
2.99545	1	458	455.092	0.135866	0
2.99802	3	488	454.398	1.52109	0
3.00059	3	461	453.744	0.33794	0
3.00316	2	459	453.176	0.271827	0
3.00573	0	457	452.632	0.204318	0
3.0083	1	442	452.003	-0.4758	0
3.01087	1	405	451.292	-2.30025	0
3.01344	0	472	450.591	0.985437	0
3.01601	0	461	449.898	0.517051	0
3.01858	1	468	449.169	0.870471	0
3.02114	1	471	448.445	1.03929	0
3.02371	1	459	447.767	0.524293	0
3.02628	4	463	447.104	0.738748	0
3.02885	2	465	446.502	0.857811	0
3.03142	2	432	445.983	-0.672756	0
3.03399	1	488	445.437	1.92673	0
3.03656	3	458	444.822	0.615778	0
3.03913	2	426	444.204	-0.882002	0
3.0417	0	389	443.637	-2.7702	0
3.04427	2	440	443.025	-0.144211	0
3.04683	1	469	442.353	1.23045	0
3.0494	1	423	441.709	-0.909657	0
3.05197	1	434	441.068	-0.339266	0
3.05454	2	452	440.408	0.54526	0
3.05711	2	488	439.769	2.18329	0
3.05968	0	431	439.18	-0.394034	0
3.06225	2	425	438.569	-0.658174	0
3.06482	0	450	437.919	0.569504	0
3.06739	0	428	437.277	-0.448433	0
3.06996	4	429	436.585	-0.366229	0
3.07252	1	420	435.942	-0.777897	0
3.07509	0	394	435.412	-2.08632	0
3.07766	0	440	434.818	0.247029	0
3.08023	1	451	434.121	0.794794	0
3.0828	1	424	433.428	-0.457856	0
3.08537	2	422	432.78	-0.524744	0
3.08794	0	421	432.179	-0.544845	0
3.09051	2	420	431.578	-0.564931	0
3.09308	1	434	430.954	0.146231	0
3.09565	2	441	430.352	0.507068	0
3.09821	0	457	429.773	1.27363	0
3.10078	2	441	429.172	0.563225	0
3.10335	1	429	428.55	0.0217121	0
3.10592	0	412	427.957	-0.786154	0
3.10849	1	410	427.343	-0.856497	0
3.11106	2	436	426.685	0.446092	0
3.11363	4	438	426.065	0.570266	0
3.1162	1	435	425.553	0.452934	0
3.11877	0	403	425.087	-1.10022	0
3.12134	0	410	424.513	-0.716757	0
3.1239	0	405	423.839	-0.93614	0
3.12647	1	396	423.15	-1.36432	0
3.12904	2	422	422.484	-0.0235835	0
3.13161	1	459	421.888	1.73222	0
3.13418	0	446	421.339	1.16772	0
3.13675	1	438	420.747	0.82438	0
3.13932	0	439	420.116	0.901274	0
3.14189	1	449	419.489	1.39272	0
3.14446	0	430	418.866	0.536941	0
3.14703	1	417	418.246	-0.0610319	0
3.14959	1	392	417.627	-1.29437	0
3.15216	1	411	417.032	-0.297543	0
3.15473	1	426	416.458	0.462304	0
3.1573	0	419	415.887	0.152059	0
3.15987	1	399	415.295	-0.815788	0
3.16244	1	392	414.683	-1.14564	0
3.16501	0	396	414.097	-0.909386	0
3.16758	1	395	413.511	-0.931387	0
3.17015	1	417	412.905	0.200544	0
3.17272	1	411	412.322	-0.0651864	0
3.17528	3	414	411.753	0.11041	0
3.17785	1	427	411.228	0.763258	0
3.18042	1	381	410.745	-1.52388	0
3.18299	1	416	410.216	0.283608	0
3.18556	1	420	409.645	0.505259	0
3.18813	0	401	409.079	-0.403471	0
3.1907	0	399	408.498	-0.475508	0
3.19327	1	379	407.877	-1.48331	0
3.19584	1	429	407.259	1.04964	0
3.19841	2	393	406.685	-0.690315	0
3.20097	0	399	406.157	-0.358296	0
3.20354	0	399	405.632	-0.332027	0
3.20611	1	406	405.042	0.0475421	0
3.20868	0	406	404.436	0.0775956	0
3.21125	0	384	403.858	-1.01336	0
3.21382	1	387	403.259	-0.826467	0
3.21639	1	403	402.662	0.0168528	0
3.21896	1	415	402.109	0.632801	0
3.22153	0	372	401.58	-1.53365	0
3.2241	0	425	401.032	1.16263	0
3.22666	2	403	400.438	0.127646	0
3.22923	0	409	399.869	0.451495	0
3.2318	1	433	399.345	1.61737	0
3.23437	0	411	398.8	0.601776	0
3.23694	0	399	398.239	0.0380939	0
3.23951	0	389	397.659	-0.439022	0
3.24208	1	385	397.06	-0.61462	0
3.24465	1	360	396.483	-1.92282	0
3.24722	2	353	395.947	-2.28582	0
3.24979	2	421	395.448	1.24531	0
3.25235	1	416	394.991	1.03006	0
3.25492	2	372	394.527	-1.16795	0
3.25749	1	414	394.039	0.981048	0
3.26006	2	412	393.548	0.909069	0
3.26263	1	380	393.056	-0.669774	0
3.2652	1	397	392.567	0.222484	0
3.26777	0	375	392.059	-0.880946	0
3.27034	1	372	391.512	-1.01165	0
3.27291	2	394	390.943	0.154031	0
3.27548	1	408	390.42	0.870325	0
3.27804	0	396	389.945	0.304267	0
3.28061	1	409	389.427	0.967806	0
3.28318	0	360	388.871	-1.52164	0
3.28575	2	427	388.314	1.87212	0
3.28832	4	391	387.772	0.163268	0
3.29089	0	345	387.34	-2.27952	0
3.29346	4	361	386.94	-1.36528	0
3.29603	1	382	386.492	-0.229854	0
3.2986	2	356	386.066	-1.5935	0
3.30117	1	396	385.614	0.521919	0
3.30373	1	382	385.124	-0.159836	0
3.3063	2	399	384.611	0.72035	0
3.30887	0	371	384.106	-0.680423	0
3.31144	2	386	383.602	0.122071	0
3.31401	1	384	383.078	0.0470505	0
3.31658	2	385	382.578	0.123444	0
3.31915	2	363	382.096	-1.0023	0
3.32172	1	375	381.639	-0.342856	0
3.32429	1	391	381.182	0.496493	0
3.32686	0	387	380.687	0.32091	0
3.32942	2	391	380.149	0.548753	0
3.33199	0	417	379.617	1.83063	0
3.33456	1	374	379.112	-0.26436	0
3.33713	0	370	378.59	-0.44656	0
3.3397	1	382	378.05	0.202085	0
3.34227	1	341	377.512	-1.97722	0
3.34484	2	380	376.995	0.154161	0
3.34741	3	388	376.515	0.583063	0
3.34998	0	383	376.102	0.352455	0
3.35255	1	392	375.688	0.823881	0
3.35511	0	384	375.189	0.449649	0
3.35768	1	345	374.651	-1.59636	0
3.36025	0	376	374.118	0.0970546	0
3.36282	2	329	373.587	-2.45817	0
3.36539	1	371	373.079	-0.107945	0
3.36796	0	389	372.62	0.830507	0
3.37053	1	395	372.138	1.15033	0
3.3731	0	371	371.617	-0.0320475	0
3.37567	0	379	371.102	0.405687	0
3.37824	1	369	370.566	-0.0815423	0
3.3808	2	354	370.03	-0.852001	0
3.38337	2	328	369.557	-2.29459	0
3.38594	0	373	369.15	0.199363	0
3.38851	0	340	368.722	-1.55766	0
3.39108	0	356	368.21	-0.647123	0
3.39365	1	344	367.658	-1.27556	0
3.39622	0	375	367.133	0.406244	0
3.39879	2	367	366.63	0.0193311	0
3.40136	0	331	366.151	-1.93205	0
3.40393	0	353	365.697	-0.675801	0
3.40649	1	332	365.198	-1.822	0
3.40906	0	367	364.683	0.120936	0
3.41163	1	398	364.19	1.69473	0
3.4142	1	372	363.697	0.430478	0
3.41677	0	404	363.23	2.02839	0
3.41934	0	336	362.765	-1.46013	0
3.42191	0	352	362.259	-0.546816	0
3.42448	0	379	361.736	0.886767	0
3.42705	2	362	361.212	0.0414145	0
3.42962	0	366	360.734	0.275243	0
3.43218	0	352	360.302	-0.442514	0
3.43475	1	355	359.824	-0.256028	0
3.43732	1	363	359.325	0.192911	0
3.43989	2	333	358.864	-1.41736	0
3.44246	1	350	358.446	-0.451441	0
3.44503	1	355	358.047	-0.1617	0
3.4476	1	358	357.623	0.0199178	0
3.45017	0	355	357.181	-0.115739	0
3.45274	2	397	356.714	2.0219	0
3.45531	1	330	356.248	-1.44489	0
3.45787	1	350	355.827	-0.31144	0
3.46044	1	370	355.404	0.758831	0
3.46301	1	366	354.96	0.577051	0
3.46558	0	353	354.52	-0.080909	0
3.46815	1	342	354.059	-0.6521	0
3.47072	2	357	353.575	0.181278	0
3.47329	4	357	353.126	0.205016	0
3.47586	1	336	352.784	-0.915644	0
3.47843	1	404	352.482	2.5631	0
3.481	1	359	352.09	0.364699	0
3.48356	2	326	351.632	-1.41965	0
3.48613	1	326	351.198	-1.3956	0
3.4887	0	360	350.792	0.48529	0
3.49127	0	320	350.348	-1.6965	0
3.49384	1	327	349.843	-1.2632	0
3.49641	1	330	349.342	-1.06472	0
3.49898	1	364	348.887	0.792119	0
3.50155	1	314	348.456	-1.94445	0
3.50412	0	350	348.028	0.105427	0
3.50669	1	333	347.579	-0.798898	0
3.50925	0	368	347.112	1.08888	0
3.51182	0	333	346.65	-0.748022	0
3.51439	1	347	346.167	0.0446969	0
3.51696	2	317	345.684	-1.61104	0
3.51953	2	352	345.262	0.359129	0
3.5221	0	345	344.907	0.00502926	0
3.52467	0	326	344.53	-1.02627	0
3.52724	1	344	344.065	-0.00352609	0
3.52981	1	333	343.582	-0.579882	0
3.53238	1	346	343.143	0.153581	0
3.53494	1	353	342.727	0.546787	0
3.53751	0	323	342.314	-1.07464	0
3.54008	0	343	341.882	0.0603735	0
3.54265	1	342	341.408	0.0320337	0
3.54522	1	325	340.935	-0.883942	0
3.54779	1	330	340.508	-0.578423	0
3.55036	1	349	340.1	0.476398	0
3.55293	3	336	339.686	-0.201091	0
3.5555	0	320	339.316	-1.07981	0
3.55807	1	358	338.967	1.00592	0
3.56063	0	386	338.553	2.41499	0
3.5632	2	364	338.096	1.35774	0
3.56577	2	301	337.658	-2.1129	0
3.56834	1	337	337.286	-0.0155667	0
3.57091	4	340	336.925	0.166791	0
3.57348	1	354	336.583	0.925683	0
3.57605	0	326	336.288	-0.569801	0
3.57862	1	329	335.903	-0.38055	0
3.58119	4	333	335.426	-0.132969	0
3.58376	0	331	335.042	-0.222193	0
3.58632	1	349	334.726	0.764092	0
3.58889	1	321	334.321	-0.743491	0
3.59146	1	330	333.878	-0.21349	0
3.59403	1	306	333.459	-1.56972	0
3.5966	1	358	333.043	1.31902	0
3.59917	1	335	332.629	0.129515	0
3.60174	1	320	332.218	-0.683001	0
3.60431	0	350	331.811	0.972248	0
3.60688	1	328	331.384	-0.186855	0
3.60945	1	333	330.937	0.113041	0
3.61201	2	333	330.512	0.136355	0
3.61458	0	329	330.132	-0.0624085	0
3.61715	3	311	329.747	-1.06304	0
3.61972	1	353	329.36	1.25825	0
3.62229	2	319	329.014	-0.560699	0
3.62486	0	299	328.668	-1.71576	0
3.62743	2	356	328.279	1.46922	0
3.63	0	341	327.87	0.711006	0
3.63257	0	327	327.47	-0.0259709	0
3.63514	1	324	327.026	-0.168137	0
3.6377	0	335	326.569	0.460615	0
3.64027	3	295	326.131	-1.8125	0
3.64284	0	337	325.739	0.613443	0
3.64541	1	338	325.392	0.685808	0
3.64798	0	335	325	0.546337	0
3.65055	2	308	324.566	-0.943938	0
3.65312	3	321	324.147	-0.175626	0
3.65569	0	299	323.818	-1.43528	0
3.65826	0	317	323.512	-0.365753	0
3.66083	2	310	323.093	-0.743658	0
3.66339	1	376	322.656	2.751	0
3.66596	2	345	322.283	1.22306	0
3.66853	0	310	321.934	-0.677783	0
3.6711	0	284	321.568	-2.22923	0
3.67367	0	318	321.14	-0.176082	0
3.67624	0	301	320.677	-1.13415	0
3.67881	0	322	320.219	0.0992295	0
3.68138	2	318	319.762	-0.0988265	0
3.68395	1	319	319.35	-0.0195761	0
3.68652	1	311	319.002	-0.453737	0
3.68908	0	304	318.653	-0.840433	0
3.69165	0	327	318.264	0.483076	0
3.69422	1	346	317.831	1.51436	0
3.69679	3	321	317.394	0.201263	0
3.69936	1	338	317.043	1.13989	0
3.70193	0	285	316.759	-1.88122	0
3.7045	0	310	316.408	-0.363955	0
3.70707	4	281	315.963	-2.08572	0
3.70964	2	293	315.58	-1.31916	0
3.71221	1	317	315.328	0.0939104	0
3.71477	0	309	315.052	-0.344285	0
3.71734	0	299	314.672	-0.906346	0
3.71991	0	336	314.233	1.1875	0
3.72248	0	287	313.78	-1.58076	0
3.72505	1	323	313.332	0.537967	0
3.72762	0	328	312.911	0.833147	0
3.73019	1	298	312.514	-0.840772	0
3.73276	1	316	312.116	0.218497	0
3.73533	2	304	311.737	-0.443751	0
3.7379	0	314	311.402	0.146613	0
3.74046	0	309	311.069	-0.117703	0
3.74303	0	333	310.672	1.22356	0
3.7456	1	314	310.234	0.212505	0
3.74817	1	271	309.819	-2.35811	0
3.75074	1	325	309.449	0.862631	0
3.75331	1	342	309.098	1.77913	0
3.75588	2	307	308.743	-0.0994615	0
3.75845	3	299	308.401	-0.543672	0
3.76102	1	296	308.122	-0.704572	0
3.76359	0	331	307.864	1.27166	0
3.76615	2	307	307.515	-0.0293812	0
3.76872	1	303	307.124	-0.236924	0
3.77129	0	295	306.782	-0.685975	0
3.77386	3	272	306.413	-2.08659	0
3.77643	1	291	306.046	-0.882001	0
3.779	2	313	305.742	0.410225	0
3.78157	0	312	305.439	0.371449	0
3.78414	2	286	305.092	-1.12892	0
3.78671	1	309	304.722	0.243352	0
3.78928	1	322	304.378	0.982023	0
3.79184	2	299	304.031	-0.290938	0
3.79441	1	326	303.685	1.2359	0
3.79698	3	283	303.356	-1.21006	0
3.79955	1	296	303.048	-0.409662	0
3.80212	1	295	302.763	-0.451974	0
3.80469	1	315	302.433	0.708068	0
3.80726	0	297	302.067	-0.294002	0
3.80983	0	284	301.685	-1.04939	0
3.8124	1	321	301.263	1.10162	0
3.81497	3	293	300.84	-0.458017	0
3.81753	0	308	300.509	0.426858	0
3.8201	0	323	300.224	1.26731	0
3.82267	1	307	299.85	0.408075	0
3.82524	2	334	299.433	1.8914	0
3.82781	1	308	299.082	0.508136	0
3.83038	2	281	298.772	-1.06019	0
3.83295	0	286	298.463	-0.736968	0
3.83552	0	314	298.137	0.895218	0
3.83809	0	331	297.748	1.82771	0
3.84066	2	292	297.317	-0.311144	0
3.84322	2	283	296.928	-0.827956	0
3.84579	0	326	296.63	1.62663	0
3.84836	3	280	296.324	-0.97557	0
3.85093	0	293	295.998	-0.175142	0
3.8535	1	308	295.694	0.701179	0
3.85607	1	274	295.345	-1.28948	0
3.85864	1	279	294.978	-0.95657	0
3.86121	0	295	294.635	0.0212239	0
3.86378	2	266	294.271	-1.7334	0
3.86635	0	290	293.91	-0.229627	0
3.86891	0	290	293.577	-0.210029	0
3.87148	2	278	293.196	-0.911398	0
3.87405	0	281	292.821	-0.705184	0
3.87662	2	278	292.487	-0.868867	0
3.87919	2	293	292.148	0.0497791	0
3.88176	1	295	291.853	0.183203	0
3.88433	0	294	291.58	0.141118	0
3.8869	0	321	291.245	1.66075	0
3.88947	1	300	290.847	0.528471	0
3.89204	2	295	290.448	0.265031	0
3.8946	2	276	290.113	-0.849514	0
3.89717	0	313	289.846	1.30876	0
3.89974	0	292	289.558	0.142931	0
3.90231	3	288	289.176	-0.0693213	0
3.90488	1	281	288.819	-0.466444	0
3.90745	0	278	288.552	-0.632883	0
3.91002	0	276	288.243	-0.736948	0
3.91259	1	299	287.85	0.644826	0
3.91516	2	282	287.456	-0.324907	0
3.91773	0	271	287.132	-0.979967	0
3.92029	0	284	286.833	-0.168104	0
3.92286	3	305	286.462	1.06148	0
3.92543	0	287	286.117	0.0521288	0
3.928	3	263	285.831	-1.4078	0
3.93057	1	281	285.541	-0.270876	0
3.93314	1	297	285.274	0.680398	0
3.93571	0	302	284.985	0.979109	0
3.93828	1	293	284.634	0.488772	0
3.94085	2	251	284.259	-2.09929	0
3.94342	0	255	283.934	-1.8119	0
3.94598	2	266	283.628	-1.08085	0
3.94855	0	238	283.303	-2.93655	0
3.95112	3	303	282.975	1.15043	0
3.95369	0	300	282.668	1.00065	0
3.95626	2	268	282.384	-0.878628	0
3.95883	0	284	282.077	0.114093	0
3.9614	0	278	281.756	-0.225285	0
3.96397	1	269	281.391	-0.755505	0
3.96654	1	281	281.009	-0.00055526	0
3.96911	0	292	280.675	0.662741	0
3.97167	3	299	280.336	1.07938	0
3.97424	1	276	280.018	-0.241832	0
3.97681	1	250	279.765	-1.88249	0
3.97938	0	275	279.489	-0.270709	0
3.98195	0	279	279.154	-0.00919549	0
3.98452	1	311	278.776	1.82727	0
3.98709	0	270	278.404	-0.511462	0
3.98966	1	286	278.057	0.469699	0
3.99223	1	277	277.71	-0.0426391	0
3.9948	0	276	277.388	-0.0835754	0
3.99736	1	286	277.066	0.528285	0
3.99993	2	284	276.719	0.432077	0
4.0025	0	274	276.417	-0.146038	0
4.00507	1	255	276.136	-1.32361	0
4.00764	1	279	275.81	0.190962	0
4.01021	0	250	275.489	-1.61204	0
4.01278	1	254	275.166	-1.32808	0
4.01535	1	273	274.823	-0.110318	0
4.01792	1	294	274.502	1.13715	0
4.02049	2	281	274.198	0.405762	0
4.02305	3	266	273.909	-0.48496	0
4.02562	0	281	273.685	0.436353	0
4.02819	6	247	273.443	-1.68256	0
4.03076	2	283	273.216	0.581604	0
4.03333	0	304	273.1	1.77225	0
4.0359	3	259	272.884	-0.862708	0
4.03847	0	258	272.567	-0.906918	0
4.04104	2	271	272.274	-0.0773762	0
4.04361	1	264	271.96	-0.489934	0
4.04618	1	262	271.655	-0.596465	0
4.04874	1	286	271.35	0.866265	0
4.05131	0	299	271.031	1.61747	0
4.05388	3	252	270.687	-1.1772	0
4.05645	3	237	270.362	-2.16707	0
4.05902	0	257	270.149	-0.820194	0
4.06159	2	234	269.93	-2.34884	0
4.06416	0	262	269.628	-0.471264	0
4.06673	1	268	269.308	-0.0799258	0
4.0693	1	302	268.968	1.90077	0
4.07187	1	271	268.634	0.143748	0
4.07443	1	272	268.322	0.22299	0
4.077	0	262	268.017	-0.371701	0
4.07957	0	266	267.693	-0.103834	0
4.08214	2	239	267.326	-1.83227	0
4.08471	1	261	266.983	-0.370346	0
4.08728	0	279	266.709	0.735844	0
4.08985	2	251	266.409	-0.972605	0
4.09242	0	272	266.091	0.358302	0
4.09499	1	249	265.795	-1.06434	0
4.09756	2	255	265.473	-0.65585	0
4.10012	1	280	265.175	0.885955	0
4.10269	0	289	264.922	1.41634	0
4.10526	0	265	264.629	0.0228055	0
4.10783	0	282	264.275	1.05551	0
4.1104	0	303	263.906	2.24592	0
4.11297	1	248	263.539	-0.986728	0
4.11554	0	267	263.199	0.232634	0
4.11811	2	273	262.878	0.61261	0
4.12068	0	275	262.58	0.748946	0
4.12325	0	266	262.307	0.226462	0
4.12581	2	258	261.984	-0.248005	0
4.12838	0	293	261.664	1.83064	0
4.13095	1	273	261.388	0.702783	0
4.13352	0	245	261.091	-1.028	0
4.13609	1	243	260.773	-1.14013	0
4.13866	3	264	260.447	0.21865	0
4.14123	1	257	260.187	-0.198795	0
4.1438	1	275	259.989	0.905204	0
4.14637	0	260	259.746	0.0157315	0
4.14894	2	273	259.436	0.820901	0
4.1515	2	276	259.124	1.01584	0
4.15407	0	266	258.881	0.436512	0
4.15664	0	252	258.639	-0.418245	0
4.15921	1	282	258.312	1.41057	0
4.16178	0	259	257.97	0.0640105	0
4.16435	1	262	257.651	0.268671	0
4.16692	1	264	257.333	0.410297	0
4.16949	1	231	257.039	-1.71321	0
4.17206	3	288	256.758	1.84096	0
4.17463	1	280	256.519	1.40325	0
4.17719	0	255	256.325	-0.0829506	0
4.17976	1	249	256.062	-0.447537	0
4.18233	0	254	255.739	-0.109141	0
4.1849	0	239	255.422	-1.06228	0
4.18747	0	250	255.089	-0.321831	0
4.19004	2	270	254.734	0.929072	0
4.19261	0	248	254.426	-0.408063	0
4.19518	1	226	254.163	-1.87335	0
4.19775	0	263	253.878	0.562498	0
4.20032	0	247	253.575	-0.41838	0
4.20288	2	285	253.247	1.88089	0
4.20545	1	258	252.941	0.314945	0
4.20802	0	299	252.703	2.67743	0
4.21059	0	236	252.443	-1.07034	0
4.21316	1	254	252.118	0.118069	0
4.21573	0	257	251.797	0.324541	0
4.2183	1	249	251.499	-0.158353	0
4.22087	0	224	251.202	-1.81752	0
4.22344	3	239	250.9	-0.769763	0
4.22601	0	270	250.642	1.17809	0
4.22857	0	236	250.429	-0.939265	0
4.23114	3	262	250.141	0.732658	0
4.23371	1	265	249.854	0.930425	0
4.23628	1	250	249.652	0.0220176	0
4.23885	1	252	249.425	0.162221	0
4.24142	0	273	249.158	1.44296	0
4.24399	1	269	248.87	1.22733	0
4.24656	1	257	248.562	0.526354	0
4.24913	1	284	248.278	2.11974	0
4.2517	1	235	248.015	-0.848977	0
4.25426	1	251	247.752	0.205025	0
4.25683	1	252	247.488	0.284208	0
4.2594	2	212	247.222	-2.41904	0
4.26197	0	239	246.979	-0.516142	0
4.26454	0	268	246.74	1.29867	0
4.26711	1	247	246.435	0.0359522	0
4.26968	1	231	246.111	-0.994263	0
4.27225	0	280	245.835	2.04172	0
4.27482	1	272	245.56	1.60317	0
4.27739	1	249	245.263	0.23683	0
4.27995	0	264	244.991	1.16991	0
4.28252	1	238	244.719	-0.435514	0
4.28509	0	265	244.428	1.26376	0
4.28766	1	278	244.137	2.03095	0
4.29023	0	239	243.849	-0.313672	0
4.2928	0	248	243.566	0.281586	0
4.29537	0	247	243.262	0.237843	0
4.29794	2	248	242.935	0.321632	0
4.30051	2	227	242.648	-1.03857	0
4.30308	0	236	242.448	-0.419755	0
4.30564	0	232	242.248	-0.672817	0
4.30821	0	251	241.962	0.570463	0
4.31078	0	239	241.637	-0.170569	0
4.31335	3	242	241.307	0.0445453	0
4.31592	0	226	241.045	-1.0008	0
4.31849	1	235	240.848	-0.381486	0
4.32106	0	234	240.606	-0.431818	0
4.32363	0	232	240.324	-0.546514	0
4.3262	1	228	240.02	-0.796043	0
4.32877	0	238	239.721	-0.111545	0
4.33133	0	233	239.447	-0.422354	0
4.3339	0	251	239.154	0.747731	0
4.33647	1	247	238.84	0.519212	0
4.33904	0	253	238.55	0.908441	0
4.34161	0	281	238.285	2.54815	0
4.34418	0	256	237.999	1.12505	0
4.34675	1	260	237.692	1.3835	0
4.34932	1	238	237.404	0.0386236	0
4.35189	2	246	237.155	0.56391	0
4.35446	1	260	236.946	1.42973	0
4.35702	0	230	236.758	-0.445627	0
4.35959	1	222	236.523	-0.974716	0
4.36216	2	238	236.241	0.114051	0
4.36473	1	225	236.001	-0.733427	0
4.3673	0	230	235.807	-0.382905	0
4.36987	1	238	235.568	0.157658	0
4.37244	1	222	235.285	-0.891661	0
4.37501	1	213	235.026	-1.50917	0
4.37758	2	235	234.784	0.0140796	0
4.38015	0	239	234.567	0.286764	0
4.38271	1	213	234.349	-1.46279	0
4.38528	0	228	234.089	-0.403256	0
4.38785	0	208	233.813	-1.78982	0
4.39042	1	256	233.516	1.40526	0
4.39299	1	262	233.221	1.77796	0
4.39556	0	235	232.973	0.132234	0
4.39813	2	230	232.721	-0.179398	0
4.4007	1	248	232.467	0.986339	0
4.40327	1	240	232.256	0.499848	0
4.40584	0	258	232.045	1.61589	0
4.4084	2	268	231.787	2.21204	0
4.41097	0	232	231.532	0.0307459	0
4.41354	1	246	231.299	0.93729	0
4.41611	0	206	231.046	-1.74504	0
4.41868	1	242	230.774	0.721646	0
4.42125	0	228	230.504	-0.16581	0
4.42382	1	257	230.235	1.66953	0
4.42639	1	245	229.966	0.960475	0
4.42896	1	233	229.719	0.214915	0
4.43153	0	252	229.495	1.41765	0
